# Supplementary material for: Comparative Analysis of T-Cell Spatial Proteomics and the Influence of HIV Expression
Source: Mol Cell Proteomics. 2022 Jan 8;21(3):100194. doi: 10.1016/j.mcpro.2022.100194 (PMC8956815; doi:10.1016/j.mcpro.2022.100194)
Supplement: dNef1_IndA [file mmc2.csv]

UniProt Accession	Description	Coverage [%]	# Peptides	3K	5.4K	12.2K	24K	78.4K	110K	195.5K
A0AVT1	Ubiquitin-like modifier-activating enzyme 6 OS=Homo sapiens GN=UBA6 PE=1 SV=1	61	54	97.1	99.1	76.0	104.0	87.2	76.3	105.0
A0FGR8	Extended synaptotagmin-2 OS=Homo sapiens GN=ESYT2 PE=1 SV=1	60	62	91.6	108.9	163.7	145.5	125.3	75.4	45.5
A0JLT2	Mediator of RNA polymerase II transcription subunit 19 OS=Homo sapiens GN=MED19 PE=1 SV=2	39	6	86.5	57.9	115.9	95.5	151.3	262.3	144.0
A0PJZ3	Glucoside xylosyltransferase 2 OS=Homo sapiens GN=GXYLT2 PE=2 SV=2	30	11	84.5	152.6	181.6	143.4	104.2	72.9	48.0
A1L020	RNA-binding protein MEX3A OS=Homo sapiens GN=MEX3A PE=1 SV=1	46	15	62.9	82.7	92.4	117.5	148.8	199.6	159.2
A1L0T0	Acetolactate synthase-like protein OS=Homo sapiens GN=ILVBL PE=1 SV=2	56	29	88.1	95.7	180.7	160.5	149.7	82.8	46.1
A1X283	SH3 and PX domain-containing protein 2B OS=Homo sapiens GN=SH3PXD2B PE=1 SV=3	18	14	113.4	109.5	121.2	114.1	117.1	139.6	132.3
A2RRP1	Neuroblastoma-amplified sequence OS=Homo sapiens GN=NBAS PE=1 SV=2	56	113	75.0	106.7	131.9	143.1	173.5	111.9	54.4
A2VDJ0	Transmembrane protein 131-like OS=Homo sapiens GN=KIAA0922 PE=1 SV=2	27	37	50.5	71.2	104.5	170.8	101.5	92.8	60.8
A3KMH1	von Willebrand factor A domain-containing protein 8 OS=Homo sapiens GN=VWA8 PE=1 SV=2	53	93	176.9	159.2	86.9	65.3	92.2	72.8	46.6
A3KN83	Protein strawberry notch homolog 1 OS=Homo sapiens GN=SBNO1 PE=1 SV=1	25	26	109.3	92.4	125.4	113.3	98.5	119.9	143.9
A4D1E9	GTP-binding protein 10 OS=Homo sapiens GN=GTPBP10 PE=1 SV=1	69	23	287.8	230.3	82.0	30.1	21.1	25.3	32.1
A4D1P6	WD repeat-containing protein 91 OS=Homo sapiens GN=WDR91 PE=1 SV=2	29	14	100.4	100.2	136.4	160.0	109.0	88.1	92.9
A5YKK6	CCR4-NOT transcription complex subunit 1 OS=Homo sapiens GN=CNOT1 PE=1 SV=2	50	119	58.7	74.4	66.5	71.3	131.7	158.8	96.5
A6NDG6	Phosphoglycolate phosphatase OS=Homo sapiens GN=PGP PE=1 SV=1	49	12	65.2	106.0	92.2	110.9	98.5	98.4	232.5
A6NHR9	Structural maintenance of chromosomes flexible hinge domain-containing protein 1 OS=Homo sapiens GN=SMCHD1 PE=1 SV=2	43	75	105.3	101.0	104.8	99.0	126.7	158.5	134.2
A6NIH7	Protein unc-119 homolog B OS=Homo sapiens GN=UNC119B PE=1 SV=1	64	10	57.1	48.7	37.4	81.9	65.0	63.7	113.0
A8MVW0	Protein FAM171A2 OS=Homo sapiens GN=FAM171A2 PE=1 SV=1	46	27	77.7	111.7	175.2	145.5	128.2	64.3	46.3
B0I1T2	Unconventional myosin-Ig OS=Homo sapiens GN=MYO1G PE=1 SV=2	75	87	91.7	137.4	154.0	138.2	115.6	59.0	46.2
O00115	Deoxyribonuclease-2-alpha OS=Homo sapiens GN=DNASE2 PE=1 SV=2	21	9	85.5	58.5	249.3	194.5	87.2	33.4	29.2
O00116	Alkyldihydroxyacetonephosphate synthase, peroxisomal OS=Homo sapiens GN=AGPS PE=1 SV=1	76	52	64.9	104.0	153.4	190.8	166.5	67.3	29.3
O00139	Kinesin-like protein KIF2A OS=Homo sapiens GN=KIF2A PE=1 SV=3	44	34	79.3	85.1	81.1	70.0	113.1	170.8	161.0
O00148	ATP-dependent RNA helicase DDX39A OS=Homo sapiens GN=DDX39A PE=1 SV=2	65	34	103.8	117.5	118.4	105.8	121.5	110.1	114.7
O00151	PDZ and LIM domain protein 1 OS=Homo sapiens GN=PDLIM1 PE=1 SV=4	80	26	99.2	95.7	145.7	179.5	90.2	62.2	109.3
O00154	Cytosolic acyl coenzyme A thioester hydrolase OS=Homo sapiens GN=ACOT7 PE=1 SV=3	51	20	107.1	106.9	119.7	134.4	99.4	80.6	139.7
O00159	Unconventional myosin-Ic OS=Homo sapiens GN=MYO1C PE=1 SV=4	35	34	83.2	125.6	146.1	136.8	123.1	54.5	41.4
O00161	Synaptosomal-associated protein 23 OS=Homo sapiens GN=SNAP23 PE=1 SV=1	84	23	72.8	117.2	133.8	121.0	134.8	75.3	62.9
O00165	HCLS1-associated protein X-1 OS=Homo sapiens GN=HAX1 PE=1 SV=2	80	16	215.0	129.3	74.1	33.6	52.1	60.4	68.8
O00170	AH receptor-interacting protein OS=Homo sapiens GN=AIP PE=1 SV=2	72	23	108.1	112.1	109.3	130.3	84.7	72.0	122.5
O00178	GTP-binding protein 1 OS=Homo sapiens GN=GTPBP1 PE=1 SV=3	59	30	66.6	69.3	73.5	72.9	107.0	128.6	135.1
O00182	Galectin-9 OS=Homo sapiens GN=LGALS9 PE=1 SV=2	49	16	32.9	44.2	343.0	270.0	53.0	24.1	30.7
O00186	Syntaxin-binding protein 3 OS=Homo sapiens GN=STXBP3 PE=1 SV=2	68	45	77.9	111.3	195.9	164.0	145.4	70.1	31.8
O00193	Small acidic protein OS=Homo sapiens GN=SMAP PE=1 SV=1	30	6	89.4	61.0	86.5	85.2	86.7	62.1	100.0
O00203	AP-3 complex subunit beta-1 OS=Homo sapiens GN=AP3B1 PE=1 SV=3	43	48	74.0	70.1	57.5	63.7	91.1	73.4	97.5
O00214	Galectin-8 OS=Homo sapiens GN=LGALS8 PE=1 SV=4	44	17	100.5	95.9	93.9	69.8	123.9	89.5	88.6
O00231	26S proteasome non-ATPase regulatory subunit 11 OS=Homo sapiens GN=PSMD11 PE=1 SV=3	69	35	107.7	108.4	94.9	114.0	86.7	91.8	131.0
O00232	26S proteasome non-ATPase regulatory subunit 12 OS=Homo sapiens GN=PSMD12 PE=1 SV=3	71	36	100.0	101.3	92.9	91.2	101.5	98.6	154.3
O00233	26S proteasome non-ATPase regulatory subunit 9 OS=Homo sapiens GN=PSMD9 PE=1 SV=3	47	11	109.8	85.7	155.7	139.4	106.7	87.0	101.0
O00244	Copper transport protein ATOX1 OS=Homo sapiens GN=ATOX1 PE=1 SV=1	59	5	114.2	117.1	72.5	165.0	133.9	137.3	143.9
O00257	E3 SUMO-protein ligase CBX4 OS=Homo sapiens GN=CBX4 PE=1 SV=3	26	11	104.5	95.2	102.9	114.5	111.1	214.3	158.3
O00264	Membrane-associated progesterone receptor component 1 OS=Homo sapiens GN=PGRMC1 PE=1 SV=3	68	14	84.5	110.3	133.1	118.8	174.3	92.4	49.3
O00267	Transcription elongation factor SPT5 OS=Homo sapiens GN=SUPT5H PE=1 SV=1	49	53	82.6	84.7	77.7	91.7	94.8	80.8	92.0
O00273	DNA fragmentation factor subunit alpha OS=Homo sapiens GN=DFFA PE=1 SV=1	58	19	65.8	101.1	98.9	150.6	94.4	93.1	185.3
O00291	Huntingtin-interacting protein 1 OS=Homo sapiens GN=HIP1 PE=1 SV=5	35	33	87.5	167.2	161.8	187.8	95.5	35.7	38.7
O00299	Chloride intracellular channel protein 1 OS=Homo sapiens GN=CLIC1 PE=1 SV=4	78	19	117.6	102.6	140.1	140.6	84.5	70.1	107.3
O00303	Eukaryotic translation initiation factor 3 subunit F OS=Homo sapiens GN=EIF3F PE=1 SV=1	44	16	61.8	66.0	100.1	137.8	71.3	65.0	163.9
O00308	NEDD4-like E3 ubiquitin-protein ligase WWP2 OS=Homo sapiens GN=WWP2 PE=1 SV=2	27	18	63.8	61.6	116.5	153.6	162.2	169.9	102.4
O00311	Cell division cycle 7-related protein kinase OS=Homo sapiens GN=CDC7 PE=1 SV=1	24	10	96.1	126.3	104.4	133.1	113.0	102.1	114.5
O00330	Pyruvate dehydrogenase protein X component, mitochondrial OS=Homo sapiens GN=PDHX PE=1 SV=3	53	25	229.8	212.7	64.0	27.4	30.4	56.8	42.6
O00410	Importin-5 OS=Homo sapiens GN=IPO5 PE=1 SV=4	64	62	86.2	81.7	78.8	96.0	77.7	72.9	129.8
O00411	DNA-directed RNA polymerase, mitochondrial OS=Homo sapiens GN=POLRMT PE=1 SV=2	54	47	232.4	190.9	57.4	20.4	37.8	88.5	47.4
O00422	Histone deacetylase complex subunit SAP18 OS=Homo sapiens GN=SAP18 PE=1 SV=1	92	20	36.4	59.4	54.8	56.8	117.6	223.6	188.3
O00425	Insulin-like growth factor 2 mRNA-binding protein 3 OS=Homo sapiens GN=IGF2BP3 PE=1 SV=2	61	39	64.5	71.5	80.7	96.7	153.0	219.5	164.1
O00429	Dynamin-1-like protein OS=Homo sapiens GN=DNM1L PE=1 SV=2	74	46	111.3	112.3	96.8	99.7	101.1	87.1	118.3
O00442	RNA 3'-terminal phosphate cyclase OS=Homo sapiens GN=RTCA PE=1 SV=1	63	19	106.5	113.5	108.4	115.7	104.7	135.8	126.7
O00462	Beta-mannosidase OS=Homo sapiens GN=MANBA PE=2 SV=3	31	22	42.0	66.2	190.0	252.8	149.1	97.1	37.8
O00463	TNF receptor-associated factor 5 OS=Homo sapiens GN=TRAF5 PE=1 SV=2	49	21	108.9	112.7	128.2	133.9	111.3	89.9	83.3
O00471	Exocyst complex component 5 OS=Homo sapiens GN=EXOC5 PE=1 SV=1	54	40	104.2	133.1	154.8	139.5	116.8	74.3	63.2
O00483	Cytochrome c oxidase subunit NDUFA4 OS=Homo sapiens GN=NDUFA4 PE=1 SV=1	56	8	274.3	309.1	88.3	35.9	20.0	24.9	17.2
O00487	26S proteasome non-ATPase regulatory subunit 14 OS=Homo sapiens GN=PSMD14 PE=1 SV=1	80	18	88.5	80.2	63.7	64.4	87.4	65.4	102.6
O00505	Importin subunit alpha-4 OS=Homo sapiens GN=KPNA3 PE=1 SV=2	44	19	100.8	98.8	114.5	167.0	86.7	77.7	142.2
O00541	Pescadillo homolog OS=Homo sapiens GN=PES1 PE=1 SV=1	43	27	68.9	76.1	35.7	48.4	86.2	91.3	114.8
O00560	Syntenin-1 OS=Homo sapiens GN=SDCBP PE=1 SV=1	66	13	66.5	95.8	63.9	97.4	109.3	103.3	92.3
O00566	U3 small nucleolar ribonucleoprotein protein MPP10 OS=Homo sapiens GN=MPHOSPH10 PE=1 SV=2	42	26	81.0	79.8	69.8	85.3	112.0	223.0	201.1
O00567	Nucleolar protein 56 OS=Homo sapiens GN=NOP56 PE=1 SV=4	69	43	95.0	85.8	81.9	72.8	109.0	119.2	104.5
O00571	ATP-dependent RNA helicase DDX3X OS=Homo sapiens GN=DDX3X PE=1 SV=3	76	60	99.9	103.2	104.9	101.7	114.0	144.9	121.0
O00584	Ribonuclease T2 OS=Homo sapiens GN=RNASET2 PE=1 SV=2	54	13	47.9	96.5	171.1	229.2	150.4	76.1	28.6
O00592	Podocalyxin OS=Homo sapiens GN=PODXL PE=1 SV=2	14	6	12.0	39.2	85.0	245.4	38.5	65.4	306.7
O00629	Importin subunit alpha-3 OS=Homo sapiens GN=KPNA4 PE=1 SV=1	52	23	53.9	81.2	79.9	192.5	62.1	65.4	272.0
O00743	Serine/threonine-protein phosphatase 6 catalytic subunit OS=Homo sapiens GN=PPP6C PE=1 SV=1	58	18	56.1	51.1	164.7	167.7	48.8	113.6	200.4
O00746	Nucleoside diphosphate kinase, mitochondrial OS=Homo sapiens GN=NME4 PE=1 SV=1	65	16	289.0	235.8	85.5	42.5	22.1	29.6	34.1
O00750	Phosphatidylinositol 4-phosphate 3-kinase C2 domain-containing subunit beta OS=Homo sapiens GN=PIK3C2B PE=1 SV=2	17	18	104.2	111.3	147.2	142.3	116.3	95.8	84.0
O00754	Lysosomal alpha-mannosidase OS=Homo sapiens GN=MAN2B1 PE=1 SV=3	35	30	49.4	92.7	183.7	203.5	168.2	61.8	32.0
O00764	Pyridoxal kinase OS=Homo sapiens GN=PDXK PE=1 SV=1	33	9	58.0	42.5	23.3	46.0	49.2	40.5	113.8
O00767	Acyl-CoA desaturase OS=Homo sapiens GN=SCD PE=1 SV=2	9	6	87.5	110.8	182.7	163.2	167.2	102.4	46.0
O14497	AT-rich interactive domain-containing protein 1A OS=Homo sapiens GN=ARID1A PE=1 SV=3	29	44	114.7	89.6	87.9	84.1	117.9	127.3	133.2
O14523	C2 domain-containing protein 2-like OS=Homo sapiens GN=C2CD2L PE=1 SV=3	45	22	61.3	104.0	144.6	171.7	159.3	99.2	45.8
O14526	F-BAR domain only protein 1 OS=Homo sapiens GN=FCHO1 PE=1 SV=2	33	21	92.3	94.7	161.6	157.0	120.4	73.3	79.7
O14530	Thioredoxin domain-containing protein 9 OS=Homo sapiens GN=TXNDC9 PE=1 SV=2	54	14	122.6	110.5	136.6	146.4	108.9	114.8	98.8
O14562	Ubiquitin domain-containing protein UBFD1 OS=Homo sapiens GN=UBFD1 PE=1 SV=2	38	13	107.0	112.1	119.7	133.4	120.4	113.7	148.2
O14578	Citron Rho-interacting kinase OS=Homo sapiens GN=CIT PE=1 SV=2	55	108	62.8	75.1	107.8	107.1	117.1	195.0	154.3
O14579	Coatomer subunit epsilon OS=Homo sapiens GN=COPE PE=1 SV=3	63	21	76.6	49.6	140.4	131.2	76.9	80.1	107.6
O14617	AP-3 complex subunit delta-1 OS=Homo sapiens GN=AP3D1 PE=1 SV=1	46	45	76.2	91.2	92.3	96.5	112.3	119.4	148.1
O14618	Copper chaperone for superoxide dismutase OS=Homo sapiens GN=CCS PE=1 SV=1	30	7	100.2	96.8	144.8	129.3	123.2	62.0	74.6
O14639	Actin-binding LIM protein 1 OS=Homo sapiens GN=ABLIM1 PE=1 SV=3	66	46	78.9	119.1	192.1	165.5	101.9	55.7	60.2
O14641	Segment polarity protein dishevelled homolog DVL-2 OS=Homo sapiens GN=DVL2 PE=1 SV=1	29	15	121.2	110.0	128.1	135.5	95.6	80.9	103.1
O14646	Chromodomain-helicase-DNA-binding protein 1 OS=Homo sapiens GN=CHD1 PE=1 SV=2	38	64	87.6	82.1	91.8	104.7	94.3	111.0	155.7
O14653	Golgi SNAP receptor complex member 2 OS=Homo sapiens GN=GOSR2 PE=1 SV=2	67	15	103.8	93.9	155.6	143.0	122.7	87.1	44.1
O14656	Torsin-1A OS=Homo sapiens GN=TOR1A PE=1 SV=1	38	16	77.3	126.8	141.2	170.5	167.5	99.4	38.5
O14662	Syntaxin-16 OS=Homo sapiens GN=STX16 PE=1 SV=3	52	14	54.1	92.7	118.9	152.1	154.0	148.9	105.4
O14672	Disintegrin and metalloproteinase domain-containing protein 10 OS=Homo sapiens GN=ADAM10 PE=1 SV=1	62	41	87.1	101.6	86.3	79.1	118.3	77.4	77.9
O14681	Etoposide-induced protein 2.4 homolog OS=Homo sapiens GN=EI24 PE=1 SV=4	9	6	71.8	107.1	176.9	163.8	162.6	77.5	35.4
O14683	Tumor protein p53-inducible protein 11 OS=Homo sapiens GN=TP53I11 PE=1 SV=2	25	7	60.5	80.0	172.4	216.2	145.5	73.0	42.4
O14733	Dual specificity mitogen-activated protein kinase kinase 7 OS=Homo sapiens GN=MAP2K7 PE=1 SV=2	50	16	158.5	111.0	137.2	88.9	96.4	87.6	63.4
O14734	Acyl-coenzyme A thioesterase 8 OS=Homo sapiens GN=ACOT8 PE=1 SV=1	48	16	68.9	79.7	216.9	197.9	171.0	58.6	19.9
O14744	Protein arginine N-methyltransferase 5 OS=Homo sapiens GN=PRMT5 PE=1 SV=4	40	29	97.3	102.9	103.1	119.6	93.7	120.6	203.8
O14745	Na(+)/H(+) exchange regulatory cofactor NHE-RF1 OS=Homo sapiens GN=SLC9A3R1 PE=1 SV=4	71	31	61.0	77.0	139.1	184.0	102.6	70.8	113.9
O14757	Serine/threonine-protein kinase Chk1 OS=Homo sapiens GN=CHEK1 PE=1 SV=2	43	22	102.8	103.5	104.2	91.8	108.5	100.7	84.7
O14763	Tumor necrosis factor receptor superfamily member 10B OS=Homo sapiens GN=TNFRSF10B PE=1 SV=2	19	6	73.7	117.6	167.9	173.4	152.2	82.3	38.2
O14773	Tripeptidyl-peptidase 1 OS=Homo sapiens GN=TPP1 PE=1 SV=2	30	9	77.0	112.1	115.2	162.4	143.8	84.4	75.5
O14776	Transcription elongation regulator 1 OS=Homo sapiens GN=TCERG1 PE=1 SV=2	40	64	52.1	67.7	45.2	53.9	99.1	120.8	101.4
O14777	Kinetochore protein NDC80 homolog OS=Homo sapiens GN=NDC80 PE=1 SV=1	44	26	131.6	90.8	149.9	118.1	109.9	107.4	89.8
O14802	DNA-directed RNA polymerase III subunit RPC1 OS=Homo sapiens GN=POLR3A PE=1 SV=2	47	48	74.6	69.4	115.3	125.2	122.3	145.5	172.6
O14818	Proteasome subunit alpha type-7 OS=Homo sapiens GN=PSMA7 PE=1 SV=1	71	23	62.0	50.3	25.9	35.3	54.5	47.7	101.7
O14828	Secretory carrier-associated membrane protein 3 OS=Homo sapiens GN=SCAMP3 PE=1 SV=3	57	20	58.6	76.9	76.9	67.5	119.0	96.1	80.3
O14832	Phytanoyl-CoA dioxygenase, peroxisomal OS=Homo sapiens GN=PHYH PE=1 SV=1	43	14	83.5	113.3	193.6	207.8	177.0	51.0	17.1
O14893	Gem-associated protein 2 OS=Homo sapiens GN=GEMIN2 PE=1 SV=1	21	6	80.0	81.9	102.3	120.0	122.2	149.7	166.0
O14920	Inhibitor of nuclear factor kappa-B kinase subunit beta OS=Homo sapiens GN=IKBKB PE=1 SV=1	40	21	110.8	89.3	91.7	80.3	92.5	62.5	73.2
O14929	Histone acetyltransferase type B catalytic subunit OS=Homo sapiens GN=HAT1 PE=1 SV=1	65	21	101.6	82.4	81.5	90.4	86.9	81.6	132.4
O14933	Ubiquitin/ISG15-conjugating enzyme E2 L6 OS=Homo sapiens GN=UBE2L6 PE=1 SV=4	86	12	101.4	105.3	105.0	121.7	94.1	72.2	108.5
O14949	Cytochrome b-c1 complex subunit 8 OS=Homo sapiens GN=UQCRQ PE=1 SV=4	48	5	312.7	221.1	82.2	15.1	9.9	7.6	17.1
O14950	Myosin regulatory light chain 12B OS=Homo sapiens GN=MYL12B PE=1 SV=2	66	13	51.2	109.4	43.3	66.3	64.8	79.8	358.6
O14964	Hepatocyte growth factor-regulated tyrosine kinase substrate OS=Homo sapiens GN=HGS PE=1 SV=1	30	25	75.0	83.4	72.1	78.9	102.2	95.9	108.1
O14965	Aurora kinase A OS=Homo sapiens GN=AURKA PE=1 SV=2	64	25	135.9	151.6	132.9	100.1	102.5	95.5	63.5
O14966	Ras-related protein Rab-7L1 OS=Homo sapiens GN=RAB29 PE=1 SV=1	67	17	95.2	120.2	166.1	153.5	152.4	77.2	39.8
O14967	Calmegin OS=Homo sapiens GN=CLGN PE=1 SV=1	35	17	92.0	75.3	111.4	109.6	152.7	90.0	71.3
O14972	Down syndrome critical region protein 3 OS=Homo sapiens GN=DSCR3 PE=2 SV=1	32	9	85.4	108.2	125.2	144.8	124.3	73.7	85.4
O14974	Protein phosphatase 1 regulatory subunit 12A OS=Homo sapiens GN=PPP1R12A PE=1 SV=1	47	48	55.3	79.9	129.5	164.7	101.0	116.8	175.7
O14975	Very long-chain acyl-CoA synthetase OS=Homo sapiens GN=SLC27A2 PE=1 SV=2	46	24	64.9	94.0	153.8	182.1	177.3	93.3	35.9
O14976	Cyclin-G-associated kinase OS=Homo sapiens GN=GAK PE=1 SV=2	44	47	114.1	130.3	142.3	125.7	106.1	92.0	85.4
O14979	Heterogeneous nuclear ribonucleoprotein D-like OS=Homo sapiens GN=HNRNPDL PE=1 SV=3	57	32	42.9	50.4	46.6	54.0	100.3	145.4	113.6
O14980	Exportin-1 OS=Homo sapiens GN=XPO1 PE=1 SV=1	41	46	115.6	117.0	116.1	122.3	98.2	89.4	141.5
O15014	Zinc finger protein 609 OS=Homo sapiens GN=ZNF609 PE=1 SV=2	17	16	76.5	74.4	76.8	97.7	158.7	220.4	162.1
O15020	Spectrin beta chain, non-erythrocytic 2 OS=Homo sapiens GN=SPTBN2 PE=1 SV=3	52	117	93.7	101.3	94.3	83.3	99.5	84.2	100.1
O15027	Protein transport protein Sec16A OS=Homo sapiens GN=SEC16A PE=1 SV=3	41	63	76.2	92.4	87.6	108.6	90.1	88.4	115.3
O15042	U2 snRNP-associated SURP motif-containing protein OS=Homo sapiens GN=U2SURP PE=1 SV=2	51	52	53.7	57.4	49.2	58.3	103.0	143.2	137.1
O15056	Synaptojanin-2 OS=Homo sapiens GN=SYNJ2 PE=1 SV=3	9	11	69.4	118.1	75.8	129.0	123.4	162.5	211.9
O15067	Phosphoribosylformylglycinamidine synthase OS=Homo sapiens GN=PFAS PE=1 SV=4	61	64	89.1	85.4	94.2	142.6	82.1	75.8	132.3
O15078	Centrosomal protein of 290 kDa OS=Homo sapiens GN=CEP290 PE=1 SV=2	26	52	104.1	92.3	87.9	90.4	115.6	152.0	139.0
O15084	Serine/threonine-protein phosphatase 6 regulatory ankyrin repeat subunit A OS=Homo sapiens GN=ANKRD28 PE=1 SV=5	40	29	113.7	114.7	104.0	139.1	98.5	72.7	143.3
O15111	Inhibitor of nuclear factor kappa-B kinase subunit alpha OS=Homo sapiens GN=CHUK PE=1 SV=2	37	26	125.9	135.4	108.6	113.7	109.2	68.8	92.6
O15117	FYN-binding protein OS=Homo sapiens GN=FYB PE=1 SV=2	54	38	65.6	78.4	75.7	100.9	107.5	129.1	127.7
O15118	Niemann-Pick C1 protein OS=Homo sapiens GN=NPC1 PE=1 SV=2	17	19	51.0	87.0	198.4	240.0	141.7	75.9	38.8
O15126	Secretory carrier-associated membrane protein 1 OS=Homo sapiens GN=SCAMP1 PE=1 SV=2	36	12	48.6	69.1	68.0	81.2	92.8	83.6	93.4
O15127	Secretory carrier-associated membrane protein 2 OS=Homo sapiens GN=SCAMP2 PE=1 SV=2	29	11	46.7	81.4	122.8	123.2	153.9	181.5	152.0
O15143	Actin-related protein 2/3 complex subunit 1B OS=Homo sapiens GN=ARPC1B PE=1 SV=3	62	25	93.4	70.0	79.6	82.5	85.2	79.2	96.5
O15144	Actin-related protein 2/3 complex subunit 2 OS=Homo sapiens GN=ARPC2 PE=1 SV=1	85	32	93.6	104.9	103.0	114.5	119.2	114.0	144.6
O15145	Actin-related protein 2/3 complex subunit 3 OS=Homo sapiens GN=ARPC3 PE=1 SV=3	82	15	50.8	59.0	132.1	192.2	70.5	94.3	151.2
O15160	DNA-directed RNA polymerases I and III subunit RPAC1 OS=Homo sapiens GN=POLR1C PE=1 SV=1	58	16	99.5	103.6	72.1	85.4	89.7	71.0	84.0
O15162	Phospholipid scramblase 1 OS=Homo sapiens GN=PLSCR1 PE=1 SV=1	21	7	47.1	111.4	178.4	189.2	145.1	93.3	49.8
O15182	Centrin-3 OS=Homo sapiens GN=CETN3 PE=1 SV=2	53	11	88.0	176.8	84.6	94.1	120.8	145.5	179.7
O15212	Prefoldin subunit 6 OS=Homo sapiens GN=PFDN6 PE=1 SV=1	74	17	95.0	76.5	83.1	80.9	70.0	71.7	90.1
O15213	WD repeat-containing protein 46 OS=Homo sapiens GN=WDR46 PE=1 SV=3	45	23	44.9	40.4	96.4	110.3	166.5	214.3	170.7
O15226	NF-kappa-B-repressing factor OS=Homo sapiens GN=NKRF PE=1 SV=2	49	33	82.2	70.8	82.9	71.2	111.9	126.1	110.5
O15228	Dihydroxyacetone phosphate acyltransferase OS=Homo sapiens GN=GNPAT PE=1 SV=1	51	39	64.1	127.7	147.9	181.1	191.2	78.4	34.0
O15234	Protein CASC3 OS=Homo sapiens GN=CASC3 PE=1 SV=2	39	19	65.1	67.1	83.1	116.4	100.8	202.0	174.5
O15254	Peroxisomal acyl-coenzyme A oxidase 3 OS=Homo sapiens GN=ACOX3 PE=1 SV=2	52	30	72.0	108.1	150.3	163.6	163.6	76.1	42.1
O15258	Protein RER1 OS=Homo sapiens GN=RER1 PE=1 SV=1	35	9	72.9	107.4	138.4	135.8	167.4	114.2	50.5
O15269	Serine palmitoyltransferase 1 OS=Homo sapiens GN=SPTLC1 PE=1 SV=1	55	26	90.3	109.4	151.0	156.0	158.9	92.9	40.8
O15270	Serine palmitoyltransferase 2 OS=Homo sapiens GN=SPTLC2 PE=1 SV=1	62	30	71.3	91.5	140.4	158.4	147.5	100.4	46.8
O15294	UDP-N-acetylglucosamine--peptide N-acetylglucosaminyltransferase 110 kDa subunit OS=Homo sapiens GN=OGT PE=1 SV=3	43	37	95.7	101.0	86.9	98.1	100.4	90.6	94.4
O15320	cTAGE family member 5 OS=Homo sapiens GN=CTAGE5 PE=1 SV=4	50	37	79.0	105.0	131.6	149.4	161.4	85.6	45.0
O15321	Transmembrane 9 superfamily member 1 OS=Homo sapiens GN=TM9SF1 PE=2 SV=2	24	11	84.4	144.9	213.6	134.9	106.3	61.9	43.6
O15347	High mobility group protein B3 OS=Homo sapiens GN=HMGB3 PE=1 SV=4	56	21	127.4	78.3	123.5	108.1	120.0	131.7	113.8
O15355	Protein phosphatase 1G OS=Homo sapiens GN=PPM1G PE=1 SV=1	52	28	81.6	69.0	72.0	95.6	79.2	57.3	112.4
O15371	Eukaryotic translation initiation factor 3 subunit D OS=Homo sapiens GN=EIF3D PE=1 SV=1	66	36	84.8	82.4	82.8	79.5	103.7	111.9	95.7
O15372	Eukaryotic translation initiation factor 3 subunit H OS=Homo sapiens GN=EIF3H PE=1 SV=1	57	27	70.2	72.5	54.0	75.5	71.8	83.6	99.9
O15379	Histone deacetylase 3 OS=Homo sapiens GN=HDAC3 PE=1 SV=2	48	14	60.8	56.7	31.9	28.1	72.5	47.4	63.9
O15382	Branched-chain-amino-acid aminotransferase, mitochondrial OS=Homo sapiens GN=BCAT2 PE=1 SV=2	57	20	312.4	243.3	68.7	24.6	10.6	12.3	23.8
O15397	Importin-8 OS=Homo sapiens GN=IPO8 PE=1 SV=2	26	22	88.4	86.6	103.3	195.8	77.7	74.6	186.5
O15400	Syntaxin-7 OS=Homo sapiens GN=STX7 PE=1 SV=4	55	15	46.7	62.8	163.1	155.9	156.3	144.6	88.0
O15439	Multidrug resistance-associated protein 4 OS=Homo sapiens GN=ABCC4 PE=1 SV=3	28	30	105.0	103.0	139.6	99.0	126.3	58.7	86.9
O15446	DNA-directed RNA polymerase I subunit RPA34 OS=Homo sapiens GN=CD3EAP PE=1 SV=1	61	19	73.9	65.0	72.0	100.0	135.1	208.1	187.9
O15498	Synaptobrevin homolog YKT6 OS=Homo sapiens GN=YKT6 PE=1 SV=1	66	14	65.3	61.0	52.9	40.9	94.6	74.9	64.5
O15504	Nucleoporin-like protein 2 OS=Homo sapiens GN=NUPL2 PE=1 SV=1	45	15	54.7	76.6	103.5	136.6	165.6	199.8	147.9
O15511	Actin-related protein 2/3 complex subunit 5 OS=Homo sapiens GN=ARPC5 PE=1 SV=3	83	13	76.8	102.8	109.2	118.6	114.4	133.4	194.6
O15514	DNA-directed RNA polymerase II subunit RPB4 OS=Homo sapiens GN=POLR2D PE=1 SV=1	49	6	23.9	34.0	120.9	204.6	103.5	119.0	244.9
O15530	3-phosphoinositide-dependent protein kinase 1 OS=Homo sapiens GN=PDPK1 PE=1 SV=1	50	24	99.9	113.3	93.3	99.6	106.5	83.5	92.9
O15533	Tapasin OS=Homo sapiens GN=TAPBP PE=1 SV=1	26	8	93.2	102.8	50.0	58.6	115.1	98.0	70.5
O43143	Pre-mRNA-splicing factor ATP-dependent RNA helicase DHX15 OS=Homo sapiens GN=DHX15 PE=1 SV=2	60	60	69.8	61.4	72.0	73.8	114.7	174.7	161.9
O43148	mRNA cap guanine-N7 methyltransferase OS=Homo sapiens GN=RNMT PE=1 SV=1	53	22	79.8	69.4	66.0	74.6	95.5	77.8	112.1
O43149	Zinc finger ZZ-type and EF-hand domain-containing protein 1 OS=Homo sapiens GN=ZZEF1 PE=1 SV=6	25	57	91.4	120.7	95.8	118.0	93.0	103.8	207.2
O43156	TELO2-interacting protein 1 homolog OS=Homo sapiens GN=TTI1 PE=1 SV=3	28	25	105.7	141.4	101.2	113.7	102.0	119.8	140.5
O43166	Signal-induced proliferation-associated 1-like protein 1 OS=Homo sapiens GN=SIPA1L1 PE=1 SV=4	42	61	75.8	108.4	111.7	96.9	96.0	73.6	67.6
O43172	U4/U6 small nuclear ribonucleoprotein Prp4 OS=Homo sapiens GN=PRPF4 PE=1 SV=2	66	33	57.5	66.7	82.6	109.2	119.7	205.1	185.9
O43175	D-3-phosphoglycerate dehydrogenase OS=Homo sapiens GN=PHGDH PE=1 SV=4	65	35	121.2	118.8	137.6	140.8	87.4	65.9	103.1
O43237	Cytoplasmic dynein 1 light intermediate chain 2 OS=Homo sapiens GN=DYNC1LI2 PE=1 SV=1	51	22	77.3	104.4	76.9	87.6	90.2	82.1	126.0
O43242	26S proteasome non-ATPase regulatory subunit 3 OS=Homo sapiens GN=PSMD3 PE=1 SV=2	70	45	82.4	76.5	114.2	113.5	85.6	80.4	175.4
O43251	RNA binding protein fox-1 homolog 2 OS=Homo sapiens GN=RBFOX2 PE=1 SV=3	23	6	114.5	102.5	80.4	92.6	104.9	215.9	179.8
O43252	Bifunctional 3'-phosphoadenosine 5'-phosphosulfate synthase 1 OS=Homo sapiens GN=PAPSS1 PE=1 SV=2	57	30	104.0	106.8	108.6	150.5	98.8	80.2	151.4
O43264	Centromere/kinetochore protein zw10 homolog OS=Homo sapiens GN=ZW10 PE=1 SV=3	59	49	76.7	89.1	128.5	148.3	139.3	90.2	67.1
O43278	Kunitz-type protease inhibitor 1 OS=Homo sapiens GN=SPINT1 PE=1 SV=2	33	17	54.2	82.4	125.1	160.8	124.9	140.4	119.8
O43290	U4/U6.U5 tri-snRNP-associated protein 1 OS=Homo sapiens GN=SART1 PE=1 SV=1	69	65	58.9	60.4	67.7	77.1	119.4	177.0	153.7
O43303	Centriolar coiled-coil protein of 110 kDa OS=Homo sapiens GN=CCP110 PE=1 SV=3	43	29	109.7	96.2	85.7	96.9	111.7	117.5	133.5
O43314	Inositol hexakisphosphate and diphosphoinositol-pentakisphosphate kinase 2 OS=Homo sapiens GN=PPIP5K2 PE=1 SV=3	29	30	81.0	95.1	102.5	141.7	101.2	139.9	145.0
O43318	Mitogen-activated protein kinase kinase kinase 7 OS=Homo sapiens GN=MAP3K7 PE=1 SV=1	32	16	112.8	110.8	120.6	176.3	93.7	89.9	131.6
O43324	Eukaryotic translation elongation factor 1 epsilon-1 OS=Homo sapiens GN=EEF1E1 PE=1 SV=1	76	15	78.4	88.1	73.4	99.1	99.3	157.9	240.0
O43379	WD repeat-containing protein 62 OS=Homo sapiens GN=WDR62 PE=1 SV=4	26	31	88.8	85.2	49.8	54.0	92.7	79.8	91.1
O43390	Heterogeneous nuclear ribonucleoprotein R OS=Homo sapiens GN=HNRNPR PE=1 SV=1	55	47	57.9	68.3	48.8	57.6	88.8	109.1	124.2
O43395	U4/U6 small nuclear ribonucleoprotein Prp3 OS=Homo sapiens GN=PRPF3 PE=1 SV=2	47	33	58.3	57.1	70.5	79.7	130.8	183.4	171.0
O43396	Thioredoxin-like protein 1 OS=Homo sapiens GN=TXNL1 PE=1 SV=3	70	18	96.8	90.8	83.9	76.7	91.3	83.6	113.3
O43399	Tumor protein D54 OS=Homo sapiens GN=TPD52L2 PE=1 SV=2	80	22	67.8	76.5	92.2	153.7	90.2	94.7	103.7
O43402	ER membrane protein complex subunit 8 OS=Homo sapiens GN=EMC8 PE=1 SV=1	61	12	66.6	109.2	146.9	188.6	141.3	87.1	47.6
O43414	ERI1 exoribonuclease 3 OS=Homo sapiens GN=ERI3 PE=1 SV=2	24	9	92.9	75.3	64.4	99.8	114.1	187.9	200.7
O43426	Synaptojanin-1 OS=Homo sapiens GN=SYNJ1 PE=1 SV=2	27	29	80.3	88.2	113.5	129.9	126.6	145.1	141.0
O43427	Acidic fibroblast growth factor intracellular-binding protein OS=Homo sapiens GN=FIBP PE=1 SV=3	54	18	93.8	120.1	139.4	132.8	121.5	101.0	96.9
O43432	Eukaryotic translation initiation factor 4 gamma 3 OS=Homo sapiens GN=EIF4G3 PE=1 SV=2	42	70	57.0	68.2	79.6	98.2	162.6	230.2	155.1
O43447	Peptidyl-prolyl cis-trans isomerase H OS=Homo sapiens GN=PPIH PE=1 SV=1	82	19	85.5	90.8	89.3	94.4	107.3	130.3	147.6
O43464	Serine protease HTRA2, mitochondrial OS=Homo sapiens GN=HTRA2 PE=1 SV=2	44	13	303.8	243.3	90.0	35.4	20.8	22.1	24.6
O43488	Aflatoxin B1 aldehyde reductase member 2 OS=Homo sapiens GN=AKR7A2 PE=1 SV=3	52	17	99.3	91.5	38.5	41.2	52.7	53.0	82.0
O43491	Band 4.1-like protein 2 OS=Homo sapiens GN=EPB41L2 PE=1 SV=1	65	76	71.5	128.4	172.9	147.4	135.4	55.8	39.4
O43493	Trans-Golgi network integral membrane protein 2 OS=Homo sapiens GN=TGOLN2 PE=1 SV=2	43	19	50.9	93.3	102.7	90.3	122.7	104.3	73.9
O43516	WAS/WASL-interacting protein family member 1 OS=Homo sapiens GN=WIPF1 PE=1 SV=3	51	14	81.0	102.3	102.7	143.4	159.9	182.3	130.2
O43566	Regulator of G-protein signaling 14 OS=Homo sapiens GN=RGS14 PE=1 SV=4	46	15	90.1	89.6	96.6	55.4	99.7	82.8	82.4
O43583	Density-regulated protein OS=Homo sapiens GN=DENR PE=1 SV=2	55	9	96.7	77.2	113.5	117.4	128.5	185.3	151.6
O43592	Exportin-T OS=Homo sapiens GN=XPOT PE=1 SV=2	36	31	88.3	126.9	93.2	121.0	106.5	101.4	185.8
O43598	2'-deoxynucleoside 5'-phosphate N-hydrolase 1 OS=Homo sapiens GN=DNPH1 PE=1 SV=1	67	8	52.2	43.5	2.4	2.5	39.8	13.4	51.4
O43615	Mitochondrial import inner membrane translocase subunit TIM44 OS=Homo sapiens GN=TIMM44 PE=1 SV=2	62	45	244.5	233.9	80.6	38.7	27.3	37.4	39.5
O43617	Trafficking protein particle complex subunit 3 OS=Homo sapiens GN=TRAPPC3 PE=1 SV=1	46	10	106.3	98.0	121.0	145.3	105.1	95.3	119.4
O43633	Charged multivesicular body protein 2a OS=Homo sapiens GN=CHMP2A PE=1 SV=1	36	12	69.5	78.6	37.0	43.8	69.7	57.7	79.8
O43639	Cytoplasmic protein NCK2 OS=Homo sapiens GN=NCK2 PE=1 SV=2	44	15	145.3	118.4	74.1	97.2	88.5	209.2	57.4
O43660	Pleiotropic regulator 1 OS=Homo sapiens GN=PLRG1 PE=1 SV=1	73	36	36.2	49.2	29.4	34.5	82.7	135.8	98.2
O43663	Protein regulator of cytokinesis 1 OS=Homo sapiens GN=PRC1 PE=1 SV=2	53	29	48.7	39.7	106.0	83.8	114.4	169.2	114.9
O43665	Regulator of G-protein signaling 10 OS=Homo sapiens GN=RGS10 PE=1 SV=2	54	10	99.6	103.1	110.8	109.2	100.6	103.1	119.7
O43670	BUB3-interacting and GLEBS motif-containing protein ZNF207 OS=Homo sapiens GN=ZNF207 PE=1 SV=1	14	9	51.4	56.5	65.7	75.5	162.1	267.7	184.3
O43681	ATPase ASNA1 OS=Homo sapiens GN=ASNA1 PE=1 SV=2	60	17	102.6	111.3	125.3	140.2	121.8	71.4	61.0
O43683	Mitotic checkpoint serine/threonine-protein kinase BUB1 OS=Homo sapiens GN=BUB1 PE=1 SV=1	36	29	86.3	91.8	96.7	260.9	75.6	112.8	138.5
O43684	Mitotic checkpoint protein BUB3 OS=Homo sapiens GN=BUB3 PE=1 SV=1	67	23	59.6	61.6	95.5	97.0	130.3	201.8	175.2
O43707	Alpha-actinin-4 OS=Homo sapiens GN=ACTN4 PE=1 SV=2	77	85	90.8	113.9	128.2	130.0	100.3	69.2	84.8
O43709	Probable 18S rRNA (guanine-N(7))-methyltransferase OS=Homo sapiens GN=WBSCR22 PE=1 SV=2	34	10	43.0	54.9	27.2	29.1	81.5	81.3	74.4
O43719	HIV Tat-specific factor 1 OS=Homo sapiens GN=HTATSF1 PE=1 SV=1	46	42	76.5	82.1	78.3	90.1	99.2	84.0	152.6
O43736	Integral membrane protein 2A OS=Homo sapiens GN=ITM2A PE=1 SV=2	36	15	64.1	86.5	164.9	183.9	149.4	94.4	46.9
O43747	AP-1 complex subunit gamma-1 OS=Homo sapiens GN=AP1G1 PE=1 SV=5	50	39	60.8	79.8	55.9	62.3	87.5	77.8	98.7
O43752	Syntaxin-6 OS=Homo sapiens GN=STX6 PE=1 SV=1	74	18	50.8	106.6	95.9	124.0	148.3	153.1	102.6
O43765	Small glutamine-rich tetratricopeptide repeat-containing protein alpha OS=Homo sapiens GN=SGTA PE=1 SV=1	39	16	106.6	92.6	130.4	173.0	90.5	64.1	116.5
O43768	Alpha-endosulfine OS=Homo sapiens GN=ENSA PE=1 SV=1	80	12	83.6	78.7	90.3	95.8	121.2	106.8	152.9
O43772	Mitochondrial carnitine/acylcarnitine carrier protein OS=Homo sapiens GN=SLC25A20 PE=1 SV=1	64	19	282.3	241.0	97.2	38.0	19.1	16.6	27.2
O43776	Asparagine--tRNA ligase, cytoplasmic OS=Homo sapiens GN=NARS PE=1 SV=1	50	37	58.0	60.7	52.5	59.5	84.6	111.9	153.7
O43795	Unconventional myosin-Ib OS=Homo sapiens GN=MYO1B PE=1 SV=3	57	68	105.9	139.6	125.7	105.2	112.8	66.1	55.6
O43809	Cleavage and polyadenylation specificity factor subunit 5 OS=Homo sapiens GN=NUDT21 PE=1 SV=1	66	19	65.2	53.1	93.4	102.8	140.2	205.1	181.1
O43813	LanC-like protein 1 OS=Homo sapiens GN=LANCL1 PE=1 SV=1	49	19	133.7	148.3	131.8	139.4	105.1	85.3	148.5
O43815	Striatin OS=Homo sapiens GN=STRN PE=1 SV=4	49	26	82.5	108.8	117.8	155.6	142.6	96.2	71.4
O43818	U3 small nucleolar RNA-interacting protein 2 OS=Homo sapiens GN=RRP9 PE=1 SV=1	39	18	96.3	82.3	89.9	103.9	123.4	178.9	165.9
O43819	Protein SCO2 homolog, mitochondrial OS=Homo sapiens GN=SCO2 PE=1 SV=3	41	10	203.4	145.0	61.0	21.7	44.3	91.3	49.4
O43823	A-kinase anchor protein 8 OS=Homo sapiens GN=AKAP8 PE=1 SV=1	37	22	71.5	90.1	75.3	94.2	118.5	133.7	166.5
O43847	Nardilysin OS=Homo sapiens GN=NRD1 PE=1 SV=2	33	39	94.2	106.2	100.5	124.1	108.4	96.9	159.8
O43852	Calumenin OS=Homo sapiens GN=CALU PE=1 SV=2	65	25	63.8	80.0	145.9	107.2	130.3	102.2	62.6
O43861	Probable phospholipid-transporting ATPase IIB OS=Homo sapiens GN=ATP9B PE=2 SV=4	25	21	44.3	77.8	98.4	116.5	141.7	137.5	89.7
O43865	Adenosylhomocysteinase 2 OS=Homo sapiens GN=AHCYL1 PE=1 SV=2	61	32	116.8	103.9	110.0	113.1	96.6	78.8	95.8
O43909	Exostosin-like 3 OS=Homo sapiens GN=EXTL3 PE=1 SV=1	25	20	77.6	137.4	169.7	154.6	93.6	60.6	41.3
O43933	Peroxisome biogenesis factor 1 OS=Homo sapiens GN=PEX1 PE=1 SV=1	30	33	79.2	123.1	140.3	171.6	140.0	57.6	43.4
O60216	Double-strand-break repair protein rad21 homolog OS=Homo sapiens GN=RAD21 PE=1 SV=2	36	22	98.3	90.8	73.9	88.0	135.3	196.6	159.7
O60231	Putative pre-mRNA-splicing factor ATP-dependent RNA helicase DHX16 OS=Homo sapiens GN=DHX16 PE=1 SV=2	46	49	88.1	83.3	76.6	86.8	112.8	157.4	178.1
O60234	Glia maturation factor gamma OS=Homo sapiens GN=GMFG PE=1 SV=1	74	14	96.5	124.7	115.3	125.5	92.0	77.0	119.2
O60244	Mediator of RNA polymerase II transcription subunit 14 OS=Homo sapiens GN=MED14 PE=1 SV=2	34	42	64.1	67.4	72.7	85.9	158.6	248.0	175.1
O60256	Phosphoribosyl pyrophosphate synthase-associated protein 2 OS=Homo sapiens GN=PRPSAP2 PE=1 SV=1	63	23	84.1	82.3	57.6	68.2	89.9	95.3	108.8
O60264	SWI/SNF-related matrix-associated actin-dependent regulator of chromatin subfamily A member 5 OS=Homo sapiens GN=SMARCA5 PE=1 SV=1	47	48	142.8	115.5	116.9	93.9	102.0	119.3	103.6
O60271	C-Jun-amino-terminal kinase-interacting protein 4 OS=Homo sapiens GN=SPAG9 PE=1 SV=4	41	45	74.1	95.6	67.7	79.4	87.8	66.6	104.5
O60287	Nucleolar pre-ribosomal-associated protein 1 OS=Homo sapiens GN=URB1 PE=1 SV=4	16	26	59.4	56.8	146.7	177.3	63.3	131.0	180.0
O60293	Zinc finger C3H1 domain-containing protein OS=Homo sapiens GN=ZFC3H1 PE=1 SV=3	27	41	56.9	52.4	68.2	88.0	141.0	238.8	224.0
O60306	Intron-binding protein aquarius OS=Homo sapiens GN=AQR PE=1 SV=4	51	79	81.6	90.3	79.6	85.1	120.7	166.1	140.0
O60307	Microtubule-associated serine/threonine-protein kinase 3 OS=Homo sapiens GN=MAST3 PE=1 SV=2	28	27	71.7	71.8	90.4	103.1	122.9	185.4	186.3
O60313	Dynamin-like 120 kDa protein, mitochondrial OS=Homo sapiens GN=OPA1 PE=1 SV=3	65	66	231.1	198.1	82.2	53.0	45.1	57.5	49.4
O60333	Kinesin-like protein KIF1B OS=Homo sapiens GN=KIF1B PE=1 SV=5	20	25	128.1	102.8	137.5	127.7	125.5	90.1	128.6
O60341	Lysine-specific histone demethylase 1A OS=Homo sapiens GN=KDM1A PE=1 SV=2	62	41	89.5	91.7	72.3	78.0	89.8	88.7	115.0
O60343	TBC1 domain family member 4 OS=Homo sapiens GN=TBC1D4 PE=1 SV=2	29	34	69.2	71.4	90.5	107.5	76.4	72.0	98.8
O60427	Fatty acid desaturase 1 OS=Homo sapiens GN=FADS1 PE=1 SV=3	32	16	81.7	116.6	180.1	148.0	157.3	88.9	35.4
O60476	Mannosyl-oligosaccharide 1,2-alpha-mannosidase IB OS=Homo sapiens GN=MAN1A2 PE=1 SV=1	43	27	89.6	157.3	153.9	116.7	88.4	83.4	62.5
O60488	Long-chain-fatty-acid--CoA ligase 4 OS=Homo sapiens GN=ACSL4 PE=1 SV=2	70	48	132.6	145.6	110.1	89.1	95.6	81.3	50.5
O60493	Sorting nexin-3 OS=Homo sapiens GN=SNX3 PE=1 SV=3	82	15	68.0	75.1	160.4	187.3	86.3	96.4	97.6
O60496	Docking protein 2 OS=Homo sapiens GN=DOK2 PE=1 SV=2	51	18	100.7	122.1	122.9	145.5	107.8	84.1	96.1
O60499	Syntaxin-10 OS=Homo sapiens GN=STX10 PE=1 SV=1	44	10	72.4	93.4	105.3	137.3	175.4	172.8	92.2
O60502	Protein O-GlcNAcase OS=Homo sapiens GN=MGEA5 PE=1 SV=2	26	19	118.6	112.9	134.5	124.0	97.9	77.3	102.7
O60506	Heterogeneous nuclear ribonucleoprotein Q OS=Homo sapiens GN=SYNCRIP PE=1 SV=2	63	53	42.9	63.5	40.8	52.7	85.9	106.3	111.8
O60508	Pre-mRNA-processing factor 17 OS=Homo sapiens GN=CDC40 PE=1 SV=1	70	34	52.7	53.2	72.1	85.1	126.7	232.7	220.8
O60518	Ran-binding protein 6 OS=Homo sapiens GN=RANBP6 PE=1 SV=2	22	21	88.1	89.6	45.8	39.3	78.4	85.3	78.7
O60524	Nuclear export mediator factor NEMF OS=Homo sapiens GN=NEMF PE=1 SV=4	25	24	92.7	59.1	116.9	191.4	93.8	93.5	146.3
O60547	GDP-mannose 4,6 dehydratase OS=Homo sapiens GN=GMDS PE=1 SV=1	60	21	108.0	102.0	93.6	89.8	97.4	92.6	95.9
O60563	Cyclin-T1 OS=Homo sapiens GN=CCNT1 PE=1 SV=1	33	16	79.5	71.2	96.1	119.4	150.7	178.3	130.6
O60566	Mitotic checkpoint serine/threonine-protein kinase BUB1 beta OS=Homo sapiens GN=BUB1B PE=1 SV=3	56	47	89.2	105.1	106.6	124.1	113.4	124.5	150.7
O60568	Procollagen-lysine,2-oxoglutarate 5-dioxygenase 3 OS=Homo sapiens GN=PLOD3 PE=1 SV=1	35	21	76.2	111.6	145.7	160.9	177.4	97.4	46.3
O60573	Eukaryotic translation initiation factor 4E type 2 OS=Homo sapiens GN=EIF4E2 PE=1 SV=1	56	12	75.9	56.2	80.5	82.0	175.2	220.1	135.6
O60610	Protein diaphanous homolog 1 OS=Homo sapiens GN=DIAPH1 PE=1 SV=2	64	93	100.2	99.8	111.0	109.6	95.4	74.5	110.0
O60613	15 kDa selenoprotein OS=Homo sapiens GN=SEP15 PE=1 SV=3	54	9	95.5	110.1	47.5	56.3	110.3	114.8	99.3
O60645	Exocyst complex component 3 OS=Homo sapiens GN=EXOC3 PE=1 SV=2	44	30	111.7	129.6	147.9	118.4	108.2	67.2	55.7
O60664	Perilipin-3 OS=Homo sapiens GN=PLIN3 PE=1 SV=3	72	26	93.4	79.0	89.0	92.6	106.9	76.9	92.5
O60678	Protein arginine N-methyltransferase 3 OS=Homo sapiens GN=PRMT3 PE=1 SV=3	33	16	128.0	113.3	115.3	108.8	96.4	71.6	126.8
O60684	Importin subunit alpha-7 OS=Homo sapiens GN=KPNA6 PE=1 SV=1	36	21	78.3	76.4	106.5	111.5	93.3	80.5	105.4
O60711	Leupaxin OS=Homo sapiens GN=LPXN PE=1 SV=1	48	16	117.6	115.9	137.8	124.7	102.7	71.3	82.9
O60749	Sorting nexin-2 OS=Homo sapiens GN=SNX2 PE=1 SV=2	51	33	88.0	95.0	129.6	135.1	124.7	124.7	125.1
O60762	Dolichol-phosphate mannosyltransferase subunit 1 OS=Homo sapiens GN=DPM1 PE=1 SV=1	73	22	95.7	104.0	154.5	154.9	148.8	81.1	34.5
O60763	General vesicular transport factor p115 OS=Homo sapiens GN=USO1 PE=1 SV=2	50	43	108.1	103.3	111.8	116.1	89.8	65.9	95.4
O60825	6-phosphofructo-2-kinase/fructose-2,6-bisphosphatase 2 OS=Homo sapiens GN=PFKFB2 PE=1 SV=2	63	31	94.8	91.1	99.3	96.9	108.3	120.8	128.9
O60826	Coiled-coil domain-containing protein 22 OS=Homo sapiens GN=CCDC22 PE=1 SV=1	64	32	88.7	79.2	135.3	157.1	101.3	84.3	105.5
O60828	Polyglutamine-binding protein 1 OS=Homo sapiens GN=PQBP1 PE=1 SV=1	57	11	53.3	58.4	95.6	150.4	120.2	159.2	160.8
O60831	PRA1 family protein 2 OS=Homo sapiens GN=PRAF2 PE=1 SV=1	30	9	80.2	110.3	146.2	148.2	161.8	92.6	44.0
O60832	H/ACA ribonucleoprotein complex subunit 4 OS=Homo sapiens GN=DKC1 PE=1 SV=3	48	30	94.3	71.3	80.5	94.0	131.8	207.1	170.4
O60841	Eukaryotic translation initiation factor 5B OS=Homo sapiens GN=EIF5B PE=1 SV=4	51	74	73.4	71.3	77.5	84.6	82.4	97.7	146.0
O60861	Growth arrest-specific protein 7 OS=Homo sapiens GN=GAS7 PE=1 SV=3	44	24	80.4	103.1	55.9	71.7	100.5	80.8	97.4
O60869	Endothelial differentiation-related factor 1 OS=Homo sapiens GN=EDF1 PE=1 SV=1	66	17	40.1	54.8	58.0	53.4	114.0	136.7	86.2
O60870	DNA/RNA-binding protein KIN17 OS=Homo sapiens GN=KIN PE=1 SV=2	53	25	70.0	81.2	65.9	82.0	144.4	222.6	193.1
O60879	Protein diaphanous homolog 2 OS=Homo sapiens GN=DIAPH2 PE=1 SV=1	25	23	84.9	86.6	80.5	78.1	100.6	102.9	136.4
O60880	SH2 domain-containing protein 1A OS=Homo sapiens GN=SH2D1A PE=1 SV=1	62	9	93.7	105.2	116.5	125.9	118.8	117.5	115.8
O60884	DnaJ homolog subfamily A member 2 OS=Homo sapiens GN=DNAJA2 PE=1 SV=1	67	27	87.8	147.8	80.2	92.4	107.8	108.5	141.0
O60885	Bromodomain-containing protein 4 OS=Homo sapiens GN=BRD4 PE=1 SV=2	18	19	142.2	102.0	118.0	97.0	115.5	139.9	118.8
O60888	Protein CutA OS=Homo sapiens GN=CUTA PE=1 SV=2	41	4	129.6	124.7	122.9	124.6	95.4	67.3	112.0
O60906	Sphingomyelin phosphodiesterase 2 OS=Homo sapiens GN=SMPD2 PE=1 SV=2	35	11	81.5	98.7	116.4	179.8	113.9	94.0	107.6
O60911	Cathepsin L2 OS=Homo sapiens GN=CTSV PE=1 SV=2	38	11	41.3	77.5	186.6	236.4	149.6	59.2	45.2
O60925	Prefoldin subunit 1 OS=Homo sapiens GN=PFDN1 PE=1 SV=2	57	11	71.0	31.9	31.9	34.5	43.9	23.9	67.1
O60930	Ribonuclease H1 OS=Homo sapiens GN=RNASEH1 PE=1 SV=2	52	11	113.4	95.3	137.0	104.8	91.5	107.6	89.0
O60934	Nibrin OS=Homo sapiens GN=NBN PE=1 SV=1	46	24	96.1	104.5	125.2	107.9	116.1	126.3	135.6
O60942	mRNA-capping enzyme OS=Homo sapiens GN=RNGTT PE=1 SV=1	41	21	127.7	134.4	134.3	122.0	114.5	108.2	86.9
O75027	ATP-binding cassette sub-family B member 7, mitochondrial OS=Homo sapiens GN=ABCB7 PE=1 SV=2	39	26	288.2	247.4	86.2	31.7	20.0	15.7	23.9
O75037	Kinesin-like protein KIF21B OS=Homo sapiens GN=KIF21B PE=1 SV=2	18	22	109.3	126.8	121.5	123.7	103.8	78.1	109.9
O75044	SLIT-ROBO Rho GTPase-activating protein 2 OS=Homo sapiens GN=SRGAP2 PE=1 SV=2	31	27	83.3	90.0	106.6	108.6	127.1	131.7	131.3
O75054	Immunoglobulin superfamily member 3 OS=Homo sapiens GN=IGSF3 PE=2 SV=3	34	30	82.3	104.9	123.7	109.4	132.4	88.3	69.5
O75063	Glycosaminoglycan xylosylkinase OS=Homo sapiens GN=FAM20B PE=1 SV=1	44	18	29.5	50.4	124.5	267.7	55.0	66.1	95.6
O75083	WD repeat-containing protein 1 OS=Homo sapiens GN=WDR1 PE=1 SV=4	81	52	96.8	73.6	87.9	86.5	71.9	62.4	85.8
O75093	Slit homolog 1 protein OS=Homo sapiens GN=SLIT1 PE=2 SV=4	29	34	75.4	94.2	95.3	96.5	133.6	97.9	67.5
O75113	NEDD4-binding protein 1 OS=Homo sapiens GN=N4BP1 PE=1 SV=4	35	21	105.1	80.5	163.4	132.3	95.2	84.2	194.9
O75116	Rho-associated protein kinase 2 OS=Homo sapiens GN=ROCK2 PE=1 SV=4	39	47	78.5	79.3	46.0	50.6	78.7	75.5	95.1
O75122	CLIP-associating protein 2 OS=Homo sapiens GN=CLASP2 PE=1 SV=2	56	69	62.0	71.4	91.1	98.7	133.0	164.7	132.4
O75131	Copine-3 OS=Homo sapiens GN=CPNE3 PE=1 SV=1	57	29	109.9	96.9	111.7	164.9	127.0	81.0	103.2
O75143	Autophagy-related protein 13 OS=Homo sapiens GN=ATG13 PE=1 SV=1	20	9	16.8	80.9	115.3	245.9	70.2	147.2	187.9
O75146	Huntingtin-interacting protein 1-related protein OS=Homo sapiens GN=HIP1R PE=1 SV=2	39	36	105.7	106.0	130.8	113.6	76.5	39.4	75.3
O75150	E3 ubiquitin-protein ligase BRE1B OS=Homo sapiens GN=RNF40 PE=1 SV=4	53	58	74.5	85.0	77.6	89.1	112.6	144.9	114.8
O75152	Zinc finger CCCH domain-containing protein 11A OS=Homo sapiens GN=ZC3H11A PE=1 SV=3	59	59	50.5	66.7	60.8	69.9	100.0	123.5	142.3
O75153	Clustered mitochondria protein homolog OS=Homo sapiens GN=CLUH PE=1 SV=2	51	56	91.9	86.9	67.4	72.1	89.5	90.1	99.0
O75155	Cullin-associated NEDD8-dissociated protein 2 OS=Homo sapiens GN=CAND2 PE=1 SV=3	30	29	120.1	126.1	115.9	127.5	111.3	95.1	119.3
O75165	DnaJ homolog subfamily C member 13 OS=Homo sapiens GN=DNAJC13 PE=1 SV=5	60	127	43.9	53.4	120.5	162.6	135.9	164.6	122.6
O75170	Serine/threonine-protein phosphatase 6 regulatory subunit 2 OS=Homo sapiens GN=PPP6R2 PE=1 SV=2	42	25	91.6	118.0	130.0	148.8	105.2	89.6	133.0
O75175	CCR4-NOT transcription complex subunit 3 OS=Homo sapiens GN=CNOT3 PE=1 SV=1	28	26	34.8	53.2	59.4	86.8	85.8	140.7	100.0
O75179	Ankyrin repeat domain-containing protein 17 OS=Homo sapiens GN=ANKRD17 PE=1 SV=3	39	85	66.2	65.7	80.3	89.2	125.7	174.2	132.6
O75190	DnaJ homolog subfamily B member 6 OS=Homo sapiens GN=DNAJB6 PE=1 SV=2	25	7	70.8	159.0	84.2	116.8	141.9	132.9	133.3
O75191	Xylulose kinase OS=Homo sapiens GN=XYLB PE=1 SV=3	36	14	113.2	92.3	118.6	162.6	108.8	85.9	138.7
O75223	Gamma-glutamylcyclotransferase OS=Homo sapiens GN=GGCT PE=1 SV=1	84	17	79.4	79.4	73.8	90.1	109.9	64.3	110.9
O75306	NADH dehydrogenase [ubiquinone] iron-sulfur protein 2, mitochondrial OS=Homo sapiens GN=NDUFS2 PE=1 SV=2	61	24	259.3	217.9	79.5	39.7	33.9	33.9	32.0
O75312	Zinc finger protein ZPR1 OS=Homo sapiens GN=ZPR1 PE=1 SV=1	63	21	87.6	100.7	76.3	92.5	100.4	78.9	131.1
O75323	Protein NipSnap homolog 2 OS=Homo sapiens GN=GBAS PE=1 SV=1	69	19	341.1	228.5	88.0	22.4	11.3	10.3	17.1
O75330	Hyaluronan mediated motility receptor OS=Homo sapiens GN=HMMR PE=1 SV=2	65	52	69.2	79.2	75.0	113.2	137.8	208.3	188.8
O75340	Programmed cell death protein 6 OS=Homo sapiens GN=PDCD6 PE=1 SV=1	55	11	116.0	97.2	119.6	157.8	104.2	83.2	113.7
O75347	Tubulin-specific chaperone A OS=Homo sapiens GN=TBCA PE=1 SV=3	81	17	91.6	81.2	123.9	133.6	94.5	80.9	122.3
O75351	Vacuolar protein sorting-associated protein 4B OS=Homo sapiens GN=VPS4B PE=1 SV=2	53	28	102.5	127.1	142.1	146.1	93.6	81.4	104.6
O75367	Core histone macro-H2A.1 OS=Homo sapiens GN=H2AFY PE=1 SV=4	50	19	99.8	61.1	87.7	82.8	124.2	209.2	204.1
O75368	SH3 domain-binding glutamic acid-rich-like protein OS=Homo sapiens GN=SH3BGRL PE=1 SV=1	85	12	74.1	109.7	94.3	138.1	101.3	92.9	193.8
O75369	Filamin-B OS=Homo sapiens GN=FLNB PE=1 SV=2	81	191	99.4	124.0	157.3	143.9	99.8	58.3	84.3
O75376	Nuclear receptor corepressor 1 OS=Homo sapiens GN=NCOR1 PE=1 SV=2	29	51	67.8	66.4	50.6	48.3	98.0	83.4	104.6
O75381	Peroxisomal membrane protein PEX14 OS=Homo sapiens GN=PEX14 PE=1 SV=1	45	16	90.1	95.2	94.7	135.7	137.6	76.5	95.9
O75386	Tubby-related protein 3 OS=Homo sapiens GN=TULP3 PE=1 SV=2	42	15	122.6	115.2	75.0	125.8	48.2	36.6	107.0
O75390	Citrate synthase, mitochondrial OS=Homo sapiens GN=CS PE=1 SV=2	52	25	253.2	193.8	77.9	27.3	31.5	64.4	38.7
O75396	Vesicle-trafficking protein SEC22b OS=Homo sapiens GN=SEC22B PE=1 SV=4	49	13	56.8	88.5	137.9	143.8	124.3	80.7	54.4
O75400	Pre-mRNA-processing factor 40 homolog A OS=Homo sapiens GN=PRPF40A PE=1 SV=2	35	40	58.8	49.6	76.6	85.9	145.2	207.0	148.9
O75410	Transforming acidic coiled-coil-containing protein 1 OS=Homo sapiens GN=TACC1 PE=1 SV=2	49	41	73.0	132.5	157.3	176.2	117.9	64.3	54.8
O75427	Leucine-rich repeat and calponin homology domain-containing protein 4 OS=Homo sapiens GN=LRCH4 PE=1 SV=2	59	30	71.1	102.5	84.3	86.1	100.4	77.0	66.7
O75431	Metaxin-2 OS=Homo sapiens GN=MTX2 PE=1 SV=1	60	19	219.0	203.5	70.2	27.7	37.1	45.3	37.8
O75436	Vacuolar protein sorting-associated protein 26A OS=Homo sapiens GN=VPS26A PE=1 SV=2	46	14	97.6	90.8	92.7	94.0	100.3	79.7	86.9
O75439	Mitochondrial-processing peptidase subunit beta OS=Homo sapiens GN=PMPCB PE=1 SV=2	59	30	300.5	240.0	85.2	25.0	11.9	9.5	19.0
O75446	Histone deacetylase complex subunit SAP30 OS=Homo sapiens GN=SAP30 PE=1 SV=1	24	5	116.0	116.0	121.5	122.2	101.2	96.0	100.5
O75448	Mediator of RNA polymerase II transcription subunit 24 OS=Homo sapiens GN=MED24 PE=1 SV=1	31	23	65.7	69.5	65.2	73.4	142.8	200.3	123.6
O75449	Katanin p60 ATPase-containing subunit A1 OS=Homo sapiens GN=KATNA1 PE=1 SV=1	37	16	116.6	89.5	112.6	116.6	117.3	145.7	135.6
O75475	PC4 and SFRS1-interacting protein OS=Homo sapiens GN=PSIP1 PE=1 SV=1	51	27	77.8	70.0	55.0	56.8	118.0	115.6	122.2
O75477	Erlin-1 OS=Homo sapiens GN=ERLIN1 PE=1 SV=1	45	25	55.7	79.3	144.9	183.9	165.1	101.2	47.9
O75489	NADH dehydrogenase [ubiquinone] iron-sulfur protein 3, mitochondrial OS=Homo sapiens GN=NDUFS3 PE=1 SV=1	61	22	256.7	272.7	102.1	31.0	11.4	5.9	17.1
O75494	Serine/arginine-rich splicing factor 10 OS=Homo sapiens GN=SRSF10 PE=1 SV=1	38	16	36.1	71.7	15.8	12.9	85.3	35.7	38.2
O75503	Ceroid-lipofuscinosis neuronal protein 5 OS=Homo sapiens GN=CLN5 PE=1 SV=2	34	13	62.6	87.1	176.5	215.0	156.6	48.1	27.6
O75521	Enoyl-CoA delta isomerase 2, mitochondrial OS=Homo sapiens GN=ECI2 PE=1 SV=4	73	30	134.5	139.2	152.8	139.4	115.2	52.8	32.1
O75525	KH domain-containing, RNA-binding, signal transduction-associated protein 3 OS=Homo sapiens GN=KHDRBS3 PE=1 SV=1	36	14	81.9	53.5	93.8	79.1	160.0	217.8	144.4
O75531	Barrier-to-autointegration factor OS=Homo sapiens GN=BANF1 PE=1 SV=1	85	15	56.2	67.8	88.9	81.0	120.2	135.3	132.4
O75533	Splicing factor 3B subunit 1 OS=Homo sapiens GN=SF3B1 PE=1 SV=3	69	98	52.7	59.4	59.1	72.5	103.0	148.5	179.2
O75534	Cold shock domain-containing protein E1 OS=Homo sapiens GN=CSDE1 PE=1 SV=2	63	58	103.3	92.5	129.7	127.8	102.6	100.0	104.3
O75569	Interferon-inducible double-stranded RNA-dependent protein kinase activator A OS=Homo sapiens GN=PRKRA PE=1 SV=1	73	25	60.7	72.3	63.4	78.8	131.7	210.6	163.5
O75586	Mediator of RNA polymerase II transcription subunit 6 OS=Homo sapiens GN=MED6 PE=1 SV=2	44	13	38.8	49.4	79.1	155.3	99.2	156.0	282.6
O75592	E3 ubiquitin-protein ligase MYCBP2 OS=Homo sapiens GN=MYCBP2 PE=1 SV=3	21	79	67.6	70.1	71.2	92.4	103.0	146.5	182.5
O75607	Nucleoplasmin-3 OS=Homo sapiens GN=NPM3 PE=1 SV=3	43	6	67.6	63.9	59.4	54.2	109.0	98.7	100.0
O75608	Acyl-protein thioesterase 1 OS=Homo sapiens GN=LYPLA1 PE=1 SV=1	44	7	148.5	152.0	121.0	119.8	80.2	51.9	95.4
O75616	GTPase Era, mitochondrial OS=Homo sapiens GN=ERAL1 PE=1 SV=2	40	14	289.6	272.7	78.0	31.8	17.8	20.3	26.7
O75643	U5 small nuclear ribonucleoprotein 200 kDa helicase OS=Homo sapiens GN=SNRNP200 PE=1 SV=2	66	157	66.0	72.8	73.1	88.0	124.1	191.2	175.2
O75663	TIP41-like protein OS=Homo sapiens GN=TIPRL PE=1 SV=2	75	21	91.3	81.8	69.8	83.7	82.9	68.6	98.1
O75683	Surfeit locus protein 6 OS=Homo sapiens GN=SURF6 PE=1 SV=3	57	18	47.4	48.3	75.4	124.9	94.8	155.3	262.8
O75691	Small subunit processome component 20 homolog OS=Homo sapiens GN=UTP20 PE=1 SV=3	28	72	91.2	94.4	69.8	75.1	124.1	211.2	176.4
O75694	Nuclear pore complex protein Nup155 OS=Homo sapiens GN=NUP155 PE=1 SV=1	42	46	112.5	135.3	120.4	127.9	124.1	63.4	49.9
O75695	Protein XRP2 OS=Homo sapiens GN=RP2 PE=1 SV=4	49	18	64.2	125.8	137.4	164.6	139.2	82.9	52.3
O75717	WD repeat and HMG-box DNA-binding protein 1 OS=Homo sapiens GN=WDHD1 PE=1 SV=1	55	50	96.1	104.9	96.1	137.0	99.7	95.6	144.7
O75746	Calcium-binding mitochondrial carrier protein Aralar1 OS=Homo sapiens GN=SLC25A12 PE=1 SV=2	67	38	273.5	239.3	86.3	36.5	27.9	35.5	31.6
O75781	Paralemmin-1 OS=Homo sapiens GN=PALM PE=1 SV=2	38	19	88.5	136.8	122.0	135.4	127.4	84.4	71.0
O75787	Renin receptor OS=Homo sapiens GN=ATP6AP2 PE=1 SV=2	51	17	75.6	109.7	97.2	118.7	150.5	83.5	58.4
O75791	GRB2-related adapter protein 2 OS=Homo sapiens GN=GRAP2 PE=1 SV=1	67	21	94.8	87.2	118.2	122.0	88.1	72.5	91.5
O75792	Ribonuclease H2 subunit A OS=Homo sapiens GN=RNASEH2A PE=1 SV=2	69	27	76.2	70.8	64.4	70.5	80.2	109.6	105.6
O75794	Cell division cycle protein 123 homolog OS=Homo sapiens GN=CDC123 PE=1 SV=1	57	22	115.4	129.4	127.1	127.8	104.7	84.0	115.3
O75818	Ribonuclease P protein subunit p40 OS=Homo sapiens GN=RPP40 PE=1 SV=3	45	13	79.2	79.4	83.0	80.5	109.4	136.4	137.1
O75821	Eukaryotic translation initiation factor 3 subunit G OS=Homo sapiens GN=EIF3G PE=1 SV=2	56	23	86.8	77.8	93.4	92.0	105.2	108.6	132.8
O75822	Eukaryotic translation initiation factor 3 subunit J OS=Homo sapiens GN=EIF3J PE=1 SV=2	52	25	56.1	62.6	68.5	80.3	115.5	133.9	168.6
O75832	26S proteasome non-ATPase regulatory subunit 10 OS=Homo sapiens GN=PSMD10 PE=1 SV=1	46	11	110.9	111.3	129.2	135.6	89.1	79.6	122.0
O75844	CAAX prenyl protease 1 homolog OS=Homo sapiens GN=ZMPSTE24 PE=1 SV=2	30	16	60.9	123.7	134.9	188.1	155.3	111.5	43.2
O75874	Isocitrate dehydrogenase [NADP] cytoplasmic OS=Homo sapiens GN=IDH1 PE=1 SV=2	69	36	79.5	72.7	69.8	96.4	75.6	66.9	124.0
O75879	Glutamyl-tRNA(Gln) amidotransferase subunit B, mitochondrial OS=Homo sapiens GN=GATB PE=1 SV=1	55	24	230.0	181.5	77.7	50.3	33.2	52.1	55.1
O75880	Protein SCO1 homolog, mitochondrial OS=Homo sapiens GN=SCO1 PE=1 SV=1	27	7	291.1	226.9	76.0	43.3	19.8	19.9	22.6
O75882	Attractin OS=Homo sapiens GN=ATRN PE=1 SV=2	18	21	70.4	125.6	89.4	123.1	150.7	102.7	73.6
O75886	Signal transducing adapter molecule 2 OS=Homo sapiens GN=STAM2 PE=1 SV=1	14	7	81.0	117.3	111.3	147.2	98.1	96.0	125.3
O75909	Cyclin-K OS=Homo sapiens GN=CCNK PE=1 SV=2	34	13	43.2	67.6	35.2	38.7	101.2	99.9	88.6
O75915	PRA1 family protein 3 OS=Homo sapiens GN=ARL6IP5 PE=1 SV=1	35	11	80.7	95.9	172.2	149.4	179.6	90.1	38.5
O75934	Pre-mRNA-splicing factor SPF27 OS=Homo sapiens GN=BCAS2 PE=1 SV=1	81	23	40.2	50.7	32.7	34.7	72.3	93.4	81.9
O75935	Dynactin subunit 3 OS=Homo sapiens GN=DCTN3 PE=1 SV=1	60	13	105.2	95.8	102.9	96.7	120.7	107.9	173.7
O75937	DnaJ homolog subfamily C member 8 OS=Homo sapiens GN=DNAJC8 PE=1 SV=2	62	26	72.1	61.0	103.9	115.6	128.6	173.4	179.4
O75940	Survival of motor neuron-related-splicing factor 30 OS=Homo sapiens GN=SMNDC1 PE=1 SV=1	48	9	58.8	78.8	60.2	77.9	130.9	221.6	218.4
O75947	ATP synthase subunit d, mitochondrial OS=Homo sapiens GN=ATP5H PE=1 SV=3	90	23	293.6	230.1	83.1	22.8	18.0	33.1	23.8
O75955	Flotillin-1 OS=Homo sapiens GN=FLOT1 PE=1 SV=3	76	30	86.8	115.1	162.6	142.0	128.5	59.7	45.4
O75976	Carboxypeptidase D OS=Homo sapiens GN=CPD PE=1 SV=2	43	49	74.2	91.5	59.5	59.2	100.7	91.5	69.4
O75995	SAM and SH3 domain-containing protein 3 OS=Homo sapiens GN=SASH3 PE=1 SV=2	76	15	63.2	73.9	74.3	115.5	91.0	163.1	289.1
O76003	Glutaredoxin-3 OS=Homo sapiens GN=GLRX3 PE=1 SV=2	49	25	83.2	88.6	66.8	83.5	87.3	68.4	107.7
O76021	Ribosomal L1 domain-containing protein 1 OS=Homo sapiens GN=RSL1D1 PE=1 SV=3	59	38	102.3	77.7	70.6	68.4	120.0	169.9	148.5
O76024	Wolframin OS=Homo sapiens GN=WFS1 PE=1 SV=2	28	21	95.4	95.9	79.6	69.3	105.8	60.1	72.6
O76031	ATP-dependent Clp protease ATP-binding subunit clpX-like, mitochondrial OS=Homo sapiens GN=CLPX PE=1 SV=2	63	42	297.0	244.5	84.6	24.8	21.4	29.8	24.5
O76071	Probable cytosolic iron-sulfur protein assembly protein CIAO1 OS=Homo sapiens GN=CIAO1 PE=1 SV=1	46	11	100.7	109.9	120.0	198.5	74.3	75.6	117.7
O76094	Signal recognition particle subunit SRP72 OS=Homo sapiens GN=SRP72 PE=1 SV=3	73	53	92.1	97.5	119.8	111.4	99.5	70.6	74.0
O76095	Protein JTB OS=Homo sapiens GN=JTB PE=1 SV=1	15	3	49.7	70.7	194.1	200.6	104.7	112.2	85.0
O94762	ATP-dependent DNA helicase Q5 OS=Homo sapiens GN=RECQL5 PE=1 SV=2	40	26	94.2	59.0	132.6	99.1	156.7	160.2	119.9
O94763	Unconventional prefoldin RPB5 interactor 1 OS=Homo sapiens GN=URI1 PE=1 SV=3	45	22	50.5	66.5	69.8	106.8	139.3	220.6	183.6
O94766	Galactosylgalactosylxylosylprotein 3-beta-glucuronosyltransferase 3 OS=Homo sapiens GN=B3GAT3 PE=1 SV=2	44	13	85.9	139.0	165.5	184.3	87.2	76.7	55.4
O94776	Metastasis-associated protein MTA2 OS=Homo sapiens GN=MTA2 PE=1 SV=1	63	49	105.3	102.2	101.7	116.1	109.3	127.7	157.8
O94804	Serine/threonine-protein kinase 10 OS=Homo sapiens GN=STK10 PE=1 SV=1	40	35	102.0	108.2	155.2	119.6	125.1	100.3	106.4
O94819	Kelch repeat and BTB domain-containing protein 11 OS=Homo sapiens GN=KBTBD11 PE=1 SV=1	44	19	129.8	128.5	145.1	142.0	117.2	101.9	112.9
O94822	E3 ubiquitin-protein ligase listerin OS=Homo sapiens GN=LTN1 PE=1 SV=6	23	30	83.5	115.0	97.0	101.1	120.4	147.3	142.6
O94826	Mitochondrial import receptor subunit TOM70 OS=Homo sapiens GN=TOMM70A PE=1 SV=1	74	42	316.4	214.4	107.0	41.4	21.5	12.0	15.0
O94832	Unconventional myosin-Id OS=Homo sapiens GN=MYO1D PE=1 SV=2	52	53	76.9	129.5	158.2	164.1	121.1	65.7	46.5
O94842	TOX high mobility group box family member 4 OS=Homo sapiens GN=TOX4 PE=1 SV=1	24	11	85.5	111.8	91.1	117.8	140.0	144.3	173.1
O94855	Protein transport protein Sec24D OS=Homo sapiens GN=SEC24D PE=1 SV=2	31	24	87.2	114.5	118.5	114.7	105.8	68.2	86.6
O94868	F-BAR and double SH3 domains protein 2 OS=Homo sapiens GN=FCHSD2 PE=1 SV=3	36	22	123.4	147.9	164.9	154.8	93.4	34.6	44.7
O94874	E3 UFM1-protein ligase 1 OS=Homo sapiens GN=UFL1 PE=1 SV=2	64	54	75.3	107.0	147.0	150.4	170.6	105.3	54.8
O94887	FERM, RhoGEF and pleckstrin domain-containing protein 2 OS=Homo sapiens GN=FARP2 PE=1 SV=3	25	16	88.3	141.2	208.4	181.3	131.2	42.8	27.5
O94888	UBX domain-containing protein 7 OS=Homo sapiens GN=UBXN7 PE=1 SV=2	41	19	111.5	138.1	105.0	114.5	80.3	78.7	120.8
O94901	SUN domain-containing protein 1 OS=Homo sapiens GN=SUN1 PE=1 SV=3	40	23	111.3	124.6	144.0	165.7	142.6	72.0	40.4
O94903	Proline synthase co-transcribed bacterial homolog protein OS=Homo sapiens GN=PROSC PE=1 SV=1	62	18	139.9	127.8	123.9	116.7	83.5	70.3	97.2
O94905	Erlin-2 OS=Homo sapiens GN=ERLIN2 PE=1 SV=1	68	30	68.6	103.4	145.1	176.5	172.3	119.2	42.2
O94906	Pre-mRNA-processing factor 6 OS=Homo sapiens GN=PRPF6 PE=1 SV=1	67	71	64.6	63.4	65.3	64.9	97.0	118.4	94.5
O94913	Pre-mRNA cleavage complex 2 protein Pcf11 OS=Homo sapiens GN=PCF11 PE=1 SV=3	39	46	91.5	86.6	95.2	107.0	128.2	187.3	148.0
O94915	Protein furry homolog-like OS=Homo sapiens GN=FRYL PE=1 SV=2	26	68	75.5	80.5	89.4	96.6	113.5	115.0	114.8
O94919	Endonuclease domain-containing 1 protein OS=Homo sapiens GN=ENDOD1 PE=1 SV=2	47	19	79.1	102.4	175.4	143.3	167.4	103.0	47.4
O94925	Glutaminase kidney isoform, mitochondrial OS=Homo sapiens GN=GLS PE=1 SV=1	63	40	306.2	240.2	73.5	22.6	19.6	26.1	19.3
O94927	HAUS augmin-like complex subunit 5 OS=Homo sapiens GN=HAUS5 PE=1 SV=2	39	25	87.5	80.9	65.2	57.0	91.5	82.7	80.5
O94966	Ubiquitin carboxyl-terminal hydrolase 19 OS=Homo sapiens GN=USP19 PE=1 SV=2	39	34	101.4	119.1	92.2	180.1	120.8	117.3	70.2
O94973	AP-2 complex subunit alpha-2 OS=Homo sapiens GN=AP2A2 PE=1 SV=2	64	53	76.1	101.5	113.9	108.2	104.5	92.2	101.3
O94979	Protein transport protein Sec31A OS=Homo sapiens GN=SEC31A PE=1 SV=3	33	41	78.1	70.8	79.8	101.1	88.9	68.7	93.7
O94986	Centrosomal protein of 152 kDa OS=Homo sapiens GN=CEP152 PE=1 SV=4	27	32	186.8	225.6	89.5	56.6	43.4	50.5	48.7
O94992	Protein HEXIM1 OS=Homo sapiens GN=HEXIM1 PE=1 SV=1	44	13	85.1	74.8	96.9	160.1	100.1	94.3	164.9
O95067	G2/mitotic-specific cyclin-B2 OS=Homo sapiens GN=CCNB2 PE=1 SV=1	54	19	94.1	85.2	90.8	78.9	129.0	112.2	88.0
O95071	E3 ubiquitin-protein ligase UBR5 OS=Homo sapiens GN=UBR5 PE=1 SV=2	37	80	114.8	108.8	128.4	125.8	98.8	82.9	122.1
O95104	Splicing factor, arginine/serine-rich 15 OS=Homo sapiens GN=SCAF4 PE=1 SV=3	23	20	48.8	65.4	44.1	40.3	126.1	132.4	109.9
O95140	Mitofusin-2 OS=Homo sapiens GN=MFN2 PE=1 SV=3	34	22	281.5	228.2	114.6	47.2	32.3	26.8	26.3
O95149	Snurportin-1 OS=Homo sapiens GN=SNUPN PE=1 SV=1	21	11	76.0	57.6	49.8	62.2	69.7	54.7	67.5
O95155	Ubiquitin conjugation factor E4 B OS=Homo sapiens GN=UBE4B PE=1 SV=1	38	36	97.7	82.1	63.6	71.5	72.3	65.7	93.1
O95159	Zinc finger protein-like 1 OS=Homo sapiens GN=ZFPL1 PE=1 SV=2	50	11	81.1	126.9	127.1	103.8	101.8	93.6	57.1
O95163	Elongator complex protein 1 OS=Homo sapiens GN=IKBKAP PE=1 SV=3	45	49	107.2	114.8	101.6	104.2	98.4	80.8	121.0
O95182	NADH dehydrogenase [ubiquinone] 1 alpha subcomplex subunit 7 OS=Homo sapiens GN=NDUFA7 PE=1 SV=3	84	11	287.0	214.1	87.8	35.4	30.5	29.1	45.0
O95183	Vesicle-associated membrane protein 5 OS=Homo sapiens GN=VAMP5 PE=1 SV=1	33	3	52.5	130.5	179.4	175.2	122.2	95.3	67.0
O95197	Reticulon-3 OS=Homo sapiens GN=RTN3 PE=1 SV=2	24	17	58.1	105.9	145.2	149.6	153.9	116.9	60.4
O95202	LETM1 and EF-hand domain-containing protein 1, mitochondrial OS=Homo sapiens GN=LETM1 PE=1 SV=1	59	51	269.6	236.4	85.0	29.3	25.5	37.4	26.9
O95218	Zinc finger Ran-binding domain-containing protein 2 OS=Homo sapiens GN=ZRANB2 PE=1 SV=2	36	13	79.2	79.7	115.1	144.4	138.9	137.8	175.3
O95232	Luc7-like protein 3 OS=Homo sapiens GN=LUC7L3 PE=1 SV=2	50	24	34.0	52.3	41.1	59.4	104.9	154.6	141.6
O95235	Kinesin-like protein KIF20A OS=Homo sapiens GN=KIF20A PE=1 SV=1	44	28	95.0	117.6	120.9	117.9	106.9	130.4	128.1
O95239	Chromosome-associated kinesin KIF4A OS=Homo sapiens GN=KIF4A PE=1 SV=3	63	68	109.1	113.7	111.2	92.4	108.1	135.0	126.7
O95248	Myotubularin-related protein 5 OS=Homo sapiens GN=SBF1 PE=1 SV=3	46	66	83.2	97.0	75.2	74.6	97.4	80.6	86.6
O95249	Golgi SNAP receptor complex member 1 OS=Homo sapiens GN=GOSR1 PE=1 SV=1	71	23	82.8	124.4	182.9	169.1	96.2	68.2	48.0
O95251	Histone acetyltransferase KAT7 OS=Homo sapiens GN=KAT7 PE=1 SV=1	43	21	134.1	117.7	111.2	128.8	106.1	126.4	117.0
O95292	Vesicle-associated membrane protein-associated protein B/C OS=Homo sapiens GN=VAPB PE=1 SV=3	64	19	69.9	119.4	166.3	156.1	185.0	104.6	39.8
O95295	SNARE-associated protein Snapin OS=Homo sapiens GN=SNAPIN PE=1 SV=1	68	10	63.4	67.6	128.0	133.9	135.9	58.5	52.4
O95297	Myelin protein zero-like protein 1 OS=Homo sapiens GN=MPZL1 PE=1 SV=1	22	6	46.1	116.4	212.0	158.7	156.9	87.5	27.1
O95299	NADH dehydrogenase [ubiquinone] 1 alpha subcomplex subunit 10, mitochondrial OS=Homo sapiens GN=NDUFA10 PE=1 SV=1	47	20	268.2	223.9	68.7	23.2	28.0	51.9	34.9
O95319	CUGBP Elav-like family member 2 OS=Homo sapiens GN=CELF2 PE=1 SV=1	42	21	58.1	59.9	58.2	60.2	104.6	167.6	129.6
O95336	6-phosphogluconolactonase OS=Homo sapiens GN=PGLS PE=1 SV=2	67	15	105.4	99.2	129.4	158.8	92.9	83.5	129.2
O95347	Structural maintenance of chromosomes protein 2 OS=Homo sapiens GN=SMC2 PE=1 SV=2	71	109	72.9	78.5	78.9	78.4	103.2	124.8	125.9
O95372	Acyl-protein thioesterase 2 OS=Homo sapiens GN=LYPLA2 PE=1 SV=1	54	11	61.8	77.1	118.5	206.6	80.5	58.7	149.7
O95373	Importin-7 OS=Homo sapiens GN=IPO7 PE=1 SV=1	29	31	95.3	121.0	101.9	130.9	97.4	93.2	170.6
O95376	E3 ubiquitin-protein ligase ARIH2 OS=Homo sapiens GN=ARIH2 PE=1 SV=1	33	12	95.0	90.2	72.4	82.6	87.8	65.0	85.7
O95379	Tumor necrosis factor alpha-induced protein 8 OS=Homo sapiens GN=TNFAIP8 PE=1 SV=1	30	6	23.9	20.9	133.4	247.6	49.2	85.5	207.2
O95391	Pre-mRNA-splicing factor SLU7 OS=Homo sapiens GN=SLU7 PE=1 SV=2	30	15	44.8	67.4	43.0	48.1	81.5	98.7	97.2
O95394	Phosphoacetylglucosamine mutase OS=Homo sapiens GN=PGM3 PE=1 SV=1	28	13	118.3	81.4	133.2	161.2	123.9	85.9	124.6
O95400	CD2 antigen cytoplasmic tail-binding protein 2 OS=Homo sapiens GN=CD2BP2 PE=1 SV=1	43	15	79.8	71.8	104.5	114.4	144.9	160.9	134.3
O95402	Mediator of RNA polymerase II transcription subunit 26 OS=Homo sapiens GN=MED26 PE=1 SV=2	30	10	33.0	47.8	64.2	78.0	180.5	261.3	190.8
O95425	Supervillin OS=Homo sapiens GN=SVIL PE=1 SV=2	25	38	92.0	130.7	155.9	121.5	124.0	81.6	70.8
O95433	Activator of 90 kDa heat shock protein ATPase homolog 1 OS=Homo sapiens GN=AHSA1 PE=1 SV=1	76	26	104.9	91.6	76.9	85.2	85.0	75.2	118.7
O95453	Poly(A)-specific ribonuclease PARN OS=Homo sapiens GN=PARN PE=1 SV=1	40	27	97.2	108.6	99.5	140.2	85.2	86.9	157.1
O95456	Proteasome assembly chaperone 1 OS=Homo sapiens GN=PSMG1 PE=1 SV=1	62	15	102.9	98.6	126.9	132.3	87.5	89.5	167.7
O95466	Formin-like protein 1 OS=Homo sapiens GN=FMNL1 PE=1 SV=3	53	74	77.3	101.6	144.1	144.0	113.5	73.5	65.6
O95470	Sphingosine-1-phosphate lyase 1 OS=Homo sapiens GN=SGPL1 PE=1 SV=3	50	31	72.4	111.2	130.8	159.1	176.6	110.1	42.2
O95479	GDH/6PGL endoplasmic bifunctional protein OS=Homo sapiens GN=H6PD PE=1 SV=2	53	37	85.6	119.3	150.1	156.7	153.9	91.6	39.1
O95486	Protein transport protein Sec24A OS=Homo sapiens GN=SEC24A PE=1 SV=2	25	22	82.8	134.4	100.5	102.8	111.0	98.6	98.7
O95487	Protein transport protein Sec24B OS=Homo sapiens GN=SEC24B PE=1 SV=2	33	31	95.3	122.8	120.3	103.5	108.5	108.4	80.7
O95551	Tyrosyl-DNA phosphodiesterase 2 OS=Homo sapiens GN=TDP2 PE=1 SV=1	38	11	65.0	51.6	19.1	15.9	70.7	52.8	63.7
O95562	Vesicle transport protein SFT2B OS=Homo sapiens GN=SFT2D2 PE=1 SV=1	18	4	8.2	21.5	92.0	244.2	47.0	193.1	219.5
O95571	Persulfide dioxygenase ETHE1, mitochondrial OS=Homo sapiens GN=ETHE1 PE=1 SV=2	87	16	196.6	178.7	54.7	35.7	45.9	111.8	58.2
O95573	Long-chain-fatty-acid--CoA ligase 3 OS=Homo sapiens GN=ACSL3 PE=1 SV=3	73	47	79.8	101.0	121.0	122.3	126.4	93.1	54.7
O95602	DNA-directed RNA polymerase I subunit RPA1 OS=Homo sapiens GN=POLR1A PE=1 SV=2	47	61	106.3	108.4	120.2	116.0	118.5	117.9	109.3
O95613	Pericentrin OS=Homo sapiens GN=PCNT PE=1 SV=4	37	102	129.5	124.9	66.3	50.7	80.7	86.8	73.2
O95628	CCR4-NOT transcription complex subunit 4 OS=Homo sapiens GN=CNOT4 PE=1 SV=3	29	13	83.9	79.1	97.8	138.3	176.6	179.2	91.4
O95630	STAM-binding protein OS=Homo sapiens GN=STAMBP PE=1 SV=1	54	24	98.4	136.2	123.9	154.5	111.7	75.6	94.8
O95639	Cleavage and polyadenylation specificity factor subunit 4 OS=Homo sapiens GN=CPSF4 PE=1 SV=1	66	16	77.1	78.7	92.6	111.4	139.6	200.7	149.8
O95671	N-acetylserotonin O-methyltransferase-like protein OS=Homo sapiens GN=ASMTL PE=1 SV=3	47	28	145.9	117.8	117.4	116.9	98.4	84.8	88.9
O95674	Phosphatidate cytidylyltransferase 2 OS=Homo sapiens GN=CDS2 PE=1 SV=1	35	10	57.1	103.5	150.3	167.0	171.8	104.4	37.0
O95684	FGFR1 oncogene partner OS=Homo sapiens GN=FGFR1OP PE=1 SV=1	44	16	106.5	130.4	75.4	81.7	99.1	133.7	183.6
O95714	E3 ubiquitin-protein ligase HERC2 OS=Homo sapiens GN=HERC2 PE=1 SV=2	34	130	76.1	94.7	96.1	110.1	133.0	97.2	73.7
O95716	Ras-related protein Rab-3D OS=Homo sapiens GN=RAB3D PE=1 SV=1	63	18	101.1	117.6	122.0	107.0	153.9	88.2	54.5
O95721	Synaptosomal-associated protein 29 OS=Homo sapiens GN=SNAP29 PE=1 SV=1	83	24	61.6	95.9	149.1	177.6	115.0	94.5	105.4
O95747	Serine/threonine-protein kinase OSR1 OS=Homo sapiens GN=OXSR1 PE=1 SV=1	53	25	78.9	107.4	79.6	127.6	89.3	99.8	150.5
O95757	Heat shock 70 kDa protein 4L OS=Homo sapiens GN=HSPA4L PE=1 SV=3	77	70	75.1	74.4	56.2	73.0	83.3	74.1	100.3
O95758	Polypyrimidine tract-binding protein 3 OS=Homo sapiens GN=PTBP3 PE=1 SV=2	45	21	62.0	70.8	57.3	56.0	100.3	142.4	95.4
O95777	U6 snRNA-associated Sm-like protein LSm8 OS=Homo sapiens GN=LSM8 PE=1 SV=3	89	6	82.5	94.3	86.9	146.8	115.8	134.9	189.6
O95782	AP-2 complex subunit alpha-1 OS=Homo sapiens GN=AP2A1 PE=1 SV=3	67	61	63.3	86.6	134.9	121.9	111.2	100.7	114.5
O95786	Probable ATP-dependent RNA helicase DDX58 OS=Homo sapiens GN=DDX58 PE=1 SV=2	23	18	143.1	117.0	189.4	138.2	101.0	46.9	56.7
O95793	Double-stranded RNA-binding protein Staufen homolog 1 OS=Homo sapiens GN=STAU1 PE=1 SV=2	65	43	47.1	64.7	55.5	67.2	133.1	227.2	200.2
O95801	Tetratricopeptide repeat protein 4 OS=Homo sapiens GN=TTC4 PE=1 SV=3	60	20	78.7	68.6	41.8	42.0	69.7	63.7	81.7
O95816	BAG family molecular chaperone regulator 2 OS=Homo sapiens GN=BAG2 PE=1 SV=1	73	15	66.9	103.1	102.3	159.1	126.7	126.2	128.1
O95817	BAG family molecular chaperone regulator 3 OS=Homo sapiens GN=BAG3 PE=1 SV=3	65	22	97.6	91.7	141.8	180.0	113.0	87.5	123.0
O95819	Mitogen-activated protein kinase kinase kinase kinase 4 OS=Homo sapiens GN=MAP4K4 PE=1 SV=2	61	77	74.7	74.3	154.3	137.1	140.2	115.6	81.1
O95831	Apoptosis-inducing factor 1, mitochondrial OS=Homo sapiens GN=AIFM1 PE=1 SV=1	59	36	252.1	203.8	77.8	24.4	36.6	60.2	37.5
O95834	Echinoderm microtubule-associated protein-like 2 OS=Homo sapiens GN=EML2 PE=1 SV=1	28	14	122.9	110.8	123.0	174.0	106.0	99.2	144.5
O95861	3'(2'),5'-bisphosphate nucleotidase 1 OS=Homo sapiens GN=BPNT1 PE=1 SV=1	59	20	80.6	66.5	47.0	58.6	87.3	57.5	88.0
O95864	Fatty acid desaturase 2 OS=Homo sapiens GN=FADS2 PE=1 SV=1	36	20	75.1	112.2	94.9	122.6	151.3	105.2	67.2
O95865	N(G),N(G)-dimethylarginine dimethylaminohydrolase 2 OS=Homo sapiens GN=DDAH2 PE=1 SV=1	75	17	73.3	95.2	158.0	171.8	119.3	60.0	69.0
O95870	Abhydrolase domain-containing protein 16A OS=Homo sapiens GN=ABHD16A PE=1 SV=3	48	24	94.3	143.8	149.7	167.3	158.4	90.1	33.5
O95881	Thioredoxin domain-containing protein 12 OS=Homo sapiens GN=TXNDC12 PE=1 SV=1	52	12	87.8	112.8	165.8	173.2	158.7	83.6	40.2
O95926	Pre-mRNA-splicing factor SYF2 OS=Homo sapiens GN=SYF2 PE=1 SV=1	43	11	43.8	37.5	70.7	97.6	99.2	241.1	250.3
O95983	Methyl-CpG-binding domain protein 3 OS=Homo sapiens GN=MBD3 PE=1 SV=1	42	13	62.5	67.9	36.1	30.8	101.7	80.6	82.2
O95985	DNA topoisomerase 3-beta-1 OS=Homo sapiens GN=TOP3B PE=1 SV=1	57	39	71.1	83.4	90.5	111.0	141.3	185.1	148.5
O96000	NADH dehydrogenase [ubiquinone] 1 beta subcomplex subunit 10 OS=Homo sapiens GN=NDUFB10 PE=1 SV=3	52	13	290.5	161.9	87.8	28.5	27.9	43.1	34.8
O96005	Cleft lip and palate transmembrane protein 1 OS=Homo sapiens GN=CLPTM1 PE=1 SV=1	38	19	71.5	89.4	112.9	121.7	160.8	99.8	59.4
O96008	Mitochondrial import receptor subunit TOM40 homolog OS=Homo sapiens GN=TOMM40 PE=1 SV=1	63	20	242.6	190.0	77.3	30.5	33.7	45.0	40.9
O96011	Peroxisomal membrane protein 11B OS=Homo sapiens GN=PEX11B PE=1 SV=1	69	21	60.4	107.0	150.5	195.3	161.2	72.8	32.3
O96013	Serine/threonine-protein kinase PAK 4 OS=Homo sapiens GN=PAK4 PE=1 SV=1	53	22	64.0	66.9	110.6	179.4	77.4	146.0	186.6
O96017	Serine/threonine-protein kinase Chk2 OS=Homo sapiens GN=CHEK2 PE=1 SV=1	38	19	82.9	70.6	51.4	50.4	83.0	73.3	89.3
O96019	Actin-like protein 6A OS=Homo sapiens GN=ACTL6A PE=1 SV=1	52	21	117.0	104.1	113.3	112.8	99.9	108.7	122.8
P00167	Cytochrome b5 OS=Homo sapiens GN=CYB5A PE=1 SV=2	54	7	84.9	118.9	40.6	38.5	117.3	121.2	89.0
P00338	L-lactate dehydrogenase A chain OS=Homo sapiens GN=LDHA PE=1 SV=2	94	39	88.8	58.6	72.9	71.5	79.2	66.1	87.6
P00367	Glutamate dehydrogenase 1, mitochondrial OS=Homo sapiens GN=GLUD1 PE=1 SV=2	64	45	294.1	227.2	81.9	28.0	23.4	30.4	22.0
P00374	Dihydrofolate reductase OS=Homo sapiens GN=DHFR PE=1 SV=2	78	19	117.1	115.8	126.3	147.8	94.7	72.1	113.5
P00387	NADH-cytochrome b5 reductase 3 OS=Homo sapiens GN=CYB5R3 PE=1 SV=3	83	23	87.3	113.3	152.6	164.0	158.2	94.7	34.3
P00390	Glutathione reductase, mitochondrial OS=Homo sapiens GN=GSR PE=1 SV=2	58	26	144.5	110.9	95.3	94.8	67.0	70.7	111.7
P00403	Cytochrome c oxidase subunit 2 OS=Homo sapiens GN=MT-CO2 PE=1 SV=1	31	7	279.2	139.8	71.3	14.4	45.5	73.1	47.3
P00441	Superoxide dismutase [Cu-Zn] OS=Homo sapiens GN=SOD1 PE=1 SV=2	97	18	77.9	56.5	108.3	126.5	80.9	67.6	119.7
P00491	Purine nucleoside phosphorylase OS=Homo sapiens GN=PNP PE=1 SV=2	89	24	65.4	77.9	83.1	133.9	87.2	77.7	172.4
P00492	Hypoxanthine-guanine phosphoribosyltransferase OS=Homo sapiens GN=HPRT1 PE=1 SV=2	70	16	98.2	96.1	117.5	143.2	101.7	81.5	156.9
P00505	Aspartate aminotransferase, mitochondrial OS=Homo sapiens GN=GOT2 PE=1 SV=3	78	35	263.6	186.5	66.2	22.6	33.1	62.1	41.0
P00558	Phosphoglycerate kinase 1 OS=Homo sapiens GN=PGK1 PE=1 SV=3	95	52	87.7	69.0	146.9	150.8	82.3	78.3	139.9
P00734	Prothrombin OS=Homo sapiens GN=F2 PE=1 SV=2	11	8	256.8	202.1	117.8	63.9	37.4	15.3	23.6
P00761	Trypsin OS=Sus scrofa OX=9823 PE=1 SV=1	35	6	55.3	73.5	88.8	102.0	107.9	179.2	257.2
P00813	Adenosine deaminase OS=Homo sapiens GN=ADA PE=1 SV=3	88	38	92.7	84.8	95.1	115.7	93.1	80.7	141.2
P00966	Argininosuccinate synthase OS=Homo sapiens GN=ASS1 PE=1 SV=2	66	25	88.4	83.8	85.2	94.8	91.2	80.6	127.5
P01112	GTPase HRas OS=Homo sapiens GN=HRAS PE=1 SV=1	86	16	121.8	84.9	76.0	73.8	76.7	39.0	108.3
P01116	GTPase KRas OS=Homo sapiens GN=KRAS PE=1 SV=1	70	13	74.9	113.3	186.9	160.5	135.7	67.1	40.0
P01130	Low-density lipoprotein receptor OS=Homo sapiens GN=LDLR PE=1 SV=1	33	22	58.6	105.5	81.5	142.7	139.9	140.8	93.0
P01137	Transforming growth factor beta-1 OS=Homo sapiens GN=TGFB1 PE=1 SV=2	51	16	78.1	99.2	110.8	111.8	165.9	86.9	45.1
P01733	T-cell receptor beta chain V region YT35 OS=Homo sapiens GN=TRBV12-3 PE=1 SV=1	25	3	22.3	28.9	147.0	305.2	73.3	95.1	54.5
P01737	T-cell receptor alpha chain V region PY14 OS=Homo sapiens PE=1 SV=1	21	4	71.8	91.9	165.8	170.3	144.1	86.9	62.0
P01889	HLA class I histocompatibility antigen, B-7 alpha chain OS=Homo sapiens GN=HLA-B PE=1 SV=3	69	34	86.6	116.5	126.6	98.3	100.0	69.9	70.1
P02649	Apolipoprotein E OS=Homo sapiens GN=APOE PE=1 SV=1	12	4	177.9	174.3	123.2	112.5	99.4	62.4	38.5
P02686	Myelin basic protein OS=Homo sapiens GN=MBP PE=1 SV=3	38	6	95.2	98.0	149.6	132.1	104.8	49.1	50.6
P02765	Alpha-2-HS-glycoprotein OS=Homo sapiens GN=AHSG PE=1 SV=1	7	5	33.2	134.3	203.3	185.2	107.9	76.0	82.0
P02769	Serum albumin OS=Bos taurus OX=9913 GN=ALB PE=1 SV=4	80	63	95.2	102.9	146.3	112.2	94.9	60.9	72.3
P02786	Transferrin receptor protein 1 OS=Homo sapiens GN=TFRC PE=1 SV=2	71	72	65.3	75.8	89.6	79.9	127.1	114.7	82.4
P02787	Serotransferrin OS=Homo sapiens GN=TF PE=1 SV=3	4	3	27.0	91.9	60.2	94.8	177.9	255.8	186.4
P02794	Ferritin heavy chain OS=Homo sapiens GN=FTH1 PE=1 SV=2	72	12	96.1	75.9	26.1	29.8	80.6	114.6	83.7
P04040	Catalase OS=Homo sapiens GN=CAT PE=1 SV=3	80	50	83.1	65.9	241.4	187.0	147.1	52.6	27.0
P04049	RAF proto-oncogene serine/threonine-protein kinase OS=Homo sapiens GN=RAF1 PE=1 SV=1	44	21	107.9	104.7	101.7	98.1	92.1	72.8	83.4
P04053	DNA nucleotidylexotransferase OS=Homo sapiens GN=DNTT PE=1 SV=3	42	21	107.5	112.4	122.5	102.6	119.1	133.3	107.2
P04075	Fructose-bisphosphate aldolase A OS=Homo sapiens GN=ALDOA PE=1 SV=2	91	43	94.2	82.7	119.6	140.2	85.1	79.5	138.9
P04080	Cystatin-B OS=Homo sapiens GN=CSTB PE=1 SV=2	52	4	186.8	83.8	151.3	67.9	128.3	109.8	187.1
P04083	Annexin A1 OS=Homo sapiens GN=ANXA1 PE=1 SV=2	76	30	97.5	91.5	118.6	158.5	99.3	80.6	146.6
P04150	Glucocorticoid receptor OS=Homo sapiens GN=NR3C1 PE=1 SV=1	24	13	115.1	132.6	149.0	145.7	114.8	113.0	116.9
P04179	Superoxide dismutase [Mn], mitochondrial OS=Homo sapiens GN=SOD2 PE=1 SV=2	56	13	266.9	315.3	75.5	26.1	8.8	6.4	15.8
P04183	Thymidine kinase, cytosolic OS=Homo sapiens GN=TK1 PE=1 SV=2	64	15	123.8	141.3	149.4	117.2	96.5	73.8	66.5
P04234	T-cell surface glycoprotein CD3 delta chain OS=Homo sapiens GN=CD3D PE=1 SV=1	28	9	54.2	137.7	80.2	128.0	172.8	116.7	63.3
P04264	Keratin, type II cytoskeletal 1 OS=Homo sapiens GN=KRT1 PE=1 SV=6	55	38	49.2	65.7	42.3	248.8	45.6	68.3	242.3
P04350	Tubulin beta-4A chain OS=Homo sapiens GN=TUBB4A PE=1 SV=2	85	36	140.2	119.0	123.4	150.1	82.5	72.9	100.9
P04406	Glyceraldehyde-3-phosphate dehydrogenase OS=Homo sapiens GN=GAPDH PE=1 SV=3	95	44	94.5	91.2	96.1	102.9	103.0	133.6	131.4
P04439	HLA class I histocompatibility antigen, A-3 alpha chain OS=Homo sapiens GN=HLA-A PE=1 SV=2	70	31	78.5	121.9	103.7	114.8	123.7	80.6	73.6
P04632	Calpain small subunit 1 OS=Homo sapiens GN=CAPNS1 PE=1 SV=1	81	17	102.2	119.9	96.0	160.3	111.0	98.6	158.8
P04818	Thymidylate synthase OS=Homo sapiens GN=TYMS PE=1 SV=3	64	20	77.8	70.7	142.6	153.8	98.3	79.0	132.6
P04843	Dolichyl-diphosphooligosaccharide--protein glycosyltransferase subunit 1 OS=Homo sapiens GN=RPN1 PE=1 SV=1	77	61	89.5	101.3	159.5	169.4	148.9	85.7	35.1
P04844	Dolichyl-diphosphooligosaccharide--protein glycosyltransferase subunit 2 OS=Homo sapiens GN=RPN2 PE=1 SV=3	58	35	98.5	104.0	160.3	140.4	169.7	87.7	29.9
P04899	Guanine nucleotide-binding protein G(i) subunit alpha-2 OS=Homo sapiens GN=GNAI2 PE=1 SV=3	81	37	85.1	120.2	124.9	135.4	119.5	74.4	54.2
P04920	Anion exchange protein 2 OS=Homo sapiens GN=SLC4A2 PE=1 SV=4	21	17	69.2	95.3	159.8	175.2	118.2	64.4	51.3
P05023	Sodium/potassium-transporting ATPase subunit alpha-1 OS=Homo sapiens GN=ATP1A1 PE=1 SV=1	55	69	74.9	104.4	150.2	133.9	125.6	74.0	58.0
P05026	Sodium/potassium-transporting ATPase subunit beta-1 OS=Homo sapiens GN=ATP1B1 PE=1 SV=1	45	13	69.5	144.9	186.9	180.7	147.7	64.2	36.7
P05067	Amyloid beta A4 protein OS=Homo sapiens GN=APP PE=1 SV=3	26	18	73.9	80.4	157.7	169.4	148.1	93.4	64.8
P05106	Integrin beta-3 OS=Homo sapiens GN=ITGB3 PE=1 SV=2	20	11	66.6	108.7	177.5	170.3	177.5	69.7	39.6
P05107	Integrin beta-2 OS=Homo sapiens GN=ITGB2 PE=1 SV=2	64	53	70.0	90.9	188.6	158.5	146.7	77.1	36.0
P05141	ADP/ATP translocase 2 OS=Homo sapiens GN=SLC25A5 PE=1 SV=7	67	39	287.4	203.2	96.0	32.5	15.8	27.6	22.4
P05161	Ubiquitin-like protein ISG15 OS=Homo sapiens GN=ISG15 PE=1 SV=5	54	10	97.6	89.4	66.5	65.7	70.6	53.5	100.6
P05165	Propionyl-CoA carboxylase alpha chain, mitochondrial OS=Homo sapiens GN=PCCA PE=1 SV=4	54	31	305.9	219.2	90.1	25.6	10.7	7.3	21.3
P05166	Propionyl-CoA carboxylase beta chain, mitochondrial OS=Homo sapiens GN=PCCB PE=1 SV=3	65	30	190.6	180.0	88.7	29.4	43.6	63.4	48.6
P05198	Eukaryotic translation initiation factor 2 subunit 1 OS=Homo sapiens GN=EIF2S1 PE=1 SV=3	82	40	67.5	64.1	61.6	59.4	114.7	150.4	128.6
P05204	Non-histone chromosomal protein HMG-17 OS=Homo sapiens GN=HMGN2 PE=1 SV=3	62	8	29.1	51.0	21.6	37.7	83.6	64.7	100.2
P05387	60S acidic ribosomal protein P2 OS=Homo sapiens GN=RPLP2 PE=1 SV=1	100	17	52.2	59.7	71.2	62.5	132.0	184.0	154.5
P05388	60S acidic ribosomal protein P0 OS=Homo sapiens GN=RPLP0 PE=1 SV=1	68	28	54.2	54.2	60.5	63.6	132.7	201.0	160.7
P05455	Lupus La protein OS=Homo sapiens GN=SSB PE=1 SV=2	68	44	99.0	81.5	114.5	112.0	66.7	63.8	114.6
P05556	Integrin beta-1 OS=Homo sapiens GN=ITGB1 PE=1 SV=2	48	38	64.5	115.3	140.4	140.1	130.0	95.7	54.6
P05771	Protein kinase C beta type OS=Homo sapiens GN=PRKCB PE=1 SV=4	51	41	98.8	82.7	100.3	100.1	97.0	67.7	76.0
P06127	T-cell surface glycoprotein CD5 OS=Homo sapiens GN=CD5 PE=1 SV=2	51	23	77.2	120.0	116.0	111.4	124.0	84.4	79.6
P06132	Uroporphyrinogen decarboxylase OS=Homo sapiens GN=UROD PE=1 SV=2	54	13	97.5	94.5	114.3	146.5	92.1	83.1	131.0
P06213	Insulin receptor OS=Homo sapiens GN=INSR PE=1 SV=4	25	37	75.0	84.3	93.1	93.2	118.0	83.4	72.2
P06239	Tyrosine-protein kinase Lck OS=Homo sapiens GN=LCK PE=1 SV=6	74	35	94.9	112.8	146.0	118.6	116.2	76.1	53.8
P06280	Alpha-galactosidase A OS=Homo sapiens GN=GLA PE=1 SV=1	39	16	51.3	75.7	196.9	217.2	153.9	58.3	35.8
P06396	Gelsolin OS=Homo sapiens GN=GSN PE=1 SV=1	31	19	123.9	113.4	138.7	149.1	131.2	84.7	137.5
P06400	Retinoblastoma-associated protein OS=Homo sapiens GN=RB1 PE=1 SV=2	62	66	75.6	91.4	73.4	78.2	111.6	180.3	181.8
P06454	Prothymosin alpha OS=Homo sapiens GN=PTMA PE=1 SV=2	27	8	57.7	59.8	13.0	23.8	66.2	32.2	88.1
P06493	Cyclin-dependent kinase 1 OS=Homo sapiens GN=CDK1 PE=1 SV=3	83	29	113.2	105.5	122.8	103.3	112.7	106.1	95.7
P06576	ATP synthase subunit beta, mitochondrial OS=Homo sapiens GN=ATP5B PE=1 SV=3	91	45	305.5	211.8	79.1	26.6	21.8	36.5	30.0
P06729	T-cell surface antigen CD2 OS=Homo sapiens GN=CD2 PE=1 SV=2	43	19	58.3	73.0	104.9	142.5	92.0	97.6	88.7
P06730	Eukaryotic translation initiation factor 4E OS=Homo sapiens GN=EIF4E PE=1 SV=2	34	12	84.0	58.2	98.2	102.6	128.6	195.9	162.5
P06733	Alpha-enolase OS=Homo sapiens GN=ENO1 PE=1 SV=2	88	52	97.1	77.7	99.2	103.2	78.0	68.6	107.1
P06744	Glucose-6-phosphate isomerase OS=Homo sapiens GN=GPI PE=1 SV=4	66	44	88.2	77.7	118.7	146.4	96.0	96.7	169.6
P06746	DNA polymerase beta OS=Homo sapiens GN=POLB PE=1 SV=3	55	17	81.4	78.7	95.4	104.0	111.7	151.7	167.5
P06748	Nucleophosmin OS=Homo sapiens GN=NPM1 PE=1 SV=2	82	32	64.2	69.4	68.7	76.7	130.7	192.2	148.4
P06753	Tropomyosin alpha-3 chain OS=Homo sapiens GN=TPM3 PE=1 SV=2	51	27	97.6	138.9	118.9	132.1	82.2	78.0	164.3
P06756	Integrin alpha-V OS=Homo sapiens GN=ITGAV PE=1 SV=2	23	18	80.3	117.4	179.5	176.2	161.1	72.3	29.3
P06865	Beta-hexosaminidase subunit alpha OS=Homo sapiens GN=HEXA PE=1 SV=2	46	28	77.9	104.3	115.6	159.5	140.3	65.9	59.1
P07099	Epoxide hydrolase 1 OS=Homo sapiens GN=EPHX1 PE=1 SV=1	60	31	75.3	114.3	130.4	181.2	156.9	90.9	38.4
P07195	L-lactate dehydrogenase B chain OS=Homo sapiens GN=LDHB PE=1 SV=2	66	32	87.2	95.4	111.4	141.6	103.2	91.4	152.7
P07203	Glutathione peroxidase 1 OS=Homo sapiens GN=GPX1 PE=1 SV=4	85	13	148.1	158.7	70.4	47.7	65.3	82.7	76.1
P07237	Protein disulfide-isomerase OS=Homo sapiens GN=P4HB PE=1 SV=3	81	64	66.4	100.2	141.7	154.6	147.5	80.2	45.3
P07305	Histone H1.0 OS=Homo sapiens GN=H1F0 PE=1 SV=3	23	5	37.1	47.7	66.5	104.2	110.4	257.2	243.9
P07311	Acylphosphatase-1 OS=Homo sapiens GN=ACYP1 PE=1 SV=2	70	9	71.3	74.7	134.8	162.7	102.6	102.0	138.7
P07339	Cathepsin D OS=Homo sapiens GN=CTSD PE=1 SV=1	60	27	77.1	109.6	134.8	143.0	136.3	68.6	62.8
P07355	Annexin A2 OS=Homo sapiens GN=ANXA2 PE=1 SV=2	78	40	102.9	100.0	149.6	147.4	126.3	75.9	92.1
P07384	Calpain-1 catalytic subunit OS=Homo sapiens GN=CAPN1 PE=1 SV=1	50	34	86.4	73.0	106.3	204.2	60.1	51.1	164.9
P07437	Tubulin beta chain OS=Homo sapiens GN=TUBB PE=1 SV=2	86	40	96.3	89.0	65.2	68.1	82.4	79.0	91.7
P07602	Prosaposin OS=Homo sapiens GN=PSAP PE=1 SV=2	62	31	59.3	104.5	110.0	138.8	139.2	90.0	58.2
P07686	Beta-hexosaminidase subunit beta OS=Homo sapiens GN=HEXB PE=1 SV=3	52	36	71.5	107.1	122.4	161.1	134.3	59.9	64.5
P07737	Profilin-1 OS=Homo sapiens GN=PFN1 PE=1 SV=2	79	21	71.5	66.7	83.3	96.8	72.6	54.1	115.4
P07741	Adenine phosphoribosyltransferase OS=Homo sapiens GN=APRT PE=1 SV=2	91	19	129.5	110.2	121.8	124.4	76.4	70.4	108.1
P07814	Bifunctional glutamate/proline--tRNA ligase OS=Homo sapiens GN=EPRS PE=1 SV=5	74	141	68.9	70.1	75.8	71.8	82.0	92.8	132.5
P07858	Cathepsin B OS=Homo sapiens GN=CTSB PE=1 SV=3	48	18	44.0	127.6	148.8	280.7	162.0	62.9	27.9
P07900	Heat shock protein HSP 90-alpha OS=Homo sapiens GN=HSP90AA1 PE=1 SV=5	78	92	100.1	89.1	113.3	116.0	84.1	69.0	110.8
P07910	Heterogeneous nuclear ribonucleoproteins C1/C2 OS=Homo sapiens GN=HNRNPC PE=1 SV=4	57	30	55.4	53.9	54.7	57.3	98.5	131.7	140.2
P07947	Tyrosine-protein kinase Yes OS=Homo sapiens GN=YES1 PE=1 SV=3	61	26	91.6	102.5	128.1	106.3	121.8	84.3	68.9
P07954	Fumarate hydratase, mitochondrial OS=Homo sapiens GN=FH PE=1 SV=3	76	37	214.8	192.4	108.4	64.5	24.5	36.5	49.4
P08133	Annexin A6 OS=Homo sapiens GN=ANXA6 PE=1 SV=3	87	79	98.0	90.2	131.8	141.6	104.8	84.8	117.8
P08195	4F2 cell-surface antigen heavy chain OS=Homo sapiens GN=SLC3A2 PE=1 SV=3	48	38	77.8	128.8	198.9	179.1	117.1	59.2	31.9
P08236	Beta-glucuronidase OS=Homo sapiens GN=GUSB PE=1 SV=2	33	19	64.4	109.3	152.0	192.6	168.3	81.6	35.0
P08238	Heat shock protein HSP 90-beta OS=Homo sapiens GN=HSP90AB1 PE=1 SV=4	80	91	103.8	75.3	124.6	100.5	71.5	66.6	86.3
P08240	Signal recognition particle receptor subunit alpha OS=Homo sapiens GN=SRPR PE=1 SV=2	75	45	77.6	105.9	165.8	161.5	174.1	88.4	32.4
P08243	Asparagine synthetase [glutamine-hydrolyzing] OS=Homo sapiens GN=ASNS PE=1 SV=4	65	35	106.1	106.7	90.7	111.6	99.0	78.0	126.8
P08397	Porphobilinogen deaminase OS=Homo sapiens GN=HMBS PE=1 SV=2	42	13	96.8	100.4	114.7	144.0	100.9	86.6	158.9
P08559	Pyruvate dehydrogenase E1 component subunit alpha, somatic form, mitochondrial OS=Homo sapiens GN=PDHA1 PE=1 SV=3	65	32	250.6	252.5	114.5	39.9	14.7	16.1	25.6
P08574	Cytochrome c1, heme protein, mitochondrial OS=Homo sapiens GN=CYC1 PE=1 SV=3	35	13	173.6	163.9	143.3	81.1	61.2	20.6	57.0
P08575	Receptor-type tyrosine-protein phosphatase C OS=Homo sapiens GN=PTPRC PE=1 SV=2	54	96	67.6	130.7	163.3	146.1	142.5	83.6	48.1
P08579	U2 small nuclear ribonucleoprotein B'' OS=Homo sapiens GN=SNRPB2 PE=1 SV=1	36	9	14.5	32.7	92.9	111.5	90.4	250.5	278.1
P08621	U1 small nuclear ribonucleoprotein 70 kDa OS=Homo sapiens GN=SNRNP70 PE=1 SV=2	55	29	40.5	51.8	46.7	62.1	122.2	172.0	142.4
P08648	Integrin alpha-5 OS=Homo sapiens GN=ITGA5 PE=1 SV=2	26	21	70.5	112.8	175.9	132.5	129.9	69.5	51.6
P08670	Vimentin OS=Homo sapiens GN=VIM PE=1 SV=4	94	75	91.3	83.9	148.8	122.0	74.8	91.4	133.2
P08708	40S ribosomal protein S17 OS=Homo sapiens GN=RPS17 PE=1 SV=2	76	17	38.1	53.8	45.0	51.3	78.5	115.2	126.6
P08754	Guanine nucleotide-binding protein G(k) subunit alpha OS=Homo sapiens GN=GNAI3 PE=1 SV=3	69	32	128.3	117.5	173.0	152.3	106.9	56.5	34.2
P08758	Annexin A5 OS=Homo sapiens GN=ANXA5 PE=1 SV=2	62	21	91.5	80.3	59.5	71.0	85.1	61.6	100.0
P08865	40S ribosomal protein SA OS=Homo sapiens GN=RPSA PE=1 SV=4	69	24	56.1	65.5	64.8	89.2	115.8	193.9	154.3
P09001	39S ribosomal protein L3, mitochondrial OS=Homo sapiens GN=MRPL3 PE=1 SV=1	52	16	334.9	230.1	84.5	27.0	9.0	9.6	18.5
P09012	U1 small nuclear ribonucleoprotein A OS=Homo sapiens GN=SNRPA PE=1 SV=3	44	15	56.7	53.2	73.8	88.1	125.6	268.1	254.9
P09104	Gamma-enolase OS=Homo sapiens GN=ENO2 PE=1 SV=3	82	29	83.3	79.2	64.1	81.1	89.2	62.8	102.4
P09110	3-ketoacyl-CoA thiolase, peroxisomal OS=Homo sapiens GN=ACAA1 PE=1 SV=2	77	30	68.7	123.4	164.6	191.6	176.4	60.9	19.5
P09132	Signal recognition particle 19 kDa protein OS=Homo sapiens GN=SRP19 PE=1 SV=3	72	13	80.6	54.8	71.0	83.8	75.6	68.0	79.5
P09211	Glutathione S-transferase P OS=Homo sapiens GN=GSTP1 PE=1 SV=2	72	19	104.6	91.8	109.9	123.9	82.8	72.3	138.7
P09234	U1 small nuclear ribonucleoprotein C OS=Homo sapiens GN=SNRPC PE=1 SV=1	32	7	22.7	12.8	185.2	238.0	79.7	182.1	66.3
P09326	CD48 antigen OS=Homo sapiens GN=CD48 PE=1 SV=2	42	16	86.1	98.1	199.3	155.4	144.6	74.0	44.1
P09417	Dihydropteridine reductase OS=Homo sapiens GN=QDPR PE=1 SV=2	69	15	147.6	107.9	125.5	132.3	81.0	81.2	91.9
P09429	High mobility group protein B1 OS=Homo sapiens GN=HMGB1 PE=1 SV=3	59	27	118.3	73.8	111.0	104.1	97.9	91.9	98.4
P09471	Guanine nucleotide-binding protein G(o) subunit alpha OS=Homo sapiens GN=GNAO1 PE=1 SV=4	40	16	93.4	136.4	136.8	145.1	139.7	101.1	51.3
P09488	Glutathione S-transferase Mu 1 OS=Homo sapiens GN=GSTM1 PE=1 SV=3	69	22	100.5	109.7	103.3	149.0	79.0	69.0	155.9
P09496	Clathrin light chain A OS=Homo sapiens GN=CLTA PE=1 SV=1	27	15	101.8	57.7	109.7	68.0	76.3	51.6	75.3
P09497	Clathrin light chain B OS=Homo sapiens GN=CLTB PE=1 SV=1	30	13	72.3	84.8	54.0	60.9	119.9	67.0	81.5
P09543	2',3'-cyclic-nucleotide 3'-phosphodiesterase OS=Homo sapiens GN=CNP PE=1 SV=2	63	41	87.8	123.7	168.3	156.5	126.4	61.7	34.5
P09564	T-cell antigen CD7 OS=Homo sapiens GN=CD7 PE=1 SV=1	21	5	57.6	98.1	145.3	153.0	149.8	121.9	99.1
P09622	Dihydrolipoyl dehydrogenase, mitochondrial OS=Homo sapiens GN=DLD PE=1 SV=2	69	33	247.9	212.2	90.8	40.7	25.8	30.9	32.9
P09651	Heterogeneous nuclear ribonucleoprotein A1 OS=Homo sapiens GN=HNRNPA1 PE=1 SV=5	77	41	60.9	64.0	53.8	97.4	101.6	234.6	162.1
P09661	U2 small nuclear ribonucleoprotein A' OS=Homo sapiens GN=SNRPA1 PE=1 SV=2	82	31	68.6	63.9	89.4	98.8	110.5	142.5	162.1
P09669	Cytochrome c oxidase subunit 6C OS=Homo sapiens GN=COX6C PE=1 SV=2	53	9	154.9	116.2	43.2	6.6	82.1	204.1	75.7
P09693	T-cell surface glycoprotein CD3 gamma chain OS=Homo sapiens GN=CD3G PE=1 SV=1	45	9	79.3	97.5	113.5	111.3	135.0	89.6	59.2
P09874	Poly [ADP-ribose] polymerase 1 OS=Homo sapiens GN=PARP1 PE=1 SV=4	71	96	74.3	69.1	77.7	81.3	108.7	168.4	183.9
P09884	DNA polymerase alpha catalytic subunit OS=Homo sapiens GN=POLA1 PE=1 SV=2	30	35	102.9	108.1	111.2	139.6	119.4	86.3	146.3
P09960	Leukotriene A-4 hydrolase OS=Homo sapiens GN=LTA4H PE=1 SV=2	60	43	83.2	76.7	69.7	78.3	85.3	68.8	108.7
P09972	Fructose-bisphosphate aldolase C OS=Homo sapiens GN=ALDOC PE=1 SV=2	72	27	80.2	84.8	93.4	139.2	98.3	79.5	128.7
P0C0L4	Complement C4-A OS=Homo sapiens GN=C4A PE=1 SV=2	3	8	68.6	92.3	128.7	149.3	176.6	98.3	44.5
P0C7P0	CDGSH iron-sulfur domain-containing protein 3, mitochondrial OS=Homo sapiens GN=CISD3 PE=1 SV=1	50	8	263.0	199.1	87.9	25.4	24.9	59.8	32.9
P0CAP2	DNA-directed RNA polymerase II subunit GRINL1A OS=Homo sapiens GN=POLR2M PE=1 SV=1	54	12	82.9	84.9	64.2	70.9	95.2	87.9	98.9
P0DJD0	RANBP2-like and GRIP domain-containing protein 1 OS=Homo sapiens GN=RGPD1 PE=2 SV=1	30	54	74.7	101.1	141.5	168.6	144.8	120.5	97.7
P0DMV9	Heat shock 70 kDa protein 1B OS=Homo sapiens GN=HSPA1B PE=1 SV=1	71	57	79.1	93.5	94.6	109.5	100.1	82.5	118.1
P10155	60 kDa SS-A/Ro ribonucleoprotein OS=Homo sapiens GN=TROVE2 PE=1 SV=2	57	28	111.2	85.4	95.4	95.7	81.9	66.5	90.9
P10242	Transcriptional activator Myb OS=Homo sapiens GN=MYB PE=1 SV=2	15	10	74.0	143.5	118.7	134.3	106.9	110.5	135.3
P10253	Lysosomal alpha-glucosidase OS=Homo sapiens GN=GAA PE=1 SV=4	38	33	65.5	94.0	196.0	201.2	136.3	55.1	35.2
P10321	HLA class I histocompatibility antigen, Cw-7 alpha chain OS=Homo sapiens GN=HLA-C PE=1 SV=3	63	23	73.1	104.8	97.8	96.3	145.1	89.4	74.4
P10515	Dihydrolipoyllysine-residue acetyltransferase component of pyruvate dehydrogenase complex, mitochondrial OS=Homo sapiens GN=DLAT PE=1 SV=3	49	29	264.7	221.8	64.2	19.0	25.8	48.7	32.0
P10586	Receptor-type tyrosine-protein phosphatase F OS=Homo sapiens GN=PTPRF PE=1 SV=2	30	37	73.3	124.1	168.0	170.3	126.8	69.2	52.3
P10599	Thioredoxin OS=Homo sapiens GN=TXN PE=1 SV=3	90	11	87.0	89.1	121.2	136.9	87.2	92.5	187.3
P10606	Cytochrome c oxidase subunit 5B, mitochondrial OS=Homo sapiens GN=COX5B PE=1 SV=2	67	11	322.4	223.5	77.8	22.2	10.2	8.3	16.2
P10619	Lysosomal protective protein OS=Homo sapiens GN=CTSA PE=1 SV=2	40	19	57.9	113.8	160.6	186.1	152.3	69.3	36.1
P10636	Microtubule-associated protein tau OS=Homo sapiens GN=MAPT PE=1 SV=5	27	16	45.0	60.4	22.8	27.4	71.5	78.4	70.0
P10644	cAMP-dependent protein kinase type I-alpha regulatory subunit OS=Homo sapiens GN=PRKAR1A PE=1 SV=1	74	32	68.0	82.2	101.8	132.1	92.7	72.1	105.7
P10747	T-cell-specific surface glycoprotein CD28 OS=Homo sapiens GN=CD28 PE=1 SV=1	35	10	65.1	88.7	204.9	181.4	134.3	57.7	33.7
P10768	S-formylglutathione hydrolase OS=Homo sapiens GN=ESD PE=1 SV=2	91	22	107.5	87.4	108.5	120.9	88.7	69.4	110.3
P10809	60 kDa heat shock protein, mitochondrial OS=Homo sapiens GN=HSPD1 PE=1 SV=2	86	87	287.1	231.0	81.5	25.0	15.0	21.6	26.9
P11021	78 kDa glucose-regulated protein OS=Homo sapiens GN=HSPA5 PE=1 SV=2	65	64	84.5	97.7	123.0	115.9	132.2	83.6	57.9
P11142	Heat shock cognate 71 kDa protein OS=Homo sapiens GN=HSPA8 PE=1 SV=1	81	73	94.6	82.8	106.2	101.2	85.2	73.3	116.9
P11166	Solute carrier family 2, facilitated glucose transporter member 1 OS=Homo sapiens GN=SLC2A1 PE=1 SV=2	16	9	101.8	110.0	130.2	104.6	98.6	96.1	70.8
P11169	Solute carrier family 2, facilitated glucose transporter member 3 OS=Homo sapiens GN=SLC2A3 PE=1 SV=1	17	7	82.0	101.2	98.3	76.2	97.2	51.9	83.9
P11171	Protein 4.1 OS=Homo sapiens GN=EPB41 PE=1 SV=4	61	58	69.8	90.6	172.8	172.4	102.4	61.4	54.9
P11172	Uridine 5'-monophosphate synthase OS=Homo sapiens GN=UMPS PE=1 SV=1	65	38	127.7	113.3	117.0	111.2	83.1	64.8	95.3
P11177	Pyruvate dehydrogenase E1 component subunit beta, mitochondrial OS=Homo sapiens GN=PDHB PE=1 SV=3	64	21	295.5	230.4	82.0	24.5	25.2	38.5	26.4
P11182	Lipoamide acyltransferase component of branched-chain alpha-keto acid dehydrogenase complex, mitochondrial OS=Homo sapiens GN=DBT PE=1 SV=3	52	25	305.6	202.0	87.2	30.5	18.1	17.0	27.6
P11216	Glycogen phosphorylase, brain form OS=Homo sapiens GN=PYGB PE=1 SV=5	66	61	97.7	101.3	79.5	90.9	91.3	70.0	101.1
P11233	Ras-related protein Ral-A OS=Homo sapiens GN=RALA PE=1 SV=1	64	16	52.4	62.2	120.5	144.3	121.6	162.0	131.2
P11234	Ras-related protein Ral-B OS=Homo sapiens GN=RALB PE=1 SV=1	63	13	98.4	100.7	38.5	37.7	99.0	93.7	100.9
P11274	Breakpoint cluster region protein OS=Homo sapiens GN=BCR PE=1 SV=2	42	42	87.0	92.7	139.6	191.0	81.7	70.4	121.5
P11279	Lysosome-associated membrane glycoprotein 1 OS=Homo sapiens GN=LAMP1 PE=1 SV=3	27	10	53.1	82.7	155.8	198.3	146.8	96.7	61.4
P11310	Medium-chain specific acyl-CoA dehydrogenase, mitochondrial OS=Homo sapiens GN=ACADM PE=1 SV=1	66	38	260.6	156.9	67.7	16.9	35.7	71.5	45.5
P11387	DNA topoisomerase 1 OS=Homo sapiens GN=TOP1 PE=1 SV=2	56	55	80.4	59.8	67.3	60.6	108.7	123.6	126.2
P11388	DNA topoisomerase 2-alpha OS=Homo sapiens GN=TOP2A PE=1 SV=3	56	105	121.4	97.6	94.5	75.3	120.6	149.9	136.4
P11413	Glucose-6-phosphate 1-dehydrogenase OS=Homo sapiens GN=G6PD PE=1 SV=4	79	41	92.3	82.3	90.0	108.8	86.6	74.1	114.9
P11441	Ubiquitin-like protein 4A OS=Homo sapiens GN=UBL4A PE=1 SV=1	66	10	103.9	92.7	117.4	136.9	106.5	88.4	157.4
P11498	Pyruvate carboxylase, mitochondrial OS=Homo sapiens GN=PC PE=1 SV=2	59	54	277.5	213.1	74.5	25.6	27.6	43.3	25.7
P11586	C-1-tetrahydrofolate synthase, cytoplasmic OS=Homo sapiens GN=MTHFD1 PE=1 SV=3	81	90	65.4	60.7	75.9	80.0	138.1	199.0	101.1
P11717	Cation-independent mannose-6-phosphate receptor OS=Homo sapiens GN=IGF2R PE=1 SV=3	64	150	46.2	67.8	73.8	97.6	131.1	137.7	108.9
P11766	Alcohol dehydrogenase class-3 OS=Homo sapiens GN=ADH5 PE=1 SV=4	56	25	111.6	83.4	137.2	152.9	85.2	72.2	151.3
P11908	Ribose-phosphate pyrophosphokinase 2 OS=Homo sapiens GN=PRPS2 PE=1 SV=2	62	24	140.6	100.7	115.5	124.5	79.8	71.5	150.9
P11940	Polyadenylate-binding protein 1 OS=Homo sapiens GN=PABPC1 PE=1 SV=2	75	58	52.5	60.1	51.5	69.4	86.0	150.8	128.1
P12004	Proliferating cell nuclear antigen OS=Homo sapiens GN=PCNA PE=1 SV=1	82	24	96.8	76.8	97.3	93.0	87.4	62.7	102.5
P12081	Histidine--tRNA ligase, cytoplasmic OS=Homo sapiens GN=HARS PE=1 SV=2	82	55	50.6	51.8	48.0	47.3	93.5	125.3	133.2
P12259	Coagulation factor V OS=Homo sapiens GN=F5 PE=1 SV=4	9	19	69.9	107.9	52.0	53.4	119.3	73.1	81.4
P12268	Inosine-5'-monophosphate dehydrogenase 2 OS=Homo sapiens GN=IMPDH2 PE=1 SV=2	76	47	118.8	131.4	117.9	122.9	81.4	71.8	119.6
P12270	Nucleoprotein TPR OS=Homo sapiens GN=TPR PE=1 SV=3	47	108	73.1	69.1	82.4	113.3	89.7	101.6	144.9
P12694	2-oxoisovalerate dehydrogenase subunit alpha, mitochondrial OS=Homo sapiens GN=BCKDHA PE=1 SV=2	54	20	273.8	225.2	80.0	26.9	32.2	38.7	28.1
P12814	Alpha-actinin-1 OS=Homo sapiens GN=ACTN1 PE=1 SV=2	70	67	106.3	118.0	126.1	149.3	85.0	76.5	124.0
P12931	Proto-oncogene tyrosine-protein kinase Src OS=Homo sapiens GN=SRC PE=1 SV=3	50	24	93.9	119.3	160.0	133.3	157.2	92.1	61.5
P12955	Xaa-Pro dipeptidase OS=Homo sapiens GN=PEPD PE=1 SV=3	31	17	93.7	67.7	87.7	82.4	81.4	53.3	76.7
P12956	X-ray repair cross-complementing protein 6 OS=Homo sapiens GN=XRCC6 PE=1 SV=2	78	68	67.0	67.2	69.6	75.9	98.6	153.1	195.7
P13010	X-ray repair cross-complementing protein 5 OS=Homo sapiens GN=XRCC5 PE=1 SV=3	85	76	66.1	64.1	64.9	63.0	102.4	150.9	154.2
P13073	Cytochrome c oxidase subunit 4 isoform 1, mitochondrial OS=Homo sapiens GN=COX4I1 PE=1 SV=1	62	19	297.4	170.5	83.7	24.7	21.1	26.1	27.2
P13196	5-aminolevulinate synthase, nonspecific, mitochondrial OS=Homo sapiens GN=ALAS1 PE=1 SV=2	45	25	238.2	233.1	84.0	43.7	30.5	43.0	40.4
P13489	Ribonuclease inhibitor OS=Homo sapiens GN=RNH1 PE=1 SV=2	85	34	91.7	97.0	98.8	121.0	88.1	74.9	112.7
P13591	Neural cell adhesion molecule 1 OS=Homo sapiens GN=NCAM1 PE=1 SV=3	10	7	57.9	145.1	171.7	182.4	143.2	40.9	27.3
P13598	Intercellular adhesion molecule 2 OS=Homo sapiens GN=ICAM2 PE=1 SV=2	28	8	60.6	104.0	119.0	101.0	116.0	83.6	59.3
P13612	Integrin alpha-4 OS=Homo sapiens GN=ITGA4 PE=1 SV=3	48	57	83.8	108.9	117.4	115.7	118.2	83.0	68.9
P13637	Sodium/potassium-transporting ATPase subunit alpha-3 OS=Homo sapiens GN=ATP1A3 PE=1 SV=3	57	58	68.4	126.0	143.1	143.7	125.2	77.6	53.3
P13639	Elongation factor 2 OS=Homo sapiens GN=EEF2 PE=1 SV=4	83	92	98.3	87.4	101.6	106.8	107.8	128.2	107.7
P13645	Keratin, type I cytoskeletal 10 OS=Homo sapiens GN=KRT10 PE=1 SV=6	58	29	44.9	63.3	31.2	187.7	65.7	70.7	183.2
P13667	Protein disulfide-isomerase A4 OS=Homo sapiens GN=PDIA4 PE=1 SV=2	71	75	74.3	102.6	150.1	163.0	152.0	85.6	42.8
P13674	Prolyl 4-hydroxylase subunit alpha-1 OS=Homo sapiens GN=P4HA1 PE=1 SV=2	52	27	76.2	103.4	165.1	187.1	168.7	73.6	30.0
P13693	Translationally-controlled tumor protein OS=Homo sapiens GN=TPT1 PE=1 SV=1	53	16	70.1	74.1	81.2	117.3	117.0	160.9	113.7
P13796	Plastin-2 OS=Homo sapiens GN=LCP1 PE=1 SV=6	87	61	84.5	88.1	90.4	115.5	94.2	83.1	145.7
P13798	Acylamino-acid-releasing enzyme OS=Homo sapiens GN=APEH PE=1 SV=4	55	32	80.2	78.5	73.8	108.2	84.9	66.1	130.7
P13804	Electron transfer flavoprotein subunit alpha, mitochondrial OS=Homo sapiens GN=ETFA PE=1 SV=1	76	26	325.9	210.6	106.8	27.4	11.7	11.5	16.8
P13807	Glycogen [starch] synthase, muscle OS=Homo sapiens GN=GYS1 PE=1 SV=2	50	32	83.9	73.2	83.4	93.8	149.1	215.2	57.6
P13861	cAMP-dependent protein kinase type II-alpha regulatory subunit OS=Homo sapiens GN=PRKAR2A PE=1 SV=2	70	26	126.7	120.5	103.2	83.0	95.6	81.4	67.2
P13984	General transcription factor IIF subunit 2 OS=Homo sapiens GN=GTF2F2 PE=1 SV=2	76	18	51.1	60.6	54.4	81.8	98.5	151.2	263.1
P13987	CD59 glycoprotein OS=Homo sapiens GN=CD59 PE=1 SV=1	28	7	57.5	113.7	220.3	193.5	136.4	77.4	41.6
P13995	Bifunctional methylenetetrahydrofolate dehydrogenase/cyclohydrolase, mitochondrial OS=Homo sapiens GN=MTHFD2 PE=1 SV=2	86	25	255.2	225.8	126.3	57.2	13.8	10.7	23.1
P14151	L-selectin OS=Homo sapiens GN=SELL PE=1 SV=2	22	11	85.9	144.4	147.6	135.3	122.8	62.0	50.9
P14174	Macrophage migration inhibitory factor OS=Homo sapiens GN=MIF PE=1 SV=4	41	4	108.4	98.4	142.6	154.3	100.2	80.4	152.8
P14209	CD99 antigen OS=Homo sapiens GN=CD99 PE=1 SV=1	16	4	79.6	118.1	103.5	138.0	112.8	76.9	87.6
P14314	Glucosidase 2 subunit beta OS=Homo sapiens GN=PRKCSH PE=1 SV=2	52	34	78.1	104.6	139.8	126.3	160.8	100.7	57.0
P14324	Farnesyl pyrophosphate synthase OS=Homo sapiens GN=FDPS PE=1 SV=4	31	16	66.2	50.2	65.4	72.9	72.4	47.5	103.9
P14373	Zinc finger protein RFP OS=Homo sapiens GN=TRIM27 PE=1 SV=1	38	14	78.7	94.7	153.6	173.0	199.0	85.8	33.9
P14550	Alcohol dehydrogenase [NADP(+)] OS=Homo sapiens GN=AKR1A1 PE=1 SV=3	73	22	99.8	78.7	93.1	84.7	91.6	67.0	99.9
P14618	Pyruvate kinase PKM OS=Homo sapiens GN=PKM PE=1 SV=4	85	62	116.3	76.1	118.0	103.9	86.3	63.9	98.0
P14625	Endoplasmin OS=Homo sapiens GN=HSP90B1 PE=1 SV=1	79	89	88.6	99.9	109.5	118.2	131.4	86.9	58.8
P14635	G2/mitotic-specific cyclin-B1 OS=Homo sapiens GN=CCNB1 PE=1 SV=1	39	14	92.8	88.3	88.5	82.3	126.2	116.1	100.8
P14649	Myosin light chain 6B OS=Homo sapiens GN=MYL6B PE=1 SV=1	62	13	78.4	102.5	120.1	118.5	96.7	94.4	179.4
P14678	Small nuclear ribonucleoprotein-associated proteins B and B' OS=Homo sapiens GN=SNRPB PE=1 SV=2	35	11	57.0	69.2	70.5	86.9	126.5	205.4	225.5
P14735	Insulin-degrading enzyme OS=Homo sapiens GN=IDE PE=1 SV=4	49	56	115.4	125.5	103.0	116.0	98.8	85.6	119.3
P14866	Heterogeneous nuclear ribonucleoprotein L OS=Homo sapiens GN=HNRNPL PE=1 SV=2	68	37	48.0	53.5	93.6	81.8	107.7	170.8	158.7
P14868	Aspartate--tRNA ligase, cytoplasmic OS=Homo sapiens GN=DARS PE=1 SV=2	79	52	74.0	66.0	68.0	61.8	76.2	81.9	114.6
P14927	Cytochrome b-c1 complex subunit 7 OS=Homo sapiens GN=UQCRB PE=1 SV=2	75	14	158.3	124.7	44.0	12.6	63.5	104.3	68.9
P15104	Glutamine synthetase OS=Homo sapiens GN=GLUL PE=1 SV=4	55	17	65.8	80.3	44.1	65.4	82.7	63.5	128.6
P15121	Aldose reductase OS=Homo sapiens GN=AKR1B1 PE=1 SV=3	78	22	106.7	81.1	72.0	98.6	80.3	63.6	105.5
P15151	Poliovirus receptor OS=Homo sapiens GN=PVR PE=1 SV=2	12	4	98.4	116.3	225.0	135.4	174.5	67.4	49.1
P15153	Ras-related C3 botulinum toxin substrate 2 OS=Homo sapiens GN=RAC2 PE=1 SV=1	61	12	87.6	89.2	113.2	110.0	107.0	99.0	97.6
P15170	Eukaryotic peptide chain release factor GTP-binding subunit ERF3A OS=Homo sapiens GN=GSPT1 PE=1 SV=1	65	40	87.9	93.3	64.1	100.3	79.7	75.5	103.3
P15311	Ezrin OS=Homo sapiens GN=EZR PE=1 SV=4	79	73	71.5	79.9	128.9	117.4	104.3	100.0	96.3
P15374	Ubiquitin carboxyl-terminal hydrolase isozyme L3 OS=Homo sapiens GN=UCHL3 PE=1 SV=1	67	15	97.5	101.7	111.8	153.6	105.3	101.3	144.2
P15498	Proto-oncogene vav OS=Homo sapiens GN=VAV1 PE=1 SV=4	58	53	122.5	121.4	116.6	105.0	105.5	77.8	91.5
P15531	Nucleoside diphosphate kinase A OS=Homo sapiens GN=NME1 PE=1 SV=1	70	12	63.7	114.5	66.3	111.3	88.4	121.4	256.5
P15586	N-acetylglucosamine-6-sulfatase OS=Homo sapiens GN=GNS PE=1 SV=3	41	17	48.0	89.7	175.0	215.3	147.0	85.9	51.0
P15848	Arylsulfatase B OS=Homo sapiens GN=ARSB PE=1 SV=1	34	15	55.2	97.7	146.1	183.0	132.7	69.6	46.7
P15880	40S ribosomal protein S2 OS=Homo sapiens GN=RPS2 PE=1 SV=2	67	27	49.5	46.1	95.4	84.1	84.5	198.4	169.2
P15923	Transcription factor E2-alpha OS=Homo sapiens GN=TCF3 PE=1 SV=1	36	17	97.1	93.8	159.3	145.6	129.8	97.3	132.2
P15927	Replication protein A 32 kDa subunit OS=Homo sapiens GN=RPA2 PE=1 SV=1	77	17	50.7	57.4	32.7	35.3	78.4	75.1	82.2
P16083	Ribosyldihydronicotinamide dehydrogenase [quinone] OS=Homo sapiens GN=NQO2 PE=1 SV=5	67	13	123.6	109.7	136.2	180.5	66.5	68.3	130.1
P16150	Leukosialin OS=Homo sapiens GN=SPN PE=1 SV=1	37	13	66.5	99.6	162.1	144.0	129.1	71.9	62.2
P16219	Short-chain specific acyl-CoA dehydrogenase, mitochondrial OS=Homo sapiens GN=ACADS PE=1 SV=1	58	22	313.2	247.6	68.5	25.6	11.0	8.2	18.1
P16278	Beta-galactosidase OS=Homo sapiens GN=GLB1 PE=1 SV=2	37	23	55.7	92.4	157.0	183.7	165.3	64.1	42.4
P16284	Platelet endothelial cell adhesion molecule OS=Homo sapiens GN=PECAM1 PE=1 SV=1	53	44	71.2	111.2	132.8	147.3	121.6	83.8	60.3
P16333	Cytoplasmic protein NCK1 OS=Homo sapiens GN=NCK1 PE=1 SV=1	67	26	100.8	122.9	148.0	156.8	107.5	66.5	95.1
P16401	Histone H1.5 OS=Homo sapiens GN=HIST1H1B PE=1 SV=3	33	16	63.6	50.5	65.6	70.2	138.8	248.1	249.6
P16402	Histone H1.3 OS=Homo sapiens GN=HIST1H1D PE=1 SV=2	40	18	72.7	46.0	77.3	77.7	139.9	224.3	222.0
P16435	NADPH--cytochrome P450 reductase OS=Homo sapiens GN=POR PE=1 SV=2	68	46	71.4	89.7	158.1	155.0	196.8	108.7	44.7
P16455	Methylated-DNA--protein-cysteine methyltransferase OS=Homo sapiens GN=MGMT PE=1 SV=1	58	11	87.2	82.6	62.2	68.7	56.6	59.1	102.7
P16591	Tyrosine-protein kinase Fer OS=Homo sapiens GN=FER PE=1 SV=2	30	20	109.2	110.7	137.9	140.0	117.5	104.9	92.8
P16615	Sarcoplasmic/endoplasmic reticulum calcium ATPase 2 OS=Homo sapiens GN=ATP2A2 PE=1 SV=1	49	60	83.2	108.5	127.6	136.4	157.6	94.8	54.5
P16885	1-phosphatidylinositol 4,5-bisphosphate phosphodiesterase gamma-2 OS=Homo sapiens GN=PLCG2 PE=1 SV=4	38	41	102.5	87.3	95.8	103.4	89.9	84.1	110.2
P16930	Fumarylacetoacetase OS=Homo sapiens GN=FAH PE=1 SV=2	42	13	105.2	91.9	120.7	145.6	95.5	76.2	141.5
P16949	Stathmin OS=Homo sapiens GN=STMN1 PE=1 SV=3	90	32	63.1	45.6	59.9	64.6	46.7	30.8	169.3
P16989	Y-box-binding protein 3 OS=Homo sapiens GN=YBX3 PE=1 SV=4	76	31	35.7	29.0	110.4	120.8	146.4	233.5	144.0
P17026	Zinc finger protein 22 OS=Homo sapiens GN=ZNF22 PE=1 SV=3	59	12	30.0	34.2	85.3	131.9	82.6	218.8	211.0
P17028	Zinc finger protein 24 OS=Homo sapiens GN=ZNF24 PE=1 SV=4	46	13	78.4	75.5	139.4	126.1	117.9	136.0	125.7
P17029	Zinc finger protein with KRAB and SCAN domains 1 OS=Homo sapiens GN=ZKSCAN1 PE=1 SV=3	24	10	126.2	128.3	119.2	109.9	85.9	107.2	132.3
P17096	High mobility group protein HMG-I/HMG-Y OS=Homo sapiens GN=HMGA1 PE=1 SV=3	56	6	49.9	38.5	38.2	27.9	101.5	131.0	169.5
P17174	Aspartate aminotransferase, cytoplasmic OS=Homo sapiens GN=GOT1 PE=1 SV=3	69	28	81.9	81.5	88.6	128.6	89.9	79.7	135.2
P17252	Protein kinase C alpha type OS=Homo sapiens GN=PRKCA PE=1 SV=4	64	50	120.4	110.5	119.7	122.7	98.2	69.3	83.0
P17480	Nucleolar transcription factor 1 OS=Homo sapiens GN=UBTF PE=1 SV=1	53	55	113.6	95.8	114.2	116.2	106.0	119.8	103.8
P17600	Synapsin-1 OS=Homo sapiens GN=SYN1 PE=1 SV=3	20	8	133.8	124.7	122.1	103.4	102.3	109.4	108.9
P17612	cAMP-dependent protein kinase catalytic subunit alpha OS=Homo sapiens GN=PRKACA PE=1 SV=2	58	28	115.3	113.9	149.5	173.0	101.7	73.1	58.9
P17706	Tyrosine-protein phosphatase non-receptor type 2 OS=Homo sapiens GN=PTPN2 PE=1 SV=2	58	28	105.4	110.9	126.1	127.2	135.9	82.7	60.8
P17812	CTP synthase 1 OS=Homo sapiens GN=CTPS1 PE=1 SV=2	64	42	70.4	57.8	138.8	160.1	75.0	80.8	142.8
P17844	Probable ATP-dependent RNA helicase DDX5 OS=Homo sapiens GN=DDX5 PE=1 SV=1	67	72	78.1	74.8	81.7	73.2	113.0	152.7	127.0
P17858	ATP-dependent 6-phosphofructokinase, liver type OS=Homo sapiens GN=PFKL PE=1 SV=6	53	36	132.2	126.8	111.0	129.4	90.2	81.9	102.1
P17900	Ganglioside GM2 activator OS=Homo sapiens GN=GM2A PE=1 SV=4	34	9	46.8	111.0	175.9	193.5	178.0	64.3	38.9
P17980	26S protease regulatory subunit 6A OS=Homo sapiens GN=PSMC3 PE=1 SV=3	76	36	89.5	107.0	84.2	98.8	91.3	97.7	151.4
P17987	T-complex protein 1 subunit alpha OS=Homo sapiens GN=TCP1 PE=1 SV=1	85	48	99.4	66.0	86.7	84.3	76.9	67.1	88.7
P18031	Tyrosine-protein phosphatase non-receptor type 1 OS=Homo sapiens GN=PTPN1 PE=1 SV=1	72	36	87.5	107.0	124.2	187.8	129.3	83.8	50.6
P18065	Insulin-like growth factor-binding protein 2 OS=Homo sapiens GN=IGFBP2 PE=1 SV=2	67	17	44.4	36.8	143.7	184.4	183.4	113.9	68.8
P18074	TFIIH basal transcription factor complex helicase XPD subunit OS=Homo sapiens GN=ERCC2 PE=1 SV=1	33	23	122.1	141.1	101.1	114.5	131.3	116.8	98.3
P18077	60S ribosomal protein L35a OS=Homo sapiens GN=RPL35A PE=1 SV=2	65	18	37.0	48.2	52.2	92.1	60.7	91.3	243.8
P18124	60S ribosomal protein L7 OS=Homo sapiens GN=RPL7 PE=1 SV=1	78	36	55.6	59.2	67.2	69.5	127.9	210.8	177.2
P18206	Vinculin OS=Homo sapiens GN=VCL PE=1 SV=4	29	27	95.2	103.2	112.9	148.8	102.8	78.7	124.4
P18433	Receptor-type tyrosine-protein phosphatase alpha OS=Homo sapiens GN=PTPRA PE=1 SV=2	49	36	86.9	108.2	140.2	104.6	132.9	78.6	58.4
P18583	Protein SON OS=Homo sapiens GN=SON PE=1 SV=4	29	53	65.1	72.9	71.3	79.6	130.4	164.2	129.6
P18615	Negative elongation factor E OS=Homo sapiens GN=NELFE PE=1 SV=3	62	24	61.5	65.5	69.9	80.2	133.7	174.7	149.5
P18621	60S ribosomal protein L17 OS=Homo sapiens GN=RPL17 PE=1 SV=3	71	22	56.2	65.3	68.5	78.5	117.0	200.0	154.9
P18669	Phosphoglycerate mutase 1 OS=Homo sapiens GN=PGAM1 PE=1 SV=2	87	27	83.9	80.3	105.2	161.1	80.1	74.9	159.0
P18754	Regulator of chromosome condensation OS=Homo sapiens GN=RCC1 PE=1 SV=1	55	17	74.5	65.9	48.7	56.6	103.6	157.7	153.1
P18850	Cyclic AMP-dependent transcription factor ATF-6 alpha OS=Homo sapiens GN=ATF6 PE=1 SV=3	26	15	77.5	73.7	128.8	149.6	94.4	67.5	72.6
P18858	DNA ligase 1 OS=Homo sapiens GN=LIG1 PE=1 SV=1	64	58	119.6	101.7	112.9	112.2	90.2	71.7	97.0
P18859	ATP synthase-coupling factor 6, mitochondrial OS=Homo sapiens GN=ATP5J PE=1 SV=1	57	11	238.4	245.3	69.4	22.0	27.5	48.6	30.0
P18887	DNA repair protein XRCC1 OS=Homo sapiens GN=XRCC1 PE=1 SV=2	41	23	85.4	87.0	130.6	102.1	111.3	119.5	112.9
P19174	1-phosphatidylinositol 4,5-bisphosphate phosphodiesterase gamma-1 OS=Homo sapiens GN=PLCG1 PE=1 SV=1	49	56	83.1	74.2	60.8	72.5	77.5	64.0	86.1
P19338	Nucleolin OS=Homo sapiens GN=NCL PE=1 SV=3	56	69	59.7	59.5	54.3	71.4	77.3	87.1	127.1
P19367	Hexokinase-1 OS=Homo sapiens GN=HK1 PE=1 SV=3	55	60	274.7	183.2	116.6	46.1	37.7	35.0	31.9
P19387	DNA-directed RNA polymerase II subunit RPB3 OS=Homo sapiens GN=POLR2C PE=1 SV=2	65	15	75.6	78.1	39.4	47.1	86.6	69.4	103.3
P19388	DNA-directed RNA polymerases I, II, and III subunit RPABC1 OS=Homo sapiens GN=POLR2E PE=1 SV=4	59	12	75.0	84.5	103.4	138.0	106.2	107.4	155.3
P19404	NADH dehydrogenase [ubiquinone] flavoprotein 2, mitochondrial OS=Homo sapiens GN=NDUFV2 PE=1 SV=2	59	15	96.0	71.1	23.3	9.2	95.1	198.5	82.7
P19447	TFIIH basal transcription factor complex helicase XPB subunit OS=Homo sapiens GN=ERCC3 PE=1 SV=1	42	23	79.8	98.9	85.1	97.3	141.9	207.5	150.9
P19474	E3 ubiquitin-protein ligase TRIM21 OS=Homo sapiens GN=TRIM21 PE=1 SV=1	44	19	111.0	110.7	120.3	146.0	91.7	72.4	120.7
P19525	Interferon-induced, double-stranded RNA-activated protein kinase OS=Homo sapiens GN=EIF2AK2 PE=1 SV=2	47	31	79.4	77.1	102.3	116.7	109.6	158.6	170.7
P19623	Spermidine synthase OS=Homo sapiens GN=SRM PE=1 SV=1	78	19	92.2	83.4	127.4	182.9	70.8	93.2	159.8
P19634	Sodium/hydrogen exchanger 1 OS=Homo sapiens GN=SLC9A1 PE=1 SV=2	21	13	61.4	122.4	198.3	156.5	136.1	57.9	33.1
P19784	Casein kinase II subunit alpha' OS=Homo sapiens GN=CSNK2A2 PE=1 SV=1	71	22	83.8	79.5	63.9	65.2	84.8	75.6	99.3
P19838	Nuclear factor NF-kappa-B p105 subunit OS=Homo sapiens GN=NFKB1 PE=1 SV=2	44	40	100.3	108.0	83.4	107.8	97.9	73.7	98.9
P20020	Plasma membrane calcium-transporting ATPase 1 OS=Homo sapiens GN=ATP2B1 PE=1 SV=3	33	44	59.9	131.4	156.7	187.1	131.1	80.9	65.0
P20042	Eukaryotic translation initiation factor 2 subunit 2 OS=Homo sapiens GN=EIF2S2 PE=1 SV=2	62	30	75.5	58.2	87.9	82.2	131.2	215.0	189.3
P20073	Annexin A7 OS=Homo sapiens GN=ANXA7 PE=1 SV=3	47	24	31.1	36.1	78.8	224.5	33.7	95.8	293.8
P20248	Cyclin-A2 OS=Homo sapiens GN=CCNA2 PE=1 SV=2	34	13	94.3	75.6	92.6	105.4	137.3	194.4	167.1
P20290	Transcription factor BTF3 OS=Homo sapiens GN=BTF3 PE=1 SV=1	83	20	50.4	56.9	31.9	38.5	64.8	68.3	67.9
P20339	Ras-related protein Rab-5A OS=Homo sapiens GN=RAB5A PE=1 SV=2	70	12	123.6	93.2	207.1	133.0	116.9	69.4	45.5
P20340	Ras-related protein Rab-6A OS=Homo sapiens GN=RAB6A PE=1 SV=3	69	18	105.3	129.4	176.9	130.7	102.0	82.2	56.3
P20618	Proteasome subunit beta type-1 OS=Homo sapiens GN=PSMB1 PE=1 SV=2	66	18	81.6	66.8	63.8	82.1	82.8	80.6	124.6
P20645	Cation-dependent mannose-6-phosphate receptor OS=Homo sapiens GN=M6PR PE=1 SV=1	53	17	48.4	65.2	51.5	61.3	120.9	198.9	177.8
P20700	Lamin-B1 OS=Homo sapiens GN=LMNB1 PE=1 SV=2	80	71	120.7	111.4	135.1	122.5	120.6	80.9	66.0
P20701	Integrin alpha-L OS=Homo sapiens GN=ITGAL PE=1 SV=3	36	39	54.7	91.7	158.2	205.9	124.2	88.3	57.0
P20810	Calpastatin OS=Homo sapiens GN=CAST PE=1 SV=4	28	11	50.5	60.1	14.5	14.5	75.9	54.5	57.8
P20839	Inosine-5'-monophosphate dehydrogenase 1 OS=Homo sapiens GN=IMPDH1 PE=1 SV=2	50	25	113.5	116.5	102.9	99.8	78.5	70.0	95.3
P20933	N(4)-(beta-N-acetylglucosaminyl)-L-asparaginase OS=Homo sapiens GN=AGA PE=1 SV=2	22	7	35.9	93.0	210.9	233.9	154.9	64.5	23.1
P20963	T-cell surface glycoprotein CD3 zeta chain OS=Homo sapiens GN=CD247 PE=1 SV=2	64	22	74.7	95.9	106.9	84.8	125.9	82.2	67.7
P21127	Cyclin-dependent kinase 11B OS=Homo sapiens GN=CDK11B PE=1 SV=3	32	34	94.3	90.5	116.7	133.0	105.7	102.9	141.7
P21266	Glutathione S-transferase Mu 3 OS=Homo sapiens GN=GSTM3 PE=1 SV=3	71	20	126.4	116.2	108.2	105.3	104.7	73.9	90.9
P21281	V-type proton ATPase subunit B, brain isoform OS=Homo sapiens GN=ATP6V1B2 PE=1 SV=3	83	39	89.8	85.8	87.7	79.8	98.5	78.7	76.7
P21283	V-type proton ATPase subunit C 1 OS=Homo sapiens GN=ATP6V1C1 PE=1 SV=4	54	26	75.4	83.1	117.7	122.0	127.7	88.0	107.3
P21291	Cysteine and glycine-rich protein 1 OS=Homo sapiens GN=CSRP1 PE=1 SV=3	66	11	81.9	102.6	169.8	170.6	102.7	86.6	111.7
P21333	Filamin-A OS=Homo sapiens GN=FLNA PE=1 SV=4	73	192	80.1	87.5	134.2	133.1	90.8	62.6	97.5
P21359	Neurofibromin OS=Homo sapiens GN=NF1 PE=1 SV=2	22	54	63.7	97.6	105.0	129.6	121.5	173.0	129.6
P21399	Cytoplasmic aconitate hydratase OS=Homo sapiens GN=ACO1 PE=1 SV=3	65	50	103.2	90.8	111.8	123.1	103.6	77.4	117.5
P21580	Tumor necrosis factor alpha-induced protein 3 OS=Homo sapiens GN=TNFAIP3 PE=1 SV=1	35	21	77.7	113.6	159.3	168.9	129.5	80.3	74.7
P21796	Voltage-dependent anion-selective channel protein 1 OS=Homo sapiens GN=VDAC1 PE=1 SV=2	92	34	234.2	168.3	83.4	35.0	48.5	61.5	52.0
P21912	Succinate dehydrogenase [ubiquinone] iron-sulfur subunit, mitochondrial OS=Homo sapiens GN=SDHB PE=1 SV=3	73	26	172.5	182.0	85.8	31.9	51.0	104.4	50.8
P21964	Catechol O-methyltransferase OS=Homo sapiens GN=COMT PE=1 SV=2	77	26	84.6	125.2	98.6	117.7	145.0	98.9	65.6
P22033	Methylmalonyl-CoA mutase, mitochondrial OS=Homo sapiens GN=MUT PE=1 SV=4	57	40	274.6	224.8	87.6	28.6	27.8	31.3	33.8
P22059	Oxysterol-binding protein 1 OS=Homo sapiens GN=OSBP PE=1 SV=1	56	37	79.1	105.8	107.5	117.6	102.2	84.7	111.0
P22061	Protein-L-isoaspartate(D-aspartate) O-methyltransferase OS=Homo sapiens GN=PCMT1 PE=1 SV=4	66	12	125.0	129.1	102.4	135.2	90.0	79.0	99.2
P22087	rRNA 2'-O-methyltransferase fibrillarin OS=Homo sapiens GN=FBL PE=1 SV=2	72	24	97.3	96.0	97.8	108.5	109.4	154.2	159.8
P22102	Trifunctional purine biosynthetic protein adenosine-3 OS=Homo sapiens GN=GART PE=1 SV=1	72	68	125.5	105.6	123.8	120.8	86.7	69.5	97.4
P22234	Multifunctional protein ADE2 OS=Homo sapiens GN=PAICS PE=1 SV=3	71	44	92.9	80.5	98.2	101.5	90.9	74.9	115.4
P22307	Non-specific lipid-transfer protein OS=Homo sapiens GN=SCP2 PE=1 SV=2	70	47	82.7	101.7	175.6	166.6	150.4	61.5	38.8
P22314	Ubiquitin-like modifier-activating enzyme 1 OS=Homo sapiens GN=UBA1 PE=1 SV=3	75	68	78.8	72.2	71.7	95.2	71.6	65.4	115.8
P22392	Nucleoside diphosphate kinase B OS=Homo sapiens GN=NME2 PE=1 SV=1	84	15	65.2	79.7	85.4	128.8	88.5	106.5	204.9
P22570	NADPH:adrenodoxin oxidoreductase, mitochondrial OS=Homo sapiens GN=FDXR PE=1 SV=3	75	35	293.3	237.8	80.7	29.4	18.6	17.8	26.5
P22626	Heterogeneous nuclear ribonucleoproteins A2/B1 OS=Homo sapiens GN=HNRNPA2B1 PE=1 SV=2	78	42	51.7	60.8	54.6	86.5	90.8	192.8	194.3
P22681	E3 ubiquitin-protein ligase CBL OS=Homo sapiens GN=CBL PE=1 SV=2	55	29	81.9	107.3	95.7	121.2	108.1	92.7	112.5
P22695	Cytochrome b-c1 complex subunit 2, mitochondrial OS=Homo sapiens GN=UQCRC2 PE=1 SV=3	74	31	221.1	152.9	125.3	64.0	35.2	66.5	37.8
P22830	Ferrochelatase, mitochondrial OS=Homo sapiens GN=FECH PE=1 SV=2	72	33	262.4	185.7	72.5	24.2	33.7	55.4	34.8
P23193	Transcription elongation factor A protein 1 OS=Homo sapiens GN=TCEA1 PE=1 SV=2	70	30	74.2	51.6	83.3	87.0	76.2	77.3	100.7
P23246	Splicing factor, proline- and glutamine-rich OS=Homo sapiens GN=SFPQ PE=1 SV=2	60	53	55.8	54.0	60.9	72.5	125.2	196.4	164.6
P23258	Tubulin gamma-1 chain OS=Homo sapiens GN=TUBG1 PE=1 SV=2	90	37	82.7	90.9	75.4	86.9	114.9	163.7	144.7
P23284	Peptidyl-prolyl cis-trans isomerase B OS=Homo sapiens GN=PPIB PE=1 SV=2	71	30	89.5	92.9	160.7	122.9	125.9	77.8	53.2
P23368	NAD-dependent malic enzyme, mitochondrial OS=Homo sapiens GN=ME2 PE=1 SV=1	84	47	270.8	210.5	71.5	25.3	27.5	43.1	37.2
P23381	Tryptophan--tRNA ligase, cytoplasmic OS=Homo sapiens GN=WARS PE=1 SV=2	61	29	85.8	72.4	103.3	175.7	76.4	69.9	105.3
P23396	40S ribosomal protein S3 OS=Homo sapiens GN=RPS3 PE=1 SV=2	90	37	65.5	52.0	90.5	69.2	139.6	183.5	117.8
P23434	Glycine cleavage system H protein, mitochondrial OS=Homo sapiens GN=GCSH PE=1 SV=2	39	3	258.1	163.2	60.5	17.6	44.1	92.7	39.9
P23458	Tyrosine-protein kinase JAK1 OS=Homo sapiens GN=JAK1 PE=1 SV=2	56	65	79.4	117.6	164.9	159.1	141.6	62.3	34.9
P23526	Adenosylhomocysteinase OS=Homo sapiens GN=AHCY PE=1 SV=4	56	33	94.1	81.4	101.2	116.7	75.5	66.5	110.8
P23528	Cofilin-1 OS=Homo sapiens GN=CFL1 PE=1 SV=3	90	30	87.5	106.8	108.1	130.1	69.7	57.6	132.2
P23588	Eukaryotic translation initiation factor 4B OS=Homo sapiens GN=EIF4B PE=1 SV=2	61	42	46.7	48.7	68.3	79.2	71.6	82.7	99.5
P23634	Plasma membrane calcium-transporting ATPase 4 OS=Homo sapiens GN=ATP2B4 PE=1 SV=2	53	84	71.6	131.8	153.4	149.3	134.4	69.9	48.4
P23743	Diacylglycerol kinase alpha OS=Homo sapiens GN=DGKA PE=1 SV=3	62	44	104.3	130.5	110.4	126.9	110.8	122.4	118.8
P23786	Carnitine O-palmitoyltransferase 2, mitochondrial OS=Homo sapiens GN=CPT2 PE=1 SV=2	62	46	272.5	259.8	76.4	27.7	21.3	18.1	22.9
P23919	Thymidylate kinase OS=Homo sapiens GN=DTYMK PE=1 SV=4	80	20	132.0	108.8	77.8	79.7	75.3	61.7	81.0
P23921	Ribonucleoside-diphosphate reductase large subunit OS=Homo sapiens GN=RRM1 PE=1 SV=1	63	39	97.8	90.9	92.1	91.9	84.6	80.3	110.7
P24534	Elongation factor 1-beta OS=Homo sapiens GN=EEF1B2 PE=1 SV=3	74	18	59.2	51.9	98.1	96.5	103.4	118.4	149.5
P24539	ATP synthase F(0) complex subunit B1, mitochondrial OS=Homo sapiens GN=ATP5F1 PE=1 SV=2	57	26	237.1	166.6	102.2	45.8	24.0	38.9	34.2
P24666	Low molecular weight phosphotyrosine protein phosphatase OS=Homo sapiens GN=ACP1 PE=1 SV=3	85	15	125.5	99.8	128.4	130.1	91.8	67.6	91.6
P24723	Protein kinase C eta type OS=Homo sapiens GN=PRKCH PE=1 SV=4	38	25	78.2	122.3	199.6	165.3	131.9	45.6	29.6
P24752	Acetyl-CoA acetyltransferase, mitochondrial OS=Homo sapiens GN=ACAT1 PE=1 SV=1	76	41	225.8	188.9	90.8	51.0	29.0	45.1	37.2
P24928	DNA-directed RNA polymerase II subunit RPB1 OS=Homo sapiens GN=POLR2A PE=1 SV=2	44	67	100.7	89.4	93.0	110.3	110.2	111.5	129.9
P24941	Cyclin-dependent kinase 2 OS=Homo sapiens GN=CDK2 PE=1 SV=2	68	23	92.9	97.8	75.4	83.5	104.2	114.7	135.5
P25054	Adenomatous polyposis coli protein OS=Homo sapiens GN=APC PE=1 SV=2	16	33	61.2	97.5	110.2	113.0	120.4	115.6	94.2
P25098	Beta-adrenergic receptor kinase 1 OS=Homo sapiens GN=ADRBK1 PE=1 SV=2	61	43	116.8	122.6	120.1	115.1	109.0	110.4	119.2
P25205	DNA replication licensing factor MCM3 OS=Homo sapiens GN=MCM3 PE=1 SV=3	73	64	90.6	81.0	102.7	120.6	80.3	94.1	178.7
P25325	3-mercaptopyruvate sulfurtransferase OS=Homo sapiens GN=MPST PE=1 SV=3	68	17	179.0	154.9	84.4	67.0	55.9	66.3	71.6
P25398	40S ribosomal protein S12 OS=Homo sapiens GN=RPS12 PE=1 SV=3	72	18	60.6	58.8	88.5	91.5	159.2	237.4	161.3
P25445	Tumor necrosis factor receptor superfamily member 6 OS=Homo sapiens GN=FAS PE=1 SV=1	45	18	67.3	130.4	162.5	165.8	133.7	79.2	48.0
P25490	Transcriptional repressor protein YY1 OS=Homo sapiens GN=YY1 PE=1 SV=2	27	14	75.2	100.2	84.8	72.5	125.1	107.2	97.8
P25685	DnaJ homolog subfamily B member 1 OS=Homo sapiens GN=DNAJB1 PE=1 SV=4	66	28	71.9	77.1	99.9	105.0	83.2	124.0	131.9
P25705	ATP synthase subunit alpha, mitochondrial OS=Homo sapiens GN=ATP5A1 PE=1 SV=1	80	63	293.9	189.8	90.1	32.8	23.2	35.9	32.4
P25786	Proteasome subunit alpha type-1 OS=Homo sapiens GN=PSMA1 PE=1 SV=1	92	30	87.6	70.3	123.0	140.3	86.4	89.2	213.1
P25787	Proteasome subunit alpha type-2 OS=Homo sapiens GN=PSMA2 PE=1 SV=2	60	17	76.4	61.1	63.4	86.5	58.5	50.7	132.1
P25788	Proteasome subunit alpha type-3 OS=Homo sapiens GN=PSMA3 PE=1 SV=2	58	22	82.4	70.3	85.9	97.8	80.2	74.1	172.3
P25789	Proteasome subunit alpha type-4 OS=Homo sapiens GN=PSMA4 PE=1 SV=1	76	23	65.3	64.2	46.4	58.7	75.5	63.4	142.0
P26196	Probable ATP-dependent RNA helicase DDX6 OS=Homo sapiens GN=DDX6 PE=1 SV=2	83	40	69.3	70.7	77.0	72.7	131.5	160.5	119.3
P26358	DNA (cytosine-5)-methyltransferase 1 OS=Homo sapiens GN=DNMT1 PE=1 SV=2	51	78	103.3	102.8	104.0	102.1	102.9	147.8	158.1
P26368	Splicing factor U2AF 65 kDa subunit OS=Homo sapiens GN=U2AF2 PE=1 SV=4	57	23	38.7	57.1	45.2	74.8	98.4	188.7	206.4
P26373	60S ribosomal protein L13 OS=Homo sapiens GN=RPL13 PE=1 SV=4	63	28	60.8	52.2	87.4	69.7	110.8	135.1	93.8
P26440	Isovaleryl-CoA dehydrogenase, mitochondrial OS=Homo sapiens GN=IVD PE=1 SV=1	55	23	253.6	215.0	66.1	19.9	33.2	50.6	38.0
P26583	High mobility group protein B2 OS=Homo sapiens GN=HMGB2 PE=1 SV=2	56	28	103.7	78.4	82.3	102.0	102.0	131.7	102.1
P26599	Polypyrimidine tract-binding protein 1 OS=Homo sapiens GN=PTBP1 PE=1 SV=1	79	36	56.3	54.6	67.5	94.9	123.4	220.4	179.2
P26639	Threonine--tRNA ligase, cytoplasmic OS=Homo sapiens GN=TARS PE=1 SV=3	69	62	97.8	100.6	100.7	103.7	98.7	114.3	201.8
P26640	Valine--tRNA ligase OS=Homo sapiens GN=VARS PE=1 SV=4	58	77	108.8	95.4	122.3	115.1	85.5	83.2	118.7
P26641	Elongation factor 1-gamma OS=Homo sapiens GN=EEF1G PE=1 SV=3	75	37	65.4	67.5	52.2	62.1	68.4	80.4	119.0
P26885	Peptidyl-prolyl cis-trans isomerase FKBP2 OS=Homo sapiens GN=FKBP2 PE=1 SV=2	76	17	75.0	144.4	157.4	161.4	148.5	84.2	44.6
P27105	Erythrocyte band 7 integral membrane protein OS=Homo sapiens GN=STOM PE=1 SV=3	68	15	74.7	121.0	162.5	173.7	138.2	81.1	47.4
P27348	14-3-3 protein theta OS=Homo sapiens GN=YWHAQ PE=1 SV=1	82	32	66.8	73.8	58.4	77.8	72.5	63.4	143.2
P27361	Mitogen-activated protein kinase 3 OS=Homo sapiens GN=MAPK3 PE=1 SV=4	54	18	119.2	118.8	142.5	133.1	107.4	83.7	92.8
P27448	MAP/microtubule affinity-regulating kinase 3 OS=Homo sapiens GN=MARK3 PE=1 SV=4	59	42	85.6	82.3	86.4	82.5	123.8	124.1	106.6
P27635	60S ribosomal protein L10 OS=Homo sapiens GN=RPL10 PE=1 SV=4	69	26	63.7	58.5	74.8	66.0	111.5	144.3	106.1
P27694	Replication protein A 70 kDa DNA-binding subunit OS=Homo sapiens GN=RPA1 PE=1 SV=2	57	44	69.2	68.0	67.1	63.7	96.8	102.5	108.3
P27695	DNA-(apurinic or apyrimidinic site) lyase OS=Homo sapiens GN=APEX1 PE=1 SV=2	68	28	58.2	62.1	48.1	59.0	88.6	139.3	142.2
P27707	Deoxycytidine kinase OS=Homo sapiens GN=DCK PE=1 SV=1	57	12	96.9	77.5	68.0	59.3	83.3	64.7	89.0
P27708	CAD protein OS=Homo sapiens GN=CAD PE=1 SV=3	65	115	100.6	101.6	98.5	88.9	90.0	81.9	109.2
P27797	Calreticulin OS=Homo sapiens GN=CALR PE=1 SV=1	79	41	79.3	89.3	174.6	170.7	138.9	76.6	36.2
P27816	Microtubule-associated protein 4 OS=Homo sapiens GN=MAP4 PE=1 SV=3	77	89	45.9	51.2	64.3	75.3	108.1	184.1	181.4
P27824	Calnexin OS=Homo sapiens GN=CANX PE=1 SV=2	62	52	83.9	91.6	136.6	111.3	158.8	87.0	85.9
P27986	Phosphatidylinositol 3-kinase regulatory subunit alpha OS=Homo sapiens GN=PIK3R1 PE=1 SV=2	52	34	83.9	82.9	111.7	91.9	109.2	72.3	93.1
P28062	Proteasome subunit beta type-8 OS=Homo sapiens GN=PSMB8 PE=1 SV=3	64	17	58.4	70.2	86.7	182.1	69.1	91.7	243.9
P28065	Proteasome subunit beta type-9 OS=Homo sapiens GN=PSMB9 PE=1 SV=2	62	9	89.8	78.3	77.1	118.9	76.2	86.3	128.2
P28066	Proteasome subunit alpha type-5 OS=Homo sapiens GN=PSMA5 PE=1 SV=3	70	15	93.1	98.3	92.8	124.7	85.3	95.6	220.7
P28070	Proteasome subunit beta type-4 OS=Homo sapiens GN=PSMB4 PE=1 SV=4	63	11	83.5	68.1	66.3	78.8	83.3	74.2	142.0
P28072	Proteasome subunit beta type-6 OS=Homo sapiens GN=PSMB6 PE=1 SV=4	59	10	70.3	60.3	57.5	66.9	68.7	63.0	116.8
P28074	Proteasome subunit beta type-5 OS=Homo sapiens GN=PSMB5 PE=1 SV=3	70	21	80.5	59.2	75.6	79.8	81.1	72.7	143.2
P28288	ATP-binding cassette sub-family D member 3 OS=Homo sapiens GN=ABCD3 PE=1 SV=1	54	45	61.0	102.3	158.6	204.5	153.4	70.0	26.3
P28290	Sperm-specific antigen 2 OS=Homo sapiens GN=SSFA2 PE=1 SV=3	33	33	75.0	92.2	144.2	174.8	126.8	80.5	61.0
P28331	NADH-ubiquinone oxidoreductase 75 kDa subunit, mitochondrial OS=Homo sapiens GN=NDUFS1 PE=1 SV=3	70	44	286.8	239.7	87.8	39.3	17.7	17.7	22.4
P28340	DNA polymerase delta catalytic subunit OS=Homo sapiens GN=POLD1 PE=1 SV=2	70	68	110.3	105.5	99.8	102.8	95.5	78.6	106.8
P28482	Mitogen-activated protein kinase 1 OS=Homo sapiens GN=MAPK1 PE=1 SV=3	61	22	101.9	94.1	92.5	104.4	90.5	90.4	117.7
P28715	DNA repair protein complementing XP-G cells OS=Homo sapiens GN=ERCC5 PE=1 SV=3	26	23	73.2	96.7	100.8	114.5	119.0	120.4	172.9
P28799	Granulins OS=Homo sapiens GN=GRN PE=1 SV=2	38	16	66.2	75.2	133.8	194.0	127.2	78.9	70.9
P28838	Cytosol aminopeptidase OS=Homo sapiens GN=LAP3 PE=1 SV=3	82	43	180.2	130.3	91.2	69.9	49.3	53.2	77.8
P28907	ADP-ribosyl cyclase/cyclic ADP-ribose hydrolase 1 OS=Homo sapiens GN=CD38 PE=1 SV=2	55	28	59.9	115.8	173.3	164.5	139.3	79.7	49.5
P28908	Tumor necrosis factor receptor superfamily member 8 OS=Homo sapiens GN=TNFRSF8 PE=1 SV=1	41	22	60.6	110.5	189.3	182.2	121.3	66.0	42.2
P29016	T-cell surface glycoprotein CD1b OS=Homo sapiens GN=CD1B PE=1 SV=1	26	7	66.8	108.3	58.4	91.7	125.8	144.3	152.6
P29084	Transcription initiation factor IIE subunit beta OS=Homo sapiens GN=GTF2E2 PE=1 SV=1	70	20	57.9	65.2	70.8	156.2	70.8	96.2	177.5
P29144	Tripeptidyl-peptidase 2 OS=Homo sapiens GN=TPP2 PE=1 SV=4	61	73	76.2	71.0	79.3	84.8	115.2	144.4	134.5
P29218	Inositol monophosphatase 1 OS=Homo sapiens GN=IMPA1 PE=1 SV=1	56	14	99.9	90.1	114.3	141.5	98.9	77.1	133.4
P29323	Ephrin type-B receptor 2 OS=Homo sapiens GN=EPHB2 PE=1 SV=5	30	26	69.9	81.3	156.4	153.1	127.3	87.4	67.8
P29350	Tyrosine-protein phosphatase non-receptor type 6 OS=Homo sapiens GN=PTPN6 PE=1 SV=1	65	37	101.8	96.0	123.8	117.9	114.4	113.3	105.4
P29401	Transketolase OS=Homo sapiens GN=TKT PE=1 SV=3	83	49	78.3	55.9	99.3	110.3	86.9	73.2	125.3
P29558	RNA-binding motif, single-stranded-interacting protein 1 OS=Homo sapiens GN=RBMS1 PE=1 SV=3	52	13	53.1	53.2	69.4	94.9	112.1	204.0	190.6
P29590	Protein PML OS=Homo sapiens GN=PML PE=1 SV=3	50	43	116.8	89.8	86.4	108.8	89.7	76.0	107.1
P29597	Non-receptor tyrosine-protein kinase TYK2 OS=Homo sapiens GN=TYK2 PE=1 SV=3	42	42	88.0	102.1	113.9	88.3	119.3	66.5	67.4
P29692	Elongation factor 1-delta OS=Homo sapiens GN=EEF1D PE=1 SV=5	69	23	78.8	45.6	59.7	58.8	58.8	67.1	95.6
P29728	2'-5'-oligoadenylate synthase 2 OS=Homo sapiens GN=OAS2 PE=1 SV=3	34	27	93.9	110.0	124.4	97.6	130.4	96.5	77.5
P30038	Delta-1-pyrroline-5-carboxylate dehydrogenase, mitochondrial OS=Homo sapiens GN=ALDH4A1 PE=1 SV=3	51	25	276.0	207.6	70.3	29.2	28.7	29.9	33.0
P30040	Endoplasmic reticulum resident protein 29 OS=Homo sapiens GN=ERP29 PE=1 SV=4	67	21	90.2	112.7	107.5	103.0	138.3	88.5	63.3
P30041	Peroxiredoxin-6 OS=Homo sapiens GN=PRDX6 PE=1 SV=3	71	22	94.9	89.3	77.8	97.7	112.3	74.7	115.0
P30042	ES1 protein homolog, mitochondrial OS=Homo sapiens GN=C21orf33 PE=1 SV=3	65	16	173.4	92.4	48.8	9.9	75.5	126.8	69.0
P30043	Flavin reductase (NADPH) OS=Homo sapiens GN=BLVRB PE=1 SV=3	67	9	95.7	111.8	96.9	114.9	95.4	87.1	105.3
P30044	Peroxiredoxin-5, mitochondrial OS=Homo sapiens GN=PRDX5 PE=1 SV=4	62	16	223.2	189.8	109.1	72.8	56.4	42.1	65.3
P30046	D-dopachrome decarboxylase OS=Homo sapiens GN=DDT PE=1 SV=3	40	5	83.1	96.2	116.3	165.9	94.0	78.7	168.3
P30048	Thioredoxin-dependent peroxide reductase, mitochondrial OS=Homo sapiens GN=PRDX3 PE=1 SV=3	59	16	215.0	179.7	56.4	15.0	41.4	107.0	55.2
P30050	60S ribosomal protein L12 OS=Homo sapiens GN=RPL12 PE=1 SV=1	69	15	54.9	58.3	73.1	100.0	154.0	241.8	187.0
P30084	Enoyl-CoA hydratase, mitochondrial OS=Homo sapiens GN=ECHS1 PE=1 SV=4	73	25	312.4	251.0	63.9	28.3	7.1	8.4	19.4
P30085	UMP-CMP kinase OS=Homo sapiens GN=CMPK1 PE=1 SV=3	63	15	123.3	110.0	125.6	125.8	81.9	65.8	106.0
P30086	Phosphatidylethanolamine-binding protein 1 OS=Homo sapiens GN=PEBP1 PE=1 SV=3	81	16	85.2	90.9	75.1	131.9	94.7	86.4	146.8
P30101	Protein disulfide-isomerase A3 OS=Homo sapiens GN=PDIA3 PE=1 SV=4	85	64	80.1	108.0	172.9	176.4	151.2	79.1	31.6
P30153	Serine/threonine-protein phosphatase 2A 65 kDa regulatory subunit A alpha isoform OS=Homo sapiens GN=PPP2R1A PE=1 SV=4	67	49	66.5	80.5	70.3	113.2	78.1	86.5	124.5
P30154	Serine/threonine-protein phosphatase 2A 65 kDa regulatory subunit A beta isoform OS=Homo sapiens GN=PPP2R1B PE=1 SV=3	52	31	127.8	140.6	116.4	142.1	92.9	75.4	85.2
P30260	Cell division cycle protein 27 homolog OS=Homo sapiens GN=CDC27 PE=1 SV=2	45	33	56.8	73.1	82.3	107.2	84.1	175.0	263.1
P30405	Peptidyl-prolyl cis-trans isomerase F, mitochondrial OS=Homo sapiens GN=PPIF PE=1 SV=1	82	19	366.0	121.9	105.7	18.7	17.9	49.9	19.5
P30414	NK-tumor recognition protein OS=Homo sapiens GN=NKTR PE=1 SV=2	14	14	68.0	67.2	66.7	100.2	138.1	218.2	224.9
P30419	Glycylpeptide N-tetradecanoyltransferase 1 OS=Homo sapiens GN=NMT1 PE=1 SV=2	43	28	60.2	71.2	67.8	87.6	127.0	187.5	141.8
P30504	HLA class I histocompatibility antigen, Cw-4 alpha chain OS=Homo sapiens GN=HLA-C PE=1 SV=1	61	28	78.4	86.6	109.3	78.4	102.3	95.7	80.7
P30519	Heme oxygenase 2 OS=Homo sapiens GN=HMOX2 PE=1 SV=2	78	34	70.1	102.9	135.7	149.9	162.9	101.4	47.8
P30520	Adenylosuccinate synthetase isozyme 2 OS=Homo sapiens GN=ADSS PE=1 SV=3	52	28	104.7	75.2	135.7	130.3	82.0	77.8	183.1
P30533	Alpha-2-macroglobulin receptor-associated protein OS=Homo sapiens GN=LRPAP1 PE=1 SV=1	56	26	62.3	97.0	119.0	130.0	154.1	103.2	62.1
P30566	Adenylosuccinate lyase OS=Homo sapiens GN=ADSL PE=1 SV=2	67	28	113.7	108.5	118.4	137.8	90.6	73.4	133.4
P30622	CAP-Gly domain-containing linker protein 1 OS=Homo sapiens GN=CLIP1 PE=1 SV=2	43	58	90.8	115.0	98.4	115.6	117.9	99.0	154.5
P30626	Sorcin OS=Homo sapiens GN=SRI PE=1 SV=1	57	12	106.9	91.7	116.3	141.4	91.7	88.9	140.4
P30679	Guanine nucleotide-binding protein subunit alpha-15 OS=Homo sapiens GN=GNA15 PE=1 SV=2	42	17	94.7	116.7	149.1	123.6	109.7	53.4	55.8
P30825	High affinity cationic amino acid transporter 1 OS=Homo sapiens GN=SLC7A1 PE=1 SV=1	13	8	64.2	76.4	56.9	82.5	51.3	95.0	141.4
P30876	DNA-directed RNA polymerase II subunit RPB2 OS=Homo sapiens GN=POLR2B PE=1 SV=1	53	54	104.8	92.5	127.2	135.6	98.6	98.3	123.1
P31040	Succinate dehydrogenase [ubiquinone] flavoprotein subunit, mitochondrial OS=Homo sapiens GN=SDHA PE=1 SV=2	77	44	268.0	225.3	73.5	25.9	23.7	30.8	46.0
P31146	Coronin-1A OS=Homo sapiens GN=CORO1A PE=1 SV=4	65	48	85.1	99.7	137.1	169.5	70.6	54.2	92.6
P31150	Rab GDP dissociation inhibitor alpha OS=Homo sapiens GN=GDI1 PE=1 SV=2	80	40	104.7	80.5	125.1	119.2	102.0	81.6	118.2
P31153	S-adenosylmethionine synthase isoform type-2 OS=Homo sapiens GN=MAT2A PE=1 SV=1	67	35	90.3	72.9	73.0	84.7	73.1	50.5	105.0
P31350	Ribonucleoside-diphosphate reductase subunit M2 OS=Homo sapiens GN=RRM2 PE=1 SV=1	69	31	94.3	83.1	83.9	93.3	88.1	58.3	100.9
P31483	Nucleolysin TIA-1 isoform p40 OS=Homo sapiens GN=TIA1 PE=1 SV=3	58	19	54.5	69.5	69.4	94.1	116.1	168.6	144.4
P31689	DnaJ homolog subfamily A member 1 OS=Homo sapiens GN=DNAJA1 PE=1 SV=2	75	34	122.0	122.6	122.7	123.5	84.3	80.9	102.3
P31749	RAC-alpha serine/threonine-protein kinase OS=Homo sapiens GN=AKT1 PE=1 SV=2	63	26	127.0	138.3	164.3	149.2	120.0	64.3	67.3
P31751	RAC-beta serine/threonine-protein kinase OS=Homo sapiens GN=AKT2 PE=1 SV=2	64	29	89.7	115.3	122.2	112.5	131.6	80.4	73.1
P31785	Cytokine receptor common subunit gamma OS=Homo sapiens GN=IL2RG PE=1 SV=1	34	13	53.7	102.7	141.4	160.9	173.1	121.5	59.4
P31930	Cytochrome b-c1 complex subunit 1, mitochondrial OS=Homo sapiens GN=UQCRC1 PE=1 SV=3	73	33	220.5	242.2	80.6	28.6	21.4	87.6	34.0
P31937	3-hydroxyisobutyrate dehydrogenase, mitochondrial OS=Homo sapiens GN=HIBADH PE=1 SV=2	62	22	310.6	250.2	92.6	26.6	15.7	14.6	19.8
P31939	Bifunctional purine biosynthesis protein PURH OS=Homo sapiens GN=ATIC PE=1 SV=3	93	62	125.0	77.9	137.4	132.6	72.7	53.4	90.9
P31942	Heterogeneous nuclear ribonucleoprotein H3 OS=Homo sapiens GN=HNRNPH3 PE=1 SV=2	76	18	73.7	78.9	64.2	69.9	115.5	141.1	102.4
P31943	Heterogeneous nuclear ribonucleoprotein H OS=Homo sapiens GN=HNRNPH1 PE=1 SV=4	65	29	78.4	80.9	61.3	67.3	104.0	119.6	106.0
P31946	14-3-3 protein beta/alpha OS=Homo sapiens GN=YWHAB PE=1 SV=3	72	27	88.1	95.9	70.1	104.3	90.4	81.1	133.1
P31948	Stress-induced-phosphoprotein 1 OS=Homo sapiens GN=STIP1 PE=1 SV=1	77	82	71.9	73.1	109.7	137.2	77.8	74.4	132.9
P32119	Peroxiredoxin-2 OS=Homo sapiens GN=PRDX2 PE=1 SV=5	74	20	85.0	71.1	71.2	80.6	79.5	66.9	101.5
P32121	Beta-arrestin-2 OS=Homo sapiens GN=ARRB2 PE=1 SV=2	52	17	120.7	142.1	148.2	122.8	102.6	97.8	110.7
P32189	Glycerol kinase OS=Homo sapiens GN=GK PE=1 SV=3	45	21	344.9	219.4	88.2	22.8	16.3	7.4	14.7
P32321	Deoxycytidylate deaminase OS=Homo sapiens GN=DCTD PE=1 SV=2	70	7	85.5	108.4	103.9	143.1	105.2	89.7	170.4
P32322	Pyrroline-5-carboxylate reductase 1, mitochondrial OS=Homo sapiens GN=PYCR1 PE=1 SV=2	61	20	331.9	218.3	69.2	28.2	10.4	13.9	21.0
P32455	Guanylate-binding protein 1 OS=Homo sapiens GN=GBP1 PE=1 SV=2	50	33	90.5	87.6	95.0	121.4	99.8	85.3	138.5
P32519	ETS-related transcription factor Elf-1 OS=Homo sapiens GN=ELF1 PE=1 SV=2	37	14	124.0	116.2	121.4	103.3	113.0	116.1	129.0
P32780	General transcription factor IIH subunit 1 OS=Homo sapiens GN=GTF2H1 PE=1 SV=1	41	19	69.3	77.4	85.0	116.5	131.3	185.8	149.5
P32856	Syntaxin-2 OS=Homo sapiens GN=STX2 PE=2 SV=3	50	14	67.8	118.6	185.3	163.0	150.3	69.3	39.7
P32942	Intercellular adhesion molecule 3 OS=Homo sapiens GN=ICAM3 PE=1 SV=2	27	18	55.1	97.1	123.5	115.2	116.2	73.8	59.0
P32969	60S ribosomal protein L9 OS=Homo sapiens GN=RPL9 PE=1 SV=1	80	20	74.8	51.0	120.4	88.8	140.5	206.1	158.5
P33121	Long-chain-fatty-acid--CoA ligase 1 OS=Homo sapiens GN=ACSL1 PE=1 SV=1	50	30	111.3	147.7	136.6	147.7	138.2	66.8	37.5
P33176	Kinesin-1 heavy chain OS=Homo sapiens GN=KIF5B PE=1 SV=1	75	83	84.8	89.9	76.4	85.2	90.8	86.1	107.6
P33240	Cleavage stimulation factor subunit 2 OS=Homo sapiens GN=CSTF2 PE=1 SV=1	56	21	70.0	70.9	98.6	91.5	159.7	217.6	166.6
P33241	Lymphocyte-specific protein 1 OS=Homo sapiens GN=LSP1 PE=1 SV=1	51	14	89.8	128.1	206.6	162.6	102.3	37.2	52.4
P33316	Deoxyuridine 5'-triphosphate nucleotidohydrolase, mitochondrial OS=Homo sapiens GN=DUT PE=1 SV=4	56	16	83.5	127.4	90.0	154.6	83.8	102.3	173.1
P33527	Multidrug resistance-associated protein 1 OS=Homo sapiens GN=ABCC1 PE=1 SV=3	52	69	69.1	114.7	159.6	152.9	123.0	66.9	57.6
P33897	ATP-binding cassette sub-family D member 1 OS=Homo sapiens GN=ABCD1 PE=1 SV=2	30	19	86.1	115.7	167.2	176.0	153.3	68.0	32.9
P33981	Dual specificity protein kinase TTK OS=Homo sapiens GN=TTK PE=1 SV=2	50	31	134.2	170.9	130.1	121.7	92.2	96.7	67.9
P33991	DNA replication licensing factor MCM4 OS=Homo sapiens GN=MCM4 PE=1 SV=5	65	53	110.9	92.9	102.7	107.1	80.1	69.2	108.0
P33992	DNA replication licensing factor MCM5 OS=Homo sapiens GN=MCM5 PE=1 SV=5	65	49	86.4	73.3	84.2	95.7	86.8	90.8	185.2
P33993	DNA replication licensing factor MCM7 OS=Homo sapiens GN=MCM7 PE=1 SV=4	75	56	127.7	107.3	104.5	96.6	76.2	61.6	88.1
P34059	N-acetylgalactosamine-6-sulfatase OS=Homo sapiens GN=GALNS PE=1 SV=1	34	15	91.6	96.7	170.4	158.0	138.0	54.8	43.4
P34896	Serine hydroxymethyltransferase, cytosolic OS=Homo sapiens GN=SHMT1 PE=1 SV=1	55	24	85.6	81.1	81.6	88.8	109.7	98.5	124.2
P34897	Serine hydroxymethyltransferase, mitochondrial OS=Homo sapiens GN=SHMT2 PE=1 SV=3	84	50	211.4	197.3	130.8	49.0	25.5	38.3	33.9
P34913	Bifunctional epoxide hydrolase 2 OS=Homo sapiens GN=EPHX2 PE=1 SV=2	64	24	93.1	110.4	136.4	138.6	159.2	67.8	50.2
P34932	Heat shock 70 kDa protein 4 OS=Homo sapiens GN=HSPA4 PE=1 SV=4	84	91	92.1	79.3	91.2	102.2	85.6	66.9	116.0
P34947	G protein-coupled receptor kinase 5 OS=Homo sapiens GN=GRK5 PE=1 SV=1	25	11	85.6	137.7	195.8	206.6	171.8	45.7	51.2
P35080	Profilin-2 OS=Homo sapiens GN=PFN2 PE=1 SV=3	28	5	143.6	113.7	143.0	154.0	113.2	87.6	131.6
P35221	Catenin alpha-1 OS=Homo sapiens GN=CTNNA1 PE=1 SV=1	70	56	74.6	115.5	140.3	145.9	138.2	89.8	69.2
P35222	Catenin beta-1 OS=Homo sapiens GN=CTNNB1 PE=1 SV=1	54	32	82.6	121.4	115.4	124.5	121.9	89.9	77.2
P35232	Prohibitin OS=Homo sapiens GN=PHB PE=1 SV=1	93	32	288.5	191.3	97.7	32.6	18.8	32.5	26.7
P35236	Tyrosine-protein phosphatase non-receptor type 7 OS=Homo sapiens GN=PTPN7 PE=1 SV=3	67	20	123.7	129.9	124.7	136.3	80.1	66.2	87.2
P35240	Merlin OS=Homo sapiens GN=NF2 PE=1 SV=1	42	24	90.4	108.1	113.1	112.0	120.6	87.4	73.6
P35241	Radixin OS=Homo sapiens GN=RDX PE=1 SV=1	72	54	57.8	81.5	150.8	154.0	119.0	91.4	107.8
P35249	Replication factor C subunit 4 OS=Homo sapiens GN=RFC4 PE=1 SV=2	90	35	74.9	69.5	95.1	93.1	97.0	116.7	118.0
P35250	Replication factor C subunit 2 OS=Homo sapiens GN=RFC2 PE=1 SV=3	74	31	113.0	103.7	104.8	100.6	125.6	152.5	122.9
P35251	Replication factor C subunit 1 OS=Homo sapiens GN=RFC1 PE=1 SV=4	46	55	82.1	93.0	88.6	100.4	115.8	177.7	168.8
P35268	60S ribosomal protein L22 OS=Homo sapiens GN=RPL22 PE=1 SV=2	70	11	55.4	53.9	74.4	70.5	140.2	188.6	141.0
P35269	General transcription factor IIF subunit 1 OS=Homo sapiens GN=GTF2F1 PE=1 SV=2	45	28	79.5	70.6	96.6	116.9	130.1	141.4	184.5
P35270	Sepiapterin reductase OS=Homo sapiens GN=SPR PE=1 SV=1	58	14	150.2	122.8	95.8	81.0	80.4	76.7	93.0
P35527	Keratin, type I cytoskeletal 9 OS=Homo sapiens GN=KRT9 PE=1 SV=3	49	20	37.0	56.6	35.4	192.7	66.9	63.8	211.9
P35573	Glycogen debranching enzyme OS=Homo sapiens GN=AGL PE=1 SV=3	59	77	96.1	87.1	112.8	132.3	120.8	102.0	101.6
P35579	Myosin-9 OS=Homo sapiens GN=MYH9 PE=1 SV=4	78	216	91.5	87.8	108.2	97.4	77.4	65.4	170.7
P35580	Myosin-10 OS=Homo sapiens GN=MYH10 PE=1 SV=3	71	189	79.5	95.6	95.6	89.8	76.9	72.3	175.8
P35606	Coatomer subunit beta' OS=Homo sapiens GN=COPB2 PE=1 SV=2	72	62	71.1	61.8	148.2	139.1	100.7	71.8	108.3
P35610	Sterol O-acyltransferase 1 OS=Homo sapiens GN=SOAT1 PE=1 SV=3	27	15	101.3	107.5	72.8	62.3	114.6	86.3	61.1
P35611	Alpha-adducin OS=Homo sapiens GN=ADD1 PE=1 SV=2	62	44	65.9	75.7	66.3	65.2	91.8	117.2	120.8
P35612	Beta-adducin OS=Homo sapiens GN=ADD2 PE=1 SV=3	26	16	92.5	94.2	97.0	90.3	108.1	118.2	120.0
P35613	Basigin OS=Homo sapiens GN=BSG PE=1 SV=2	42	14	97.1	116.8	84.3	80.6	119.7	107.4	79.7
P35626	Beta-adrenergic receptor kinase 2 OS=Homo sapiens GN=ADRBK2 PE=1 SV=2	51	31	55.2	55.4	85.0	73.3	103.5	121.7	111.0
P35637	RNA-binding protein FUS OS=Homo sapiens GN=FUS PE=1 SV=1	37	25	64.0	48.9	103.1	79.3	118.7	143.8	107.3
P35658	Nuclear pore complex protein Nup214 OS=Homo sapiens GN=NUP214 PE=1 SV=2	33	48	94.7	104.3	135.6	130.5	124.6	79.7	64.0
P35659	Protein DEK OS=Homo sapiens GN=DEK PE=1 SV=1	43	25	100.4	87.4	77.7	80.5	119.2	193.2	198.0
P35754	Glutaredoxin-1 OS=Homo sapiens GN=GLRX PE=1 SV=2	81	7	85.9	83.0	77.1	85.5	96.7	68.2	113.6
P35813	Protein phosphatase 1A OS=Homo sapiens GN=PPM1A PE=1 SV=1	65	22	108.9	127.2	116.8	140.3	94.4	76.6	125.2
P35908	Keratin, type II cytoskeletal 2 epidermal OS=Homo sapiens GN=KRT2 PE=1 SV=2	73	41	37.5	53.4	51.7	323.0	38.4	76.0	183.4
P35914	Hydroxymethylglutaryl-CoA lyase, mitochondrial OS=Homo sapiens GN=HMGCL PE=1 SV=2	48	18	218.9	186.5	132.1	111.3	89.5	32.7	20.0
P35998	26S protease regulatory subunit 7 OS=Homo sapiens GN=PSMC2 PE=1 SV=3	82	43	101.3	129.5	105.4	115.0	98.7	96.9	172.8
P36404	ADP-ribosylation factor-like protein 2 OS=Homo sapiens GN=ARL2 PE=1 SV=4	53	11	156.2	145.2	97.0	98.9	85.8	62.4	138.0
P36405	ADP-ribosylation factor-like protein 3 OS=Homo sapiens GN=ARL3 PE=1 SV=2	75	12	87.3	117.3	110.3	191.4	90.8	90.4	144.9
P36507	Dual specificity mitogen-activated protein kinase kinase 2 OS=Homo sapiens GN=MAP2K2 PE=1 SV=1	56	26	130.2	136.1	134.2	136.4	83.2	52.9	82.9
P36542	ATP synthase subunit gamma, mitochondrial OS=Homo sapiens GN=ATP5C1 PE=1 SV=1	56	21	251.5	147.0	80.6	35.8	37.8	71.8	50.4
P36543	V-type proton ATPase subunit E 1 OS=Homo sapiens GN=ATP6V1E1 PE=1 SV=1	69	22	76.9	89.0	162.9	144.3	143.5	94.5	87.0
P36551	Oxygen-dependent coproporphyrinogen-III oxidase, mitochondrial OS=Homo sapiens GN=CPOX PE=1 SV=3	63	32	324.9	259.0	77.6	31.7	17.4	14.5	21.1
P36578	60S ribosomal protein L4 OS=Homo sapiens GN=RPL4 PE=1 SV=5	60	44	64.8	55.3	91.2	96.3	140.7	218.5	160.8
P36639	7,8-dihydro-8-oxoguanine triphosphatase OS=Homo sapiens GN=NUDT1 PE=1 SV=3	40	11	103.7	115.8	98.2	111.7	79.0	69.7	130.2
P36776	Lon protease homolog, mitochondrial OS=Homo sapiens GN=LONP1 PE=1 SV=2	66	69	274.3	207.5	70.8	23.9	26.3	43.5	29.9
P36871	Phosphoglucomutase-1 OS=Homo sapiens GN=PGM1 PE=1 SV=3	67	41	102.3	102.0	109.1	145.5	103.8	84.5	151.9
P36915	Guanine nucleotide-binding protein-like 1 OS=Homo sapiens GN=GNL1 PE=1 SV=2	48	27	108.5	123.9	131.6	131.9	99.1	79.6	118.1
P36956	Sterol regulatory element-binding protein 1 OS=Homo sapiens GN=SREBF1 PE=1 SV=2	17	18	71.2	101.8	72.8	79.6	127.1	98.0	87.0
P36957	Dihydrolipoyllysine-residue succinyltransferase component of 2-oxoglutarate dehydrogenase complex, mitochondrial OS=Homo sapiens GN=DLST PE=1 SV=4	37	17	285.6	181.2	96.8	47.2	32.4	34.8	38.2
P36969	Phospholipid hydroperoxide glutathione peroxidase, mitochondrial OS=Homo sapiens GN=GPX4 PE=1 SV=3	66	16	137.6	128.1	151.4	129.0	107.2	87.0	95.2
P37108	Signal recognition particle 14 kDa protein OS=Homo sapiens GN=SRP14 PE=1 SV=2	54	14	60.0	58.9	86.4	95.2	106.5	164.7	166.6
P37235	Hippocalcin-like protein 1 OS=Homo sapiens GN=HPCAL1 PE=1 SV=3	54	10	89.6	139.0	128.5	139.6	133.9	90.6	95.2
P37268	Squalene synthase OS=Homo sapiens GN=FDFT1 PE=1 SV=1	72	33	92.1	99.5	123.7	122.1	136.6	97.9	49.9
P37802	Transgelin-2 OS=Homo sapiens GN=TAGLN2 PE=1 SV=3	93	26	91.4	88.6	93.6	112.1	84.5	68.6	119.3
P37837	Transaldolase OS=Homo sapiens GN=TALDO1 PE=1 SV=2	59	32	73.5	65.7	65.4	80.6	88.1	63.8	112.7
P38117	Electron transfer flavoprotein subunit beta OS=Homo sapiens GN=ETFB PE=1 SV=3	88	28	264.0	194.4	110.2	46.5	29.4	35.5	32.3
P38159	RNA-binding motif protein, X chromosome OS=Homo sapiens GN=RBMX PE=1 SV=3	71	44	40.0	51.8	36.7	35.7	73.7	72.4	71.9
P38432	Coilin OS=Homo sapiens GN=COIL PE=1 SV=1	40	24	42.9	52.8	47.5	55.8	130.2	256.8	274.3
P38606	V-type proton ATPase catalytic subunit A OS=Homo sapiens GN=ATP6V1A PE=1 SV=2	82	43	89.0	97.3	152.1	154.9	122.3	83.6	81.5
P38646	Stress-70 protein, mitochondrial OS=Homo sapiens GN=HSPA9 PE=1 SV=2	71	72	272.5	223.2	82.4	24.4	23.6	35.9	28.4
P38919	Eukaryotic initiation factor 4A-III OS=Homo sapiens GN=EIF4A3 PE=1 SV=4	74	39	54.7	64.0	43.7	47.0	92.8	128.1	110.3
P38935	DNA-binding protein SMUBP-2 OS=Homo sapiens GN=IGHMBP2 PE=1 SV=3	66	62	56.0	61.1	70.4	73.7	122.8	177.7	144.3
P39019	40S ribosomal protein S19 OS=Homo sapiens GN=RPS19 PE=1 SV=2	74	20	43.4	46.0	73.4	117.7	113.8	191.0	193.8
P39023	60S ribosomal protein L3 OS=Homo sapiens GN=RPL3 PE=1 SV=2	77	52	52.5	55.2	68.1	77.5	118.4	184.3	138.5
P39656	Dolichyl-diphosphooligosaccharide--protein glycosyltransferase 48 kDa subunit OS=Homo sapiens GN=DDOST PE=1 SV=4	49	20	106.5	96.4	211.4	134.3	132.4	68.9	35.2
P39687	Acidic leucine-rich nuclear phosphoprotein 32 family member A OS=Homo sapiens GN=ANP32A PE=1 SV=1	58	20	115.5	72.0	141.7	125.0	91.5	63.5	98.5
P39748	Flap endonuclease 1 OS=Homo sapiens GN=FEN1 PE=1 SV=1	63	27	98.5	72.2	85.0	80.8	97.8	104.3	87.7
P40121	Macrophage-capping protein OS=Homo sapiens GN=CAPG PE=1 SV=2	61	20	106.7	85.2	129.0	137.2	88.6	72.5	133.3
P40222	Alpha-taxilin OS=Homo sapiens GN=TXLNA PE=1 SV=3	75	39	46.8	70.7	47.2	85.1	117.1	148.8	144.0
P40227	T-complex protein 1 subunit zeta OS=Homo sapiens GN=CCT6A PE=1 SV=3	85	50	108.6	88.9	124.4	132.2	89.0	90.9	115.8
P40306	Proteasome subunit beta type-10 OS=Homo sapiens GN=PSMB10 PE=1 SV=1	58	11	104.8	97.9	124.0	116.9	89.8	81.1	149.4
P40429	60S ribosomal protein L13a OS=Homo sapiens GN=RPL13A PE=1 SV=2	64	27	47.2	52.0	47.0	41.0	97.4	120.9	96.1
P40692	DNA mismatch repair protein Mlh1 OS=Homo sapiens GN=MLH1 PE=1 SV=1	55	33	76.0	72.8	48.5	43.4	84.0	67.0	71.6
P40763	Signal transducer and activator of transcription 3 OS=Homo sapiens GN=STAT3 PE=1 SV=2	59	41	117.9	109.7	106.8	112.6	90.2	75.5	96.5
P40818	Ubiquitin carboxyl-terminal hydrolase 8 OS=Homo sapiens GN=USP8 PE=1 SV=1	38	35	61.3	72.6	88.9	101.8	91.2	129.7	184.6
P40855	Peroxisomal biogenesis factor 19 OS=Homo sapiens GN=PEX19 PE=1 SV=1	59	18	69.9	85.7	96.0	101.3	117.1	64.7	74.0
P40925	Malate dehydrogenase, cytoplasmic OS=Homo sapiens GN=MDH1 PE=1 SV=4	58	26	72.5	62.5	115.8	194.9	72.2	77.5	185.8
P40926	Malate dehydrogenase, mitochondrial OS=Homo sapiens GN=MDH2 PE=1 SV=3	76	38	279.7	169.9	110.1	44.9	17.6	26.6	31.4
P40937	Replication factor C subunit 5 OS=Homo sapiens GN=RFC5 PE=1 SV=1	77	27	67.0	55.4	43.5	35.8	70.1	61.6	64.9
P40938	Replication factor C subunit 3 OS=Homo sapiens GN=RFC3 PE=1 SV=2	78	33	115.9	97.8	106.6	92.2	110.9	128.2	113.9
P40939	Trifunctional enzyme subunit alpha, mitochondrial OS=Homo sapiens GN=HADHA PE=1 SV=2	87	80	290.4	206.6	79.1	26.7	25.2	41.1	32.0
P41091	Eukaryotic translation initiation factor 2 subunit 3 OS=Homo sapiens GN=EIF2S3 PE=1 SV=3	65	37	57.6	57.2	41.4	42.9	87.6	116.8	104.4
P41214	Eukaryotic translation initiation factor 2D OS=Homo sapiens GN=EIF2D PE=1 SV=3	69	28	54.3	68.7	35.7	38.4	75.9	88.8	95.8
P41223	Protein BUD31 homolog OS=Homo sapiens GN=BUD31 PE=1 SV=2	69	12	66.7	61.1	67.3	66.8	112.3	189.9	153.8
P41227	N-alpha-acetyltransferase 10 OS=Homo sapiens GN=NAA10 PE=1 SV=1	86	15	84.6	84.5	71.4	90.6	101.6	122.6	127.9
P41236	Protein phosphatase inhibitor 2 OS=Homo sapiens GN=PPP1R2 PE=1 SV=2	34	8	89.2	91.7	140.3	153.1	107.4	81.5	145.5
P41240	Tyrosine-protein kinase CSK OS=Homo sapiens GN=CSK PE=1 SV=1	73	33	112.2	113.6	117.2	106.8	92.9	72.3	73.4
P41250	Glycine--tRNA ligase OS=Homo sapiens GN=GARS PE=1 SV=3	78	61	137.4	118.1	93.5	90.8	76.5	71.7	99.6
P41252	Isoleucine--tRNA ligase, cytoplasmic OS=Homo sapiens GN=IARS PE=1 SV=2	65	90	89.1	84.9	102.2	99.9	100.3	118.7	175.2
P41440	Folate transporter 1 OS=Homo sapiens GN=SLC19A1 PE=1 SV=3	19	10	59.0	113.8	181.8	164.7	149.2	78.2	39.5
P41567	Eukaryotic translation initiation factor 1 OS=Homo sapiens GN=EIF1 PE=1 SV=1	72	15	59.7	115.2	61.4	101.3	99.0	170.0	240.0
P41732	Tetraspanin-7 OS=Homo sapiens GN=TSPAN7 PE=1 SV=2	18	4	52.6	102.4	77.2	95.5	137.8	130.1	97.8
P42166	Lamina-associated polypeptide 2, isoform alpha OS=Homo sapiens GN=TMPO PE=1 SV=2	80	56	59.8	60.9	77.4	82.1	115.8	137.7	119.3
P42167	Lamina-associated polypeptide 2, isoforms beta/gamma OS=Homo sapiens GN=TMPO PE=1 SV=2	63	29	74.8	86.5	141.7	136.8	129.7	73.8	41.3
P42224	Signal transducer and activator of transcription 1-alpha/beta OS=Homo sapiens GN=STAT1 PE=1 SV=2	57	47	82.4	90.3	78.5	84.5	101.8	73.6	79.0
P42285	Superkiller viralicidic activity 2-like 2 OS=Homo sapiens GN=SKIV2L2 PE=1 SV=3	52	61	83.6	69.7	96.4	96.3	124.8	183.9	169.4
P42331	Rho GTPase-activating protein 25 OS=Homo sapiens GN=ARHGAP25 PE=1 SV=2	52	28	102.5	95.2	118.2	101.0	106.0	74.4	83.1
P42345	Serine/threonine-protein kinase mTOR OS=Homo sapiens GN=MTOR PE=1 SV=1	38	78	87.9	106.8	100.6	113.6	117.6	118.7	119.5
P42356	Phosphatidylinositol 4-kinase alpha OS=Homo sapiens GN=PI4KA PE=1 SV=3	31	54	70.4	91.8	33.7	33.4	100.9	87.5	79.7
P42566	Epidermal growth factor receptor substrate 15 OS=Homo sapiens GN=EPS15 PE=1 SV=2	54	36	77.5	132.5	115.9	146.7	92.6	59.5	91.7
P42574	Caspase-3 OS=Homo sapiens GN=CASP3 PE=1 SV=2	63	14	141.1	100.0	156.3	148.4	96.9	68.8	77.0
P42575	Caspase-2 OS=Homo sapiens GN=CASP2 PE=1 SV=2	53	20	100.1	95.4	72.4	84.4	73.9	56.0	91.5
P42677	40S ribosomal protein S27 OS=Homo sapiens GN=RPS27 PE=1 SV=3	45	8	61.1	51.0	77.9	96.2	145.1	282.2	153.1
P42694	Probable helicase with zinc finger domain OS=Homo sapiens GN=HELZ PE=1 SV=2	39	58	70.1	75.4	94.5	120.8	116.9	187.0	168.4
P42695	Condensin-2 complex subunit D3 OS=Homo sapiens GN=NCAPD3 PE=1 SV=2	31	39	66.6	72.0	82.5	118.9	103.2	172.0	172.2
P42696	RNA-binding protein 34 OS=Homo sapiens GN=RBM34 PE=1 SV=2	63	31	55.1	61.5	63.5	72.1	121.0	170.7	175.3
P42704	Leucine-rich PPR motif-containing protein, mitochondrial OS=Homo sapiens GN=LRPPRC PE=1 SV=3	79	124	272.4	201.1	67.0	22.1	29.6	57.6	33.9
P42765	3-ketoacyl-CoA thiolase, mitochondrial OS=Homo sapiens GN=ACAA2 PE=1 SV=2	86	33	307.3	157.3	95.8	21.9	27.1	66.8	29.6
P42766	60S ribosomal protein L35 OS=Homo sapiens GN=RPL35 PE=1 SV=2	52	11	81.4	56.7	97.3	110.9	169.7	192.4	167.5
P42768	Wiskott-Aldrich syndrome protein OS=Homo sapiens GN=WAS PE=1 SV=4	57	22	52.4	81.3	57.6	78.6	112.6	151.0	144.1
P42785	Lysosomal Pro-X carboxypeptidase OS=Homo sapiens GN=PRCP PE=1 SV=1	27	16	61.9	89.5	144.9	160.8	146.2	54.5	39.4
P42858	Huntingtin OS=Homo sapiens GN=HTT PE=1 SV=2	24	55	105.6	114.9	130.0	133.7	102.3	88.5	124.1
P42892	Endothelin-converting enzyme 1 OS=Homo sapiens GN=ECE1 PE=1 SV=2	44	31	50.8	89.9	114.5	168.7	160.3	150.1	96.7
P43007	Neutral amino acid transporter A OS=Homo sapiens GN=SLC1A4 PE=1 SV=1	29	14	50.2	112.3	127.6	191.1	134.1	108.4	55.1
P43034	Platelet-activating factor acetylhydrolase IB subunit alpha OS=Homo sapiens GN=PAFAH1B1 PE=1 SV=2	73	34	122.4	85.3	154.7	158.6	81.3	51.4	91.4
P43155	Carnitine O-acetyltransferase OS=Homo sapiens GN=CRAT PE=1 SV=5	39	20	194.0	126.9	172.9	103.6	53.7	28.6	25.0
P43243	Matrin-3 OS=Homo sapiens GN=MATR3 PE=1 SV=2	62	65	83.6	99.0	99.9	109.3	117.3	139.8	103.9
P43250	G protein-coupled receptor kinase 6 OS=Homo sapiens GN=GRK6 PE=1 SV=2	51	28	81.8	34.1	221.9	179.0	144.5	81.7	54.1
P43307	Translocon-associated protein subunit alpha OS=Homo sapiens GN=SSR1 PE=1 SV=3	21	4	75.7	119.8	119.8	110.8	166.2	90.5	48.5
P43378	Tyrosine-protein phosphatase non-receptor type 9 OS=Homo sapiens GN=PTPN9 PE=1 SV=1	32	15	66.0	79.9	46.8	29.3	100.6	67.6	74.6
P43403	Tyrosine-protein kinase ZAP-70 OS=Homo sapiens GN=ZAP70 PE=1 SV=1	83	53	107.0	102.0	118.2	124.2	99.2	73.7	89.4
P43487	Ran-specific GTPase-activating protein OS=Homo sapiens GN=RANBP1 PE=1 SV=1	68	12	106.5	119.6	123.7	124.2	104.8	89.6	140.7
P43490	Nicotinamide phosphoribosyltransferase OS=Homo sapiens GN=NAMPT PE=1 SV=1	70	27	86.1	106.8	85.7	128.5	93.6	89.8	150.8
P43686	26S protease regulatory subunit 6B OS=Homo sapiens GN=PSMC4 PE=1 SV=2	80	39	100.2	100.5	107.7	121.0	86.0	80.7	127.2
P43897	Elongation factor Ts, mitochondrial OS=Homo sapiens GN=TSFM PE=1 SV=2	65	29	302.7	219.0	79.4	26.9	21.3	18.2	20.3
P45880	Voltage-dependent anion-selective channel protein 2 OS=Homo sapiens GN=VDAC2 PE=1 SV=2	72	22	273.2	238.4	93.7	44.7	20.3	16.5	26.5
P45954	Short/branched chain specific acyl-CoA dehydrogenase, mitochondrial OS=Homo sapiens GN=ACADSB PE=1 SV=1	55	20	276.0	194.4	68.3	27.7	35.8	68.4	39.5
P45973	Chromobox protein homolog 5 OS=Homo sapiens GN=CBX5 PE=1 SV=1	73	16	122.3	110.6	126.4	101.3	103.3	119.9	125.0
P45974	Ubiquitin carboxyl-terminal hydrolase 5 OS=Homo sapiens GN=USP5 PE=1 SV=2	47	37	109.2	102.3	105.5	121.2	89.6	70.9	104.9
P45984	Mitogen-activated protein kinase 9 OS=Homo sapiens GN=MAPK9 PE=1 SV=2	36	13	146.0	100.8	114.5	117.2	111.5	85.5	101.2
P45985	Dual specificity mitogen-activated protein kinase kinase 4 OS=Homo sapiens GN=MAP2K4 PE=1 SV=1	29	8	131.8	93.5	150.3	142.7	142.7	102.8	114.7
P46013	Antigen KI-67 OS=Homo sapiens GN=MKI67 PE=1 SV=2	58	149	73.1	73.2	69.0	63.8	122.8	144.9	113.5
P46060	Ran GTPase-activating protein 1 OS=Homo sapiens GN=RANGAP1 PE=1 SV=1	60	32	91.2	99.4	90.2	95.8	93.3	63.6	83.3
P46063	ATP-dependent DNA helicase Q1 OS=Homo sapiens GN=RECQL PE=1 SV=3	58	36	60.4	60.2	59.4	69.4	116.2	154.7	158.9
P46087	Probable 28S rRNA (cytosine(4447)-C(5))-methyltransferase OS=Homo sapiens GN=NOP2 PE=1 SV=2	47	42	72.3	73.0	74.2	75.6	117.4	157.7	147.8
P46108	Adapter molecule crk OS=Homo sapiens GN=CRK PE=1 SV=2	55	14	93.4	88.9	82.0	86.9	101.5	82.1	101.8
P46109	Crk-like protein OS=Homo sapiens GN=CRKL PE=1 SV=1	66	20	108.0	104.0	127.6	131.7	88.0	64.6	116.0
P46379	Large proline-rich protein BAG6 OS=Homo sapiens GN=BAG6 PE=1 SV=2	43	32	113.1	115.2	150.8	162.0	105.6	85.8	133.1
P46459	Vesicle-fusing ATPase OS=Homo sapiens GN=NSF PE=1 SV=3	74	73	76.4	100.6	116.9	118.7	148.7	116.0	64.4
P46531	Neurogenic locus notch homolog protein 1 OS=Homo sapiens GN=NOTCH1 PE=1 SV=4	20	34	68.0	105.3	126.6	146.5	149.6	95.4	63.5
P46734	Dual specificity mitogen-activated protein kinase kinase 3 OS=Homo sapiens GN=MAP2K3 PE=1 SV=2	47	17	111.1	134.3	127.2	118.0	101.3	98.6	99.0
P46736	Lys-63-specific deubiquitinase BRCC36 OS=Homo sapiens GN=BRCC3 PE=1 SV=2	35	10	103.2	95.4	66.5	124.8	86.8	82.7	100.5
P46776	60S ribosomal protein L27a OS=Homo sapiens GN=RPL27A PE=1 SV=2	52	14	52.0	59.6	70.7	67.7	121.7	174.3	165.4
P46777	60S ribosomal protein L5 OS=Homo sapiens GN=RPL5 PE=1 SV=3	81	46	56.8	53.9	74.8	69.4	125.9	173.7	108.0
P46778	60S ribosomal protein L21 OS=Homo sapiens GN=RPL21 PE=1 SV=2	71	19	59.9	55.3	83.5	92.0	142.1	235.3	174.2
P46779	60S ribosomal protein L28 OS=Homo sapiens GN=RPL28 PE=1 SV=3	61	19	52.9	37.8	87.8	79.0	97.9	161.8	119.6
P46781	40S ribosomal protein S9 OS=Homo sapiens GN=RPS9 PE=1 SV=3	76	34	74.5	45.1	109.5	107.2	133.3	191.8	152.0
P46782	40S ribosomal protein S5 OS=Homo sapiens GN=RPS5 PE=1 SV=4	50	16	62.0	59.8	89.4	103.0	146.4	221.4	166.3
P46783	40S ribosomal protein S10 OS=Homo sapiens GN=RPS10 PE=1 SV=1	87	25	55.7	50.8	63.2	70.6	140.4	218.5	167.0
P46926	Glucosamine-6-phosphate isomerase 1 OS=Homo sapiens GN=GNPDA1 PE=1 SV=1	82	21	123.3	93.7	123.0	125.0	110.2	100.7	133.2
P46939	Utrophin OS=Homo sapiens GN=UTRN PE=1 SV=2	53	159	79.9	121.9	173.0	164.2	109.1	49.4	46.6
P46940	Ras GTPase-activating-like protein IQGAP1 OS=Homo sapiens GN=IQGAP1 PE=1 SV=1	68	126	86.6	104.5	132.5	140.5	98.7	75.4	119.2
P46976	Glycogenin-1 OS=Homo sapiens GN=GYG1 PE=1 SV=4	25	11	57.5	66.5	73.3	79.4	138.3	228.6	231.8
P46977	Dolichyl-diphosphooligosaccharide--protein glycosyltransferase subunit STT3A OS=Homo sapiens GN=STT3A PE=1 SV=2	30	29	78.9	115.7	89.2	105.3	145.4	102.1	62.4
P47755	F-actin-capping protein subunit alpha-2 OS=Homo sapiens GN=CAPZA2 PE=1 SV=3	84	20	147.7	62.0	229.9	166.6	69.8	37.6	56.9
P47756	F-actin-capping protein subunit beta OS=Homo sapiens GN=CAPZB PE=1 SV=4	65	23	97.9	102.2	124.1	120.0	107.4	88.1	92.1
P47813	Eukaryotic translation initiation factor 1A, X-chromosomal OS=Homo sapiens GN=EIF1AX PE=1 SV=2	55	12	91.6	54.1	140.2	108.0	109.6	140.1	153.7
P47897	Glutamine--tRNA ligase OS=Homo sapiens GN=QARS PE=1 SV=1	73	64	91.3	103.5	104.3	112.1	91.2	119.6	194.8
P47914	60S ribosomal protein L29 OS=Homo sapiens GN=RPL29 PE=1 SV=2	31	8	55.6	50.5	82.6	92.0	167.5	235.7	152.6
P47985	Cytochrome b-c1 complex subunit Rieske, mitochondrial OS=Homo sapiens GN=UQCRFS1 PE=1 SV=2	64	18	209.4	229.6	52.1	25.6	23.2	75.7	36.1
P48047	ATP synthase subunit O, mitochondrial OS=Homo sapiens GN=ATP5O PE=1 SV=1	80	22	296.4	186.5	100.5	30.4	19.4	17.2	25.7
P48059	LIM and senescent cell antigen-like-containing domain protein 1 OS=Homo sapiens GN=LIMS1 PE=1 SV=4	66	22	67.8	83.0	100.1	110.7	104.2	91.3	97.9
P48147	Prolyl endopeptidase OS=Homo sapiens GN=PREP PE=1 SV=2	70	48	96.8	93.8	88.9	115.5	85.6	74.4	136.6
P48426	Phosphatidylinositol 5-phosphate 4-kinase type-2 alpha OS=Homo sapiens GN=PIP4K2A PE=1 SV=2	40	23	96.3	128.5	178.4	147.4	108.3	54.6	43.3
P48444	Coatomer subunit delta OS=Homo sapiens GN=ARCN1 PE=1 SV=1	67	39	87.8	93.7	108.9	98.7	92.6	72.7	106.0
P48449	Lanosterol synthase OS=Homo sapiens GN=LSS PE=1 SV=1	56	41	80.4	100.1	171.7	169.9	143.0	100.0	43.6
P48454	Serine/threonine-protein phosphatase 2B catalytic subunit gamma isoform OS=Homo sapiens GN=PPP3CC PE=1 SV=3	21	10	115.8	111.9	133.7	131.0	120.3	78.8	106.3
P48506	Glutamate--cysteine ligase catalytic subunit OS=Homo sapiens GN=GCLC PE=1 SV=2	37	25	100.2	104.9	126.3	158.5	97.6	86.3	108.2
P48553	Trafficking protein particle complex subunit 10 OS=Homo sapiens GN=TRAPPC10 PE=1 SV=2	28	22	53.3	73.9	117.4	219.2	92.3	120.7	178.8
P48556	26S proteasome non-ATPase regulatory subunit 8 OS=Homo sapiens GN=PSMD8 PE=1 SV=2	45	23	110.9	117.7	104.9	105.0	100.9	89.6	139.5
P48634	Protein PRRC2A OS=Homo sapiens GN=PRRC2A PE=1 SV=3	42	71	45.2	58.9	62.8	72.4	103.9	136.4	134.7
P48637	Glutathione synthetase OS=Homo sapiens GN=GSS PE=1 SV=1	63	31	97.9	90.9	111.0	168.2	90.9	86.3	139.2
P48643	T-complex protein 1 subunit epsilon OS=Homo sapiens GN=CCT5 PE=1 SV=1	87	61	95.7	92.5	85.4	98.2	89.9	79.7	107.1
P48651	Phosphatidylserine synthase 1 OS=Homo sapiens GN=PTDSS1 PE=1 SV=1	25	11	60.9	128.6	99.8	174.7	147.1	91.7	42.0
P48723	Heat shock 70 kDa protein 13 OS=Homo sapiens GN=HSPA13 PE=1 SV=1	42	19	71.1	99.5	153.5	200.8	155.0	96.2	41.0
P48729	Casein kinase I isoform alpha OS=Homo sapiens GN=CSNK1A1 PE=1 SV=2	53	19	50.5	88.1	90.7	89.6	100.3	97.6	82.4
P48735	Isocitrate dehydrogenase [NADP], mitochondrial OS=Homo sapiens GN=IDH2 PE=1 SV=2	78	47	300.5	212.0	82.9	25.1	20.6	33.7	30.1
P48739	Phosphatidylinositol transfer protein beta isoform OS=Homo sapiens GN=PITPNB PE=1 SV=2	82	24	106.9	111.7	104.5	115.5	87.6	69.8	105.3
P48960	CD97 antigen OS=Homo sapiens GN=CD97 PE=1 SV=4	34	20	73.2	119.8	106.3	124.6	127.9	84.5	72.4
P49005	DNA polymerase delta subunit 2 OS=Homo sapiens GN=POLD2 PE=1 SV=1	61	24	101.6	105.6	123.0	175.2	86.7	84.7	131.7
P49006	MARCKS-related protein OS=Homo sapiens GN=MARCKSL1 PE=1 SV=2	86	14	89.7	116.3	116.2	100.0	121.6	91.0	72.2
P49069	Calcium signal-modulating cyclophilin ligand OS=Homo sapiens GN=CAMLG PE=1 SV=1	57	14	84.3	113.0	88.6	82.6	139.5	89.3	69.1
P49137	MAP kinase-activated protein kinase 2 OS=Homo sapiens GN=MAPKAPK2 PE=1 SV=1	52	20	124.9	99.8	131.9	154.1	96.1	76.1	125.1
P49189	4-trimethylaminobutyraldehyde dehydrogenase OS=Homo sapiens GN=ALDH9A1 PE=1 SV=3	66	30	181.4	136.3	78.5	54.3	52.9	53.6	72.8
P49207	60S ribosomal protein L34 OS=Homo sapiens GN=RPL34 PE=1 SV=3	50	12	39.9	40.2	54.4	109.3	72.0	165.6	218.5
P49247	Ribose-5-phosphate isomerase OS=Homo sapiens GN=RPIA PE=1 SV=3	66	15	113.7	94.6	101.2	99.4	83.7	73.5	118.0
P49257	Protein ERGIC-53 OS=Homo sapiens GN=LMAN1 PE=1 SV=2	57	35	74.9	106.1	100.1	138.3	94.7	69.8	75.7
P49321	Nuclear autoantigenic sperm protein OS=Homo sapiens GN=NASP PE=1 SV=2	65	39	85.3	83.2	68.2	87.7	89.9	70.0	116.6
P49327	Fatty acid synthase OS=Homo sapiens GN=FASN PE=1 SV=3	57	125	117.0	105.2	115.9	123.7	94.5	78.7	117.6
P49336	Cyclin-dependent kinase 8 OS=Homo sapiens GN=CDK8 PE=1 SV=1	26	8	90.5	80.5	100.4	91.7	155.7	208.9	118.1
P49354	Protein farnesyltransferase/geranylgeranyltransferase type-1 subunit alpha OS=Homo sapiens GN=FNTA PE=1 SV=1	40	14	84.3	56.5	94.6	169.2	79.1	67.0	77.3
P49366	Deoxyhypusine synthase OS=Homo sapiens GN=DHPS PE=1 SV=1	71	20	98.4	91.4	118.2	163.7	97.4	81.2	146.0
P49368	T-complex protein 1 subunit gamma OS=Homo sapiens GN=CCT3 PE=1 SV=4	76	53	118.7	85.6	137.0	123.8	107.1	98.1	119.3
P49411	Elongation factor Tu, mitochondrial OS=Homo sapiens GN=TUFM PE=1 SV=2	76	41	256.4	206.8	66.4	23.3	30.2	50.1	33.9
P49454	Centromere protein F OS=Homo sapiens GN=CENPF PE=1 SV=2	53	157	135.5	151.2	105.1	103.9	95.2	98.9	85.8
P49458	Signal recognition particle 9 kDa protein OS=Homo sapiens GN=SRP9 PE=1 SV=2	66	9	72.4	55.8	105.9	120.9	106.3	129.1	127.8
P49588	Alanine--tRNA ligase, cytoplasmic OS=Homo sapiens GN=AARS PE=1 SV=2	68	69	95.2	96.3	118.1	133.3	87.4	72.0	120.2
P49589	Cysteine--tRNA ligase, cytoplasmic OS=Homo sapiens GN=CARS PE=1 SV=3	55	48	86.5	81.8	84.8	101.3	89.1	87.9	131.6
P49590	Probable histidine--tRNA ligase, mitochondrial OS=Homo sapiens GN=HARS2 PE=1 SV=1	63	37	281.0	232.4	78.0	30.2	24.8	29.0	27.2
P49591	Serine--tRNA ligase, cytoplasmic OS=Homo sapiens GN=SARS PE=1 SV=3	59	33	86.4	88.4	89.0	94.3	111.3	105.9	90.9
P49593	Protein phosphatase 1F OS=Homo sapiens GN=PPM1F PE=1 SV=3	43	11	74.7	54.2	34.6	50.1	79.0	67.7	84.1
P49642	DNA primase small subunit OS=Homo sapiens GN=PRIM1 PE=1 SV=1	48	19	83.1	84.8	65.9	79.9	93.9	76.3	107.4
P49643	DNA primase large subunit OS=Homo sapiens GN=PRIM2 PE=1 SV=2	48	22	67.1	70.3	106.3	187.9	70.2	72.0	207.9
P49674	Casein kinase I isoform epsilon OS=Homo sapiens GN=CSNK1E PE=1 SV=1	51	23	111.5	133.5	104.2	102.6	89.1	124.7	127.1
P49720	Proteasome subunit beta type-3 OS=Homo sapiens GN=PSMB3 PE=1 SV=2	56	15	76.0	73.6	101.7	140.3	92.1	95.4	216.5
P49721	Proteasome subunit beta type-2 OS=Homo sapiens GN=PSMB2 PE=1 SV=1	71	23	91.9	83.2	116.6	114.7	104.8	106.2	179.2
P49736	DNA replication licensing factor MCM2 OS=Homo sapiens GN=MCM2 PE=1 SV=4	67	68	108.6	83.2	136.0	123.4	90.4	72.0	91.5
P49748	Very long-chain specific acyl-CoA dehydrogenase, mitochondrial OS=Homo sapiens GN=ACADVL PE=1 SV=1	69	47	277.0	231.1	87.0	24.4	14.7	14.9	20.5
P49750	YLP motif-containing protein 1 OS=Homo sapiens GN=YLPM1 PE=1 SV=3	37	63	38.5	31.1	29.3	39.4	61.9	86.8	75.9
P49754	Vacuolar protein sorting-associated protein 41 homolog OS=Homo sapiens GN=VPS41 PE=1 SV=3	26	16	91.5	112.5	160.4	166.8	129.3	84.9	70.9
P49755	Transmembrane emp24 domain-containing protein 10 OS=Homo sapiens GN=TMED10 PE=1 SV=2	53	18	82.9	108.4	113.9	95.9	129.6	92.1	62.5
P49756	RNA-binding protein 25 OS=Homo sapiens GN=RBM25 PE=1 SV=3	43	39	53.6	41.8	47.3	51.1	99.7	136.6	118.0
P49757	Protein numb homolog OS=Homo sapiens GN=NUMB PE=1 SV=2	33	23	75.3	97.2	154.8	148.8	128.0	102.9	77.5
P49768	Presenilin-1 OS=Homo sapiens GN=PSEN1 PE=1 SV=1	25	9	59.9	108.3	156.0	144.3	161.8	107.1	65.8
P49770	Translation initiation factor eIF-2B subunit beta OS=Homo sapiens GN=EIF2B2 PE=1 SV=3	42	13	98.9	118.8	124.9	154.1	135.2	96.4	105.5
P49773	Histidine triad nucleotide-binding protein 1 OS=Homo sapiens GN=HINT1 PE=1 SV=2	86	12	121.2	99.5	142.6	138.0	96.0	91.4	155.7
P49790	Nuclear pore complex protein Nup153 OS=Homo sapiens GN=NUP153 PE=1 SV=2	47	49	112.7	108.9	129.4	139.1	109.2	82.8	112.4
P49792	E3 SUMO-protein ligase RanBP2 OS=Homo sapiens GN=RANBP2 PE=1 SV=2	56	171	81.2	82.1	87.6	96.8	90.2	47.2	71.3
P49815	Tuberin OS=Homo sapiens GN=TSC2 PE=1 SV=2	30	38	104.1	111.3	116.3	121.6	110.8	124.4	122.7
P49821	NADH dehydrogenase [ubiquinone] flavoprotein 1, mitochondrial OS=Homo sapiens GN=NDUFV1 PE=1 SV=4	71	33	283.1	245.2	76.0	31.2	17.4	13.8	21.4
P49840	Glycogen synthase kinase-3 alpha OS=Homo sapiens GN=GSK3A PE=1 SV=2	59	21	73.6	68.7	28.4	26.9	82.1	79.7	70.4
P49841	Glycogen synthase kinase-3 beta OS=Homo sapiens GN=GSK3B PE=1 SV=2	69	25	55.1	57.6	98.3	81.3	91.5	111.2	98.2
P49848	Transcription initiation factor TFIID subunit 6 OS=Homo sapiens GN=TAF6 PE=1 SV=1	42	23	125.2	116.5	125.3	101.6	124.4	136.4	127.6
P49903	Selenide, water dikinase 1 OS=Homo sapiens GN=SEPHS1 PE=1 SV=2	59	15	119.5	106.1	130.8	168.0	89.2	79.8	96.6
P49915	GMP synthase [glutamine-hydrolyzing] OS=Homo sapiens GN=GMPS PE=1 SV=1	81	56	89.6	83.8	75.9	88.5	81.8	61.2	108.2
P49916	DNA ligase 3 OS=Homo sapiens GN=LIG3 PE=1 SV=2	54	52	105.8	95.4	91.2	80.8	110.3	118.5	106.1
P49917	DNA ligase 4 OS=Homo sapiens GN=LIG4 PE=1 SV=2	45	28	111.5	101.7	117.2	110.7	123.1	130.3	111.4
P49959	Double-strand break repair protein MRE11A OS=Homo sapiens GN=MRE11A PE=1 SV=3	51	34	114.7	99.4	135.9	137.1	93.0	98.1	117.0
P50148	Guanine nucleotide-binding protein G(q) subunit alpha OS=Homo sapiens GN=GNAQ PE=1 SV=4	77	35	59.0	92.8	145.0	162.1	111.4	98.8	71.1
P50213	Isocitrate dehydrogenase [NAD] subunit alpha, mitochondrial OS=Homo sapiens GN=IDH3A PE=1 SV=1	59	30	180.4	148.4	51.7	15.9	66.8	97.3	64.3
P50238	Cysteine-rich protein 1 OS=Homo sapiens GN=CRIP1 PE=1 SV=3	79	6	100.6	85.4	163.0	162.7	105.1	84.3	131.5
P50395	Rab GDP dissociation inhibitor beta OS=Homo sapiens GN=GDI2 PE=1 SV=2	88	54	101.4	90.2	111.7	106.9	96.7	74.5	125.7
P50402	Emerin OS=Homo sapiens GN=EMD PE=1 SV=1	72	19	90.7	90.6	166.5	186.3	166.4	86.2	30.0
P50416	Carnitine O-palmitoyltransferase 1, liver isoform OS=Homo sapiens GN=CPT1A PE=1 SV=2	47	32	94.7	148.1	107.9	116.8	124.8	89.6	49.8
P50452	Serpin B8 OS=Homo sapiens GN=SERPINB8 PE=1 SV=2	53	24	115.3	99.6	121.0	140.5	91.0	79.9	135.6
P50454	Serpin H1 OS=Homo sapiens GN=SERPINH1 PE=1 SV=2	61	24	85.5	119.4	117.1	131.4	143.3	72.7	56.2
P50502	Hsc70-interacting protein OS=Homo sapiens GN=ST13 PE=1 SV=2	40	20	85.4	94.6	105.6	137.5	89.6	73.1	121.1
P50542	Peroxisomal targeting signal 1 receptor OS=Homo sapiens GN=PEX5 PE=1 SV=3	51	22	105.4	98.8	72.3	69.3	90.7	89.5	72.5
P50552	Vasodilator-stimulated phosphoprotein OS=Homo sapiens GN=VASP PE=1 SV=3	56	22	94.7	114.8	160.7	127.4	120.0	99.9	94.1
P50570	Dynamin-2 OS=Homo sapiens GN=DNM2 PE=1 SV=2	67	64	107.9	113.7	157.6	128.7	103.7	83.3	68.2
P50579	Methionine aminopeptidase 2 OS=Homo sapiens GN=METAP2 PE=1 SV=1	58	25	68.7	66.3	75.7	97.8	116.1	148.5	141.8
P50583	Bis(5'-nucleosyl)-tetraphosphatase [asymmetrical] OS=Homo sapiens GN=NUDT2 PE=1 SV=3	71	8	191.2	145.0	139.4	145.9	79.5	96.8	94.9
P50748	Kinetochore-associated protein 1 OS=Homo sapiens GN=KNTC1 PE=1 SV=1	15	29	100.9	108.3	94.5	104.9	84.3	105.8	135.1
P50750	Cyclin-dependent kinase 9 OS=Homo sapiens GN=CDK9 PE=1 SV=3	38	16	62.6	69.7	48.4	81.8	89.7	90.2	118.4
P50851	Lipopolysaccharide-responsive and beige-like anchor protein OS=Homo sapiens GN=LRBA PE=1 SV=4	28	65	90.6	92.5	71.9	83.2	94.2	71.7	94.1
P50897	Palmitoyl-protein thioesterase 1 OS=Homo sapiens GN=PPT1 PE=1 SV=1	53	18	57.9	80.1	193.2	243.7	77.0	47.4	44.6
P50914	60S ribosomal protein L14 OS=Homo sapiens GN=RPL14 PE=1 SV=4	54	17	55.0	51.7	85.2	96.5	143.2	246.3	176.1
P50990	T-complex protein 1 subunit theta OS=Homo sapiens GN=CCT8 PE=1 SV=4	83	60	84.7	78.2	81.3	85.9	86.4	74.0	103.6
P50991	T-complex protein 1 subunit delta OS=Homo sapiens GN=CCT4 PE=1 SV=4	82	45	110.8	80.1	131.0	120.8	101.2	111.9	114.1
P50995	Annexin A11 OS=Homo sapiens GN=ANXA11 PE=1 SV=1	47	27	158.6	87.6	131.3	141.1	92.9	75.0	102.3
P51003	Poly(A) polymerase alpha OS=Homo sapiens GN=PAPOLA PE=1 SV=4	30	17	88.4	88.7	88.7	106.1	108.5	96.1	137.3
P51114	Fragile X mental retardation syndrome-related protein 1 OS=Homo sapiens GN=FXR1 PE=1 SV=3	62	40	77.5	60.9	99.2	87.6	153.0	201.0	110.5
P51116	Fragile X mental retardation syndrome-related protein 2 OS=Homo sapiens GN=FXR2 PE=1 SV=2	64	35	59.5	57.3	84.2	85.3	181.6	258.5	157.2
P51148	Ras-related protein Rab-5C OS=Homo sapiens GN=RAB5C PE=1 SV=2	71	16	105.1	99.1	175.3	136.2	127.9	78.7	47.4
P51149	Ras-related protein Rab-7a OS=Homo sapiens GN=RAB7A PE=1 SV=1	88	27	72.7	113.1	80.7	96.5	128.2	98.2	78.2
P51151	Ras-related protein Rab-9A OS=Homo sapiens GN=RAB9A PE=1 SV=1	67	10	79.3	109.7	134.1	133.2	143.6	74.8	55.8
P51159	Ras-related protein Rab-27A OS=Homo sapiens GN=RAB27A PE=1 SV=3	41	10	103.6	104.9	144.1	113.4	134.9	92.4	54.6
P51178	1-phosphatidylinositol 4,5-bisphosphate phosphodiesterase delta-1 OS=Homo sapiens GN=PLCD1 PE=1 SV=2	19	10	81.1	97.1	67.1	59.3	115.5	88.3	72.8
P51398	28S ribosomal protein S29, mitochondrial OS=Homo sapiens GN=DAP3 PE=1 SV=1	72	30	272.0	257.1	64.1	26.0	20.3	27.9	29.2
P51532	Transcription activator BRG1 OS=Homo sapiens GN=SMARCA4 PE=1 SV=2	31	52	112.4	92.4	112.1	118.8	103.4	123.2	131.3
P51570	Galactokinase OS=Homo sapiens GN=GALK1 PE=1 SV=1	69	26	118.0	117.0	129.0	147.2	80.7	60.0	91.1
P51571	Translocon-associated protein subunit delta OS=Homo sapiens GN=SSR4 PE=1 SV=1	45	9	98.4	103.4	121.4	109.9	147.7	80.3	53.6
P51572	B-cell receptor-associated protein 31 OS=Homo sapiens GN=BCAP31 PE=1 SV=3	58	26	81.8	94.1	102.5	78.8	126.2	93.3	63.1
P51580	Thiopurine S-methyltransferase OS=Homo sapiens GN=TPMT PE=1 SV=1	40	12	118.7	101.7	125.0	142.2	90.9	69.6	120.3
P51610	Host cell factor 1 OS=Homo sapiens GN=HCFC1 PE=1 SV=2	48	68	66.6	64.4	74.3	83.2	85.4	115.7	138.4
P51648	Fatty aldehyde dehydrogenase OS=Homo sapiens GN=ALDH3A2 PE=1 SV=1	42	21	88.9	109.2	80.2	93.5	120.8	80.6	58.1
P51649	Succinate-semialdehyde dehydrogenase, mitochondrial OS=Homo sapiens GN=ALDH5A1 PE=1 SV=2	57	33	290.1	184.6	87.7	29.4	20.1	25.7	30.8
P51659	Peroxisomal multifunctional enzyme type 2 OS=Homo sapiens GN=HSD17B4 PE=1 SV=3	73	59	62.9	75.9	172.6	206.6	127.7	54.7	44.3
P51665	26S proteasome non-ATPase regulatory subunit 7 OS=Homo sapiens GN=PSMD7 PE=1 SV=2	51	16	102.9	96.5	84.9	83.3	81.3	82.2	110.7
P51692	Signal transducer and activator of transcription 5B OS=Homo sapiens GN=STAT5B PE=1 SV=2	35	26	114.1	106.5	97.6	102.5	87.6	66.6	76.7
P51784	Ubiquitin carboxyl-terminal hydrolase 11 OS=Homo sapiens GN=USP11 PE=1 SV=3	47	44	107.8	108.1	99.7	100.1	88.5	74.1	89.5
P51795	H(+)/Cl(-) exchange transporter 5 OS=Homo sapiens GN=CLCN5 PE=1 SV=1	17	12	68.7	83.1	38.3	37.6	111.0	95.0	93.7
P51798	H(+)/Cl(-) exchange transporter 7 OS=Homo sapiens GN=CLCN7 PE=1 SV=2	23	20	44.3	78.5	167.3	208.4	174.6	87.0	39.1
P51809	Vesicle-associated membrane protein 7 OS=Homo sapiens GN=VAMP7 PE=1 SV=3	67	18	52.0	79.1	96.2	134.5	169.4	182.2	139.5
P51828	Adenylate cyclase type 7 OS=Homo sapiens GN=ADCY7 PE=2 SV=1	17	14	73.9	134.0	176.7	156.4	128.9	61.2	37.1
P51858	Hepatoma-derived growth factor OS=Homo sapiens GN=HDGF PE=1 SV=1	72	19	76.8	69.6	52.7	73.1	80.7	79.0	103.9
P51991	Heterogeneous nuclear ribonucleoprotein A3 OS=Homo sapiens GN=HNRNPA3 PE=1 SV=2	62	38	69.9	64.9	48.3	86.5	104.7	198.4	110.1
P52209	6-phosphogluconate dehydrogenase, decarboxylating OS=Homo sapiens GN=PGD PE=1 SV=3	72	34	95.1	88.4	102.4	116.6	107.4	90.7	124.1
P52272	Heterogeneous nuclear ribonucleoprotein M OS=Homo sapiens GN=HNRNPM PE=1 SV=3	84	70	77.6	66.5	102.5	86.5	112.3	139.4	104.5
P52292	Importin subunit alpha-1 OS=Homo sapiens GN=KPNA2 PE=1 SV=1	66	25	126.6	109.3	137.3	132.3	106.0	88.9	117.8
P52294	Importin subunit alpha-5 OS=Homo sapiens GN=KPNA1 PE=1 SV=3	37	20	97.9	73.6	73.1	74.0	78.1	62.7	78.0
P52298	Nuclear cap-binding protein subunit 2 OS=Homo sapiens GN=NCBP2 PE=1 SV=1	57	12	51.1	50.2	76.8	101.9	111.0	208.2	218.7
P52306	Rap1 GTPase-GDP dissociation stimulator 1 OS=Homo sapiens GN=RAP1GDS1 PE=1 SV=3	59	33	92.7	91.7	72.2	83.2	84.5	72.3	114.0
P52333	Tyrosine-protein kinase JAK3 OS=Homo sapiens GN=JAK3 PE=1 SV=2	35	31	97.8	114.8	146.2	126.2	124.1	77.8	85.5
P52434	DNA-directed RNA polymerases I, II, and III subunit RPABC3 OS=Homo sapiens GN=POLR2H PE=1 SV=4	65	8	128.4	123.6	117.9	118.3	98.6	101.0	146.7
P52566	Rho GDP-dissociation inhibitor 2 OS=Homo sapiens GN=ARHGDIB PE=1 SV=3	91	26	79.5	71.3	55.7	69.5	70.6	50.3	102.2
P52594	Arf-GAP domain and FG repeat-containing protein 1 OS=Homo sapiens GN=AGFG1 PE=1 SV=2	38	19	39.7	51.4	236.4	204.1	136.4	78.9	53.3
P52597	Heterogeneous nuclear ribonucleoprotein F OS=Homo sapiens GN=HNRNPF PE=1 SV=3	72	24	139.0	79.7	143.3	134.0	78.2	64.3	72.8
P52630	Signal transducer and activator of transcription 2 OS=Homo sapiens GN=STAT2 PE=1 SV=1	29	21	114.2	126.8	151.1	172.4	149.3	81.2	65.7
P52732	Kinesin-like protein KIF11 OS=Homo sapiens GN=KIF11 PE=1 SV=2	68	77	106.4	96.7	108.1	102.1	101.1	106.0	134.3
P52756	RNA-binding protein 5 OS=Homo sapiens GN=RBM5 PE=1 SV=2	27	26	99.4	86.6	101.3	107.5	133.1	176.2	158.2
P52758	Ribonuclease UK114 OS=Homo sapiens GN=HRSP12 PE=1 SV=1	53	5	159.5	170.8	127.4	119.5	90.8	68.1	107.0
P52788	Spermine synthase OS=Homo sapiens GN=SMS PE=1 SV=2	64	17	108.1	98.9	110.4	168.7	90.3	103.4	111.6
P52789	Hexokinase-2 OS=Homo sapiens GN=HK2 PE=1 SV=2	53	46	217.3	177.1	75.9	56.1	46.9	61.5	48.3
P52815	39S ribosomal protein L12, mitochondrial OS=Homo sapiens GN=MRPL12 PE=1 SV=2	72	16	304.3	226.2	105.1	23.9	8.8	8.0	18.7
P52888	Thimet oligopeptidase OS=Homo sapiens GN=THOP1 PE=1 SV=2	40	31	89.2	68.9	115.1	119.2	89.1	64.5	114.4
P52907	F-actin-capping protein subunit alpha-1 OS=Homo sapiens GN=CAPZA1 PE=1 SV=3	81	23	84.1	111.1	126.6	143.7	108.5	87.9	126.7
P52948	Nuclear pore complex protein Nup98-Nup96 OS=Homo sapiens GN=NUP98 PE=1 SV=4	26	44	98.9	106.6	172.9	152.0	110.6	96.1	80.0
P53004	Biliverdin reductase A OS=Homo sapiens GN=BLVRA PE=1 SV=2	51	20	118.6	112.3	133.3	140.5	100.3	76.2	131.3
P53007	Tricarboxylate transport protein, mitochondrial OS=Homo sapiens GN=SLC25A1 PE=1 SV=2	62	24	182.6	151.3	62.6	17.3	52.1	172.1	61.1
P53041	Serine/threonine-protein phosphatase 5 OS=Homo sapiens GN=PPP5C PE=1 SV=1	57	29	84.7	72.7	85.4	99.1	74.7	66.4	116.9
P53350	Serine/threonine-protein kinase PLK1 OS=Homo sapiens GN=PLK1 PE=1 SV=1	61	39	106.2	104.1	102.9	91.2	113.1	118.7	107.0
P53365	Arfaptin-2 OS=Homo sapiens GN=ARFIP2 PE=1 SV=1	54	16	76.4	77.7	45.5	65.1	83.2	57.7	87.3
P53367	Arfaptin-1 OS=Homo sapiens GN=ARFIP1 PE=1 SV=2	47	18	78.8	72.1	57.0	59.1	80.5	47.4	88.8
P53396	ATP-citrate synthase OS=Homo sapiens GN=ACLY PE=1 SV=3	62	78	107.3	80.9	123.3	111.5	86.7	87.7	118.1
P53582	Methionine aminopeptidase 1 OS=Homo sapiens GN=METAP1 PE=1 SV=2	68	20	52.1	61.3	31.4	31.9	79.7	74.5	74.9
P53597	Succinyl-CoA ligase [ADP/GDP-forming] subunit alpha, mitochondrial OS=Homo sapiens GN=SUCLG1 PE=1 SV=4	55	23	289.0	215.7	85.2	28.8	14.7	22.5	23.5
P53602	Diphosphomevalonate decarboxylase OS=Homo sapiens GN=MVD PE=1 SV=1	57	17	116.3	104.9	120.4	128.7	101.8	78.8	113.3
P53609	Geranylgeranyl transferase type-1 subunit beta OS=Homo sapiens GN=PGGT1B PE=1 SV=2	22	9	96.7	115.5	118.5	134.7	106.5	67.6	118.1
P53611	Geranylgeranyl transferase type-2 subunit beta OS=Homo sapiens GN=RABGGTB PE=1 SV=2	15	5	104.9	117.3	115.3	138.8	93.7	75.9	124.8
P53618	Coatomer subunit beta OS=Homo sapiens GN=COPB1 PE=1 SV=3	59	70	90.2	119.1	108.5	109.0	97.6	78.8	102.5
P53621	Coatomer subunit alpha OS=Homo sapiens GN=COPA PE=1 SV=2	67	92	95.7	112.4	124.3	127.4	93.3	69.8	94.4
P53634	Dipeptidyl peptidase 1 OS=Homo sapiens GN=CTSC PE=1 SV=2	51	21	48.6	95.5	165.2	222.3	153.9	78.6	51.7
P53671	LIM domain kinase 2 OS=Homo sapiens GN=LIMK2 PE=1 SV=1	40	16	96.1	116.5	94.6	126.1	100.9	155.9	148.8
P53677	AP-3 complex subunit mu-2 OS=Homo sapiens GN=AP3M2 PE=2 SV=1	35	13	100.7	93.9	120.6	129.8	132.6	100.9	129.2
P53701	Cytochrome c-type heme lyase OS=Homo sapiens GN=HCCS PE=1 SV=1	52	19	233.8	229.2	103.3	42.7	27.7	27.6	20.3
P53801	Pituitary tumor-transforming gene 1 protein-interacting protein OS=Homo sapiens GN=PTTG1IP PE=1 SV=1	23	4	69.6	93.1	77.4	71.1	121.4	90.2	78.5
P53814	Smoothelin OS=Homo sapiens GN=SMTN PE=1 SV=7	21	15	88.1	76.3	127.5	138.8	91.3	106.8	150.1
P53985	Monocarboxylate transporter 1 OS=Homo sapiens GN=SLC16A1 PE=1 SV=3	20	13	76.2	97.4	192.5	138.7	129.2	61.1	36.3
P53990	IST1 homolog OS=Homo sapiens GN=IST1 PE=1 SV=1	40	14	87.0	84.6	82.9	77.9	114.4	87.3	76.2
P53992	Protein transport protein Sec24C OS=Homo sapiens GN=SEC24C PE=1 SV=3	57	46	98.2	133.4	171.0	124.1	115.4	96.3	66.1
P53999	Activated RNA polymerase II transcriptional coactivator p15 OS=Homo sapiens GN=SUB1 PE=1 SV=3	69	15	104.8	79.5	111.1	101.0	143.8	151.2	130.8
P54098	DNA polymerase subunit gamma-1 OS=Homo sapiens GN=POLG PE=1 SV=1	43	45	170.4	119.1	46.8	15.2	59.6	120.0	64.0
P54105	Methylosome subunit pICln OS=Homo sapiens GN=CLNS1A PE=1 SV=1	67	8	106.0	103.7	128.3	128.2	96.6	82.5	123.7
P54132	Bloom syndrome protein OS=Homo sapiens GN=BLM PE=1 SV=1	43	49	82.3	78.7	87.3	102.0	127.5	185.4	160.7
P54136	Arginine--tRNA ligase, cytoplasmic OS=Homo sapiens GN=RARS PE=1 SV=2	74	66	67.0	82.3	92.6	130.6	83.7	113.4	254.4
P54577	Tyrosine--tRNA ligase, cytoplasmic OS=Homo sapiens GN=YARS PE=1 SV=4	85	63	109.3	109.3	119.5	137.6	108.2	113.8	130.0
P54578	Ubiquitin carboxyl-terminal hydrolase 14 OS=Homo sapiens GN=USP14 PE=1 SV=3	82	46	82.5	63.6	92.5	119.9	74.3	58.5	116.2
P54619	5'-AMP-activated protein kinase subunit gamma-1 OS=Homo sapiens GN=PRKAG1 PE=1 SV=1	58	22	125.6	125.5	139.2	120.4	118.5	74.1	81.0
P54687	Branched-chain-amino-acid aminotransferase, cytosolic OS=Homo sapiens GN=BCAT1 PE=1 SV=3	44	15	77.3	72.4	53.4	66.1	80.3	61.4	106.9
P54709	Sodium/potassium-transporting ATPase subunit beta-3 OS=Homo sapiens GN=ATP1B3 PE=1 SV=1	70	18	79.0	144.0	192.5	163.2	125.7	47.6	27.0
P54725	UV excision repair protein RAD23 homolog A OS=Homo sapiens GN=RAD23A PE=1 SV=1	71	19	69.9	171.0	81.9	93.2	90.8	73.6	219.6
P54727	UV excision repair protein RAD23 homolog B OS=Homo sapiens GN=RAD23B PE=1 SV=1	53	19	75.1	101.7	104.0	134.7	110.9	107.2	195.4
P54819	Adenylate kinase 2, mitochondrial OS=Homo sapiens GN=AK2 PE=1 SV=2	77	21	242.5	199.3	73.8	33.2	36.3	50.9	43.1
P54886	Delta-1-pyrroline-5-carboxylate synthase OS=Homo sapiens GN=ALDH18A1 PE=1 SV=2	64	54	296.7	210.4	50.7	14.0	23.2	46.2	29.1
P54920	Alpha-soluble NSF attachment protein OS=Homo sapiens GN=NAPA PE=1 SV=3	95	32	71.3	83.5	127.8	122.7	176.7	119.2	68.9
P55010	Eukaryotic translation initiation factor 5 OS=Homo sapiens GN=EIF5 PE=1 SV=2	52	28	115.0	96.9	107.3	106.7	104.0	131.0	127.3
P55011	Solute carrier family 12 member 2 OS=Homo sapiens GN=SLC12A2 PE=1 SV=1	38	46	76.1	130.5	176.2	155.9	129.1	57.6	37.1
P55036	26S proteasome non-ATPase regulatory subunit 4 OS=Homo sapiens GN=PSMD4 PE=1 SV=1	48	18	79.7	79.2	48.3	48.5	81.5	59.9	94.3
P55039	Developmentally-regulated GTP-binding protein 2 OS=Homo sapiens GN=DRG2 PE=1 SV=1	72	28	109.2	105.7	113.1	116.6	119.0	127.6	110.6
P55060	Exportin-2 OS=Homo sapiens GN=CSE1L PE=1 SV=3	53	52	97.7	93.8	103.0	123.6	93.6	89.9	148.5
P55072	Transitional endoplasmic reticulum ATPase OS=Homo sapiens GN=VCP PE=1 SV=4	81	86	81.8	92.4	124.2	132.2	116.8	79.0	91.3
P55081	Microfibrillar-associated protein 1 OS=Homo sapiens GN=MFAP1 PE=1 SV=2	36	18	54.4	60.6	102.1	111.4	116.2	179.0	191.8
P55084	Trifunctional enzyme subunit beta, mitochondrial OS=Homo sapiens GN=HADHB PE=1 SV=3	79	44	255.7	229.2	100.7	28.7	21.6	21.1	29.8
P55145	Mesencephalic astrocyte-derived neurotrophic factor OS=Homo sapiens GN=MANF PE=1 SV=3	59	24	72.4	93.7	159.8	158.2	153.8	92.1	46.7
P55160	Nck-associated protein 1-like OS=Homo sapiens GN=NCKAP1L PE=1 SV=3	31	32	79.2	92.2	80.1	81.0	129.1	165.6	137.6
P55196	Afadin OS=Homo sapiens GN=MLLT4 PE=1 SV=3	28	37	91.3	95.9	153.4	131.1	122.2	91.4	101.5
P55199	RNA polymerase II elongation factor ELL OS=Homo sapiens GN=ELL PE=1 SV=1	50	26	50.5	70.0	57.0	76.9	133.9	173.2	174.6
P55209	Nucleosome assembly protein 1-like 1 OS=Homo sapiens GN=NAP1L1 PE=1 SV=1	48	17	113.1	121.4	114.6	129.5	92.7	79.6	142.1
P55210	Caspase-7 OS=Homo sapiens GN=CASP7 PE=1 SV=1	57	16	110.9	110.5	142.9	165.4	91.9	66.4	92.6
P55265	Double-stranded RNA-specific adenosine deaminase OS=Homo sapiens GN=ADAR PE=1 SV=4	70	95	54.6	59.0	59.5	56.6	104.7	144.4	109.3
P55283	Cadherin-4 OS=Homo sapiens GN=CDH4 PE=2 SV=2	27	14	64.9	113.9	166.1	149.5	147.9	82.6	49.1
P55327	Tumor protein D52 OS=Homo sapiens GN=TPD52 PE=1 SV=2	78	20	73.3	78.2	153.8	192.2	89.5	75.8	133.3
P55735	Protein SEC13 homolog OS=Homo sapiens GN=SEC13 PE=1 SV=3	53	11	104.9	143.6	110.4	140.3	112.8	90.5	149.7
P55769	NHP2-like protein 1 OS=Homo sapiens GN=SNU13 PE=1 SV=3	52	9	110.6	97.3	79.3	104.6	111.9	169.1	144.5
P55786	Puromycin-sensitive aminopeptidase OS=Homo sapiens GN=NPEPPS PE=1 SV=2	55	43	117.2	107.6	127.5	134.0	94.9	73.5	116.5
P55795	Heterogeneous nuclear ribonucleoprotein H2 OS=Homo sapiens GN=HNRNPH2 PE=1 SV=1	54	22	103.0	89.5	110.9	131.1	122.7	159.9	136.4
P55809	Succinyl-CoA:3-ketoacid coenzyme A transferase 1, mitochondrial OS=Homo sapiens GN=OXCT1 PE=1 SV=1	70	34	253.7	209.9	110.0	32.0	20.4	24.9	26.8
P55854	Small ubiquitin-related modifier 3 OS=Homo sapiens GN=SUMO3 PE=1 SV=2	30	4	66.4	68.0	128.9	170.1	107.7	121.1	141.5
P55884	Eukaryotic translation initiation factor 3 subunit B OS=Homo sapiens GN=EIF3B PE=1 SV=3	61	49	85.9	93.2	92.9	102.7	116.9	152.9	161.6
P55899	IgG receptor FcRn large subunit p51 OS=Homo sapiens GN=FCGRT PE=1 SV=1	22	6	70.6	98.9	74.3	79.3	109.3	80.5	60.2
P55957	BH3-interacting domain death agonist OS=Homo sapiens GN=BID PE=1 SV=1	61	10	107.6	103.9	64.4	89.0	76.2	68.1	101.6
P56159	GDNF family receptor alpha-1 OS=Homo sapiens GN=GFRA1 PE=2 SV=2	39	18	65.7	125.2	136.3	178.4	140.6	125.0	66.7
P56182	Ribosomal RNA processing protein 1 homolog A OS=Homo sapiens GN=RRP1 PE=1 SV=1	44	19	75.7	76.8	96.0	116.3	105.3	190.9	192.6
P56192	Methionine--tRNA ligase, cytoplasmic OS=Homo sapiens GN=MARS PE=1 SV=2	59	54	80.6	81.1	91.0	86.7	93.0	109.0	148.7
P56202	Cathepsin W OS=Homo sapiens GN=CTSW PE=1 SV=2	54	15	78.7	119.6	142.9	161.2	166.5	92.8	66.3
P56211	cAMP-regulated phosphoprotein 19 OS=Homo sapiens GN=ARPP19 PE=1 SV=2	61	7	87.9	77.6	94.2	123.3	113.0	133.7	163.1
P56381	ATP synthase subunit epsilon, mitochondrial OS=Homo sapiens GN=ATP5E PE=1 SV=2	61	5	364.6	121.3	155.0	55.0	6.9	3.1	17.6
P56385	ATP synthase subunit e, mitochondrial OS=Homo sapiens GN=ATP5I PE=1 SV=2	67	5	217.8	158.2	80.6	20.6	44.4	113.1	41.9
P56524	Histone deacetylase 4 OS=Homo sapiens GN=HDAC4 PE=1 SV=3	27	20	53.6	90.7	130.5	163.7	91.8	114.5	171.1
P56537	Eukaryotic translation initiation factor 6 OS=Homo sapiens GN=EIF6 PE=1 SV=1	49	9	107.3	92.7	122.3	126.0	109.4	115.0	143.2
P56556	NADH dehydrogenase [ubiquinone] 1 alpha subcomplex subunit 6 OS=Homo sapiens GN=NDUFA6 PE=1 SV=3	34	7	274.9	152.1	40.3	15.0	40.6	118.9	44.7
P56589	Peroxisomal biogenesis factor 3 OS=Homo sapiens GN=PEX3 PE=1 SV=1	56	18	74.9	121.1	131.5	167.1	181.0	79.7	33.8
P56937	3-keto-steroid reductase OS=Homo sapiens GN=HSD17B7 PE=1 SV=1	27	9	107.2	124.2	139.8	136.7	132.2	82.8	35.1
P56962	Syntaxin-17 OS=Homo sapiens GN=STX17 PE=1 SV=2	55	15	44.9	66.2	139.4	289.5	73.4	48.3	114.6
P57075	Ubiquitin-associated and SH3 domain-containing protein A OS=Homo sapiens GN=UBASH3A PE=1 SV=1	34	22	106.1	118.5	165.7	145.6	126.6	83.7	78.5
P57088	Transmembrane protein 33 OS=Homo sapiens GN=TMEM33 PE=1 SV=2	36	11	75.3	110.7	127.4	142.6	163.8	118.6	48.4
P57105	Synaptojanin-2-binding protein OS=Homo sapiens GN=SYNJ2BP PE=1 SV=2	70	8	238.5	197.3	97.8	58.5	54.5	39.0	27.2
P57678	Gem-associated protein 4 OS=Homo sapiens GN=GEMIN4 PE=1 SV=2	42	39	82.0	76.5	67.0	52.7	84.8	91.4	89.3
P57721	Poly(rC)-binding protein 3 OS=Homo sapiens GN=PCBP3 PE=2 SV=2	38	12	70.7	84.2	46.6	54.7	105.9	126.2	98.6
P57737	Coronin-7 OS=Homo sapiens GN=CORO7 PE=1 SV=2	50	37	112.1	107.6	141.3	129.5	90.5	65.0	76.9
P57740	Nuclear pore complex protein Nup107 OS=Homo sapiens GN=NUP107 PE=1 SV=1	33	26	157.6	118.7	150.1	122.2	123.0	68.5	55.7
P57764	Gasdermin-D OS=Homo sapiens GN=GSDMD PE=1 SV=1	45	15	120.9	127.0	122.3	122.6	103.1	76.2	110.6
P57772	Selenocysteine-specific elongation factor OS=Homo sapiens GN=EEFSEC PE=1 SV=4	51	30	64.3	67.0	61.0	71.0	105.7	149.9	117.5
P58546	Myotrophin OS=Homo sapiens GN=MTPN PE=1 SV=2	60	6	133.4	103.4	161.5	128.2	103.1	65.2	102.9
P59768	Guanine nucleotide-binding protein G(I)/G(S)/G(O) subunit gamma-2 OS=Homo sapiens GN=GNG2 PE=1 SV=2	69	10	78.5	111.0	169.0	145.5	156.7	77.6	40.0
P59998	Actin-related protein 2/3 complex subunit 4 OS=Homo sapiens GN=ARPC4 PE=1 SV=3	70	15	28.0	17.5	40.3	88.4	20.5	14.5	140.1
P60033	CD81 antigen OS=Homo sapiens GN=CD81 PE=1 SV=1	32	6	66.8	121.8	101.0	225.9	146.3	130.0	46.9
P60174	Triosephosphate isomerase OS=Homo sapiens GN=TPI1 PE=1 SV=3	85	29	102.2	105.9	89.9	107.9	85.6	74.5	124.4
P60228	Eukaryotic translation initiation factor 3 subunit E OS=Homo sapiens GN=EIF3E PE=1 SV=1	68	33	62.3	75.6	48.6	67.6	96.5	115.7	158.1
P60520	Gamma-aminobutyric acid receptor-associated protein-like 2 OS=Homo sapiens GN=GABARAPL2 PE=1 SV=1	59	10	69.2	83.3	54.1	58.8	104.1	90.8	99.9
P60660	Myosin light polypeptide 6 OS=Homo sapiens GN=MYL6 PE=1 SV=2	70	14	97.6	102.2	139.1	110.7	74.8	66.9	174.7
P60709	Actin, cytoplasmic 1 OS=Homo sapiens GN=ACTB PE=1 SV=1	80	42	120.5	104.6	136.0	121.8	87.1	58.4	77.7
P60842	Eukaryotic initiation factor 4A-I OS=Homo sapiens GN=EIF4A1 PE=1 SV=1	85	40	120.6	89.6	105.0	73.3	99.5	93.2	75.9
P60866	40S ribosomal protein S20 OS=Homo sapiens GN=RPS20 PE=1 SV=1	71	11	51.2	56.5	66.5	48.1	104.9	96.5	68.3
P60891	Ribose-phosphate pyrophosphokinase 1 OS=Homo sapiens GN=PRPS1 PE=1 SV=2	67	28	100.1	94.0	87.7	100.5	82.3	99.9	126.6
P60900	Proteasome subunit alpha type-6 OS=Homo sapiens GN=PSMA6 PE=1 SV=1	78	24	82.4	64.8	78.1	97.9	72.3	73.1	156.6
P60953	Cell division control protein 42 homolog OS=Homo sapiens GN=CDC42 PE=1 SV=2	70	19	78.7	86.2	113.4	92.7	114.1	86.8	79.0
P60981	Destrin OS=Homo sapiens GN=DSTN PE=1 SV=3	65	19	81.4	71.4	81.6	129.4	55.5	42.8	133.3
P60983	Glia maturation factor beta OS=Homo sapiens GN=GMFB PE=1 SV=2	66	9	107.1	101.0	147.1	155.8	99.7	83.1	136.3
P61006	Ras-related protein Rab-8A OS=Homo sapiens GN=RAB8A PE=1 SV=1	87	24	75.2	93.2	153.5	151.6	114.5	118.1	53.1
P61009	Signal peptidase complex subunit 3 OS=Homo sapiens GN=SPCS3 PE=1 SV=1	34	12	78.6	121.9	107.1	140.3	154.7	86.4	42.4
P61011	Signal recognition particle 54 kDa protein OS=Homo sapiens GN=SRP54 PE=1 SV=1	63	35	102.3	107.7	129.2	116.7	105.3	63.1	74.6
P61018	Ras-related protein Rab-4B OS=Homo sapiens GN=RAB4B PE=1 SV=1	62	11	87.5	121.2	116.0	143.4	138.6	120.5	98.2
P61019	Ras-related protein Rab-2A OS=Homo sapiens GN=RAB2A PE=1 SV=1	75	19	81.5	95.8	165.1	180.2	119.8	96.3	67.6
P61020	Ras-related protein Rab-5B OS=Homo sapiens GN=RAB5B PE=1 SV=1	50	9	107.1	127.5	138.6	142.8	129.4	85.7	75.5
P61026	Ras-related protein Rab-10 OS=Homo sapiens GN=RAB10 PE=1 SV=1	89	25	71.6	105.8	153.2	148.8	163.9	105.2	56.6
P61081	NEDD8-conjugating enzyme Ubc12 OS=Homo sapiens GN=UBE2M PE=1 SV=1	62	14	84.2	72.5	74.5	77.6	89.0	65.6	90.7
P61086	Ubiquitin-conjugating enzyme E2 K OS=Homo sapiens GN=UBE2K PE=1 SV=3	57	13	97.2	90.1	107.2	132.9	102.2	78.8	120.2
P61088	Ubiquitin-conjugating enzyme E2 N OS=Homo sapiens GN=UBE2N PE=1 SV=1	84	13	65.4	82.0	50.0	59.3	108.4	70.5	99.2
P61106	Ras-related protein Rab-14 OS=Homo sapiens GN=RAB14 PE=1 SV=4	87	26	82.6	102.2	92.4	95.9	114.7	98.5	83.8
P61158	Actin-related protein 3 OS=Homo sapiens GN=ACTR3 PE=1 SV=3	81	34	92.7	98.9	104.6	102.4	103.0	92.5	107.6
P61160	Actin-related protein 2 OS=Homo sapiens GN=ACTR2 PE=1 SV=1	58	26	129.6	103.2	155.9	133.1	112.2	95.9	100.0
P61163	Alpha-centractin OS=Homo sapiens GN=ACTR1A PE=1 SV=1	62	23	92.2	78.8	67.9	63.8	92.1	75.2	83.0
P61201	COP9 signalosome complex subunit 2 OS=Homo sapiens GN=COPS2 PE=1 SV=1	56	28	93.9	101.6	113.0	136.0	99.0	88.1	165.9
P61204	ADP-ribosylation factor 3 OS=Homo sapiens GN=ARF3 PE=1 SV=2	72	17	68.5	153.6	53.9	90.2	83.5	68.0	132.1
P61221	ATP-binding cassette sub-family E member 1 OS=Homo sapiens GN=ABCE1 PE=1 SV=1	74	49	57.1	64.8	75.8	83.8	103.1	167.2	146.5
P61224	Ras-related protein Rap-1b OS=Homo sapiens GN=RAP1B PE=1 SV=1	85	22	79.9	135.7	150.1	145.0	124.0	82.8	49.5
P61225	Ras-related protein Rap-2b OS=Homo sapiens GN=RAP2B PE=1 SV=1	77	15	76.0	125.4	104.3	122.6	122.7	89.8	69.2
P61244	Protein max OS=Homo sapiens GN=MAX PE=1 SV=1	43	6	92.5	95.8	98.2	129.7	109.4	118.3	165.9
P61247	40S ribosomal protein S3a OS=Homo sapiens GN=RPS3A PE=1 SV=2	82	49	51.2	46.9	57.9	48.4	85.5	115.1	86.7
P61254	60S ribosomal protein L26 OS=Homo sapiens GN=RPL26 PE=1 SV=1	68	21	52.9	42.7	77.6	102.3	128.5	239.4	132.7
P61289	Proteasome activator complex subunit 3 OS=Homo sapiens GN=PSME3 PE=1 SV=1	43	13	75.3	57.4	45.6	48.1	73.4	57.8	88.5
P61313	60S ribosomal protein L15 OS=Homo sapiens GN=RPL15 PE=1 SV=2	60	16	57.4	49.2	89.0	101.4	137.0	211.2	157.6
P61326	Protein mago nashi homolog OS=Homo sapiens GN=MAGOH PE=1 SV=1	78	15	59.2	58.7	40.4	62.8	88.0	100.6	151.8
P61353	60S ribosomal protein L27 OS=Homo sapiens GN=RPL27 PE=1 SV=2	60	14	64.9	60.8	75.0	76.9	140.2	243.0	177.7
P61421	V-type proton ATPase subunit d 1 OS=Homo sapiens GN=ATP6V0D1 PE=1 SV=1	52	18	60.5	69.8	148.9	139.3	152.3	111.5	88.0
P61513	60S ribosomal protein L37a OS=Homo sapiens GN=RPL37A PE=1 SV=2	67	9	35.5	37.2	66.4	101.1	87.3	204.9	203.0
P61586	Transforming protein RhoA OS=Homo sapiens GN=RHOA PE=1 SV=1	87	18	84.8	97.8	153.2	138.3	121.1	88.4	120.1
P61604	10 kDa heat shock protein, mitochondrial OS=Homo sapiens GN=HSPE1 PE=1 SV=2	93	26	286.6	136.1	89.5	25.5	31.5	85.7	48.8
P61619	Protein transport protein Sec61 subunit alpha isoform 1 OS=Homo sapiens GN=SEC61A1 PE=1 SV=2	31	17	64.3	93.9	83.4	102.6	142.5	106.6	63.0
P61758	Prefoldin subunit 3 OS=Homo sapiens GN=VBP1 PE=1 SV=3	72	23	136.4	115.1	134.2	142.2	68.9	59.9	101.2
P61764	Syntaxin-binding protein 1 OS=Homo sapiens GN=STXBP1 PE=1 SV=1	44	24	92.7	124.9	152.2	162.7	128.7	79.5	56.0
P61769	Beta-2-microglobulin OS=Homo sapiens GN=B2M PE=1 SV=1	52	7	84.7	106.4	71.1	88.1	117.0	134.3	74.4
P61916	Epididymal secretory protein E1 OS=Homo sapiens GN=NPC2 PE=1 SV=1	52	14	53.5	114.9	130.0	147.2	187.8	76.9	48.2
P61923	Coatomer subunit zeta-1 OS=Homo sapiens GN=COPZ1 PE=1 SV=1	38	7	131.0	129.3	164.4	150.3	100.1	64.2	93.6
P61927	60S ribosomal protein L37 OS=Homo sapiens GN=RPL37 PE=1 SV=2	51	9	16.5	17.8	33.0	35.6	57.0	147.1	141.8
P61962	DDB1- and CUL4-associated factor 7 OS=Homo sapiens GN=DCAF7 PE=1 SV=1	37	12	142.2	132.6	117.9	107.2	75.9	115.4	101.4
P61964	WD repeat-containing protein 5 OS=Homo sapiens GN=WDR5 PE=1 SV=1	74	18	101.5	86.9	110.3	121.5	115.6	138.5	156.7
P61970	Nuclear transport factor 2 OS=Homo sapiens GN=NUTF2 PE=1 SV=1	48	4	104.3	126.9	129.2	123.3	128.4	106.6	156.3
P61978	Heterogeneous nuclear ribonucleoprotein K OS=Homo sapiens GN=HNRNPK PE=1 SV=1	67	37	72.2	70.7	87.5	102.2	123.4	175.2	146.2
P61981	14-3-3 protein gamma OS=Homo sapiens GN=YWHAG PE=1 SV=2	93	28	72.9	68.7	37.7	32.8	68.7	44.2	84.8
P62070	Ras-related protein R-Ras2 OS=Homo sapiens GN=RRAS2 PE=1 SV=1	56	13	77.2	133.5	181.3	152.9	161.1	53.1	33.7
P62072	Mitochondrial import inner membrane translocase subunit Tim10 OS=Homo sapiens GN=TIMM10 PE=1 SV=1	49	8	320.1	275.8	111.6	32.3	7.0	15.7	14.6
P62081	40S ribosomal protein S7 OS=Homo sapiens GN=RPS7 PE=1 SV=1	74	24	43.4	57.2	38.4	44.3	75.9	110.5	103.8
P62136	Serine/threonine-protein phosphatase PP1-alpha catalytic subunit OS=Homo sapiens GN=PPP1CA PE=1 SV=1	76	27	100.2	116.9	117.9	106.0	93.6	84.0	94.2
P62158	Calmodulin OS=Homo sapiens GN=CALM1 PE=1 SV=2	77	13	66.7	152.8	156.3	132.5	139.5	96.0	83.9
P62191	26S protease regulatory subunit 4 OS=Homo sapiens GN=PSMC1 PE=1 SV=1	75	43	110.1	86.5	119.4	117.2	92.4	66.7	99.3
P62195	26S protease regulatory subunit 8 OS=Homo sapiens GN=PSMC5 PE=1 SV=1	77	40	128.2	101.8	113.6	127.6	88.3	80.8	108.2
P62241	40S ribosomal protein S8 OS=Homo sapiens GN=RPS8 PE=1 SV=2	68	25	50.5	50.0	62.0	54.3	103.0	116.4	82.0
P62244	40S ribosomal protein S15a OS=Homo sapiens GN=RPS15A PE=1 SV=2	82	18	64.8	50.6	85.9	69.4	89.8	112.0	68.0
P62249	40S ribosomal protein S16 OS=Homo sapiens GN=RPS16 PE=1 SV=2	76	17	66.2	50.7	92.3	72.9	144.1	228.8	158.7
P62258	14-3-3 protein epsilon OS=Homo sapiens GN=YWHAE PE=1 SV=1	80	32	59.3	57.8	33.8	50.7	66.1	48.5	118.1
P62263	40S ribosomal protein S14 OS=Homo sapiens GN=RPS14 PE=1 SV=3	70	12	39.1	59.8	25.7	24.8	80.1	74.8	59.1
P62266	40S ribosomal protein S23 OS=Homo sapiens GN=RPS23 PE=1 SV=3	65	14	31.3	46.3	50.6	64.2	67.8	84.8	143.4
P62269	40S ribosomal protein S18 OS=Homo sapiens GN=RPS18 PE=1 SV=3	70	27	54.7	50.1	80.9	75.7	115.8	179.8	127.1
P62277	40S ribosomal protein S13 OS=Homo sapiens GN=RPS13 PE=1 SV=2	68	24	56.4	55.5	75.1	71.3	119.1	171.5	129.3
P62280	40S ribosomal protein S11 OS=Homo sapiens GN=RPS11 PE=1 SV=3	75	27	63.2	50.9	101.9	83.5	149.1	215.6	142.4
P62304	Small nuclear ribonucleoprotein E OS=Homo sapiens GN=SNRPE PE=1 SV=1	57	4	88.6	58.1	106.9	97.9	126.5	159.8	143.6
P62306	Small nuclear ribonucleoprotein F OS=Homo sapiens GN=SNRPF PE=1 SV=1	34	4	71.7	53.6	73.0	107.6	150.1	235.1	187.8
P62308	Small nuclear ribonucleoprotein G OS=Homo sapiens GN=SNRPG PE=1 SV=1	37	5	63.6	63.0	91.9	120.9	93.0	198.6	213.9
P62312	U6 snRNA-associated Sm-like protein LSm6 OS=Homo sapiens GN=LSM6 PE=1 SV=1	60	8	82.7	71.3	103.3	110.5	112.9	156.0	179.6
P62314	Small nuclear ribonucleoprotein Sm D1 OS=Homo sapiens GN=SNRPD1 PE=1 SV=1	55	5	77.2	87.3	96.8	101.5	120.5	171.6	193.8
P62316	Small nuclear ribonucleoprotein Sm D2 OS=Homo sapiens GN=SNRPD2 PE=1 SV=1	70	14	53.6	61.8	61.1	78.2	111.6	155.8	149.4
P62318	Small nuclear ribonucleoprotein Sm D3 OS=Homo sapiens GN=SNRPD3 PE=1 SV=1	53	8	56.4	58.9	47.7	52.0	102.6	119.2	120.0
P62328	Thymosin beta-4 OS=Homo sapiens GN=TMSB4X PE=1 SV=2	57	7	34.3	54.7	43.7	65.0	80.7	103.5	213.9
P62330	ADP-ribosylation factor 6 OS=Homo sapiens GN=ARF6 PE=1 SV=2	87	18	81.6	120.8	145.0	112.0	114.3	70.4	73.8
P62333	26S protease regulatory subunit 10B OS=Homo sapiens GN=PSMC6 PE=1 SV=1	79	35	91.4	65.8	129.8	125.2	91.2	84.2	119.8
P62424	60S ribosomal protein L7a OS=Homo sapiens GN=RPL7A PE=1 SV=2	67	33	56.6	53.5	76.0	70.2	134.9	179.6	126.4
P62487	DNA-directed RNA polymerase II subunit RPB7 OS=Homo sapiens GN=POLR2G PE=1 SV=1	52	8	105.8	130.6	101.8	181.3	76.9	97.3	140.5
P62495	Eukaryotic peptide chain release factor subunit 1 OS=Homo sapiens GN=ETF1 PE=1 SV=3	60	29	65.4	73.9	74.9	92.6	133.2	195.5	230.3
P62633	Cellular nucleic acid-binding protein OS=Homo sapiens GN=CNBP PE=1 SV=1	67	13	83.2	41.3	45.9	50.2	53.3	46.7	77.9
P62701	40S ribosomal protein S4, X isoform OS=Homo sapiens GN=RPS4X PE=1 SV=2	83	38	53.1	60.4	62.0	74.5	124.4	195.9	143.1
P62750	60S ribosomal protein L23a OS=Homo sapiens GN=RPL23A PE=1 SV=1	65	25	64.2	61.1	94.4	110.0	132.7	217.9	158.7
P62753	40S ribosomal protein S6 OS=Homo sapiens GN=RPS6 PE=1 SV=1	60	32	60.4	57.8	83.7	80.1	116.7	169.1	130.0
P62805	Histone H4 OS=Homo sapiens GN=HIST1H4A PE=1 SV=2	69	19	88.8	40.5	84.7	66.2	137.7	174.6	143.2
P62820	Ras-related protein Rab-1A OS=Homo sapiens GN=RAB1A PE=1 SV=3	89	29	87.3	86.7	165.5	148.5	99.9	74.2	69.2
P62826	GTP-binding nuclear protein Ran OS=Homo sapiens GN=RAN PE=1 SV=3	60	19	97.8	76.1	101.0	134.7	83.9	80.1	116.3
P62829	60S ribosomal protein L23 OS=Homo sapiens GN=RPL23 PE=1 SV=1	80	18	64.6	57.2	91.3	78.6	137.3	210.4	146.2
P62834	Ras-related protein Rap-1A OS=Homo sapiens GN=RAP1A PE=1 SV=1	85	21	71.5	135.4	119.7	110.3	153.6	90.3	64.8
P62841	40S ribosomal protein S15 OS=Homo sapiens GN=RPS15 PE=1 SV=2	72	8	54.7	60.8	58.0	57.1	126.4	162.4	101.2
P62847	40S ribosomal protein S24 OS=Homo sapiens GN=RPS24 PE=1 SV=1	45	9	53.5	56.1	61.9	63.8	117.1	168.5	127.2
P62851	40S ribosomal protein S25 OS=Homo sapiens GN=RPS25 PE=1 SV=1	58	17	48.7	46.6	101.5	139.2	118.2	159.6	127.0
P62854	40S ribosomal protein S26 OS=Homo sapiens GN=RPS26 PE=1 SV=3	52	7	61.6	54.9	69.8	89.3	137.3	242.3	188.2
P62857	40S ribosomal protein S28 OS=Homo sapiens GN=RPS28 PE=1 SV=1	72	9	48.8	55.7	56.5	24.3	85.2	36.3	35.9
P62861	40S ribosomal protein S30 OS=Homo sapiens GN=FAU PE=1 SV=1	20	4	58.2	45.4	99.2	86.6	156.7	228.5	161.7
P62873	Guanine nucleotide-binding protein G(I)/G(S)/G(T) subunit beta-1 OS=Homo sapiens GN=GNB1 PE=1 SV=3	71	20	82.2	133.5	148.9	170.8	123.0	69.9	38.3
P62879	Guanine nucleotide-binding protein G(I)/G(S)/G(T) subunit beta-2 OS=Homo sapiens GN=GNB2 PE=1 SV=3	70	20	74.1	124.6	140.7	175.7	118.1	74.3	50.4
P62888	60S ribosomal protein L30 OS=Homo sapiens GN=RPL30 PE=1 SV=2	85	16	43.6	54.6	40.9	43.9	96.1	127.1	106.8
P62899	60S ribosomal protein L31 OS=Homo sapiens GN=RPL31 PE=1 SV=1	57	13	41.6	38.6	53.2	57.8	145.3	234.6	196.4
P62906	60S ribosomal protein L10a OS=Homo sapiens GN=RPL10A PE=1 SV=2	64	24	64.4	55.6	84.9	88.5	148.7	241.0	174.4
P62910	60S ribosomal protein L32 OS=Homo sapiens GN=RPL32 PE=1 SV=2	53	14	57.5	48.4	73.7	75.7	127.5	232.2	176.5
P62913	60S ribosomal protein L11 OS=Homo sapiens GN=RPL11 PE=1 SV=2	75	19	49.7	53.5	69.0	94.0	92.5	144.7	187.6
P62917	60S ribosomal protein L8 OS=Homo sapiens GN=RPL8 PE=1 SV=2	62	29	67.2	49.8	115.3	90.7	133.5	195.1	128.1
P62937	Peptidyl-prolyl cis-trans isomerase A OS=Homo sapiens GN=PPIA PE=1 SV=2	90	20	123.4	80.6	172.9	128.7	98.4	83.9	113.3
P62979	Ubiquitin-40S ribosomal protein S27a OS=Homo sapiens GN=RPS27A PE=1 SV=2	84	22	117.9	84.5	165.0	90.1	110.5	74.0	50.1
P62993	Growth factor receptor-bound protein 2 OS=Homo sapiens GN=GRB2 PE=1 SV=1	89	23	88.9	84.1	157.1	163.0	107.4	77.9	98.8
P62995	Transformer-2 protein homolog beta OS=Homo sapiens GN=TRA2B PE=1 SV=1	55	24	82.3	61.5	75.7	68.8	100.2	130.4	98.9
P63000	Ras-related C3 botulinum toxin substrate 1 OS=Homo sapiens GN=RAC1 PE=1 SV=1	66	15	81.1	101.1	167.5	142.2	142.4	85.3	66.5
P63010	AP-2 complex subunit beta OS=Homo sapiens GN=AP2B1 PE=1 SV=1	62	77	68.7	94.3	104.2	142.1	95.1	88.9	121.1
P63027	Vesicle-associated membrane protein 2 OS=Homo sapiens GN=VAMP2 PE=1 SV=3	46	7	54.3	72.0	140.3	135.9	157.9	148.7	101.9
P63104	14-3-3 protein zeta/delta OS=Homo sapiens GN=YWHAZ PE=1 SV=1	78	31	89.3	95.3	109.5	133.0	97.5	82.0	159.8
P63151	Serine/threonine-protein phosphatase 2A 55 kDa regulatory subunit B alpha isoform OS=Homo sapiens GN=PPP2R2A PE=1 SV=1	67	25	98.6	96.1	85.8	105.4	83.1	70.6	116.0
P63167	Dynein light chain 1, cytoplasmic OS=Homo sapiens GN=DYNLL1 PE=1 SV=1	74	12	79.2	75.1	120.4	129.9	112.7	140.6	150.1
P63173	60S ribosomal protein L38 OS=Homo sapiens GN=RPL38 PE=1 SV=2	57	8	56.2	61.3	52.4	51.4	95.8	125.5	110.2
P63208	S-phase kinase-associated protein 1 OS=Homo sapiens GN=SKP1 PE=1 SV=2	97	19	84.8	106.5	74.2	105.5	110.9	108.6	173.1
P63218	Guanine nucleotide-binding protein G(I)/G(S)/G(O) subunit gamma-5 OS=Homo sapiens GN=GNG5 PE=1 SV=3	76	7	58.0	77.2	169.3	134.4	92.6	71.0	59.2
P63220	40S ribosomal protein S21 OS=Homo sapiens GN=RPS21 PE=1 SV=1	71	10	43.2	59.2	40.6	47.9	101.5	127.0	85.8
P63241	Eukaryotic translation initiation factor 5A-1 OS=Homo sapiens GN=EIF5A PE=1 SV=2	72	19	89.5	121.4	95.9	128.6	99.1	144.0	145.6
P63244	Guanine nucleotide-binding protein subunit beta-2-like 1 OS=Homo sapiens GN=GNB2L1 PE=1 SV=3	88	34	55.6	57.1	56.3	63.2	118.9	163.6	134.3
P63279	SUMO-conjugating enzyme UBC9 OS=Homo sapiens GN=UBE2I PE=1 SV=1	80	15	86.5	108.7	95.8	109.0	103.5	114.4	139.9
P63313	Thymosin beta-10 OS=Homo sapiens GN=TMSB10 PE=1 SV=2	48	7	73.7	26.4	37.4	49.4	44.4	27.6	87.3
P67809	Nuclease-sensitive element-binding protein 1 OS=Homo sapiens GN=YBX1 PE=1 SV=3	65	27	31.9	58.0	10.8	10.4	56.0	36.4	39.5
P67812	Signal peptidase complex catalytic subunit SEC11A OS=Homo sapiens GN=SEC11A PE=1 SV=1	40	13	68.0	75.2	154.6	158.0	180.3	105.5	49.0
P67870	Casein kinase II subunit beta OS=Homo sapiens GN=CSNK2B PE=1 SV=1	49	9	110.6	96.2	129.2	116.1	105.8	91.4	117.1
P67936	Tropomyosin alpha-4 chain OS=Homo sapiens GN=TPM4 PE=1 SV=3	88	47	89.3	71.8	70.1	62.0	74.6	60.2	101.8
P68036	Ubiquitin-conjugating enzyme E2 L3 OS=Homo sapiens GN=UBE2L3 PE=1 SV=1	83	16	99.2	90.1	124.4	146.8	101.5	83.2	139.2
P68104	Elongation factor 1-alpha 1 OS=Homo sapiens GN=EEF1A1 PE=1 SV=1	79	40	93.1	84.6	76.3	80.7	102.2	116.8	99.8
P68366	Tubulin alpha-4A chain OS=Homo sapiens GN=TUBA4A PE=1 SV=1	64	34	135.0	131.5	151.6	135.2	82.1	73.0	105.3
P68371	Tubulin beta-4B chain OS=Homo sapiens GN=TUBB4B PE=1 SV=1	85	40	114.5	95.6	97.8	97.1	90.0	76.3	85.9
P68400	Casein kinase II subunit alpha OS=Homo sapiens GN=CSNK2A1 PE=1 SV=1	60	21	103.6	97.5	116.1	145.2	104.1	96.1	149.4
P68431	Histone H3.1 OS=Homo sapiens GN=HIST1H3A PE=1 SV=2	81	19	75.5	54.6	49.2	58.0	106.7	159.7	197.6
P78310	Coxsackievirus and adenovirus receptor OS=Homo sapiens GN=CXADR PE=1 SV=1	51	16	78.0	103.4	112.8	114.2	120.8	83.8	69.4
P78316	Nucleolar protein 14 OS=Homo sapiens GN=NOP14 PE=1 SV=3	26	23	53.9	54.0	40.4	40.6	88.7	91.8	97.0
P78318	Immunoglobulin-binding protein 1 OS=Homo sapiens GN=IGBP1 PE=1 SV=1	46	13	139.6	114.2	133.1	136.3	100.2	73.5	84.2
P78330	Phosphoserine phosphatase OS=Homo sapiens GN=PSPH PE=1 SV=2	44	10	92.1	94.6	136.9	140.6	114.3	91.4	136.8
P78332	RNA-binding protein 6 OS=Homo sapiens GN=RBM6 PE=1 SV=5	35	38	61.3	76.1	66.4	73.9	119.4	160.1	141.1
P78344	Eukaryotic translation initiation factor 4 gamma 2 OS=Homo sapiens GN=EIF4G2 PE=1 SV=1	70	65	85.9	73.5	74.8	66.1	90.1	107.4	85.9
P78346	Ribonuclease P protein subunit p30 OS=Homo sapiens GN=RPP30 PE=1 SV=1	72	19	79.8	79.6	78.2	102.8	111.0	170.0	189.9
P78347	General transcription factor II-I OS=Homo sapiens GN=GTF2I PE=1 SV=2	62	65	141.7	130.5	146.9	113.2	96.2	73.3	66.4
P78356	Phosphatidylinositol 5-phosphate 4-kinase type-2 beta OS=Homo sapiens GN=PIP4K2B PE=1 SV=1	37	19	118.1	110.7	124.0	101.6	86.5	43.1	84.7
P78362	SRSF protein kinase 2 OS=Homo sapiens GN=SRPK2 PE=1 SV=3	39	30	34.0	50.2	55.8	99.1	66.1	113.9	243.6
P78368	Casein kinase I isoform gamma-2 OS=Homo sapiens GN=CSNK1G2 PE=1 SV=1	63	24	82.1	101.7	142.5	138.4	117.7	64.1	60.9
P78371	T-complex protein 1 subunit beta OS=Homo sapiens GN=CCT2 PE=1 SV=4	88	54	86.9	76.9	94.9	118.8	79.7	77.8	150.1
P78406	mRNA export factor OS=Homo sapiens GN=RAE1 PE=1 SV=1	63	25	83.1	91.5	91.8	86.7	111.4	98.4	89.4
P78417	Glutathione S-transferase omega-1 OS=Homo sapiens GN=GSTO1 PE=1 SV=2	69	25	101.4	56.0	92.0	68.5	59.6	58.1	91.8
P78527	DNA-dependent protein kinase catalytic subunit OS=Homo sapiens GN=PRKDC PE=1 SV=3	59	286	69.1	69.6	67.3	70.1	106.9	156.3	159.0
P78536	Disintegrin and metalloproteinase domain-containing protein 17 OS=Homo sapiens GN=ADAM17 PE=1 SV=1	28	18	63.3	103.2	162.5	171.3	150.4	87.2	47.9
P78537	Biogenesis of lysosome-related organelles complex 1 subunit 1 OS=Homo sapiens GN=BLOC1S1 PE=1 SV=2	56	6	66.1	103.4	140.1	177.3	144.5	115.7	61.6
P78559	Microtubule-associated protein 1A OS=Homo sapiens GN=MAP1A PE=1 SV=6	56	122	64.0	66.1	78.8	93.8	117.3	168.8	225.5
P80217	Interferon-induced 35 kDa protein OS=Homo sapiens GN=IFI35 PE=1 SV=5	63	18	78.3	88.0	101.4	114.6	112.4	83.2	70.4
P80303	Nucleobindin-2 OS=Homo sapiens GN=NUCB2 PE=1 SV=2	69	40	86.5	113.4	150.4	128.9	133.3	94.3	48.1
P80404	4-aminobutyrate aminotransferase, mitochondrial OS=Homo sapiens GN=ABAT PE=1 SV=3	67	29	279.5	276.2	63.2	28.9	13.7	15.3	21.9
P81877	Single-stranded DNA-binding protein 2 OS=Homo sapiens GN=SSBP2 PE=1 SV=2	19	6	19.4	35.8	24.5	99.2	36.9	46.3	144.2
P82094	TATA element modulatory factor OS=Homo sapiens GN=TMF1 PE=1 SV=2	64	73	84.2	188.2	190.7	150.6	80.7	39.8	39.3
P82650	28S ribosomal protein S22, mitochondrial OS=Homo sapiens GN=MRPS22 PE=1 SV=1	69	31	305.9	260.0	75.0	23.2	11.9	9.6	19.2
P82663	28S ribosomal protein S25, mitochondrial OS=Homo sapiens GN=MRPS25 PE=1 SV=1	73	13	310.1	237.9	76.7	21.6	10.4	9.5	17.7
P82673	28S ribosomal protein S35, mitochondrial OS=Homo sapiens GN=MRPS35 PE=1 SV=1	57	19	315.6	219.9	69.6	34.4	23.1	32.2	31.8
P82675	28S ribosomal protein S5, mitochondrial OS=Homo sapiens GN=MRPS5 PE=1 SV=2	53	21	386.4	224.6	97.4	31.7	22.9	22.3	39.3
P82912	28S ribosomal protein S11, mitochondrial OS=Homo sapiens GN=MRPS11 PE=1 SV=2	43	7	311.5	236.6	86.7	25.3	14.3	10.8	18.5
P82914	28S ribosomal protein S15, mitochondrial OS=Homo sapiens GN=MRPS15 PE=1 SV=1	40	17	81.0	36.1	13.4	3.2	95.4	235.1	113.7
P82933	28S ribosomal protein S9, mitochondrial OS=Homo sapiens GN=MRPS9 PE=1 SV=2	63	29	277.8	273.1	83.7	29.8	19.8	12.5	22.2
P82979	SAP domain-containing ribonucleoprotein OS=Homo sapiens GN=SARNP PE=1 SV=3	52	15	64.6	58.7	67.8	86.3	142.1	211.9	226.0
P83111	Serine beta-lactamase-like protein LACTB, mitochondrial OS=Homo sapiens GN=LACTB PE=1 SV=2	46	21	198.7	176.7	57.5	25.0	48.8	67.9	52.3
P83436	Conserved oligomeric Golgi complex subunit 7 OS=Homo sapiens GN=COG7 PE=1 SV=1	44	23	79.1	63.0	40.2	38.4	77.3	66.9	79.6
P83731	60S ribosomal protein L24 OS=Homo sapiens GN=RPL24 PE=1 SV=1	52	15	48.5	33.8	74.0	56.0	173.3	185.1	142.6
P83881	60S ribosomal protein L36a OS=Homo sapiens GN=RPL36A PE=1 SV=2	50	16	23.7	47.0	36.0	65.2	60.6	87.9	256.6
P83916	Chromobox protein homolog 1 OS=Homo sapiens GN=CBX1 PE=1 SV=1	56	12	73.8	58.4	69.5	70.2	91.5	48.7	75.5
P84085	ADP-ribosylation factor 5 OS=Homo sapiens GN=ARF5 PE=1 SV=2	85	16	120.8	198.9	129.3	145.4	91.4	64.1	75.8
P84090	Enhancer of rudimentary homolog OS=Homo sapiens GN=ERH PE=1 SV=1	70	7	31.0	47.4	25.2	22.1	72.3	59.1	66.9
P84095	Rho-related GTP-binding protein RhoG OS=Homo sapiens GN=RHOG PE=1 SV=1	88	18	71.2	78.1	74.7	59.6	94.2	77.0	93.9
P84098	60S ribosomal protein L19 OS=Homo sapiens GN=RPL19 PE=1 SV=1	55	20	61.7	52.0	96.5	124.3	140.4	196.8	94.5
P84103	Serine/arginine-rich splicing factor 3 OS=Homo sapiens GN=SRSF3 PE=1 SV=1	51	15	76.9	76.8	85.3	95.8	141.2	196.4	157.0
P85037	Forkhead box protein K1 OS=Homo sapiens GN=FOXK1 PE=1 SV=1	53	29	57.1	56.8	49.5	58.4	82.5	89.2	90.6
P98155	Very low-density lipoprotein receptor OS=Homo sapiens GN=VLDLR PE=1 SV=1	47	34	55.9	81.0	99.0	111.8	157.5	132.3	94.2
P98171	Rho GTPase-activating protein 4 OS=Homo sapiens GN=ARHGAP4 PE=1 SV=2	45	36	108.4	105.7	100.0	101.5	98.3	118.1	178.4
P98175	RNA-binding protein 10 OS=Homo sapiens GN=RBM10 PE=1 SV=3	56	51	67.8	61.2	81.9	106.2	135.8	205.4	167.5
P98194	Calcium-transporting ATPase type 2C member 1 OS=Homo sapiens GN=ATP2C1 PE=1 SV=3	44	35	100.6	127.0	156.1	134.1	111.7	91.1	61.8
P98196	Probable phospholipid-transporting ATPase IH OS=Homo sapiens GN=ATP11A PE=1 SV=3	27	25	60.6	87.9	59.9	53.1	98.6	89.8	76.4
P99999	Cytochrome c OS=Homo sapiens GN=CYCS PE=1 SV=2	73	14	351.1	185.9	73.6	28.2	31.0	20.6	30.2
PH009	Gag polyprotein OS=HIV GN=Gag	86	44	59.3	78.2	177.5	176.8	167.0	113.6	90.3
Q00013	55 kDa erythrocyte membrane protein OS=Homo sapiens GN=MPP1 PE=1 SV=2	92	39	98.0	112.4	164.3	171.8	106.2	56.5	50.1
Q00059	Transcription factor A, mitochondrial OS=Homo sapiens GN=TFAM PE=1 SV=1	59	29	262.0	207.4	136.6	37.3	11.7	9.8	20.8
Q00169	Phosphatidylinositol transfer protein alpha isoform OS=Homo sapiens GN=PITPNA PE=1 SV=2	57	17	29.3	37.3	125.2	199.6	36.0	70.8	173.9
Q00325	Phosphate carrier protein, mitochondrial OS=Homo sapiens GN=SLC25A3 PE=1 SV=2	60	30	251.4	212.8	76.7	30.8	37.6	41.9	35.7
Q00341	Vigilin OS=Homo sapiens GN=HDLBP PE=1 SV=2	68	105	55.1	64.2	76.3	80.0	127.3	152.5	104.6
Q00403	Transcription initiation factor IIB OS=Homo sapiens GN=GTF2B PE=1 SV=1	72	22	51.5	60.8	32.8	38.8	67.9	78.7	91.1
Q00534	Cyclin-dependent kinase 6 OS=Homo sapiens GN=CDK6 PE=1 SV=1	59	20	115.2	97.6	93.5	85.3	88.7	79.7	93.0
Q00535	Cyclin-dependent-like kinase 5 OS=Homo sapiens GN=CDK5 PE=1 SV=3	69	21	93.6	93.8	122.0	138.8	89.7	75.3	122.4
Q00537	Cyclin-dependent kinase 17 OS=Homo sapiens GN=CDK17 PE=1 SV=2	48	22	97.5	154.7	138.7	134.2	106.6	83.2	71.6
Q00577	Transcriptional activator protein Pur-alpha OS=Homo sapiens GN=PURA PE=1 SV=2	58	18	62.7	49.1	87.1	97.3	125.4	165.6	145.4
Q00610	Clathrin heavy chain 1 OS=Homo sapiens GN=CLTC PE=1 SV=5	69	127	102.0	121.0	139.4	120.4	105.9	73.0	76.8
Q00653	Nuclear factor NF-kappa-B p100 subunit OS=Homo sapiens GN=NFKB2 PE=1 SV=4	48	32	96.0	104.0	147.3	155.1	88.2	84.4	99.5
Q00688	Peptidyl-prolyl cis-trans isomerase FKBP3 OS=Homo sapiens GN=FKBP3 PE=1 SV=1	83	33	39.4	51.9	36.7	50.6	81.0	99.8	100.9
Q00765	Receptor expression-enhancing protein 5 OS=Homo sapiens GN=REEP5 PE=1 SV=3	31	12	88.7	94.3	115.2	72.8	135.4	66.6	56.2
Q00796	Sorbitol dehydrogenase OS=Homo sapiens GN=SORD PE=1 SV=4	71	22	109.8	87.9	130.2	158.0	94.7	81.2	137.8
Q00839	Heterogeneous nuclear ribonucleoprotein U OS=Homo sapiens GN=HNRNPU PE=1 SV=6	63	66	57.4	63.5	50.2	44.1	82.9	101.5	101.9
Q01081	Splicing factor U2AF 35 kDa subunit OS=Homo sapiens GN=U2AF1 PE=1 SV=3	44	11	46.9	58.7	48.0	54.0	109.6	155.7	131.0
Q01082	Spectrin beta chain, non-erythrocytic 1 OS=Homo sapiens GN=SPTBN1 PE=1 SV=2	80	251	98.6	109.8	148.5	121.0	87.6	59.3	71.8
Q01085	Nucleolysin TIAR OS=Homo sapiens GN=TIAL1 PE=1 SV=1	54	19	50.1	52.7	83.2	154.4	94.7	192.1	236.2
Q01105	Protein SET OS=Homo sapiens GN=SET PE=1 SV=3	39	16	113.7	77.9	147.7	147.2	95.4	92.0	122.0
Q01130	Serine/arginine-rich splicing factor 2 OS=Homo sapiens GN=SRSF2 PE=1 SV=4	36	10	55.4	51.4	75.5	59.1	78.3	91.5	420.1
Q01167	Forkhead box protein K2 OS=Homo sapiens GN=FOXK2 PE=1 SV=3	38	18	109.4	105.0	124.7	127.2	121.0	128.7	111.5
Q01196	Runt-related transcription factor 1 OS=Homo sapiens GN=RUNX1 PE=1 SV=3	58	21	96.3	100.1	136.5	130.0	127.6	106.9	102.3
Q01433	AMP deaminase 2 OS=Homo sapiens GN=AMPD2 PE=1 SV=2	44	34	71.8	67.5	57.0	60.3	82.9	63.3	96.1
Q01469	Fatty acid-binding protein, epidermal OS=Homo sapiens GN=FABP5 PE=1 SV=3	87	24	100.2	76.9	112.7	125.6	89.9	82.0	121.1
Q01518	Adenylyl cyclase-associated protein 1 OS=Homo sapiens GN=CAP1 PE=1 SV=5	63	42	69.4	73.6	88.8	142.3	80.5	86.9	174.4
Q01581	Hydroxymethylglutaryl-CoA synthase, cytoplasmic OS=Homo sapiens GN=HMGCS1 PE=1 SV=2	61	29	59.2	58.4	111.0	151.3	65.1	80.8	170.8
Q01650	Large neutral amino acids transporter small subunit 1 OS=Homo sapiens GN=SLC7A5 PE=1 SV=2	10	7	69.4	119.1	182.2	160.9	135.2	63.1	33.1
Q01658	Protein Dr1 OS=Homo sapiens GN=DR1 PE=1 SV=1	39	8	76.9	54.0	94.3	196.4	62.1	75.6	268.6
Q01780	Exosome component 10 OS=Homo sapiens GN=EXOSC10 PE=1 SV=2	66	55	48.2	56.9	49.8	64.9	88.4	145.7	179.8
Q01813	ATP-dependent 6-phosphofructokinase, platelet type OS=Homo sapiens GN=PFKP PE=1 SV=2	60	61	103.2	93.0	130.7	130.6	105.9	97.5	105.8
Q01826	DNA-binding protein SATB1 OS=Homo sapiens GN=SATB1 PE=1 SV=1	46	27	96.6	82.4	121.3	155.6	107.9	124.9	137.7
Q01844	RNA-binding protein EWS OS=Homo sapiens GN=EWSR1 PE=1 SV=1	19	13	32.5	64.1	31.6	30.0	133.5	104.2	90.1
Q01970	1-phosphatidylinositol 4,5-bisphosphate phosphodiesterase beta-3 OS=Homo sapiens GN=PLCB3 PE=1 SV=2	41	45	65.3	101.3	119.0	133.3	120.5	124.6	119.3
Q02040	A-kinase anchor protein 17A OS=Homo sapiens GN=AKAP17A PE=1 SV=2	21	14	26.1	54.7	68.8	98.9	88.8	353.4	170.9
Q02127	Dihydroorotate dehydrogenase (quinone), mitochondrial OS=Homo sapiens GN=DHODH PE=1 SV=3	69	26	227.9	268.6	89.4	48.6	26.4	24.5	33.7
Q02218	2-oxoglutarate dehydrogenase, mitochondrial OS=Homo sapiens GN=OGDH PE=1 SV=3	64	65	295.2	201.9	100.6	31.5	19.5	22.8	25.0
Q02224	Centromere-associated protein E OS=Homo sapiens GN=CENPE PE=1 SV=2	43	111	88.7	102.3	97.1	103.9	133.4	169.7	152.4
Q02241	Kinesin-like protein KIF23 OS=Homo sapiens GN=KIF23 PE=1 SV=3	64	49	102.2	125.4	121.3	69.0	83.7	109.9	98.5
Q02252	Methylmalonate-semialdehyde dehydrogenase [acylating], mitochondrial OS=Homo sapiens GN=ALDH6A1 PE=1 SV=2	61	32	280.9	244.8	80.6	26.9	19.2	19.5	21.2
Q02338	D-beta-hydroxybutyrate dehydrogenase, mitochondrial OS=Homo sapiens GN=BDH1 PE=1 SV=3	65	21	147.7	84.3	42.6	10.7	91.4	200.4	82.7
Q02543	60S ribosomal protein L18a OS=Homo sapiens GN=RPL18A PE=1 SV=2	73	23	82.5	48.4	88.2	70.7	150.1	230.4	168.5
Q02750	Dual specificity mitogen-activated protein kinase kinase 1 OS=Homo sapiens GN=MAP2K1 PE=1 SV=2	66	25	119.7	107.5	93.2	100.9	86.1	77.7	111.1
Q02790	Peptidyl-prolyl cis-trans isomerase FKBP4 OS=Homo sapiens GN=FKBP4 PE=1 SV=3	85	55	104.0	87.4	102.6	107.1	98.7	70.2	110.6
Q02809	Procollagen-lysine,2-oxoglutarate 5-dioxygenase 1 OS=Homo sapiens GN=PLOD1 PE=1 SV=2	40	24	87.9	121.9	91.0	104.2	150.7	84.4	69.0
Q02878	60S ribosomal protein L6 OS=Homo sapiens GN=RPL6 PE=1 SV=3	66	32	61.3	58.6	68.6	76.4	133.0	232.0	149.8
Q02880	DNA topoisomerase 2-beta OS=Homo sapiens GN=TOP2B PE=1 SV=3	45	73	129.0	94.4	100.6	87.9	103.2	148.1	147.5
Q02978	Mitochondrial 2-oxoglutarate/malate carrier protein OS=Homo sapiens GN=SLC25A11 PE=1 SV=3	67	20	266.0	253.8	99.6	38.1	16.4	16.0	25.2
Q03252	Lamin-B2 OS=Homo sapiens GN=LMNB2 PE=1 SV=4	68	54	103.9	108.7	108.6	155.3	122.2	91.3	77.5
Q03426	Mevalonate kinase OS=Homo sapiens GN=MVK PE=1 SV=1	42	12	102.7	136.1	107.1	132.5	105.3	87.5	105.4
Q03518	Antigen peptide transporter 1 OS=Homo sapiens GN=TAP1 PE=1 SV=2	35	20	77.2	90.9	100.4	111.5	127.4	105.4	72.9
Q03519	Antigen peptide transporter 2 OS=Homo sapiens GN=TAP2 PE=1 SV=1	31	22	79.0	89.3	65.2	89.7	104.5	71.8	82.8
Q04206	Transcription factor p65 OS=Homo sapiens GN=RELA PE=1 SV=2	34	19	98.7	101.4	83.1	100.6	87.8	66.0	108.4
Q04323	UBX domain-containing protein 1 OS=Homo sapiens GN=UBXN1 PE=1 SV=2	47	12	70.4	57.9	32.9	23.0	50.1	28.2	67.3
Q04446	1,4-alpha-glucan-branching enzyme OS=Homo sapiens GN=GBE1 PE=1 SV=3	36	22	88.8	114.4	118.2	141.1	87.5	97.8	163.5
Q04637	Eukaryotic translation initiation factor 4 gamma 1 OS=Homo sapiens GN=EIF4G1 PE=1 SV=4	50	92	47.1	57.1	51.7	57.3	98.0	152.0	128.2
Q04656	Copper-transporting ATPase 1 OS=Homo sapiens GN=ATP7A PE=1 SV=3	28	34	66.1	95.1	136.6	158.8	162.0	119.8	74.3
Q04726	Transducin-like enhancer protein 3 OS=Homo sapiens GN=TLE3 PE=1 SV=2	29	16	95.0	111.7	137.2	152.2	100.7	68.7	125.0
Q04727	Transducin-like enhancer protein 4 OS=Homo sapiens GN=TLE4 PE=1 SV=3	28	13	106.4	110.2	100.4	156.2	89.2	91.8	135.7
Q04759	Protein kinase C theta type OS=Homo sapiens GN=PRKCQ PE=1 SV=3	60	43	75.8	103.4	141.1	143.3	138.5	92.8	69.4
Q04760	Lactoylglutathione lyase OS=Homo sapiens GN=GLO1 PE=1 SV=4	55	12	95.7	90.4	129.5	145.5	101.6	83.4	150.8
Q04837	Single-stranded DNA-binding protein, mitochondrial OS=Homo sapiens GN=SSBP1 PE=1 SV=1	72	17	308.7	154.0	83.0	26.4	29.4	56.2	33.8
Q04864	Proto-oncogene c-Rel OS=Homo sapiens GN=REL PE=1 SV=1	35	20	75.3	127.6	76.1	118.8	95.2	113.2	141.1
Q04917	14-3-3 protein eta OS=Homo sapiens GN=YWHAH PE=1 SV=4	72	26	75.8	81.3	56.6	63.5	85.0	63.5	119.4
Q05086	Ubiquitin-protein ligase E3A OS=Homo sapiens GN=UBE3A PE=1 SV=4	53	41	99.4	98.1	94.2	102.8	87.8	79.4	127.7
Q05519	Serine/arginine-rich splicing factor 11 OS=Homo sapiens GN=SRSF11 PE=1 SV=1	28	15	42.1	43.3	48.0	65.3	138.0	241.0	189.2
Q05655	Protein kinase C delta type OS=Homo sapiens GN=PRKCD PE=1 SV=2	43	30	94.3	111.0	166.6	155.9	128.6	75.4	66.3
Q06124	Tyrosine-protein phosphatase non-receptor type 11 OS=Homo sapiens GN=PTPN11 PE=1 SV=2	70	45	116.4	89.0	123.4	136.8	98.3	69.7	91.2
Q06136	3-ketodihydrosphingosine reductase OS=Homo sapiens GN=KDSR PE=1 SV=1	29	8	62.8	99.5	116.2	137.4	197.5	127.1	61.7
Q06203	Amidophosphoribosyltransferase OS=Homo sapiens GN=PPAT PE=1 SV=1	52	28	91.2	86.9	97.0	136.8	93.1	75.3	120.6
Q06210	Glutamine--fructose-6-phosphate aminotransferase [isomerizing] 1 OS=Homo sapiens GN=GFPT1 PE=1 SV=3	62	38	87.6	86.0	69.9	84.7	85.4	68.1	106.3
Q06265	Exosome complex component RRP45 OS=Homo sapiens GN=EXOSC9 PE=1 SV=3	31	12	57.9	75.9	88.0	95.4	145.5	185.6	214.7
Q06323	Proteasome activator complex subunit 1 OS=Homo sapiens GN=PSME1 PE=1 SV=1	74	22	65.0	77.2	48.0	77.2	83.6	63.8	121.1
Q06330	Recombining binding protein suppressor of hairless OS=Homo sapiens GN=RBPJ PE=1 SV=3	20	8	126.1	112.6	113.9	97.3	105.9	138.7	157.9
Q06481	Amyloid-like protein 2 OS=Homo sapiens GN=APLP2 PE=1 SV=2	18	13	63.4	51.6	92.2	94.0	148.4	243.0	192.1
Q06546	GA-binding protein alpha chain OS=Homo sapiens GN=GABPA PE=1 SV=1	36	13	145.5	106.5	126.5	118.8	103.5	88.3	104.2
Q06587	E3 ubiquitin-protein ligase RING1 OS=Homo sapiens GN=RING1 PE=1 SV=2	39	10	132.5	142.8	133.7	126.5	78.6	108.3	103.0
Q06787	Fragile X mental retardation protein 1 OS=Homo sapiens GN=FMR1 PE=1 SV=1	50	35	40.3	65.8	28.8	28.2	81.0	90.5	67.6
Q06830	Peroxiredoxin-1 OS=Homo sapiens GN=PRDX1 PE=1 SV=1	80	26	87.7	89.2	117.7	142.4	93.9	84.6	122.8
Q07020	60S ribosomal protein L18 OS=Homo sapiens GN=RPL18 PE=1 SV=2	53	18	64.0	47.4	92.5	84.8	122.7	194.0	154.9
Q07065	Cytoskeleton-associated protein 4 OS=Homo sapiens GN=CKAP4 PE=1 SV=2	68	41	87.2	93.5	109.7	126.0	129.8	71.1	64.4
Q07666	KH domain-containing, RNA-binding, signal transduction-associated protein 1 OS=Homo sapiens GN=KHDRBS1 PE=1 SV=1	44	24	51.5	57.5	46.3	50.0	114.1	131.5	90.0
Q07864	DNA polymerase epsilon catalytic subunit A OS=Homo sapiens GN=POLE PE=1 SV=5	14	24	105.1	122.8	114.6	128.5	112.3	97.5	119.7
Q07866	Kinesin light chain 1 OS=Homo sapiens GN=KLC1 PE=1 SV=2	60	48	68.3	66.4	59.2	75.0	65.0	50.5	89.4
Q07954	Prolow-density lipoprotein receptor-related protein 1 OS=Homo sapiens GN=LRP1 PE=1 SV=2	20	68	42.8	67.4	121.0	180.2	137.5	146.9	124.3
Q07955	Serine/arginine-rich splicing factor 1 OS=Homo sapiens GN=SRSF1 PE=1 SV=2	57	25	69.2	72.4	60.0	51.8	99.0	125.7	97.9
Q07960	Rho GTPase-activating protein 1 OS=Homo sapiens GN=ARHGAP1 PE=1 SV=1	56	23	106.8	84.4	118.4	143.3	85.3	71.0	109.0
Q08170	Serine/arginine-rich splicing factor 4 OS=Homo sapiens GN=SRSF4 PE=1 SV=2	36	28	49.6	57.4	63.3	83.5	85.0	110.0	173.0
Q08211	ATP-dependent RNA helicase A OS=Homo sapiens GN=DHX9 PE=1 SV=4	64	90	49.9	54.3	52.4	57.2	96.9	140.7	126.6
Q08257	Quinone oxidoreductase OS=Homo sapiens GN=CRYZ PE=1 SV=1	73	26	224.2	96.2	108.8	66.6	49.5	80.9	57.5
Q08357	Sodium-dependent phosphate transporter 2 OS=Homo sapiens GN=SLC20A2 PE=1 SV=1	17	8	92.7	104.3	20.4	14.0	103.6	106.0	103.7
Q08378	Golgin subfamily A member 3 OS=Homo sapiens GN=GOLGA3 PE=1 SV=2	51	67	82.9	103.0	77.4	94.2	83.1	85.0	139.5
Q08379	Golgin subfamily A member 2 OS=Homo sapiens GN=GOLGA2 PE=1 SV=3	51	44	74.6	100.9	77.8	75.2	82.3	95.8	74.4
Q08380	Galectin-3-binding protein OS=Homo sapiens GN=LGALS3BP PE=1 SV=1	42	21	57.7	95.8	174.5	210.0	150.6	66.1	36.1
Q08431	Lactadherin OS=Homo sapiens GN=MFGE8 PE=1 SV=2	68	21	76.6	111.8	175.8	166.7	143.9	86.4	41.8
Q08722	Leukocyte surface antigen CD47 OS=Homo sapiens GN=CD47 PE=1 SV=1	18	12	80.6	91.0	172.4	129.0	112.7	79.7	71.3
Q08752	Peptidyl-prolyl cis-trans isomerase D OS=Homo sapiens GN=PPID PE=1 SV=3	70	28	125.8	76.2	120.9	169.6	89.9	108.1	109.2
Q08881	Tyrosine-protein kinase ITK/TSK OS=Homo sapiens GN=ITK PE=1 SV=1	63	42	85.0	118.4	174.1	153.7	133.1	69.7	40.9
Q08945	FACT complex subunit SSRP1 OS=Homo sapiens GN=SSRP1 PE=1 SV=1	49	43	109.5	96.1	105.1	114.3	88.1	93.2	104.4
Q08AF3	Schlafen family member 5 OS=Homo sapiens GN=SLFN5 PE=1 SV=1	41	39	113.4	121.1	100.2	114.7	106.9	124.7	120.5
Q08AM6	Protein VAC14 homolog OS=Homo sapiens GN=VAC14 PE=1 SV=1	45	28	90.7	109.9	122.6	144.0	134.2	113.3	101.4
Q08J23	tRNA (cytosine(34)-C(5))-methyltransferase OS=Homo sapiens GN=NSUN2 PE=1 SV=2	83	68	95.8	98.8	98.4	98.2	90.0	124.8	170.1
Q09028	Histone-binding protein RBBP4 OS=Homo sapiens GN=RBBP4 PE=1 SV=3	63	19	90.5	70.6	71.5	92.3	71.8	76.0	113.9
Q09161	Nuclear cap-binding protein subunit 1 OS=Homo sapiens GN=NCBP1 PE=1 SV=1	51	39	55.3	63.1	47.1	55.5	108.9	163.3	162.9
Q09328	Alpha-1,6-mannosylglycoprotein 6-beta-N-acetylglucosaminyltransferase A OS=Homo sapiens GN=MGAT5 PE=2 SV=1	35	23	63.6	144.2	181.2	170.3	135.4	86.8	65.0
Q09472	Histone acetyltransferase p300 OS=Homo sapiens GN=EP300 PE=1 SV=2	22	37	66.5	82.5	89.0	87.7	134.4	188.9	205.2
Q09666	Neuroblast differentiation-associated protein AHNAK OS=Homo sapiens GN=AHNAK PE=1 SV=2	71	242	86.2	125.2	150.9	125.6	127.6	68.9	53.9
Q0VDF9	Heat shock 70 kDa protein 14 OS=Homo sapiens GN=HSPA14 PE=1 SV=1	67	37	90.2	79.8	77.7	71.9	98.5	121.3	99.0
Q10469	Alpha-1,6-mannosyl-glycoprotein 2-beta-N-acetylglucosaminyltransferase OS=Homo sapiens GN=MGAT2 PE=1 SV=1	40	20	93.8	134.0	184.6	142.3	99.8	81.8	55.2
Q10471	Polypeptide N-acetylgalactosaminyltransferase 2 OS=Homo sapiens GN=GALNT2 PE=1 SV=1	63	48	79.2	151.8	172.2	120.9	96.3	81.1	61.2
Q10472	Polypeptide N-acetylgalactosaminyltransferase 1 OS=Homo sapiens GN=GALNT1 PE=1 SV=1	42	22	79.4	148.1	179.2	142.1	94.9	71.1	58.5
Q10567	AP-1 complex subunit beta-1 OS=Homo sapiens GN=AP1B1 PE=1 SV=2	55	62	66.2	73.8	74.5	118.9	87.9	78.6	120.7
Q10570	Cleavage and polyadenylation specificity factor subunit 1 OS=Homo sapiens GN=CPSF1 PE=1 SV=2	42	58	83.9	70.4	102.5	115.0	132.7	176.1	144.4
Q10589	Bone marrow stromal antigen 2 OS=Homo sapiens GN=BST2 PE=1 SV=1	20	6	68.1	82.1	10.9	11.0	69.2	79.1	76.4
Q10713	Mitochondrial-processing peptidase subunit alpha OS=Homo sapiens GN=PMPCA PE=1 SV=2	68	31	288.0	207.6	75.2	26.4	20.9	38.5	29.7
Q12765	Secernin-1 OS=Homo sapiens GN=SCRN1 PE=1 SV=2	34	12	124.8	107.5	143.0	127.6	95.0	61.2	107.3
Q12768	WASH complex subunit strumpellin OS=Homo sapiens GN=KIAA0196 PE=1 SV=1	32	32	38.3	48.1	110.4	252.4	54.1	52.8	141.3
Q12769	Nuclear pore complex protein Nup160 OS=Homo sapiens GN=NUP160 PE=1 SV=3	33	36	147.1	134.0	143.3	123.0	108.2	66.7	58.1
Q12770	Sterol regulatory element-binding protein cleavage-activating protein OS=Homo sapiens GN=SCAP PE=1 SV=4	27	22	111.1	124.1	137.1	157.7	151.8	85.4	35.1
Q12788	Transducin beta-like protein 3 OS=Homo sapiens GN=TBL3 PE=1 SV=2	65	42	104.4	89.1	86.4	83.4	127.7	174.5	122.0
Q12789	General transcription factor 3C polypeptide 1 OS=Homo sapiens GN=GTF3C1 PE=1 SV=4	41	74	90.7	88.7	97.0	81.4	110.5	120.6	105.5
Q12797	Aspartyl/asparaginyl beta-hydroxylase OS=Homo sapiens GN=ASPH PE=1 SV=3	36	23	79.7	105.2	117.3	122.4	133.3	65.6	49.4
Q12802	A-kinase anchor protein 13 OS=Homo sapiens GN=AKAP13 PE=1 SV=2	30	57	57.5	79.6	88.3	101.3	120.1	167.5	173.4
Q12834	Cell division cycle protein 20 homolog OS=Homo sapiens GN=CDC20 PE=1 SV=2	47	17	73.3	89.5	89.5	115.0	85.4	184.8	194.0
Q12846	Syntaxin-4 OS=Homo sapiens GN=STX4 PE=1 SV=2	48	16	82.4	124.5	133.7	150.6	133.9	65.1	50.7
Q12849	G-rich sequence factor 1 OS=Homo sapiens GN=GRSF1 PE=1 SV=3	70	27	236.8	167.0	66.6	24.9	50.1	92.2	48.5
Q12851	Mitogen-activated protein kinase kinase kinase kinase 2 OS=Homo sapiens GN=MAP4K2 PE=1 SV=2	27	17	112.6	111.3	129.1	130.2	111.9	88.1	94.6
Q12872	Splicing factor, suppressor of white-apricot homolog OS=Homo sapiens GN=SFSWAP PE=1 SV=3	31	26	51.4	59.2	68.7	88.3	154.2	224.9	194.2
Q12873	Chromodomain-helicase-DNA-binding protein 3 OS=Homo sapiens GN=CHD3 PE=1 SV=3	23	41	124.8	132.1	116.7	116.6	118.8	124.5	119.1
Q12874	Splicing factor 3A subunit 3 OS=Homo sapiens GN=SF3A3 PE=1 SV=1	65	31	70.6	50.9	101.1	129.3	127.3	170.5	177.0
Q12882	Dihydropyrimidine dehydrogenase [NADP(+)] OS=Homo sapiens GN=DPYD PE=1 SV=2	22	19	123.6	104.3	117.4	122.5	131.4	89.8	153.6
Q12888	Tumor suppressor p53-binding protein 1 OS=Homo sapiens GN=TP53BP1 PE=1 SV=2	24	30	102.0	114.8	88.2	102.8	112.4	139.5	164.9
Q12899	Tripartite motif-containing protein 26 OS=Homo sapiens GN=TRIM26 PE=1 SV=1	47	20	122.1	112.5	115.8	103.3	97.4	90.2	80.6
Q12904	Aminoacyl tRNA synthase complex-interacting multifunctional protein 1 OS=Homo sapiens GN=AIMP1 PE=1 SV=2	81	25	54.2	60.8	66.9	87.5	86.0	109.4	185.8
Q12905	Interleukin enhancer-binding factor 2 OS=Homo sapiens GN=ILF2 PE=1 SV=2	84	32	49.1	51.5	43.0	50.7	120.1	184.3	141.7
Q12906	Interleukin enhancer-binding factor 3 OS=Homo sapiens GN=ILF3 PE=1 SV=3	74	68	45.8	49.9	44.1	62.0	126.6	209.9	157.5
Q12907	Vesicular integral-membrane protein VIP36 OS=Homo sapiens GN=LMAN2 PE=1 SV=1	62	22	76.1	116.6	119.7	136.8	151.6	119.5	59.2
Q12912	Lymphoid-restricted membrane protein OS=Homo sapiens GN=LRMP PE=1 SV=3	48	19	85.0	102.7	154.0	154.6	167.8	72.9	34.6
Q12931	Heat shock protein 75 kDa, mitochondrial OS=Homo sapiens GN=TRAP1 PE=1 SV=3	68	49	262.2	209.1	74.3	23.1	32.0	60.9	37.5
Q12959	Disks large homolog 1 OS=Homo sapiens GN=DLG1 PE=1 SV=2	54	39	72.6	121.3	171.8	170.0	111.5	68.1	46.3
Q12972	Nuclear inhibitor of protein phosphatase 1 OS=Homo sapiens GN=PPP1R8 PE=1 SV=2	49	15	65.8	71.3	100.4	138.6	111.8	121.9	153.5
Q12974	Protein tyrosine phosphatase type IVA 2 OS=Homo sapiens GN=PTP4A2 PE=1 SV=1	56	9	82.0	130.5	137.0	137.9	123.1	84.5	51.2
Q12979	Active breakpoint cluster region-related protein OS=Homo sapiens GN=ABR PE=2 SV=2	31	24	75.6	81.4	28.7	31.8	83.1	77.4	89.8
Q12981	Vesicle transport protein SEC20 OS=Homo sapiens GN=BNIP1 PE=1 SV=3	70	18	83.3	107.9	134.7	167.7	180.9	113.3	61.9
Q12986	Transcriptional repressor NF-X1 OS=Homo sapiens GN=NFX1 PE=1 SV=2	52	46	58.9	69.6	53.9	48.8	101.4	101.2	81.9
Q12996	Cleavage stimulation factor subunit 3 OS=Homo sapiens GN=CSTF3 PE=1 SV=1	49	29	66.4	60.3	82.0	92.1	139.7	198.0	127.3
Q13011	Delta(3,5)-Delta(2,4)-dienoyl-CoA isomerase, mitochondrial OS=Homo sapiens GN=ECH1 PE=1 SV=2	74	21	157.2	108.3	122.9	85.8	73.3	73.0	48.0
Q13033	Striatin-3 OS=Homo sapiens GN=STRN3 PE=1 SV=3	28	22	79.5	117.7	129.2	178.8	146.8	98.6	57.0
Q13043	Serine/threonine-protein kinase 4 OS=Homo sapiens GN=STK4 PE=1 SV=2	62	29	111.5	118.4	115.5	108.6	100.4	81.7	96.2
Q13045	Protein flightless-1 homolog OS=Homo sapiens GN=FLII PE=1 SV=2	51	56	96.3	97.4	105.3	104.9	98.3	104.9	130.0
Q13057	Bifunctional coenzyme A synthase OS=Homo sapiens GN=COASY PE=1 SV=4	40	13	147.9	165.4	95.6	80.9	81.4	71.3	87.0
Q13085	Acetyl-CoA carboxylase 1 OS=Homo sapiens GN=ACACA PE=1 SV=2	32	58	108.8	122.5	101.4	102.4	94.4	69.5	103.1
Q13094	Lymphocyte cytosolic protein 2 OS=Homo sapiens GN=LCP2 PE=1 SV=1	52	29	120.4	110.2	132.3	120.8	94.1	79.9	100.2
Q13098	COP9 signalosome complex subunit 1 OS=Homo sapiens GN=GPS1 PE=1 SV=4	44	25	73.7	86.2	89.3	78.5	104.3	80.3	120.5
Q13107	Ubiquitin carboxyl-terminal hydrolase 4 OS=Homo sapiens GN=USP4 PE=1 SV=3	20	17	135.0	116.4	126.6	131.3	89.9	72.6	94.9
Q13111	Chromatin assembly factor 1 subunit A OS=Homo sapiens GN=CHAF1A PE=1 SV=2	37	23	81.9	89.4	79.1	70.6	106.8	124.9	112.3
Q13112	Chromatin assembly factor 1 subunit B OS=Homo sapiens GN=CHAF1B PE=1 SV=1	37	18	103.8	102.0	94.8	97.1	122.0	140.8	168.7
Q13123	Protein Red OS=Homo sapiens GN=IK PE=1 SV=3	56	33	40.5	52.8	43.4	54.3	89.8	127.6	133.5
Q13131	5'-AMP-activated protein kinase catalytic subunit alpha-1 OS=Homo sapiens GN=PRKAA1 PE=1 SV=4	52	29	107.4	112.8	131.8	122.9	103.8	58.2	67.4
Q13136	Liprin-alpha-1 OS=Homo sapiens GN=PPFIA1 PE=1 SV=1	48	57	80.3	95.4	119.2	128.5	100.4	82.7	82.0
Q13137	Calcium-binding and coiled-coil domain-containing protein 2 OS=Homo sapiens GN=CALCOCO2 PE=1 SV=1	61	29	67.1	106.4	111.0	134.3	148.2	102.7	89.0
Q13144	Translation initiation factor eIF-2B subunit epsilon OS=Homo sapiens GN=EIF2B5 PE=1 SV=3	29	18	52.8	45.9	161.4	174.0	62.7	97.4	142.7
Q13148	TAR DNA-binding protein 43 OS=Homo sapiens GN=TARDBP PE=1 SV=1	63	20	107.4	95.8	105.3	101.0	92.4	116.8	80.9
Q13151	Heterogeneous nuclear ribonucleoprotein A0 OS=Homo sapiens GN=HNRNPA0 PE=1 SV=1	62	25	52.8	57.5	51.2	79.0	69.9	138.7	143.5
Q13153	Serine/threonine-protein kinase PAK 1 OS=Homo sapiens GN=PAK1 PE=1 SV=2	56	28	83.3	114.3	130.5	154.0	103.1	73.5	111.4
Q13155	Aminoacyl tRNA synthase complex-interacting multifunctional protein 2 OS=Homo sapiens GN=AIMP2 PE=1 SV=2	66	18	44.8	47.1	31.7	38.0	58.1	57.0	101.8
Q13158	FAS-associated death domain protein OS=Homo sapiens GN=FADD PE=1 SV=1	63	7	54.8	29.0	23.8	37.2	28.4	17.0	35.9
Q13162	Peroxiredoxin-4 OS=Homo sapiens GN=PRDX4 PE=1 SV=1	67	23	71.6	121.0	123.7	214.8	150.4	98.1	32.7
Q13177	Serine/threonine-protein kinase PAK 2 OS=Homo sapiens GN=PAK2 PE=1 SV=3	74	41	128.5	124.6	126.3	115.8	79.3	57.3	78.6
Q13185	Chromobox protein homolog 3 OS=Homo sapiens GN=CBX3 PE=1 SV=4	68	15	96.9	80.8	101.3	100.2	95.2	83.6	118.5
Q13190	Syntaxin-5 OS=Homo sapiens GN=STX5 PE=1 SV=2	49	14	64.7	95.3	145.0	150.0	131.8	126.9	78.7
Q13200	26S proteasome non-ATPase regulatory subunit 2 OS=Homo sapiens GN=PSMD2 PE=1 SV=3	71	58	90.4	93.6	78.7	82.1	87.4	75.2	111.0
Q13206	Probable ATP-dependent RNA helicase DDX10 OS=Homo sapiens GN=DDX10 PE=1 SV=2	48	39	66.6	67.4	59.9	57.1	86.0	85.5	88.3
Q13217	DnaJ homolog subfamily C member 3 OS=Homo sapiens GN=DNAJC3 PE=1 SV=1	73	41	84.6	107.2	158.5	169.8	152.5	86.7	42.6
Q13239	Src-like-adapter OS=Homo sapiens GN=SLA PE=1 SV=3	40	9	143.3	158.4	150.4	146.0	89.1	69.3	54.6
Q13242	Serine/arginine-rich splicing factor 9 OS=Homo sapiens GN=SRSF9 PE=1 SV=1	70	24	39.6	51.1	40.6	41.5	72.2	104.3	83.6
Q13243	Serine/arginine-rich splicing factor 5 OS=Homo sapiens GN=SRSF5 PE=1 SV=1	49	16	66.7	59.2	65.1	63.2	102.7	163.5	136.6
Q13247	Serine/arginine-rich splicing factor 6 OS=Homo sapiens GN=SRSF6 PE=1 SV=2	46	25	39.3	49.5	29.0	19.8	58.2	40.7	40.9
Q13257	Mitotic spindle assembly checkpoint protein MAD2A OS=Homo sapiens GN=MAD2L1 PE=1 SV=1	35	9	85.7	61.5	50.7	42.9	82.5	59.9	71.9
Q13263	Transcription intermediary factor 1-beta OS=Homo sapiens GN=TRIM28 PE=1 SV=5	70	51	85.4	71.9	76.6	72.9	76.2	73.2	83.4
Q13277	Syntaxin-3 OS=Homo sapiens GN=STX3 PE=1 SV=3	36	11	68.5	96.2	138.5	122.5	126.9	90.4	72.2
Q13283	Ras GTPase-activating protein-binding protein 1 OS=Homo sapiens GN=G3BP1 PE=1 SV=1	70	34	52.5	63.0	60.6	74.1	138.8	195.9	115.2
Q13287	N-myc-interactor OS=Homo sapiens GN=NMI PE=1 SV=2	73	20	78.6	89.0	94.1	117.2	116.6	79.3	78.2
Q13303	Voltage-gated potassium channel subunit beta-2 OS=Homo sapiens GN=KCNAB2 PE=1 SV=2	75	31	120.2	117.8	111.9	96.2	91.2	99.1	77.8
Q13308	Inactive tyrosine-protein kinase 7 OS=Homo sapiens GN=PTK7 PE=1 SV=2	53	53	84.2	126.2	164.2	147.6	142.3	68.6	45.1
Q13309	S-phase kinase-associated protein 2 OS=Homo sapiens GN=SKP2 PE=1 SV=2	37	12	128.5	151.4	136.9	148.5	108.8	81.1	106.6
Q13310	Polyadenylate-binding protein 4 OS=Homo sapiens GN=PABPC4 PE=1 SV=1	68	54	67.8	69.8	87.8	104.9	140.5	214.3	149.9
Q13332	Receptor-type tyrosine-protein phosphatase S OS=Homo sapiens GN=PTPRS PE=1 SV=3	30	37	75.7	114.0	139.7	139.7	126.8	92.0	67.7
Q13347	Eukaryotic translation initiation factor 3 subunit I OS=Homo sapiens GN=EIF3I PE=1 SV=1	87	25	97.0	85.3	93.0	104.1	93.1	110.2	119.8
Q13356	Peptidyl-prolyl cis-trans isomerase-like 2 OS=Homo sapiens GN=PPIL2 PE=1 SV=1	59	25	62.6	34.0	90.4	109.6	117.9	150.0	116.0
Q13363	C-terminal-binding protein 1 OS=Homo sapiens GN=CTBP1 PE=1 SV=2	48	19	130.3	87.3	156.9	139.1	92.1	73.8	99.7
Q13370	cGMP-inhibited 3',5'-cyclic phosphodiesterase B OS=Homo sapiens GN=PDE3B PE=1 SV=2	30	23	73.7	108.9	154.4	161.9	171.8	102.8	61.2
Q13395	Probable methyltransferase TARBP1 OS=Homo sapiens GN=TARBP1 PE=1 SV=1	21	26	125.7	121.1	127.4	114.8	76.3	80.8	101.8
Q13409	Cytoplasmic dynein 1 intermediate chain 2 OS=Homo sapiens GN=DYNC1I2 PE=1 SV=3	52	22	78.5	100.8	71.1	74.1	94.0	75.9	107.7
Q13416	Origin recognition complex subunit 2 OS=Homo sapiens GN=ORC2 PE=1 SV=2	29	14	113.0	90.7	115.4	131.6	95.8	167.1	167.2
Q13418	Integrin-linked protein kinase OS=Homo sapiens GN=ILK PE=1 SV=2	47	22	68.6	74.0	189.3	191.7	93.2	91.3	79.0
Q13422	DNA-binding protein Ikaros OS=Homo sapiens GN=IKZF1 PE=1 SV=1	46	17	83.4	81.7	105.6	175.2	104.2	134.0	120.1
Q13423	NAD(P) transhydrogenase, mitochondrial OS=Homo sapiens GN=NNT PE=1 SV=3	51	68	261.1	214.4	108.5	41.3	28.0	32.4	29.4
Q13425	Beta-2-syntrophin OS=Homo sapiens GN=SNTB2 PE=1 SV=1	47	24	89.5	138.5	188.2	155.9	123.6	49.6	34.5
Q13426	DNA repair protein XRCC4 OS=Homo sapiens GN=XRCC4 PE=1 SV=2	41	16	91.0	107.0	96.2	115.6	122.9	159.3	151.3
Q13427	Peptidyl-prolyl cis-trans isomerase G OS=Homo sapiens GN=PPIG PE=1 SV=2	28	21	91.7	71.1	95.5	94.0	136.5	225.3	163.1
Q13428	Treacle protein OS=Homo sapiens GN=TCOF1 PE=1 SV=3	43	63	56.9	64.8	79.7	89.1	101.9	130.3	112.0
Q13435	Splicing factor 3B subunit 2 OS=Homo sapiens GN=SF3B2 PE=1 SV=2	60	60	48.5	57.4	59.0	78.4	109.8	158.2	200.3
Q13438	Protein OS-9 OS=Homo sapiens GN=OS9 PE=1 SV=1	53	27	59.1	72.8	133.3	136.2	138.2	93.1	45.3
Q13439	Golgin subfamily A member 4 OS=Homo sapiens GN=GOLGA4 PE=1 SV=1	26	48	113.3	91.7	129.9	150.9	104.5	91.3	112.5
Q13442	28 kDa heat- and acid-stable phosphoprotein OS=Homo sapiens GN=PDAP1 PE=1 SV=1	73	21	63.9	66.3	82.0	91.4	107.8	189.8	234.2
Q13449	Limbic system-associated membrane protein OS=Homo sapiens GN=LSAMP PE=1 SV=2	40	12	74.2	104.6	65.0	73.3	110.9	100.7	98.9
Q13451	Peptidyl-prolyl cis-trans isomerase FKBP5 OS=Homo sapiens GN=FKBP5 PE=1 SV=2	59	28	47.2	59.6	103.8	160.5	57.3	82.3	178.5
Q13459	Unconventional myosin-IXb OS=Homo sapiens GN=MYO9B PE=1 SV=3	32	57	63.3	71.1	57.7	56.5	87.1	120.4	133.4
Q13464	Rho-associated protein kinase 1 OS=Homo sapiens GN=ROCK1 PE=1 SV=1	56	85	73.8	112.6	125.3	149.1	111.6	93.9	110.0
Q13472	DNA topoisomerase 3-alpha OS=Homo sapiens GN=TOP3A PE=1 SV=1	20	20	68.6	62.9	24.6	21.1	89.1	93.4	66.7
Q13492	Phosphatidylinositol-binding clathrin assembly protein OS=Homo sapiens GN=PICALM PE=1 SV=2	53	27	65.3	98.6	206.9	184.7	100.8	68.4	56.7
Q13496	Myotubularin OS=Homo sapiens GN=MTM1 PE=1 SV=2	46	24	94.5	108.8	148.8	149.9	129.4	89.1	67.8
Q13501	Sequestosome-1 OS=Homo sapiens GN=SQSTM1 PE=1 SV=1	40	9	104.0	127.8	145.1	162.9	123.9	80.6	120.2
Q13505	Metaxin-1 OS=Homo sapiens GN=MTX1 PE=1 SV=2	44	19	293.2	166.9	100.5	37.9	28.1	25.4	20.3
Q13510	Acid ceramidase OS=Homo sapiens GN=ASAH1 PE=1 SV=5	52	24	105.3	105.0	145.6	146.4	141.9	53.4	56.5
Q13523	Serine/threonine-protein kinase PRP4 homolog OS=Homo sapiens GN=PRPF4B PE=1 SV=3	39	49	55.9	52.7	57.8	65.2	146.3	240.4	186.7
Q13526	Peptidyl-prolyl cis-trans isomerase NIMA-interacting 1 OS=Homo sapiens GN=PIN1 PE=1 SV=1	71	10	85.6	82.1	133.9	149.1	87.7	74.3	121.5
Q13535	Serine/threonine-protein kinase ATR OS=Homo sapiens GN=ATR PE=1 SV=3	12	24	117.1	126.2	102.5	98.7	122.6	129.0	108.6
Q13547	Histone deacetylase 1 OS=Homo sapiens GN=HDAC1 PE=1 SV=1	59	25	136.1	114.9	110.0	106.9	101.2	111.9	110.3
Q13555	Calcium/calmodulin-dependent protein kinase type II subunit gamma OS=Homo sapiens GN=CAMK2G PE=1 SV=3	43	21	88.0	83.0	114.6	118.9	143.6	192.0	103.6
Q13561	Dynactin subunit 2 OS=Homo sapiens GN=DCTN2 PE=1 SV=4	76	34	127.2	82.7	151.2	122.3	90.2	63.9	83.6
Q13564	NEDD8-activating enzyme E1 regulatory subunit OS=Homo sapiens GN=NAE1 PE=1 SV=1	53	21	39.3	56.8	61.4	195.5	58.5	54.3	186.3
Q13573	SNW domain-containing protein 1 OS=Homo sapiens GN=SNW1 PE=1 SV=1	58	34	70.6	66.6	78.4	77.5	108.2	154.0	154.7
Q13574	Diacylglycerol kinase zeta OS=Homo sapiens GN=DGKZ PE=1 SV=3	34	27	64.0	74.5	77.5	69.4	98.7	72.6	86.2
Q13576	Ras GTPase-activating-like protein IQGAP2 OS=Homo sapiens GN=IQGAP2 PE=1 SV=4	67	121	107.6	124.6	151.5	122.3	107.4	58.2	63.1
Q13586	Stromal interaction molecule 1 OS=Homo sapiens GN=STIM1 PE=1 SV=3	62	48	87.8	98.8	160.7	151.5	142.8	79.2	41.1
Q13588	GRB2-related adapter protein OS=Homo sapiens GN=GRAP PE=1 SV=1	56	11	95.5	103.2	71.1	73.5	92.7	72.9	89.0
Q13595	Transformer-2 protein homolog alpha OS=Homo sapiens GN=TRA2A PE=1 SV=1	45	17	131.9	63.8	150.1	103.9	118.0	130.2	96.5
Q13596	Sorting nexin-1 OS=Homo sapiens GN=SNX1 PE=1 SV=3	52	29	115.1	113.7	132.3	147.9	104.6	78.7	111.6
Q13601	KRR1 small subunit processome component homolog OS=Homo sapiens GN=KRR1 PE=1 SV=4	40	21	70.9	68.0	74.0	81.6	147.4	223.0	194.9
Q13608	Peroxisome assembly factor 2 OS=Homo sapiens GN=PEX6 PE=1 SV=2	44	28	91.3	112.3	169.9	171.3	139.6	57.9	42.5
Q13610	Periodic tryptophan protein 1 homolog OS=Homo sapiens GN=PWP1 PE=1 SV=1	41	17	77.7	88.7	69.2	124.3	101.0	187.2	178.4
Q13613	Myotubularin-related protein 1 OS=Homo sapiens GN=MTMR1 PE=1 SV=4	41	23	87.7	108.0	135.8	131.7	120.5	104.8	95.0
Q13616	Cullin-1 OS=Homo sapiens GN=CUL1 PE=1 SV=2	50	38	109.5	79.0	127.7	114.6	117.2	136.3	149.2
Q13617	Cullin-2 OS=Homo sapiens GN=CUL2 PE=1 SV=2	53	41	113.1	102.6	107.4	114.8	105.4	126.4	149.4
Q13618	Cullin-3 OS=Homo sapiens GN=CUL3 PE=1 SV=2	57	49	103.6	91.7	126.6	127.8	124.8	123.3	113.1
Q13619	Cullin-4A OS=Homo sapiens GN=CUL4A PE=1 SV=3	52	43	91.2	108.6	79.9	108.6	98.9	129.3	192.9
Q13620	Cullin-4B OS=Homo sapiens GN=CUL4B PE=1 SV=4	39	37	107.7	88.5	123.3	139.9	108.5	88.7	137.0
Q13625	Apoptosis-stimulating of p53 protein 2 OS=Homo sapiens GN=TP53BP2 PE=1 SV=2	20	16	99.1	119.2	97.6	153.7	112.3	112.8	173.9
Q13627	Dual specificity tyrosine-phosphorylation-regulated kinase 1A OS=Homo sapiens GN=DYRK1A PE=1 SV=2	32	26	118.9	109.7	145.7	121.1	114.5	107.2	106.9
Q13630	GDP-L-fucose synthase OS=Homo sapiens GN=TSTA3 PE=1 SV=1	37	11	98.6	139.8	123.5	146.4	108.3	87.1	177.1
Q13642	Four and a half LIM domains protein 1 OS=Homo sapiens GN=FHL1 PE=1 SV=4	46	17	77.3	111.0	102.9	136.8	110.2	89.9	181.7
Q13685	Angio-associated migratory cell protein OS=Homo sapiens GN=AAMP PE=1 SV=2	38	12	130.6	112.8	130.8	124.8	91.2	74.7	86.5
Q13724	Mannosyl-oligosaccharide glucosidase OS=Homo sapiens GN=MOGS PE=1 SV=5	62	44	78.9	112.7	126.5	143.0	151.0	91.4	51.3
Q13740	CD166 antigen OS=Homo sapiens GN=ALCAM PE=1 SV=2	52	26	88.4	151.6	191.9	171.1	111.8	50.2	36.1
Q13765	Nascent polypeptide-associated complex subunit alpha OS=Homo sapiens GN=NACA PE=1 SV=1	39	12	71.6	76.7	90.5	108.5	110.3	141.7	132.2
Q13769	THO complex subunit 5 homolog OS=Homo sapiens GN=THOC5 PE=1 SV=2	54	35	55.2	68.8	64.0	96.2	152.2	246.5	171.1
Q13795	ADP-ribosylation factor-related protein 1 OS=Homo sapiens GN=ARFRP1 PE=1 SV=1	42	8	55.0	124.4	140.5	149.5	128.9	112.9	85.1
Q13813	Spectrin alpha chain, non-erythrocytic 1 OS=Homo sapiens GN=SPTAN1 PE=1 SV=3	84	298	88.1	116.1	165.0	125.8	97.8	65.2	78.1
Q13823	Nucleolar GTP-binding protein 2 OS=Homo sapiens GN=GNL2 PE=1 SV=1	43	34	73.7	68.9	69.6	76.6	96.1	161.7	171.7
Q13838	Spliceosome RNA helicase DDX39B OS=Homo sapiens GN=DDX39B PE=1 SV=1	68	37	60.2	76.4	43.0	59.9	81.1	93.9	91.8
Q13867	Bleomycin hydrolase OS=Homo sapiens GN=BLMH PE=1 SV=1	47	25	138.6	122.7	155.7	121.4	78.0	67.7	116.1
Q13868	Exosome complex component RRP4 OS=Homo sapiens GN=EXOSC2 PE=1 SV=2	47	12	82.3	69.7	84.0	93.0	124.4	175.7	196.7
Q13884	Beta-1-syntrophin OS=Homo sapiens GN=SNTB1 PE=1 SV=3	44	22	80.0	136.9	193.5	170.7	113.6	44.1	28.4
Q13889	General transcription factor IIH subunit 3 OS=Homo sapiens GN=GTF2H3 PE=1 SV=2	27	8	130.0	77.5	109.4	87.8	145.9	167.2	168.3
Q13895	Bystin OS=Homo sapiens GN=BYSL PE=1 SV=3	62	30	90.7	102.7	99.6	91.1	102.3	131.3	184.6
Q13907	Isopentenyl-diphosphate Delta-isomerase 1 OS=Homo sapiens GN=IDI1 PE=1 SV=2	60	13	98.8	109.1	128.4	151.8	58.0	79.3	160.7
Q13948	Protein CASP OS=Homo sapiens GN=CUX1 PE=1 SV=2	70	48	65.7	128.4	107.0	118.8	94.1	80.2	77.7
Q13951	Core-binding factor subunit beta OS=Homo sapiens GN=CBFB PE=1 SV=2	53	12	105.7	126.4	98.7	86.6	90.9	139.1	159.6
Q14004	Cyclin-dependent kinase 13 OS=Homo sapiens GN=CDK13 PE=1 SV=2	40	46	71.2	72.8	69.6	74.0	133.4	190.8	168.0
Q14005	Pro-interleukin-16 OS=Homo sapiens GN=IL16 PE=1 SV=4	19	19	111.7	143.3	177.7	143.0	111.0	66.4	91.3
Q14008	Cytoskeleton-associated protein 5 OS=Homo sapiens GN=CKAP5 PE=1 SV=3	64	143	82.0	81.1	101.0	90.7	116.9	142.4	119.7
Q14011	Cold-inducible RNA-binding protein OS=Homo sapiens GN=CIRBP PE=1 SV=1	65	11	41.2	46.3	91.6	158.7	111.3	186.4	161.3
Q14019	Coactosin-like protein OS=Homo sapiens GN=COTL1 PE=1 SV=3	88	22	78.9	74.1	79.6	134.4	65.0	60.5	153.1
Q14103	Heterogeneous nuclear ribonucleoprotein D0 OS=Homo sapiens GN=HNRNPD PE=1 SV=1	49	36	40.7	55.0	37.9	33.3	83.9	100.9	109.0
Q14114	Low-density lipoprotein receptor-related protein 8 OS=Homo sapiens GN=LRP8 PE=1 SV=4	38	25	66.2	91.1	117.8	135.3	157.0	167.3	103.6
Q14118	Dystroglycan OS=Homo sapiens GN=DAG1 PE=1 SV=2	23	18	79.1	132.7	175.9	170.6	118.8	77.1	64.0
Q14126	Desmoglein-2 OS=Homo sapiens GN=DSG2 PE=1 SV=2	41	30	80.4	132.9	143.2	133.8	132.1	79.0	60.5
Q14137	Ribosome biogenesis protein BOP1 OS=Homo sapiens GN=BOP1 PE=1 SV=2	62	37	97.5	109.8	74.5	93.4	98.5	151.4	188.2
Q14139	Ubiquitin conjugation factor E4 A OS=Homo sapiens GN=UBE4A PE=1 SV=2	29	27	82.4	117.3	156.2	146.9	142.8	80.0	64.5
Q14141	Septin-6 OS=Homo sapiens GN=SEPT6 PE=1 SV=4	61	37	82.7	109.9	146.3	128.5	92.6	46.1	69.0
Q14145	Kelch-like ECH-associated protein 1 OS=Homo sapiens GN=KEAP1 PE=1 SV=2	28	14	80.8	60.8	28.5	35.6	50.3	27.6	81.3
Q14151	Scaffold attachment factor B2 OS=Homo sapiens GN=SAFB2 PE=1 SV=1	41	46	54.8	55.7	74.1	98.9	135.0	227.4	208.3
Q14152	Eukaryotic translation initiation factor 3 subunit A OS=Homo sapiens GN=EIF3A PE=1 SV=1	64	114	55.0	58.2	68.4	76.4	82.5	90.0	104.7
Q14155	Rho guanine nucleotide exchange factor 7 OS=Homo sapiens GN=ARHGEF7 PE=1 SV=2	45	27	99.5	84.2	107.2	107.1	90.0	79.0	95.6
Q14156	Protein EFR3 homolog A OS=Homo sapiens GN=EFR3A PE=1 SV=2	27	19	71.0	108.3	161.6	129.4	131.5	80.1	40.0
Q14157	Ubiquitin-associated protein 2-like OS=Homo sapiens GN=UBAP2L PE=1 SV=2	45	41	46.4	59.8	49.5	59.7	132.6	176.0	90.1
Q14160	Protein scribble homolog OS=Homo sapiens GN=SCRIB PE=1 SV=4	52	63	85.1	119.9	147.2	146.0	105.9	69.3	64.0
Q14161	ARF GTPase-activating protein GIT2 OS=Homo sapiens GN=GIT2 PE=1 SV=2	57	37	49.3	78.4	134.3	188.0	75.9	114.4	173.6
Q14165	Malectin OS=Homo sapiens GN=MLEC PE=1 SV=1	59	22	99.8	104.3	145.7	167.2	162.4	98.0	22.8
Q14166	Tubulin--tyrosine ligase-like protein 12 OS=Homo sapiens GN=TTLL12 PE=1 SV=2	62	38	94.6	69.6	51.7	58.5	56.6	48.1	77.5
Q14168	MAGUK p55 subfamily member 2 OS=Homo sapiens GN=MPP2 PE=1 SV=3	48	26	97.7	132.3	114.2	90.7	98.5	81.6	77.2
Q14181	DNA polymerase alpha subunit B OS=Homo sapiens GN=POLA2 PE=1 SV=2	34	18	135.2	122.3	186.1	159.9	113.0	92.6	95.3
Q14191	Werner syndrome ATP-dependent helicase OS=Homo sapiens GN=WRN PE=1 SV=2	31	38	81.4	97.2	108.1	113.9	137.9	151.0	130.1
Q14192	Four and a half LIM domains protein 2 OS=Homo sapiens GN=FHL2 PE=1 SV=3	79	20	61.5	64.9	138.1	232.5	70.3	74.4	145.9
Q14203	Dynactin subunit 1 OS=Homo sapiens GN=DCTN1 PE=1 SV=3	56	75	82.9	74.1	149.9	155.0	101.9	85.5	116.6
Q14204	Cytoplasmic dynein 1 heavy chain 1 OS=Homo sapiens GN=DYNC1H1 PE=1 SV=5	61	297	109.6	116.4	97.9	91.8	101.5	84.0	95.4
Q14232	Translation initiation factor eIF-2B subunit alpha OS=Homo sapiens GN=EIF2B1 PE=1 SV=1	53	15	70.7	65.5	45.2	47.4	77.5	65.9	75.7
Q14240	Eukaryotic initiation factor 4A-II OS=Homo sapiens GN=EIF4A2 PE=1 SV=2	79	35	93.5	81.5	122.1	115.2	127.9	149.6	130.2
Q14241	Transcription elongation factor B polypeptide 3 OS=Homo sapiens GN=TCEB3 PE=1 SV=2	41	35	60.2	54.7	81.5	108.3	133.6	182.1	211.0
Q14247	Src substrate cortactin OS=Homo sapiens GN=CTTN PE=1 SV=2	51	25	46.9	124.4	142.9	183.9	120.9	86.4	128.0
Q14254	Flotillin-2 OS=Homo sapiens GN=FLOT2 PE=1 SV=2	68	35	81.1	121.9	215.6	175.1	132.1	48.4	28.4
Q14257	Reticulocalbin-2 OS=Homo sapiens GN=RCN2 PE=1 SV=1	49	17	69.4	81.4	118.1	129.2	153.2	79.3	45.4
Q14258	E3 ubiquitin/ISG15 ligase TRIM25 OS=Homo sapiens GN=TRIM25 PE=1 SV=2	64	40	72.0	73.2	91.0	108.3	122.7	185.3	178.0
Q14289	Protein-tyrosine kinase 2-beta OS=Homo sapiens GN=PTK2B PE=1 SV=2	36	30	95.2	96.1	80.8	82.8	96.5	94.5	86.7
Q14318	Peptidyl-prolyl cis-trans isomerase FKBP8 OS=Homo sapiens GN=FKBP8 PE=1 SV=2	65	25	113.0	104.9	132.8	122.5	126.3	82.6	49.2
Q14320	Protein FAM50A OS=Homo sapiens GN=FAM50A PE=1 SV=2	33	13	111.9	108.3	126.9	136.3	142.0	126.6	148.2
Q14331	Protein FRG1 OS=Homo sapiens GN=FRG1 PE=1 SV=1	44	14	36.6	58.8	42.2	69.8	73.0	98.4	118.0
Q14344	Guanine nucleotide-binding protein subunit alpha-13 OS=Homo sapiens GN=GNA13 PE=1 SV=2	62	27	70.1	117.3	159.2	150.0	126.8	74.3	55.7
Q14353	Guanidinoacetate N-methyltransferase OS=Homo sapiens GN=GAMT PE=1 SV=1	42	8	95.7	90.9	84.4	102.3	81.0	68.5	101.7
Q14376	UDP-glucose 4-epimerase OS=Homo sapiens GN=GALE PE=1 SV=2	64	18	99.6	148.6	79.6	98.6	96.9	77.8	130.4
Q14444	Caprin-1 OS=Homo sapiens GN=CAPRIN1 PE=1 SV=2	40	35	37.3	62.0	38.8	54.6	91.6	128.0	94.1
Q14493	Histone RNA hairpin-binding protein OS=Homo sapiens GN=SLBP PE=1 SV=1	43	13	63.3	70.8	96.9	123.3	107.4	174.4	192.0
Q14498	RNA-binding protein 39 OS=Homo sapiens GN=RBM39 PE=1 SV=2	57	34	56.9	72.9	58.5	62.5	100.5	122.0	96.5
Q14517	Protocadherin Fat 1 OS=Homo sapiens GN=FAT1 PE=1 SV=2	19	60	60.6	95.8	162.3	164.0	148.8	94.8	58.3
Q14527	Helicase-like transcription factor OS=Homo sapiens GN=HLTF PE=1 SV=2	56	56	51.2	58.8	60.6	72.6	83.6	96.0	173.6
Q14534	Squalene monooxygenase OS=Homo sapiens GN=SQLE PE=1 SV=3	41	19	77.1	106.3	129.0	125.5	164.2	97.6	52.2
Q14554	Protein disulfide-isomerase A5 OS=Homo sapiens GN=PDIA5 PE=1 SV=1	54	34	76.7	99.1	142.8	162.5	163.0	82.6	38.6
Q14558	Phosphoribosyl pyrophosphate synthase-associated protein 1 OS=Homo sapiens GN=PRPSAP1 PE=1 SV=2	62	17	67.4	71.3	34.1	42.6	80.2	79.7	89.7
Q14562	ATP-dependent RNA helicase DHX8 OS=Homo sapiens GN=DHX8 PE=1 SV=1	46	44	62.7	59.3	89.7	107.6	125.7	213.2	196.7
Q14566	DNA replication licensing factor MCM6 OS=Homo sapiens GN=MCM6 PE=1 SV=1	65	60	85.1	82.5	86.9	115.2	74.6	71.1	124.9
Q14571	Inositol 1,4,5-trisphosphate receptor type 2 OS=Homo sapiens GN=ITPR2 PE=1 SV=2	46	113	75.7	111.0	142.4	155.9	158.7	90.3	47.4
Q14573	Inositol 1,4,5-trisphosphate receptor type 3 OS=Homo sapiens GN=ITPR3 PE=1 SV=2	32	72	69.7	114.6	114.5	134.6	156.3	94.5	47.6
Q14642	Type I inositol 1,4,5-trisphosphate 5-phosphatase OS=Homo sapiens GN=INPP5A PE=1 SV=1	37	13	88.5	112.7	198.9	171.5	172.6	68.0	37.1
Q14643	Inositol 1,4,5-trisphosphate receptor type 1 OS=Homo sapiens GN=ITPR1 PE=1 SV=3	35	81	93.7	125.6	140.3	137.6	139.7	79.6	53.6
Q14644	Ras GTPase-activating protein 3 OS=Homo sapiens GN=RASA3 PE=1 SV=3	69	46	63.0	101.0	193.4	190.9	131.7	66.2	36.7
Q14651	Plastin-1 OS=Homo sapiens GN=PLS1 PE=1 SV=2	38	22	97.9	103.7	116.7	151.4	101.4	79.4	131.2
Q14669	E3 ubiquitin-protein ligase TRIP12 OS=Homo sapiens GN=TRIP12 PE=1 SV=1	31	49	112.9	119.7	109.8	118.3	114.0	137.6	135.9
Q14671	Pumilio homolog 1 OS=Homo sapiens GN=PUM1 PE=1 SV=3	36	37	64.7	74.4	62.7	77.0	121.4	185.6	146.7
Q14676	Mediator of DNA damage checkpoint protein 1 OS=Homo sapiens GN=MDC1 PE=1 SV=3	31	30	97.0	75.0	83.5	89.2	123.4	193.5	189.6
Q14677	Clathrin interactor 1 OS=Homo sapiens GN=CLINT1 PE=1 SV=1	38	31	60.2	79.3	83.2	99.0	132.6	215.0	185.1
Q14680	Maternal embryonic leucine zipper kinase OS=Homo sapiens GN=MELK PE=1 SV=3	48	25	86.3	123.1	132.3	128.5	127.0	104.8	86.6
Q14683	Structural maintenance of chromosomes protein 1A OS=Homo sapiens GN=SMC1A PE=1 SV=2	63	85	101.3	79.8	91.0	96.3	127.8	194.5	142.6
Q14684	Ribosomal RNA processing protein 1 homolog B OS=Homo sapiens GN=RRP1B PE=1 SV=3	52	38	76.8	79.4	86.1	82.9	123.3	173.1	141.4
Q14687	Genetic suppressor element 1 OS=Homo sapiens GN=GSE1 PE=1 SV=3	36	30	82.3	90.1	94.2	103.1	105.4	90.3	128.5
Q14690	Protein RRP5 homolog OS=Homo sapiens GN=PDCD11 PE=1 SV=3	38	61	129.3	108.7	112.2	95.2	111.0	138.2	109.2
Q14691	DNA replication complex GINS protein PSF1 OS=Homo sapiens GN=GINS1 PE=1 SV=1	48	9	69.5	48.5	19.5	17.1	88.1	47.3	60.1
Q14692	Ribosome biogenesis protein BMS1 homolog OS=Homo sapiens GN=BMS1 PE=1 SV=1	36	37	139.3	64.8	118.3	117.3	108.8	131.5	108.0
Q14694	Ubiquitin carboxyl-terminal hydrolase 10 OS=Homo sapiens GN=USP10 PE=1 SV=2	60	44	52.8	52.3	76.7	107.1	123.5	211.4	131.5
Q14696	LDLR chaperone MESD OS=Homo sapiens GN=MESDC2 PE=1 SV=2	54	16	79.4	124.2	138.4	143.4	144.7	86.2	55.3
Q14697	Neutral alpha-glucosidase AB OS=Homo sapiens GN=GANAB PE=1 SV=3	73	61	89.4	106.3	121.1	126.3	144.9	79.8	51.3
Q14699	Raftlin OS=Homo sapiens GN=RFTN1 PE=1 SV=4	59	31	81.3	122.0	178.5	157.9	122.8	55.7	39.9
Q14738	Serine/threonine-protein phosphatase 2A 56 kDa regulatory subunit delta isoform OS=Homo sapiens GN=PPP2R5D PE=1 SV=1	42	29	127.7	116.8	122.4	102.5	44.8	30.1	50.3
Q14739	Lamin-B receptor OS=Homo sapiens GN=LBR PE=1 SV=2	29	18	95.3	119.9	155.1	149.4	164.6	93.8	39.3
Q14746	Conserved oligomeric Golgi complex subunit 2 OS=Homo sapiens GN=COG2 PE=1 SV=1	34	17	104.6	118.1	93.8	105.8	86.1	67.5	85.8
Q14761	Protein tyrosine phosphatase receptor type C-associated protein OS=Homo sapiens GN=PTPRCAP PE=1 SV=1	46	7	82.8	101.5	88.5	80.6	98.3	66.0	66.2
Q14764	Major vault protein OS=Homo sapiens GN=MVP PE=1 SV=4	46	30	45.0	70.7	50.1	58.9	102.5	135.1	145.9
Q14789	Golgin subfamily B member 1 OS=Homo sapiens GN=GOLGB1 PE=1 SV=2	74	233	77.7	148.8	179.5	148.6	90.9	64.0	59.8
Q14790	Caspase-8 OS=Homo sapiens GN=CASP8 PE=1 SV=1	59	22	105.6	95.5	145.6	134.6	97.6	87.9	111.9
Q14807	Kinesin-like protein KIF22 OS=Homo sapiens GN=KIF22 PE=1 SV=5	45	22	130.7	120.6	138.2	110.4	123.1	141.2	100.1
Q14839	Chromodomain-helicase-DNA-binding protein 4 OS=Homo sapiens GN=CHD4 PE=1 SV=2	47	78	105.5	81.7	128.8	127.1	113.7	129.4	128.9
Q14847	LIM and SH3 domain protein 1 OS=Homo sapiens GN=LASP1 PE=1 SV=2	73	23	49.1	59.4	167.6	201.8	87.9	62.1	113.3
Q14849	StAR-related lipid transfer protein 3 OS=Homo sapiens GN=STARD3 PE=1 SV=2	36	14	26.7	62.5	130.6	272.4	110.5	109.6	67.4
Q14966	Zinc finger protein 638 OS=Homo sapiens GN=ZNF638 PE=1 SV=2	33	58	52.4	64.4	60.8	68.8	111.3	125.9	108.2
Q14974	Importin subunit beta-1 OS=Homo sapiens GN=KPNB1 PE=1 SV=2	53	41	102.8	98.9	114.9	120.2	93.9	84.5	123.1
Q14978	Nucleolar and coiled-body phosphoprotein 1 OS=Homo sapiens GN=NOLC1 PE=1 SV=2	63	42	49.9	47.3	70.7	146.9	70.2	129.7	243.8
Q14980	Nuclear mitotic apparatus protein 1 OS=Homo sapiens GN=NUMA1 PE=1 SV=2	64	119	79.2	73.1	88.8	98.3	122.7	159.3	161.8
Q14997	Proteasome activator complex subunit 4 OS=Homo sapiens GN=PSME4 PE=1 SV=2	16	21	76.3	113.7	107.6	113.8	111.9	103.8	222.0
Q14BN4	Sarcolemmal membrane-associated protein OS=Homo sapiens GN=SLMAP PE=1 SV=1	67	52	82.0	112.1	138.9	151.2	124.5	80.9	55.7
Q14C86	GTPase-activating protein and VPS9 domain-containing protein 1 OS=Homo sapiens GN=GAPVD1 PE=1 SV=2	31	38	85.0	95.8	69.8	78.5	97.6	90.1	114.3
Q14CB8	Rho GTPase-activating protein 19 OS=Homo sapiens GN=ARHGAP19 PE=1 SV=1	60	26	71.4	81.1	40.4	37.6	95.9	80.0	72.2
Q14CX7	N-alpha-acetyltransferase 25, NatB auxiliary subunit OS=Homo sapiens GN=NAA25 PE=1 SV=1	43	39	57.9	53.1	96.2	112.0	141.9	232.4	169.1
Q15003	Condensin complex subunit 2 OS=Homo sapiens GN=NCAPH PE=1 SV=3	62	39	73.2	86.6	60.2	76.6	84.8	83.3	109.9
Q15004	PCNA-associated factor OS=Homo sapiens GN=KIAA0101 PE=1 SV=1	74	8	68.5	52.8	30.1	25.4	91.4	70.6	51.7
Q15005	Signal peptidase complex subunit 2 OS=Homo sapiens GN=SPCS2 PE=1 SV=3	61	22	69.6	91.9	151.9	172.3	164.0	96.2	44.5
Q15006	ER membrane protein complex subunit 2 OS=Homo sapiens GN=EMC2 PE=1 SV=1	56	16	72.5	94.5	124.8	115.0	140.3	64.9	35.6
Q15007	Pre-mRNA-splicing regulator WTAP OS=Homo sapiens GN=WTAP PE=1 SV=2	51	23	82.9	74.3	97.5	111.4	110.0	149.9	183.9
Q15008	26S proteasome non-ATPase regulatory subunit 6 OS=Homo sapiens GN=PSMD6 PE=1 SV=1	65	35	93.7	101.5	87.6	97.5	97.6	93.3	138.3
Q15018	BRISC complex subunit Abro1 OS=Homo sapiens GN=FAM175B PE=1 SV=2	43	17	95.7	85.8	181.3	118.3	136.7	53.1	100.1
Q15019	Septin-2 OS=Homo sapiens GN=SEPT2 PE=1 SV=1	81	30	90.2	90.6	228.5	187.9	91.8	45.1	38.5
Q15020	Squamous cell carcinoma antigen recognized by T-cells 3 OS=Homo sapiens GN=SART3 PE=1 SV=1	58	50	91.6	84.3	88.7	92.0	84.2	80.3	107.0
Q15021	Condensin complex subunit 1 OS=Homo sapiens GN=NCAPD2 PE=1 SV=3	50	65	89.6	104.0	99.6	104.3	90.4	95.6	168.4
Q15022	Polycomb protein SUZ12 OS=Homo sapiens GN=SUZ12 PE=1 SV=3	35	16	155.6	131.0	114.0	119.8	107.5	123.4	138.5
Q15027	Arf-GAP with coiled-coil, ANK repeat and PH domain-containing protein 1 OS=Homo sapiens GN=ACAP1 PE=1 SV=1	66	48	99.4	71.5	157.9	128.3	124.0	105.0	77.4
Q15029	116 kDa U5 small nuclear ribonucleoprotein component OS=Homo sapiens GN=EFTUD2 PE=1 SV=1	79	76	64.4	72.3	66.7	81.4	113.3	158.8	141.4
Q15031	Probable leucine--tRNA ligase, mitochondrial OS=Homo sapiens GN=LARS2 PE=1 SV=2	57	44	331.1	216.7	75.7	23.4	12.9	16.2	24.2
Q15032	R3H domain-containing protein 1 OS=Homo sapiens GN=R3HDM1 PE=1 SV=3	22	19	67.5	84.9	72.4	82.8	120.7	152.9	139.4
Q15036	Sorting nexin-17 OS=Homo sapiens GN=SNX17 PE=1 SV=1	55	23	114.4	119.4	125.3	135.3	118.7	75.9	68.7
Q15041	ADP-ribosylation factor-like protein 6-interacting protein 1 OS=Homo sapiens GN=ARL6IP1 PE=1 SV=2	34	7	59.0	90.7	144.2	170.8	144.4	137.8	70.6
Q15042	Rab3 GTPase-activating protein catalytic subunit OS=Homo sapiens GN=RAB3GAP1 PE=1 SV=3	47	42	114.2	127.9	136.9	155.9	93.7	65.0	102.1
Q15043	Zinc transporter ZIP14 OS=Homo sapiens GN=SLC39A14 PE=1 SV=3	15	5	59.7	115.0	101.7	132.1	146.0	128.5	78.2
Q15046	Lysine--tRNA ligase OS=Homo sapiens GN=KARS PE=1 SV=3	67	49	66.6	58.5	58.7	47.9	60.9	72.3	111.8
Q15050	Ribosome biogenesis regulatory protein homolog OS=Homo sapiens GN=RRS1 PE=1 SV=2	39	17	73.6	77.9	40.3	46.0	112.2	151.7	153.2
Q15052	Rho guanine nucleotide exchange factor 6 OS=Homo sapiens GN=ARHGEF6 PE=1 SV=2	61	45	101.9	101.4	112.3	117.6	94.2	78.8	100.3
Q15054	DNA polymerase delta subunit 3 OS=Homo sapiens GN=POLD3 PE=1 SV=2	38	18	59.3	53.3	54.8	48.2	67.0	59.2	87.1
Q15056	Eukaryotic translation initiation factor 4H OS=Homo sapiens GN=EIF4H PE=1 SV=5	70	21	64.7	79.4	64.9	78.8	99.9	100.9	118.7
Q15057	Arf-GAP with coiled-coil, ANK repeat and PH domain-containing protein 2 OS=Homo sapiens GN=ACAP2 PE=1 SV=3	46	31	87.3	103.9	139.9	137.1	106.6	69.8	86.0
Q15058	Kinesin-like protein KIF14 OS=Homo sapiens GN=KIF14 PE=1 SV=1	42	57	79.4	103.9	84.4	73.6	108.1	135.9	114.1
Q15061	WD repeat-containing protein 43 OS=Homo sapiens GN=WDR43 PE=1 SV=3	36	23	107.6	77.9	90.2	99.4	125.1	177.9	154.3
Q15067	Peroxisomal acyl-coenzyme A oxidase 1 OS=Homo sapiens GN=ACOX1 PE=1 SV=3	72	42	83.5	106.0	136.0	154.6	161.5	69.4	35.9
Q15070	Mitochondrial inner membrane protein OXA1L OS=Homo sapiens GN=OXA1L PE=1 SV=3	24	12	312.4	229.1	84.1	29.5	13.9	10.9	17.3
Q15075	Early endosome antigen 1 OS=Homo sapiens GN=EEA1 PE=1 SV=2	36	42	57.9	57.7	24.4	23.2	53.4	39.6	61.3
Q15084	Protein disulfide-isomerase A6 OS=Homo sapiens GN=PDIA6 PE=1 SV=1	63	28	91.3	117.0	119.0	107.6	130.7	72.6	65.3
Q15102	Platelet-activating factor acetylhydrolase IB subunit gamma OS=Homo sapiens GN=PAFAH1B3 PE=1 SV=1	90	18	59.6	50.3	142.9	160.3	53.6	46.1	78.4
Q15120	[Pyruvate dehydrogenase (acetyl-transferring)] kinase isozyme 3, mitochondrial OS=Homo sapiens GN=PDK3 PE=1 SV=1	60	21	322.4	252.5	83.1	23.8	12.7	15.9	26.8
Q15126	Phosphomevalonate kinase OS=Homo sapiens GN=PMVK PE=1 SV=3	55	16	123.4	108.5	135.2	129.4	89.8	68.3	81.7
Q15149	Plectin OS=Homo sapiens GN=PLEC PE=1 SV=3	67	338	92.6	98.3	103.2	92.9	90.0	81.9	93.6
Q15154	Pericentriolar material 1 protein OS=Homo sapiens GN=PCM1 PE=1 SV=4	51	105	78.9	88.2	69.4	68.9	100.5	124.8	154.1
Q15181	Inorganic pyrophosphatase OS=Homo sapiens GN=PPA1 PE=1 SV=2	84	25	101.0	113.1	118.2	131.7	98.0	79.3	153.9
Q15185	Prostaglandin E synthase 3 OS=Homo sapiens GN=PTGES3 PE=1 SV=1	54	13	93.6	102.4	129.3	130.1	84.8	92.6	119.2
Q15233	Non-POU domain-containing octamer-binding protein OS=Homo sapiens GN=NONO PE=1 SV=4	76	51	56.5	53.3	73.5	65.6	111.6	164.0	105.3
Q15257	Serine/threonine-protein phosphatase 2A activator OS=Homo sapiens GN=PPP2R4 PE=1 SV=3	54	14	81.9	101.9	102.6	134.2	105.0	91.9	172.0
Q15262	Receptor-type tyrosine-protein phosphatase kappa OS=Homo sapiens GN=PTPRK PE=1 SV=2	36	41	71.6	116.3	173.7	149.4	151.1	77.2	41.2
Q15269	Periodic tryptophan protein 2 homolog OS=Homo sapiens GN=PWP2 PE=2 SV=2	38	34	92.2	90.0	81.0	90.4	127.4	216.0	161.3
[truncated: 2,174 more rows]
