# Supplementary material for: Comparative Analysis of T-Cell Spatial Proteomics and the Influence of HIV Expression
Source: Mol Cell Proteomics. 2022 Jan 8;21(3):100194. doi: 10.1016/j.mcpro.2022.100194 (PMC8956815; doi:10.1016/j.mcpro.2022.100194)
Supplement: dNef1_IndB [file mmc3.csv]

UniProt Accession	Description	Coverage [%]	# Peptides	3K	5.4K	12.2K	24K	78.4K	110K	195.5K
A0AVT1	Ubiquitin-like modifier-activating enzyme 6 OS=Homo sapiens GN=UBA6 PE=1 SV=1	61	54	104.8	101.3	121.8	100.6	85.5	79.3	125.8
A0FGR8	Extended synaptotagmin-2 OS=Homo sapiens GN=ESYT2 PE=1 SV=1	60	62	72.0	118.5	136.6	141.0	142.3	65.9	24.5
A0JLT2	Mediator of RNA polymerase II transcription subunit 19 OS=Homo sapiens GN=MED19 PE=1 SV=2	39	6	68.3	65.3	77.0	93.9	178.4	216.2	110.1
A0PJZ3	Glucoside xylosyltransferase 2 OS=Homo sapiens GN=GXYLT2 PE=2 SV=2	30	11	106.3	148.1	197.6	128.6	121.2	100.3	59.5
A1L020	RNA-binding protein MEX3A OS=Homo sapiens GN=MEX3A PE=1 SV=1	46	15	85.5	69.1	90.4	95.7	123.2	153.6	122.9
A1L0T0	Acetolactate synthase-like protein OS=Homo sapiens GN=ILVBL PE=1 SV=2	56	29	76.4	109.2	116.7	141.2	138.6	73.1	25.2
A1X283	SH3 and PX domain-containing protein 2B OS=Homo sapiens GN=SH3PXD2B PE=1 SV=3	18	14	99.8	101.4	100.2	90.3	111.2	111.3	109.2
A2RRP1	Neuroblastoma-amplified sequence OS=Homo sapiens GN=NBAS PE=1 SV=2	56	113	64.5	98.9	107.5	126.2	174.9	78.7	24.4
A2VDJ0	Transmembrane protein 131-like OS=Homo sapiens GN=KIAA0922 PE=1 SV=2	27	37	53.8	73.2	147.4	157.9	148.8	82.6	17.8
A3KMH1	von Willebrand factor A domain-containing protein 8 OS=Homo sapiens GN=VWA8 PE=1 SV=2	53	93	209.7	193.0	85.4	66.3	71.4	25.1	14.4
A3KN83	Protein strawberry notch homolog 1 OS=Homo sapiens GN=SBNO1 PE=1 SV=1	25	26	83.4	94.9	104.0	102.7	84.8	121.8	144.8
A4D1E9	GTP-binding protein 10 OS=Homo sapiens GN=GTPBP10 PE=1 SV=1	69	23	263.4	205.1	52.7	22.9	14.3	19.3	10.3
A4D1P6	WD repeat-containing protein 91 OS=Homo sapiens GN=WDR91 PE=1 SV=2	29	14	95.6	108.1	173.4	140.0	107.7	99.1	167.8
A5YKK6	CCR4-NOT transcription complex subunit 1 OS=Homo sapiens GN=CNOT1 PE=1 SV=2	50	119	57.7	67.4	77.8	89.3	162.1	159.1	73.0
A6NDG6	Phosphoglycolate phosphatase OS=Homo sapiens GN=PGP PE=1 SV=1	49	12	77.2	102.2	121.5	132.8	87.3	114.0	141.8
A6NHR9	Structural maintenance of chromosomes flexible hinge domain-containing protein 1 OS=Homo sapiens GN=SMCHD1 PE=1 SV=2	43	75	112.5	97.1	78.4	79.2	113.1	129.7	110.3
A6NIH7	Protein unc-119 homolog B OS=Homo sapiens GN=UNC119B PE=1 SV=1	64	10	104.2	93.3	121.5	109.0	84.8	99.9	112.1
A8MVW0	Protein FAM171A2 OS=Homo sapiens GN=FAM171A2 PE=1 SV=1	46	27	59.2	90.1	128.6	139.8	153.7	68.1	25.8
B0I1T2	Unconventional myosin-Ig OS=Homo sapiens GN=MYO1G PE=1 SV=2	75	87	61.1	101.0	128.7	128.0	118.9	46.2	16.9
O00115	Deoxyribonuclease-2-alpha OS=Homo sapiens GN=DNASE2 PE=1 SV=2	21	9	53.9	99.1	157.6	173.8	184.3	52.4	17.4
O00116	Alkyldihydroxyacetonephosphate synthase, peroxisomal OS=Homo sapiens GN=AGPS PE=1 SV=1	76	52	71.4	102.3	143.4	161.1	130.0	45.6	9.6
O00139	Kinesin-like protein KIF2A OS=Homo sapiens GN=KIF2A PE=1 SV=3	44	34	117.7	72.9	89.3	82.0	109.8	130.1	134.2
O00148	ATP-dependent RNA helicase DDX39A OS=Homo sapiens GN=DDX39A PE=1 SV=2	65	34	99.1	121.0	109.5	94.0	102.9	83.9	80.4
O00151	PDZ and LIM domain protein 1 OS=Homo sapiens GN=PDLIM1 PE=1 SV=4	80	26	83.6	81.7	145.5	139.3	68.6	93.4	142.6
O00154	Cytosolic acyl coenzyme A thioester hydrolase OS=Homo sapiens GN=ACOT7 PE=1 SV=3	51	20	62.2	55.2	136.5	149.1	71.4	118.9	163.2
O00159	Unconventional myosin-Ic OS=Homo sapiens GN=MYO1C PE=1 SV=4	35	34	65.4	103.6	131.6	148.7	138.4	55.3	22.3
O00161	Synaptosomal-associated protein 23 OS=Homo sapiens GN=SNAP23 PE=1 SV=1	84	23	61.5	95.5	126.8	134.4	171.9	65.2	35.3
O00165	HCLS1-associated protein X-1 OS=Homo sapiens GN=HAX1 PE=1 SV=2	80	16	279.6	220.3	68.9	35.9	20.1	13.4	7.1
O00170	AH receptor-interacting protein OS=Homo sapiens GN=AIP PE=1 SV=2	72	23	106.9	96.4	122.0	104.3	76.9	81.8	126.1
O00178	GTP-binding protein 1 OS=Homo sapiens GN=GTPBP1 PE=1 SV=3	59	30	82.6	73.8	75.6	79.5	111.3	168.4	174.1
O00182	Galectin-9 OS=Homo sapiens GN=LGALS9 PE=1 SV=2	49	16	45.0	65.4	187.5	247.1	51.4	79.3	51.0
O00186	Syntaxin-binding protein 3 OS=Homo sapiens GN=STXBP3 PE=1 SV=2	68	45	56.8	95.4	136.3	145.0	156.5	72.1	30.6
O00193	Small acidic protein OS=Homo sapiens GN=SMAP PE=1 SV=1	30	6	44.0	33.9	136.3	161.5	36.1	138.0	194.7
O00203	AP-3 complex subunit beta-1 OS=Homo sapiens GN=AP3B1 PE=1 SV=3	43	48	73.8	82.4	110.7	117.8	89.0	112.2	134.4
O00214	Galectin-8 OS=Homo sapiens GN=LGALS8 PE=1 SV=4	44	17	54.3	83.5	121.3	125.9	156.8	72.1	30.3
O00231	26S proteasome non-ATPase regulatory subunit 11 OS=Homo sapiens GN=PSMD11 PE=1 SV=3	69	35	81.3	85.7	99.1	77.3	77.4	71.7	168.0
O00232	26S proteasome non-ATPase regulatory subunit 12 OS=Homo sapiens GN=PSMD12 PE=1 SV=3	71	36	95.4	108.1	94.2	81.1	79.9	78.3	130.4
O00233	26S proteasome non-ATPase regulatory subunit 9 OS=Homo sapiens GN=PSMD9 PE=1 SV=3	47	11	91.6	51.5	142.5	159.9	92.6	109.7	158.1
O00244	Copper transport protein ATOX1 OS=Homo sapiens GN=ATOX1 PE=1 SV=1	59	5	86.5	87.7	109.0	126.0	81.9	108.6	149.9
O00257	E3 SUMO-protein ligase CBX4 OS=Homo sapiens GN=CBX4 PE=1 SV=3	26	11	113.0	100.9	79.0	79.6	115.7	134.4	127.4
O00264	Membrane-associated progesterone receptor component 1 OS=Homo sapiens GN=PGRMC1 PE=1 SV=3	68	14	59.2	82.4	87.1	119.0	125.2	93.7	55.4
O00267	Transcription elongation factor SPT5 OS=Homo sapiens GN=SUPT5H PE=1 SV=1	49	53	93.3	80.8	115.6	112.0	89.1	105.3	149.4
O00273	DNA fragmentation factor subunit alpha OS=Homo sapiens GN=DFFA PE=1 SV=1	58	19	70.1	69.9	120.0	112.5	75.8	101.3	145.9
O00291	Huntingtin-interacting protein 1 OS=Homo sapiens GN=HIP1 PE=1 SV=5	35	33	90.6	134.3	179.2	171.8	120.5	47.4	36.2
O00299	Chloride intracellular channel protein 1 OS=Homo sapiens GN=CLIC1 PE=1 SV=4	78	19	90.6	87.2	115.9	105.7	76.8	88.0	137.3
O00303	Eukaryotic translation initiation factor 3 subunit F OS=Homo sapiens GN=EIF3F PE=1 SV=1	44	16	79.5	79.6	94.0	120.9	58.3	131.4	189.2
O00308	NEDD4-like E3 ubiquitin-protein ligase WWP2 OS=Homo sapiens GN=WWP2 PE=1 SV=2	27	18	94.1	98.2	117.8	121.1	171.6	159.1	111.2
O00311	Cell division cycle 7-related protein kinase OS=Homo sapiens GN=CDC7 PE=1 SV=1	24	10	125.3	100.6	119.1	95.5	105.1	91.8	108.9
O00330	Pyruvate dehydrogenase protein X component, mitochondrial OS=Homo sapiens GN=PDHX PE=1 SV=3	53	25	248.1	203.5	61.5	33.5	29.4	29.4	33.1
O00410	Importin-5 OS=Homo sapiens GN=IPO5 PE=1 SV=4	64	62	73.3	81.3	125.0	115.0	69.5	97.1	144.4
O00411	DNA-directed RNA polymerase, mitochondrial OS=Homo sapiens GN=POLRMT PE=1 SV=2	54	47	261.7	235.2	50.8	19.2	11.6	14.8	15.6
O00422	Histone deacetylase complex subunit SAP18 OS=Homo sapiens GN=SAP18 PE=1 SV=1	92	20	73.0	47.8	56.8	70.1	126.9	193.5	172.9
O00425	Insulin-like growth factor 2 mRNA-binding protein 3 OS=Homo sapiens GN=IGF2BP3 PE=1 SV=2	61	39	62.7	52.6	73.4	88.9	135.7	183.6	141.1
O00429	Dynamin-1-like protein OS=Homo sapiens GN=DNM1L PE=1 SV=2	74	46	98.6	104.8	109.6	98.7	86.1	87.0	113.8
O00442	RNA 3'-terminal phosphate cyclase OS=Homo sapiens GN=RTCA PE=1 SV=1	63	19	124.0	108.9	102.7	83.7	100.4	88.7	141.3
O00462	Beta-mannosidase OS=Homo sapiens GN=MANBA PE=2 SV=3	31	22	46.5	80.1	150.8	168.7	165.3	55.7	20.6
O00463	TNF receptor-associated factor 5 OS=Homo sapiens GN=TRAF5 PE=1 SV=2	49	21	93.1	102.1	102.7	102.0	95.3	84.3	66.5
O00471	Exocyst complex component 5 OS=Homo sapiens GN=EXOC5 PE=1 SV=1	54	40	97.1	123.2	123.7	114.3	111.3	72.9	69.2
O00483	Cytochrome c oxidase subunit NDUFA4 OS=Homo sapiens GN=NDUFA4 PE=1 SV=1	56	8	305.7	235.0	55.3	27.8	12.4	11.0	12.9
O00487	26S proteasome non-ATPase regulatory subunit 14 OS=Homo sapiens GN=PSMD14 PE=1 SV=1	80	18	90.6	68.0	120.2	110.9	68.3	97.1	175.1
O00505	Importin subunit alpha-4 OS=Homo sapiens GN=KPNA3 PE=1 SV=2	44	19	89.1	83.5	125.6	112.0	87.5	68.3	159.4
O00541	Pescadillo homolog OS=Homo sapiens GN=PES1 PE=1 SV=1	43	27	113.7	91.1	79.8	75.1	93.8	133.1	131.0
O00560	Syntenin-1 OS=Homo sapiens GN=SDCBP PE=1 SV=1	66	13	65.7	94.5	131.1	115.6	132.2	88.2	55.2
O00566	U3 small nucleolar ribonucleoprotein protein MPP10 OS=Homo sapiens GN=MPHOSPH10 PE=1 SV=2	42	26	87.4	54.2	78.4	88.7	117.5	189.2	191.1
O00567	Nucleolar protein 56 OS=Homo sapiens GN=NOP56 PE=1 SV=4	69	43	112.7	92.6	79.4	84.6	108.7	116.2	101.4
O00571	ATP-dependent RNA helicase DDX3X OS=Homo sapiens GN=DDX3X PE=1 SV=3	76	60	107.9	102.5	91.6	89.2	112.4	119.2	91.8
O00584	Ribonuclease T2 OS=Homo sapiens GN=RNASET2 PE=1 SV=2	54	13	53.2	90.7	166.9	181.4	105.9	36.6	10.4
O00592	Podocalyxin OS=Homo sapiens GN=PODXL PE=1 SV=2	14	6	50.8	61.6	85.6	99.1	158.5	171.7	119.2
O00629	Importin subunit alpha-3 OS=Homo sapiens GN=KPNA4 PE=1 SV=1	52	23	81.5	72.8	127.9	111.7	72.3	89.1	169.0
O00743	Serine/threonine-protein phosphatase 6 catalytic subunit OS=Homo sapiens GN=PPP6C PE=1 SV=1	58	18	46.3	32.0	134.4	140.8	56.3	117.1	226.5
O00746	Nucleoside diphosphate kinase, mitochondrial OS=Homo sapiens GN=NME4 PE=1 SV=1	65	16	187.0	171.0	64.1	42.5	36.9	25.2	19.7
O00750	Phosphatidylinositol 4-phosphate 3-kinase C2 domain-containing subunit beta OS=Homo sapiens GN=PIK3C2B PE=1 SV=2	17	18	107.9	138.7	151.0	139.2	131.9	120.7	103.8
O00754	Lysosomal alpha-mannosidase OS=Homo sapiens GN=MAN2B1 PE=1 SV=3	35	30	52.5	87.8	140.7	168.2	155.7	55.2	17.0
O00764	Pyridoxal kinase OS=Homo sapiens GN=PDXK PE=1 SV=1	33	9	64.9	61.2	81.5	121.6	57.0	101.0	184.2
O00767	Acyl-CoA desaturase OS=Homo sapiens GN=SCD PE=1 SV=2	9	6	82.5	113.2	123.2	133.0	221.9	71.7	10.6
O14497	AT-rich interactive domain-containing protein 1A OS=Homo sapiens GN=ARID1A PE=1 SV=3	29	44	119.3	97.6	88.4	80.0	109.1	122.4	129.7
O14523	C2 domain-containing protein 2-like OS=Homo sapiens GN=C2CD2L PE=1 SV=3	45	22	67.0	99.6	99.2	128.3	142.8	70.7	25.2
O14526	F-BAR domain only protein 1 OS=Homo sapiens GN=FCHO1 PE=1 SV=2	33	21	69.5	102.6	111.0	117.8	116.8	74.2	70.6
O14530	Thioredoxin domain-containing protein 9 OS=Homo sapiens GN=TXNDC9 PE=1 SV=2	54	14	100.0	108.0	121.2	144.6	95.5	139.7	161.3
O14562	Ubiquitin domain-containing protein UBFD1 OS=Homo sapiens GN=UBFD1 PE=1 SV=2	38	13	81.7	96.3	116.6	128.0	102.8	98.8	113.8
O14578	Citron Rho-interacting kinase OS=Homo sapiens GN=CIT PE=1 SV=2	55	108	79.9	67.6	92.5	77.9	127.1	139.9	117.5
O14579	Coatomer subunit epsilon OS=Homo sapiens GN=COPE PE=1 SV=3	63	21	70.2	76.8	132.6	114.7	71.9	75.3	126.3
O14617	AP-3 complex subunit delta-1 OS=Homo sapiens GN=AP3D1 PE=1 SV=1	46	45	82.0	88.8	100.1	99.6	105.4	113.3	138.7
O14618	Copper chaperone for superoxide dismutase OS=Homo sapiens GN=CCS PE=1 SV=1	30	7	91.2	102.7	127.7	118.2	101.1	86.3	100.0
O14639	Actin-binding LIM protein 1 OS=Homo sapiens GN=ABLIM1 PE=1 SV=3	66	46	69.6	96.9	138.4	134.6	119.7	56.7	45.9
O14641	Segment polarity protein dishevelled homolog DVL-2 OS=Homo sapiens GN=DVL2 PE=1 SV=1	29	15	130.8	123.6	140.5	137.7	110.1	119.2	131.0
O14646	Chromodomain-helicase-DNA-binding protein 1 OS=Homo sapiens GN=CHD1 PE=1 SV=2	38	64	97.6	93.1	87.7	82.3	90.7	105.4	162.9
O14653	Golgi SNAP receptor complex member 2 OS=Homo sapiens GN=GOSR2 PE=1 SV=2	67	15	69.5	100.1	133.7	137.2	151.0	90.6	33.2
O14656	Torsin-1A OS=Homo sapiens GN=TOR1A PE=1 SV=1	38	16	74.3	122.7	107.5	139.2	121.9	72.1	11.6
O14662	Syntaxin-16 OS=Homo sapiens GN=STX16 PE=1 SV=3	52	14	36.9	53.0	80.7	97.6	171.2	133.9	65.0
O14672	Disintegrin and metalloproteinase domain-containing protein 10 OS=Homo sapiens GN=ADAM10 PE=1 SV=1	62	41	60.4	93.8	120.1	130.3	167.5	65.1	25.1
O14681	Etoposide-induced protein 2.4 homolog OS=Homo sapiens GN=EI24 PE=1 SV=4	9	6	21.3	28.3	150.6	177.2	99.3	91.1	27.5
O14683	Tumor protein p53-inducible protein 11 OS=Homo sapiens GN=TP53I11 PE=1 SV=2	25	7	47.4	55.5	117.3	228.1	116.0	106.0	37.8
O14733	Dual specificity mitogen-activated protein kinase kinase 7 OS=Homo sapiens GN=MAP2K7 PE=1 SV=2	50	16	133.6	125.9	96.1	76.8	92.4	69.8	59.7
O14734	Acyl-coenzyme A thioesterase 8 OS=Homo sapiens GN=ACOT8 PE=1 SV=1	48	16	76.4	107.3	144.3	156.8	162.4	48.3	7.5
O14744	Protein arginine N-methyltransferase 5 OS=Homo sapiens GN=PRMT5 PE=1 SV=4	40	29	91.9	88.5	98.7	102.3	85.6	109.4	175.8
O14745	Na(+)/H(+) exchange regulatory cofactor NHE-RF1 OS=Homo sapiens GN=SLC9A3R1 PE=1 SV=4	71	31	62.9	80.0	130.6	135.8	106.9	76.7	90.1
O14757	Serine/threonine-protein kinase Chk1 OS=Homo sapiens GN=CHEK1 PE=1 SV=2	43	22	98.7	102.5	89.5	89.0	106.5	104.9	82.2
O14763	Tumor necrosis factor receptor superfamily member 10B OS=Homo sapiens GN=TNFRSF10B PE=1 SV=2	19	6	87.0	117.6	171.6	152.6	232.9	81.3	46.6
O14773	Tripeptidyl-peptidase 1 OS=Homo sapiens GN=TPP1 PE=1 SV=2	30	9	53.1	96.1	157.6	181.5	160.9	64.4	20.3
O14776	Transcription elongation regulator 1 OS=Homo sapiens GN=TCERG1 PE=1 SV=2	40	64	60.4	58.5	78.7	86.2	146.7	152.1	135.9
O14777	Kinetochore protein NDC80 homolog OS=Homo sapiens GN=NDC80 PE=1 SV=1	44	26	131.0	107.9	119.1	111.9	111.8	131.9	140.2
O14802	DNA-directed RNA polymerase III subunit RPC1 OS=Homo sapiens GN=POLR3A PE=1 SV=2	47	48	89.1	88.3	90.0	87.5	98.0	116.2	177.7
O14818	Proteasome subunit alpha type-7 OS=Homo sapiens GN=PSMA7 PE=1 SV=1	71	23	72.9	76.2	101.4	77.0	69.5	78.1	230.0
O14828	Secretory carrier-associated membrane protein 3 OS=Homo sapiens GN=SCAMP3 PE=1 SV=3	57	20	40.3	51.2	66.2	104.1	116.8	147.5	166.3
O14832	Phytanoyl-CoA dioxygenase, peroxisomal OS=Homo sapiens GN=PHYH PE=1 SV=1	43	14	61.9	83.6	188.6	192.5	139.3	51.7	9.0
O14893	Gem-associated protein 2 OS=Homo sapiens GN=GEMIN2 PE=1 SV=1	21	6	83.9	72.5	83.0	84.5	112.7	150.6	176.3
O14920	Inhibitor of nuclear factor kappa-B kinase subunit beta OS=Homo sapiens GN=IKBKB PE=1 SV=1	40	21	116.8	124.1	114.3	104.1	94.7	84.5	85.1
O14929	Histone acetyltransferase type B catalytic subunit OS=Homo sapiens GN=HAT1 PE=1 SV=1	65	21	88.8	94.4	110.5	94.8	84.5	84.8	156.0
O14933	Ubiquitin/ISG15-conjugating enzyme E2 L6 OS=Homo sapiens GN=UBE2L6 PE=1 SV=4	86	12	114.3	113.1	103.4	109.3	82.3	88.5	105.5
O14949	Cytochrome b-c1 complex subunit 8 OS=Homo sapiens GN=UQCRQ PE=1 SV=4	48	5	272.8	233.1	48.4	20.5	8.7	5.6	6.4
O14950	Myosin regulatory light chain 12B OS=Homo sapiens GN=MYL12B PE=1 SV=2	66	13	98.4	93.7	121.3	80.8	77.4	63.1	271.0
O14964	Hepatocyte growth factor-regulated tyrosine kinase substrate OS=Homo sapiens GN=HGS PE=1 SV=1	30	25	81.6	99.7	125.9	123.5	89.7	82.6	107.3
O14965	Aurora kinase A OS=Homo sapiens GN=AURKA PE=1 SV=2	64	25	96.5	77.3	165.4	147.6	74.1	94.7	114.3
O14966	Ras-related protein Rab-7L1 OS=Homo sapiens GN=RAB29 PE=1 SV=1	67	17	78.1	101.1	96.5	104.2	136.8	67.3	27.7
O14967	Calmegin OS=Homo sapiens GN=CLGN PE=1 SV=1	35	17	73.9	90.3	111.7	144.2	168.7	82.4	19.3
O14972	Down syndrome critical region protein 3 OS=Homo sapiens GN=DSCR3 PE=2 SV=1	32	9	88.1	107.2	129.4	129.7	139.4	94.5	106.5
O14974	Protein phosphatase 1 regulatory subunit 12A OS=Homo sapiens GN=PPP1R12A PE=1 SV=1	47	48	54.7	49.9	122.6	126.6	90.8	108.5	145.7
O14975	Very long-chain acyl-CoA synthetase OS=Homo sapiens GN=SLC27A2 PE=1 SV=2	46	24	67.3	86.5	88.6	116.7	147.8	82.6	26.8
O14976	Cyclin-G-associated kinase OS=Homo sapiens GN=GAK PE=1 SV=2	44	47	113.1	130.5	125.4	109.4	103.7	83.6	66.9
O14979	Heterogeneous nuclear ribonucleoprotein D-like OS=Homo sapiens GN=HNRNPDL PE=1 SV=3	57	32	43.4	30.9	57.8	89.4	76.9	252.9	200.5
O14980	Exportin-1 OS=Homo sapiens GN=XPO1 PE=1 SV=1	41	46	97.8	110.8	122.6	102.2	82.2	85.8	131.8
O15014	Zinc finger protein 609 OS=Homo sapiens GN=ZNF609 PE=1 SV=2	17	16	92.4	79.5	74.4	78.3	148.4	153.9	94.5
O15020	Spectrin beta chain, non-erythrocytic 2 OS=Homo sapiens GN=SPTBN2 PE=1 SV=3	52	117	82.4	105.2	134.8	133.8	117.2	75.8	60.8
O15027	Protein transport protein Sec16A OS=Homo sapiens GN=SEC16A PE=1 SV=3	41	63	86.7	105.5	118.4	111.5	103.2	98.9	109.0
O15042	U2 snRNP-associated SURP motif-containing protein OS=Homo sapiens GN=U2SURP PE=1 SV=2	51	52	64.9	66.5	79.0	80.7	126.8	173.4	189.9
O15056	Synaptojanin-2 OS=Homo sapiens GN=SYNJ2 PE=1 SV=3	9	11	73.9	88.7	93.2	123.1	99.9	156.9	161.4
O15067	Phosphoribosylformylglycinamidine synthase OS=Homo sapiens GN=PFAS PE=1 SV=4	61	64	87.9	87.4	117.3	116.4	84.2	98.9	140.1
O15078	Centrosomal protein of 290 kDa OS=Homo sapiens GN=CEP290 PE=1 SV=2	26	52	103.0	88.7	73.2	72.0	99.9	160.1	158.9
O15084	Serine/threonine-protein phosphatase 6 regulatory ankyrin repeat subunit A OS=Homo sapiens GN=ANKRD28 PE=1 SV=5	40	29	103.8	106.2	115.3	96.9	101.8	83.5	144.4
O15111	Inhibitor of nuclear factor kappa-B kinase subunit alpha OS=Homo sapiens GN=CHUK PE=1 SV=2	37	26	111.4	133.5	104.2	98.3	83.3	63.1	77.5
O15117	FYN-binding protein OS=Homo sapiens GN=FYB PE=1 SV=2	54	38	81.2	82.4	96.2	107.4	130.5	145.5	106.5
O15118	Niemann-Pick C1 protein OS=Homo sapiens GN=NPC1 PE=1 SV=2	17	19	57.2	84.1	150.8	159.6	181.7	74.5	29.2
O15126	Secretory carrier-associated membrane protein 1 OS=Homo sapiens GN=SCAMP1 PE=1 SV=2	36	12	43.0	45.8	83.1	106.6	144.0	164.1	138.2
O15127	Secretory carrier-associated membrane protein 2 OS=Homo sapiens GN=SCAMP2 PE=1 SV=2	29	11	39.1	54.2	73.6	131.7	130.5	180.4	89.3
O15143	Actin-related protein 2/3 complex subunit 1B OS=Homo sapiens GN=ARPC1B PE=1 SV=3	62	25	78.0	85.4	104.0	104.3	96.0	102.1	181.6
O15144	Actin-related protein 2/3 complex subunit 2 OS=Homo sapiens GN=ARPC2 PE=1 SV=1	85	32	61.1	79.9	103.4	97.0	82.5	98.9	179.2
O15145	Actin-related protein 2/3 complex subunit 3 OS=Homo sapiens GN=ARPC3 PE=1 SV=3	82	15	59.1	55.9	110.0	106.4	57.1	104.0	183.3
O15160	DNA-directed RNA polymerases I and III subunit RPAC1 OS=Homo sapiens GN=POLR1C PE=1 SV=1	58	16	119.3	114.9	109.9	111.5	89.0	99.2	117.5
O15162	Phospholipid scramblase 1 OS=Homo sapiens GN=PLSCR1 PE=1 SV=1	21	7	74.9	93.3	170.4	175.4	193.5	93.5	63.4
O15182	Centrin-3 OS=Homo sapiens GN=CETN3 PE=1 SV=2	53	11	131.2	82.5	117.3	107.5	110.1	117.0	105.8
O15212	Prefoldin subunit 6 OS=Homo sapiens GN=PFDN6 PE=1 SV=1	74	17	75.5	86.8	119.3	139.6	80.0	128.9	166.8
O15213	WD repeat-containing protein 46 OS=Homo sapiens GN=WDR46 PE=1 SV=3	45	23	96.5	78.0	70.2	86.5	129.1	179.3	137.3
O15226	NF-kappa-B-repressing factor OS=Homo sapiens GN=NKRF PE=1 SV=2	49	33	89.1	81.6	71.7	84.5	138.0	185.2	141.3
O15228	Dihydroxyacetone phosphate acyltransferase OS=Homo sapiens GN=GNPAT PE=1 SV=1	51	39	65.6	116.4	129.4	137.5	172.3	43.6	6.7
O15234	Protein CASC3 OS=Homo sapiens GN=CASC3 PE=1 SV=2	39	19	80.3	77.6	90.0	95.2	101.2	133.8	113.3
O15254	Peroxisomal acyl-coenzyme A oxidase 3 OS=Homo sapiens GN=ACOX3 PE=1 SV=2	52	30	72.6	112.4	120.0	130.4	142.4	63.4	29.6
O15258	Protein RER1 OS=Homo sapiens GN=RER1 PE=1 SV=1	35	9	67.9	91.9	115.7	112.4	152.6	81.2	22.7
O15269	Serine palmitoyltransferase 1 OS=Homo sapiens GN=SPTLC1 PE=1 SV=1	55	26	73.2	99.0	116.7	134.2	156.2	86.2	24.9
O15270	Serine palmitoyltransferase 2 OS=Homo sapiens GN=SPTLC2 PE=1 SV=1	62	30	51.0	58.1	120.4	142.3	136.7	105.9	65.0
O15294	UDP-N-acetylglucosamine--peptide N-acetylglucosaminyltransferase 110 kDa subunit OS=Homo sapiens GN=OGT PE=1 SV=3	43	37	105.4	99.8	106.5	95.8	96.5	96.2	116.4
O15320	cTAGE family member 5 OS=Homo sapiens GN=CTAGE5 PE=1 SV=4	50	37	65.9	89.3	126.7	138.8	155.4	75.8	20.8
O15321	Transmembrane 9 superfamily member 1 OS=Homo sapiens GN=TM9SF1 PE=2 SV=2	24	11	78.0	131.1	135.0	119.7	113.7	73.6	45.0
O15347	High mobility group protein B3 OS=Homo sapiens GN=HMGB3 PE=1 SV=4	56	21	143.2	106.8	80.5	84.3	97.0	122.5	118.5
O15355	Protein phosphatase 1G OS=Homo sapiens GN=PPM1G PE=1 SV=1	52	28	78.4	79.5	122.4	117.2	85.2	93.8	148.1
O15371	Eukaryotic translation initiation factor 3 subunit D OS=Homo sapiens GN=EIF3D PE=1 SV=1	66	36	71.4	77.0	95.0	99.2	90.2	121.6	170.4
O15372	Eukaryotic translation initiation factor 3 subunit H OS=Homo sapiens GN=EIF3H PE=1 SV=1	57	27	77.2	72.9	106.1	101.9	73.8	118.3	185.0
O15379	Histone deacetylase 3 OS=Homo sapiens GN=HDAC3 PE=1 SV=2	48	14	89.3	91.8	93.9	108.0	103.8	123.4	133.8
O15382	Branched-chain-amino-acid aminotransferase, mitochondrial OS=Homo sapiens GN=BCAT2 PE=1 SV=2	57	20	290.5	226.8	52.8	19.3	7.9	10.0	12.3
O15397	Importin-8 OS=Homo sapiens GN=IPO8 PE=1 SV=2	26	22	104.0	111.1	114.7	107.2	87.2	85.7	127.4
O15400	Syntaxin-7 OS=Homo sapiens GN=STX7 PE=1 SV=4	55	15	38.1	61.7	100.2	120.9	153.9	141.1	89.7
O15439	Multidrug resistance-associated protein 4 OS=Homo sapiens GN=ABCC4 PE=1 SV=3	28	30	82.0	156.5	140.7	153.7	109.6	50.1	20.5
O15446	DNA-directed RNA polymerase I subunit RPA34 OS=Homo sapiens GN=CD3EAP PE=1 SV=1	61	19	98.8	62.3	80.8	81.1	122.9	161.9	138.9
O15498	Synaptobrevin homolog YKT6 OS=Homo sapiens GN=YKT6 PE=1 SV=1	66	14	71.0	86.5	138.2	134.6	107.0	139.7	139.7
O15504	Nucleoporin-like protein 2 OS=Homo sapiens GN=NUPL2 PE=1 SV=1	45	15	45.5	43.4	98.0	126.6	87.4	170.5	130.4
O15511	Actin-related protein 2/3 complex subunit 5 OS=Homo sapiens GN=ARPC5 PE=1 SV=3	83	13	76.0	81.9	108.4	116.4	100.8	113.2	128.0
O15514	DNA-directed RNA polymerase II subunit RPB4 OS=Homo sapiens GN=POLR2D PE=1 SV=1	49	6	66.3	21.0	113.5	125.1	77.2	113.0	243.9
O15530	3-phosphoinositide-dependent protein kinase 1 OS=Homo sapiens GN=PDPK1 PE=1 SV=1	50	24	96.7	110.2	110.3	116.6	100.1	77.7	67.8
O15533	Tapasin OS=Homo sapiens GN=TAPBP PE=1 SV=1	26	8	69.7	77.0	105.4	132.1	176.5	75.0	12.0
O43143	Pre-mRNA-splicing factor ATP-dependent RNA helicase DHX15 OS=Homo sapiens GN=DHX15 PE=1 SV=2	60	60	70.1	72.8	72.2	78.3	108.2	155.0	169.8
O43148	mRNA cap guanine-N7 methyltransferase OS=Homo sapiens GN=RNMT PE=1 SV=1	53	22	78.2	93.8	98.2	91.5	76.3	94.0	168.4
O43149	Zinc finger ZZ-type and EF-hand domain-containing protein 1 OS=Homo sapiens GN=ZZEF1 PE=1 SV=6	25	57	91.3	96.3	97.0	91.2	81.9	93.6	169.8
O43156	TELO2-interacting protein 1 homolog OS=Homo sapiens GN=TTI1 PE=1 SV=3	28	25	102.7	122.8	110.3	91.2	114.5	106.4	94.3
O43166	Signal-induced proliferation-associated 1-like protein 1 OS=Homo sapiens GN=SIPA1L1 PE=1 SV=4	42	61	82.8	109.1	126.8	129.6	121.0	87.2	60.9
O43172	U4/U6 small nuclear ribonucleoprotein Prp4 OS=Homo sapiens GN=PRPF4 PE=1 SV=2	66	33	63.5	66.7	75.3	96.0	116.1	173.3	169.9
O43175	D-3-phosphoglycerate dehydrogenase OS=Homo sapiens GN=PHGDH PE=1 SV=4	65	35	114.8	110.9	118.8	115.4	72.3	81.4	110.6
O43237	Cytoplasmic dynein 1 light intermediate chain 2 OS=Homo sapiens GN=DYNC1LI2 PE=1 SV=1	51	22	81.3	81.1	140.7	125.0	104.4	118.8	155.2
O43242	26S proteasome non-ATPase regulatory subunit 3 OS=Homo sapiens GN=PSMD3 PE=1 SV=2	70	45	100.0	80.4	103.6	97.7	78.4	95.9	167.6
O43251	RNA binding protein fox-1 homolog 2 OS=Homo sapiens GN=RBFOX2 PE=1 SV=3	23	6	49.8	36.2	107.7	115.1	157.3	204.0	121.4
O43252	Bifunctional 3'-phosphoadenosine 5'-phosphosulfate synthase 1 OS=Homo sapiens GN=PAPSS1 PE=1 SV=2	57	30	88.8	99.3	106.9	128.2	62.3	99.2	123.2
O43264	Centromere/kinetochore protein zw10 homolog OS=Homo sapiens GN=ZW10 PE=1 SV=3	59	49	69.3	97.6	105.1	120.6	157.9	74.6	55.0
O43278	Kunitz-type protease inhibitor 1 OS=Homo sapiens GN=SPINT1 PE=1 SV=2	33	17	60.8	75.0	145.1	144.8	151.8	126.7	86.8
O43290	U4/U6.U5 tri-snRNP-associated protein 1 OS=Homo sapiens GN=SART1 PE=1 SV=1	69	65	61.1	57.2	80.7	93.3	133.7	193.0	168.2
O43303	Centriolar coiled-coil protein of 110 kDa OS=Homo sapiens GN=CCP110 PE=1 SV=3	43	29	87.1	83.4	96.7	77.2	113.2	132.0	128.3
O43314	Inositol hexakisphosphate and diphosphoinositol-pentakisphosphate kinase 2 OS=Homo sapiens GN=PPIP5K2 PE=1 SV=3	29	30	92.3	53.4	101.6	107.6	114.7	123.8	144.0
O43318	Mitogen-activated protein kinase kinase kinase 7 OS=Homo sapiens GN=MAP3K7 PE=1 SV=1	32	16	85.5	103.4	122.1	99.2	66.7	95.9	132.4
O43324	Eukaryotic translation elongation factor 1 epsilon-1 OS=Homo sapiens GN=EEF1E1 PE=1 SV=1	76	15	47.9	50.1	61.5	56.1	86.6	89.7	137.8
O43379	WD repeat-containing protein 62 OS=Homo sapiens GN=WDR62 PE=1 SV=4	26	31	109.7	96.7	115.0	126.4	100.9	99.3	168.8
O43390	Heterogeneous nuclear ribonucleoprotein R OS=Homo sapiens GN=HNRNPR PE=1 SV=1	55	47	68.7	51.8	76.3	76.9	98.4	164.2	205.9
O43395	U4/U6 small nuclear ribonucleoprotein Prp3 OS=Homo sapiens GN=PRPF3 PE=1 SV=2	47	33	49.1	46.2	64.6	82.8	116.5	194.0	185.5
O43396	Thioredoxin-like protein 1 OS=Homo sapiens GN=TXNL1 PE=1 SV=3	70	18	98.3	98.7	129.2	127.0	91.0	101.5	121.1
O43399	Tumor protein D54 OS=Homo sapiens GN=TPD52L2 PE=1 SV=2	80	22	56.7	48.3	146.5	158.8	83.1	133.9	133.5
O43402	ER membrane protein complex subunit 8 OS=Homo sapiens GN=EMC8 PE=1 SV=1	61	12	64.4	64.6	156.0	183.4	131.4	80.0	31.5
O43414	ERI1 exoribonuclease 3 OS=Homo sapiens GN=ERI3 PE=1 SV=2	24	9	73.8	67.5	71.1	61.1	111.2	116.5	171.6
O43426	Synaptojanin-1 OS=Homo sapiens GN=SYNJ1 PE=1 SV=2	27	29	53.0	67.3	105.3	102.1	110.4	121.0	119.2
O43427	Acidic fibroblast growth factor intracellular-binding protein OS=Homo sapiens GN=FIBP PE=1 SV=3	54	18	77.0	101.6	110.2	113.6	120.4	85.8	81.9
O43432	Eukaryotic translation initiation factor 4 gamma 3 OS=Homo sapiens GN=EIF4G3 PE=1 SV=2	42	70	65.7	72.6	80.4	88.7	127.7	181.9	105.7
O43447	Peptidyl-prolyl cis-trans isomerase H OS=Homo sapiens GN=PPIH PE=1 SV=1	82	19	80.5	87.9	92.8	99.9	91.2	128.6	138.2
O43464	Serine protease HTRA2, mitochondrial OS=Homo sapiens GN=HTRA2 PE=1 SV=2	44	13	250.1	196.4	85.3	48.7	45.8	36.4	36.4
O43488	Aflatoxin B1 aldehyde reductase member 2 OS=Homo sapiens GN=AKR7A2 PE=1 SV=3	52	17	95.6	64.0	128.8	124.1	33.2	90.5	139.0
O43491	Band 4.1-like protein 2 OS=Homo sapiens GN=EPB41L2 PE=1 SV=1	65	76	53.6	98.7	144.7	148.1	164.9	50.0	13.4
O43493	Trans-Golgi network integral membrane protein 2 OS=Homo sapiens GN=TGOLN2 PE=1 SV=2	43	19	46.6	58.2	101.3	127.3	160.6	120.4	62.5
O43516	WAS/WASL-interacting protein family member 1 OS=Homo sapiens GN=WIPF1 PE=1 SV=3	51	14	60.1	67.5	87.9	96.0	148.7	148.8	92.8
O43566	Regulator of G-protein signaling 14 OS=Homo sapiens GN=RGS14 PE=1 SV=4	46	15	89.0	103.0	102.9	104.6	103.1	96.3	94.4
O43583	Density-regulated protein OS=Homo sapiens GN=DENR PE=1 SV=2	55	9	101.3	84.1	86.4	71.0	125.4	174.0	153.9
O43592	Exportin-T OS=Homo sapiens GN=XPOT PE=1 SV=2	36	31	93.9	104.6	114.6	94.4	87.6	80.3	131.1
O43598	2'-deoxynucleoside 5'-phosphate N-hydrolase 1 OS=Homo sapiens GN=DNPH1 PE=1 SV=1	67	8	101.8	96.9	133.7	121.2	80.4	100.0	151.2
O43615	Mitochondrial import inner membrane translocase subunit TIM44 OS=Homo sapiens GN=TIMM44 PE=1 SV=2	62	45	310.5	235.3	69.7	23.5	9.8	8.6	10.5
O43617	Trafficking protein particle complex subunit 3 OS=Homo sapiens GN=TRAPPC3 PE=1 SV=1	46	10	85.3	91.6	101.7	104.3	96.5	100.3	137.6
O43633	Charged multivesicular body protein 2a OS=Homo sapiens GN=CHMP2A PE=1 SV=1	36	12	53.0	28.7	94.5	102.9	104.4	135.5	149.6
O43639	Cytoplasmic protein NCK2 OS=Homo sapiens GN=NCK2 PE=1 SV=2	44	15	52.1	82.0	100.8	65.4	60.5	43.8	26.9
O43660	Pleiotropic regulator 1 OS=Homo sapiens GN=PLRG1 PE=1 SV=1	73	36	40.9	35.6	55.8	72.0	150.5	226.9	195.5
O43663	Protein regulator of cytokinesis 1 OS=Homo sapiens GN=PRC1 PE=1 SV=2	53	29	127.2	140.8	75.7	76.3	99.1	124.0	73.7
O43665	Regulator of G-protein signaling 10 OS=Homo sapiens GN=RGS10 PE=1 SV=2	54	10	96.2	102.5	153.5	138.2	82.7	125.3	156.0
O43670	BUB3-interacting and GLEBS motif-containing protein ZNF207 OS=Homo sapiens GN=ZNF207 PE=1 SV=1	14	9	44.8	44.6	56.1	74.8	122.0	203.1	157.3
O43681	ATPase ASNA1 OS=Homo sapiens GN=ASNA1 PE=1 SV=2	60	17	85.8	103.3	118.4	123.4	110.3	65.2	55.7
O43683	Mitotic checkpoint serine/threonine-protein kinase BUB1 OS=Homo sapiens GN=BUB1 PE=1 SV=1	36	29	112.6	128.7	132.0	134.7	103.0	101.6	87.2
O43684	Mitotic checkpoint protein BUB3 OS=Homo sapiens GN=BUB3 PE=1 SV=1	67	23	64.3	51.5	64.8	83.2	117.9	172.8	204.1
O43707	Alpha-actinin-4 OS=Homo sapiens GN=ACTN4 PE=1 SV=2	77	85	65.9	65.1	104.2	111.1	64.3	72.1	190.8
O43709	Probable 18S rRNA (guanine-N(7))-methyltransferase OS=Homo sapiens GN=WBSCR22 PE=1 SV=2	34	10	87.7	80.3	76.7	79.2	96.6	127.2	163.9
O43719	HIV Tat-specific factor 1 OS=Homo sapiens GN=HTATSF1 PE=1 SV=1	46	42	99.3	89.1	105.3	85.2	83.0	85.5	139.4
O43736	Integral membrane protein 2A OS=Homo sapiens GN=ITM2A PE=1 SV=2	36	15	62.3	92.6	103.5	124.3	163.2	92.7	47.8
O43747	AP-1 complex subunit gamma-1 OS=Homo sapiens GN=AP1G1 PE=1 SV=5	50	39	61.1	65.2	109.3	107.0	128.6	107.4	94.1
O43752	Syntaxin-6 OS=Homo sapiens GN=STX6 PE=1 SV=1	74	18	46.3	71.3	103.0	135.3	173.7	174.1	84.1
O43765	Small glutamine-rich tetratricopeptide repeat-containing protein alpha OS=Homo sapiens GN=SGTA PE=1 SV=1	39	16	132.8	128.3	146.6	136.6	82.6	91.7	128.4
O43768	Alpha-endosulfine OS=Homo sapiens GN=ENSA PE=1 SV=1	80	12	82.4	84.1	121.1	108.9	116.4	120.1	168.4
O43772	Mitochondrial carnitine/acylcarnitine carrier protein OS=Homo sapiens GN=SLC25A20 PE=1 SV=1	64	19	269.2	241.4	57.8	31.8	16.5	13.0	12.0
O43776	Asparagine--tRNA ligase, cytoplasmic OS=Homo sapiens GN=NARS PE=1 SV=1	50	37	76.1	77.1	88.0	85.7	107.8	161.5	170.6
O43795	Unconventional myosin-Ib OS=Homo sapiens GN=MYO1B PE=1 SV=3	57	68	63.5	108.3	128.9	135.8	156.8	51.3	16.4
O43809	Cleavage and polyadenylation specificity factor subunit 5 OS=Homo sapiens GN=NUDT21 PE=1 SV=1	66	19	54.9	46.9	62.9	77.0	124.7	176.8	161.7
O43813	LanC-like protein 1 OS=Homo sapiens GN=LANCL1 PE=1 SV=1	49	19	93.1	95.5	130.8	103.2	88.6	114.9	196.2
O43815	Striatin OS=Homo sapiens GN=STRN PE=1 SV=4	49	26	74.5	93.8	126.5	139.9	162.5	85.1	43.0
O43818	U3 small nucleolar RNA-interacting protein 2 OS=Homo sapiens GN=RRP9 PE=1 SV=1	39	18	78.0	83.3	82.9	73.8	104.7	132.0	160.2
O43819	Protein SCO2 homolog, mitochondrial OS=Homo sapiens GN=SCO2 PE=1 SV=3	41	10	291.4	230.7	67.6	19.4	8.3	9.5	5.9
O43823	A-kinase anchor protein 8 OS=Homo sapiens GN=AKAP8 PE=1 SV=1	37	22	78.7	65.0	99.7	101.9	108.6	138.8	142.6
O43847	Nardilysin OS=Homo sapiens GN=NRD1 PE=1 SV=2	33	39	86.4	93.6	118.6	106.2	88.4	87.1	138.2
O43852	Calumenin OS=Homo sapiens GN=CALU PE=1 SV=2	65	25	68.0	86.9	140.4	144.1	180.0	57.6	11.4
O43861	Probable phospholipid-transporting ATPase IIB OS=Homo sapiens GN=ATP9B PE=2 SV=4	25	21	47.8	62.8	90.0	104.1	252.6	185.0	119.5
O43865	Adenosylhomocysteinase 2 OS=Homo sapiens GN=AHCYL1 PE=1 SV=2	61	32	103.2	113.6	108.6	101.0	88.2	76.0	95.6
O43909	Exostosin-like 3 OS=Homo sapiens GN=EXTL3 PE=1 SV=1	25	20	91.2	135.4	156.3	118.8	99.8	60.9	38.4
O43933	Peroxisome biogenesis factor 1 OS=Homo sapiens GN=PEX1 PE=1 SV=1	30	33	78.5	118.4	127.0	140.5	119.2	44.6	24.8
O60216	Double-strand-break repair protein rad21 homolog OS=Homo sapiens GN=RAD21 PE=1 SV=2	36	22	117.3	100.5	80.2	81.7	104.5	107.5	95.5
O60231	Putative pre-mRNA-splicing factor ATP-dependent RNA helicase DHX16 OS=Homo sapiens GN=DHX16 PE=1 SV=2	46	49	78.7	88.2	99.8	104.5	109.7	149.1	141.8
O60234	Glia maturation factor gamma OS=Homo sapiens GN=GMFG PE=1 SV=1	74	14	87.5	97.7	110.9	110.8	75.7	84.7	105.1
O60244	Mediator of RNA polymerase II transcription subunit 14 OS=Homo sapiens GN=MED14 PE=1 SV=2	34	42	61.6	65.7	68.8	78.6	150.1	167.3	105.3
O60256	Phosphoribosyl pyrophosphate synthase-associated protein 2 OS=Homo sapiens GN=PRPSAP2 PE=1 SV=1	63	23	91.2	90.8	116.8	107.1	89.5	101.1	146.6
O60264	SWI/SNF-related matrix-associated actin-dependent regulator of chromatin subfamily A member 5 OS=Homo sapiens GN=SMARCA5 PE=1 SV=1	47	48	133.7	114.6	82.9	79.1	100.8	107.6	90.1
O60271	C-Jun-amino-terminal kinase-interacting protein 4 OS=Homo sapiens GN=SPAG9 PE=1 SV=4	41	45	88.1	99.0	123.5	116.6	109.5	98.4	122.2
O60287	Nucleolar pre-ribosomal-associated protein 1 OS=Homo sapiens GN=URB1 PE=1 SV=4	16	26	115.0	116.7	99.9	84.0	100.9	97.6	99.9
O60293	Zinc finger C3H1 domain-containing protein OS=Homo sapiens GN=ZFC3H1 PE=1 SV=3	27	41	57.9	56.8	62.7	70.4	134.4	199.0	192.5
O60306	Intron-binding protein aquarius OS=Homo sapiens GN=AQR PE=1 SV=4	51	79	75.8	73.5	81.9	82.0	112.2	142.1	134.0
O60307	Microtubule-associated serine/threonine-protein kinase 3 OS=Homo sapiens GN=MAST3 PE=1 SV=2	28	27	58.0	69.1	79.5	87.5	118.0	175.0	183.7
O60313	Dynamin-like 120 kDa protein, mitochondrial OS=Homo sapiens GN=OPA1 PE=1 SV=3	65	66	249.3	219.5	67.3	33.8	24.8	16.7	13.3
O60333	Kinesin-like protein KIF1B OS=Homo sapiens GN=KIF1B PE=1 SV=5	20	25	51.0	34.5	109.1	134.2	35.9	133.8	230.6
O60341	Lysine-specific histone demethylase 1A OS=Homo sapiens GN=KDM1A PE=1 SV=2	62	41	108.1	114.0	106.5	96.0	85.0	98.7	124.2
O60343	TBC1 domain family member 4 OS=Homo sapiens GN=TBC1D4 PE=1 SV=2	29	34	75.2	45.1	140.4	140.9	71.6	112.2	150.4
O60427	Fatty acid desaturase 1 OS=Homo sapiens GN=FADS1 PE=1 SV=3	32	16	80.6	106.1	132.3	151.4	160.9	75.0	15.5
O60476	Mannosyl-oligosaccharide 1,2-alpha-mannosidase IB OS=Homo sapiens GN=MAN1A2 PE=1 SV=1	43	27	82.3	144.9	135.3	114.7	89.8	63.7	32.9
O60488	Long-chain-fatty-acid--CoA ligase 4 OS=Homo sapiens GN=ACSL4 PE=1 SV=2	70	48	180.7	180.6	88.4	73.7	64.2	33.4	19.4
O60493	Sorting nexin-3 OS=Homo sapiens GN=SNX3 PE=1 SV=3	82	15	61.6	61.4	128.9	146.9	75.4	128.9	107.5
O60496	Docking protein 2 OS=Homo sapiens GN=DOK2 PE=1 SV=2	51	18	114.8	128.1	118.2	115.4	91.2	83.2	72.4
O60499	Syntaxin-10 OS=Homo sapiens GN=STX10 PE=1 SV=1	44	10	54.8	28.4	94.2	108.1	208.7	136.9	81.4
O60502	Protein O-GlcNAcase OS=Homo sapiens GN=MGEA5 PE=1 SV=2	26	19	98.4	96.5	103.8	109.4	82.1	74.8	104.8
O60506	Heterogeneous nuclear ribonucleoprotein Q OS=Homo sapiens GN=SYNCRIP PE=1 SV=2	63	53	57.0	52.2	69.4	75.5	121.8	178.7	169.4
O60508	Pre-mRNA-processing factor 17 OS=Homo sapiens GN=CDC40 PE=1 SV=1	70	34	56.1	53.7	64.9	64.7	129.6	178.4	193.9
O60518	Ran-binding protein 6 OS=Homo sapiens GN=RANBP6 PE=1 SV=2	22	21	146.9	177.4	108.7	82.9	49.0	54.2	46.9
O60524	Nuclear export mediator factor NEMF OS=Homo sapiens GN=NEMF PE=1 SV=4	25	24	92.5	98.8	93.8	90.1	114.1	92.7	102.8
O60547	GDP-mannose 4,6 dehydratase OS=Homo sapiens GN=GMDS PE=1 SV=1	60	21	93.0	113.1	103.0	89.9	78.1	85.1	116.4
O60563	Cyclin-T1 OS=Homo sapiens GN=CCNT1 PE=1 SV=1	33	16	60.1	58.5	101.2	92.5	167.8	190.5	135.5
O60566	Mitotic checkpoint serine/threonine-protein kinase BUB1 beta OS=Homo sapiens GN=BUB1B PE=1 SV=3	56	47	90.8	96.8	126.2	115.7	101.5	126.3	145.4
O60568	Procollagen-lysine,2-oxoglutarate 5-dioxygenase 3 OS=Homo sapiens GN=PLOD3 PE=1 SV=1	35	21	69.6	92.2	111.2	117.5	164.2	58.4	15.3
O60573	Eukaryotic translation initiation factor 4E type 2 OS=Homo sapiens GN=EIF4E2 PE=1 SV=1	56	12	84.5	95.1	87.2	90.0	156.8	167.4	100.7
O60610	Protein diaphanous homolog 1 OS=Homo sapiens GN=DIAPH1 PE=1 SV=2	64	93	86.0	92.6	118.9	109.3	83.8	82.3	116.6
O60613	15 kDa selenoprotein OS=Homo sapiens GN=SEP15 PE=1 SV=3	54	9	80.7	115.5	127.4	145.3	162.6	91.8	35.5
O60645	Exocyst complex component 3 OS=Homo sapiens GN=EXOC3 PE=1 SV=2	44	30	114.8	127.1	115.2	102.4	107.7	58.1	47.8
O60664	Perilipin-3 OS=Homo sapiens GN=PLIN3 PE=1 SV=3	72	26	49.3	40.1	105.1	146.5	55.9	159.4	171.0
O60678	Protein arginine N-methyltransferase 3 OS=Homo sapiens GN=PRMT3 PE=1 SV=3	33	16	86.5	102.1	98.5	85.5	81.8	78.4	133.0
O60684	Importin subunit alpha-7 OS=Homo sapiens GN=KPNA6 PE=1 SV=1	36	21	113.5	118.4	142.9	122.8	98.5	95.4	113.6
O60711	Leupaxin OS=Homo sapiens GN=LPXN PE=1 SV=1	48	16	108.4	131.7	122.5	122.0	92.3	68.3	74.7
O60749	Sorting nexin-2 OS=Homo sapiens GN=SNX2 PE=1 SV=2	51	33	62.0	60.4	117.5	111.0	119.4	106.7	144.7
O60762	Dolichol-phosphate mannosyltransferase subunit 1 OS=Homo sapiens GN=DPM1 PE=1 SV=1	73	22	76.6	131.5	115.2	120.3	141.2	66.0	16.1
O60763	General vesicular transport factor p115 OS=Homo sapiens GN=USO1 PE=1 SV=2	50	43	92.0	102.9	119.7	109.3	76.1	88.3	133.7
O60825	6-phosphofructo-2-kinase/fructose-2,6-bisphosphatase 2 OS=Homo sapiens GN=PFKFB2 PE=1 SV=2	63	31	85.9	90.3	85.5	95.5	117.4	128.5	150.8
O60826	Coiled-coil domain-containing protein 22 OS=Homo sapiens GN=CCDC22 PE=1 SV=1	64	32	83.7	83.9	128.8	116.8	99.2	93.1	122.4
O60828	Polyglutamine-binding protein 1 OS=Homo sapiens GN=PQBP1 PE=1 SV=1	57	11	47.2	54.4	74.2	82.5	143.8	166.4	138.8
O60831	PRA1 family protein 2 OS=Homo sapiens GN=PRAF2 PE=1 SV=1	30	9	71.7	94.7	111.7	125.9	157.1	80.9	23.7
O60832	H/ACA ribonucleoprotein complex subunit 4 OS=Homo sapiens GN=DKC1 PE=1 SV=3	48	30	100.4	80.6	74.6	83.9	132.8	177.4	166.4
O60841	Eukaryotic translation initiation factor 5B OS=Homo sapiens GN=EIF5B PE=1 SV=4	51	74	86.6	84.1	99.3	96.1	86.9	113.3	181.8
O60861	Growth arrest-specific protein 7 OS=Homo sapiens GN=GAS7 PE=1 SV=3	44	24	53.9	64.7	170.9	190.1	164.9	90.2	39.3
O60869	Endothelial differentiation-related factor 1 OS=Homo sapiens GN=EDF1 PE=1 SV=1	66	17	37.4	37.5	66.1	83.9	188.2	192.9	95.8
O60870	DNA/RNA-binding protein KIN17 OS=Homo sapiens GN=KIN PE=1 SV=2	53	25	75.3	56.3	72.0	80.2	127.1	168.8	198.4
O60879	Protein diaphanous homolog 2 OS=Homo sapiens GN=DIAPH2 PE=1 SV=1	25	23	99.2	90.5	92.7	95.2	102.2	131.1	127.9
O60880	SH2 domain-containing protein 1A OS=Homo sapiens GN=SH2D1A PE=1 SV=1	62	9	85.1	98.5	116.4	109.9	135.1	115.1	155.7
O60884	DnaJ homolog subfamily A member 2 OS=Homo sapiens GN=DNAJA2 PE=1 SV=1	67	27	117.9	120.7	112.6	89.2	97.5	72.2	84.7
O60885	Bromodomain-containing protein 4 OS=Homo sapiens GN=BRD4 PE=1 SV=2	18	19	154.2	120.8	86.9	87.7	116.5	104.9	65.7
O60888	Protein CutA OS=Homo sapiens GN=CUTA PE=1 SV=2	41	4	134.7	169.5	159.9	107.4	50.2	63.9	60.2
O60906	Sphingomyelin phosphodiesterase 2 OS=Homo sapiens GN=SMPD2 PE=1 SV=2	35	11	58.8	88.0	131.7	152.6	187.4	103.4	16.4
O60911	Cathepsin L2 OS=Homo sapiens GN=CTSV PE=1 SV=2	38	11	64.0	107.6	152.2	221.4	220.9	51.9	35.5
O60925	Prefoldin subunit 1 OS=Homo sapiens GN=PFDN1 PE=1 SV=2	57	11	75.6	70.2	117.1	134.6	82.1	108.6	142.7
O60930	Ribonuclease H1 OS=Homo sapiens GN=RNASEH1 PE=1 SV=2	52	11	129.5	101.0	81.6	86.0	86.7	125.9	104.7
O60934	Nibrin OS=Homo sapiens GN=NBN PE=1 SV=1	46	24	106.3	107.1	84.5	98.1	105.1	136.3	110.1
O60942	mRNA-capping enzyme OS=Homo sapiens GN=RNGTT PE=1 SV=1	41	21	133.7	130.7	131.6	132.3	124.3	114.6	133.0
O75027	ATP-binding cassette sub-family B member 7, mitochondrial OS=Homo sapiens GN=ABCB7 PE=1 SV=2	39	26	297.6	184.8	83.0	39.3	19.7	20.0	21.8
O75037	Kinesin-like protein KIF21B OS=Homo sapiens GN=KIF21B PE=1 SV=2	18	22	64.4	41.5	142.3	153.5	54.5	139.1	143.0
O75044	SLIT-ROBO Rho GTPase-activating protein 2 OS=Homo sapiens GN=SRGAP2 PE=1 SV=2	31	27	70.4	85.4	93.6	95.4	132.6	120.5	117.4
O75054	Immunoglobulin superfamily member 3 OS=Homo sapiens GN=IGSF3 PE=2 SV=3	34	30	61.0	93.0	114.2	123.1	154.0	71.7	34.6
O75063	Glycosaminoglycan xylosylkinase OS=Homo sapiens GN=FAM20B PE=1 SV=1	44	18	44.7	39.6	221.0	169.8	80.1	90.9	50.8
O75083	WD repeat-containing protein 1 OS=Homo sapiens GN=WDR1 PE=1 SV=4	81	52	76.8	72.1	124.2	121.2	74.2	89.6	159.4
O75093	Slit homolog 1 protein OS=Homo sapiens GN=SLIT1 PE=2 SV=4	29	34	58.9	76.1	113.5	125.2	155.5	84.8	37.3
O75113	NEDD4-binding protein 1 OS=Homo sapiens GN=N4BP1 PE=1 SV=4	35	21	79.5	84.5	121.2	117.9	87.3	93.7	130.2
O75116	Rho-associated protein kinase 2 OS=Homo sapiens GN=ROCK2 PE=1 SV=4	39	47	89.2	88.8	102.2	98.7	90.8	103.5	137.4
O75122	CLIP-associating protein 2 OS=Homo sapiens GN=CLASP2 PE=1 SV=2	56	69	66.7	70.1	81.5	85.5	139.1	154.9	131.9
O75131	Copine-3 OS=Homo sapiens GN=CPNE3 PE=1 SV=1	57	29	92.9	93.0	114.4	105.1	89.7	88.7	152.5
O75143	Autophagy-related protein 13 OS=Homo sapiens GN=ATG13 PE=1 SV=1	20	9	103.6	90.4	133.4	111.1	110.0	95.7	138.0
O75146	Huntingtin-interacting protein 1-related protein OS=Homo sapiens GN=HIP1R PE=1 SV=2	39	36	89.8	122.5	138.9	138.4	96.0	62.9	60.0
O75150	E3 ubiquitin-protein ligase BRE1B OS=Homo sapiens GN=RNF40 PE=1 SV=4	53	58	88.7	75.5	94.8	94.1	123.5	152.0	100.3
O75152	Zinc finger CCCH domain-containing protein 11A OS=Homo sapiens GN=ZC3H11A PE=1 SV=3	59	59	74.4	61.7	87.9	85.9	131.4	172.6	149.9
O75153	Clustered mitochondria protein homolog OS=Homo sapiens GN=CLUH PE=1 SV=2	51	56	88.7	90.1	93.7	92.8	86.2	95.7	144.5
O75155	Cullin-associated NEDD8-dissociated protein 2 OS=Homo sapiens GN=CAND2 PE=1 SV=3	30	29	101.8	119.5	98.7	89.0	79.5	66.5	81.8
O75165	DnaJ homolog subfamily C member 13 OS=Homo sapiens GN=DNAJC13 PE=1 SV=5	60	127	39.5	56.4	82.2	113.3	168.7	149.0	97.4
O75170	Serine/threonine-protein phosphatase 6 regulatory subunit 2 OS=Homo sapiens GN=PPP6R2 PE=1 SV=2	42	25	93.2	107.2	114.2	121.5	93.1	93.3	125.3
O75175	CCR4-NOT transcription complex subunit 3 OS=Homo sapiens GN=CNOT3 PE=1 SV=1	28	26	31.4	27.6	89.0	117.8	127.2	205.0	98.7
O75179	Ankyrin repeat domain-containing protein 17 OS=Homo sapiens GN=ANKRD17 PE=1 SV=3	39	85	69.4	64.0	84.9	95.7	144.5	163.1	123.1
O75190	DnaJ homolog subfamily B member 6 OS=Homo sapiens GN=DNAJB6 PE=1 SV=2	25	7	125.0	138.6	99.6	84.4	120.1	84.3	36.3
O75191	Xylulose kinase OS=Homo sapiens GN=XYLB PE=1 SV=3	36	14	108.1	105.5	133.5	118.9	103.6	112.4	121.9
O75223	Gamma-glutamylcyclotransferase OS=Homo sapiens GN=GGCT PE=1 SV=1	84	17	73.1	72.1	108.5	120.5	78.5	101.9	156.3
O75306	NADH dehydrogenase [ubiquinone] iron-sulfur protein 2, mitochondrial OS=Homo sapiens GN=NDUFS2 PE=1 SV=2	61	24	291.5	236.4	60.7	24.0	9.1	7.4	9.6
O75312	Zinc finger protein ZPR1 OS=Homo sapiens GN=ZPR1 PE=1 SV=1	63	21	89.0	89.3	119.8	110.9	79.7	85.4	126.2
O75323	Protein NipSnap homolog 2 OS=Homo sapiens GN=GBAS PE=1 SV=1	69	19	285.2	239.9	55.3	24.7	7.8	7.6	11.0
O75330	Hyaluronan mediated motility receptor OS=Homo sapiens GN=HMMR PE=1 SV=2	65	52	74.3	51.1	87.1	92.4	146.9	189.3	127.5
O75340	Programmed cell death protein 6 OS=Homo sapiens GN=PDCD6 PE=1 SV=1	55	11	76.5	81.9	99.1	117.1	82.7	110.2	127.8
O75347	Tubulin-specific chaperone A OS=Homo sapiens GN=TBCA PE=1 SV=3	81	17	88.9	89.7	120.8	122.6	82.1	101.5	152.7
O75351	Vacuolar protein sorting-associated protein 4B OS=Homo sapiens GN=VPS4B PE=1 SV=2	53	28	114.1	113.5	130.2	122.1	92.3	79.8	86.0
O75367	Core histone macro-H2A.1 OS=Homo sapiens GN=H2AFY PE=1 SV=4	50	19	97.8	60.7	60.4	68.3	124.2	178.4	204.4
O75368	SH3 domain-binding glutamic acid-rich-like protein OS=Homo sapiens GN=SH3BGRL PE=1 SV=1	85	12	75.4	86.7	122.5	112.7	89.2	90.6	133.3
O75369	Filamin-B OS=Homo sapiens GN=FLNB PE=1 SV=2	81	191	83.3	98.5	119.7	115.5	88.3	78.9	103.5
O75376	Nuclear receptor corepressor 1 OS=Homo sapiens GN=NCOR1 PE=1 SV=2	29	51	82.4	84.9	101.3	102.0	85.0	104.8	161.4
O75381	Peroxisomal membrane protein PEX14 OS=Homo sapiens GN=PEX14 PE=1 SV=1	45	16	48.1	65.4	170.2	197.8	131.4	56.7	12.5
O75386	Tubby-related protein 3 OS=Homo sapiens GN=TULP3 PE=1 SV=2	42	15	62.5	76.3	165.1	188.9	90.3	80.9	53.8
O75390	Citrate synthase, mitochondrial OS=Homo sapiens GN=CS PE=1 SV=2	52	25	293.9	231.7	59.1	24.3	11.5	10.7	18.8
O75396	Vesicle-trafficking protein SEC22b OS=Homo sapiens GN=SEC22B PE=1 SV=4	49	13	64.7	91.7	101.3	115.9	92.4	60.4	77.0
O75400	Pre-mRNA-processing factor 40 homolog A OS=Homo sapiens GN=PRPF40A PE=1 SV=2	35	40	54.4	40.9	74.4	89.9	138.1	205.2	170.9
O75410	Transforming acidic coiled-coil-containing protein 1 OS=Homo sapiens GN=TACC1 PE=1 SV=2	49	41	74.2	95.9	156.5	156.2	117.3	64.4	52.0
O75427	Leucine-rich repeat and calponin homology domain-containing protein 4 OS=Homo sapiens GN=LRCH4 PE=1 SV=2	59	30	80.3	93.2	120.1	120.8	128.6	87.0	54.5
O75431	Metaxin-2 OS=Homo sapiens GN=MTX2 PE=1 SV=1	60	19	313.2	233.7	79.6	31.1	17.1	12.9	9.4
O75436	Vacuolar protein sorting-associated protein 26A OS=Homo sapiens GN=VPS26A PE=1 SV=2	46	14	91.5	103.4	142.5	117.7	103.0	110.4	142.0
O75439	Mitochondrial-processing peptidase subunit beta OS=Homo sapiens GN=PMPCB PE=1 SV=2	59	30	293.6	227.9	64.2	27.2	16.9	20.8	17.2
O75446	Histone deacetylase complex subunit SAP30 OS=Homo sapiens GN=SAP30 PE=1 SV=1	24	5	155.9	182.5	112.4	103.6	74.0	98.4	83.1
O75448	Mediator of RNA polymerase II transcription subunit 24 OS=Homo sapiens GN=MED24 PE=1 SV=1	31	23	61.0	69.7	73.9	84.6	152.0	181.4	93.7
O75449	Katanin p60 ATPase-containing subunit A1 OS=Homo sapiens GN=KATNA1 PE=1 SV=1	37	16	80.3	122.1	91.9	87.1	116.3	104.4	161.9
O75475	PC4 and SFRS1-interacting protein OS=Homo sapiens GN=PSIP1 PE=1 SV=1	51	27	107.7	83.6	82.8	80.7	108.1	122.8	163.2
O75477	Erlin-1 OS=Homo sapiens GN=ERLIN1 PE=1 SV=1	45	25	62.8	73.4	135.4	162.9	145.7	82.5	20.8
O75489	NADH dehydrogenase [ubiquinone] iron-sulfur protein 3, mitochondrial OS=Homo sapiens GN=NDUFS3 PE=1 SV=1	61	22	267.1	234.1	56.9	26.3	13.9	11.9	12.2
O75494	Serine/arginine-rich splicing factor 10 OS=Homo sapiens GN=SRSF10 PE=1 SV=1	38	16	73.8	63.5	51.7	59.2	74.3	121.2	190.4
O75503	Ceroid-lipofuscinosis neuronal protein 5 OS=Homo sapiens GN=CLN5 PE=1 SV=2	34	13	49.6	91.5	142.1	152.2	146.0	47.5	14.0
O75521	Enoyl-CoA delta isomerase 2, mitochondrial OS=Homo sapiens GN=ECI2 PE=1 SV=4	73	30	122.8	132.3	123.9	131.2	108.0	34.2	6.8
O75525	KH domain-containing, RNA-binding, signal transduction-associated protein 3 OS=Homo sapiens GN=KHDRBS3 PE=1 SV=1	36	14	65.4	56.1	57.2	68.3	139.6	173.0	120.1
O75531	Barrier-to-autointegration factor OS=Homo sapiens GN=BANF1 PE=1 SV=1	85	15	57.6	64.3	83.2	99.1	123.5	152.3	168.7
O75533	Splicing factor 3B subunit 1 OS=Homo sapiens GN=SF3B1 PE=1 SV=3	69	98	58.7	64.5	79.0	78.3	101.2	142.5	217.4
O75534	Cold shock domain-containing protein E1 OS=Homo sapiens GN=CSDE1 PE=1 SV=2	63	58	102.7	95.7	111.9	116.3	84.3	95.1	103.2
O75569	Interferon-inducible double-stranded RNA-dependent protein kinase activator A OS=Homo sapiens GN=PRKRA PE=1 SV=1	73	25	57.8	63.9	69.1	75.1	147.0	164.8	130.7
O75586	Mediator of RNA polymerase II transcription subunit 6 OS=Homo sapiens GN=MED6 PE=1 SV=2	44	13	71.0	79.5	78.7	68.6	196.2	162.7	117.7
O75592	E3 ubiquitin-protein ligase MYCBP2 OS=Homo sapiens GN=MYCBP2 PE=1 SV=3	21	79	82.5	79.0	84.2	78.7	115.8	155.8	159.1
O75607	Nucleoplasmin-3 OS=Homo sapiens GN=NPM3 PE=1 SV=3	43	6	65.1	74.0	85.3	84.0	119.6	143.9	130.6
O75608	Acyl-protein thioesterase 1 OS=Homo sapiens GN=LYPLA1 PE=1 SV=1	44	7	120.9	113.8	96.4	98.2	96.9	86.7	103.7
O75616	GTPase Era, mitochondrial OS=Homo sapiens GN=ERAL1 PE=1 SV=2	40	14	288.9	222.5	61.2	24.7	10.6	11.1	15.1
O75643	U5 small nuclear ribonucleoprotein 200 kDa helicase OS=Homo sapiens GN=SNRNP200 PE=1 SV=2	66	157	70.1	69.6	72.8	76.9	112.8	144.0	181.6
O75663	TIP41-like protein OS=Homo sapiens GN=TIPRL PE=1 SV=2	75	21	96.2	96.5	119.1	104.4	89.8	92.7	135.5
O75683	Surfeit locus protein 6 OS=Homo sapiens GN=SURF6 PE=1 SV=3	57	18	69.8	56.3	67.8	83.7	110.1	176.3	169.8
O75691	Small subunit processome component 20 homolog OS=Homo sapiens GN=UTP20 PE=1 SV=3	28	72	108.4	96.8	74.6	70.9	129.4	162.8	114.4
O75694	Nuclear pore complex protein Nup155 OS=Homo sapiens GN=NUP155 PE=1 SV=1	42	46	112.4	122.6	137.2	119.5	108.7	54.0	33.4
O75695	Protein XRP2 OS=Homo sapiens GN=RP2 PE=1 SV=4	49	18	68.8	106.7	132.0	147.1	125.9	58.0	27.3
O75717	WD repeat and HMG-box DNA-binding protein 1 OS=Homo sapiens GN=WDHD1 PE=1 SV=1	55	50	87.2	95.4	109.9	106.3	78.9	99.2	152.6
O75746	Calcium-binding mitochondrial carrier protein Aralar1 OS=Homo sapiens GN=SLC25A12 PE=1 SV=2	67	38	288.2	244.9	60.1	24.2	12.8	6.5	7.8
O75781	Paralemmin-1 OS=Homo sapiens GN=PALM PE=1 SV=2	38	19	20.3	13.5	205.4	252.1	52.5	95.9	29.1
O75787	Renin receptor OS=Homo sapiens GN=ATP6AP2 PE=1 SV=2	51	17	77.2	102.9	134.5	152.7	154.9	78.8	25.1
O75791	GRB2-related adapter protein 2 OS=Homo sapiens GN=GRAP2 PE=1 SV=1	67	21	85.5	96.6	112.5	119.5	82.8	92.2	112.1
O75792	Ribonuclease H2 subunit A OS=Homo sapiens GN=RNASEH2A PE=1 SV=2	69	27	91.6	83.0	95.6	102.0	92.4	125.0	147.5
O75794	Cell division cycle protein 123 homolog OS=Homo sapiens GN=CDC123 PE=1 SV=1	57	22	126.3	149.1	135.5	103.1	89.6	76.7	94.4
O75818	Ribonuclease P protein subunit p40 OS=Homo sapiens GN=RPP40 PE=1 SV=3	45	13	71.4	74.9	81.8	76.0	117.9	135.1	165.2
O75821	Eukaryotic translation initiation factor 3 subunit G OS=Homo sapiens GN=EIF3G PE=1 SV=2	56	23	58.1	52.4	101.2	95.7	128.4	128.6	124.4
O75822	Eukaryotic translation initiation factor 3 subunit J OS=Homo sapiens GN=EIF3J PE=1 SV=2	52	25	63.8	45.4	92.6	94.7	131.9	150.2	206.4
O75832	26S proteasome non-ATPase regulatory subunit 10 OS=Homo sapiens GN=PSMD10 PE=1 SV=1	46	11	79.6	120.5	113.8	102.5	84.4	70.2	139.2
O75844	CAAX prenyl protease 1 homolog OS=Homo sapiens GN=ZMPSTE24 PE=1 SV=2	30	16	70.2	103.1	143.1	140.9	131.3	62.8	16.1
O75874	Isocitrate dehydrogenase [NADP] cytoplasmic OS=Homo sapiens GN=IDH1 PE=1 SV=2	69	36	77.2	75.4	127.7	115.9	76.2	96.9	173.0
O75879	Glutamyl-tRNA(Gln) amidotransferase subunit B, mitochondrial OS=Homo sapiens GN=GATB PE=1 SV=1	55	24	297.6	228.7	71.5	34.5	31.8	42.1	30.2
O75880	Protein SCO1 homolog, mitochondrial OS=Homo sapiens GN=SCO1 PE=1 SV=1	27	7	252.8	231.0	59.6	20.8	7.3	4.2	6.5
O75882	Attractin OS=Homo sapiens GN=ATRN PE=1 SV=2	18	21	50.1	103.1	143.3	128.0	189.8	87.2	55.6
O75886	Signal transducing adapter molecule 2 OS=Homo sapiens GN=STAM2 PE=1 SV=1	14	7	79.4	126.9	158.6	102.5	127.4	78.7	77.4
O75909	Cyclin-K OS=Homo sapiens GN=CCNK PE=1 SV=2	34	13	47.4	46.9	63.2	59.4	157.8	147.1	145.8
O75915	PRA1 family protein 3 OS=Homo sapiens GN=ARL6IP5 PE=1 SV=1	35	11	64.6	91.3	99.7	142.9	139.6	107.6	38.6
O75934	Pre-mRNA-splicing factor SPF27 OS=Homo sapiens GN=BCAS2 PE=1 SV=1	81	23	59.5	60.2	66.7	75.3	124.8	195.9	172.3
O75935	Dynactin subunit 3 OS=Homo sapiens GN=DCTN3 PE=1 SV=1	60	13	84.6	104.9	99.3	77.1	88.6	111.4	176.4
O75937	DnaJ homolog subfamily C member 8 OS=Homo sapiens GN=DNAJC8 PE=1 SV=2	62	26	48.6	39.9	98.5	99.0	84.3	170.9	193.1
O75940	Survival of motor neuron-related-splicing factor 30 OS=Homo sapiens GN=SMNDC1 PE=1 SV=1	48	9	80.0	70.3	89.4	79.1	153.9	142.0	161.2
O75947	ATP synthase subunit d, mitochondrial OS=Homo sapiens GN=ATP5H PE=1 SV=3	90	23	294.5	252.7	56.7	17.2	5.7	5.5	7.4
O75955	Flotillin-1 OS=Homo sapiens GN=FLOT1 PE=1 SV=3	76	30	63.6	112.3	130.6	137.3	133.9	56.2	31.6
O75976	Carboxypeptidase D OS=Homo sapiens GN=CPD PE=1 SV=2	43	49	74.3	91.9	90.6	104.4	135.2	101.4	46.2
O75995	SAM and SH3 domain-containing protein 3 OS=Homo sapiens GN=SASH3 PE=1 SV=2	76	15	85.6	90.8	121.9	101.6	109.4	106.7	126.9
O76003	Glutaredoxin-3 OS=Homo sapiens GN=GLRX3 PE=1 SV=2	49	25	94.7	93.4	115.2	103.5	84.3	82.0	118.9
O76021	Ribosomal L1 domain-containing protein 1 OS=Homo sapiens GN=RSL1D1 PE=1 SV=3	59	38	121.3	93.6	58.7	63.8	98.6	150.1	130.0
O76024	Wolframin OS=Homo sapiens GN=WFS1 PE=1 SV=2	28	21	59.0	86.3	93.5	114.8	138.0	67.4	57.8
O76031	ATP-dependent Clp protease ATP-binding subunit clpX-like, mitochondrial OS=Homo sapiens GN=CLPX PE=1 SV=2	63	42	292.6	237.0	61.5	24.7	13.3	9.6	7.8
O76071	Probable cytosolic iron-sulfur protein assembly protein CIAO1 OS=Homo sapiens GN=CIAO1 PE=1 SV=1	46	11	87.5	84.0	115.3	113.9	59.9	98.2	128.6
O76094	Signal recognition particle subunit SRP72 OS=Homo sapiens GN=SRP72 PE=1 SV=3	73	53	78.9	116.6	114.4	118.7	104.4	69.6	81.3
O76095	Protein JTB OS=Homo sapiens GN=JTB PE=1 SV=1	15	3	82.5	92.3	126.2	141.6	152.8	122.4	53.0
O94762	ATP-dependent DNA helicase Q5 OS=Homo sapiens GN=RECQL5 PE=1 SV=2	40	26	75.4	90.8	118.4	128.1	125.4	176.4	158.6
O94763	Unconventional prefoldin RPB5 interactor 1 OS=Homo sapiens GN=URI1 PE=1 SV=3	45	22	60.6	64.7	80.2	109.6	110.5	193.1	119.1
O94766	Galactosylgalactosylxylosylprotein 3-beta-glucuronosyltransferase 3 OS=Homo sapiens GN=B3GAT3 PE=1 SV=2	44	13	84.9	134.3	124.4	101.2	99.5	54.4	28.9
O94776	Metastasis-associated protein MTA2 OS=Homo sapiens GN=MTA2 PE=1 SV=1	63	49	106.1	89.9	98.8	94.1	104.8	122.7	161.1
O94804	Serine/threonine-protein kinase 10 OS=Homo sapiens GN=STK10 PE=1 SV=1	40	35	79.2	69.8	104.9	114.7	111.3	128.7	125.6
O94819	Kelch repeat and BTB domain-containing protein 11 OS=Homo sapiens GN=KBTBD11 PE=1 SV=1	44	19	104.6	110.2	105.7	117.4	95.6	109.4	112.5
O94822	E3 ubiquitin-protein ligase listerin OS=Homo sapiens GN=LTN1 PE=1 SV=6	23	30	88.9	108.8	98.2	92.0	118.1	108.4	94.1
O94826	Mitochondrial import receptor subunit TOM70 OS=Homo sapiens GN=TOMM70A PE=1 SV=1	74	42	284.0	219.0	87.3	37.0	20.6	11.5	10.3
O94832	Unconventional myosin-Id OS=Homo sapiens GN=MYO1D PE=1 SV=2	52	53	61.3	105.8	134.7	143.0	139.1	53.1	14.2
O94842	TOX high mobility group box family member 4 OS=Homo sapiens GN=TOX4 PE=1 SV=1	24	11	122.6	91.7	97.9	95.8	106.4	139.3	103.2
O94855	Protein transport protein Sec24D OS=Homo sapiens GN=SEC24D PE=1 SV=2	31	24	91.2	132.3	129.4	104.2	79.6	72.9	91.2
O94868	F-BAR and double SH3 domains protein 2 OS=Homo sapiens GN=FCHSD2 PE=1 SV=3	36	22	89.7	143.0	176.0	171.6	161.5	79.7	50.0
O94874	E3 UFM1-protein ligase 1 OS=Homo sapiens GN=UFL1 PE=1 SV=2	64	54	68.7	101.9	116.0	126.5	169.7	74.9	32.9
O94887	FERM, RhoGEF and pleckstrin domain-containing protein 2 OS=Homo sapiens GN=FARP2 PE=1 SV=3	25	16	58.4	103.9	114.5	115.4	101.8	62.3	23.3
O94888	UBX domain-containing protein 7 OS=Homo sapiens GN=UBXN7 PE=1 SV=2	41	19	93.2	100.8	116.6	104.8	94.9	88.7	114.5
O94901	SUN domain-containing protein 1 OS=Homo sapiens GN=SUN1 PE=1 SV=3	40	23	105.8	110.6	115.8	143.8	172.9	79.7	13.3
O94903	Proline synthase co-transcribed bacterial homolog protein OS=Homo sapiens GN=PROSC PE=1 SV=1	62	18	143.6	148.5	110.8	99.5	84.5	82.2	100.6
O94905	Erlin-2 OS=Homo sapiens GN=ERLIN2 PE=1 SV=1	68	30	75.8	95.8	124.2	157.2	152.0	85.1	17.2
O94906	Pre-mRNA-processing factor 6 OS=Homo sapiens GN=PRPF6 PE=1 SV=1	67	71	67.3	63.7	66.5	78.2	117.5	160.8	163.7
O94913	Pre-mRNA cleavage complex 2 protein Pcf11 OS=Homo sapiens GN=PCF11 PE=1 SV=3	39	46	82.3	61.4	79.6	83.7	127.3	148.1	121.9
O94915	Protein furry homolog-like OS=Homo sapiens GN=FRYL PE=1 SV=2	26	68	84.8	79.2	105.8	101.7	127.8	107.0	97.0
O94919	Endonuclease domain-containing 1 protein OS=Homo sapiens GN=ENDOD1 PE=1 SV=2	47	19	58.1	72.4	112.5	133.8	132.8	100.2	59.0
O94925	Glutaminase kidney isoform, mitochondrial OS=Homo sapiens GN=GLS PE=1 SV=1	63	40	299.9	245.5	64.4	26.5	18.3	16.5	20.1
O94927	HAUS augmin-like complex subunit 5 OS=Homo sapiens GN=HAUS5 PE=1 SV=2	39	25	103.9	105.3	83.6	89.0	93.0	102.5	110.4
O94966	Ubiquitin carboxyl-terminal hydrolase 19 OS=Homo sapiens GN=USP19 PE=1 SV=2	39	34	92.1	113.6	123.4	111.4	129.5	87.3	75.4
O94973	AP-2 complex subunit alpha-2 OS=Homo sapiens GN=AP2A2 PE=1 SV=2	64	53	67.8	106.1	117.3	124.4	114.6	77.4	82.8
O94979	Protein transport protein Sec31A OS=Homo sapiens GN=SEC31A PE=1 SV=3	33	41	87.4	92.8	109.4	102.8	88.5	99.6	139.8
O94986	Centrosomal protein of 152 kDa OS=Homo sapiens GN=CEP152 PE=1 SV=4	27	32	266.9	221.1	124.8	60.4	58.9	63.0	68.0
O94992	Protein HEXIM1 OS=Homo sapiens GN=HEXIM1 PE=1 SV=1	44	13	82.3	79.2	100.1	105.1	85.0	122.7	154.0
O95067	G2/mitotic-specific cyclin-B2 OS=Homo sapiens GN=CCNB2 PE=1 SV=1	54	19	88.1	102.7	90.3	95.2	137.6	119.8	89.2
O95071	E3 ubiquitin-protein ligase UBR5 OS=Homo sapiens GN=UBR5 PE=1 SV=2	37	80	94.4	98.4	108.2	96.7	89.3	91.5	134.7
O95104	Splicing factor, arginine/serine-rich 15 OS=Homo sapiens GN=SCAF4 PE=1 SV=3	23	20	80.8	72.0	78.2	82.3	144.2	197.7	132.6
O95140	Mitofusin-2 OS=Homo sapiens GN=MFN2 PE=1 SV=3	34	22	312.5	264.9	76.2	39.9	30.3	17.9	17.8
O95149	Snurportin-1 OS=Homo sapiens GN=SNUPN PE=1 SV=1	21	11	88.6	76.8	115.5	117.3	80.7	86.4	130.8
O95155	Ubiquitin conjugation factor E4 B OS=Homo sapiens GN=UBE4B PE=1 SV=1	38	36	96.6	98.3	119.6	114.1	81.7	92.7	154.0
O95159	Zinc finger protein-like 1 OS=Homo sapiens GN=ZFPL1 PE=1 SV=2	50	11	102.1	144.7	134.0	104.6	101.7	68.9	49.6
O95163	Elongator complex protein 1 OS=Homo sapiens GN=IKBKAP PE=1 SV=3	45	49	104.6	110.0	115.1	103.4	88.6	82.4	132.9
O95182	NADH dehydrogenase [ubiquinone] 1 alpha subcomplex subunit 7 OS=Homo sapiens GN=NDUFA7 PE=1 SV=3	84	11	244.6	194.7	59.4	32.8	20.1	23.1	21.4
O95183	Vesicle-associated membrane protein 5 OS=Homo sapiens GN=VAMP5 PE=1 SV=1	33	3	57.8	73.6	125.6	139.0	163.0	86.4	46.1
O95197	Reticulon-3 OS=Homo sapiens GN=RTN3 PE=1 SV=2	24	17	66.7	80.6	113.9	129.2	145.6	99.5	51.9
O95202	LETM1 and EF-hand domain-containing protein 1, mitochondrial OS=Homo sapiens GN=LETM1 PE=1 SV=1	59	51	278.5	242.2	71.2	28.0	7.5	6.5	7.4
O95218	Zinc finger Ran-binding domain-containing protein 2 OS=Homo sapiens GN=ZRANB2 PE=1 SV=2	36	13	63.4	57.1	113.7	100.9	127.7	161.8	171.9
O95232	Luc7-like protein 3 OS=Homo sapiens GN=LUC7L3 PE=1 SV=2	50	24	47.3	29.4	58.2	77.7	125.8	215.3	167.1
O95235	Kinesin-like protein KIF20A OS=Homo sapiens GN=KIF20A PE=1 SV=1	44	28	115.9	114.4	112.7	94.2	101.9	104.3	92.4
O95239	Chromosome-associated kinesin KIF4A OS=Homo sapiens GN=KIF4A PE=1 SV=3	63	68	126.1	116.2	82.6	78.6	94.0	115.9	110.4
O95248	Myotubularin-related protein 5 OS=Homo sapiens GN=SBF1 PE=1 SV=3	46	66	82.0	98.5	104.4	103.3	120.6	100.2	86.5
O95249	Golgi SNAP receptor complex member 1 OS=Homo sapiens GN=GOSR1 PE=1 SV=1	71	23	73.9	105.4	144.2	121.5	83.9	58.5	27.3
O95251	Histone acetyltransferase KAT7 OS=Homo sapiens GN=KAT7 PE=1 SV=1	43	21	157.1	146.8	97.9	86.4	101.9	109.7	115.0
O95292	Vesicle-associated membrane protein-associated protein B/C OS=Homo sapiens GN=VAPB PE=1 SV=3	64	19	78.9	97.8	120.8	145.3	170.4	79.7	27.2
O95295	SNARE-associated protein Snapin OS=Homo sapiens GN=SNAPIN PE=1 SV=1	68	10	63.9	72.2	111.1	165.4	137.6	121.4	79.1
O95297	Myelin protein zero-like protein 1 OS=Homo sapiens GN=MPZL1 PE=1 SV=1	22	6	53.8	86.2	127.2	137.5	169.8	62.9	21.7
O95299	NADH dehydrogenase [ubiquinone] 1 alpha subcomplex subunit 10, mitochondrial OS=Homo sapiens GN=NDUFA10 PE=1 SV=1	47	20	286.7	260.5	73.4	26.3	6.8	12.4	14.2
O95319	CUGBP Elav-like family member 2 OS=Homo sapiens GN=CELF2 PE=1 SV=1	42	21	69.9	67.7	77.4	87.1	124.0	197.1	152.9
O95336	6-phosphogluconolactonase OS=Homo sapiens GN=PGLS PE=1 SV=2	67	15	92.4	90.8	114.7	133.8	78.6	102.2	155.5
O95347	Structural maintenance of chromosomes protein 2 OS=Homo sapiens GN=SMC2 PE=1 SV=2	71	109	91.8	84.2	90.7	99.4	105.4	131.5	127.8
O95372	Acyl-protein thioesterase 2 OS=Homo sapiens GN=LYPLA2 PE=1 SV=1	54	11	65.2	63.5	117.6	125.0	61.3	89.1	174.5
O95373	Importin-7 OS=Homo sapiens GN=IPO7 PE=1 SV=1	29	31	74.4	68.8	134.6	122.1	80.3	100.6	161.6
O95376	E3 ubiquitin-protein ligase ARIH2 OS=Homo sapiens GN=ARIH2 PE=1 SV=1	33	12	102.6	113.7	131.5	139.3	116.3	110.9	155.2
O95379	Tumor necrosis factor alpha-induced protein 8 OS=Homo sapiens GN=TNFAIP8 PE=1 SV=1	30	6	60.3	84.9	174.0	155.8	87.6	102.2	178.2
O95391	Pre-mRNA-splicing factor SLU7 OS=Homo sapiens GN=SLU7 PE=1 SV=2	30	15	96.7	85.4	97.6	76.6	162.3	212.0	163.3
O95394	Phosphoacetylglucosamine mutase OS=Homo sapiens GN=PGM3 PE=1 SV=1	28	13	83.5	93.6	121.1	115.6	70.1	90.6	183.7
O95400	CD2 antigen cytoplasmic tail-binding protein 2 OS=Homo sapiens GN=CD2BP2 PE=1 SV=1	43	15	65.9	83.3	86.5	99.7	143.8	157.9	137.2
O95402	Mediator of RNA polymerase II transcription subunit 26 OS=Homo sapiens GN=MED26 PE=1 SV=2	30	10	48.0	45.5	54.0	85.3	148.7	222.4	130.8
O95425	Supervillin OS=Homo sapiens GN=SVIL PE=1 SV=2	25	38	88.1	109.6	104.5	101.8	114.5	67.1	66.1
O95433	Activator of 90 kDa heat shock protein ATPase homolog 1 OS=Homo sapiens GN=AHSA1 PE=1 SV=1	76	26	84.0	106.2	120.9	117.0	87.4	84.4	134.6
O95453	Poly(A)-specific ribonuclease PARN OS=Homo sapiens GN=PARN PE=1 SV=1	40	27	99.6	85.9	98.2	91.6	66.4	87.4	187.6
O95456	Proteasome assembly chaperone 1 OS=Homo sapiens GN=PSMG1 PE=1 SV=1	62	15	70.7	88.3	119.7	103.0	83.1	94.5	195.1
O95466	Formin-like protein 1 OS=Homo sapiens GN=FMNL1 PE=1 SV=3	53	74	64.8	89.5	128.8	147.5	127.9	65.3	44.6
O95470	Sphingosine-1-phosphate lyase 1 OS=Homo sapiens GN=SGPL1 PE=1 SV=3	50	31	71.8	102.4	122.1	133.7	144.1	70.2	19.2
O95479	GDH/6PGL endoplasmic bifunctional protein OS=Homo sapiens GN=H6PD PE=1 SV=2	53	37	88.7	145.1	139.9	160.8	160.5	69.8	15.4
O95486	Protein transport protein Sec24A OS=Homo sapiens GN=SEC24A PE=1 SV=2	25	22	84.3	103.3	121.2	117.0	96.3	99.4	90.8
O95487	Protein transport protein Sec24B OS=Homo sapiens GN=SEC24B PE=1 SV=2	33	31	91.5	120.4	116.3	105.4	116.7	96.3	63.1
O95551	Tyrosyl-DNA phosphodiesterase 2 OS=Homo sapiens GN=TDP2 PE=1 SV=1	38	11	87.0	77.3	102.2	120.8	68.2	121.9	158.9
O95562	Vesicle transport protein SFT2B OS=Homo sapiens GN=SFT2D2 PE=1 SV=1	18	4	40.6	13.5	119.1	188.2	122.8	183.6	201.8
O95571	Persulfide dioxygenase ETHE1, mitochondrial OS=Homo sapiens GN=ETHE1 PE=1 SV=2	87	16	233.4	173.3	91.8	36.3	17.5	20.5	34.8
O95573	Long-chain-fatty-acid--CoA ligase 3 OS=Homo sapiens GN=ACSL3 PE=1 SV=3	73	47	73.1	94.4	120.5	145.7	158.5	81.6	24.1
O95602	DNA-directed RNA polymerase I subunit RPA1 OS=Homo sapiens GN=POLR1A PE=1 SV=2	47	61	110.8	99.8	85.7	87.1	99.3	110.9	96.6
O95613	Pericentrin OS=Homo sapiens GN=PCNT PE=1 SV=4	37	102	176.7	150.0	88.5	65.1	70.8	72.0	86.2
O95628	CCR4-NOT transcription complex subunit 4 OS=Homo sapiens GN=CNOT4 PE=1 SV=3	29	13	78.0	85.9	102.5	114.3	174.9	186.4	105.5
O95630	STAM-binding protein OS=Homo sapiens GN=STAMBP PE=1 SV=1	54	24	103.2	105.2	136.6	135.9	121.4	87.9	93.4
O95639	Cleavage and polyadenylation specificity factor subunit 4 OS=Homo sapiens GN=CPSF4 PE=1 SV=1	66	16	75.0	84.0	81.4	90.8	139.9	174.9	145.3
O95671	N-acetylserotonin O-methyltransferase-like protein OS=Homo sapiens GN=ASMTL PE=1 SV=3	47	28	104.4	106.2	98.8	93.7	107.8	101.9	87.8
O95674	Phosphatidate cytidylyltransferase 2 OS=Homo sapiens GN=CDS2 PE=1 SV=1	35	10	76.8	109.7	123.1	129.7	168.1	64.8	15.2
O95684	FGFR1 oncogene partner OS=Homo sapiens GN=FGFR1OP PE=1 SV=1	44	16	104.7	120.9	98.1	70.8	106.6	90.8	132.4
O95714	E3 ubiquitin-protein ligase HERC2 OS=Homo sapiens GN=HERC2 PE=1 SV=2	34	130	67.8	84.6	118.7	129.2	157.4	97.4	74.8
O95716	Ras-related protein Rab-3D OS=Homo sapiens GN=RAB3D PE=1 SV=1	63	18	98.0	139.2	124.7	125.9	164.3	83.2	60.8
O95721	Synaptosomal-associated protein 29 OS=Homo sapiens GN=SNAP29 PE=1 SV=1	83	24	57.5	65.7	116.6	140.1	133.1	103.8	67.9
O95747	Serine/threonine-protein kinase OSR1 OS=Homo sapiens GN=OXSR1 PE=1 SV=1	53	25	110.3	112.4	132.7	105.5	95.6	87.4	98.6
O95757	Heat shock 70 kDa protein 4L OS=Homo sapiens GN=HSPA4L PE=1 SV=3	77	70	93.8	91.0	113.0	119.0	88.1	109.9	134.8
O95758	Polypyrimidine tract-binding protein 3 OS=Homo sapiens GN=PTBP3 PE=1 SV=2	45	21	64.7	60.7	60.5	62.6	141.8	149.2	113.6
O95777	U6 snRNA-associated Sm-like protein LSm8 OS=Homo sapiens GN=LSM8 PE=1 SV=3	89	6	93.8	107.8	111.0	88.0	96.5	103.1	152.5
O95782	AP-2 complex subunit alpha-1 OS=Homo sapiens GN=AP2A1 PE=1 SV=3	67	61	56.9	80.7	147.3	150.5	125.9	77.2	74.4
O95786	Probable ATP-dependent RNA helicase DDX58 OS=Homo sapiens GN=DDX58 PE=1 SV=2	23	18	125.2	172.0	120.2	149.5	102.3	88.7	121.4
O95793	Double-stranded RNA-binding protein Staufen homolog 1 OS=Homo sapiens GN=STAU1 PE=1 SV=2	65	43	51.4	51.3	71.1	74.0	172.5	176.7	133.5
O95801	Tetratricopeptide repeat protein 4 OS=Homo sapiens GN=TTC4 PE=1 SV=3	60	20	79.1	70.9	102.7	135.0	60.7	93.3	142.6
O95816	BAG family molecular chaperone regulator 2 OS=Homo sapiens GN=BAG2 PE=1 SV=1	73	15	78.6	93.7	115.5	124.5	136.5	103.7	91.0
O95817	BAG family molecular chaperone regulator 3 OS=Homo sapiens GN=BAG3 PE=1 SV=3	65	22	87.1	94.6	124.7	122.5	86.2	100.2	165.6
O95819	Mitogen-activated protein kinase kinase kinase kinase 4 OS=Homo sapiens GN=MAP4K4 PE=1 SV=2	61	77	53.1	65.7	117.2	130.6	131.5	106.4	67.7
O95831	Apoptosis-inducing factor 1, mitochondrial OS=Homo sapiens GN=AIFM1 PE=1 SV=1	59	36	307.1	228.7	66.5	26.2	9.4	5.2	8.2
O95834	Echinoderm microtubule-associated protein-like 2 OS=Homo sapiens GN=EML2 PE=1 SV=1	28	14	89.4	90.9	135.4	111.2	83.6	123.4	185.4
O95861	3'(2'),5'-bisphosphate nucleotidase 1 OS=Homo sapiens GN=BPNT1 PE=1 SV=1	59	20	91.7	81.1	118.0	104.7	72.6	89.9	170.0
O95864	Fatty acid desaturase 2 OS=Homo sapiens GN=FADS2 PE=1 SV=1	36	20	73.7	84.3	101.2	132.9	148.6	76.0	30.1
O95865	N(G),N(G)-dimethylarginine dimethylaminohydrolase 2 OS=Homo sapiens GN=DDAH2 PE=1 SV=1	75	17	60.8	78.1	123.6	143.8	119.8	69.4	82.0
O95870	Abhydrolase domain-containing protein 16A OS=Homo sapiens GN=ABHD16A PE=1 SV=3	48	24	79.7	96.3	112.9	135.0	126.3	77.4	48.2
O95881	Thioredoxin domain-containing protein 12 OS=Homo sapiens GN=TXNDC12 PE=1 SV=1	52	12	81.9	109.9	128.7	166.2	145.7	62.3	14.7
O95926	Pre-mRNA-splicing factor SYF2 OS=Homo sapiens GN=SYF2 PE=1 SV=1	43	11	49.9	42.7	67.9	81.5	150.2	193.5	224.4
O95983	Methyl-CpG-binding domain protein 3 OS=Homo sapiens GN=MBD3 PE=1 SV=1	42	13	119.0	100.5	87.3	83.3	88.5	103.1	146.1
O95985	DNA topoisomerase 3-beta-1 OS=Homo sapiens GN=TOP3B PE=1 SV=1	57	39	59.6	55.3	78.4	87.3	121.8	163.1	128.8
O96000	NADH dehydrogenase [ubiquinone] 1 beta subcomplex subunit 10 OS=Homo sapiens GN=NDUFB10 PE=1 SV=3	52	13	386.9	216.7	97.3	51.2	59.5	49.7	31.1
O96005	Cleft lip and palate transmembrane protein 1 OS=Homo sapiens GN=CLPTM1 PE=1 SV=1	38	19	62.0	68.6	154.0	160.8	207.8	104.9	25.3
O96008	Mitochondrial import receptor subunit TOM40 homolog OS=Homo sapiens GN=TOMM40 PE=1 SV=1	63	20	308.2	246.5	69.0	29.3	15.3	8.8	9.8
O96011	Peroxisomal membrane protein 11B OS=Homo sapiens GN=PEX11B PE=1 SV=1	69	21	54.6	103.8	140.4	145.3	139.4	43.1	8.1
O96013	Serine/threonine-protein kinase PAK 4 OS=Homo sapiens GN=PAK4 PE=1 SV=1	53	22	58.2	48.8	109.7	125.9	109.9	162.5	122.4
O96017	Serine/threonine-protein kinase Chk2 OS=Homo sapiens GN=CHEK2 PE=1 SV=1	38	19	108.7	109.9	119.7	111.2	85.6	85.9	117.3
O96019	Actin-like protein 6A OS=Homo sapiens GN=ACTL6A PE=1 SV=1	52	21	115.9	97.2	97.3	87.6	88.9	108.8	132.6
P00167	Cytochrome b5 OS=Homo sapiens GN=CYB5A PE=1 SV=2	54	7	90.9	124.4	112.1	136.4	152.2	68.3	18.3
P00338	L-lactate dehydrogenase A chain OS=Homo sapiens GN=LDHA PE=1 SV=2	94	39	69.5	80.2	109.5	110.5	82.8	94.1	140.6
P00367	Glutamate dehydrogenase 1, mitochondrial OS=Homo sapiens GN=GLUD1 PE=1 SV=2	64	45	293.4	219.0	63.0	24.6	13.3	12.1	8.7
P00374	Dihydrofolate reductase OS=Homo sapiens GN=DHFR PE=1 SV=2	78	19	115.2	115.3	114.3	104.5	90.5	85.2	102.2
P00387	NADH-cytochrome b5 reductase 3 OS=Homo sapiens GN=CYB5R3 PE=1 SV=3	83	23	83.6	93.1	120.9	143.7	144.4	73.5	21.5
P00390	Glutathione reductase, mitochondrial OS=Homo sapiens GN=GSR PE=1 SV=2	58	26	138.4	114.3	98.3	88.0	66.2	75.6	138.7
P00403	Cytochrome c oxidase subunit 2 OS=Homo sapiens GN=MT-CO2 PE=1 SV=1	31	7	257.1	212.0	54.8	24.5	8.2	10.6	10.2
P00441	Superoxide dismutase [Cu-Zn] OS=Homo sapiens GN=SOD1 PE=1 SV=2	97	18	68.2	70.0	100.0	135.4	71.8	110.1	177.4
P00491	Purine nucleoside phosphorylase OS=Homo sapiens GN=PNP PE=1 SV=2	89	24	71.6	78.9	131.1	105.1	64.7	83.9	187.0
P00492	Hypoxanthine-guanine phosphoribosyltransferase OS=Homo sapiens GN=HPRT1 PE=1 SV=2	70	16	85.2	87.0	122.9	113.7	74.5	95.8	164.1
P00505	Aspartate aminotransferase, mitochondrial OS=Homo sapiens GN=GOT2 PE=1 SV=3	78	35	303.8	230.3	60.2	21.8	11.6	5.8	8.6
P00558	Phosphoglycerate kinase 1 OS=Homo sapiens GN=PGK1 PE=1 SV=3	95	52	61.2	56.2	128.7	137.1	61.9	113.7	164.7
P00734	Prothrombin OS=Homo sapiens GN=F2 PE=1 SV=2	11	8	261.0	199.7	104.2	52.0	32.5	21.1	19.1
P00761	Trypsin OS=Sus scrofa OX=9823 PE=1 SV=1	35	6	66.8	68.5	99.4	95.9	120.0	121.9	153.1
P00813	Adenosine deaminase OS=Homo sapiens GN=ADA PE=1 SV=3	88	38	71.0	73.2	117.9	111.7	83.2	95.8	154.5
P00966	Argininosuccinate synthase OS=Homo sapiens GN=ASS1 PE=1 SV=2	66	25	87.4	90.8	118.9	105.2	82.0	85.5	149.5
P01112	GTPase HRas OS=Homo sapiens GN=HRAS PE=1 SV=1	86	16	58.0	83.8	132.6	144.3	128.3	62.9	25.5
P01116	GTPase KRas OS=Homo sapiens GN=KRAS PE=1 SV=1	70	13	55.2	79.7	128.8	135.1	153.4	65.2	20.7
P01130	Low-density lipoprotein receptor OS=Homo sapiens GN=LDLR PE=1 SV=1	33	22	64.0	78.4	116.5	114.0	171.4	89.3	50.1
P01137	Transforming growth factor beta-1 OS=Homo sapiens GN=TGFB1 PE=1 SV=2	51	16	92.5	119.8	123.7	125.0	160.5	68.5	29.3
P01733	T-cell receptor beta chain V region YT35 OS=Homo sapiens GN=TRBV12-3 PE=1 SV=1	25	3	24.6	13.6	164.2	196.0	89.1	89.1	53.9
P01737	T-cell receptor alpha chain V region PY14 OS=Homo sapiens PE=1 SV=1	21	4	57.1	76.1	103.1	110.8	128.0	113.7	54.2
P01889	HLA class I histocompatibility antigen, B-7 alpha chain OS=Homo sapiens GN=HLA-B PE=1 SV=3	69	34	48.2	91.0	143.5	162.8	133.6	67.4	21.6
P02649	Apolipoprotein E OS=Homo sapiens GN=APOE PE=1 SV=1	12	4	255.4	171.0	126.1	99.0	113.8	71.4	29.9
P02686	Myelin basic protein OS=Homo sapiens GN=MBP PE=1 SV=3	38	6	68.8	102.1	126.0	141.1	155.2	67.4	30.7
P02765	Alpha-2-HS-glycoprotein OS=Homo sapiens GN=AHSG PE=1 SV=1	7	5	120.2	64.0	100.8	97.0	102.9	66.4	71.9
P02769	Serum albumin OS=Bos taurus OX=9913 GN=ALB PE=1 SV=4	80	63	101.2	117.9	132.9	124.2	100.4	77.0	82.0
P02786	Transferrin receptor protein 1 OS=Homo sapiens GN=TFRC PE=1 SV=2	71	72	41.5	59.9	82.2	110.6	153.8	137.2	83.7
P02787	Serotransferrin OS=Homo sapiens GN=TF PE=1 SV=3	4	3	47.1	70.6	100.3	89.2	192.7	129.1	95.6
P02794	Ferritin heavy chain OS=Homo sapiens GN=FTH1 PE=1 SV=2	72	12	71.0	91.1	116.8	134.5	138.2	117.5	138.8
P04040	Catalase OS=Homo sapiens GN=CAT PE=1 SV=3	80	50	57.8	72.2	135.2	164.6	152.8	52.6	16.0
P04049	RAF proto-oncogene serine/threonine-protein kinase OS=Homo sapiens GN=RAF1 PE=1 SV=1	44	21	66.3	70.4	135.9	142.6	77.1	114.5	98.3
P04053	DNA nucleotidylexotransferase OS=Homo sapiens GN=DNTT PE=1 SV=3	42	21	90.3	79.0	79.4	87.4	110.1	119.6	98.3
P04075	Fructose-bisphosphate aldolase A OS=Homo sapiens GN=ALDOA PE=1 SV=2	91	43	69.4	58.5	112.1	107.4	64.0	90.2	220.7
P04080	Cystatin-B OS=Homo sapiens GN=CSTB PE=1 SV=2	52	4	69.6	112.1	85.9	104.5	124.5	89.0	53.6
P04083	Annexin A1 OS=Homo sapiens GN=ANXA1 PE=1 SV=2	76	30	79.7	89.9	123.2	113.7	85.3	101.9	144.7
P04150	Glucocorticoid receptor OS=Homo sapiens GN=NR3C1 PE=1 SV=1	24	13	94.9	85.2	135.9	118.8	106.9	136.6	130.5
P04179	Superoxide dismutase [Mn], mitochondrial OS=Homo sapiens GN=SOD2 PE=1 SV=2	56	13	286.2	227.8	65.2	27.1	11.6	10.6	16.0
P04183	Thymidine kinase, cytosolic OS=Homo sapiens GN=TK1 PE=1 SV=2	64	15	123.9	176.8	131.9	98.7	90.5	70.3	71.2
P04234	T-cell surface glycoprotein CD3 delta chain OS=Homo sapiens GN=CD3D PE=1 SV=1	28	9	58.5	86.7	118.3	105.4	189.2	62.9	20.2
P04264	Keratin, type II cytoskeletal 1 OS=Homo sapiens GN=KRT1 PE=1 SV=6	55	38	138.9	105.2	81.8	32.4	45.2	187.1	103.1
P04350	Tubulin beta-4A chain OS=Homo sapiens GN=TUBB4A PE=1 SV=2	85	36	115.3	139.0	127.1	95.0	73.2	67.0	83.6
P04406	Glyceraldehyde-3-phosphate dehydrogenase OS=Homo sapiens GN=GAPDH PE=1 SV=3	95	44	95.6	97.3	100.8	96.7	90.7	129.1	136.4
P04439	HLA class I histocompatibility antigen, A-3 alpha chain OS=Homo sapiens GN=HLA-A PE=1 SV=2	70	31	59.9	89.0	131.2	146.1	150.3	64.6	26.2
P04632	Calpain small subunit 1 OS=Homo sapiens GN=CAPNS1 PE=1 SV=1	81	17	80.9	83.7	140.0	128.5	68.8	101.0	170.5
P04818	Thymidylate synthase OS=Homo sapiens GN=TYMS PE=1 SV=3	64	20	94.3	71.7	111.3	115.5	68.5	93.8	122.1
P04843	Dolichyl-diphosphooligosaccharide--protein glycosyltransferase subunit 1 OS=Homo sapiens GN=RPN1 PE=1 SV=1	77	61	71.8	98.4	119.1	140.9	144.3	65.2	18.0
P04844	Dolichyl-diphosphooligosaccharide--protein glycosyltransferase subunit 2 OS=Homo sapiens GN=RPN2 PE=1 SV=3	58	35	72.7	124.9	117.3	127.0	169.5	59.4	13.2
P04899	Guanine nucleotide-binding protein G(i) subunit alpha-2 OS=Homo sapiens GN=GNAI2 PE=1 SV=3	81	37	62.7	127.4	129.6	122.0	131.3	53.0	23.7
P04920	Anion exchange protein 2 OS=Homo sapiens GN=SLC4A2 PE=1 SV=4	21	17	48.0	63.6	102.4	219.8	92.7	90.5	55.1
P05023	Sodium/potassium-transporting ATPase subunit alpha-1 OS=Homo sapiens GN=ATP1A1 PE=1 SV=1	55	69	59.6	94.8	132.4	140.3	152.5	56.8	19.8
P05026	Sodium/potassium-transporting ATPase subunit beta-1 OS=Homo sapiens GN=ATP1B1 PE=1 SV=1	45	13	56.4	103.7	121.2	140.5	157.3	64.3	23.2
P05067	Amyloid beta A4 protein OS=Homo sapiens GN=APP PE=1 SV=3	26	18	50.1	75.0	88.0	137.5	161.4	85.8	40.3
P05106	Integrin beta-3 OS=Homo sapiens GN=ITGB3 PE=1 SV=2	20	11	66.6	81.5	111.9	112.9	126.9	75.7	26.3
P05107	Integrin beta-2 OS=Homo sapiens GN=ITGB2 PE=1 SV=2	64	53	64.1	89.3	117.3	138.3	178.8	74.7	25.0
P05141	ADP/ATP translocase 2 OS=Homo sapiens GN=SLC25A5 PE=1 SV=7	67	39	316.6	260.6	66.5	24.9	9.8	4.3	6.8
P05161	Ubiquitin-like protein ISG15 OS=Homo sapiens GN=ISG15 PE=1 SV=5	54	10	97.3	94.9	111.7	101.3	81.4	82.7	102.5
P05165	Propionyl-CoA carboxylase alpha chain, mitochondrial OS=Homo sapiens GN=PCCA PE=1 SV=4	54	31	274.9	233.5	70.0	26.9	11.6	10.8	14.0
P05166	Propionyl-CoA carboxylase beta chain, mitochondrial OS=Homo sapiens GN=PCCB PE=1 SV=3	65	30	305.3	230.8	61.3	22.1	11.1	9.0	12.2
P05198	Eukaryotic translation initiation factor 2 subunit 1 OS=Homo sapiens GN=EIF2S1 PE=1 SV=3	82	40	66.4	70.7	68.8	76.6	125.8	165.1	174.5
P05204	Non-histone chromosomal protein HMG-17 OS=Homo sapiens GN=HMGN2 PE=1 SV=3	62	8	42.7	9.3	28.4	41.6	111.7	236.5	343.9
P05387	60S acidic ribosomal protein P2 OS=Homo sapiens GN=RPLP2 PE=1 SV=1	100	17	51.6	53.8	68.0	85.5	161.5	184.4	136.1
P05388	60S acidic ribosomal protein P0 OS=Homo sapiens GN=RPLP0 PE=1 SV=1	68	28	48.3	52.1	62.9	77.4	135.5	176.4	149.0
P05455	Lupus La protein OS=Homo sapiens GN=SSB PE=1 SV=2	68	44	90.3	113.7	118.9	110.1	67.3	94.3	131.1
P05556	Integrin beta-1 OS=Homo sapiens GN=ITGB1 PE=1 SV=2	48	38	55.3	100.9	131.2	158.3	152.3	71.7	26.5
P05771	Protein kinase C beta type OS=Homo sapiens GN=PRKCB PE=1 SV=4	51	41	105.2	107.6	117.5	107.6	90.2	68.2	81.1
P06127	T-cell surface glycoprotein CD5 OS=Homo sapiens GN=CD5 PE=1 SV=2	51	23	57.7	59.5	132.2	147.0	165.6	86.6	43.9
P06132	Uroporphyrinogen decarboxylase OS=Homo sapiens GN=UROD PE=1 SV=2	54	13	83.4	93.5	134.8	116.8	78.5	90.4	146.4
P06213	Insulin receptor OS=Homo sapiens GN=INSR PE=1 SV=4	25	37	62.7	86.5	128.2	147.9	161.2	68.8	35.7
P06239	Tyrosine-protein kinase Lck OS=Homo sapiens GN=LCK PE=1 SV=6	74	35	61.1	117.0	122.0	140.1	131.4	61.8	31.4
P06280	Alpha-galactosidase A OS=Homo sapiens GN=GLA PE=1 SV=1	39	16	50.5	87.7	134.8	166.1	141.1	59.1	22.0
P06396	Gelsolin OS=Homo sapiens GN=GSN PE=1 SV=1	31	19	121.8	123.6	123.4	132.0	113.8	107.3	138.6
P06400	Retinoblastoma-associated protein OS=Homo sapiens GN=RB1 PE=1 SV=2	62	66	99.7	101.5	85.3	75.0	110.8	114.1	133.7
P06454	Prothymosin alpha OS=Homo sapiens GN=PTMA PE=1 SV=2	27	8	60.7	25.6	136.4	138.4	59.3	96.3	200.8
P06493	Cyclin-dependent kinase 1 OS=Homo sapiens GN=CDK1 PE=1 SV=3	83	29	112.6	115.7	103.8	101.4	108.8	92.0	81.0
P06576	ATP synthase subunit beta, mitochondrial OS=Homo sapiens GN=ATP5B PE=1 SV=3	91	45	268.2	232.3	53.8	20.6	7.4	5.9	7.8
P06729	T-cell surface antigen CD2 OS=Homo sapiens GN=CD2 PE=1 SV=2	43	19	38.1	52.4	146.6	154.2	129.6	102.0	53.5
P06730	Eukaryotic translation initiation factor 4E OS=Homo sapiens GN=EIF4E PE=1 SV=2	34	12	74.7	50.4	88.3	103.8	114.4	225.0	215.0
P06733	Alpha-enolase OS=Homo sapiens GN=ENO1 PE=1 SV=2	88	52	80.8	93.4	117.5	114.8	69.7	95.5	139.6
P06744	Glucose-6-phosphate isomerase OS=Homo sapiens GN=GPI PE=1 SV=4	66	44	79.2	90.1	115.1	110.7	83.8	101.3	165.6
P06746	DNA polymerase beta OS=Homo sapiens GN=POLB PE=1 SV=3	55	17	93.2	80.2	69.6	97.0	95.3	182.2	197.5
P06748	Nucleophosmin OS=Homo sapiens GN=NPM1 PE=1 SV=2	82	32	70.7	69.8	85.4	90.2	134.8	181.5	154.9
P06753	Tropomyosin alpha-3 chain OS=Homo sapiens GN=TPM3 PE=1 SV=2	51	27	101.2	128.8	164.2	127.3	71.7	77.0	99.9
P06756	Integrin alpha-V OS=Homo sapiens GN=ITGAV PE=1 SV=2	23	18	94.3	122.9	142.1	163.8	221.6	116.5	15.5
P06865	Beta-hexosaminidase subunit alpha OS=Homo sapiens GN=HEXA PE=1 SV=2	46	28	50.6	97.8	157.5	147.7	168.9	46.6	15.1
P07099	Epoxide hydrolase 1 OS=Homo sapiens GN=EPHX1 PE=1 SV=1	60	31	67.2	95.4	117.8	133.7	172.8	83.0	23.9
P07195	L-lactate dehydrogenase B chain OS=Homo sapiens GN=LDHB PE=1 SV=2	66	32	79.7	87.4	115.8	112.6	79.9	87.2	141.0
P07203	Glutathione peroxidase 1 OS=Homo sapiens GN=GPX1 PE=1 SV=4	85	13	213.1	183.7	94.6	71.0	44.3	44.3	56.4
P07237	Protein disulfide-isomerase OS=Homo sapiens GN=P4HB PE=1 SV=3	81	64	63.5	85.0	127.4	155.0	150.2	60.9	17.5
P07305	Histone H1.0 OS=Homo sapiens GN=H1F0 PE=1 SV=3	23	5	70.0	37.4	74.1	87.9	147.7	220.4	216.9
P07311	Acylphosphatase-1 OS=Homo sapiens GN=ACYP1 PE=1 SV=2	70	9	76.2	85.3	121.1	115.7	75.2	96.3	118.1
P07339	Cathepsin D OS=Homo sapiens GN=CTSD PE=1 SV=1	60	27	54.8	98.5	155.0	176.0	136.8	41.2	12.7
P07355	Annexin A2 OS=Homo sapiens GN=ANXA2 PE=1 SV=2	78	40	65.1	118.2	130.9	116.4	102.7	72.1	86.1
P07384	Calpain-1 catalytic subunit OS=Homo sapiens GN=CAPN1 PE=1 SV=1	50	34	63.2	64.2	79.8	129.9	48.7	101.8	206.6
P07437	Tubulin beta chain OS=Homo sapiens GN=TUBB PE=1 SV=2	86	40	111.9	115.6	127.0	100.0	86.6	85.2	107.5
P07602	Prosaposin OS=Homo sapiens GN=PSAP PE=1 SV=2	62	31	54.9	88.9	122.5	140.4	160.7	61.8	22.3
P07686	Beta-hexosaminidase subunit beta OS=Homo sapiens GN=HEXB PE=1 SV=3	52	36	56.7	87.0	151.7	163.6	141.6	52.3	19.3
P07737	Profilin-1 OS=Homo sapiens GN=PFN1 PE=1 SV=2	79	21	75.5	71.1	110.5	128.0	70.5	101.1	149.4
P07741	Adenine phosphoribosyltransferase OS=Homo sapiens GN=APRT PE=1 SV=2	91	19	118.9	129.4	118.9	96.0	57.5	69.3	96.5
P07814	Bifunctional glutamate/proline--tRNA ligase OS=Homo sapiens GN=EPRS PE=1 SV=5	74	141	77.8	82.0	91.3	91.7	95.5	114.6	172.6
P07858	Cathepsin B OS=Homo sapiens GN=CTSB PE=1 SV=3	48	18	57.0	107.3	142.9	157.5	160.8	50.1	7.2
P07900	Heat shock protein HSP 90-alpha OS=Homo sapiens GN=HSP90AA1 PE=1 SV=5	78	92	86.5	93.3	123.2	115.6	74.7	87.6	147.7
P07910	Heterogeneous nuclear ribonucleoproteins C1/C2 OS=Homo sapiens GN=HNRNPC PE=1 SV=4	57	30	73.3	65.3	63.3	78.3	123.7	176.0	169.4
P07947	Tyrosine-protein kinase Yes OS=Homo sapiens GN=YES1 PE=1 SV=3	61	26	63.4	111.3	126.0	132.6	130.5	61.4	35.3
P07954	Fumarate hydratase, mitochondrial OS=Homo sapiens GN=FH PE=1 SV=3	76	37	269.5	171.9	101.8	48.3	15.0	21.6	39.0
P08133	Annexin A6 OS=Homo sapiens GN=ANXA6 PE=1 SV=3	87	79	68.1	90.1	114.4	119.2	113.9	93.4	127.4
P08195	4F2 cell-surface antigen heavy chain OS=Homo sapiens GN=SLC3A2 PE=1 SV=3	48	38	55.9	92.9	137.4	157.0	133.3	58.4	19.0
P08236	Beta-glucuronidase OS=Homo sapiens GN=GUSB PE=1 SV=2	33	19	63.9	90.8	130.0	140.0	148.8	60.4	19.5
P08238	Heat shock protein HSP 90-beta OS=Homo sapiens GN=HSP90AB1 PE=1 SV=4	80	91	92.6	109.0	119.5	106.5	76.1	77.6	131.4
P08240	Signal recognition particle receptor subunit alpha OS=Homo sapiens GN=SRPR PE=1 SV=2	75	45	68.7	91.8	126.7	141.5	150.4	68.3	20.9
P08243	Asparagine synthetase [glutamine-hydrolyzing] OS=Homo sapiens GN=ASNS PE=1 SV=4	65	35	102.4	101.7	113.1	105.3	83.9	83.1	126.2
P08397	Porphobilinogen deaminase OS=Homo sapiens GN=HMBS PE=1 SV=2	42	13	91.4	80.7	126.8	99.8	91.9	89.0	132.0
P08559	Pyruvate dehydrogenase E1 component subunit alpha, somatic form, mitochondrial OS=Homo sapiens GN=PDHA1 PE=1 SV=3	65	32	394.9	195.8	74.2	23.0	8.4	5.2	8.0
P08574	Cytochrome c1, heme protein, mitochondrial OS=Homo sapiens GN=CYC1 PE=1 SV=3	35	13	268.6	177.9	77.0	35.9	22.4	18.7	14.7
P08575	Receptor-type tyrosine-protein phosphatase C OS=Homo sapiens GN=PTPRC PE=1 SV=2	54	96	55.3	100.0	134.0	141.7	161.7	63.3	27.1
P08579	U2 small nuclear ribonucleoprotein B'' OS=Homo sapiens GN=SNRPB2 PE=1 SV=1	36	9	55.2	22.7	99.1	114.8	97.9	220.5	264.8
P08621	U1 small nuclear ribonucleoprotein 70 kDa OS=Homo sapiens GN=SNRNP70 PE=1 SV=2	55	29	50.0	41.5	75.4	81.6	138.6	185.2	176.2
P08648	Integrin alpha-5 OS=Homo sapiens GN=ITGA5 PE=1 SV=2	26	21	69.1	103.1	123.1	135.0	156.9	82.2	25.1
P08670	Vimentin OS=Homo sapiens GN=VIM PE=1 SV=4	94	75	86.1	68.0	100.8	101.4	71.9	105.9	161.6
P08708	40S ribosomal protein S17 OS=Homo sapiens GN=RPS17 PE=1 SV=2	76	17	36.8	34.4	70.8	99.3	98.0	229.3	159.8
P08754	Guanine nucleotide-binding protein G(k) subunit alpha OS=Homo sapiens GN=GNAI3 PE=1 SV=3	69	32	65.5	139.0	127.6	126.3	132.7	59.1	24.4
P08758	Annexin A5 OS=Homo sapiens GN=ANXA5 PE=1 SV=2	62	21	77.9	109.9	113.3	89.9	76.0	86.2	139.1
P08865	40S ribosomal protein SA OS=Homo sapiens GN=RPSA PE=1 SV=4	69	24	52.3	64.0	77.6	77.7	116.8	163.5	154.8
P09001	39S ribosomal protein L3, mitochondrial OS=Homo sapiens GN=MRPL3 PE=1 SV=1	52	16	260.1	238.1	63.5	26.7	13.3	13.5	19.2
P09012	U1 small nuclear ribonucleoprotein A OS=Homo sapiens GN=SNRPA PE=1 SV=3	44	15	53.4	73.4	97.3	86.9	157.8	190.4	163.4
P09104	Gamma-enolase OS=Homo sapiens GN=ENO2 PE=1 SV=3	82	29	82.6	91.8	121.5	118.2	75.0	102.4	135.0
P09110	3-ketoacyl-CoA thiolase, peroxisomal OS=Homo sapiens GN=ACAA1 PE=1 SV=2	77	30	73.6	108.6	140.9	148.4	166.0	39.5	2.5
P09132	Signal recognition particle 19 kDa protein OS=Homo sapiens GN=SRP19 PE=1 SV=3	72	13	92.3	98.1	140.0	134.9	84.6	74.3	94.7
P09211	Glutathione S-transferase P OS=Homo sapiens GN=GSTP1 PE=1 SV=2	72	19	79.0	90.8	110.8	117.8	73.3	96.5	141.1
P09234	U1 small nuclear ribonucleoprotein C OS=Homo sapiens GN=SNRPC PE=1 SV=1	32	7	44.5	22.7	72.8	75.4	65.1	145.0	321.8
P09326	CD48 antigen OS=Homo sapiens GN=CD48 PE=1 SV=2	42	16	55.2	95.7	128.2	133.0	156.0	72.5	38.1
P09417	Dihydropteridine reductase OS=Homo sapiens GN=QDPR PE=1 SV=2	69	15	91.8	103.8	99.3	104.8	82.3	89.1	100.1
P09429	High mobility group protein B1 OS=Homo sapiens GN=HMGB1 PE=1 SV=3	59	27	99.6	77.0	79.1	92.0	73.5	92.8	161.7
P09471	Guanine nucleotide-binding protein G(o) subunit alpha OS=Homo sapiens GN=GNAO1 PE=1 SV=4	40	16	103.4	122.1	193.3	184.0	202.1	66.2	46.9
P09488	Glutathione S-transferase Mu 1 OS=Homo sapiens GN=GSTM1 PE=1 SV=3	69	22	78.4	77.7	121.6	130.5	53.4	91.1	190.5
P09496	Clathrin light chain A OS=Homo sapiens GN=CLTA PE=1 SV=1	27	15	85.2	114.1	146.7	153.5	122.0	77.8	87.7
P09497	Clathrin light chain B OS=Homo sapiens GN=CLTB PE=1 SV=1	30	13	74.5	106.6	138.1	156.5	118.1	80.2	76.6
P09543	2',3'-cyclic-nucleotide 3'-phosphodiesterase OS=Homo sapiens GN=CNP PE=1 SV=2	63	41	75.1	112.9	130.3	139.3	154.1	65.1	22.3
P09564	T-cell antigen CD7 OS=Homo sapiens GN=CD7 PE=1 SV=1	21	5	46.1	63.4	101.8	102.5	135.6	95.9	57.0
P09622	Dihydrolipoyl dehydrogenase, mitochondrial OS=Homo sapiens GN=DLD PE=1 SV=2	69	33	318.9	207.6	76.2	25.3	7.6	8.8	13.3
P09651	Heterogeneous nuclear ribonucleoprotein A1 OS=Homo sapiens GN=HNRNPA1 PE=1 SV=5	77	41	53.9	48.8	68.0	68.4	143.3	188.0	122.9
P09661	U2 small nuclear ribonucleoprotein A' OS=Homo sapiens GN=SNRPA1 PE=1 SV=2	82	31	61.6	61.1	77.8	99.1	99.3	177.6	192.0
P09669	Cytochrome c oxidase subunit 6C OS=Homo sapiens GN=COX6C PE=1 SV=2	53	9	298.0	209.1	62.4	29.6	16.0	16.2	16.4
P09693	T-cell surface glycoprotein CD3 gamma chain OS=Homo sapiens GN=CD3G PE=1 SV=1	45	9	67.1	81.0	99.9	122.3	170.6	102.5	58.7
P09874	Poly [ADP-ribose] polymerase 1 OS=Homo sapiens GN=PARP1 PE=1 SV=4	71	96	74.1	72.1	78.5	80.3	96.5	164.6	203.6
P09884	DNA polymerase alpha catalytic subunit OS=Homo sapiens GN=POLA1 PE=1 SV=2	30	35	79.4	81.7	117.4	117.8	87.9	111.1	152.4
P09960	Leukotriene A-4 hydrolase OS=Homo sapiens GN=LTA4H PE=1 SV=2	60	43	86.3	93.2	109.3	110.2	82.4	92.6	134.2
P09972	Fructose-bisphosphate aldolase C OS=Homo sapiens GN=ALDOC PE=1 SV=2	72	27	92.0	78.1	117.8	115.0	86.7	93.9	153.7
P0C0L4	Complement C4-A OS=Homo sapiens GN=C4A PE=1 SV=2	3	8	90.6	121.2	98.8	112.8	114.7	77.5	32.6
P0C7P0	CDGSH iron-sulfur domain-containing protein 3, mitochondrial OS=Homo sapiens GN=CISD3 PE=1 SV=1	50	8	339.0	244.1	62.7	30.1	6.5	2.6	12.4
P0CAP2	DNA-directed RNA polymerase II subunit GRINL1A OS=Homo sapiens GN=POLR2M PE=1 SV=1	54	12	106.4	91.5	102.2	105.2	92.4	129.1	163.0
P0DJD0	RANBP2-like and GRIP domain-containing protein 1 OS=Homo sapiens GN=RGPD1 PE=2 SV=1	30	54	83.5	92.5	111.2	137.3	137.7	78.8	70.0
P0DMV9	Heat shock 70 kDa protein 1B OS=Homo sapiens GN=HSPA1B PE=1 SV=1	71	57	86.2	86.1	128.4	116.5	91.9	86.3	134.3
P10155	60 kDa SS-A/Ro ribonucleoprotein OS=Homo sapiens GN=TROVE2 PE=1 SV=2	57	28	71.2	86.6	110.9	113.1	88.6	108.2	143.1
P10242	Transcriptional activator Myb OS=Homo sapiens GN=MYB PE=1 SV=2	15	10	97.0	85.2	75.5	71.8	87.8	89.4	84.3
P10253	Lysosomal alpha-glucosidase OS=Homo sapiens GN=GAA PE=1 SV=4	38	33	48.1	88.4	146.7	160.8	155.8	51.5	15.4
P10321	HLA class I histocompatibility antigen, Cw-7 alpha chain OS=Homo sapiens GN=HLA-C PE=1 SV=3	63	23	70.3	105.9	130.9	145.9	180.9	78.8	30.9
P10515	Dihydrolipoyllysine-residue acetyltransferase component of pyruvate dehydrogenase complex, mitochondrial OS=Homo sapiens GN=DLAT PE=1 SV=3	49	29	288.1	220.5	56.0	23.5	12.1	13.5	13.6
P10586	Receptor-type tyrosine-protein phosphatase F OS=Homo sapiens GN=PTPRF PE=1 SV=2	30	37	58.5	103.5	124.2	137.8	142.2	61.7	27.0
P10599	Thioredoxin OS=Homo sapiens GN=TXN PE=1 SV=3	90	11	73.1	77.4	126.7	129.9	63.9	94.9	145.2
P10606	Cytochrome c oxidase subunit 5B, mitochondrial OS=Homo sapiens GN=COX5B PE=1 SV=2	67	11	356.3	247.2	63.4	20.3	11.4	15.6	11.3
P10619	Lysosomal protective protein OS=Homo sapiens GN=CTSA PE=1 SV=2	40	19	55.0	109.4	159.8	167.5	143.0	52.2	20.7
P10636	Microtubule-associated protein tau OS=Homo sapiens GN=MAPT PE=1 SV=5	27	16	66.0	68.1	74.9	94.5	137.9	188.2	173.7
P10644	cAMP-dependent protein kinase type I-alpha regulatory subunit OS=Homo sapiens GN=PRKAR1A PE=1 SV=1	74	32	81.4	96.3	140.8	130.9	87.3	86.9	123.0
P10747	T-cell-specific surface glycoprotein CD28 OS=Homo sapiens GN=CD28 PE=1 SV=1	35	10	45.3	68.7	139.0	138.6	159.8	54.5	26.0
P10768	S-formylglutathione hydrolase OS=Homo sapiens GN=ESD PE=1 SV=2	91	22	82.0	86.2	109.9	118.9	71.0	97.8	143.4
P10809	60 kDa heat shock protein, mitochondrial OS=Homo sapiens GN=HSPD1 PE=1 SV=2	86	87	254.1	223.1	52.4	21.9	8.8	8.6	11.6
P11021	78 kDa glucose-regulated protein OS=Homo sapiens GN=HSPA5 PE=1 SV=2	65	64	75.7	102.4	128.8	156.6	165.2	63.7	13.0
P11142	Heat shock cognate 71 kDa protein OS=Homo sapiens GN=HSPA8 PE=1 SV=1	81	73	84.5	84.1	121.6	127.5	78.7	91.7	146.5
P11166	Solute carrier family 2, facilitated glucose transporter member 1 OS=Homo sapiens GN=SLC2A1 PE=1 SV=2	16	9	48.4	97.3	117.9	167.7	134.0	75.6	24.5
P11169	Solute carrier family 2, facilitated glucose transporter member 3 OS=Homo sapiens GN=SLC2A3 PE=1 SV=1	17	7	23.5	31.4	190.6	244.1	88.5	109.0	37.1
P11171	Protein 4.1 OS=Homo sapiens GN=EPB41 PE=1 SV=4	61	58	56.3	99.9	138.4	149.3	150.6	50.1	16.0
P11172	Uridine 5'-monophosphate synthase OS=Homo sapiens GN=UMPS PE=1 SV=1	65	38	122.7	117.9	111.1	97.3	83.8	77.9	108.0
P11177	Pyruvate dehydrogenase E1 component subunit beta, mitochondrial OS=Homo sapiens GN=PDHB PE=1 SV=3	64	21	326.7	267.6	62.7	20.8	7.3	5.1	9.3
P11182	Lipoamide acyltransferase component of branched-chain alpha-keto acid dehydrogenase complex, mitochondrial OS=Homo sapiens GN=DBT PE=1 SV=3	52	25	291.4	225.6	63.5	20.8	11.6	10.2	13.1
P11216	Glycogen phosphorylase, brain form OS=Homo sapiens GN=PYGB PE=1 SV=5	66	61	103.0	104.8	112.2	104.8	87.2	83.7	113.8
P11233	Ras-related protein Ral-A OS=Homo sapiens GN=RALA PE=1 SV=1	64	16	43.7	67.1	163.8	183.0	101.0	82.8	34.3
P11234	Ras-related protein Ral-B OS=Homo sapiens GN=RALB PE=1 SV=1	63	13	59.2	81.5	126.7	154.7	154.0	73.6	28.6
P11274	Breakpoint cluster region protein OS=Homo sapiens GN=BCR PE=1 SV=2	42	42	63.2	69.4	132.3	131.0	70.9	101.4	100.0
P11279	Lysosome-associated membrane glycoprotein 1 OS=Homo sapiens GN=LAMP1 PE=1 SV=3	27	10	52.1	90.1	166.6	140.8	132.5	78.3	32.2
P11310	Medium-chain specific acyl-CoA dehydrogenase, mitochondrial OS=Homo sapiens GN=ACADM PE=1 SV=1	66	38	292.6	241.5	58.2	23.1	11.2	10.8	14.4
P11387	DNA topoisomerase 1 OS=Homo sapiens GN=TOP1 PE=1 SV=2	56	55	98.0	68.2	72.9	80.3	117.2	155.7	194.2
P11388	DNA topoisomerase 2-alpha OS=Homo sapiens GN=TOP2A PE=1 SV=3	56	105	139.5	104.3	76.5	76.4	107.6	137.9	136.4
P11413	Glucose-6-phosphate 1-dehydrogenase OS=Homo sapiens GN=G6PD PE=1 SV=4	79	41	101.5	96.7	120.0	111.7	84.1	76.5	137.8
P11441	Ubiquitin-like protein 4A OS=Homo sapiens GN=UBL4A PE=1 SV=1	66	10	78.2	88.3	123.3	116.0	101.9	108.6	152.4
P11498	Pyruvate carboxylase, mitochondrial OS=Homo sapiens GN=PC PE=1 SV=2	59	54	311.2	249.1	62.1	27.8	13.0	12.8	14.4
P11586	C-1-tetrahydrofolate synthase, cytoplasmic OS=Homo sapiens GN=MTHFD1 PE=1 SV=3	81	90	49.4	51.6	63.0	83.8	136.4	179.8	110.6
P11717	Cation-independent mannose-6-phosphate receptor OS=Homo sapiens GN=IGF2R PE=1 SV=3	64	150	43.2	53.1	84.7	109.7	164.8	167.1	101.1
P11766	Alcohol dehydrogenase class-3 OS=Homo sapiens GN=ADH5 PE=1 SV=4	56	25	80.8	75.7	115.2	114.6	72.3	86.7	167.4
P11908	Ribose-phosphate pyrophosphokinase 2 OS=Homo sapiens GN=PRPS2 PE=1 SV=2	62	24	95.2	92.9	148.3	117.2	58.6	84.2	187.6
P11940	Polyadenylate-binding protein 1 OS=Homo sapiens GN=PABPC1 PE=1 SV=2	75	58	58.1	56.9	66.5	88.9	115.4	184.7	141.0
P12004	Proliferating cell nuclear antigen OS=Homo sapiens GN=PCNA PE=1 SV=1	82	24	83.8	85.8	117.0	122.5	72.4	107.8	158.7
P12081	Histidine--tRNA ligase, cytoplasmic OS=Homo sapiens GN=HARS PE=1 SV=2	82	55	51.3	49.6	72.7	78.2	108.8	173.7	223.0
P12259	Coagulation factor V OS=Homo sapiens GN=F5 PE=1 SV=4	9	19	79.1	92.2	110.4	105.8	142.0	103.6	76.3
P12268	Inosine-5'-monophosphate dehydrogenase 2 OS=Homo sapiens GN=IMPDH2 PE=1 SV=2	76	47	124.2	112.2	121.5	111.8	62.8	68.0	98.5
P12270	Nucleoprotein TPR OS=Homo sapiens GN=TPR PE=1 SV=3	47	108	77.5	68.3	110.2	104.2	85.4	120.4	174.2
P12694	2-oxoisovalerate dehydrogenase subunit alpha, mitochondrial OS=Homo sapiens GN=BCKDHA PE=1 SV=2	54	20	314.9	243.8	59.5	21.7	5.6	4.0	10.2
P12814	Alpha-actinin-1 OS=Homo sapiens GN=ACTN1 PE=1 SV=2	70	67	92.4	96.8	130.8	121.0	83.0	87.3	133.2
P12931	Proto-oncogene tyrosine-protein kinase Src OS=Homo sapiens GN=SRC PE=1 SV=3	50	24	60.4	106.0	99.9	110.6	165.1	81.6	42.6
P12955	Xaa-Pro dipeptidase OS=Homo sapiens GN=PEPD PE=1 SV=3	31	17	77.2	77.6	115.6	113.9	81.5	101.5	161.9
P12956	X-ray repair cross-complementing protein 6 OS=Homo sapiens GN=XRCC6 PE=1 SV=2	78	68	67.2	63.6	74.0	78.6	82.3	142.5	245.2
P13010	X-ray repair cross-complementing protein 5 OS=Homo sapiens GN=XRCC5 PE=1 SV=3	85	76	62.0	67.5	69.3	76.7	103.2	148.8	211.2
P13073	Cytochrome c oxidase subunit 4 isoform 1, mitochondrial OS=Homo sapiens GN=COX4I1 PE=1 SV=1	62	19	268.3	246.3	55.0	22.8	10.6	9.3	2.3
P13196	5-aminolevulinate synthase, nonspecific, mitochondrial OS=Homo sapiens GN=ALAS1 PE=1 SV=2	45	25	247.8	194.5	78.1	45.8	36.1	30.3	38.8
P13489	Ribonuclease inhibitor OS=Homo sapiens GN=RNH1 PE=1 SV=2	85	34	101.4	92.9	132.1	117.2	72.7	95.6	138.2
P13591	Neural cell adhesion molecule 1 OS=Homo sapiens GN=NCAM1 PE=1 SV=3	10	7	62.5	85.8	128.5	127.4	131.0	53.2	30.7
P13598	Intercellular adhesion molecule 2 OS=Homo sapiens GN=ICAM2 PE=1 SV=2	28	8	40.8	60.4	77.8	105.8	93.6	58.7	78.3
P13612	Integrin alpha-4 OS=Homo sapiens GN=ITGA4 PE=1 SV=3	48	57	56.5	92.8	132.8	135.5	157.6	64.8	25.1
P13637	Sodium/potassium-transporting ATPase subunit alpha-3 OS=Homo sapiens GN=ATP1A3 PE=1 SV=3	57	58	60.9	100.3	136.5	141.4	148.7	59.2	24.1
P13639	Elongation factor 2 OS=Homo sapiens GN=EEF2 PE=1 SV=4	83	92	80.1	92.8	100.3	101.7	98.8	115.4	105.4
P13645	Keratin, type I cytoskeletal 10 OS=Homo sapiens GN=KRT10 PE=1 SV=6	58	29	216.8	89.2	57.7	47.8	51.9	180.7	104.5
P13667	Protein disulfide-isomerase A4 OS=Homo sapiens GN=PDIA4 PE=1 SV=2	71	75	66.5	87.7	129.4	150.0	156.6	60.4	13.5
P13674	Prolyl 4-hydroxylase subunit alpha-1 OS=Homo sapiens GN=P4HA1 PE=1 SV=2	52	27	63.6	87.5	123.6	148.0	164.7	62.6	9.5
P13693	Translationally-controlled tumor protein OS=Homo sapiens GN=TPT1 PE=1 SV=1	53	16	68.1	61.8	106.4	110.9	111.0	142.5	108.1
P13796	Plastin-2 OS=Homo sapiens GN=LCP1 PE=1 SV=6	87	61	77.2	84.6	126.3	115.4	78.7	91.6	143.6
P13798	Acylamino-acid-releasing enzyme OS=Homo sapiens GN=APEH PE=1 SV=4	55	32	84.0	83.1	123.1	115.3	85.0	99.8	200.3
P13804	Electron transfer flavoprotein subunit alpha, mitochondrial OS=Homo sapiens GN=ETFA PE=1 SV=1	76	26	329.9	234.6	66.7	24.5	6.8	6.6	9.7
P13807	Glycogen [starch] synthase, muscle OS=Homo sapiens GN=GYS1 PE=1 SV=2	50	32	62.9	68.7	75.0	85.0	163.0	200.3	63.8
P13861	cAMP-dependent protein kinase type II-alpha regulatory subunit OS=Homo sapiens GN=PRKAR2A PE=1 SV=2	70	26	114.6	133.4	124.2	115.7	91.0	74.5	74.6
P13984	General transcription factor IIF subunit 2 OS=Homo sapiens GN=GTF2F2 PE=1 SV=2	76	18	79.0	81.3	86.7	94.8	113.3	139.0	173.9
P13987	CD59 glycoprotein OS=Homo sapiens GN=CD59 PE=1 SV=1	28	7	70.7	93.2	130.5	147.0	155.8	101.7	84.0
P13995	Bifunctional methylenetetrahydrofolate dehydrogenase/cyclohydrolase, mitochondrial OS=Homo sapiens GN=MTHFD2 PE=1 SV=2	86	25	204.2	169.5	93.0	44.0	12.3	13.0	15.7
P14151	L-selectin OS=Homo sapiens GN=SELL PE=1 SV=2	22	11	70.9	100.2	115.9	134.1	125.6	63.0	54.3
P14174	Macrophage migration inhibitory factor OS=Homo sapiens GN=MIF PE=1 SV=4	41	4	99.2	117.5	111.4	137.2	76.9	103.5	160.5
P14209	CD99 antigen OS=Homo sapiens GN=CD99 PE=1 SV=1	16	4	32.9	17.2	244.1	252.3	106.0	85.7	37.7
P14314	Glucosidase 2 subunit beta OS=Homo sapiens GN=PRKCSH PE=1 SV=2	52	34	47.0	61.7	128.9	235.2	111.5	88.3	15.4
P14324	Farnesyl pyrophosphate synthase OS=Homo sapiens GN=FDPS PE=1 SV=4	31	16	64.0	47.4	103.1	104.2	70.5	89.1	199.3
P14373	Zinc finger protein RFP OS=Homo sapiens GN=TRIM27 PE=1 SV=1	38	14	58.4	100.3	120.4	149.9	174.2	70.8	27.5
P14550	Alcohol dehydrogenase [NADP(+)] OS=Homo sapiens GN=AKR1A1 PE=1 SV=3	73	22	80.3	79.5	121.6	126.0	104.6	113.9	128.0
P14618	Pyruvate kinase PKM OS=Homo sapiens GN=PKM PE=1 SV=4	85	62	81.1	89.9	106.6	101.9	68.3	83.9	147.4
P14625	Endoplasmin OS=Homo sapiens GN=HSP90B1 PE=1 SV=1	79	89	65.4	96.0	126.8	142.6	131.2	60.9	12.1
P14635	G2/mitotic-specific cyclin-B1 OS=Homo sapiens GN=CCNB1 PE=1 SV=1	39	14	97.0	85.7	89.9	92.0	125.0	134.7	115.4
P14649	Myosin light chain 6B OS=Homo sapiens GN=MYL6B PE=1 SV=1	62	13	74.1	85.7	93.0	96.6	85.2	91.3	171.4
P14678	Small nuclear ribonucleoprotein-associated proteins B and B' OS=Homo sapiens GN=SNRPB PE=1 SV=2	35	11	63.8	46.2	72.2	79.2	105.3	164.1	175.4
P14735	Insulin-degrading enzyme OS=Homo sapiens GN=IDE PE=1 SV=4	49	56	87.3	89.7	112.3	119.3	66.2	95.8	160.7
P14866	Heterogeneous nuclear ribonucleoprotein L OS=Homo sapiens GN=HNRNPL PE=1 SV=2	68	37	66.0	56.1	63.8	88.9	123.7	220.3	154.4
P14868	Aspartate--tRNA ligase, cytoplasmic OS=Homo sapiens GN=DARS PE=1 SV=2	79	52	81.0	87.5	88.9	86.2	88.4	101.7	156.8
P14927	Cytochrome b-c1 complex subunit 7 OS=Homo sapiens GN=UQCRB PE=1 SV=2	75	14	286.6	239.2	52.1	22.5	12.2	13.8	14.0
P15104	Glutamine synthetase OS=Homo sapiens GN=GLUL PE=1 SV=4	55	17	76.3	80.6	102.5	96.9	95.4	94.8	141.9
P15121	Aldose reductase OS=Homo sapiens GN=AKR1B1 PE=1 SV=3	78	22	92.3	113.4	136.7	99.7	59.3	75.8	124.0
P15151	Poliovirus receptor OS=Homo sapiens GN=PVR PE=1 SV=2	12	4	80.0	120.3	137.6	197.3	193.6	98.9	42.6
P15153	Ras-related C3 botulinum toxin substrate 2 OS=Homo sapiens GN=RAC2 PE=1 SV=1	61	12	67.2	75.2	93.7	116.8	101.3	117.9	129.2
P15170	Eukaryotic peptide chain release factor GTP-binding subunit ERF3A OS=Homo sapiens GN=GSPT1 PE=1 SV=1	65	40	99.3	104.2	125.5	102.1	66.9	78.5	101.0
P15311	Ezrin OS=Homo sapiens GN=EZR PE=1 SV=4	79	73	55.2	77.5	119.5	146.1	121.2	102.9	76.0
P15374	Ubiquitin carboxyl-terminal hydrolase isozyme L3 OS=Homo sapiens GN=UCHL3 PE=1 SV=1	67	15	83.2	98.6	121.5	125.4	80.2	95.1	139.8
P15498	Proto-oncogene vav OS=Homo sapiens GN=VAV1 PE=1 SV=4	58	53	113.7	121.9	116.3	116.0	104.6	79.1	79.2
P15531	Nucleoside diphosphate kinase A OS=Homo sapiens GN=NME1 PE=1 SV=1	70	12	88.7	101.2	153.3	95.6	86.5	75.8	147.7
P15586	N-acetylglucosamine-6-sulfatase OS=Homo sapiens GN=GNS PE=1 SV=3	41	17	57.8	94.5	136.4	159.0	136.3	57.2	22.4
P15848	Arylsulfatase B OS=Homo sapiens GN=ARSB PE=1 SV=1	34	15	44.7	80.9	138.6	170.4	146.7	59.2	16.8
P15880	40S ribosomal protein S2 OS=Homo sapiens GN=RPS2 PE=1 SV=2	67	27	43.1	41.5	75.8	92.1	103.7	206.4	152.8
P15923	Transcription factor E2-alpha OS=Homo sapiens GN=TCF3 PE=1 SV=1	36	17	98.7	123.6	126.1	117.7	121.4	136.8	101.5
P15927	Replication protein A 32 kDa subunit OS=Homo sapiens GN=RPA2 PE=1 SV=1	77	17	47.0	34.9	89.1	101.4	113.0	155.8	185.5
P16083	Ribosyldihydronicotinamide dehydrogenase [quinone] OS=Homo sapiens GN=NQO2 PE=1 SV=5	67	13	78.9	82.5	128.9	121.9	55.5	77.9	116.0
P16150	Leukosialin OS=Homo sapiens GN=SPN PE=1 SV=1	37	13	51.5	94.4	132.1	146.6	170.4	67.8	18.8
P16219	Short-chain specific acyl-CoA dehydrogenase, mitochondrial OS=Homo sapiens GN=ACADS PE=1 SV=1	58	22	311.2	246.5	62.4	23.5	7.3	8.1	6.6
P16278	Beta-galactosidase OS=Homo sapiens GN=GLB1 PE=1 SV=2	37	23	54.5	100.2	145.7	175.5	153.1	50.4	20.0
P16284	Platelet endothelial cell adhesion molecule OS=Homo sapiens GN=PECAM1 PE=1 SV=1	53	44	59.4	102.3	138.8	136.4	169.2	58.7	24.8
P16333	Cytoplasmic protein NCK1 OS=Homo sapiens GN=NCK1 PE=1 SV=1	67	26	94.2	104.1	125.4	123.4	120.1	79.2	83.6
P16401	Histone H1.5 OS=Homo sapiens GN=HIST1H1B PE=1 SV=3	33	16	77.6	49.3	58.3	80.0	124.0	212.3	225.3
P16402	Histone H1.3 OS=Homo sapiens GN=HIST1H1D PE=1 SV=2	40	18	68.2	40.8	81.7	78.9	127.4	242.1	192.4
P16435	NADPH--cytochrome P450 reductase OS=Homo sapiens GN=POR PE=1 SV=2	68	46	73.9	104.3	126.3	146.7	159.9	75.8	25.0
P16455	Methylated-DNA--protein-cysteine methyltransferase OS=Homo sapiens GN=MGMT PE=1 SV=1	58	11	121.4	98.9	108.2	98.0	82.1	95.6	121.2
P16591	Tyrosine-protein kinase Fer OS=Homo sapiens GN=FER PE=1 SV=2	30	20	97.5	106.4	100.7	99.9	125.4	106.4	64.3
P16615	Sarcoplasmic/endoplasmic reticulum calcium ATPase 2 OS=Homo sapiens GN=ATP2A2 PE=1 SV=1	49	60	70.3	92.7	125.6	141.1	162.4	74.4	21.7
P16885	1-phosphatidylinositol 4,5-bisphosphate phosphodiesterase gamma-2 OS=Homo sapiens GN=PLCG2 PE=1 SV=4	38	41	92.5	96.9	116.8	108.7	78.6	88.9	107.1
P16930	Fumarylacetoacetase OS=Homo sapiens GN=FAH PE=1 SV=2	42	13	79.8	86.7	120.0	109.8	74.4	91.7	151.0
P16949	Stathmin OS=Homo sapiens GN=STMN1 PE=1 SV=3	90	32	38.6	27.7	66.0	91.0	31.5	71.6	256.0
P16989	Y-box-binding protein 3 OS=Homo sapiens GN=YBX3 PE=1 SV=4	76	31	35.6	22.5	70.0	93.1	143.6	188.3	149.1
P17026	Zinc finger protein 22 OS=Homo sapiens GN=ZNF22 PE=1 SV=3	59	12	54.7	20.0	104.7	113.9	137.9	210.5	212.2
P17028	Zinc finger protein 24 OS=Homo sapiens GN=ZNF24 PE=1 SV=4	46	13	116.3	103.3	115.4	115.7	121.1	103.9	82.0
P17029	Zinc finger protein with KRAB and SCAN domains 1 OS=Homo sapiens GN=ZKSCAN1 PE=1 SV=3	24	10	130.4	119.0	106.6	103.5	96.1	96.8	99.7
P17096	High mobility group protein HMG-I/HMG-Y OS=Homo sapiens GN=HMGA1 PE=1 SV=3	56	6	98.7	56.1	50.8	56.6	135.4	146.0	197.6
P17174	Aspartate aminotransferase, cytoplasmic OS=Homo sapiens GN=GOT1 PE=1 SV=3	69	28	72.2	76.9	110.1	105.6	85.3	100.6	141.2
P17252	Protein kinase C alpha type OS=Homo sapiens GN=PRKCA PE=1 SV=4	64	50	107.1	127.8	117.1	107.8	85.2	70.6	81.8
P17480	Nucleolar transcription factor 1 OS=Homo sapiens GN=UBTF PE=1 SV=1	53	55	151.5	137.3	95.6	89.9	92.3	71.8	45.8
P17600	Synapsin-1 OS=Homo sapiens GN=SYN1 PE=1 SV=3	20	8	113.4	106.9	73.7	87.5	105.3	90.8	66.5
P17612	cAMP-dependent protein kinase catalytic subunit alpha OS=Homo sapiens GN=PRKACA PE=1 SV=2	58	28	86.3	107.4	121.7	108.6	101.8	64.3	71.2
P17706	Tyrosine-protein phosphatase non-receptor type 2 OS=Homo sapiens GN=PTPN2 PE=1 SV=2	58	28	103.5	130.9	112.9	105.7	120.9	64.7	50.4
P17812	CTP synthase 1 OS=Homo sapiens GN=CTPS1 PE=1 SV=2	64	42	73.2	77.8	125.3	117.0	70.5	89.4	135.1
P17844	Probable ATP-dependent RNA helicase DDX5 OS=Homo sapiens GN=DDX5 PE=1 SV=1	67	72	77.1	67.9	68.8	84.0	114.0	165.7	145.6
P17858	ATP-dependent 6-phosphofructokinase, liver type OS=Homo sapiens GN=PFKL PE=1 SV=6	53	36	114.2	132.5	100.4	91.0	75.0	73.5	93.9
P17900	Ganglioside GM2 activator OS=Homo sapiens GN=GM2A PE=1 SV=4	34	9	67.5	114.3	154.2	152.9	138.0	41.1	15.3
P17980	26S protease regulatory subunit 6A OS=Homo sapiens GN=PSMC3 PE=1 SV=3	76	36	103.1	88.2	117.1	102.6	82.1	91.6	139.9
P17987	T-complex protein 1 subunit alpha OS=Homo sapiens GN=TCP1 PE=1 SV=1	85	48	78.3	89.1	105.4	105.7	78.3	102.9	128.5
P18031	Tyrosine-protein phosphatase non-receptor type 1 OS=Homo sapiens GN=PTPN1 PE=1 SV=1	72	36	73.5	107.3	115.5	122.5	129.7	68.8	27.1
P18065	Insulin-like growth factor-binding protein 2 OS=Homo sapiens GN=IGFBP2 PE=1 SV=2	67	17	58.0	45.7	121.1	137.5	188.2	97.9	43.0
P18074	TFIIH basal transcription factor complex helicase XPD subunit OS=Homo sapiens GN=ERCC2 PE=1 SV=1	33	23	113.6	124.5	108.3	111.8	134.5	92.7	76.3
P18077	60S ribosomal protein L35a OS=Homo sapiens GN=RPL35A PE=1 SV=2	65	18	45.2	19.2	40.3	57.1	78.7	140.9	334.7
P18124	60S ribosomal protein L7 OS=Homo sapiens GN=RPL7 PE=1 SV=1	78	36	49.6	46.0	63.1	81.6	136.0	195.8	136.0
P18206	Vinculin OS=Homo sapiens GN=VCL PE=1 SV=4	29	27	59.4	58.2	136.8	131.1	72.5	107.9	158.6
P18433	Receptor-type tyrosine-protein phosphatase alpha OS=Homo sapiens GN=PTPRA PE=1 SV=2	49	36	57.6	105.3	123.6	132.4	151.7	69.3	23.4
P18583	Protein SON OS=Homo sapiens GN=SON PE=1 SV=4	29	53	75.8	62.8	69.4	84.8	144.1	163.8	150.3
P18615	Negative elongation factor E OS=Homo sapiens GN=NELFE PE=1 SV=3	62	24	69.7	67.3	91.9	93.7	137.6	157.2	135.0
P18621	60S ribosomal protein L17 OS=Homo sapiens GN=RPL17 PE=1 SV=3	71	22	55.6	60.9	84.0	97.6	119.2	176.9	121.8
P18669	Phosphoglycerate mutase 1 OS=Homo sapiens GN=PGAM1 PE=1 SV=2	87	27	66.0	60.3	121.1	132.4	79.9	104.6	151.5
P18754	Regulator of chromosome condensation OS=Homo sapiens GN=RCC1 PE=1 SV=1	55	17	84.7	59.3	68.9	81.2	107.6	152.6	180.0
P18850	Cyclic AMP-dependent transcription factor ATF-6 alpha OS=Homo sapiens GN=ATF6 PE=1 SV=3	26	15	90.8	100.9	116.3	177.4	181.9	89.6	10.4
P18858	DNA ligase 1 OS=Homo sapiens GN=LIG1 PE=1 SV=1	64	58	120.9	114.5	116.6	97.8	88.8	80.9	104.4
P18859	ATP synthase-coupling factor 6, mitochondrial OS=Homo sapiens GN=ATP5J PE=1 SV=1	57	11	291.5	216.2	71.2	29.3	13.1	11.3	10.2
P18887	DNA repair protein XRCC1 OS=Homo sapiens GN=XRCC1 PE=1 SV=2	41	23	98.4	74.8	100.6	98.0	115.9	118.7	125.5
P19174	1-phosphatidylinositol 4,5-bisphosphate phosphodiesterase gamma-1 OS=Homo sapiens GN=PLCG1 PE=1 SV=1	49	56	85.1	98.9	111.4	95.7	93.5	80.3	125.9
P19338	Nucleolin OS=Homo sapiens GN=NCL PE=1 SV=3	56	69	69.9	69.2	88.8	101.7	70.0	132.7	209.6
P19367	Hexokinase-1 OS=Homo sapiens GN=HK1 PE=1 SV=3	55	60	238.5	213.9	62.2	32.4	22.9	15.9	16.9
P19387	DNA-directed RNA polymerase II subunit RPB3 OS=Homo sapiens GN=POLR2C PE=1 SV=2	65	15	101.4	94.2	106.9	99.2	91.5	120.1	134.8
P19388	DNA-directed RNA polymerases I, II, and III subunit RPABC1 OS=Homo sapiens GN=POLR2E PE=1 SV=4	59	12	84.1	78.5	94.9	93.4	85.5	113.2	150.1
P19404	NADH dehydrogenase [ubiquinone] flavoprotein 2, mitochondrial OS=Homo sapiens GN=NDUFV2 PE=1 SV=2	59	15	331.5	254.6	58.7	19.9	9.0	6.8	10.9
P19447	TFIIH basal transcription factor complex helicase XPB subunit OS=Homo sapiens GN=ERCC3 PE=1 SV=1	42	23	88.9	86.0	71.1	84.3	146.3	149.1	104.5
P19474	E3 ubiquitin-protein ligase TRIM21 OS=Homo sapiens GN=TRIM21 PE=1 SV=1	44	19	92.2	84.0	118.5	123.8	67.7	100.9	118.0
P19525	Interferon-induced, double-stranded RNA-activated protein kinase OS=Homo sapiens GN=EIF2AK2 PE=1 SV=2	47	31	81.5	88.7	79.3	86.4	131.9	166.3	129.6
P19623	Spermidine synthase OS=Homo sapiens GN=SRM PE=1 SV=1	78	19	81.9	55.3	134.2	131.6	77.3	106.0	143.2
P19634	Sodium/hydrogen exchanger 1 OS=Homo sapiens GN=SLC9A1 PE=1 SV=2	21	13	53.5	96.5	127.7	139.6	122.7	60.6	27.8
P19784	Casein kinase II subunit alpha' OS=Homo sapiens GN=CSNK2A2 PE=1 SV=1	71	22	83.7	89.9	108.2	99.7	81.9	93.9	138.3
P19838	Nuclear factor NF-kappa-B p105 subunit OS=Homo sapiens GN=NFKB1 PE=1 SV=2	44	40	114.3	104.0	118.6	102.5	77.8	70.8	105.6
P20020	Plasma membrane calcium-transporting ATPase 1 OS=Homo sapiens GN=ATP2B1 PE=1 SV=3	33	44	63.9	96.7	132.8	157.2	156.2	66.7	27.8
P20042	Eukaryotic translation initiation factor 2 subunit 2 OS=Homo sapiens GN=EIF2S2 PE=1 SV=2	62	30	60.2	50.1	61.6	71.6	134.5	169.2	155.4
P20073	Annexin A7 OS=Homo sapiens GN=ANXA7 PE=1 SV=3	47	24	59.2	66.6	154.5	150.0	90.1	93.7	226.5
P20248	Cyclin-A2 OS=Homo sapiens GN=CCNA2 PE=1 SV=2	34	13	90.4	84.5	95.3	94.3	135.5	175.6	160.7
P20290	Transcription factor BTF3 OS=Homo sapiens GN=BTF3 PE=1 SV=1	83	20	65.3	74.4	97.6	114.3	108.2	151.1	110.1
P20339	Ras-related protein Rab-5A OS=Homo sapiens GN=RAB5A PE=1 SV=2	70	12	83.2	110.7	104.1	110.3	110.1	72.7	99.8
P20340	Ras-related protein Rab-6A OS=Homo sapiens GN=RAB6A PE=1 SV=3	69	18	78.5	161.1	120.6	102.8	82.7	67.2	44.1
P20618	Proteasome subunit beta type-1 OS=Homo sapiens GN=PSMB1 PE=1 SV=2	66	18	64.6	67.3	90.7	90.3	82.3	106.6	214.9
P20645	Cation-dependent mannose-6-phosphate receptor OS=Homo sapiens GN=M6PR PE=1 SV=1	53	17	38.9	28.4	56.1	90.0	125.5	165.4	232.2
P20700	Lamin-B1 OS=Homo sapiens GN=LMNB1 PE=1 SV=2	80	71	136.6	120.1	116.8	114.5	98.9	65.7	48.0
P20701	Integrin alpha-L OS=Homo sapiens GN=ITGAL PE=1 SV=3	36	39	49.4	74.4	150.6	173.0	138.1	90.7	30.1
P20810	Calpastatin OS=Homo sapiens GN=CAST PE=1 SV=4	28	11	44.5	19.6	96.6	120.3	96.3	167.4	183.6
P20839	Inosine-5'-monophosphate dehydrogenase 1 OS=Homo sapiens GN=IMPDH1 PE=1 SV=2	50	25	134.8	134.9	116.4	107.0	68.0	68.2	101.0
P20933	N(4)-(beta-N-acetylglucosaminyl)-L-asparaginase OS=Homo sapiens GN=AGA PE=1 SV=2	22	7	45.9	31.7	137.2	170.4	168.2	84.6	34.3
P20963	T-cell surface glycoprotein CD3 zeta chain OS=Homo sapiens GN=CD247 PE=1 SV=2	64	22	56.4	84.7	116.7	127.7	170.6	80.6	32.4
P21127	Cyclin-dependent kinase 11B OS=Homo sapiens GN=CDK11B PE=1 SV=3	32	34	96.5	98.4	105.3	106.0	87.9	96.9	112.1
P21266	Glutathione S-transferase Mu 3 OS=Homo sapiens GN=GSTM3 PE=1 SV=3	71	20	112.4	119.4	110.8	99.5	92.4	75.6	116.3
P21281	V-type proton ATPase subunit B, brain isoform OS=Homo sapiens GN=ATP6V1B2 PE=1 SV=3	83	39	72.8	97.7	121.5	134.9	121.0	104.3	90.9
P21283	V-type proton ATPase subunit C 1 OS=Homo sapiens GN=ATP6V1C1 PE=1 SV=4	54	26	60.9	72.8	106.7	114.7	121.6	94.4	109.7
P21291	Cysteine and glycine-rich protein 1 OS=Homo sapiens GN=CSRP1 PE=1 SV=3	66	11	91.5	96.5	130.4	133.2	110.9	111.9	138.7
P21333	Filamin-A OS=Homo sapiens GN=FLNA PE=1 SV=4	73	192	76.6	76.1	117.2	122.1	78.8	85.2	122.4
P21359	Neurofibromin OS=Homo sapiens GN=NF1 PE=1 SV=2	22	54	67.8	79.7	104.4	96.1	146.9	112.5	81.0
P21399	Cytoplasmic aconitate hydratase OS=Homo sapiens GN=ACO1 PE=1 SV=3	65	50	89.9	96.9	122.6	115.2	84.4	92.1	154.6
P21580	Tumor necrosis factor alpha-induced protein 3 OS=Homo sapiens GN=TNFAIP3 PE=1 SV=1	35	21	96.3	75.4	121.1	138.6	116.8	96.5	77.5
P21796	Voltage-dependent anion-selective channel protein 1 OS=Homo sapiens GN=VDAC1 PE=1 SV=2	92	34	296.6	228.1	77.0	32.8	14.5	8.6	10.6
P21912	Succinate dehydrogenase [ubiquinone] iron-sulfur subunit, mitochondrial OS=Homo sapiens GN=SDHB PE=1 SV=3	73	26	328.7	233.4	87.0	29.3	14.5	7.2	9.8
P21964	Catechol O-methyltransferase OS=Homo sapiens GN=COMT PE=1 SV=2	77	26	82.6	110.8	130.0	136.1	154.6	76.9	28.5
P22033	Methylmalonyl-CoA mutase, mitochondrial OS=Homo sapiens GN=MUT PE=1 SV=4	57	40	313.8	227.8	69.0	32.4	13.7	14.6	20.9
P22059	Oxysterol-binding protein 1 OS=Homo sapiens GN=OSBP PE=1 SV=1	56	37	83.0	92.2	129.8	133.1	115.9	87.4	122.3
P22061	Protein-L-isoaspartate(D-aspartate) O-methyltransferase OS=Homo sapiens GN=PCMT1 PE=1 SV=4	66	12	106.4	108.3	109.3	98.6	88.0	78.9	94.7
P22087	rRNA 2'-O-methyltransferase fibrillarin OS=Homo sapiens GN=FBL PE=1 SV=2	72	24	116.5	95.0	82.1	79.3	112.9	122.0	114.8
P22102	Trifunctional purine biosynthetic protein adenosine-3 OS=Homo sapiens GN=GART PE=1 SV=1	72	68	104.6	113.2	110.6	96.9	74.4	69.9	107.1
P22234	Multifunctional protein ADE2 OS=Homo sapiens GN=PAICS PE=1 SV=3	71	44	72.6	67.4	120.9	128.2	80.9	98.2	162.5
P22307	Non-specific lipid-transfer protein OS=Homo sapiens GN=SCP2 PE=1 SV=2	70	47	69.6	105.1	135.0	159.6	152.2	42.6	6.8
P22314	Ubiquitin-like modifier-activating enzyme 1 OS=Homo sapiens GN=UBA1 PE=1 SV=3	75	68	80.0	83.9	117.1	118.8	66.6	100.3	148.2
P22392	Nucleoside diphosphate kinase B OS=Homo sapiens GN=NME2 PE=1 SV=1	84	15	67.8	65.4	128.3	109.7	68.1	91.0	155.2
P22570	NADPH:adrenodoxin oxidoreductase, mitochondrial OS=Homo sapiens GN=FDXR PE=1 SV=3	75	35	318.1	239.8	61.2	25.5	10.5	7.5	12.3
P22626	Heterogeneous nuclear ribonucleoproteins A2/B1 OS=Homo sapiens GN=HNRNPA2B1 PE=1 SV=2	78	42	57.5	39.4	57.4	62.5	82.1	146.8	204.5
P22681	E3 ubiquitin-protein ligase CBL OS=Homo sapiens GN=CBL PE=1 SV=2	55	29	86.6	102.5	121.1	115.4	105.0	97.0	104.9
P22695	Cytochrome b-c1 complex subunit 2, mitochondrial OS=Homo sapiens GN=UQCRC2 PE=1 SV=3	74	31	290.7	217.0	79.5	26.9	11.0	4.7	6.3
P22830	Ferrochelatase, mitochondrial OS=Homo sapiens GN=FECH PE=1 SV=2	72	33	302.9	217.9	78.3	33.2	20.0	13.4	21.0
P23193	Transcription elongation factor A protein 1 OS=Homo sapiens GN=TCEA1 PE=1 SV=2	70	30	61.3	54.2	76.1	108.7	87.9	158.0	198.8
P23246	Splicing factor, proline- and glutamine-rich OS=Homo sapiens GN=SFPQ PE=1 SV=2	60	53	54.3	41.2	63.6	84.0	123.7	212.4	156.5
P23258	Tubulin gamma-1 chain OS=Homo sapiens GN=TUBG1 PE=1 SV=2	90	37	89.5	83.0	89.7	85.9	129.0	144.0	129.1
P23284	Peptidyl-prolyl cis-trans isomerase B OS=Homo sapiens GN=PPIB PE=1 SV=2	71	30	72.4	106.7	120.5	144.0	172.1	64.0	15.9
P23368	NAD-dependent malic enzyme, mitochondrial OS=Homo sapiens GN=ME2 PE=1 SV=1	84	47	307.1	257.7	62.0	21.9	6.5	6.3	9.7
P23381	Tryptophan--tRNA ligase, cytoplasmic OS=Homo sapiens GN=WARS PE=1 SV=2	61	29	78.8	75.1	131.7	120.6	93.2	93.0	137.5
P23396	40S ribosomal protein S3 OS=Homo sapiens GN=RPS3 PE=1 SV=2	90	37	45.7	54.5	61.6	79.6	148.1	185.4	141.0
P23434	Glycine cleavage system H protein, mitochondrial OS=Homo sapiens GN=GCSH PE=1 SV=2	39	3	338.3	269.8	68.0	32.2	23.2	20.4	15.8
P23458	Tyrosine-protein kinase JAK1 OS=Homo sapiens GN=JAK1 PE=1 SV=2	56	65	62.5	115.3	136.3	141.9	143.2	61.3	18.1
P23526	Adenosylhomocysteinase OS=Homo sapiens GN=AHCY PE=1 SV=4	56	33	82.7	91.3	106.5	114.7	67.9	92.5	144.8
P23528	Cofilin-1 OS=Homo sapiens GN=CFL1 PE=1 SV=3	90	30	87.5	92.1	133.3	112.1	67.5	81.3	132.7
P23588	Eukaryotic translation initiation factor 4B OS=Homo sapiens GN=EIF4B PE=1 SV=2	61	42	59.1	44.6	94.5	108.8	95.3	144.6	168.5
P23634	Plasma membrane calcium-transporting ATPase 4 OS=Homo sapiens GN=ATP2B4 PE=1 SV=2	53	84	56.8	95.5	137.4	143.5	142.4	56.1	23.6
P23743	Diacylglycerol kinase alpha OS=Homo sapiens GN=DGKA PE=1 SV=3	62	44	99.3	101.0	101.3	95.5	91.7	97.0	89.0
P23786	Carnitine O-palmitoyltransferase 2, mitochondrial OS=Homo sapiens GN=CPT2 PE=1 SV=2	62	46	298.0	255.3	62.8	26.9	12.1	6.2	11.8
P23919	Thymidylate kinase OS=Homo sapiens GN=DTYMK PE=1 SV=4	80	20	134.9	95.5	111.7	93.6	66.9	72.3	90.9
P23921	Ribonucleoside-diphosphate reductase large subunit OS=Homo sapiens GN=RRM1 PE=1 SV=1	63	39	84.6	83.9	106.0	109.6	72.9	95.4	124.2
P24534	Elongation factor 1-beta OS=Homo sapiens GN=EEF1B2 PE=1 SV=3	74	18	77.7	44.1	102.1	109.0	96.4	122.8	173.2
P24539	ATP synthase F(0) complex subunit B1, mitochondrial OS=Homo sapiens GN=ATP5F1 PE=1 SV=2	57	26	230.4	202.1	69.5	38.9	6.5	7.4	16.9
P24666	Low molecular weight phosphotyrosine protein phosphatase OS=Homo sapiens GN=ACP1 PE=1 SV=3	85	15	101.2	79.5	108.5	103.1	76.3	85.3	125.5
P24723	Protein kinase C eta type OS=Homo sapiens GN=PRKCH PE=1 SV=4	38	25	62.8	99.2	125.7	138.3	140.9	57.1	22.1
P24752	Acetyl-CoA acetyltransferase, mitochondrial OS=Homo sapiens GN=ACAT1 PE=1 SV=1	76	41	297.0	217.1	63.2	29.5	8.4	14.5	15.6
P24928	DNA-directed RNA polymerase II subunit RPB1 OS=Homo sapiens GN=POLR2A PE=1 SV=2	44	67	99.3	109.4	104.5	93.5	92.9	102.7	135.3
P24941	Cyclin-dependent kinase 2 OS=Homo sapiens GN=CDK2 PE=1 SV=2	68	23	102.0	105.5	98.8	95.0	96.5	95.0	101.0
P25054	Adenomatous polyposis coli protein OS=Homo sapiens GN=APC PE=1 SV=2	16	33	84.3	99.5	114.9	125.7	152.1	108.5	65.9
P25098	Beta-adrenergic receptor kinase 1 OS=Homo sapiens GN=ADRBK1 PE=1 SV=2	61	43	66.3	57.2	96.5	117.0	79.9	127.8	172.2
P25205	DNA replication licensing factor MCM3 OS=Homo sapiens GN=MCM3 PE=1 SV=3	73	64	86.0	76.1	99.1	102.2	59.8	114.0	205.7
P25325	3-mercaptopyruvate sulfurtransferase OS=Homo sapiens GN=MPST PE=1 SV=3	68	17	211.7	102.5	96.2	76.4	49.6	55.2	75.9
P25398	40S ribosomal protein S12 OS=Homo sapiens GN=RPS12 PE=1 SV=3	72	18	47.2	46.2	61.3	84.7	129.4	192.2	132.6
P25445	Tumor necrosis factor receptor superfamily member 6 OS=Homo sapiens GN=FAS PE=1 SV=1	45	18	67.5	103.8	163.4	155.8	146.6	60.8	26.3
P25490	Transcriptional repressor protein YY1 OS=Homo sapiens GN=YY1 PE=1 SV=2	27	14	134.7	115.1	82.6	86.6	103.7	91.4	55.2
P25685	DnaJ homolog subfamily B member 1 OS=Homo sapiens GN=DNAJB1 PE=1 SV=4	66	28	56.7	54.0	133.7	145.6	69.4	158.1	101.0
P25705	ATP synthase subunit alpha, mitochondrial OS=Homo sapiens GN=ATP5A1 PE=1 SV=1	80	63	286.1	224.9	62.3	27.4	11.0	10.8	10.9
P25786	Proteasome subunit alpha type-1 OS=Homo sapiens GN=PSMA1 PE=1 SV=1	92	30	62.8	52.1	119.1	113.9	71.9	109.3	240.4
P25787	Proteasome subunit alpha type-2 OS=Homo sapiens GN=PSMA2 PE=1 SV=2	60	17	79.2	76.6	112.0	106.3	60.0	101.6	227.4
P25788	Proteasome subunit alpha type-3 OS=Homo sapiens GN=PSMA3 PE=1 SV=2	58	22	70.1	72.1	114.3	98.7	68.4	94.0	237.6
P25789	Proteasome subunit alpha type-4 OS=Homo sapiens GN=PSMA4 PE=1 SV=1	76	23	70.2	74.0	105.5	88.5	75.3	94.3	258.5
P26196	Probable ATP-dependent RNA helicase DDX6 OS=Homo sapiens GN=DDX6 PE=1 SV=2	83	40	59.0	64.9	71.1	86.8	143.8	164.0	128.3
P26358	DNA (cytosine-5)-methyltransferase 1 OS=Homo sapiens GN=DNMT1 PE=1 SV=2	51	78	113.4	98.0	87.9	92.1	86.5	123.4	120.7
P26368	Splicing factor U2AF 65 kDa subunit OS=Homo sapiens GN=U2AF2 PE=1 SV=4	57	23	46.6	40.3	50.6	90.9	77.9	224.3	197.8
P26373	60S ribosomal protein L13 OS=Homo sapiens GN=RPL13 PE=1 SV=4	63	28	46.7	54.4	57.6	94.2	115.2	193.5	137.7
P26440	Isovaleryl-CoA dehydrogenase, mitochondrial OS=Homo sapiens GN=IVD PE=1 SV=1	55	23	309.5	245.2	62.7	25.6	11.0	11.3	15.1
P26583	High mobility group protein B2 OS=Homo sapiens GN=HMGB2 PE=1 SV=2	56	28	116.7	89.6	80.6	86.7	104.9	124.2	101.6
P26599	Polypyrimidine tract-binding protein 1 OS=Homo sapiens GN=PTBP1 PE=1 SV=1	79	36	48.9	40.7	55.2	72.7	123.4	192.7	169.3
P26639	Threonine--tRNA ligase, cytoplasmic OS=Homo sapiens GN=TARS PE=1 SV=3	69	62	90.2	97.4	107.8	100.6	97.6	111.4	141.8
P26640	Valine--tRNA ligase OS=Homo sapiens GN=VARS PE=1 SV=4	58	77	92.5	95.9	107.5	104.4	76.8	90.5	132.2
P26641	Elongation factor 1-gamma OS=Homo sapiens GN=EEF1G PE=1 SV=3	75	37	77.9	66.2	101.4	111.3	82.0	121.8	146.5
P26885	Peptidyl-prolyl cis-trans isomerase FKBP2 OS=Homo sapiens GN=FKBP2 PE=1 SV=2	76	17	70.6	101.4	115.6	176.9	80.6	71.0	38.0
P27105	Erythrocyte band 7 integral membrane protein OS=Homo sapiens GN=STOM PE=1 SV=3	68	15	46.5	95.2	113.5	160.6	118.3	86.6	31.2
P27348	14-3-3 protein theta OS=Homo sapiens GN=YWHAQ PE=1 SV=1	82	32	75.1	59.7	127.7	115.0	79.8	87.8	189.6
P27361	Mitogen-activated protein kinase 3 OS=Homo sapiens GN=MAPK3 PE=1 SV=4	54	18	113.1	107.0	107.5	104.1	94.6	80.0	85.5
P27448	MAP/microtubule affinity-regulating kinase 3 OS=Homo sapiens GN=MARK3 PE=1 SV=4	59	42	70.0	86.8	76.4	89.9	154.6	134.4	108.4
P27635	60S ribosomal protein L10 OS=Homo sapiens GN=RPL10 PE=1 SV=4	69	26	48.5	42.4	60.3	89.8	98.2	218.7	128.7
P27694	Replication protein A 70 kDa DNA-binding subunit OS=Homo sapiens GN=RPA1 PE=1 SV=2	57	44	61.5	49.4	79.1	87.0	94.6	128.4	234.6
P27695	DNA-(apurinic or apyrimidinic site) lyase OS=Homo sapiens GN=APEX1 PE=1 SV=2	68	28	83.2	70.4	80.1	88.0	115.4	155.4	162.4
P27707	Deoxycytidine kinase OS=Homo sapiens GN=DCK PE=1 SV=1	57	12	90.2	106.3	119.9	106.5	98.6	94.9	205.0
P27708	CAD protein OS=Homo sapiens GN=CAD PE=1 SV=3	65	115	106.1	113.7	107.1	98.7	93.3	86.1	128.6
P27797	Calreticulin OS=Homo sapiens GN=CALR PE=1 SV=1	79	41	61.1	82.5	130.6	163.4	132.5	63.8	15.0
P27816	Microtubule-associated protein 4 OS=Homo sapiens GN=MAP4 PE=1 SV=3	77	89	44.9	39.5	65.1	76.7	122.2	186.0	216.5
P27824	Calnexin OS=Homo sapiens GN=CANX PE=1 SV=2	62	52	76.9	115.9	136.0	158.2	133.9	65.2	15.2
P27986	Phosphatidylinositol 3-kinase regulatory subunit alpha OS=Homo sapiens GN=PIK3R1 PE=1 SV=2	52	34	90.5	96.3	115.1	109.2	107.9	95.0	118.3
P28062	Proteasome subunit beta type-8 OS=Homo sapiens GN=PSMB8 PE=1 SV=3	64	17	63.9	66.6	98.7	104.3	78.3	112.1	228.3
P28065	Proteasome subunit beta type-9 OS=Homo sapiens GN=PSMB9 PE=1 SV=2	62	9	64.7	73.4	96.4	99.4	68.4	107.4	172.0
P28066	Proteasome subunit alpha type-5 OS=Homo sapiens GN=PSMA5 PE=1 SV=3	70	15	96.3	93.6	115.4	101.0	70.5	94.5	197.8
P28070	Proteasome subunit beta type-4 OS=Homo sapiens GN=PSMB4 PE=1 SV=4	63	11	79.2	75.7	90.3	85.4	62.1	89.5	220.9
P28072	Proteasome subunit beta type-6 OS=Homo sapiens GN=PSMB6 PE=1 SV=4	59	10	72.0	61.3	106.5	92.5	68.6	97.2	236.1
P28074	Proteasome subunit beta type-5 OS=Homo sapiens GN=PSMB5 PE=1 SV=3	70	21	56.0	65.4	88.8	96.7	77.2	112.4	286.4
P28288	ATP-binding cassette sub-family D member 3 OS=Homo sapiens GN=ABCD3 PE=1 SV=1	54	45	57.2	94.2	150.0	150.3	146.0	44.1	8.0
P28290	Sperm-specific antigen 2 OS=Homo sapiens GN=SSFA2 PE=1 SV=3	33	33	60.4	76.3	129.3	215.0	100.4	92.3	31.5
P28331	NADH-ubiquinone oxidoreductase 75 kDa subunit, mitochondrial OS=Homo sapiens GN=NDUFS1 PE=1 SV=3	70	44	272.8	204.6	60.3	29.3	15.5	13.7	15.1
P28340	DNA polymerase delta catalytic subunit OS=Homo sapiens GN=POLD1 PE=1 SV=2	70	68	107.4	119.7	102.4	91.3	92.5	93.2	112.1
P28482	Mitogen-activated protein kinase 1 OS=Homo sapiens GN=MAPK1 PE=1 SV=3	61	22	86.2	89.4	111.5	119.2	95.5	93.1	110.2
P28715	DNA repair protein complementing XP-G cells OS=Homo sapiens GN=ERCC5 PE=1 SV=3	26	23	112.4	106.8	97.5	113.8	99.2	122.7	159.9
P28799	Granulins OS=Homo sapiens GN=GRN PE=1 SV=2	38	16	46.0	53.9	107.3	164.4	116.1	94.4	52.7
P28838	Cytosol aminopeptidase OS=Homo sapiens GN=LAP3 PE=1 SV=3	82	43	207.8	178.4	85.3	62.5	40.8	43.8	63.0
P28907	ADP-ribosyl cyclase/cyclic ADP-ribose hydrolase 1 OS=Homo sapiens GN=CD38 PE=1 SV=2	55	28	57.6	91.1	138.3	151.7	147.5	74.7	28.7
P28908	Tumor necrosis factor receptor superfamily member 8 OS=Homo sapiens GN=TNFRSF8 PE=1 SV=1	41	22	57.4	54.3	134.0	135.3	131.3	70.9	33.8
P29016	T-cell surface glycoprotein CD1b OS=Homo sapiens GN=CD1B PE=1 SV=1	26	7	59.0	86.3	145.9	166.0	173.9	107.1	75.2
P29084	Transcription initiation factor IIE subunit beta OS=Homo sapiens GN=GTF2E2 PE=1 SV=1	70	20	104.7	94.9	109.6	121.5	97.9	135.7	144.4
P29144	Tripeptidyl-peptidase 2 OS=Homo sapiens GN=TPP2 PE=1 SV=4	61	73	66.7	76.2	90.6	90.4	112.7	151.9	160.2
P29218	Inositol monophosphatase 1 OS=Homo sapiens GN=IMPA1 PE=1 SV=1	56	14	96.4	84.4	133.0	115.1	88.4	97.2	181.7
P29323	Ephrin type-B receptor 2 OS=Homo sapiens GN=EPHB2 PE=1 SV=5	30	26	49.5	71.0	126.6	132.1	137.3	59.6	43.2
P29350	Tyrosine-protein phosphatase non-receptor type 6 OS=Homo sapiens GN=PTPN6 PE=1 SV=1	65	37	90.9	91.7	102.8	106.7	109.9	122.3	93.5
P29401	Transketolase OS=Homo sapiens GN=TKT PE=1 SV=3	83	49	64.5	72.7	105.9	119.4	72.7	106.9	190.6
P29558	RNA-binding motif, single-stranded-interacting protein 1 OS=Homo sapiens GN=RBMS1 PE=1 SV=3	52	13	63.4	60.5	69.9	90.6	152.0	196.5	140.3
P29590	Protein PML OS=Homo sapiens GN=PML PE=1 SV=3	50	43	93.5	83.2	98.9	95.7	84.7	87.0	128.0
P29597	Non-receptor tyrosine-protein kinase TYK2 OS=Homo sapiens GN=TYK2 PE=1 SV=3	42	42	68.9	97.3	126.0	128.2	148.1	67.5	32.2
P29692	Elongation factor 1-delta OS=Homo sapiens GN=EEF1D PE=1 SV=5	69	23	92.6	88.3	106.7	110.2	94.4	123.9	163.2
P29728	2'-5'-oligoadenylate synthase 2 OS=Homo sapiens GN=OAS2 PE=1 SV=3	34	27	103.6	147.8	137.3	106.5	111.3	91.8	69.4
P30038	Delta-1-pyrroline-5-carboxylate dehydrogenase, mitochondrial OS=Homo sapiens GN=ALDH4A1 PE=1 SV=3	51	25	285.0	231.1	69.6	38.4	33.9	33.6	15.3
P30040	Endoplasmic reticulum resident protein 29 OS=Homo sapiens GN=ERP29 PE=1 SV=4	67	21	72.0	104.8	128.0	153.1	144.4	62.2	10.2
P30041	Peroxiredoxin-6 OS=Homo sapiens GN=PRDX6 PE=1 SV=3	71	22	80.3	77.6	127.4	108.1	71.9	97.9	138.9
P30042	ES1 protein homolog, mitochondrial OS=Homo sapiens GN=C21orf33 PE=1 SV=3	65	16	277.6	212.1	52.9	24.7	4.8	4.2	5.0
P30043	Flavin reductase (NADPH) OS=Homo sapiens GN=BLVRB PE=1 SV=3	67	9	109.1	101.8	114.7	122.3	96.5	80.8	96.8
P30044	Peroxiredoxin-5, mitochondrial OS=Homo sapiens GN=PRDX5 PE=1 SV=4	62	16	199.7	167.8	89.1	72.6	49.3	44.7	59.7
P30046	D-dopachrome decarboxylase OS=Homo sapiens GN=DDT PE=1 SV=3	40	5	95.9	111.7	156.5	106.3	61.7	77.5	110.3
P30048	Thioredoxin-dependent peroxide reductase, mitochondrial OS=Homo sapiens GN=PRDX3 PE=1 SV=3	59	16	311.3	246.8	62.4	23.4	7.2	8.6	11.0
P30050	60S ribosomal protein L12 OS=Homo sapiens GN=RPL12 PE=1 SV=1	69	15	46.7	48.6	73.2	90.8	138.2	215.5	161.9
P30084	Enoyl-CoA hydratase, mitochondrial OS=Homo sapiens GN=ECHS1 PE=1 SV=4	73	25	316.7	237.9	58.7	16.0	4.7	2.4	5.8
P30085	UMP-CMP kinase OS=Homo sapiens GN=CMPK1 PE=1 SV=3	63	15	111.8	113.5	113.2	114.6	60.1	77.4	132.6
P30086	Phosphatidylethanolamine-binding protein 1 OS=Homo sapiens GN=PEBP1 PE=1 SV=3	81	16	79.2	96.2	129.7	123.6	85.2	100.1	148.8
P30101	Protein disulfide-isomerase A3 OS=Homo sapiens GN=PDIA3 PE=1 SV=4	85	64	68.8	96.3	126.0	159.2	140.3	64.3	13.8
P30153	Serine/threonine-protein phosphatase 2A 65 kDa regulatory subunit A alpha isoform OS=Homo sapiens GN=PPP2R1A PE=1 SV=4	67	49	91.4	79.4	121.7	111.5	78.4	83.7	126.5
P30154	Serine/threonine-protein phosphatase 2A 65 kDa regulatory subunit A beta isoform OS=Homo sapiens GN=PPP2R1B PE=1 SV=3	52	31	124.1	120.7	129.6	108.5	90.7	84.4	107.6
P30260	Cell division cycle protein 27 homolog OS=Homo sapiens GN=CDC27 PE=1 SV=2	45	33	81.8	70.6	70.9	70.9	116.5	147.4	212.7
P30405	Peptidyl-prolyl cis-trans isomerase F, mitochondrial OS=Homo sapiens GN=PPIF PE=1 SV=1	82	19	204.6	171.4	61.1	51.8	12.2	20.6	26.6
P30414	NK-tumor recognition protein OS=Homo sapiens GN=NKTR PE=1 SV=2	14	14	106.6	48.1	96.3	99.5	142.5	206.1	225.4
P30419	Glycylpeptide N-tetradecanoyltransferase 1 OS=Homo sapiens GN=NMT1 PE=1 SV=2	43	28	62.4	61.7	85.0	94.3	119.6	165.7	132.7
P30504	HLA class I histocompatibility antigen, Cw-4 alpha chain OS=Homo sapiens GN=HLA-C PE=1 SV=1	61	28	52.0	59.4	115.4	150.8	152.8	111.0	61.2
P30519	Heme oxygenase 2 OS=Homo sapiens GN=HMOX2 PE=1 SV=2	78	34	66.6	93.5	125.5	138.4	156.7	76.2	22.4
P30520	Adenylosuccinate synthetase isozyme 2 OS=Homo sapiens GN=ADSS PE=1 SV=3	52	28	79.6	74.4	138.7	133.3	82.3	101.7	157.8
P30533	Alpha-2-macroglobulin receptor-associated protein OS=Homo sapiens GN=LRPAP1 PE=1 SV=1	56	26	29.8	31.7	143.6	217.4	86.3	107.1	39.4
P30566	Adenylosuccinate lyase OS=Homo sapiens GN=ADSL PE=1 SV=2	67	28	97.6	112.1	129.5	117.3	67.1	86.1	134.6
P30622	CAP-Gly domain-containing linker protein 1 OS=Homo sapiens GN=CLIP1 PE=1 SV=2	43	58	76.2	96.1	100.0	112.0	102.2	104.1	117.7
P30626	Sorcin OS=Homo sapiens GN=SRI PE=1 SV=1	57	12	87.9	110.4	133.3	142.3	75.1	114.7	160.4
P30679	Guanine nucleotide-binding protein subunit alpha-15 OS=Homo sapiens GN=GNA15 PE=1 SV=2	42	17	62.0	92.5	125.1	130.9	139.2	62.6	22.0
P30825	High affinity cationic amino acid transporter 1 OS=Homo sapiens GN=SLC7A1 PE=1 SV=1	13	8	14.8	8.2	186.4	200.1	58.0	127.9	76.2
P30876	DNA-directed RNA polymerase II subunit RPB2 OS=Homo sapiens GN=POLR2B PE=1 SV=1	53	54	105.1	106.1	105.5	103.6	93.1	104.3	129.7
P31040	Succinate dehydrogenase [ubiquinone] flavoprotein subunit, mitochondrial OS=Homo sapiens GN=SDHA PE=1 SV=2	77	44	281.4	230.8	64.8	26.1	12.6	11.7	15.8
P31146	Coronin-1A OS=Homo sapiens GN=CORO1A PE=1 SV=4	65	48	67.1	80.0	114.3	131.3	73.4	74.6	94.2
P31150	Rab GDP dissociation inhibitor alpha OS=Homo sapiens GN=GDI1 PE=1 SV=2	80	40	74.1	86.7	117.0	118.2	79.0	94.5	151.1
P31153	S-adenosylmethionine synthase isoform type-2 OS=Homo sapiens GN=MAT2A PE=1 SV=1	67	35	96.5	97.3	103.2	103.5	71.6	78.4	143.8
P31350	Ribonucleoside-diphosphate reductase subunit M2 OS=Homo sapiens GN=RRM2 PE=1 SV=1	69	31	71.6	92.7	113.9	114.5	84.2	88.8	116.3
P31483	Nucleolysin TIA-1 isoform p40 OS=Homo sapiens GN=TIA1 PE=1 SV=3	58	19	83.0	96.5	85.6	90.2	122.7	160.0	111.0
P31689	DnaJ homolog subfamily A member 1 OS=Homo sapiens GN=DNAJA1 PE=1 SV=2	75	34	105.1	101.5	107.0	108.0	79.2	79.7	90.8
P31749	RAC-alpha serine/threonine-protein kinase OS=Homo sapiens GN=AKT1 PE=1 SV=2	63	26	95.3	112.5	121.2	126.0	135.0	71.4	49.3
P31751	RAC-beta serine/threonine-protein kinase OS=Homo sapiens GN=AKT2 PE=1 SV=2	64	29	72.1	102.8	114.3	125.3	143.8	72.6	55.7
P31785	Cytokine receptor common subunit gamma OS=Homo sapiens GN=IL2RG PE=1 SV=1	34	13	64.9	92.1	118.6	124.0	144.5	71.8	54.6
P31930	Cytochrome b-c1 complex subunit 1, mitochondrial OS=Homo sapiens GN=UQCRC1 PE=1 SV=3	73	33	315.8	231.3	62.5	25.9	7.5	5.9	8.1
P31937	3-hydroxyisobutyrate dehydrogenase, mitochondrial OS=Homo sapiens GN=HIBADH PE=1 SV=2	62	22	316.4	263.8	60.6	21.0	10.1	12.1	11.1
P31939	Bifunctional purine biosynthesis protein PURH OS=Homo sapiens GN=ATIC PE=1 SV=3	93	62	98.7	107.1	118.6	120.2	64.1	84.4	113.9
P31942	Heterogeneous nuclear ribonucleoprotein H3 OS=Homo sapiens GN=HNRNPH3 PE=1 SV=2	76	18	93.4	77.1	87.8	92.7	115.2	145.6	104.4
P31943	Heterogeneous nuclear ribonucleoprotein H OS=Homo sapiens GN=HNRNPH1 PE=1 SV=4	65	29	94.9	88.5	89.2	87.3	113.7	137.1	118.3
P31946	14-3-3 protein beta/alpha OS=Homo sapiens GN=YWHAB PE=1 SV=3	72	27	109.3	128.0	179.6	127.1	91.4	83.7	128.5
P31948	Stress-induced-phosphoprotein 1 OS=Homo sapiens GN=STIP1 PE=1 SV=1	77	82	84.0	86.0	114.8	117.3	75.6	90.1	132.7
P32119	Peroxiredoxin-2 OS=Homo sapiens GN=PRDX2 PE=1 SV=5	74	20	87.3	82.0	120.8	121.9	69.4	89.2	151.1
P32121	Beta-arrestin-2 OS=Homo sapiens GN=ARRB2 PE=1 SV=2	52	17	99.3	121.9	137.2	113.0	109.7	73.4	73.0
P32189	Glycerol kinase OS=Homo sapiens GN=GK PE=1 SV=3	45	21	173.5	151.7	95.2	56.9	39.0	38.4	42.1
P32321	Deoxycytidylate deaminase OS=Homo sapiens GN=DCTD PE=1 SV=2	70	7	88.9	77.7	127.0	102.0	80.2	89.3	155.9
P32322	Pyrroline-5-carboxylate reductase 1, mitochondrial OS=Homo sapiens GN=PYCR1 PE=1 SV=2	61	20	334.5	230.8	54.2	22.3	16.0	15.6	11.0
P32455	Guanylate-binding protein 1 OS=Homo sapiens GN=GBP1 PE=1 SV=2	50	33	82.6	78.1	116.1	101.9	85.2	86.1	144.5
P32519	ETS-related transcription factor Elf-1 OS=Homo sapiens GN=ELF1 PE=1 SV=2	37	14	150.4	119.9	107.3	93.4	114.1	133.1	134.8
P32780	General transcription factor IIH subunit 1 OS=Homo sapiens GN=GTF2H1 PE=1 SV=1	41	19	100.6	98.7	86.1	89.2	121.1	144.1	103.7
P32856	Syntaxin-2 OS=Homo sapiens GN=STX2 PE=2 SV=3	50	14	46.7	94.4	123.4	147.2	159.7	71.3	27.7
P32942	Intercellular adhesion molecule 3 OS=Homo sapiens GN=ICAM3 PE=1 SV=2	27	18	43.8	48.8	103.9	173.5	116.9	88.6	64.1
P32969	60S ribosomal protein L9 OS=Homo sapiens GN=RPL9 PE=1 SV=1	80	20	44.0	49.1	61.0	91.2	111.0	222.2	160.7
P33121	Long-chain-fatty-acid--CoA ligase 1 OS=Homo sapiens GN=ACSL1 PE=1 SV=1	50	30	112.2	134.4	115.2	121.6	137.9	48.8	20.1
P33176	Kinesin-1 heavy chain OS=Homo sapiens GN=KIF5B PE=1 SV=1	75	83	84.5	80.0	105.6	123.4	77.6	101.1	165.4
P33240	Cleavage stimulation factor subunit 2 OS=Homo sapiens GN=CSTF2 PE=1 SV=1	56	21	89.1	56.7	93.7	107.1	127.6	175.5	145.8
P33241	Lymphocyte-specific protein 1 OS=Homo sapiens GN=LSP1 PE=1 SV=1	51	14	84.1	92.6	115.6	122.4	95.2	60.1	70.5
P33316	Deoxyuridine 5'-triphosphate nucleotidohydrolase, mitochondrial OS=Homo sapiens GN=DUT PE=1 SV=4	56	16	134.2	113.7	111.9	94.5	70.0	77.9	112.8
P33527	Multidrug resistance-associated protein 1 OS=Homo sapiens GN=ABCC1 PE=1 SV=3	52	69	48.9	87.5	146.0	146.8	134.2	58.8	26.2
P33897	ATP-binding cassette sub-family D member 1 OS=Homo sapiens GN=ABCD1 PE=1 SV=2	30	19	77.7	147.6	153.2	140.4	144.8	44.1	10.7
P33981	Dual specificity protein kinase TTK OS=Homo sapiens GN=TTK PE=1 SV=2	50	31	133.5	138.5	111.6	92.5	95.7	75.7	60.6
P33991	DNA replication licensing factor MCM4 OS=Homo sapiens GN=MCM4 PE=1 SV=5	65	53	117.1	106.4	114.4	115.7	67.1	94.1	125.6
P33992	DNA replication licensing factor MCM5 OS=Homo sapiens GN=MCM5 PE=1 SV=5	65	49	73.1	70.8	74.5	95.6	61.8	115.3	267.7
P33993	DNA replication licensing factor MCM7 OS=Homo sapiens GN=MCM7 PE=1 SV=4	75	56	113.8	132.7	116.7	99.8	80.2	76.9	107.6
P34059	N-acetylgalactosamine-6-sulfatase OS=Homo sapiens GN=GALNS PE=1 SV=1	34	15	56.1	99.1	153.0	142.8	139.2	43.7	15.0
P34896	Serine hydroxymethyltransferase, cytosolic OS=Homo sapiens GN=SHMT1 PE=1 SV=1	55	24	80.5	88.2	104.1	95.4	90.1	106.3	187.2
P34897	Serine hydroxymethyltransferase, mitochondrial OS=Homo sapiens GN=SHMT2 PE=1 SV=3	84	50	252.7	183.5	108.4	41.0	9.4	11.3	16.4
P34913	Bifunctional epoxide hydrolase 2 OS=Homo sapiens GN=EPHX2 PE=1 SV=2	64	24	83.6	130.6	136.2	136.8	151.0	50.7	27.4
P34932	Heat shock 70 kDa protein 4 OS=Homo sapiens GN=HSPA4 PE=1 SV=4	84	91	71.9	70.1	109.9	115.8	67.9	92.6	203.2
P34947	G protein-coupled receptor kinase 5 OS=Homo sapiens GN=GRK5 PE=1 SV=1	25	11	77.3	102.1	126.4	137.7	132.9	66.8	20.3
P35080	Profilin-2 OS=Homo sapiens GN=PFN2 PE=1 SV=3	28	5	86.3	101.7	112.6	99.8	73.3	77.8	98.1
P35221	Catenin alpha-1 OS=Homo sapiens GN=CTNNA1 PE=1 SV=1	70	56	63.3	92.0	118.9	128.9	146.7	82.1	60.6
P35222	Catenin beta-1 OS=Homo sapiens GN=CTNNB1 PE=1 SV=1	54	32	63.5	118.1	142.4	138.1	155.9	69.4	31.5
P35232	Prohibitin OS=Homo sapiens GN=PHB PE=1 SV=1	93	32	277.9	214.7	62.3	29.1	9.1	5.9	5.1
P35236	Tyrosine-protein phosphatase non-receptor type 7 OS=Homo sapiens GN=PTPN7 PE=1 SV=3	67	20	97.1	117.9	104.7	101.0	53.3	66.4	67.8
P35240	Merlin OS=Homo sapiens GN=NF2 PE=1 SV=1	42	24	59.0	95.0	124.3	149.2	149.8	65.6	25.8
P35241	Radixin OS=Homo sapiens GN=RDX PE=1 SV=1	72	54	44.0	58.5	116.5	168.3	116.3	108.4	100.6
P35249	Replication factor C subunit 4 OS=Homo sapiens GN=RFC4 PE=1 SV=2	90	35	95.9	87.4	105.4	96.5	87.6	121.2	128.8
P35250	Replication factor C subunit 2 OS=Homo sapiens GN=RFC2 PE=1 SV=3	74	31	93.2	91.9	81.7	85.4	104.2	121.5	141.7
P35251	Replication factor C subunit 1 OS=Homo sapiens GN=RFC1 PE=1 SV=4	46	55	88.6	79.3	85.5	89.6	103.4	148.2	152.7
P35268	60S ribosomal protein L22 OS=Homo sapiens GN=RPL22 PE=1 SV=2	70	11	49.2	55.6	61.1	79.5	144.2	189.6	155.2
P35269	General transcription factor IIF subunit 1 OS=Homo sapiens GN=GTF2F1 PE=1 SV=2	45	28	73.1	71.6	88.6	110.0	112.0	159.9	168.6
P35270	Sepiapterin reductase OS=Homo sapiens GN=SPR PE=1 SV=1	58	14	137.3	129.8	100.5	85.7	61.9	65.6	95.2
P35527	Keratin, type I cytoskeletal 9 OS=Homo sapiens GN=KRT9 PE=1 SV=3	49	20	82.5	123.0	113.5	49.5	40.3	199.6	68.1
P35573	Glycogen debranching enzyme OS=Homo sapiens GN=AGL PE=1 SV=3	59	77	72.5	84.8	102.0	100.3	104.8	119.0	111.6
P35579	Myosin-9 OS=Homo sapiens GN=MYH9 PE=1 SV=4	78	216	85.6	87.9	102.4	101.2	72.5	74.4	215.8
P35580	Myosin-10 OS=Homo sapiens GN=MYH10 PE=1 SV=3	71	189	89.2	88.2	109.8	100.9	74.6	70.8	218.4
P35606	Coatomer subunit beta' OS=Homo sapiens GN=COPB2 PE=1 SV=2	72	62	76.3	116.8	128.7	129.7	81.9	74.7	100.7
P35610	Sterol O-acyltransferase 1 OS=Homo sapiens GN=SOAT1 PE=1 SV=3	27	15	69.5	83.5	113.7	142.9	151.4	84.2	29.6
P35611	Alpha-adducin OS=Homo sapiens GN=ADD1 PE=1 SV=2	62	44	69.3	85.8	109.8	114.1	129.9	115.8	110.8
P35612	Beta-adducin OS=Homo sapiens GN=ADD2 PE=1 SV=3	26	16	103.5	118.0	118.4	136.2	144.2	156.1	106.3
P35613	Basigin OS=Homo sapiens GN=BSG PE=1 SV=2	42	14	53.7	102.7	132.3	163.8	143.2	70.2	19.0
P35626	Beta-adrenergic receptor kinase 2 OS=Homo sapiens GN=ADRBK2 PE=1 SV=2	51	31	94.7	84.7	87.1	91.8	107.5	94.4	161.0
P35637	RNA-binding protein FUS OS=Homo sapiens GN=FUS PE=1 SV=1	37	25	57.8	50.3	66.4	76.5	145.0	168.9	148.9
P35658	Nuclear pore complex protein Nup214 OS=Homo sapiens GN=NUP214 PE=1 SV=2	33	48	96.0	104.0	110.5	121.2	111.3	88.2	66.0
P35659	Protein DEK OS=Homo sapiens GN=DEK PE=1 SV=1	43	25	95.8	71.4	70.3	80.5	103.4	149.7	162.8
P35754	Glutaredoxin-1 OS=Homo sapiens GN=GLRX PE=1 SV=2	81	7	98.9	111.3	117.7	107.7	75.6	90.0	125.5
P35813	Protein phosphatase 1A OS=Homo sapiens GN=PPM1A PE=1 SV=1	65	22	92.9	96.8	114.9	105.8	81.2	89.8	133.2
P35908	Keratin, type II cytoskeletal 2 epidermal OS=Homo sapiens GN=KRT2 PE=1 SV=2	73	41	175.8	77.1	55.5	44.3	35.0	157.1	108.1
P35914	Hydroxymethylglutaryl-CoA lyase, mitochondrial OS=Homo sapiens GN=HMGCL PE=1 SV=2	48	18	172.6	176.2	92.4	91.7	72.5	30.8	15.4
P35998	26S protease regulatory subunit 7 OS=Homo sapiens GN=PSMC2 PE=1 SV=3	82	43	101.8	105.7	107.8	97.9	87.1	90.9	145.2
P36404	ADP-ribosylation factor-like protein 2 OS=Homo sapiens GN=ARL2 PE=1 SV=4	53	11	121.1	124.1	104.0	91.7	68.1	69.3	102.1
P36405	ADP-ribosylation factor-like protein 3 OS=Homo sapiens GN=ARL3 PE=1 SV=2	75	12	96.0	84.9	142.2	103.8	78.3	73.0	135.8
P36507	Dual specificity mitogen-activated protein kinase kinase 2 OS=Homo sapiens GN=MAP2K2 PE=1 SV=1	56	26	118.5	115.7	129.4	103.4	62.6	64.8	79.6
P36542	ATP synthase subunit gamma, mitochondrial OS=Homo sapiens GN=ATP5C1 PE=1 SV=1	56	21	244.6	254.6	60.4	29.4	15.3	14.1	20.9
P36543	V-type proton ATPase subunit E 1 OS=Homo sapiens GN=ATP6V1E1 PE=1 SV=1	69	22	65.5	80.1	110.0	131.2	130.5	98.0	91.6
P36551	Oxygen-dependent coproporphyrinogen-III oxidase, mitochondrial OS=Homo sapiens GN=CPOX PE=1 SV=3	63	32	259.9	205.8	54.0	28.9	12.7	15.5	14.3
P36578	60S ribosomal protein L4 OS=Homo sapiens GN=RPL4 PE=1 SV=5	60	44	51.8	47.2	60.9	85.6	123.8	192.4	148.5
P36639	7,8-dihydro-8-oxoguanine triphosphatase OS=Homo sapiens GN=NUDT1 PE=1 SV=3	40	11	116.9	108.5	117.3	102.3	69.9	75.8	101.0
P36776	Lon protease homolog, mitochondrial OS=Homo sapiens GN=LONP1 PE=1 SV=2	66	69	292.6	242.5	58.3	23.4	9.6	8.2	13.4
P36871	Phosphoglucomutase-1 OS=Homo sapiens GN=PGM1 PE=1 SV=3	67	41	81.9	91.2	117.7	119.5	81.2	99.6	148.8
P36915	Guanine nucleotide-binding protein-like 1 OS=Homo sapiens GN=GNL1 PE=1 SV=2	48	27	117.0	123.5	119.6	115.1	81.3	78.2	115.5
P36956	Sterol regulatory element-binding protein 1 OS=Homo sapiens GN=SREBF1 PE=1 SV=2	17	18	46.6	23.4	107.7	152.9	162.0	102.1	31.9
P36957	Dihydrolipoyllysine-residue succinyltransferase component of 2-oxoglutarate dehydrogenase complex, mitochondrial OS=Homo sapiens GN=DLST PE=1 SV=4	37	17	380.2	175.5	80.3	33.1	8.6	13.4	23.9
P36969	Phospholipid hydroperoxide glutathione peroxidase, mitochondrial OS=Homo sapiens GN=GPX4 PE=1 SV=3	66	16	116.4	110.3	107.9	104.2	87.9	86.4	97.2
P37108	Signal recognition particle 14 kDa protein OS=Homo sapiens GN=SRP14 PE=1 SV=2	54	14	42.3	29.7	75.5	104.5	55.9	181.2	287.8
P37235	Hippocalcin-like protein 1 OS=Homo sapiens GN=HPCAL1 PE=1 SV=3	54	10	93.2	103.2	139.8	124.5	147.7	77.2	71.7
P37268	Squalene synthase OS=Homo sapiens GN=FDFT1 PE=1 SV=1	72	33	73.1	107.7	122.2	128.1	151.7	66.2	24.1
P37802	Transgelin-2 OS=Homo sapiens GN=TAGLN2 PE=1 SV=3	93	26	85.4	83.9	123.1	105.6	79.1	94.1	149.5
P37837	Transaldolase OS=Homo sapiens GN=TALDO1 PE=1 SV=2	59	32	71.9	71.5	117.3	128.3	75.0	105.7	177.3
P38117	Electron transfer flavoprotein subunit beta OS=Homo sapiens GN=ETFB PE=1 SV=3	88	28	302.8	164.2	81.5	37.1	22.5	26.2	28.5
P38159	RNA-binding motif protein, X chromosome OS=Homo sapiens GN=RBMX PE=1 SV=3	71	44	48.7	38.5	70.5	84.4	92.0	215.3	194.0
P38432	Coilin OS=Homo sapiens GN=COIL PE=1 SV=1	40	24	56.2	51.2	62.6	69.9	137.8	190.1	157.2
P38606	V-type proton ATPase catalytic subunit A OS=Homo sapiens GN=ATP6V1A PE=1 SV=2	82	43	75.2	99.3	109.8	118.6	112.8	79.3	86.6
P38646	Stress-70 protein, mitochondrial OS=Homo sapiens GN=HSPA9 PE=1 SV=2	71	72	318.9	240.2	62.8	25.1	10.4	10.1	13.2
P38919	Eukaryotic initiation factor 4A-III OS=Homo sapiens GN=EIF4A3 PE=1 SV=4	74	39	79.4	69.9	79.2	74.1	122.8	162.6	177.5
P38935	DNA-binding protein SMUBP-2 OS=Homo sapiens GN=IGHMBP2 PE=1 SV=3	66	62	55.2	52.6	58.3	72.4	141.5	188.2	134.8
P39019	40S ribosomal protein S19 OS=Homo sapiens GN=RPS19 PE=1 SV=2	74	20	38.1	40.6	62.8	82.6	125.2	182.3	158.2
P39023	60S ribosomal protein L3 OS=Homo sapiens GN=RPL3 PE=1 SV=2	77	52	51.5	50.0	65.6	85.0	119.6	195.0	139.9
P39656	Dolichyl-diphosphooligosaccharide--protein glycosyltransferase 48 kDa subunit OS=Homo sapiens GN=DDOST PE=1 SV=4	49	20	75.8	146.2	118.2	140.5	117.6	62.6	10.6
P39687	Acidic leucine-rich nuclear phosphoprotein 32 family member A OS=Homo sapiens GN=ANP32A PE=1 SV=1	58	20	70.7	75.8	96.3	136.2	63.9	112.2	167.2
P39748	Flap endonuclease 1 OS=Homo sapiens GN=FEN1 PE=1 SV=1	63	27	95.3	87.2	82.9	90.2	99.3	131.6	122.0
P40121	Macrophage-capping protein OS=Homo sapiens GN=CAPG PE=1 SV=2	61	20	82.3	80.8	106.8	114.5	76.6	101.4	128.5
P40222	Alpha-taxilin OS=Homo sapiens GN=TXLNA PE=1 SV=3	75	39	73.2	72.7	69.5	97.2	128.3	187.2	104.6
P40227	T-complex protein 1 subunit zeta OS=Homo sapiens GN=CCT6A PE=1 SV=3	85	50	84.9	95.5	108.7	107.0	65.0	102.0	130.1
P40306	Proteasome subunit beta type-10 OS=Homo sapiens GN=PSMB10 PE=1 SV=1	58	11	78.6	73.6	93.4	96.0	69.5	96.0	156.0
P40429	60S ribosomal protein L13a OS=Homo sapiens GN=RPL13A PE=1 SV=2	64	27	43.0	39.5	54.3	78.3	123.9	190.6	151.5
P40692	DNA mismatch repair protein Mlh1 OS=Homo sapiens GN=MLH1 PE=1 SV=1	55	33	102.6	125.9	111.4	111.1	89.0	91.8	122.9
P40763	Signal transducer and activator of transcription 3 OS=Homo sapiens GN=STAT3 PE=1 SV=2	59	41	121.0	141.9	117.9	93.5	90.7	76.6	94.6
P40818	Ubiquitin carboxyl-terminal hydrolase 8 OS=Homo sapiens GN=USP8 PE=1 SV=1	38	35	60.4	65.6	91.4	102.0	100.4	145.2	199.6
P40855	Peroxisomal biogenesis factor 19 OS=Homo sapiens GN=PEX19 PE=1 SV=1	59	18	83.0	78.2	135.1	134.5	112.7	70.1	81.9
P40925	Malate dehydrogenase, cytoplasmic OS=Homo sapiens GN=MDH1 PE=1 SV=4	58	26	77.3	85.9	125.3	133.3	65.8	108.5	188.5
P40926	Malate dehydrogenase, mitochondrial OS=Homo sapiens GN=MDH2 PE=1 SV=3	76	38	203.3	175.9	78.8	32.8	7.1	9.9	15.6
P40937	Replication factor C subunit 5 OS=Homo sapiens GN=RFC5 PE=1 SV=1	77	27	105.7	112.0	93.2	97.7	105.0	117.4	112.6
P40938	Replication factor C subunit 3 OS=Homo sapiens GN=RFC3 PE=1 SV=2	78	33	89.6	106.9	77.0	81.4	108.8	111.4	108.9
P40939	Trifunctional enzyme subunit alpha, mitochondrial OS=Homo sapiens GN=HADHA PE=1 SV=2	87	80	264.9	224.5	67.8	26.9	8.8	9.0	11.9
P41091	Eukaryotic translation initiation factor 2 subunit 3 OS=Homo sapiens GN=EIF2S3 PE=1 SV=3	65	37	63.8	60.4	68.7	71.2	107.1	160.6	185.2
P41214	Eukaryotic translation initiation factor 2D OS=Homo sapiens GN=EIF2D PE=1 SV=3	69	28	88.8	87.4	89.8	84.0	93.9	147.0	150.2
P41223	Protein BUD31 homolog OS=Homo sapiens GN=BUD31 PE=1 SV=2	69	12	68.5	35.3	67.1	90.0	139.6	178.4	165.9
P41227	N-alpha-acetyltransferase 10 OS=Homo sapiens GN=NAA10 PE=1 SV=1	86	15	61.8	53.4	120.1	98.2	66.0	113.5	211.8
P41236	Protein phosphatase inhibitor 2 OS=Homo sapiens GN=PPP1R2 PE=1 SV=2	34	8	78.6	74.1	122.0	130.1	89.0	108.6	158.8
P41240	Tyrosine-protein kinase CSK OS=Homo sapiens GN=CSK PE=1 SV=1	73	33	95.6	122.5	115.7	127.3	87.3	75.4	62.3
P41250	Glycine--tRNA ligase OS=Homo sapiens GN=GARS PE=1 SV=3	78	61	117.2	109.5	113.9	103.1	67.9	88.6	133.4
P41252	Isoleucine--tRNA ligase, cytoplasmic OS=Homo sapiens GN=IARS PE=1 SV=2	65	90	73.1	78.0	91.9	91.3	83.8	113.3	173.0
P41440	Folate transporter 1 OS=Homo sapiens GN=SLC19A1 PE=1 SV=3	19	10	55.3	82.8	121.7	137.8	158.6	66.2	24.2
P41567	Eukaryotic translation initiation factor 1 OS=Homo sapiens GN=EIF1 PE=1 SV=1	72	15	75.0	71.5	89.1	89.8	97.7	131.3	154.9
P41732	Tetraspanin-7 OS=Homo sapiens GN=TSPAN7 PE=1 SV=2	18	4	45.0	70.6	100.5	104.8	184.6	99.1	51.3
P42166	Lamina-associated polypeptide 2, isoform alpha OS=Homo sapiens GN=TMPO PE=1 SV=2	80	56	58.6	55.7	80.0	88.1	131.1	155.2	199.7
P42167	Lamina-associated polypeptide 2, isoforms beta/gamma OS=Homo sapiens GN=TMPO PE=1 SV=2	63	29	57.9	62.1	81.3	186.0	73.3	101.8	85.3
P42224	Signal transducer and activator of transcription 1-alpha/beta OS=Homo sapiens GN=STAT1 PE=1 SV=2	57	47	101.8	111.7	118.2	115.6	98.8	84.4	96.3
P42285	Superkiller viralicidic activity 2-like 2 OS=Homo sapiens GN=SKIV2L2 PE=1 SV=3	52	61	72.4	65.9	74.5	83.5	108.8	165.0	183.5
P42331	Rho GTPase-activating protein 25 OS=Homo sapiens GN=ARHGAP25 PE=1 SV=2	52	28	86.3	106.3	105.5	108.1	95.3	96.2	91.7
P42345	Serine/threonine-protein kinase mTOR OS=Homo sapiens GN=MTOR PE=1 SV=1	38	78	85.3	105.1	102.9	104.1	105.4	111.0	104.7
P42356	Phosphatidylinositol 4-kinase alpha OS=Homo sapiens GN=PI4KA PE=1 SV=3	31	54	72.7	97.7	107.4	99.7	122.5	76.1	64.1
P42566	Epidermal growth factor receptor substrate 15 OS=Homo sapiens GN=EPS15 PE=1 SV=2	54	36	80.7	106.7	136.6	126.5	106.1	59.0	67.0
P42574	Caspase-3 OS=Homo sapiens GN=CASP3 PE=1 SV=2	63	14	96.4	110.2	132.0	92.0	64.3	72.1	152.7
P42575	Caspase-2 OS=Homo sapiens GN=CASP2 PE=1 SV=2	53	20	117.2	112.5	108.3	93.9	73.5	72.7	102.4
P42677	40S ribosomal protein S27 OS=Homo sapiens GN=RPS27 PE=1 SV=3	45	8	42.3	47.8	57.8	81.1	132.8	195.8	113.3
P42694	Probable helicase with zinc finger domain OS=Homo sapiens GN=HELZ PE=1 SV=2	39	58	73.5	82.6	95.1	97.8	131.7	149.3	120.5
P42695	Condensin-2 complex subunit D3 OS=Homo sapiens GN=NCAPD3 PE=1 SV=2	31	39	74.1	77.0	79.4	87.4	117.2	147.4	108.8
P42696	RNA-binding protein 34 OS=Homo sapiens GN=RBM34 PE=1 SV=2	63	31	74.6	52.4	68.7	75.9	133.3	190.5	147.6
P42704	Leucine-rich PPR motif-containing protein, mitochondrial OS=Homo sapiens GN=LRPPRC PE=1 SV=3	79	124	280.9	217.3	59.9	24.0	10.6	10.9	13.1
P42765	3-ketoacyl-CoA thiolase, mitochondrial OS=Homo sapiens GN=ACAA2 PE=1 SV=2	86	33	295.0	233.1	64.7	20.5	4.7	4.8	6.5
P42766	60S ribosomal protein L35 OS=Homo sapiens GN=RPL35 PE=1 SV=2	52	11	17.0	6.9	38.9	53.9	63.0	154.5	132.5
P42768	Wiskott-Aldrich syndrome protein OS=Homo sapiens GN=WAS PE=1 SV=4	57	22	79.5	99.7	113.7	106.9	154.0	120.6	94.0
P42785	Lysosomal Pro-X carboxypeptidase OS=Homo sapiens GN=PRCP PE=1 SV=1	27	16	61.8	133.0	144.3	133.6	102.1	37.8	6.6
P42858	Huntingtin OS=Homo sapiens GN=HTT PE=1 SV=2	24	55	79.7	94.2	115.3	118.7	99.0	95.4	116.0
P42892	Endothelin-converting enzyme 1 OS=Homo sapiens GN=ECE1 PE=1 SV=2	44	31	46.0	53.8	97.0	109.1	132.0	117.5	81.0
P43007	Neutral amino acid transporter A OS=Homo sapiens GN=SLC1A4 PE=1 SV=1	29	14	65.0	69.4	192.5	160.0	183.1	63.5	27.8
P43034	Platelet-activating factor acetylhydrolase IB subunit alpha OS=Homo sapiens GN=PAFAH1B1 PE=1 SV=2	73	34	94.8	116.6	116.7	114.5	96.2	80.7	103.0
P43155	Carnitine O-acetyltransferase OS=Homo sapiens GN=CRAT PE=1 SV=5	39	20	210.8	174.5	81.1	50.2	28.9	22.6	15.6
P43243	Matrin-3 OS=Homo sapiens GN=MATR3 PE=1 SV=2	62	65	91.3	80.3	103.0	99.1	124.0	125.8	104.8
P43250	G protein-coupled receptor kinase 6 OS=Homo sapiens GN=GRK6 PE=1 SV=2	51	28	70.1	98.2	130.0	135.1	117.1	94.9	58.7
P43307	Translocon-associated protein subunit alpha OS=Homo sapiens GN=SSR1 PE=1 SV=3	21	4	108.3	164.2	152.5	117.3	175.1	53.9	9.7
P43378	Tyrosine-protein phosphatase non-receptor type 9 OS=Homo sapiens GN=PTPN9 PE=1 SV=1	32	15	83.6	90.1	98.2	104.0	167.9	126.2	116.5
P43403	Tyrosine-protein kinase ZAP-70 OS=Homo sapiens GN=ZAP70 PE=1 SV=1	83	53	89.6	99.7	131.0	121.8	85.5	84.0	92.0
P43487	Ran-specific GTPase-activating protein OS=Homo sapiens GN=RANBP1 PE=1 SV=1	68	12	101.4	108.8	125.9	120.5	87.5	95.8	118.8
P43490	Nicotinamide phosphoribosyltransferase OS=Homo sapiens GN=NAMPT PE=1 SV=1	70	27	89.4	99.6	125.5	105.6	75.0	79.7	137.8
P43686	26S protease regulatory subunit 6B OS=Homo sapiens GN=PSMC4 PE=1 SV=2	80	39	102.4	81.2	117.1	106.1	80.1	90.3	133.5
P43897	Elongation factor Ts, mitochondrial OS=Homo sapiens GN=TSFM PE=1 SV=2	65	29	300.5	215.0	57.2	21.6	11.8	9.3	12.0
P45880	Voltage-dependent anion-selective channel protein 2 OS=Homo sapiens GN=VDAC2 PE=1 SV=2	72	22	294.0	226.4	77.3	32.4	16.2	9.8	12.6
P45954	Short/branched chain specific acyl-CoA dehydrogenase, mitochondrial OS=Homo sapiens GN=ACADSB PE=1 SV=1	55	20	333.1	259.9	75.0	34.6	20.6	10.5	13.9
P45973	Chromobox protein homolog 5 OS=Homo sapiens GN=CBX5 PE=1 SV=1	73	16	112.5	104.7	83.8	90.2	103.1	122.3	126.0
P45974	Ubiquitin carboxyl-terminal hydrolase 5 OS=Homo sapiens GN=USP5 PE=1 SV=2	47	37	127.3	120.0	140.1	116.5	78.3	84.5	110.0
P45984	Mitogen-activated protein kinase 9 OS=Homo sapiens GN=MAPK9 PE=1 SV=2	36	13	100.9	100.3	105.9	83.8	100.5	78.2	120.6
P45985	Dual specificity mitogen-activated protein kinase kinase 4 OS=Homo sapiens GN=MAP2K4 PE=1 SV=1	29	8	95.3	89.4	98.7	102.4	82.8	99.3	121.3
P46013	Antigen KI-67 OS=Homo sapiens GN=MKI67 PE=1 SV=2	58	149	116.0	86.3	81.4	87.7	133.4	157.8	111.0
P46060	Ran GTPase-activating protein 1 OS=Homo sapiens GN=RANGAP1 PE=1 SV=1	60	32	85.7	93.5	122.8	121.9	101.5	76.3	88.5
P46063	ATP-dependent DNA helicase Q1 OS=Homo sapiens GN=RECQL PE=1 SV=3	58	36	93.3	75.4	75.1	80.9	106.8	156.9	158.4
P46087	Probable 28S rRNA (cytosine(4447)-C(5))-methyltransferase OS=Homo sapiens GN=NOP2 PE=1 SV=2	47	42	87.6	68.4	81.6	77.4	112.8	160.4	165.9
P46108	Adapter molecule crk OS=Homo sapiens GN=CRK PE=1 SV=2	55	14	80.3	100.6	120.5	111.7	80.5	77.6	102.0
P46109	Crk-like protein OS=Homo sapiens GN=CRKL PE=1 SV=1	66	20	102.2	107.8	141.2	122.2	79.5	82.2	90.7
P46379	Large proline-rich protein BAG6 OS=Homo sapiens GN=BAG6 PE=1 SV=2	43	32	91.2	94.0	96.2	100.6	87.9	99.2	109.7
P46459	Vesicle-fusing ATPase OS=Homo sapiens GN=NSF PE=1 SV=3	74	73	70.6	100.2	113.3	122.4	145.3	91.9	35.5
P46531	Neurogenic locus notch homolog protein 1 OS=Homo sapiens GN=NOTCH1 PE=1 SV=4	20	34	69.0	79.8	101.3	112.7	132.0	102.5	55.3
P46734	Dual specificity mitogen-activated protein kinase kinase 3 OS=Homo sapiens GN=MAP2K3 PE=1 SV=2	47	17	123.4	113.8	112.7	95.4	88.4	89.4	94.6
P46736	Lys-63-specific deubiquitinase BRCC36 OS=Homo sapiens GN=BRCC3 PE=1 SV=2	35	10	85.7	102.9	107.2	89.3	98.1	77.4	132.2
P46776	60S ribosomal protein L27a OS=Homo sapiens GN=RPL27A PE=1 SV=2	52	14	49.5	44.8	63.7	76.6	155.1	173.8	127.6
P46777	60S ribosomal protein L5 OS=Homo sapiens GN=RPL5 PE=1 SV=3	81	46	42.6	43.0	62.0	78.4	139.3	187.8	154.9
P46778	60S ribosomal protein L21 OS=Homo sapiens GN=RPL21 PE=1 SV=2	71	19	45.1	38.4	63.2	88.8	122.9	207.6	139.9
P46779	60S ribosomal protein L28 OS=Homo sapiens GN=RPL28 PE=1 SV=3	61	19	39.5	32.3	55.4	93.8	82.7	203.9	187.1
P46781	40S ribosomal protein S9 OS=Homo sapiens GN=RPS9 PE=1 SV=3	76	34	39.0	34.9	69.1	90.5	101.7	193.2	176.9
P46782	40S ribosomal protein S5 OS=Homo sapiens GN=RPS5 PE=1 SV=4	50	16	47.1	49.3	71.8	88.2	128.8	203.7	140.3
P46783	40S ribosomal protein S10 OS=Homo sapiens GN=RPS10 PE=1 SV=1	87	25	40.0	39.4	63.2	76.9	125.8	190.2	178.5
P46926	Glucosamine-6-phosphate isomerase 1 OS=Homo sapiens GN=GNPDA1 PE=1 SV=1	82	21	73.1	97.4	98.5	114.5	95.1	99.5	174.0
P46939	Utrophin OS=Homo sapiens GN=UTRN PE=1 SV=2	53	159	65.1	111.8	139.2	136.8	142.6	50.1	20.6
P46940	Ras GTPase-activating-like protein IQGAP1 OS=Homo sapiens GN=IQGAP1 PE=1 SV=1	68	126	74.1	92.3	116.5	115.8	90.1	86.1	122.1
P46976	Glycogenin-1 OS=Homo sapiens GN=GYG1 PE=1 SV=4	25	11	61.6	63.3	77.1	78.0	145.5	200.9	175.7
P46977	Dolichyl-diphosphooligosaccharide--protein glycosyltransferase subunit STT3A OS=Homo sapiens GN=STT3A PE=1 SV=2	30	29	70.7	87.1	121.4	127.5	162.3	59.2	16.3
P47755	F-actin-capping protein subunit alpha-2 OS=Homo sapiens GN=CAPZA2 PE=1 SV=3	84	20	68.2	84.2	125.6	104.6	76.3	100.6	138.2
P47756	F-actin-capping protein subunit beta OS=Homo sapiens GN=CAPZB PE=1 SV=4	65	23	76.6	97.4	106.0	101.2	92.1	78.0	96.9
P47813	Eukaryotic translation initiation factor 1A, X-chromosomal OS=Homo sapiens GN=EIF1AX PE=1 SV=2	55	12	56.0	51.5	73.1	88.5	87.5	170.0	212.5
P47897	Glutamine--tRNA ligase OS=Homo sapiens GN=QARS PE=1 SV=1	73	64	85.1	92.2	94.2	95.7	87.2	104.0	161.5
P47914	60S ribosomal protein L29 OS=Homo sapiens GN=RPL29 PE=1 SV=2	31	8	48.9	49.7	62.2	90.4	153.2	206.6	159.1
P47985	Cytochrome b-c1 complex subunit Rieske, mitochondrial OS=Homo sapiens GN=UQCRFS1 PE=1 SV=2	64	18	275.2	207.0	51.2	21.3	8.3	1.7	9.1
P48047	ATP synthase subunit O, mitochondrial OS=Homo sapiens GN=ATP5O PE=1 SV=1	80	22	341.1	248.9	64.5	25.0	9.3	5.3	7.6
P48059	LIM and senescent cell antigen-like-containing domain protein 1 OS=Homo sapiens GN=LIMS1 PE=1 SV=4	66	22	75.1	90.2	142.8	150.4	132.9	74.2	58.3
P48147	Prolyl endopeptidase OS=Homo sapiens GN=PREP PE=1 SV=2	70	48	90.3	103.3	107.9	101.9	81.3	87.8	147.4
P48426	Phosphatidylinositol 5-phosphate 4-kinase type-2 alpha OS=Homo sapiens GN=PIP4K2A PE=1 SV=2	40	23	73.9	100.7	128.5	128.0	110.1	50.2	35.2
P48444	Coatomer subunit delta OS=Homo sapiens GN=ARCN1 PE=1 SV=1	67	39	64.1	68.3	113.1	126.9	60.6	77.0	180.5
P48449	Lanosterol synthase OS=Homo sapiens GN=LSS PE=1 SV=1	56	41	76.0	103.7	119.8	139.4	145.8	91.7	26.3
P48454	Serine/threonine-protein phosphatase 2B catalytic subunit gamma isoform OS=Homo sapiens GN=PPP3CC PE=1 SV=3	21	10	80.9	88.8	105.9	104.9	108.6	89.2	124.4
P48506	Glutamate--cysteine ligase catalytic subunit OS=Homo sapiens GN=GCLC PE=1 SV=2	37	25	82.0	99.4	146.0	151.8	89.6	107.8	170.7
P48553	Trafficking protein particle complex subunit 10 OS=Homo sapiens GN=TRAPPC10 PE=1 SV=2	28	22	53.4	55.3	155.2	155.9	98.8	128.8	132.5
P48556	26S proteasome non-ATPase regulatory subunit 8 OS=Homo sapiens GN=PSMD8 PE=1 SV=2	45	23	94.6	105.9	105.9	91.5	78.6	92.6	150.5
P48634	Protein PRRC2A OS=Homo sapiens GN=PRRC2A PE=1 SV=3	42	71	48.6	46.8	69.5	81.8	127.4	188.2	181.9
P48637	Glutathione synthetase OS=Homo sapiens GN=GSS PE=1 SV=1	63	31	62.2	67.4	104.0	105.5	73.0	96.3	204.8
P48643	T-complex protein 1 subunit epsilon OS=Homo sapiens GN=CCT5 PE=1 SV=1	87	61	81.4	81.9	106.2	96.2	77.0	80.3	143.0
P48651	Phosphatidylserine synthase 1 OS=Homo sapiens GN=PTDSS1 PE=1 SV=1	25	11	65.6	102.4	126.2	114.6	170.7	51.2	10.6
P48723	Heat shock 70 kDa protein 13 OS=Homo sapiens GN=HSPA13 PE=1 SV=1	42	19	48.5	56.2	162.3	176.1	134.2	82.0	31.2
P48729	Casein kinase I isoform alpha OS=Homo sapiens GN=CSNK1A1 PE=1 SV=2	53	19	99.5	117.4	93.0	88.7	94.8	106.4	107.2
P48735	Isocitrate dehydrogenase [NADP], mitochondrial OS=Homo sapiens GN=IDH2 PE=1 SV=2	78	47	309.8	224.7	61.1	22.2	5.8	5.7	7.7
P48739	Phosphatidylinositol transfer protein beta isoform OS=Homo sapiens GN=PITPNB PE=1 SV=2	82	24	102.9	106.9	118.3	110.4	82.2	89.1	139.3
P48960	CD97 antigen OS=Homo sapiens GN=CD97 PE=1 SV=4	34	20	61.0	99.6	114.6	119.9	145.7	74.5	40.2
P49005	DNA polymerase delta subunit 2 OS=Homo sapiens GN=POLD2 PE=1 SV=1	61	24	105.6	103.6	100.7	97.4	80.4	80.2	116.7
P49006	MARCKS-related protein OS=Homo sapiens GN=MARCKSL1 PE=1 SV=2	86	14	57.3	89.7	146.4	148.6	159.9	81.6	41.9
P49069	Calcium signal-modulating cyclophilin ligand OS=Homo sapiens GN=CAMLG PE=1 SV=1	57	14	65.6	81.0	103.7	122.0	158.4	64.3	18.9
P49137	MAP kinase-activated protein kinase 2 OS=Homo sapiens GN=MAPKAPK2 PE=1 SV=1	52	20	158.0	143.3	124.8	114.0	89.2	119.0	137.4
P49189	4-trimethylaminobutyraldehyde dehydrogenase OS=Homo sapiens GN=ALDH9A1 PE=1 SV=3	66	30	202.5	162.6	89.3	66.3	43.9	52.9	87.7
P49207	60S ribosomal protein L34 OS=Homo sapiens GN=RPL34 PE=1 SV=3	50	12	32.9	42.1	70.2	104.2	72.5	226.4	184.0
P49247	Ribose-5-phosphate isomerase OS=Homo sapiens GN=RPIA PE=1 SV=3	66	15	97.4	91.3	112.1	104.7	74.3	89.2	139.4
P49257	Protein ERGIC-53 OS=Homo sapiens GN=LMAN1 PE=1 SV=2	57	35	45.2	61.6	82.5	100.4	71.1	62.6	128.2
P49321	Nuclear autoantigenic sperm protein OS=Homo sapiens GN=NASP PE=1 SV=2	65	39	74.1	72.1	108.4	120.5	60.0	91.8	223.9
P49327	Fatty acid synthase OS=Homo sapiens GN=FASN PE=1 SV=3	57	125	90.4	96.5	107.1	100.7	80.8	87.4	148.6
P49336	Cyclin-dependent kinase 8 OS=Homo sapiens GN=CDK8 PE=1 SV=1	26	8	75.5	82.7	78.7	76.8	151.1	157.4	105.1
P49354	Protein farnesyltransferase/geranylgeranyltransferase type-1 subunit alpha OS=Homo sapiens GN=FNTA PE=1 SV=1	40	14	91.3	79.6	128.4	104.6	79.1	78.0	142.9
P49366	Deoxyhypusine synthase OS=Homo sapiens GN=DHPS PE=1 SV=1	71	20	78.9	64.5	118.0	115.8	85.7	95.6	155.8
P49368	T-complex protein 1 subunit gamma OS=Homo sapiens GN=CCT3 PE=1 SV=4	76	53	63.9	73.4	104.0	104.6	88.6	110.6	152.0
P49411	Elongation factor Tu, mitochondrial OS=Homo sapiens GN=TUFM PE=1 SV=2	76	41	312.1	236.8	59.8	23.3	7.7	6.4	8.5
P49454	Centromere protein F OS=Homo sapiens GN=CENPF PE=1 SV=2	53	157	165.2	121.4	100.2	87.2	90.5	94.2	71.1
P49458	Signal recognition particle 9 kDa protein OS=Homo sapiens GN=SRP9 PE=1 SV=2	66	9	65.1	54.9	83.0	94.5	96.7	144.5	196.9
P49588	Alanine--tRNA ligase, cytoplasmic OS=Homo sapiens GN=AARS PE=1 SV=2	68	69	91.1	87.5	117.9	107.7	62.9	81.6	171.2
P49589	Cysteine--tRNA ligase, cytoplasmic OS=Homo sapiens GN=CARS PE=1 SV=3	55	48	70.8	75.0	105.4	111.3	82.6	99.6	152.9
P49590	Probable histidine--tRNA ligase, mitochondrial OS=Homo sapiens GN=HARS2 PE=1 SV=1	63	37	262.1	252.1	49.0	18.8	5.2	5.9	6.7
P49591	Serine--tRNA ligase, cytoplasmic OS=Homo sapiens GN=SARS PE=1 SV=3	59	33	79.2	86.4	101.9	105.3	114.1	110.3	95.3
P49593	Protein phosphatase 1F OS=Homo sapiens GN=PPM1F PE=1 SV=3	43	11	102.4	96.7	151.6	119.2	54.6	78.6	102.4
P49642	DNA primase small subunit OS=Homo sapiens GN=PRIM1 PE=1 SV=1	48	19	89.2	51.6	100.8	101.9	107.3	106.6	127.2
P49643	DNA primase large subunit OS=Homo sapiens GN=PRIM2 PE=1 SV=2	48	22	125.6	135.6	130.1	101.6	81.9	97.7	123.5
P49674	Casein kinase I isoform epsilon OS=Homo sapiens GN=CSNK1E PE=1 SV=1	51	23	120.1	132.7	94.9	77.6	95.9	116.5	132.4
P49720	Proteasome subunit beta type-3 OS=Homo sapiens GN=PSMB3 PE=1 SV=2	56	15	85.4	91.7	116.8	100.5	79.6	105.1	240.1
P49721	Proteasome subunit beta type-2 OS=Homo sapiens GN=PSMB2 PE=1 SV=1	71	23	75.0	71.7	100.6	94.5	85.4	96.4	190.9
P49736	DNA replication licensing factor MCM2 OS=Homo sapiens GN=MCM2 PE=1 SV=4	67	68	88.9	94.8	120.3	117.4	74.6	91.5	127.9
P49748	Very long-chain specific acyl-CoA dehydrogenase, mitochondrial OS=Homo sapiens GN=ACADVL PE=1 SV=1	69	47	313.4	254.3	66.3	24.8	9.6	7.6	10.5
P49750	YLP motif-containing protein 1 OS=Homo sapiens GN=YLPM1 PE=1 SV=3	37	63	56.2	29.4	68.3	81.1	147.6	192.8	137.4
P49754	Vacuolar protein sorting-associated protein 41 homolog OS=Homo sapiens GN=VPS41 PE=1 SV=3	26	16	79.3	95.7	140.9	130.5	111.2	75.2	70.0
P49755	Transmembrane emp24 domain-containing protein 10 OS=Homo sapiens GN=TMED10 PE=1 SV=2	53	18	77.7	120.5	125.9	123.2	130.0	75.1	22.4
P49756	RNA-binding protein 25 OS=Homo sapiens GN=RBM25 PE=1 SV=3	43	39	61.9	56.2	66.7	83.7	142.6	206.7	169.4
P49757	Protein numb homolog OS=Homo sapiens GN=NUMB PE=1 SV=2	33	23	83.1	104.9	153.3	154.4	147.7	107.7	68.1
P49768	Presenilin-1 OS=Homo sapiens GN=PSEN1 PE=1 SV=1	25	9	51.7	88.7	135.0	134.2	197.6	89.0	39.0
P49770	Translation initiation factor eIF-2B subunit beta OS=Homo sapiens GN=EIF2B2 PE=1 SV=3	42	13	83.5	74.4	89.5	94.2	81.6	102.3	113.6
P49773	Histidine triad nucleotide-binding protein 1 OS=Homo sapiens GN=HINT1 PE=1 SV=2	86	12	97.5	110.4	134.2	126.7	77.0	88.0	132.3
P49790	Nuclear pore complex protein Nup153 OS=Homo sapiens GN=NUP153 PE=1 SV=2	47	49	112.1	95.8	129.7	130.6	90.9	88.5	120.2
P49792	E3 SUMO-protein ligase RanBP2 OS=Homo sapiens GN=RANBP2 PE=1 SV=2	56	171	94.4	108.1	117.6	126.6	114.5	65.1	64.5
P49815	Tuberin OS=Homo sapiens GN=TSC2 PE=1 SV=2	30	38	94.9	112.3	98.1	89.3	102.2	95.6	99.0
P49821	NADH dehydrogenase [ubiquinone] flavoprotein 1, mitochondrial OS=Homo sapiens GN=NDUFV1 PE=1 SV=4	71	33	297.5	239.0	59.0	25.2	12.0	9.8	10.9
P49840	Glycogen synthase kinase-3 alpha OS=Homo sapiens GN=GSK3A PE=1 SV=2	59	21	90.9	108.3	95.2	110.5	115.5	113.9	93.5
P49841	Glycogen synthase kinase-3 beta OS=Homo sapiens GN=GSK3B PE=1 SV=2	69	25	97.0	107.7	99.0	100.3	117.0	103.7	94.9
P49848	Transcription initiation factor TFIID subunit 6 OS=Homo sapiens GN=TAF6 PE=1 SV=1	42	23	131.1	112.5	99.5	90.9	106.7	122.0	101.1
P49903	Selenide, water dikinase 1 OS=Homo sapiens GN=SEPHS1 PE=1 SV=2	59	15	80.4	103.9	120.9	106.9	59.1	94.4	107.8
P49915	GMP synthase [glutamine-hydrolyzing] OS=Homo sapiens GN=GMPS PE=1 SV=1	81	56	97.5	89.8	120.6	105.5	67.6	79.3	139.6
P49916	DNA ligase 3 OS=Homo sapiens GN=LIG3 PE=1 SV=2	54	52	120.7	105.9	87.3	87.4	105.5	112.1	100.7
P49917	DNA ligase 4 OS=Homo sapiens GN=LIG4 PE=1 SV=2	45	28	87.7	100.7	89.7	102.7	103.5	116.4	107.5
P49959	Double-strand break repair protein MRE11A OS=Homo sapiens GN=MRE11A PE=1 SV=3	51	34	115.3	120.8	95.0	95.9	92.8	115.1	112.0
P50148	Guanine nucleotide-binding protein G(q) subunit alpha OS=Homo sapiens GN=GNAQ PE=1 SV=4	77	35	63.9	114.0	138.7	138.8	127.0	58.3	29.0
P50213	Isocitrate dehydrogenase [NAD] subunit alpha, mitochondrial OS=Homo sapiens GN=IDH3A PE=1 SV=1	59	30	319.6	189.5	105.3	37.6	7.6	17.4	28.5
P50238	Cysteine-rich protein 1 OS=Homo sapiens GN=CRIP1 PE=1 SV=3	79	6	59.7	84.4	91.2	122.5	44.6	117.5	129.5
P50395	Rab GDP dissociation inhibitor beta OS=Homo sapiens GN=GDI2 PE=1 SV=2	88	54	74.3	95.9	121.2	117.3	92.5	96.1	132.3
P50402	Emerin OS=Homo sapiens GN=EMD PE=1 SV=1	72	19	65.5	87.8	110.4	123.4	169.6	70.7	26.4
P50416	Carnitine O-palmitoyltransferase 1, liver isoform OS=Homo sapiens GN=CPT1A PE=1 SV=2	47	32	129.5	150.2	113.4	106.7	108.6	49.5	17.0
P50452	Serpin B8 OS=Homo sapiens GN=SERPINB8 PE=1 SV=2	53	24	78.5	103.0	118.9	113.8	68.2	85.2	159.6
P50454	Serpin H1 OS=Homo sapiens GN=SERPINH1 PE=1 SV=2	61	24	92.0	119.3	138.1	133.0	130.4	61.1	21.6
P50502	Hsc70-interacting protein OS=Homo sapiens GN=ST13 PE=1 SV=2	40	20	84.3	87.1	141.2	124.2	84.2	91.6	143.4
P50542	Peroxisomal targeting signal 1 receptor OS=Homo sapiens GN=PEX5 PE=1 SV=3	51	22	117.9	132.9	135.5	129.7	111.9	64.0	61.9
P50552	Vasodilator-stimulated phosphoprotein OS=Homo sapiens GN=VASP PE=1 SV=3	56	22	86.3	66.4	107.0	116.0	101.7	118.7	80.3
P50570	Dynamin-2 OS=Homo sapiens GN=DNM2 PE=1 SV=2	67	64	88.9	119.6	125.4	115.1	96.4	73.2	54.9
P50579	Methionine aminopeptidase 2 OS=Homo sapiens GN=METAP2 PE=1 SV=1	58	25	62.7	60.1	80.9	80.0	134.1	148.8	129.7
P50583	Bis(5'-nucleosyl)-tetraphosphatase [asymmetrical] OS=Homo sapiens GN=NUDT2 PE=1 SV=3	71	8	104.7	128.3	115.7	91.2	49.1	59.2	83.4
P50748	Kinetochore-associated protein 1 OS=Homo sapiens GN=KNTC1 PE=1 SV=1	15	29	106.7	118.6	125.3	110.3	114.6	106.5	142.8
P50750	Cyclin-dependent kinase 9 OS=Homo sapiens GN=CDK9 PE=1 SV=3	38	16	73.4	61.1	99.0	99.8	107.9	147.4	182.9
P50851	Lipopolysaccharide-responsive and beige-like anchor protein OS=Homo sapiens GN=LRBA PE=1 SV=4	28	65	98.5	101.4	109.2	97.2	92.8	82.8	115.8
P50897	Palmitoyl-protein thioesterase 1 OS=Homo sapiens GN=PPT1 PE=1 SV=1	53	18	44.7	75.7	190.3	220.7	110.8	53.1	16.8
P50914	60S ribosomal protein L14 OS=Homo sapiens GN=RPL14 PE=1 SV=4	54	17	46.2	42.6	60.5	73.7	112.6	176.6	129.9
P50990	T-complex protein 1 subunit theta OS=Homo sapiens GN=CCT8 PE=1 SV=4	83	60	77.7	81.1	115.4	107.8	83.8	92.4	139.1
P50991	T-complex protein 1 subunit delta OS=Homo sapiens GN=CCT4 PE=1 SV=4	82	45	81.0	93.7	105.2	104.3	83.8	121.4	130.4
P50995	Annexin A11 OS=Homo sapiens GN=ANXA11 PE=1 SV=1	47	27	91.0	101.1	129.3	95.0	70.0	80.9	157.9
P51003	Poly(A) polymerase alpha OS=Homo sapiens GN=PAPOLA PE=1 SV=4	30	17	70.3	88.1	103.0	95.2	98.0	104.4	147.0
P51114	Fragile X mental retardation syndrome-related protein 1 OS=Homo sapiens GN=FXR1 PE=1 SV=3	62	40	62.0	82.7	71.4	82.9	145.2	152.2	80.8
P51116	Fragile X mental retardation syndrome-related protein 2 OS=Homo sapiens GN=FXR2 PE=1 SV=2	64	35	100.0	77.0	66.1	72.3	131.1	157.3	89.4
P51148	Ras-related protein Rab-5C OS=Homo sapiens GN=RAB5C PE=1 SV=2	71	16	79.2	114.8	106.2	120.9	133.6	80.5	52.3
P51149	Ras-related protein Rab-7a OS=Homo sapiens GN=RAB7A PE=1 SV=1	88	27	80.3	91.3	131.2	120.4	149.3	70.3	42.5
P51151	Ras-related protein Rab-9A OS=Homo sapiens GN=RAB9A PE=1 SV=1	67	10	85.4	83.6	107.1	118.2	149.6	79.3	55.9
P51159	Ras-related protein Rab-27A OS=Homo sapiens GN=RAB27A PE=1 SV=3	41	10	81.9	103.1	118.0	130.5	163.4	89.8	48.0
P51178	1-phosphatidylinositol 4,5-bisphosphate phosphodiesterase delta-1 OS=Homo sapiens GN=PLCD1 PE=1 SV=2	19	10	10.3	7.7	52.9	340.0	20.8	133.5	53.0
P51398	28S ribosomal protein S29, mitochondrial OS=Homo sapiens GN=DAP3 PE=1 SV=1	72	30	299.8	247.4	57.3	16.9	4.2	4.5	10.6
P51532	Transcription activator BRG1 OS=Homo sapiens GN=SMARCA4 PE=1 SV=2	31	52	130.1	95.8	89.6	91.5	103.4	107.2	104.0
P51570	Galactokinase OS=Homo sapiens GN=GALK1 PE=1 SV=1	69	26	121.6	107.8	127.1	110.6	70.0	79.0	109.8
P51571	Translocon-associated protein subunit delta OS=Homo sapiens GN=SSR4 PE=1 SV=1	45	9	72.7	97.6	109.3	137.7	182.8	75.0	22.9
P51572	B-cell receptor-associated protein 31 OS=Homo sapiens GN=BCAP31 PE=1 SV=3	58	26	58.5	85.2	108.1	142.4	163.0	81.9	27.8
P51580	Thiopurine S-methyltransferase OS=Homo sapiens GN=TPMT PE=1 SV=1	40	12	110.2	110.3	132.6	146.7	72.1	119.4	190.7
P51610	Host cell factor 1 OS=Homo sapiens GN=HCFC1 PE=1 SV=2	48	68	72.1	66.8	89.5	92.9	105.8	149.6	190.9
P51648	Fatty aldehyde dehydrogenase OS=Homo sapiens GN=ALDH3A2 PE=1 SV=1	42	21	69.1	99.0	112.1	114.3	174.2	66.3	19.7
P51649	Succinate-semialdehyde dehydrogenase, mitochondrial OS=Homo sapiens GN=ALDH5A1 PE=1 SV=2	57	33	265.1	208.2	65.8	30.7	16.6	17.6	23.2
P51659	Peroxisomal multifunctional enzyme type 2 OS=Homo sapiens GN=HSD17B4 PE=1 SV=3	73	59	64.3	94.8	137.6	159.1	137.3	49.6	22.9
P51665	26S proteasome non-ATPase regulatory subunit 7 OS=Homo sapiens GN=PSMD7 PE=1 SV=2	51	16	99.1	102.9	113.3	103.1	70.1	83.0	140.2
P51692	Signal transducer and activator of transcription 5B OS=Homo sapiens GN=STAT5B PE=1 SV=2	35	26	103.9	103.4	129.1	127.6	83.6	93.0	123.8
P51784	Ubiquitin carboxyl-terminal hydrolase 11 OS=Homo sapiens GN=USP11 PE=1 SV=3	47	44	105.8	113.6	109.0	102.4	84.6	74.4	86.4
P51795	H(+)/Cl(-) exchange transporter 5 OS=Homo sapiens GN=CLCN5 PE=1 SV=1	17	12	52.4	79.6	96.7	134.7	189.2	147.3	91.0
P51798	H(+)/Cl(-) exchange transporter 7 OS=Homo sapiens GN=CLCN7 PE=1 SV=2	23	20	46.2	81.7	126.0	163.3	154.8	83.9	22.6
P51809	Vesicle-associated membrane protein 7 OS=Homo sapiens GN=VAMP7 PE=1 SV=3	67	18	47.1	62.5	96.2	120.4	142.2	145.2	105.0
P51828	Adenylate cyclase type 7 OS=Homo sapiens GN=ADCY7 PE=2 SV=1	17	14	61.2	107.1	109.6	119.2	141.2	95.6	58.8
P51858	Hepatoma-derived growth factor OS=Homo sapiens GN=HDGF PE=1 SV=1	72	19	77.8	79.8	107.5	119.5	90.2	124.4	167.7
P51991	Heterogeneous nuclear ribonucleoprotein A3 OS=Homo sapiens GN=HNRNPA3 PE=1 SV=2	62	38	62.1	47.0	71.8	79.0	117.4	195.6	131.8
P52209	6-phosphogluconate dehydrogenase, decarboxylating OS=Homo sapiens GN=PGD PE=1 SV=3	72	34	71.6	85.0	100.5	114.5	80.6	99.3	145.8
P52272	Heterogeneous nuclear ribonucleoprotein M OS=Homo sapiens GN=HNRNPM PE=1 SV=3	84	70	77.8	71.6	76.2	91.9	115.5	161.4	121.9
P52292	Importin subunit alpha-1 OS=Homo sapiens GN=KPNA2 PE=1 SV=1	66	25	109.6	103.3	102.7	101.3	94.6	97.3	125.9
P52294	Importin subunit alpha-5 OS=Homo sapiens GN=KPNA1 PE=1 SV=3	37	20	106.9	110.2	99.5	88.8	95.4	97.7	117.8
P52298	Nuclear cap-binding protein subunit 2 OS=Homo sapiens GN=NCBP2 PE=1 SV=1	57	12	71.2	55.6	83.7	90.3	110.0	189.9	170.5
P52306	Rap1 GTPase-GDP dissociation stimulator 1 OS=Homo sapiens GN=RAP1GDS1 PE=1 SV=3	59	33	94.2	109.2	120.3	106.1	78.5	81.7	134.0
P52333	Tyrosine-protein kinase JAK3 OS=Homo sapiens GN=JAK3 PE=1 SV=2	35	31	93.7	87.2	134.7	128.1	134.2	83.5	79.0
P52434	DNA-directed RNA polymerases I, II, and III subunit RPABC3 OS=Homo sapiens GN=POLR2H PE=1 SV=4	65	8	106.8	93.2	118.8	85.2	109.8	89.1	113.5
P52566	Rho GDP-dissociation inhibitor 2 OS=Homo sapiens GN=ARHGDIB PE=1 SV=3	91	26	85.1	79.4	115.1	121.7	69.1	87.9	203.0
P52594	Arf-GAP domain and FG repeat-containing protein 1 OS=Homo sapiens GN=AGFG1 PE=1 SV=2	38	19	59.2	48.6	170.1	186.8	137.6	73.8	42.5
P52597	Heterogeneous nuclear ribonucleoprotein F OS=Homo sapiens GN=HNRNPF PE=1 SV=3	72	24	108.9	107.0	116.6	124.7	69.9	109.8	125.9
P52630	Signal transducer and activator of transcription 2 OS=Homo sapiens GN=STAT2 PE=1 SV=1	29	21	95.2	129.1	129.1	122.7	164.2	86.4	68.6
P52732	Kinesin-like protein KIF11 OS=Homo sapiens GN=KIF11 PE=1 SV=2	68	77	104.7	110.9	108.5	108.8	87.1	81.5	112.9
P52756	RNA-binding protein 5 OS=Homo sapiens GN=RBM5 PE=1 SV=2	27	26	74.9	73.0	85.3	92.2	118.8	161.2	179.9
P52758	Ribonuclease UK114 OS=Homo sapiens GN=HRSP12 PE=1 SV=1	53	5	149.9	145.8	97.1	84.8	69.9	54.0	69.4
P52788	Spermine synthase OS=Homo sapiens GN=SMS PE=1 SV=2	64	17	96.0	102.2	128.7	120.9	75.3	93.3	148.7
P52789	Hexokinase-2 OS=Homo sapiens GN=HK2 PE=1 SV=2	53	46	252.8	193.8	76.6	49.8	38.3	35.9	42.7
P52815	39S ribosomal protein L12, mitochondrial OS=Homo sapiens GN=MRPL12 PE=1 SV=2	72	16	286.3	222.6	58.6	24.9	8.4	7.5	8.0
P52888	Thimet oligopeptidase OS=Homo sapiens GN=THOP1 PE=1 SV=2	40	31	73.7	68.7	119.7	123.0	68.7	104.1	151.4
P52907	F-actin-capping protein subunit alpha-1 OS=Homo sapiens GN=CAPZA1 PE=1 SV=3	81	23	83.6	99.7	120.0	130.6	89.1	100.9	132.5
P52948	Nuclear pore complex protein Nup98-Nup96 OS=Homo sapiens GN=NUP98 PE=1 SV=4	26	44	110.1	98.7	107.1	107.4	119.8	67.7	41.3
P53004	Biliverdin reductase A OS=Homo sapiens GN=BLVRA PE=1 SV=2	51	20	89.1	91.0	117.7	121.5	80.3	93.8	161.5
P53007	Tricarboxylate transport protein, mitochondrial OS=Homo sapiens GN=SLC25A1 PE=1 SV=2	62	24	241.4	213.1	78.1	36.0	9.8	9.4	10.7
P53041	Serine/threonine-protein phosphatase 5 OS=Homo sapiens GN=PPP5C PE=1 SV=1	57	29	77.4	57.7	92.2	99.2	104.1	158.4	186.2
P53350	Serine/threonine-protein kinase PLK1 OS=Homo sapiens GN=PLK1 PE=1 SV=1	61	39	110.8	112.0	103.6	95.6	120.3	111.4	101.8
P53365	Arfaptin-2 OS=Homo sapiens GN=ARFIP2 PE=1 SV=1	54	16	66.8	51.7	99.0	110.4	108.9	115.9	89.8
P53367	Arfaptin-1 OS=Homo sapiens GN=ARFIP1 PE=1 SV=2	47	18	95.7	76.2	133.5	104.8	110.0	92.2	139.2
P53396	ATP-citrate synthase OS=Homo sapiens GN=ACLY PE=1 SV=3	62	78	89.1	92.5	111.2	112.2	82.7	96.5	152.2
P53582	Methionine aminopeptidase 1 OS=Homo sapiens GN=METAP1 PE=1 SV=2	68	20	68.4	52.3	61.9	67.4	90.0	125.0	207.2
P53597	Succinyl-CoA ligase [ADP/GDP-forming] subunit alpha, mitochondrial OS=Homo sapiens GN=SUCLG1 PE=1 SV=4	55	23	277.1	209.3	66.5	26.8	9.0	8.1	12.4
P53602	Diphosphomevalonate decarboxylase OS=Homo sapiens GN=MVD PE=1 SV=1	57	17	89.1	94.6	116.3	110.9	96.0	94.6	118.3
P53609	Geranylgeranyl transferase type-1 subunit beta OS=Homo sapiens GN=PGGT1B PE=1 SV=2	22	9	85.7	97.1	117.2	96.8	83.5	75.3	120.5
P53611	Geranylgeranyl transferase type-2 subunit beta OS=Homo sapiens GN=RABGGTB PE=1 SV=2	15	5	94.8	97.4	121.6	103.9	94.8	78.7	142.8
P53618	Coatomer subunit beta OS=Homo sapiens GN=COPB1 PE=1 SV=3	59	70	97.9	117.9	127.9	113.5	93.4	74.6	89.9
P53621	Coatomer subunit alpha OS=Homo sapiens GN=COPA PE=1 SV=2	67	92	82.6	111.4	131.5	118.2	87.1	67.3	95.9
P53634	Dipeptidyl peptidase 1 OS=Homo sapiens GN=CTSC PE=1 SV=2	51	21	44.7	103.2	129.8	145.1	148.2	49.6	10.7
P53671	LIM domain kinase 2 OS=Homo sapiens GN=LIMK2 PE=1 SV=1	40	16	90.5	96.3	96.2	80.9	99.0	106.3	122.5
P53677	AP-3 complex subunit mu-2 OS=Homo sapiens GN=AP3M2 PE=2 SV=1	35	13	79.0	82.6	86.7	86.1	94.6	115.0	118.0
P53701	Cytochrome c-type heme lyase OS=Homo sapiens GN=HCCS PE=1 SV=1	52	19	286.5	245.7	70.3	26.3	12.6	7.6	5.3
P53801	Pituitary tumor-transforming gene 1 protein-interacting protein OS=Homo sapiens GN=PTTG1IP PE=1 SV=1	23	4	47.4	61.8	97.3	109.5	154.0	103.2	55.2
P53814	Smoothelin OS=Homo sapiens GN=SMTN PE=1 SV=7	21	15	104.9	100.1	121.6	104.7	118.2	117.6	114.7
P53985	Monocarboxylate transporter 1 OS=Homo sapiens GN=SLC16A1 PE=1 SV=3	20	13	53.2	99.5	135.7	169.6	170.6	65.1	24.2
P53990	IST1 homolog OS=Homo sapiens GN=IST1 PE=1 SV=1	40	14	86.6	108.8	134.1	128.8	126.1	91.9	73.1
P53992	Protein transport protein Sec24C OS=Homo sapiens GN=SEC24C PE=1 SV=3	57	46	79.2	128.9	125.5	104.9	108.0	82.4	55.4
P53999	Activated RNA polymerase II transcriptional coactivator p15 OS=Homo sapiens GN=SUB1 PE=1 SV=3	69	15	78.5	81.0	96.5	104.9	112.7	139.8	150.9
P54098	DNA polymerase subunit gamma-1 OS=Homo sapiens GN=POLG PE=1 SV=1	43	45	284.8	249.0	55.7	28.3	12.8	18.2	18.3
P54105	Methylosome subunit pICln OS=Homo sapiens GN=CLNS1A PE=1 SV=1	67	8	82.1	90.6	101.7	101.1	84.4	83.9	130.8
P54132	Bloom syndrome protein OS=Homo sapiens GN=BLM PE=1 SV=1	43	49	79.0	72.4	84.4	97.6	126.8	156.6	133.6
P54136	Arginine--tRNA ligase, cytoplasmic OS=Homo sapiens GN=RARS PE=1 SV=2	74	66	74.5	76.3	98.2	96.0	83.8	115.7	174.8
P54577	Tyrosine--tRNA ligase, cytoplasmic OS=Homo sapiens GN=YARS PE=1 SV=4	85	63	101.6	98.7	113.2	100.3	97.7	90.1	106.6
P54578	Ubiquitin carboxyl-terminal hydrolase 14 OS=Homo sapiens GN=USP14 PE=1 SV=3	82	46	73.9	78.2	108.3	112.1	65.5	97.8	170.5
P54619	5'-AMP-activated protein kinase subunit gamma-1 OS=Homo sapiens GN=PRKAG1 PE=1 SV=1	58	22	103.1	119.5	122.3	108.6	109.2	68.6	91.9
P54687	Branched-chain-amino-acid aminotransferase, cytosolic OS=Homo sapiens GN=BCAT1 PE=1 SV=3	44	15	77.8	79.7	110.6	118.2	71.6	92.4	136.1
P54709	Sodium/potassium-transporting ATPase subunit beta-3 OS=Homo sapiens GN=ATP1B3 PE=1 SV=1	70	18	52.2	75.4	170.7	189.5	129.9	68.7	22.8
P54725	UV excision repair protein RAD23 homolog A OS=Homo sapiens GN=RAD23A PE=1 SV=1	71	19	85.2	103.3	124.5	108.1	115.1	87.2	73.5
P54727	UV excision repair protein RAD23 homolog B OS=Homo sapiens GN=RAD23B PE=1 SV=1	53	19	83.9	70.3	140.8	124.1	101.1	93.2	117.1
P54819	Adenylate kinase 2, mitochondrial OS=Homo sapiens GN=AK2 PE=1 SV=2	77	21	275.4	230.6	64.9	31.9	21.4	19.5	24.9
P54886	Delta-1-pyrroline-5-carboxylate synthase OS=Homo sapiens GN=ALDH18A1 PE=1 SV=2	64	54	340.2	232.4	42.9	17.1	7.2	6.9	11.4
P54920	Alpha-soluble NSF attachment protein OS=Homo sapiens GN=NAPA PE=1 SV=3	95	32	50.0	87.8	91.9	123.7	185.0	110.2	65.8
P55010	Eukaryotic translation initiation factor 5 OS=Homo sapiens GN=EIF5 PE=1 SV=2	52	28	92.7	90.7	104.7	93.3	84.5	113.2	139.2
P55011	Solute carrier family 12 member 2 OS=Homo sapiens GN=SLC12A2 PE=1 SV=1	38	46	65.1	112.5	138.4	141.5	152.4	53.5	16.9
P55036	26S proteasome non-ATPase regulatory subunit 4 OS=Homo sapiens GN=PSMD4 PE=1 SV=1	48	18	96.3	90.3	121.4	114.5	77.1	106.0	151.1
P55039	Developmentally-regulated GTP-binding protein 2 OS=Homo sapiens GN=DRG2 PE=1 SV=1	72	28	100.2	121.3	109.5	102.5	99.1	99.3	100.8
P55060	Exportin-2 OS=Homo sapiens GN=CSE1L PE=1 SV=3	53	52	91.8	93.9	115.0	104.2	79.8	87.8	126.8
P55072	Transitional endoplasmic reticulum ATPase OS=Homo sapiens GN=VCP PE=1 SV=4	81	86	73.1	95.9	119.5	134.0	99.0	79.3	95.1
P55081	Microfibrillar-associated protein 1 OS=Homo sapiens GN=MFAP1 PE=1 SV=2	36	18	59.1	60.3	86.4	101.2	115.3	168.8	161.0
P55084	Trifunctional enzyme subunit beta, mitochondrial OS=Homo sapiens GN=HADHB PE=1 SV=3	79	44	306.7	237.3	64.6	21.7	9.5	6.4	8.3
P55145	Mesencephalic astrocyte-derived neurotrophic factor OS=Homo sapiens GN=MANF PE=1 SV=3	59	24	74.7	104.1	123.4	156.2	165.5	65.9	10.1
P55160	Nck-associated protein 1-like OS=Homo sapiens GN=NCKAP1L PE=1 SV=3	31	32	86.9	85.2	94.9	99.7	124.6	116.4	80.9
P55196	Afadin OS=Homo sapiens GN=MLLT4 PE=1 SV=3	28	37	86.7	91.8	108.9	120.2	118.6	135.4	101.2
P55199	RNA polymerase II elongation factor ELL OS=Homo sapiens GN=ELL PE=1 SV=1	50	26	63.1	57.6	83.4	92.3	110.9	195.6	134.0
P55209	Nucleosome assembly protein 1-like 1 OS=Homo sapiens GN=NAP1L1 PE=1 SV=1	48	17	89.9	97.3	115.3	121.4	84.0	83.6	122.2
P55210	Caspase-7 OS=Homo sapiens GN=CASP7 PE=1 SV=1	57	16	93.0	93.7	119.9	116.1	98.1	103.1	135.8
P55265	Double-stranded RNA-specific adenosine deaminase OS=Homo sapiens GN=ADAR PE=1 SV=4	70	95	61.1	50.8	72.5	87.8	131.6	206.2	149.0
P55283	Cadherin-4 OS=Homo sapiens GN=CDH4 PE=2 SV=2	27	14	66.3	101.8	120.1	122.8	143.7	91.1	39.3
P55327	Tumor protein D52 OS=Homo sapiens GN=TPD52 PE=1 SV=2	78	20	75.3	94.0	120.8	112.6	89.2	92.8	102.8
P55735	Protein SEC13 homolog OS=Homo sapiens GN=SEC13 PE=1 SV=3	53	11	119.1	124.1	125.5	119.4	92.9	94.6	127.6
P55769	NHP2-like protein 1 OS=Homo sapiens GN=SNU13 PE=1 SV=3	52	9	104.4	94.1	77.7	87.9	106.0	148.7	123.1
P55786	Puromycin-sensitive aminopeptidase OS=Homo sapiens GN=NPEPPS PE=1 SV=2	55	43	90.5	99.5	122.8	109.8	92.0	84.2	129.8
P55795	Heterogeneous nuclear ribonucleoprotein H2 OS=Homo sapiens GN=HNRNPH2 PE=1 SV=1	54	22	83.5	84.2	96.0	99.0	100.8	129.9	133.3
P55809	Succinyl-CoA:3-ketoacid coenzyme A transferase 1, mitochondrial OS=Homo sapiens GN=OXCT1 PE=1 SV=1	70	34	320.4	227.4	60.3	21.9	6.9	5.2	11.6
P55854	Small ubiquitin-related modifier 3 OS=Homo sapiens GN=SUMO3 PE=1 SV=2	30	4	68.9	44.3	133.5	134.6	87.5	103.5	112.1
P55884	Eukaryotic translation initiation factor 3 subunit B OS=Homo sapiens GN=EIF3B PE=1 SV=3	61	49	70.5	82.3	87.6	91.6	93.2	129.9	149.2
P55899	IgG receptor FcRn large subunit p51 OS=Homo sapiens GN=FCGRT PE=1 SV=1	22	6	54.6	108.8	120.8	103.2	130.0	124.2	82.2
P55957	BH3-interacting domain death agonist OS=Homo sapiens GN=BID PE=1 SV=1	61	10	98.8	81.8	128.1	139.2	74.1	99.1	150.0
P56159	GDNF family receptor alpha-1 OS=Homo sapiens GN=GFRA1 PE=2 SV=2	39	18	62.6	59.7	125.7	141.5	148.2	105.2	70.0
P56182	Ribosomal RNA processing protein 1 homolog A OS=Homo sapiens GN=RRP1 PE=1 SV=1	44	19	96.7	78.1	74.5	75.8	124.5	167.3	126.5
P56192	Methionine--tRNA ligase, cytoplasmic OS=Homo sapiens GN=MARS PE=1 SV=2	59	54	81.3	85.6	87.8	91.9	87.2	109.0	150.6
P56202	Cathepsin W OS=Homo sapiens GN=CTSW PE=1 SV=2	54	15	86.4	111.4	141.8	131.6	148.7	70.4	33.2
P56211	cAMP-regulated phosphoprotein 19 OS=Homo sapiens GN=ARPP19 PE=1 SV=2	61	7	64.6	77.6	102.3	113.3	103.5	111.7	129.3
P56381	ATP synthase subunit epsilon, mitochondrial OS=Homo sapiens GN=ATP5E PE=1 SV=2	61	5	230.7	145.1	243.6	63.0	4.6	3.7	14.6
P56385	ATP synthase subunit e, mitochondrial OS=Homo sapiens GN=ATP5I PE=1 SV=2	67	5	279.7	204.1	69.6	25.7	14.0	8.5	8.3
P56524	Histone deacetylase 4 OS=Homo sapiens GN=HDAC4 PE=1 SV=3	27	20	86.7	83.3	114.9	101.5	96.6	92.2	120.6
P56537	Eukaryotic translation initiation factor 6 OS=Homo sapiens GN=EIF6 PE=1 SV=1	49	9	81.2	58.0	70.1	83.5	57.8	88.4	277.4
P56556	NADH dehydrogenase [ubiquinone] 1 alpha subcomplex subunit 6 OS=Homo sapiens GN=NDUFA6 PE=1 SV=3	34	7	201.4	245.2	43.5	16.1	8.0	7.5	12.1
P56589	Peroxisomal biogenesis factor 3 OS=Homo sapiens GN=PEX3 PE=1 SV=1	56	18	70.0	109.0	134.5	136.8	167.5	42.4	8.0
P56937	3-keto-steroid reductase OS=Homo sapiens GN=HSD17B7 PE=1 SV=1	27	9	125.1	130.3	123.1	135.7	163.3	93.2	24.8
P56962	Syntaxin-17 OS=Homo sapiens GN=STX17 PE=1 SV=2	55	15	77.8	73.3	107.4	149.3	96.4	114.4	67.6
P57075	Ubiquitin-associated and SH3 domain-containing protein A OS=Homo sapiens GN=UBASH3A PE=1 SV=1	34	22	87.7	91.0	109.5	105.9	107.9	72.0	70.9
P57088	Transmembrane protein 33 OS=Homo sapiens GN=TMEM33 PE=1 SV=2	36	11	63.4	101.9	119.5	126.9	159.5	70.3	17.0
P57105	Synaptojanin-2-binding protein OS=Homo sapiens GN=SYNJ2BP PE=1 SV=2	70	8	184.9	170.5	73.4	42.8	43.2	25.0	21.5
P57678	Gem-associated protein 4 OS=Homo sapiens GN=GEMIN4 PE=1 SV=2	42	39	93.9	102.4	84.6	77.1	107.5	111.5	134.4
P57721	Poly(rC)-binding protein 3 OS=Homo sapiens GN=PCBP3 PE=2 SV=2	38	12	83.2	91.3	88.2	82.0	102.5	115.0	112.0
P57737	Coronin-7 OS=Homo sapiens GN=CORO7 PE=1 SV=2	50	37	96.3	83.7	130.6	118.2	98.1	73.8	84.5
P57740	Nuclear pore complex protein Nup107 OS=Homo sapiens GN=NUP107 PE=1 SV=1	33	26	130.7	139.2	116.0	95.3	111.5	57.3	55.3
P57764	Gasdermin-D OS=Homo sapiens GN=GSDMD PE=1 SV=1	45	15	125.0	130.9	129.8	104.8	88.6	72.6	86.4
P57772	Selenocysteine-specific elongation factor OS=Homo sapiens GN=EEFSEC PE=1 SV=4	51	30	70.5	81.0	71.1	85.4	139.1	160.5	120.4
P58546	Myotrophin OS=Homo sapiens GN=MTPN PE=1 SV=2	60	6	105.2	93.0	100.1	132.7	67.7	106.4	138.0
P59768	Guanine nucleotide-binding protein G(I)/G(S)/G(O) subunit gamma-2 OS=Homo sapiens GN=GNG2 PE=1 SV=2	69	10	40.8	66.3	152.4	186.8	158.3	85.3	28.4
P59998	Actin-related protein 2/3 complex subunit 4 OS=Homo sapiens GN=ARPC4 PE=1 SV=3	70	15	81.8	103.4	92.5	94.9	71.4	95.1	116.0
P60033	CD81 antigen OS=Homo sapiens GN=CD81 PE=1 SV=1	32	6	46.9	101.7	115.8	99.2	190.2	65.5	27.6
P60174	Triosephosphate isomerase OS=Homo sapiens GN=TPI1 PE=1 SV=3	85	29	104.7	98.0	120.8	111.1	76.7	83.0	128.2
P60228	Eukaryotic translation initiation factor 3 subunit E OS=Homo sapiens GN=EIF3E PE=1 SV=1	68	33	85.3	76.6	101.5	87.8	114.7	124.4	162.7
P60520	Gamma-aminobutyric acid receptor-associated protein-like 2 OS=Homo sapiens GN=GABARAPL2 PE=1 SV=1	59	10	79.9	100.4	123.3	120.3	115.9	105.3	106.6
P60660	Myosin light polypeptide 6 OS=Homo sapiens GN=MYL6 PE=1 SV=2	70	14	81.5	85.6	104.1	106.3	70.0	74.8	162.6
P60709	Actin, cytoplasmic 1 OS=Homo sapiens GN=ACTB PE=1 SV=1	80	42	102.9	111.1	113.9	108.9	72.9	75.8	99.6
P60842	Eukaryotic initiation factor 4A-I OS=Homo sapiens GN=EIF4A1 PE=1 SV=1	85	40	93.6	111.2	94.7	103.5	100.0	112.3	99.5
P60866	40S ribosomal protein S20 OS=Homo sapiens GN=RPS20 PE=1 SV=1	71	11	42.4	40.1	58.9	91.3	126.4	219.1	133.1
P60891	Ribose-phosphate pyrophosphokinase 1 OS=Homo sapiens GN=PRPS1 PE=1 SV=2	67	28	105.9	112.9	117.7	100.3	86.4	86.0	125.0
P60900	Proteasome subunit alpha type-6 OS=Homo sapiens GN=PSMA6 PE=1 SV=1	78	24	70.7	71.3	101.0	101.1	73.9	98.3	239.7
P60953	Cell division control protein 42 homolog OS=Homo sapiens GN=CDC42 PE=1 SV=2	70	19	61.0	92.6	111.6	127.3	125.4	88.6	82.5
P60981	Destrin OS=Homo sapiens GN=DSTN PE=1 SV=3	65	19	101.7	111.1	129.9	116.1	67.4	84.2	118.0
P60983	Glia maturation factor beta OS=Homo sapiens GN=GMFB PE=1 SV=2	66	9	89.2	86.2	120.0	156.4	80.4	112.5	165.5
P61006	Ras-related protein Rab-8A OS=Homo sapiens GN=RAB8A PE=1 SV=1	87	24	68.1	87.4	121.1	132.8	135.0	74.9	38.0
P61009	Signal peptidase complex subunit 3 OS=Homo sapiens GN=SPCS3 PE=1 SV=1	34	12	86.1	103.1	127.9	148.5	187.7	74.9	24.9
P61011	Signal recognition particle 54 kDa protein OS=Homo sapiens GN=SRP54 PE=1 SV=1	63	35	90.5	111.7	127.4	132.4	90.7	69.1	80.9
P61018	Ras-related protein Rab-4B OS=Homo sapiens GN=RAB4B PE=1 SV=1	62	11	80.0	100.0	115.9	105.1	135.5	92.4	75.7
P61019	Ras-related protein Rab-2A OS=Homo sapiens GN=RAB2A PE=1 SV=1	75	19	70.3	104.6	117.8	107.5	127.6	79.7	53.4
P61020	Ras-related protein Rab-5B OS=Homo sapiens GN=RAB5B PE=1 SV=1	50	9	92.7	121.9	125.0	130.3	124.7	98.6	73.5
P61026	Ras-related protein Rab-10 OS=Homo sapiens GN=RAB10 PE=1 SV=1	89	25	76.4	80.5	128.8	135.4	169.6	81.6	43.1
P61081	NEDD8-conjugating enzyme Ubc12 OS=Homo sapiens GN=UBE2M PE=1 SV=1	62	14	89.3	92.5	104.9	92.5	92.7	79.6	118.0
P61086	Ubiquitin-conjugating enzyme E2 K OS=Homo sapiens GN=UBE2K PE=1 SV=3	57	13	84.1	80.8	121.7	125.8	86.6	107.9	154.3
P61088	Ubiquitin-conjugating enzyme E2 N OS=Homo sapiens GN=UBE2N PE=1 SV=1	84	13	73.3	78.1	111.1	128.8	91.1	106.4	133.4
P61106	Ras-related protein Rab-14 OS=Homo sapiens GN=RAB14 PE=1 SV=4	87	26	79.8	110.7	108.2	115.3	129.6	90.6	64.6
P61158	Actin-related protein 3 OS=Homo sapiens GN=ACTR3 PE=1 SV=3	81	34	82.4	79.0	114.5	109.4	110.9	105.1	127.3
P61160	Actin-related protein 2 OS=Homo sapiens GN=ACTR2 PE=1 SV=1	58	26	81.2	97.9	105.8	101.1	100.6	101.2	116.7
P61163	Alpha-centractin OS=Homo sapiens GN=ACTR1A PE=1 SV=1	62	23	85.0	110.7	102.7	112.6	85.1	90.1	102.0
P61201	COP9 signalosome complex subunit 2 OS=Homo sapiens GN=COPS2 PE=1 SV=1	56	28	74.5	78.7	127.8	118.6	90.8	103.2	160.9
P61204	ADP-ribosylation factor 3 OS=Homo sapiens GN=ARF3 PE=1 SV=2	72	17	96.3	129.1	128.9	108.0	91.9	61.9	87.9
P61221	ATP-binding cassette sub-family E member 1 OS=Homo sapiens GN=ABCE1 PE=1 SV=1	74	49	62.7	62.4	79.9	90.5	120.9	161.3	136.9
P61224	Ras-related protein Rap-1b OS=Homo sapiens GN=RAP1B PE=1 SV=1	85	22	82.9	121.2	126.0	118.8	137.2	60.3	28.3
P61225	Ras-related protein Rap-2b OS=Homo sapiens GN=RAP2B PE=1 SV=1	77	15	64.4	114.5	126.0	135.9	153.3	69.6	34.8
P61244	Protein max OS=Homo sapiens GN=MAX PE=1 SV=1	43	6	85.8	82.5	103.5	102.5	90.4	119.4	149.5
P61247	40S ribosomal protein S3a OS=Homo sapiens GN=RPS3A PE=1 SV=2	82	49	40.2	41.0	63.8	93.1	106.3	208.1	165.9
P61254	60S ribosomal protein L26 OS=Homo sapiens GN=RPL26 PE=1 SV=1	68	21	41.2	36.8	60.2	72.8	140.5	197.6	147.2
P61289	Proteasome activator complex subunit 3 OS=Homo sapiens GN=PSME3 PE=1 SV=1	43	13	74.3	81.7	112.1	112.6	79.4	114.1	178.4
P61313	60S ribosomal protein L15 OS=Homo sapiens GN=RPL15 PE=1 SV=2	60	16	41.5	39.7	56.3	73.7	92.6	167.5	138.3
P61326	Protein mago nashi homolog OS=Homo sapiens GN=MAGOH PE=1 SV=1	78	15	57.8	48.7	61.1	69.7	91.8	131.2	226.1
P61353	60S ribosomal protein L27 OS=Homo sapiens GN=RPL27 PE=1 SV=2	60	14	54.4	55.6	67.1	87.5	157.1	199.2	145.7
P61421	V-type proton ATPase subunit d 1 OS=Homo sapiens GN=ATP6V0D1 PE=1 SV=1	52	18	50.8	63.4	109.7	124.6	150.7	129.4	81.9
P61513	60S ribosomal protein L37a OS=Homo sapiens GN=RPL37A PE=1 SV=2	67	9	32.2	21.1	39.2	49.7	69.2	134.2	275.0
P61586	Transforming protein RhoA OS=Homo sapiens GN=RHOA PE=1 SV=1	87	18	71.1	79.8	114.4	121.7	98.3	83.0	110.2
P61604	10 kDa heat shock protein, mitochondrial OS=Homo sapiens GN=HSPE1 PE=1 SV=2	93	26	247.4	234.0	74.3	29.5	9.4	9.0	11.6
P61619	Protein transport protein Sec61 subunit alpha isoform 1 OS=Homo sapiens GN=SEC61A1 PE=1 SV=2	31	17	65.2	93.1	127.9	130.4	146.9	59.6	13.5
P61758	Prefoldin subunit 3 OS=Homo sapiens GN=VBP1 PE=1 SV=3	72	23	81.5	91.8	119.5	115.7	65.5	92.6	160.0
P61764	Syntaxin-binding protein 1 OS=Homo sapiens GN=STXBP1 PE=1 SV=1	44	24	70.0	91.6	110.9	111.2	128.1	77.0	74.4
P61769	Beta-2-microglobulin OS=Homo sapiens GN=B2M PE=1 SV=1	52	7	47.4	83.6	103.8	101.4	169.4	54.6	21.4
P61916	Epididymal secretory protein E1 OS=Homo sapiens GN=NPC2 PE=1 SV=1	52	14	51.5	87.0	142.3	176.0	153.2	59.3	20.7
P61923	Coatomer subunit zeta-1 OS=Homo sapiens GN=COPZ1 PE=1 SV=1	38	7	108.5	158.7	116.5	106.4	66.2	60.4	74.9
P61927	60S ribosomal protein L37 OS=Homo sapiens GN=RPL37 PE=1 SV=2	51	9	3.5	1.6	11.2	13.2	18.5	37.9	65.2
P61962	DDB1- and CUL4-associated factor 7 OS=Homo sapiens GN=DCAF7 PE=1 SV=1	37	12	100.2	101.6	105.5	106.6	96.8	99.8	108.1
P61964	WD repeat-containing protein 5 OS=Homo sapiens GN=WDR5 PE=1 SV=1	74	18	87.4	56.4	80.6	79.0	114.2	113.0	158.8
P61970	Nuclear transport factor 2 OS=Homo sapiens GN=NUTF2 PE=1 SV=1	48	4	89.6	113.2	116.1	102.4	86.1	81.4	90.1
P61978	Heterogeneous nuclear ribonucleoprotein K OS=Homo sapiens GN=HNRNPK PE=1 SV=1	67	37	75.7	74.1	92.3	92.0	123.2	162.6	130.0
P61981	14-3-3 protein gamma OS=Homo sapiens GN=YWHAG PE=1 SV=2	93	28	49.9	56.2	119.3	116.7	78.3	88.4	199.4
P62070	Ras-related protein R-Ras2 OS=Homo sapiens GN=RRAS2 PE=1 SV=1	56	13	59.7	109.6	128.5	133.8	161.4	51.9	18.8
P62072	Mitochondrial import inner membrane translocase subunit Tim10 OS=Homo sapiens GN=TIMM10 PE=1 SV=1	49	8	247.1	211.9	62.1	35.5	18.3	16.7	13.4
P62081	40S ribosomal protein S7 OS=Homo sapiens GN=RPS7 PE=1 SV=1	74	24	36.9	42.0	46.5	92.6	87.4	238.2	141.9
P62136	Serine/threonine-protein phosphatase PP1-alpha catalytic subunit OS=Homo sapiens GN=PPP1CA PE=1 SV=1	76	27	90.4	109.9	116.0	106.6	78.1	83.5	93.6
P62158	Calmodulin OS=Homo sapiens GN=CALM1 PE=1 SV=2	77	13	80.3	96.1	140.3	131.4	165.5	63.5	49.1
P62191	26S protease regulatory subunit 4 OS=Homo sapiens GN=PSMC1 PE=1 SV=1	75	43	88.7	88.7	109.4	111.7	76.4	92.2	135.5
P62195	26S protease regulatory subunit 8 OS=Homo sapiens GN=PSMC5 PE=1 SV=1	77	40	93.0	91.3	115.1	106.6	69.9	92.8	144.2
P62241	40S ribosomal protein S8 OS=Homo sapiens GN=RPS8 PE=1 SV=2	68	25	48.9	60.4	69.8	103.5	132.0	211.2	128.3
P62244	40S ribosomal protein S15a OS=Homo sapiens GN=RPS15A PE=1 SV=2	82	18	49.6	44.0	72.1	90.6	124.8	189.6	146.8
P62249	40S ribosomal protein S16 OS=Homo sapiens GN=RPS16 PE=1 SV=2	76	17	45.4	50.6	48.3	67.7	119.6	174.8	110.1
P62258	14-3-3 protein epsilon OS=Homo sapiens GN=YWHAE PE=1 SV=1	80	32	75.0	82.6	129.9	112.6	89.9	81.2	144.4
P62263	40S ribosomal protein S14 OS=Homo sapiens GN=RPS14 PE=1 SV=3	70	12	49.0	47.5	66.3	84.9	143.6	194.5	142.3
P62266	40S ribosomal protein S23 OS=Homo sapiens GN=RPS23 PE=1 SV=3	65	14	34.5	27.7	58.7	87.4	88.4	204.5	163.8
P62269	40S ribosomal protein S18 OS=Homo sapiens GN=RPS18 PE=1 SV=3	70	27	38.9	38.0	74.0	104.8	119.1	227.2	156.6
P62277	40S ribosomal protein S13 OS=Homo sapiens GN=RPS13 PE=1 SV=2	68	24	42.6	50.6	66.2	80.9	139.2	193.8	153.0
P62280	40S ribosomal protein S11 OS=Homo sapiens GN=RPS11 PE=1 SV=3	75	27	50.9	54.5	68.5	93.5	157.8	202.6	122.8
P62304	Small nuclear ribonucleoprotein E OS=Homo sapiens GN=SNRPE PE=1 SV=1	57	4	67.1	67.6	75.1	93.2	103.6	174.4	175.6
P62306	Small nuclear ribonucleoprotein F OS=Homo sapiens GN=SNRPF PE=1 SV=1	34	4	56.9	59.2	89.0	83.3	122.7	170.0	180.7
P62308	Small nuclear ribonucleoprotein G OS=Homo sapiens GN=SNRPG PE=1 SV=1	37	5	47.3	51.4	99.7	105.6	82.4	172.9	207.3
P62312	U6 snRNA-associated Sm-like protein LSm6 OS=Homo sapiens GN=LSM6 PE=1 SV=1	60	8	82.3	89.1	103.5	144.7	107.3	142.6	213.2
P62314	Small nuclear ribonucleoprotein Sm D1 OS=Homo sapiens GN=SNRPD1 PE=1 SV=1	55	5	56.3	78.8	77.9	77.2	127.3	162.4	162.4
P62316	Small nuclear ribonucleoprotein Sm D2 OS=Homo sapiens GN=SNRPD2 PE=1 SV=1	70	14	67.0	70.4	88.4	97.5	124.7	163.5	178.2
P62318	Small nuclear ribonucleoprotein Sm D3 OS=Homo sapiens GN=SNRPD3 PE=1 SV=1	53	8	60.0	47.9	73.9	74.8	114.8	147.3	239.1
P62328	Thymosin beta-4 OS=Homo sapiens GN=TMSB4X PE=1 SV=2	57	7	61.0	35.5	117.3	107.7	97.8	120.7	196.5
P62330	ADP-ribosylation factor 6 OS=Homo sapiens GN=ARF6 PE=1 SV=2	87	18	77.4	108.8	145.5	149.7	132.2	57.0	28.6
P62333	26S protease regulatory subunit 10B OS=Homo sapiens GN=PSMC6 PE=1 SV=1	79	35	77.9	65.2	113.0	114.9	79.5	103.9	151.4
P62424	60S ribosomal protein L7a OS=Homo sapiens GN=RPL7A PE=1 SV=2	67	33	45.4	47.9	63.6	83.4	141.5	199.9	150.1
P62487	DNA-directed RNA polymerase II subunit RPB7 OS=Homo sapiens GN=POLR2G PE=1 SV=1	52	8	83.5	103.4	144.0	98.4	39.4	82.4	100.2
P62495	Eukaryotic peptide chain release factor subunit 1 OS=Homo sapiens GN=ETF1 PE=1 SV=3	60	29	59.7	69.3	81.6	77.7	143.4	143.1	193.8
P62633	Cellular nucleic acid-binding protein OS=Homo sapiens GN=CNBP PE=1 SV=1	67	13	83.1	80.5	109.3	113.6	93.1	119.7	128.4
P62701	40S ribosomal protein S4, X isoform OS=Homo sapiens GN=RPS4X PE=1 SV=2	83	38	47.7	49.7	65.3	79.6	136.1	188.7	135.3
P62750	60S ribosomal protein L23a OS=Homo sapiens GN=RPL23A PE=1 SV=1	65	25	41.5	40.5	65.0	87.3	131.2	203.5	136.1
P62753	40S ribosomal protein S6 OS=Homo sapiens GN=RPS6 PE=1 SV=1	60	32	50.5	52.7	67.7	84.5	97.9	165.0	202.6
P62805	Histone H4 OS=Homo sapiens GN=HIST1H4A PE=1 SV=2	69	19	85.2	72.3	55.1	72.1	105.8	176.9	190.2
P62820	Ras-related protein Rab-1A OS=Homo sapiens GN=RAB1A PE=1 SV=3	89	29	78.9	121.7	124.6	132.7	137.7	88.2	64.0
P62826	GTP-binding nuclear protein Ran OS=Homo sapiens GN=RAN PE=1 SV=3	60	19	88.9	83.4	117.6	105.6	82.4	86.7	140.5
P62829	60S ribosomal protein L23 OS=Homo sapiens GN=RPL23 PE=1 SV=1	80	18	50.9	49.2	67.5	86.1	147.9	190.6	144.3
P62834	Ras-related protein Rap-1A OS=Homo sapiens GN=RAP1A PE=1 SV=1	85	21	67.1	97.4	118.6	135.6	167.6	67.3	25.8
P62841	40S ribosomal protein S15 OS=Homo sapiens GN=RPS15 PE=1 SV=2	72	8	44.3	53.1	60.9	80.4	136.9	190.7	126.1
P62847	40S ribosomal protein S24 OS=Homo sapiens GN=RPS24 PE=1 SV=1	45	9	51.4	53.3	72.0	90.0	116.7	183.1	129.8
P62851	40S ribosomal protein S25 OS=Homo sapiens GN=RPS25 PE=1 SV=1	58	17	38.2	34.7	67.8	84.8	117.2	195.0	165.9
P62854	40S ribosomal protein S26 OS=Homo sapiens GN=RPS26 PE=1 SV=3	52	7	49.3	44.6	59.3	64.8	125.4	172.2	152.4
P62857	40S ribosomal protein S28 OS=Homo sapiens GN=RPS28 PE=1 SV=1	72	9	32.3	44.0	44.5	98.0	98.3	260.3	126.2
P62861	40S ribosomal protein S30 OS=Homo sapiens GN=FAU PE=1 SV=1	20	4	35.5	44.9	62.1	94.7	137.8	213.7	134.1
P62873	Guanine nucleotide-binding protein G(I)/G(S)/G(T) subunit beta-1 OS=Homo sapiens GN=GNB1 PE=1 SV=3	71	20	62.1	114.8	140.7	143.9	130.8	58.0	20.5
P62879	Guanine nucleotide-binding protein G(I)/G(S)/G(T) subunit beta-2 OS=Homo sapiens GN=GNB2 PE=1 SV=3	70	20	62.4	108.0	132.2	143.9	121.4	65.3	30.0
P62888	60S ribosomal protein L30 OS=Homo sapiens GN=RPL30 PE=1 SV=2	85	16	40.0	38.4	56.2	74.1	95.2	177.6	222.2
P62899	60S ribosomal protein L31 OS=Homo sapiens GN=RPL31 PE=1 SV=1	57	13	42.8	44.4	60.1	78.6	148.8	183.3	129.8
P62906	60S ribosomal protein L10a OS=Homo sapiens GN=RPL10A PE=1 SV=2	64	24	58.8	58.7	71.6	82.6	134.2	194.0	142.6
P62910	60S ribosomal protein L32 OS=Homo sapiens GN=RPL32 PE=1 SV=2	53	14	48.1	43.9	72.9	88.2	110.4	192.3	148.9
P62913	60S ribosomal protein L11 OS=Homo sapiens GN=RPL11 PE=1 SV=2	75	19	49.8	46.6	68.1	82.6	116.3	179.2	183.1
P62917	60S ribosomal protein L8 OS=Homo sapiens GN=RPL8 PE=1 SV=2	62	29	39.7	34.0	59.6	97.0	107.9	216.6	136.0
P62937	Peptidyl-prolyl cis-trans isomerase A OS=Homo sapiens GN=PPIA PE=1 SV=2	90	20	82.9	86.1	105.3	120.8	82.5	112.6	156.3
P62979	Ubiquitin-40S ribosomal protein S27a OS=Homo sapiens GN=RPS27A PE=1 SV=2	84	22	70.2	93.1	75.4	94.5	111.6	116.7	104.6
P62993	Growth factor receptor-bound protein 2 OS=Homo sapiens GN=GRB2 PE=1 SV=1	89	23	76.5	88.5	126.9	128.2	103.6	89.6	111.4
P62995	Transformer-2 protein homolog beta OS=Homo sapiens GN=TRA2B PE=1 SV=1	55	24	70.0	75.1	69.8	71.3	99.8	154.8	132.9
P63000	Ras-related C3 botulinum toxin substrate 1 OS=Homo sapiens GN=RAC1 PE=1 SV=1	66	15	57.0	89.2	114.3	138.1	145.4	86.4	56.1
P63010	AP-2 complex subunit beta OS=Homo sapiens GN=AP2B1 PE=1 SV=1	62	77	67.4	98.5	131.7	123.9	113.5	70.9	87.4
P63027	Vesicle-associated membrane protein 2 OS=Homo sapiens GN=VAMP2 PE=1 SV=3	46	7	47.3	57.8	88.7	109.5	163.1	139.5	114.2
P63104	14-3-3 protein zeta/delta OS=Homo sapiens GN=YWHAZ PE=1 SV=1	78	31	71.5	73.6	127.6	124.2	80.9	87.0	146.4
P63151	Serine/threonine-protein phosphatase 2A 55 kDa regulatory subunit B alpha isoform OS=Homo sapiens GN=PPP2R2A PE=1 SV=1	67	25	99.9	122.5	125.8	114.2	61.4	84.4	121.0
P63167	Dynein light chain 1, cytoplasmic OS=Homo sapiens GN=DYNLL1 PE=1 SV=1	74	12	105.2	91.2	115.0	110.3	103.0	78.0	75.8
P63173	60S ribosomal protein L38 OS=Homo sapiens GN=RPL38 PE=1 SV=2	57	8	45.8	47.4	70.1	76.6	163.8	170.1	149.7
P63208	S-phase kinase-associated protein 1 OS=Homo sapiens GN=SKP1 PE=1 SV=2	97	19	95.3	103.6	137.2	115.0	86.5	98.3	143.3
P63218	Guanine nucleotide-binding protein G(I)/G(S)/G(O) subunit gamma-5 OS=Homo sapiens GN=GNG5 PE=1 SV=3	76	7	27.0	8.2	48.1	88.9	42.1	64.8	145.7
P63220	40S ribosomal protein S21 OS=Homo sapiens GN=RPS21 PE=1 SV=1	71	10	40.3	46.9	67.2	69.4	155.3	164.6	136.4
P63241	Eukaryotic translation initiation factor 5A-1 OS=Homo sapiens GN=EIF5A PE=1 SV=2	72	19	109.5	127.3	115.5	100.5	97.5	102.8	93.8
P63244	Guanine nucleotide-binding protein subunit beta-2-like 1 OS=Homo sapiens GN=GNB2L1 PE=1 SV=3	88	34	48.9	53.8	63.8	72.1	125.1	159.2	164.5
P63279	SUMO-conjugating enzyme UBC9 OS=Homo sapiens GN=UBE2I PE=1 SV=1	80	15	90.2	105.1	103.7	101.9	82.6	95.6	103.3
P63313	Thymosin beta-10 OS=Homo sapiens GN=TMSB10 PE=1 SV=2	48	7	73.2	85.0	127.0	129.1	107.9	141.9	203.6
P67809	Nuclease-sensitive element-binding protein 1 OS=Homo sapiens GN=YBX1 PE=1 SV=3	65	27	49.6	51.8	67.2	92.2	127.2	199.0	164.1
P67812	Signal peptidase complex catalytic subunit SEC11A OS=Homo sapiens GN=SEC11A PE=1 SV=1	40	13	74.7	41.1	132.9	160.3	194.4	78.8	14.4
P67870	Casein kinase II subunit beta OS=Homo sapiens GN=CSNK2B PE=1 SV=1	49	9	86.0	87.3	103.1	109.1	86.7	102.0	131.9
P67936	Tropomyosin alpha-4 chain OS=Homo sapiens GN=TPM4 PE=1 SV=3	88	47	61.5	64.6	109.5	119.3	64.9	87.1	172.8
P68036	Ubiquitin-conjugating enzyme E2 L3 OS=Homo sapiens GN=UBE2L3 PE=1 SV=1	83	16	76.3	80.2	103.6	119.3	73.1	106.5	149.1
P68104	Elongation factor 1-alpha 1 OS=Homo sapiens GN=EEF1A1 PE=1 SV=1	79	40	86.5	105.1	94.0	86.6	102.8	122.9	130.0
P68366	Tubulin alpha-4A chain OS=Homo sapiens GN=TUBA4A PE=1 SV=1	64	34	101.5	123.5	119.3	97.5	83.1	80.9	95.7
P68371	Tubulin beta-4B chain OS=Homo sapiens GN=TUBB4B PE=1 SV=1	85	40	102.7	115.4	115.1	107.7	84.3	91.1	107.6
P68400	Casein kinase II subunit alpha OS=Homo sapiens GN=CSNK2A1 PE=1 SV=1	60	21	86.1	103.3	111.0	109.4	84.4	99.5	152.3
P68431	Histone H3.1 OS=Homo sapiens GN=HIST1H3A PE=1 SV=2	81	19	90.6	60.5	60.2	62.4	86.8	147.4	205.5
P78310	Coxsackievirus and adenovirus receptor OS=Homo sapiens GN=CXADR PE=1 SV=1	51	16	54.3	91.6	104.8	106.7	173.8	74.9	29.3
P78316	Nucleolar protein 14 OS=Homo sapiens GN=NOP14 PE=1 SV=3	26	23	86.1	81.9	79.0	76.1	102.6	137.7	148.8
P78318	Immunoglobulin-binding protein 1 OS=Homo sapiens GN=IGBP1 PE=1 SV=1	46	13	97.0	100.1	108.9	111.9	83.8	90.9	108.5
P78330	Phosphoserine phosphatase OS=Homo sapiens GN=PSPH PE=1 SV=2	44	10	54.4	28.4	118.7	106.9	87.2	93.5	173.8
P78332	RNA-binding protein 6 OS=Homo sapiens GN=RBM6 PE=1 SV=5	35	38	60.0	54.4	76.1	87.2	127.9	173.8	148.0
P78344	Eukaryotic translation initiation factor 4 gamma 2 OS=Homo sapiens GN=EIF4G2 PE=1 SV=1	70	65	99.0	102.7	100.9	98.0	116.9	122.1	105.0
P78346	Ribonuclease P protein subunit p30 OS=Homo sapiens GN=RPP30 PE=1 SV=1	72	19	84.2	76.9	76.4	79.9	103.0	135.3	172.2
P78347	General transcription factor II-I OS=Homo sapiens GN=GTF2I PE=1 SV=2	62	65	154.1	145.2	103.0	89.5	98.0	68.9	49.5
P78356	Phosphatidylinositol 5-phosphate 4-kinase type-2 beta OS=Homo sapiens GN=PIP4K2B PE=1 SV=1	37	19	72.3	103.3	121.5	123.1	125.6	71.9	61.1
P78362	SRSF protein kinase 2 OS=Homo sapiens GN=SRPK2 PE=1 SV=3	39	30	39.3	19.6	62.8	98.5	46.1	245.7	229.6
P78368	Casein kinase I isoform gamma-2 OS=Homo sapiens GN=CSNK1G2 PE=1 SV=1	63	24	73.4	106.4	124.6	133.7	127.3	87.2	32.5
P78371	T-complex protein 1 subunit beta OS=Homo sapiens GN=CCT2 PE=1 SV=4	88	54	89.1	91.3	117.9	107.8	64.8	83.7	128.0
P78406	mRNA export factor OS=Homo sapiens GN=RAE1 PE=1 SV=1	63	25	73.7	65.7	121.3	121.2	115.8	120.3	109.8
P78417	Glutathione S-transferase omega-1 OS=Homo sapiens GN=GSTO1 PE=1 SV=2	69	25	71.4	79.6	112.8	124.6	65.0	103.4	157.6
P78527	DNA-dependent protein kinase catalytic subunit OS=Homo sapiens GN=PRKDC PE=1 SV=3	59	286	76.4	76.4	81.2	83.4	118.6	148.6	153.2
P78536	Disintegrin and metalloproteinase domain-containing protein 17 OS=Homo sapiens GN=ADAM17 PE=1 SV=1	28	18	65.6	85.6	114.8	134.0	127.0	80.1	46.4
P78537	Biogenesis of lysosome-related organelles complex 1 subunit 1 OS=Homo sapiens GN=BLOC1S1 PE=1 SV=2	56	6	90.8	111.1	155.0	174.0	159.7	99.6	77.7
P78559	Microtubule-associated protein 1A OS=Homo sapiens GN=MAP1A PE=1 SV=6	56	122	67.3	54.9	74.8	79.8	105.1	162.8	239.4
P80217	Interferon-induced 35 kDa protein OS=Homo sapiens GN=IFI35 PE=1 SV=5	63	18	75.0	109.0	133.4	134.4	114.9	84.8	76.7
P80303	Nucleobindin-2 OS=Homo sapiens GN=NUCB2 PE=1 SV=2	69	40	75.0	105.0	123.6	124.2	135.8	80.0	26.6
P80404	4-aminobutyrate aminotransferase, mitochondrial OS=Homo sapiens GN=ABAT PE=1 SV=3	67	29	290.3	215.1	73.8	27.5	16.2	12.8	13.2
P81877	Single-stranded DNA-binding protein 2 OS=Homo sapiens GN=SSBP2 PE=1 SV=2	19	6	18.0	19.2	110.9	130.1	25.4	205.3	292.5
P82094	TATA element modulatory factor OS=Homo sapiens GN=TMF1 PE=1 SV=2	64	73	88.0	136.9	180.2	145.8	81.1	38.4	23.3
P82650	28S ribosomal protein S22, mitochondrial OS=Homo sapiens GN=MRPS22 PE=1 SV=1	69	31	323.5	239.7	62.9	23.6	10.4	6.9	13.2
P82663	28S ribosomal protein S25, mitochondrial OS=Homo sapiens GN=MRPS25 PE=1 SV=1	73	13	252.5	210.9	50.6	19.3	6.9	9.6	11.4
P82673	28S ribosomal protein S35, mitochondrial OS=Homo sapiens GN=MRPS35 PE=1 SV=1	57	19	331.1	268.8	68.6	24.9	11.9	10.0	16.3
P82675	28S ribosomal protein S5, mitochondrial OS=Homo sapiens GN=MRPS5 PE=1 SV=2	53	21	233.4	212.9	73.1	33.6	22.7	22.1	29.7
P82912	28S ribosomal protein S11, mitochondrial OS=Homo sapiens GN=MRPS11 PE=1 SV=2	43	7	299.0	221.7	59.7	21.7	13.6	13.5	21.6
P82914	28S ribosomal protein S15, mitochondrial OS=Homo sapiens GN=MRPS15 PE=1 SV=1	40	17	309.2	212.0	60.1	18.3	9.0	7.7	13.5
P82933	28S ribosomal protein S9, mitochondrial OS=Homo sapiens GN=MRPS9 PE=1 SV=2	63	29	309.3	227.1	63.9	34.2	13.1	11.5	8.0
P82979	SAP domain-containing ribonucleoprotein OS=Homo sapiens GN=SARNP PE=1 SV=3	52	15	54.1	49.3	55.7	100.5	102.2	227.5	164.1
P83111	Serine beta-lactamase-like protein LACTB, mitochondrial OS=Homo sapiens GN=LACTB PE=1 SV=2	46	21	273.8	226.4	94.3	47.0	47.9	39.0	51.1
P83436	Conserved oligomeric Golgi complex subunit 7 OS=Homo sapiens GN=COG7 PE=1 SV=1	44	23	108.3	107.0	119.8	104.9	105.2	84.4	95.5
P83731	60S ribosomal protein L24 OS=Homo sapiens GN=RPL24 PE=1 SV=1	52	15	46.1	53.1	65.9	86.1	146.5	206.5	135.0
P83881	60S ribosomal protein L36a OS=Homo sapiens GN=RPL36A PE=1 SV=2	50	16	22.8	12.3	67.6	98.2	119.5	211.8	197.9
P83916	Chromobox protein homolog 1 OS=Homo sapiens GN=CBX1 PE=1 SV=1	56	12	95.2	86.6	118.0	101.2	94.9	99.4	137.2
P84085	ADP-ribosylation factor 5 OS=Homo sapiens GN=ARF5 PE=1 SV=2	85	16	138.1	162.5	158.5	108.9	73.2	59.8	85.5
P84090	Enhancer of rudimentary homolog OS=Homo sapiens GN=ERH PE=1 SV=1	70	7	79.6	66.1	70.6	78.3	116.9	147.5	165.3
P84095	Rho-related GTP-binding protein RhoG OS=Homo sapiens GN=RHOG PE=1 SV=1	88	18	53.4	67.0	111.3	124.7	120.9	108.7	136.8
P84098	60S ribosomal protein L19 OS=Homo sapiens GN=RPL19 PE=1 SV=1	55	20	39.7	39.0	59.0	87.0	107.9	208.5	128.8
P84103	Serine/arginine-rich splicing factor 3 OS=Homo sapiens GN=SRSF3 PE=1 SV=1	51	15	79.4	57.7	68.5	80.6	129.3	177.6	130.2
P85037	Forkhead box protein K1 OS=Homo sapiens GN=FOXK1 PE=1 SV=1	53	29	97.9	103.3	90.0	86.8	104.9	107.3	106.5
P98155	Very low-density lipoprotein receptor OS=Homo sapiens GN=VLDLR PE=1 SV=1	47	34	51.1	71.7	87.8	97.0	142.2	132.0	81.0
P98171	Rho GTPase-activating protein 4 OS=Homo sapiens GN=ARHGAP4 PE=1 SV=2	45	36	98.3	98.4	95.5	83.1	100.9	116.6	150.6
P98175	RNA-binding protein 10 OS=Homo sapiens GN=RBM10 PE=1 SV=3	56	51	54.3	49.8	57.5	73.7	95.8	155.9	267.7
P98194	Calcium-transporting ATPase type 2C member 1 OS=Homo sapiens GN=ATP2C1 PE=1 SV=3	44	35	69.8	118.6	125.1	115.2	119.8	81.7	39.0
P98196	Probable phospholipid-transporting ATPase IH OS=Homo sapiens GN=ATP11A PE=1 SV=3	27	25	51.0	70.4	99.3	126.8	146.6	104.6	75.6
P99999	Cytochrome c OS=Homo sapiens GN=CYCS PE=1 SV=2	73	14	283.2	211.6	57.2	30.6	25.1	19.2	19.9
PH009	Gag polyprotein OS=HIV GN=Gag	86	44	58.1	81.5	132.5	163.7	158.9	122.9	76.3
Q00013	55 kDa erythrocyte membrane protein OS=Homo sapiens GN=MPP1 PE=1 SV=2	92	39	90.4	113.1	134.4	131.6	109.8	55.7	39.7
Q00059	Transcription factor A, mitochondrial OS=Homo sapiens GN=TFAM PE=1 SV=1	59	29	307.3	197.7	60.9	22.3	9.2	11.8	12.4
Q00169	Phosphatidylinositol transfer protein alpha isoform OS=Homo sapiens GN=PITPNA PE=1 SV=2	57	17	84.9	65.2	181.4	178.6	68.5	109.2	195.1
Q00325	Phosphate carrier protein, mitochondrial OS=Homo sapiens GN=SLC25A3 PE=1 SV=2	60	30	268.3	246.8	59.7	26.1	12.0	6.6	6.3
Q00341	Vigilin OS=Homo sapiens GN=HDLBP PE=1 SV=2	68	105	52.1	55.6	80.6	104.8	144.9	177.9	87.9
Q00403	Transcription initiation factor IIB OS=Homo sapiens GN=GTF2B PE=1 SV=1	72	22	70.6	70.7	75.1	84.7	98.9	148.0	155.7
Q00534	Cyclin-dependent kinase 6 OS=Homo sapiens GN=CDK6 PE=1 SV=1	59	20	101.5	112.5	108.0	95.7	91.8	75.8	84.9
Q00535	Cyclin-dependent-like kinase 5 OS=Homo sapiens GN=CDK5 PE=1 SV=3	69	21	97.8	108.0	110.2	102.8	97.8	74.6	75.4
Q00537	Cyclin-dependent kinase 17 OS=Homo sapiens GN=CDK17 PE=1 SV=2	48	22	78.1	109.2	111.9	107.9	90.6	81.7	82.8
Q00577	Transcriptional activator protein Pur-alpha OS=Homo sapiens GN=PURA PE=1 SV=2	58	18	73.5	87.0	83.0	85.3	159.0	150.5	97.4
Q00610	Clathrin heavy chain 1 OS=Homo sapiens GN=CLTC PE=1 SV=5	69	127	79.8	115.8	135.1	131.7	99.9	66.2	69.1
Q00653	Nuclear factor NF-kappa-B p100 subunit OS=Homo sapiens GN=NFKB2 PE=1 SV=4	48	32	88.5	86.8	129.8	130.8	78.8	91.6	99.8
Q00688	Peptidyl-prolyl cis-trans isomerase FKBP3 OS=Homo sapiens GN=FKBP3 PE=1 SV=1	83	33	44.2	49.0	64.8	86.6	143.1	182.3	181.6
Q00765	Receptor expression-enhancing protein 5 OS=Homo sapiens GN=REEP5 PE=1 SV=3	31	12	50.5	94.1	93.9	91.2	142.3	73.1	40.4
Q00796	Sorbitol dehydrogenase OS=Homo sapiens GN=SORD PE=1 SV=4	71	22	66.0	64.6	115.3	122.7	79.6	93.7	151.5
Q00839	Heterogeneous nuclear ribonucleoprotein U OS=Homo sapiens GN=HNRNPU PE=1 SV=6	63	66	80.9	71.2	73.5	79.5	104.0	151.3	193.0
Q01081	Splicing factor U2AF 35 kDa subunit OS=Homo sapiens GN=U2AF1 PE=1 SV=3	44	11	34.8	23.4	33.3	47.5	96.9	131.4	112.3
Q01082	Spectrin beta chain, non-erythrocytic 1 OS=Homo sapiens GN=SPTBN1 PE=1 SV=2	80	251	69.8	98.5	134.2	132.9	100.5	60.9	69.2
Q01085	Nucleolysin TIAR OS=Homo sapiens GN=TIAL1 PE=1 SV=1	54	19	67.2	57.7	82.3	97.8	113.6	174.8	144.6
Q01105	Protein SET OS=Homo sapiens GN=SET PE=1 SV=3	39	16	79.3	61.9	112.8	119.6	71.3	108.0	156.2
Q01130	Serine/arginine-rich splicing factor 2 OS=Homo sapiens GN=SRSF2 PE=1 SV=4	36	10	69.7	49.9	40.0	55.9	55.4	100.5	243.1
Q01167	Forkhead box protein K2 OS=Homo sapiens GN=FOXK2 PE=1 SV=3	38	18	120.9	124.6	105.7	87.2	146.5	122.2	87.4
Q01196	Runt-related transcription factor 1 OS=Homo sapiens GN=RUNX1 PE=1 SV=3	58	21	132.0	112.4	97.7	91.5	100.7	86.1	62.6
Q01433	AMP deaminase 2 OS=Homo sapiens GN=AMPD2 PE=1 SV=2	44	34	81.2	91.7	118.3	112.3	88.7	98.5	138.2
Q01469	Fatty acid-binding protein, epidermal OS=Homo sapiens GN=FABP5 PE=1 SV=3	87	24	80.2	72.4	122.0	126.3	78.4	97.6	172.0
Q01518	Adenylyl cyclase-associated protein 1 OS=Homo sapiens GN=CAP1 PE=1 SV=5	63	42	71.4	74.7	126.3	113.6	74.9	90.9	165.8
Q01581	Hydroxymethylglutaryl-CoA synthase, cytoplasmic OS=Homo sapiens GN=HMGCS1 PE=1 SV=2	61	29	74.6	69.5	125.3	112.0	62.2	87.4	155.1
Q01650	Large neutral amino acids transporter small subunit 1 OS=Homo sapiens GN=SLC7A5 PE=1 SV=2	10	7	60.9	103.7	142.3	157.6	175.2	62.9	15.7
Q01658	Protein Dr1 OS=Homo sapiens GN=DR1 PE=1 SV=1	39	8	76.2	82.9	103.6	101.6	84.2	114.3	159.9
Q01780	Exosome component 10 OS=Homo sapiens GN=EXOSC10 PE=1 SV=2	66	55	48.8	36.1	80.9	87.5	68.5	208.5	238.6
Q01813	ATP-dependent 6-phosphofructokinase, platelet type OS=Homo sapiens GN=PFKP PE=1 SV=2	60	61	81.3	89.5	98.1	103.8	81.3	107.6	137.1
Q01826	DNA-binding protein SATB1 OS=Homo sapiens GN=SATB1 PE=1 SV=1	46	27	123.8	90.9	106.6	99.8	110.4	111.4	101.6
Q01844	RNA-binding protein EWS OS=Homo sapiens GN=EWSR1 PE=1 SV=1	19	13	55.3	57.0	71.1	81.1	150.3	164.8	143.3
Q01970	1-phosphatidylinositol 4,5-bisphosphate phosphodiesterase beta-3 OS=Homo sapiens GN=PLCB3 PE=1 SV=2	41	45	72.5	95.4	117.1	121.9	132.3	97.3	77.5
Q02040	A-kinase anchor protein 17A OS=Homo sapiens GN=AKAP17A PE=1 SV=2	21	14	46.7	26.8	71.5	82.2	128.3	206.6	165.8
Q02127	Dihydroorotate dehydrogenase (quinone), mitochondrial OS=Homo sapiens GN=DHODH PE=1 SV=3	69	26	276.0	225.2	63.6	26.9	12.5	13.4	8.2
Q02218	2-oxoglutarate dehydrogenase, mitochondrial OS=Homo sapiens GN=OGDH PE=1 SV=3	64	65	271.2	238.0	65.8	31.1	21.3	18.1	18.2
Q02224	Centromere-associated protein E OS=Homo sapiens GN=CENPE PE=1 SV=2	43	111	94.4	92.0	89.5	86.7	128.4	136.9	111.5
Q02241	Kinesin-like protein KIF23 OS=Homo sapiens GN=KIF23 PE=1 SV=3	64	49	131.0	162.5	109.6	60.9	58.6	62.6	62.6
Q02252	Methylmalonate-semialdehyde dehydrogenase [acylating], mitochondrial OS=Homo sapiens GN=ALDH6A1 PE=1 SV=2	61	32	217.8	168.9	68.2	46.6	79.5	53.2	32.5
Q02338	D-beta-hydroxybutyrate dehydrogenase, mitochondrial OS=Homo sapiens GN=BDH1 PE=1 SV=3	65	21	316.0	261.2	61.9	20.0	3.6	2.7	3.6
Q02543	60S ribosomal protein L18a OS=Homo sapiens GN=RPL18A PE=1 SV=2	73	23	42.6	35.7	51.6	75.2	159.0	199.9	138.7
Q02750	Dual specificity mitogen-activated protein kinase kinase 1 OS=Homo sapiens GN=MAP2K1 PE=1 SV=2	66	25	103.5	106.3	115.1	109.6	78.7	82.6	98.0
Q02790	Peptidyl-prolyl cis-trans isomerase FKBP4 OS=Homo sapiens GN=FKBP4 PE=1 SV=3	85	55	85.2	97.5	125.0	104.3	79.1	85.3	145.7
Q02809	Procollagen-lysine,2-oxoglutarate 5-dioxygenase 1 OS=Homo sapiens GN=PLOD1 PE=1 SV=2	40	24	79.0	119.4	135.1	139.7	151.0	63.9	20.4
Q02878	60S ribosomal protein L6 OS=Homo sapiens GN=RPL6 PE=1 SV=3	66	32	43.7	46.5	63.2	76.7	135.5	178.9	139.5
Q02880	DNA topoisomerase 2-beta OS=Homo sapiens GN=TOP2B PE=1 SV=3	45	73	123.3	93.0	73.4	73.9	103.7	131.4	134.8
Q02978	Mitochondrial 2-oxoglutarate/malate carrier protein OS=Homo sapiens GN=SLC25A11 PE=1 SV=3	67	20	242.5	176.5	62.9	24.8	14.5	10.0	17.1
Q03252	Lamin-B2 OS=Homo sapiens GN=LMNB2 PE=1 SV=4	68	54	133.8	107.0	150.3	144.1	102.4	92.0	77.1
Q03426	Mevalonate kinase OS=Homo sapiens GN=MVK PE=1 SV=1	42	12	115.9	126.6	106.0	96.9	90.3	81.7	84.8
Q03518	Antigen peptide transporter 1 OS=Homo sapiens GN=TAP1 PE=1 SV=2	35	20	59.8	80.2	134.0	152.4	154.8	88.9	17.8
Q03519	Antigen peptide transporter 2 OS=Homo sapiens GN=TAP2 PE=1 SV=1	31	22	68.7	95.1	113.7	131.2	165.0	70.5	8.1
Q04206	Transcription factor p65 OS=Homo sapiens GN=RELA PE=1 SV=2	34	19	99.5	99.7	147.9	122.9	78.2	88.8	147.4
Q04323	UBX domain-containing protein 1 OS=Homo sapiens GN=UBXN1 PE=1 SV=2	47	12	65.2	60.7	175.9	168.1	88.8	121.2	174.5
Q04446	1,4-alpha-glucan-branching enzyme OS=Homo sapiens GN=GBE1 PE=1 SV=3	36	22	46.4	40.6	55.4	101.4	41.5	91.5	295.6
Q04637	Eukaryotic translation initiation factor 4 gamma 1 OS=Homo sapiens GN=EIF4G1 PE=1 SV=4	50	92	59.1	58.3	74.4	83.8	124.2	172.7	133.1
Q04656	Copper-transporting ATPase 1 OS=Homo sapiens GN=ATP7A PE=1 SV=3	28	34	55.8	88.5	107.2	114.1	172.4	97.9	44.7
Q04726	Transducin-like enhancer protein 3 OS=Homo sapiens GN=TLE3 PE=1 SV=2	29	16	90.6	93.6	124.3	122.2	79.1	106.1	170.9
Q04727	Transducin-like enhancer protein 4 OS=Homo sapiens GN=TLE4 PE=1 SV=3	28	13	108.1	102.6	141.7	95.7	101.6	93.0	167.5
Q04759	Protein kinase C theta type OS=Homo sapiens GN=PRKCQ PE=1 SV=3	60	43	60.0	95.2	120.9	126.3	139.7	79.8	49.1
Q04760	Lactoylglutathione lyase OS=Homo sapiens GN=GLO1 PE=1 SV=4	55	12	93.0	117.0	125.6	106.3	70.1	90.3	118.7
Q04837	Single-stranded DNA-binding protein, mitochondrial OS=Homo sapiens GN=SSBP1 PE=1 SV=1	72	17	236.1	273.8	58.3	24.9	10.4	11.6	14.9
Q04864	Proto-oncogene c-Rel OS=Homo sapiens GN=REL PE=1 SV=1	35	20	111.1	109.9	110.4	108.8	97.0	77.2	129.5
Q04917	14-3-3 protein eta OS=Homo sapiens GN=YWHAH PE=1 SV=4	72	26	87.1	98.1	132.5	115.5	94.0	76.0	137.9
Q05086	Ubiquitin-protein ligase E3A OS=Homo sapiens GN=UBE3A PE=1 SV=4	53	41	91.4	104.6	118.1	104.6	89.3	90.5	132.9
Q05519	Serine/arginine-rich splicing factor 11 OS=Homo sapiens GN=SRSF11 PE=1 SV=1	28	15	37.8	36.5	61.5	73.3	145.9	217.4	169.9
Q05655	Protein kinase C delta type OS=Homo sapiens GN=PRKCD PE=1 SV=2	43	30	89.2	107.7	109.7	125.9	133.7	86.1	67.3
Q06124	Tyrosine-protein phosphatase non-receptor type 11 OS=Homo sapiens GN=PTPN11 PE=1 SV=2	70	45	74.3	83.0	118.9	116.5	81.2	101.1	150.1
Q06136	3-ketodihydrosphingosine reductase OS=Homo sapiens GN=KDSR PE=1 SV=1	29	8	59.5	88.1	116.9	116.0	194.6	77.6	27.1
Q06203	Amidophosphoribosyltransferase OS=Homo sapiens GN=PPAT PE=1 SV=1	52	28	80.5	80.3	112.9	120.5	78.8	98.9	151.6
Q06210	Glutamine--fructose-6-phosphate aminotransferase [isomerizing] 1 OS=Homo sapiens GN=GFPT1 PE=1 SV=3	62	38	96.4	103.9	112.7	95.6	83.3	77.0	154.4
Q06265	Exosome complex component RRP45 OS=Homo sapiens GN=EXOSC9 PE=1 SV=3	31	12	77.7	82.4	70.5	81.8	99.5	164.1	203.0
Q06323	Proteasome activator complex subunit 1 OS=Homo sapiens GN=PSME1 PE=1 SV=1	74	22	81.1	88.6	127.8	103.8	101.5	81.7	126.7
Q06330	Recombining binding protein suppressor of hairless OS=Homo sapiens GN=RBPJ PE=1 SV=3	20	8	125.9	96.0	89.8	81.0	111.5	104.7	111.7
Q06481	Amyloid-like protein 2 OS=Homo sapiens GN=APLP2 PE=1 SV=2	18	13	60.2	68.3	116.2	117.2	174.6	100.0	56.0
Q06546	GA-binding protein alpha chain OS=Homo sapiens GN=GABPA PE=1 SV=1	36	13	139.9	155.2	138.0	91.0	86.4	86.6	116.3
Q06587	E3 ubiquitin-protein ligase RING1 OS=Homo sapiens GN=RING1 PE=1 SV=2	39	10	142.3	118.1	98.4	93.4	112.6	99.4	76.1
Q06787	Fragile X mental retardation protein 1 OS=Homo sapiens GN=FMR1 PE=1 SV=1	50	35	47.5	38.9	58.3	74.8	161.5	185.6	81.8
Q06830	Peroxiredoxin-1 OS=Homo sapiens GN=PRDX1 PE=1 SV=1	80	26	87.0	90.4	118.6	112.2	77.8	81.0	145.1
Q07020	60S ribosomal protein L18 OS=Homo sapiens GN=RPL18 PE=1 SV=2	53	18	49.2	49.2	69.5	89.8	132.3	206.4	162.0
Q07065	Cytoskeleton-associated protein 4 OS=Homo sapiens GN=CKAP4 PE=1 SV=2	68	41	74.6	90.3	126.6	134.8	165.9	61.6	26.3
Q07666	KH domain-containing, RNA-binding, signal transduction-associated protein 1 OS=Homo sapiens GN=KHDRBS1 PE=1 SV=1	44	24	59.7	50.4	61.7	76.1	139.5	216.1	144.1
Q07864	DNA polymerase epsilon catalytic subunit A OS=Homo sapiens GN=POLE PE=1 SV=5	14	24	79.2	59.3	93.2	133.7	59.7	102.6	195.9
Q07866	Kinesin light chain 1 OS=Homo sapiens GN=KLC1 PE=1 SV=2	60	48	92.4	58.5	122.4	129.0	91.3	103.7	171.5
Q07954	Prolow-density lipoprotein receptor-related protein 1 OS=Homo sapiens GN=LRP1 PE=1 SV=2	20	68	53.5	68.0	94.4	121.2	134.3	136.9	94.2
Q07955	Serine/arginine-rich splicing factor 1 OS=Homo sapiens GN=SRSF1 PE=1 SV=2	57	25	99.9	81.4	73.6	95.0	119.6	163.6	129.5
Q07960	Rho GTPase-activating protein 1 OS=Homo sapiens GN=ARHGAP1 PE=1 SV=1	56	23	107.2	102.0	106.9	91.9	83.1	80.7	108.7
Q08170	Serine/arginine-rich splicing factor 4 OS=Homo sapiens GN=SRSF4 PE=1 SV=2	36	28	73.3	50.3	71.5	76.4	82.7	142.5	261.1
Q08211	ATP-dependent RNA helicase A OS=Homo sapiens GN=DHX9 PE=1 SV=4	64	90	57.7	59.5	68.5	82.0	122.5	184.7	160.1
Q08257	Quinone oxidoreductase OS=Homo sapiens GN=CRYZ PE=1 SV=1	73	26	213.0	133.0	85.2	50.0	32.9	37.3	52.9
Q08357	Sodium-dependent phosphate transporter 2 OS=Homo sapiens GN=SLC20A2 PE=1 SV=1	17	8	42.8	62.6	110.9	139.8	139.3	97.4	44.0
Q08378	Golgin subfamily A member 3 OS=Homo sapiens GN=GOLGA3 PE=1 SV=2	51	67	100.1	95.7	122.9	98.3	92.1	103.1	176.2
Q08379	Golgin subfamily A member 2 OS=Homo sapiens GN=GOLGA2 PE=1 SV=3	51	44	95.2	106.7	162.7	129.2	97.3	105.2	56.4
Q08380	Galectin-3-binding protein OS=Homo sapiens GN=LGALS3BP PE=1 SV=1	42	21	49.8	82.2	159.2	200.4	130.8	62.1	29.9
Q08431	Lactadherin OS=Homo sapiens GN=MFGE8 PE=1 SV=2	68	21	66.8	87.4	115.4	128.3	139.0	88.6	48.7
Q08722	Leukocyte surface antigen CD47 OS=Homo sapiens GN=CD47 PE=1 SV=1	18	12	53.3	85.9	102.8	150.3	127.7	87.7	31.2
Q08752	Peptidyl-prolyl cis-trans isomerase D OS=Homo sapiens GN=PPID PE=1 SV=3	70	28	98.9	74.3	118.7	113.3	90.1	100.3	126.6
Q08881	Tyrosine-protein kinase ITK/TSK OS=Homo sapiens GN=ITK PE=1 SV=1	63	42	59.7	87.0	131.4	137.0	148.5	73.5	34.9
Q08945	FACT complex subunit SSRP1 OS=Homo sapiens GN=SSRP1 PE=1 SV=1	49	43	110.1	100.3	107.3	99.0	105.2	112.9	125.0
Q08AF3	Schlafen family member 5 OS=Homo sapiens GN=SLFN5 PE=1 SV=1	41	39	116.2	113.9	93.4	81.4	90.7	96.7	76.4
Q08AM6	Protein VAC14 homolog OS=Homo sapiens GN=VAC14 PE=1 SV=1	45	28	80.2	88.4	106.0	133.4	113.7	114.7	99.3
Q08J23	tRNA (cytosine(34)-C(5))-methyltransferase OS=Homo sapiens GN=NSUN2 PE=1 SV=2	83	68	98.1	88.6	95.5	86.6	93.0	111.7	166.4
Q09028	Histone-binding protein RBBP4 OS=Homo sapiens GN=RBBP4 PE=1 SV=3	63	19	91.9	81.0	101.8	94.7	79.4	95.2	162.5
Q09161	Nuclear cap-binding protein subunit 1 OS=Homo sapiens GN=NCBP1 PE=1 SV=1	51	39	64.9	67.2	67.7	79.1	139.6	171.9	144.2
Q09328	Alpha-1,6-mannosylglycoprotein 6-beta-N-acetylglucosaminyltransferase A OS=Homo sapiens GN=MGAT5 PE=2 SV=1	35	23	79.1	107.7	147.5	135.9	117.4	82.0	50.4
Q09472	Histone acetyltransferase p300 OS=Homo sapiens GN=EP300 PE=1 SV=2	22	37	81.1	80.8	79.8	83.5	108.6	132.6	130.3
Q09666	Neuroblast differentiation-associated protein AHNAK OS=Homo sapiens GN=AHNAK PE=1 SV=2	71	242	71.0	106.4	130.0	138.8	148.3	56.6	26.6
Q0VDF9	Heat shock 70 kDa protein 14 OS=Homo sapiens GN=HSPA14 PE=1 SV=1	67	37	97.3	84.4	108.2	92.3	110.2	144.8	142.4
Q10469	Alpha-1,6-mannosyl-glycoprotein 2-beta-N-acetylglucosaminyltransferase OS=Homo sapiens GN=MGAT2 PE=1 SV=1	40	20	79.6	117.8	138.4	112.2	111.3	61.4	28.2
Q10471	Polypeptide N-acetylgalactosaminyltransferase 2 OS=Homo sapiens GN=GALNT2 PE=1 SV=1	63	48	86.9	151.5	143.5	121.0	100.6	62.0	39.3
Q10472	Polypeptide N-acetylgalactosaminyltransferase 1 OS=Homo sapiens GN=GALNT1 PE=1 SV=1	42	22	80.7	141.1	130.9	93.2	81.2	52.6	27.1
Q10567	AP-1 complex subunit beta-1 OS=Homo sapiens GN=AP1B1 PE=1 SV=2	55	62	78.2	107.6	139.7	106.6	122.1	85.9	105.4
Q10570	Cleavage and polyadenylation specificity factor subunit 1 OS=Homo sapiens GN=CPSF1 PE=1 SV=2	42	58	71.5	76.5	79.5	90.2	115.4	158.5	125.8
Q10589	Bone marrow stromal antigen 2 OS=Homo sapiens GN=BST2 PE=1 SV=1	20	6	41.3	67.4	82.4	120.8	134.3	112.7	66.7
Q10713	Mitochondrial-processing peptidase subunit alpha OS=Homo sapiens GN=PMPCA PE=1 SV=2	68	31	299.5	241.2	56.4	24.9	9.3	10.4	14.1
Q12765	Secernin-1 OS=Homo sapiens GN=SCRN1 PE=1 SV=2	34	12	112.8	123.6	132.9	129.4	77.9	78.6	91.0
Q12768	WASH complex subunit strumpellin OS=Homo sapiens GN=KIAA0196 PE=1 SV=1	32	32	80.1	95.9	113.3	105.0	122.4	81.2	98.8
Q12769	Nuclear pore complex protein Nup160 OS=Homo sapiens GN=NUP160 PE=1 SV=3	33	36	124.6	133.2	101.6	105.2	106.6	65.3	52.9
Q12770	Sterol regulatory element-binding protein cleavage-activating protein OS=Homo sapiens GN=SCAP PE=1 SV=4	27	22	74.3	92.9	136.6	153.7	185.2	68.1	21.0
Q12788	Transducin beta-like protein 3 OS=Homo sapiens GN=TBL3 PE=1 SV=2	65	42	99.5	95.9	69.2	78.5	125.0	145.5	119.2
Q12789	General transcription factor 3C polypeptide 1 OS=Homo sapiens GN=GTF3C1 PE=1 SV=4	41	74	94.7	73.5	98.1	100.4	141.6	132.9	98.7
Q12797	Aspartyl/asparaginyl beta-hydroxylase OS=Homo sapiens GN=ASPH PE=1 SV=3	36	23	133.4	177.8	142.0	172.6	194.3	58.9	8.8
Q12802	A-kinase anchor protein 13 OS=Homo sapiens GN=AKAP13 PE=1 SV=2	30	57	60.4	50.6	87.8	96.3	137.5	148.2	149.0
Q12834	Cell division cycle protein 20 homolog OS=Homo sapiens GN=CDC20 PE=1 SV=2	47	17	119.4	117.2	95.6	85.9	104.7	119.2	115.9
Q12846	Syntaxin-4 OS=Homo sapiens GN=STX4 PE=1 SV=2	48	16	75.5	98.2	114.1	131.4	141.4	68.0	28.0
Q12849	G-rich sequence factor 1 OS=Homo sapiens GN=GRSF1 PE=1 SV=3	70	27	288.5	241.6	58.5	29.8	22.7	20.7	23.8
Q12851	Mitogen-activated protein kinase kinase kinase kinase 2 OS=Homo sapiens GN=MAP4K2 PE=1 SV=2	27	17	86.6	88.6	88.0	85.5	88.0	103.6	104.8
Q12872	Splicing factor, suppressor of white-apricot homolog OS=Homo sapiens GN=SFSWAP PE=1 SV=3	31	26	72.5	77.7	112.9	107.5	164.4	142.0	133.7
Q12873	Chromodomain-helicase-DNA-binding protein 3 OS=Homo sapiens GN=CHD3 PE=1 SV=3	23	41	158.5	137.3	92.8	104.1	107.3	103.5	93.7
Q12874	Splicing factor 3A subunit 3 OS=Homo sapiens GN=SF3A3 PE=1 SV=1	65	31	49.8	43.5	79.8	94.7	101.6	173.7	192.5
Q12882	Dihydropyrimidine dehydrogenase [NADP(+)] OS=Homo sapiens GN=DPYD PE=1 SV=2	22	19	74.4	84.1	142.9	116.7	104.8	101.3	160.0
Q12888	Tumor suppressor p53-binding protein 1 OS=Homo sapiens GN=TP53BP1 PE=1 SV=2	24	30	113.1	109.3	108.7	82.7	105.3	100.8	115.6
Q12899	Tripartite motif-containing protein 26 OS=Homo sapiens GN=TRIM26 PE=1 SV=1	47	20	91.7	113.8	126.9	145.0	94.3	112.9	130.7
Q12904	Aminoacyl tRNA synthase complex-interacting multifunctional protein 1 OS=Homo sapiens GN=AIMP1 PE=1 SV=2	81	25	67.5	74.2	96.4	96.6	98.5	123.2	195.2
Q12905	Interleukin enhancer-binding factor 2 OS=Homo sapiens GN=ILF2 PE=1 SV=2	84	32	45.2	44.5	55.6	67.3	142.9	197.9	176.9
Q12906	Interleukin enhancer-binding factor 3 OS=Homo sapiens GN=ILF3 PE=1 SV=3	74	68	44.5	40.7	53.6	66.1	156.7	188.4	152.2
Q12907	Vesicular integral-membrane protein VIP36 OS=Homo sapiens GN=LMAN2 PE=1 SV=1	62	22	87.3	123.2	135.1	116.6	131.6	68.5	27.2
Q12912	Lymphoid-restricted membrane protein OS=Homo sapiens GN=LRMP PE=1 SV=3	48	19	72.5	115.9	135.2	139.0	122.1	66.4	23.6
Q12931	Heat shock protein 75 kDa, mitochondrial OS=Homo sapiens GN=TRAP1 PE=1 SV=3	68	49	255.8	206.4	53.5	19.1	8.1	8.0	12.7
Q12959	Disks large homolog 1 OS=Homo sapiens GN=DLG1 PE=1 SV=2	54	39	48.0	84.2	152.0	161.5	131.6	57.4	19.8
Q12972	Nuclear inhibitor of protein phosphatase 1 OS=Homo sapiens GN=PPP1R8 PE=1 SV=2	49	15	82.3	97.9	109.0	117.1	95.0	149.5	130.2
Q12974	Protein tyrosine phosphatase type IVA 2 OS=Homo sapiens GN=PTP4A2 PE=1 SV=1	56	9	74.5	105.2	133.7	166.1	160.7	76.3	29.7
Q12979	Active breakpoint cluster region-related protein OS=Homo sapiens GN=ABR PE=2 SV=2	31	24	88.9	112.0	117.3	104.3	121.4	89.8	80.5
Q12981	Vesicle transport protein SEC20 OS=Homo sapiens GN=BNIP1 PE=1 SV=3	70	18	64.7	98.3	112.9	128.5	174.8	79.2	22.2
Q12986	Transcriptional repressor NF-X1 OS=Homo sapiens GN=NFX1 PE=1 SV=2	52	46	68.0	70.2	83.2	95.7	130.5	177.2	129.0
Q12996	Cleavage stimulation factor subunit 3 OS=Homo sapiens GN=CSTF3 PE=1 SV=1	49	29	74.6	71.2	75.3	88.4	143.1	192.3	111.1
Q13011	Delta(3,5)-Delta(2,4)-dienoyl-CoA isomerase, mitochondrial OS=Homo sapiens GN=ECH1 PE=1 SV=2	74	21	215.6	170.8	124.1	84.5	50.8	23.4	16.3
Q13033	Striatin-3 OS=Homo sapiens GN=STRN3 PE=1 SV=3	28	22	82.6	90.4	123.7	124.4	152.2	80.5	57.7
Q13043	Serine/threonine-protein kinase 4 OS=Homo sapiens GN=STK4 PE=1 SV=2	62	29	110.9	110.3	120.3	111.5	86.7	81.5	101.5
Q13045	Protein flightless-1 homolog OS=Homo sapiens GN=FLII PE=1 SV=2	51	56	91.5	101.7	104.5	94.1	89.4	100.3	130.2
Q13057	Bifunctional coenzyme A synthase OS=Homo sapiens GN=COASY PE=1 SV=4	40	13	258.5	167.7	129.9	74.5	95.0	75.4	107.6
Q13085	Acetyl-CoA carboxylase 1 OS=Homo sapiens GN=ACACA PE=1 SV=2	32	58	116.3	133.9	122.4	106.6	90.8	85.2	106.8
Q13094	Lymphocyte cytosolic protein 2 OS=Homo sapiens GN=LCP2 PE=1 SV=1	52	29	94.3	98.3	114.7	119.1	92.5	98.8	108.5
Q13098	COP9 signalosome complex subunit 1 OS=Homo sapiens GN=GPS1 PE=1 SV=4	44	25	92.7	100.5	106.6	110.3	83.5	94.7	169.6
Q13107	Ubiquitin carboxyl-terminal hydrolase 4 OS=Homo sapiens GN=USP4 PE=1 SV=3	20	17	125.2	126.6	129.7	115.0	93.2	80.7	120.0
Q13111	Chromatin assembly factor 1 subunit A OS=Homo sapiens GN=CHAF1A PE=1 SV=2	37	23	135.6	130.4	94.5	92.8	105.2	120.3	95.5
Q13112	Chromatin assembly factor 1 subunit B OS=Homo sapiens GN=CHAF1B PE=1 SV=1	37	18	91.4	88.8	66.2	64.7	95.2	109.3	140.8
Q13123	Protein Red OS=Homo sapiens GN=IK PE=1 SV=3	56	33	66.5	52.9	74.6	84.8	119.3	173.7	166.8
Q13131	5'-AMP-activated protein kinase catalytic subunit alpha-1 OS=Homo sapiens GN=PRKAA1 PE=1 SV=4	52	29	94.8	108.3	115.0	119.6	99.5	72.2	69.3
Q13136	Liprin-alpha-1 OS=Homo sapiens GN=PPFIA1 PE=1 SV=1	48	57	68.7	79.1	117.9	124.6	128.8	86.6	77.2
Q13137	Calcium-binding and coiled-coil domain-containing protein 2 OS=Homo sapiens GN=CALCOCO2 PE=1 SV=1	61	29	86.4	104.8	151.1	129.1	156.9	75.2	80.1
Q13144	Translation initiation factor eIF-2B subunit epsilon OS=Homo sapiens GN=EIF2B5 PE=1 SV=3	29	18	117.5	110.0	96.5	86.2	117.4	104.8	117.4
Q13148	TAR DNA-binding protein 43 OS=Homo sapiens GN=TARDBP PE=1 SV=1	63	20	87.2	92.5	94.0	102.8	104.5	135.1	91.2
Q13151	Heterogeneous nuclear ribonucleoprotein A0 OS=Homo sapiens GN=HNRNPA0 PE=1 SV=1	62	25	87.3	80.7	79.9	83.7	105.5	153.6	120.6
Q13153	Serine/threonine-protein kinase PAK 1 OS=Homo sapiens GN=PAK1 PE=1 SV=2	56	28	84.8	71.9	140.7	142.0	114.1	103.0	116.8
Q13155	Aminoacyl tRNA synthase complex-interacting multifunctional protein 2 OS=Homo sapiens GN=AIMP2 PE=1 SV=2	66	18	46.7	30.7	100.8	106.2	58.1	137.8	204.9
Q13158	FAS-associated death domain protein OS=Homo sapiens GN=FADD PE=1 SV=1	63	7	132.5	109.1	136.5	128.1	75.6	95.5	123.2
Q13162	Peroxiredoxin-4 OS=Homo sapiens GN=PRDX4 PE=1 SV=1	67	23	68.1	99.6	118.4	139.5	163.8	54.0	8.3
Q13177	Serine/threonine-protein kinase PAK 2 OS=Homo sapiens GN=PAK2 PE=1 SV=3	74	41	97.3	112.9	119.7	122.6	81.5	78.7	87.3
Q13185	Chromobox protein homolog 3 OS=Homo sapiens GN=CBX3 PE=1 SV=4	68	15	91.2	90.8	106.6	110.8	82.4	117.4	136.1
Q13190	Syntaxin-5 OS=Homo sapiens GN=STX5 PE=1 SV=2	49	14	73.6	83.6	120.2	127.5	141.9	81.6	62.4
Q13200	26S proteasome non-ATPase regulatory subunit 2 OS=Homo sapiens GN=PSMD2 PE=1 SV=3	71	58	96.7	100.2	108.3	100.7	83.6	84.3	155.7
Q13206	Probable ATP-dependent RNA helicase DDX10 OS=Homo sapiens GN=DDX10 PE=1 SV=2	48	39	92.0	100.3	88.9	92.3	104.9	130.4	156.6
Q13217	DnaJ homolog subfamily C member 3 OS=Homo sapiens GN=DNAJC3 PE=1 SV=1	73	41	71.9	91.7	139.6	167.0	128.3	77.3	24.8
Q13239	Src-like-adapter OS=Homo sapiens GN=SLA PE=1 SV=3	40	9	82.4	104.3	85.7	107.7	115.8	69.8	45.5
Q13242	Serine/arginine-rich splicing factor 9 OS=Homo sapiens GN=SRSF9 PE=1 SV=1	70	24	96.5	84.7	71.4	78.4	122.0	158.0	134.1
Q13243	Serine/arginine-rich splicing factor 5 OS=Homo sapiens GN=SRSF5 PE=1 SV=1	49	16	65.9	51.8	55.5	81.8	109.6	167.0	226.6
Q13247	Serine/arginine-rich splicing factor 6 OS=Homo sapiens GN=SRSF6 PE=1 SV=2	46	25	70.5	60.3	70.5	74.7	115.1	175.5	170.3
Q13257	Mitotic spindle assembly checkpoint protein MAD2A OS=Homo sapiens GN=MAD2L1 PE=1 SV=1	35	9	100.8	121.8	96.0	100.9	89.8	92.4	138.5
Q13263	Transcription intermediary factor 1-beta OS=Homo sapiens GN=TRIM28 PE=1 SV=5	70	51	72.4	96.5	76.1	84.8	51.8	74.8	98.1
Q13277	Syntaxin-3 OS=Homo sapiens GN=STX3 PE=1 SV=3	36	11	57.5	85.0	136.1	133.0	160.0	104.4	59.7
Q13283	Ras GTPase-activating protein-binding protein 1 OS=Homo sapiens GN=G3BP1 PE=1 SV=1	70	34	44.4	45.0	62.6	89.4	152.5	200.3	103.9
Q13287	N-myc-interactor OS=Homo sapiens GN=NMI PE=1 SV=2	73	20	69.4	78.5	119.3	128.3	124.6	97.0	90.5
Q13303	Voltage-gated potassium channel subunit beta-2 OS=Homo sapiens GN=KCNAB2 PE=1 SV=2	75	31	109.5	121.8	102.0	97.4	98.6	87.6	64.4
Q13308	Inactive tyrosine-protein kinase 7 OS=Homo sapiens GN=PTK7 PE=1 SV=2	53	53	69.2	105.2	154.6	152.5	154.7	62.7	24.2
Q13309	S-phase kinase-associated protein 2 OS=Homo sapiens GN=SKP2 PE=1 SV=2	37	12	101.2	106.9	94.4	89.0	69.7	92.4	80.9
Q13310	Polyadenylate-binding protein 4 OS=Homo sapiens GN=PABPC4 PE=1 SV=1	68	54	61.2	56.3	76.7	92.5	131.8	179.0	125.0
Q13332	Receptor-type tyrosine-protein phosphatase S OS=Homo sapiens GN=PTPRS PE=1 SV=3	30	37	66.6	99.1	119.0	121.3	147.6	82.1	39.0
Q13347	Eukaryotic translation initiation factor 3 subunit I OS=Homo sapiens GN=EIF3I PE=1 SV=1	87	25	73.3	79.0	90.6	106.8	78.4	137.6	148.6
Q13356	Peptidyl-prolyl cis-trans isomerase-like 2 OS=Homo sapiens GN=PPIL2 PE=1 SV=1	59	25	52.8	22.9	99.9	93.3	136.1	157.8	130.6
Q13363	C-terminal-binding protein 1 OS=Homo sapiens GN=CTBP1 PE=1 SV=2	48	19	104.7	104.1	116.4	107.7	70.8	88.2	121.3
Q13370	cGMP-inhibited 3',5'-cyclic phosphodiesterase B OS=Homo sapiens GN=PDE3B PE=1 SV=2	30	23	58.8	108.5	99.8	136.5	145.2	83.9	36.3
Q13395	Probable methyltransferase TARBP1 OS=Homo sapiens GN=TARBP1 PE=1 SV=1	21	26	125.8	137.7	133.6	120.3	111.0	129.1	126.0
Q13409	Cytoplasmic dynein 1 intermediate chain 2 OS=Homo sapiens GN=DYNC1I2 PE=1 SV=3	52	22	115.9	112.9	114.7	98.3	119.0	77.2	108.9
Q13416	Origin recognition complex subunit 2 OS=Homo sapiens GN=ORC2 PE=1 SV=2	29	14	42.0	9.4	126.5	140.3	20.2	167.7	409.4
Q13418	Integrin-linked protein kinase OS=Homo sapiens GN=ILK PE=1 SV=2	47	22	60.0	74.4	135.6	155.3	115.3	84.3	49.7
Q13422	DNA-binding protein Ikaros OS=Homo sapiens GN=IKZF1 PE=1 SV=1	46	17	70.1	40.2	131.7	128.3	143.9	115.7	68.4
Q13423	NAD(P) transhydrogenase, mitochondrial OS=Homo sapiens GN=NNT PE=1 SV=3	51	68	311.1	239.5	65.8	27.8	11.2	9.2	10.6
Q13425	Beta-2-syntrophin OS=Homo sapiens GN=SNTB2 PE=1 SV=1	47	24	65.6	113.5	133.3	141.0	134.5	54.6	19.7
Q13426	DNA repair protein XRCC4 OS=Homo sapiens GN=XRCC4 PE=1 SV=2	41	16	106.8	117.1	121.4	126.6	118.5	136.4	161.7
Q13427	Peptidyl-prolyl cis-trans isomerase G OS=Homo sapiens GN=PPIG PE=1 SV=2	28	21	73.0	65.7	68.8	71.3	119.2	177.5	162.5
Q13428	Treacle protein OS=Homo sapiens GN=TCOF1 PE=1 SV=3	43	63	80.3	61.5	92.2	101.4	119.2	142.6	124.9
Q13435	Splicing factor 3B subunit 2 OS=Homo sapiens GN=SF3B2 PE=1 SV=2	60	60	55.3	56.3	82.3	94.0	102.9	164.3	213.3
Q13438	Protein OS-9 OS=Homo sapiens GN=OS9 PE=1 SV=1	53	27	76.8	112.9	130.1	144.2	153.3	70.1	14.1
Q13439	Golgin subfamily A member 4 OS=Homo sapiens GN=GOLGA4 PE=1 SV=1	26	48	113.5	115.6	129.4	121.7	99.1	113.5	129.2
Q13442	28 kDa heat- and acid-stable phosphoprotein OS=Homo sapiens GN=PDAP1 PE=1 SV=1	73	21	53.4	39.2	60.5	73.1	67.4	137.2	290.3
Q13449	Limbic system-associated membrane protein OS=Homo sapiens GN=LSAMP PE=1 SV=2	40	12	55.9	52.7	122.3	129.0	164.9	99.2	54.7
Q13451	Peptidyl-prolyl cis-trans isomerase FKBP5 OS=Homo sapiens GN=FKBP5 PE=1 SV=2	59	28	114.5	107.1	128.0	123.6	102.3	97.8	140.5
Q13459	Unconventional myosin-IXb OS=Homo sapiens GN=MYO9B PE=1 SV=3	32	57	77.0	86.9	75.7	79.3	106.9	142.3	159.1
Q13464	Rho-associated protein kinase 1 OS=Homo sapiens GN=ROCK1 PE=1 SV=1	56	85	93.7	95.3	117.9	105.0	92.8	80.9	102.4
Q13472	DNA topoisomerase 3-alpha OS=Homo sapiens GN=TOP3A PE=1 SV=1	20	20	115.5	108.3	73.5	63.8	80.5	86.8	86.4
Q13492	Phosphatidylinositol-binding clathrin assembly protein OS=Homo sapiens GN=PICALM PE=1 SV=2	53	27	55.0	73.8	153.5	143.7	120.5	68.9	51.0
Q13496	Myotubularin OS=Homo sapiens GN=MTM1 PE=1 SV=2	46	24	76.4	88.7	109.0	111.8	102.5	85.1	63.8
Q13501	Sequestosome-1 OS=Homo sapiens GN=SQSTM1 PE=1 SV=1	40	9	102.2	121.2	124.9	109.0	113.2	88.7	91.4
Q13505	Metaxin-1 OS=Homo sapiens GN=MTX1 PE=1 SV=2	44	19	244.5	212.4	58.7	40.8	16.6	17.0	11.2
Q13510	Acid ceramidase OS=Homo sapiens GN=ASAH1 PE=1 SV=5	52	24	60.1	116.9	166.3	149.7	162.9	39.7	16.3
Q13523	Serine/threonine-protein kinase PRP4 homolog OS=Homo sapiens GN=PRPF4B PE=1 SV=3	39	49	51.3	51.9	58.4	74.8	135.8	186.0	159.7
Q13526	Peptidyl-prolyl cis-trans isomerase NIMA-interacting 1 OS=Homo sapiens GN=PIN1 PE=1 SV=1	71	10	94.7	100.2	106.7	113.9	92.4	88.0	112.6
Q13535	Serine/threonine-protein kinase ATR OS=Homo sapiens GN=ATR PE=1 SV=3	12	24	130.5	118.4	70.8	67.0	88.8	104.7	77.4
Q13547	Histone deacetylase 1 OS=Homo sapiens GN=HDAC1 PE=1 SV=1	59	25	105.1	111.8	99.8	82.9	98.8	87.2	123.1
Q13555	Calcium/calmodulin-dependent protein kinase type II subunit gamma OS=Homo sapiens GN=CAMK2G PE=1 SV=3	43	21	91.9	96.3	82.7	77.7	128.2	123.4	65.9
Q13561	Dynactin subunit 2 OS=Homo sapiens GN=DCTN2 PE=1 SV=4	76	34	89.8	90.8	111.8	122.0	85.3	94.0	141.2
Q13564	NEDD8-activating enzyme E1 regulatory subunit OS=Homo sapiens GN=NAE1 PE=1 SV=1	53	21	94.1	124.8	110.6	107.2	79.3	82.7	133.5
Q13573	SNW domain-containing protein 1 OS=Homo sapiens GN=SNW1 PE=1 SV=1	58	34	56.6	37.5	91.9	95.1	96.5	183.4	204.2
Q13574	Diacylglycerol kinase zeta OS=Homo sapiens GN=DGKZ PE=1 SV=3	34	27	84.1	121.4	111.3	113.7	106.0	117.7	143.5
Q13576	Ras GTPase-activating-like protein IQGAP2 OS=Homo sapiens GN=IQGAP2 PE=1 SV=4	67	121	85.7	109.4	116.8	108.2	120.2	62.9	67.6
Q13586	Stromal interaction molecule 1 OS=Homo sapiens GN=STIM1 PE=1 SV=3	62	48	57.2	90.8	117.1	139.4	155.6	67.8	17.9
Q13588	GRB2-related adapter protein OS=Homo sapiens GN=GRAP PE=1 SV=1	56	11	119.5	109.0	124.0	104.7	82.1	67.6	74.8
Q13595	Transformer-2 protein homolog alpha OS=Homo sapiens GN=TRA2A PE=1 SV=1	45	17	77.7	64.7	72.6	78.4	129.6	160.8	121.7
Q13596	Sorting nexin-1 OS=Homo sapiens GN=SNX1 PE=1 SV=3	52	29	88.0	99.0	115.1	120.5	86.1	112.6	133.2
Q13601	KRR1 small subunit processome component homolog OS=Homo sapiens GN=KRR1 PE=1 SV=4	40	21	75.1	66.0	67.4	70.0	135.2	177.6	141.2
Q13608	Peroxisome assembly factor 2 OS=Homo sapiens GN=PEX6 PE=1 SV=2	44	28	83.2	144.7	145.8	135.5	136.2	50.5	31.2
Q13610	Periodic tryptophan protein 1 homolog OS=Homo sapiens GN=PWP1 PE=1 SV=1	41	17	75.4	61.9	91.0	82.7	113.2	139.9	139.6
Q13613	Myotubularin-related protein 1 OS=Homo sapiens GN=MTMR1 PE=1 SV=4	41	23	93.6	102.3	109.0	100.4	132.8	84.7	88.2
Q13616	Cullin-1 OS=Homo sapiens GN=CUL1 PE=1 SV=2	50	38	78.0	85.6	91.9	93.1	109.3	118.9	143.0
Q13617	Cullin-2 OS=Homo sapiens GN=CUL2 PE=1 SV=2	53	41	76.7	85.5	85.2	88.2	93.3	111.9	144.1
Q13618	Cullin-3 OS=Homo sapiens GN=CUL3 PE=1 SV=2	57	49	88.5	86.1	97.9	110.3	123.8	118.6	140.3
Q13619	Cullin-4A OS=Homo sapiens GN=CUL4A PE=1 SV=3	52	43	84.5	83.5	117.0	102.7	103.3	106.6	168.1
Q13620	Cullin-4B OS=Homo sapiens GN=CUL4B PE=1 SV=4	39	37	78.1	63.3	86.5	86.8	65.7	103.2	269.8
Q13625	Apoptosis-stimulating of p53 protein 2 OS=Homo sapiens GN=TP53BP2 PE=1 SV=2	20	16	93.2	129.8	112.8	127.1	85.9	95.1	97.7
Q13627	Dual specificity tyrosine-phosphorylation-regulated kinase 1A OS=Homo sapiens GN=DYRK1A PE=1 SV=2	32	26	87.5	91.6	106.7	109.6	104.4	106.2	112.5
Q13630	GDP-L-fucose synthase OS=Homo sapiens GN=TSTA3 PE=1 SV=1	37	11	107.8	92.0	99.2	98.1	84.5	67.2	92.6
Q13642	Four and a half LIM domains protein 1 OS=Homo sapiens GN=FHL1 PE=1 SV=4	46	17	99.7	90.3	125.0	97.3	100.3	85.3	129.8
Q13685	Angio-associated migratory cell protein OS=Homo sapiens GN=AAMP PE=1 SV=2	38	12	119.5	111.4	121.1	94.4	105.7	75.5	139.2
Q13724	Mannosyl-oligosaccharide glucosidase OS=Homo sapiens GN=MOGS PE=1 SV=5	62	44	76.0	102.6	129.2	143.4	152.7	58.0	13.9
Q13740	CD166 antigen OS=Homo sapiens GN=ALCAM PE=1 SV=2	52	26	66.7	112.2	146.8	147.4	146.1	58.6	18.9
Q13765	Nascent polypeptide-associated complex subunit alpha OS=Homo sapiens GN=NACA PE=1 SV=1	39	12	71.2	88.9	105.4	114.6	89.3	163.6	121.7
Q13769	THO complex subunit 5 homolog OS=Homo sapiens GN=THOC5 PE=1 SV=2	54	35	61.2	59.9	80.8	89.6	109.8	184.8	132.0
Q13795	ADP-ribosylation factor-related protein 1 OS=Homo sapiens GN=ARFRP1 PE=1 SV=1	42	8	65.5	105.1	134.6	122.8	113.4	89.0	51.5
Q13813	Spectrin alpha chain, non-erythrocytic 1 OS=Homo sapiens GN=SPTAN1 PE=1 SV=3	84	298	66.5	91.9	138.0	140.2	93.3	64.2	67.4
Q13823	Nucleolar GTP-binding protein 2 OS=Homo sapiens GN=GNL2 PE=1 SV=1	43	34	53.7	37.5	69.4	77.4	55.1	159.5	233.4
Q13838	Spliceosome RNA helicase DDX39B OS=Homo sapiens GN=DDX39B PE=1 SV=1	68	37	85.0	90.1	93.9	96.1	105.5	119.2	121.6
Q13867	Bleomycin hydrolase OS=Homo sapiens GN=BLMH PE=1 SV=1	47	25	74.1	74.3	117.2	110.8	74.4	93.9	165.2
Q13868	Exosome complex component RRP4 OS=Homo sapiens GN=EXOSC2 PE=1 SV=2	47	12	62.7	54.8	74.6	68.1	108.4	134.5	218.0
Q13884	Beta-1-syntrophin OS=Homo sapiens GN=SNTB1 PE=1 SV=3	44	22	68.9	109.6	125.4	144.4	140.4	58.2	25.9
Q13889	General transcription factor IIH subunit 3 OS=Homo sapiens GN=GTF2H3 PE=1 SV=2	27	8	73.8	63.8	61.8	76.7	129.5	136.5	86.4
Q13895	Bystin OS=Homo sapiens GN=BYSL PE=1 SV=3	62	30	87.9	81.6	77.5	82.9	93.2	132.0	162.8
Q13907	Isopentenyl-diphosphate Delta-isomerase 1 OS=Homo sapiens GN=IDI1 PE=1 SV=2	60	13	137.1	123.5	106.9	77.1	57.7	71.0	130.6
Q13948	Protein CASP OS=Homo sapiens GN=CUX1 PE=1 SV=2	70	48	102.0	99.3	164.6	132.4	97.9	74.4	56.1
Q13951	Core-binding factor subunit beta OS=Homo sapiens GN=CBFB PE=1 SV=2	53	12	110.7	109.5	111.0	93.5	118.4	111.1	124.8
Q14004	Cyclin-dependent kinase 13 OS=Homo sapiens GN=CDK13 PE=1 SV=2	40	46	112.5	98.3	70.7	69.5	120.8	157.8	123.4
Q14005	Pro-interleukin-16 OS=Homo sapiens GN=IL16 PE=1 SV=4	19	19	96.5	78.5	134.1	94.1	83.3	83.2	140.0
Q14008	Cytoskeleton-associated protein 5 OS=Homo sapiens GN=CKAP5 PE=1 SV=3	64	143	88.9	87.3	85.3	92.7	120.0	132.4	108.8
Q14011	Cold-inducible RNA-binding protein OS=Homo sapiens GN=CIRBP PE=1 SV=1	65	11	47.3	38.4	55.8	110.9	73.1	235.2	213.0
Q14019	Coactosin-like protein OS=Homo sapiens GN=COTL1 PE=1 SV=3	88	22	83.5	79.8	133.0	124.3	60.9	95.2	149.6
Q14103	Heterogeneous nuclear ribonucleoprotein D0 OS=Homo sapiens GN=HNRNPD PE=1 SV=1	49	36	45.6	29.6	40.8	62.3	71.3	167.5	300.7
Q14114	Low-density lipoprotein receptor-related protein 8 OS=Homo sapiens GN=LRP8 PE=1 SV=4	38	25	40.5	61.8	87.7	106.2	169.2	145.8	83.5
Q14118	Dystroglycan OS=Homo sapiens GN=DAG1 PE=1 SV=2	23	18	69.9	101.3	126.8	132.9	129.6	67.2	50.4
Q14126	Desmoglein-2 OS=Homo sapiens GN=DSG2 PE=1 SV=2	41	30	88.5	117.6	134.7	124.4	129.0	61.6	36.1
Q14137	Ribosome biogenesis protein BOP1 OS=Homo sapiens GN=BOP1 PE=1 SV=2	62	37	100.5	68.6	95.5	83.6	86.8	130.8	167.5
Q14139	Ubiquitin conjugation factor E4 A OS=Homo sapiens GN=UBE4A PE=1 SV=2	29	27	95.5	124.7	142.7	146.0	133.8	79.1	66.4
Q14141	Septin-6 OS=Homo sapiens GN=SEPT6 PE=1 SV=4	61	37	66.4	89.1	105.8	127.6	79.3	50.5	122.1
Q14145	Kelch-like ECH-associated protein 1 OS=Homo sapiens GN=KEAP1 PE=1 SV=2	28	14	118.3	131.1	114.1	89.8	90.6	81.2	102.2
Q14151	Scaffold attachment factor B2 OS=Homo sapiens GN=SAFB2 PE=1 SV=1	41	46	54.8	41.3	68.1	75.0	162.8	179.3	188.9
Q14152	Eukaryotic translation initiation factor 3 subunit A OS=Homo sapiens GN=EIF3A PE=1 SV=1	64	114	61.5	54.5	91.0	98.2	97.1	143.3	170.2
Q14155	Rho guanine nucleotide exchange factor 7 OS=Homo sapiens GN=ARHGEF7 PE=1 SV=2	45	27	98.7	98.6	131.3	112.8	104.7	95.5	142.5
Q14156	Protein EFR3 homolog A OS=Homo sapiens GN=EFR3A PE=1 SV=2	27	19	69.0	97.8	130.8	138.7	176.9	70.0	26.4
Q14157	Ubiquitin-associated protein 2-like OS=Homo sapiens GN=UBAP2L PE=1 SV=2	45	41	42.0	46.2	62.2	85.6	184.5	221.0	84.8
Q14160	Protein scribble homolog OS=Homo sapiens GN=SCRIB PE=1 SV=4	52	63	56.3	72.3	144.7	151.1	118.0	66.3	45.2
Q14161	ARF GTPase-activating protein GIT2 OS=Homo sapiens GN=GIT2 PE=1 SV=2	57	37	53.6	69.0	141.8	127.9	76.7	102.7	106.2
Q14165	Malectin OS=Homo sapiens GN=MLEC PE=1 SV=1	59	22	59.6	82.9	110.3	149.2	125.0	66.1	28.2
Q14166	Tubulin--tyrosine ligase-like protein 12 OS=Homo sapiens GN=TTLL12 PE=1 SV=2	62	38	99.0	98.8	119.8	128.3	56.5	76.6	127.7
Q14168	MAGUK p55 subfamily member 2 OS=Homo sapiens GN=MPP2 PE=1 SV=3	48	26	80.7	108.5	145.8	135.7	136.9	55.4	33.4
Q14181	DNA polymerase alpha subunit B OS=Homo sapiens GN=POLA2 PE=1 SV=2	34	18	150.0	140.2	137.4	116.3	104.8	95.2	104.0
Q14191	Werner syndrome ATP-dependent helicase OS=Homo sapiens GN=WRN PE=1 SV=2	31	38	93.2	99.8	90.5	95.6	127.6	122.2	105.4
Q14192	Four and a half LIM domains protein 2 OS=Homo sapiens GN=FHL2 PE=1 SV=3	79	20	94.1	75.4	110.2	134.9	80.7	100.3	154.9
Q14203	Dynactin subunit 1 OS=Homo sapiens GN=DCTN1 PE=1 SV=3	56	75	95.6	92.4	115.9	117.4	86.9	84.7	127.2
Q14204	Cytoplasmic dynein 1 heavy chain 1 OS=Homo sapiens GN=DYNC1H1 PE=1 SV=5	61	297	107.1	120.3	107.8	99.9	90.1	79.0	98.7
Q14232	Translation initiation factor eIF-2B subunit alpha OS=Homo sapiens GN=EIF2B1 PE=1 SV=1	53	15	84.6	99.9	113.7	111.2	89.9	104.2	131.9
Q14240	Eukaryotic initiation factor 4A-II OS=Homo sapiens GN=EIF4A2 PE=1 SV=2	79	35	69.1	78.7	95.1	101.2	127.0	127.9	124.8
Q14241	Transcription elongation factor B polypeptide 3 OS=Homo sapiens GN=TCEB3 PE=1 SV=2	41	35	51.4	35.9	78.1	93.0	104.3	176.2	198.2
Q14247	Src substrate cortactin OS=Homo sapiens GN=CTTN PE=1 SV=2	51	25	71.6	78.0	112.7	116.4	80.6	100.2	102.0
Q14254	Flotillin-2 OS=Homo sapiens GN=FLOT2 PE=1 SV=2	68	35	63.1	110.2	137.3	149.1	154.3	52.9	22.0
Q14257	Reticulocalbin-2 OS=Homo sapiens GN=RCN2 PE=1 SV=1	49	17	62.0	91.0	105.0	134.6	132.5	68.3	39.4
Q14258	E3 ubiquitin/ISG15 ligase TRIM25 OS=Homo sapiens GN=TRIM25 PE=1 SV=2	64	40	75.3	74.7	77.4	78.3	131.8	152.3	137.2
Q14289	Protein-tyrosine kinase 2-beta OS=Homo sapiens GN=PTK2B PE=1 SV=2	36	30	103.4	59.0	122.8	118.6	101.1	114.5	105.8
Q14318	Peptidyl-prolyl cis-trans isomerase FKBP8 OS=Homo sapiens GN=FKBP8 PE=1 SV=2	65	25	79.5	99.5	130.6	153.1	104.1	81.8	20.9
Q14320	Protein FAM50A OS=Homo sapiens GN=FAM50A PE=1 SV=2	33	13	83.1	74.8	119.1	120.1	97.6	158.9	133.3
Q14331	Protein FRG1 OS=Homo sapiens GN=FRG1 PE=1 SV=1	44	14	81.7	45.7	85.2	93.1	132.5	162.0	133.0
Q14344	Guanine nucleotide-binding protein subunit alpha-13 OS=Homo sapiens GN=GNA13 PE=1 SV=2	62	27	58.8	92.3	124.9	141.3	140.4	61.7	23.0
Q14353	Guanidinoacetate N-methyltransferase OS=Homo sapiens GN=GAMT PE=1 SV=1	42	8	90.7	97.4	108.3	104.4	78.3	92.1	107.5
Q14376	UDP-glucose 4-epimerase OS=Homo sapiens GN=GALE PE=1 SV=2	64	18	120.5	133.0	123.0	103.8	89.3	73.6	102.0
Q14444	Caprin-1 OS=Homo sapiens GN=CAPRIN1 PE=1 SV=2	40	35	47.8	48.8	66.3	87.8	154.2	216.5	102.8
Q14493	Histone RNA hairpin-binding protein OS=Homo sapiens GN=SLBP PE=1 SV=1	43	13	76.5	69.9	83.1	91.6	104.1	149.1	142.0
Q14498	RNA-binding protein 39 OS=Homo sapiens GN=RBM39 PE=1 SV=2	57	34	59.4	47.0	73.4	88.1	115.1	184.3	148.5
Q14517	Protocadherin Fat 1 OS=Homo sapiens GN=FAT1 PE=1 SV=2	19	60	62.0	87.4	122.5	138.0	141.4	81.8	42.0
Q14527	Helicase-like transcription factor OS=Homo sapiens GN=HLTF PE=1 SV=2	56	56	59.2	52.6	58.8	71.5	87.0	121.5	166.4
Q14534	Squalene monooxygenase OS=Homo sapiens GN=SQLE PE=1 SV=3	41	19	64.5	112.5	121.5	150.0	187.3	98.9	13.9
Q14554	Protein disulfide-isomerase A5 OS=Homo sapiens GN=PDIA5 PE=1 SV=1	54	34	64.4	90.3	116.2	132.1	167.4	55.5	15.4
Q14558	Phosphoribosyl pyrophosphate synthase-associated protein 1 OS=Homo sapiens GN=PRPSAP1 PE=1 SV=2	62	17	95.3	104.5	102.5	105.9	85.8	103.5	130.0
Q14562	ATP-dependent RNA helicase DHX8 OS=Homo sapiens GN=DHX8 PE=1 SV=1	46	44	55.0	57.2	69.9	79.8	113.8	201.1	181.8
Q14566	DNA replication licensing factor MCM6 OS=Homo sapiens GN=MCM6 PE=1 SV=1	65	60	99.3	93.3	116.1	106.2	84.5	88.9	139.7
Q14571	Inositol 1,4,5-trisphosphate receptor type 2 OS=Homo sapiens GN=ITPR2 PE=1 SV=2	46	113	73.9	108.8	133.8	138.6	156.4	68.8	20.7
Q14573	Inositol 1,4,5-trisphosphate receptor type 3 OS=Homo sapiens GN=ITPR3 PE=1 SV=2	32	72	53.4	96.3	171.0	232.4	110.6	89.0	7.2
Q14642	Type I inositol 1,4,5-trisphosphate 5-phosphatase OS=Homo sapiens GN=INPP5A PE=1 SV=1	37	13	79.3	119.9	134.6	131.6	185.0	77.6	38.7
Q14643	Inositol 1,4,5-trisphosphate receptor type 1 OS=Homo sapiens GN=ITPR1 PE=1 SV=3	35	81	76.4	107.9	118.5	127.0	162.0	72.5	21.6
Q14644	Ras GTPase-activating protein 3 OS=Homo sapiens GN=RASA3 PE=1 SV=3	69	46	62.7	102.6	130.6	139.2	148.3	56.3	21.9
Q14651	Plastin-1 OS=Homo sapiens GN=PLS1 PE=1 SV=2	38	22	92.6	100.4	128.5	122.9	100.6	94.5	150.6
Q14669	E3 ubiquitin-protein ligase TRIP12 OS=Homo sapiens GN=TRIP12 PE=1 SV=1	31	49	105.5	108.1	90.1	82.1	107.9	109.9	103.8
Q14671	Pumilio homolog 1 OS=Homo sapiens GN=PUM1 PE=1 SV=3	36	37	59.3	62.1	72.5	81.7	131.9	158.8	131.2
Q14676	Mediator of DNA damage checkpoint protein 1 OS=Homo sapiens GN=MDC1 PE=1 SV=3	31	30	117.8	103.7	83.4	76.0	116.2	162.6	164.7
Q14677	Clathrin interactor 1 OS=Homo sapiens GN=CLINT1 PE=1 SV=1	38	31	60.7	70.8	78.7	91.0	136.5	169.7	140.1
Q14680	Maternal embryonic leucine zipper kinase OS=Homo sapiens GN=MELK PE=1 SV=3	48	25	84.5	91.5	120.6	107.0	104.5	96.4	89.3
Q14683	Structural maintenance of chromosomes protein 1A OS=Homo sapiens GN=SMC1A PE=1 SV=2	63	85	87.0	66.0	81.7	87.5	134.6	163.0	112.8
Q14684	Ribosomal RNA processing protein 1 homolog B OS=Homo sapiens GN=RRP1B PE=1 SV=3	52	38	115.0	97.3	81.1	73.5	118.1	135.5	106.9
Q14687	Genetic suppressor element 1 OS=Homo sapiens GN=GSE1 PE=1 SV=3	36	30	84.4	87.9	102.4	95.3	85.5	105.8	146.3
Q14690	Protein RRP5 homolog OS=Homo sapiens GN=PDCD11 PE=1 SV=3	38	61	141.2	120.8	79.3	76.6	110.3	120.9	79.3
Q14691	DNA replication complex GINS protein PSF1 OS=Homo sapiens GN=GINS1 PE=1 SV=1	48	9	82.7	85.2	114.0	113.1	79.0	105.7	133.4
Q14692	Ribosome biogenesis protein BMS1 homolog OS=Homo sapiens GN=BMS1 PE=1 SV=1	36	37	95.4	60.4	79.8	81.4	106.5	121.2	145.8
Q14694	Ubiquitin carboxyl-terminal hydrolase 10 OS=Homo sapiens GN=USP10 PE=1 SV=2	60	44	43.0	35.5	80.4	92.0	149.1	203.2	105.2
Q14696	LDLR chaperone MESD OS=Homo sapiens GN=MESDC2 PE=1 SV=2	54	16	70.6	92.8	123.8	144.1	143.1	65.1	17.2
Q14697	Neutral alpha-glucosidase AB OS=Homo sapiens GN=GANAB PE=1 SV=3	73	61	72.1	105.9	126.6	138.1	146.9	67.4	26.1
Q14699	Raftlin OS=Homo sapiens GN=RFTN1 PE=1 SV=4	59	31	64.3	87.7	141.2	143.2	177.6	47.0	15.3
Q14738	Serine/threonine-protein phosphatase 2A 56 kDa regulatory subunit delta isoform OS=Homo sapiens GN=PPP2R5D PE=1 SV=1	42	29	105.0	110.5	87.7	69.1	67.1	37.4	44.2
Q14739	Lamin-B receptor OS=Homo sapiens GN=LBR PE=1 SV=2	29	18	53.6	63.6	126.1	193.9	114.4	111.9	29.4
Q14746	Conserved oligomeric Golgi complex subunit 2 OS=Homo sapiens GN=COG2 PE=1 SV=1	34	17	107.4	96.4	134.4	118.7	90.5	92.3	124.1
Q14761	Protein tyrosine phosphatase receptor type C-associated protein OS=Homo sapiens GN=PTPRCAP PE=1 SV=1	46	7	54.9	99.9	127.2	132.5	147.0	66.8	22.1
Q14764	Major vault protein OS=Homo sapiens GN=MVP PE=1 SV=4	46	30	66.7	66.8	82.5	85.1	144.7	164.9	167.8
Q14789	Golgin subfamily B member 1 OS=Homo sapiens GN=GOLGB1 PE=1 SV=2	74	233	85.8	128.8	171.2	127.3	88.9	59.1	40.8
Q14790	Caspase-8 OS=Homo sapiens GN=CASP8 PE=1 SV=1	59	22	137.4	120.7	104.1	113.2	85.6	80.8	91.2
Q14807	Kinesin-like protein KIF22 OS=Homo sapiens GN=KIF22 PE=1 SV=5	45	22	143.9	120.2	99.1	91.1	123.4	119.0	89.5
Q14839	Chromodomain-helicase-DNA-binding protein 4 OS=Homo sapiens GN=CHD4 PE=1 SV=2	47	78	121.6	90.5	104.7	94.2	107.8	107.8	123.2
Q14847	LIM and SH3 domain protein 1 OS=Homo sapiens GN=LASP1 PE=1 SV=2	73	23	40.2	34.6	147.7	172.6	48.1	105.5	142.0
Q14849	StAR-related lipid transfer protein 3 OS=Homo sapiens GN=STARD3 PE=1 SV=2	36	14	40.3	79.4	142.3	173.9	127.5	96.6	45.4
Q14966	Zinc finger protein 638 OS=Homo sapiens GN=ZNF638 PE=1 SV=2	33	58	81.1	58.1	68.4	85.2	119.8	154.6	121.1
Q14974	Importin subunit beta-1 OS=Homo sapiens GN=KPNB1 PE=1 SV=2	53	41	96.4	109.4	119.3	111.2	84.5	87.9	133.3
Q14978	Nucleolar and coiled-body phosphoprotein 1 OS=Homo sapiens GN=NOLC1 PE=1 SV=2	63	42	87.5	61.5	80.8	96.9	100.0	152.7	199.6
Q14980	Nuclear mitotic apparatus protein 1 OS=Homo sapiens GN=NUMA1 PE=1 SV=2	64	119	94.8	73.7	91.1	100.9	126.8	137.0	158.2
Q14997	Proteasome activator complex subunit 4 OS=Homo sapiens GN=PSME4 PE=1 SV=2	16	21	89.0	84.0	100.8	91.2	85.5	99.4	192.9
Q14BN4	Sarcolemmal membrane-associated protein OS=Homo sapiens GN=SLMAP PE=1 SV=1	67	52	78.1	95.0	136.0	153.3	166.2	93.1	43.1
Q14C86	GTPase-activating protein and VPS9 domain-containing protein 1 OS=Homo sapiens GN=GAPVD1 PE=1 SV=2	31	38	97.4	96.3	109.5	111.6	86.9	92.9	151.1
Q14CB8	Rho GTPase-activating protein 19 OS=Homo sapiens GN=ARHGAP19 PE=1 SV=1	60	26	109.1	113.3	112.1	98.1	139.2	111.8	79.0
Q14CX7	N-alpha-acetyltransferase 25, NatB auxiliary subunit OS=Homo sapiens GN=NAA25 PE=1 SV=1	43	39	79.9	49.0	88.2	98.6	125.9	147.8	124.9
Q15003	Condensin complex subunit 2 OS=Homo sapiens GN=NCAPH PE=1 SV=3	62	39	105.6	98.9	99.5	90.8	90.4	92.8	135.1
Q15004	PCNA-associated factor OS=Homo sapiens GN=KIAA0101 PE=1 SV=1	74	8	101.4	81.6	76.5	82.9	81.2	115.3	141.8
Q15005	Signal peptidase complex subunit 2 OS=Homo sapiens GN=SPCS2 PE=1 SV=3	61	22	68.8	91.3	129.7	143.2	157.4	75.5	28.9
Q15006	ER membrane protein complex subunit 2 OS=Homo sapiens GN=EMC2 PE=1 SV=1	56	16	57.4	108.0	99.7	116.2	156.7	62.4	29.7
Q15007	Pre-mRNA-splicing regulator WTAP OS=Homo sapiens GN=WTAP PE=1 SV=2	51	23	66.9	68.3	85.8	94.0	109.7	132.3	167.6
Q15008	26S proteasome non-ATPase regulatory subunit 6 OS=Homo sapiens GN=PSMD6 PE=1 SV=1	65	35	103.8	115.3	110.2	93.3	88.4	85.5	146.3
Q15018	BRISC complex subunit Abro1 OS=Homo sapiens GN=FAM175B PE=1 SV=2	43	17	102.5	103.8	137.1	117.5	94.6	86.9	145.5
Q15019	Septin-2 OS=Homo sapiens GN=SEPT2 PE=1 SV=1	81	30	67.5	100.6	130.7	149.8	97.8	58.5	49.4
Q15020	Squamous cell carcinoma antigen recognized by T-cells 3 OS=Homo sapiens GN=SART3 PE=1 SV=1	58	50	95.1	98.4	104.6	98.4	92.5	96.5	152.9
Q15021	Condensin complex subunit 1 OS=Homo sapiens GN=NCAPD2 PE=1 SV=3	50	65	97.0	98.7	93.6	90.7	98.0	80.9	132.9
Q15022	Polycomb protein SUZ12 OS=Homo sapiens GN=SUZ12 PE=1 SV=3	35	16	119.0	97.1	86.0	87.6	92.7	123.3	107.7
Q15027	Arf-GAP with coiled-coil, ANK repeat and PH domain-containing protein 1 OS=Homo sapiens GN=ACAP1 PE=1 SV=1	66	48	89.8	94.3	86.9	92.2	107.9	98.7	107.1
Q15029	116 kDa U5 small nuclear ribonucleoprotein component OS=Homo sapiens GN=EFTUD2 PE=1 SV=1	79	76	73.3	75.7	83.1	85.4	116.6	156.8	156.0
Q15031	Probable leucine--tRNA ligase, mitochondrial OS=Homo sapiens GN=LARS2 PE=1 SV=2	57	44	255.0	228.7	57.2	30.2	17.6	17.6	21.8
Q15032	R3H domain-containing protein 1 OS=Homo sapiens GN=R3HDM1 PE=1 SV=3	22	19	95.2	94.6	110.1	113.9	143.3	178.0	141.0
Q15036	Sorting nexin-17 OS=Homo sapiens GN=SNX17 PE=1 SV=1	55	23	86.3	134.8	118.4	117.4	137.8	72.8	67.4
Q15041	ADP-ribosylation factor-like protein 6-interacting protein 1 OS=Homo sapiens GN=ARL6IP1 PE=1 SV=2	34	7	56.3	57.4	152.0	147.7	152.2	96.1	52.3
Q15042	Rab3 GTPase-activating protein catalytic subunit OS=Homo sapiens GN=RAB3GAP1 PE=1 SV=3	47	42	109.4	133.2	124.8	117.8	97.7	71.6	86.3
Q15043	Zinc transporter ZIP14 OS=Homo sapiens GN=SLC39A14 PE=1 SV=3	15	5	64.4	102.9	145.1	161.3	172.6	106.5	41.5
Q15046	Lysine--tRNA ligase OS=Homo sapiens GN=KARS PE=1 SV=3	67	49	82.0	86.5	87.1	80.3	81.0	102.3	167.8
Q15050	Ribosome biogenesis regulatory protein homolog OS=Homo sapiens GN=RRS1 PE=1 SV=2	39	17	108.0	72.4	83.1	80.7	122.9	144.0	132.1
Q15052	Rho guanine nucleotide exchange factor 6 OS=Homo sapiens GN=ARHGEF6 PE=1 SV=2	61	45	91.2	100.0	121.2	118.4	109.8	92.0	112.7
Q15054	DNA polymerase delta subunit 3 OS=Homo sapiens GN=POLD3 PE=1 SV=2	38	18	92.7	92.2	104.7	103.6	93.1	114.3	166.3
Q15056	Eukaryotic translation initiation factor 4H OS=Homo sapiens GN=EIF4H PE=1 SV=5	70	21	67.5	62.9	101.6	110.6	83.9	125.8	161.8
Q15057	Arf-GAP with coiled-coil, ANK repeat and PH domain-containing protein 2 OS=Homo sapiens GN=ACAP2 PE=1 SV=3	46	31	96.1	116.1	116.0	119.0	109.4	76.8	85.5
Q15058	Kinesin-like protein KIF14 OS=Homo sapiens GN=KIF14 PE=1 SV=1	42	57	98.1	118.1	89.9	85.7	109.2	110.8	80.7
Q15061	WD repeat-containing protein 43 OS=Homo sapiens GN=WDR43 PE=1 SV=3	36	23	117.4	96.2	80.1	80.5	111.1	153.3	120.8
Q15067	Peroxisomal acyl-coenzyme A oxidase 1 OS=Homo sapiens GN=ACOX1 PE=1 SV=3	72	42	67.7	111.6	134.4	145.6	137.6	45.0	10.4
Q15070	Mitochondrial inner membrane protein OXA1L OS=Homo sapiens GN=OXA1L PE=1 SV=3	24	12	285.4	234.5	60.8	20.8	8.4	5.1	3.6
Q15075	Early endosome antigen 1 OS=Homo sapiens GN=EEA1 PE=1 SV=2	36	42	81.6	84.7	123.2	110.0	85.2	105.3	133.4
Q15084	Protein disulfide-isomerase A6 OS=Homo sapiens GN=PDIA6 PE=1 SV=1	63	28	74.9	111.6	140.9	151.4	136.4	61.2	15.9
Q15102	Platelet-activating factor acetylhydrolase IB subunit gamma OS=Homo sapiens GN=PAFAH1B3 PE=1 SV=1	90	18	95.3	86.8	133.8	125.1	75.7	84.1	112.8
Q15120	[Pyruvate dehydrogenase (acetyl-transferring)] kinase isozyme 3, mitochondrial OS=Homo sapiens GN=PDK3 PE=1 SV=1	60	21	290.5	270.0	56.1	16.5	6.4	4.2	5.4
Q15126	Phosphomevalonate kinase OS=Homo sapiens GN=PMVK PE=1 SV=3	55	16	126.7	99.1	113.1	112.1	74.2	77.7	234.9
Q15149	Plectin OS=Homo sapiens GN=PLEC PE=1 SV=3	67	338	84.3	93.3	111.8	109.7	80.9	86.0	112.8
Q15154	Pericentriolar material 1 protein OS=Homo sapiens GN=PCM1 PE=1 SV=4	51	105	86.8	83.1	77.9	73.6	100.7	126.2	180.8
Q15181	Inorganic pyrophosphatase OS=Homo sapiens GN=PPA1 PE=1 SV=2	84	25	97.6	98.1	118.8	110.7	79.0	83.3	130.1
Q15185	Prostaglandin E synthase 3 OS=Homo sapiens GN=PTGES3 PE=1 SV=1	54	13	102.8	96.3	118.4	123.6	67.4	68.7	97.1
Q15233	Non-POU domain-containing octamer-binding protein OS=Homo sapiens GN=NONO PE=1 SV=4	76	51	47.8	36.5	71.8	92.4	126.8	217.6	153.7
Q15257	Serine/threonine-protein phosphatase 2A activator OS=Homo sapiens GN=PPP2R4 PE=1 SV=3	54	14	71.6	87.5	112.9	104.7	84.9	90.8	146.8
Q15262	Receptor-type tyrosine-protein phosphatase kappa OS=Homo sapiens GN=PTPRK PE=1 SV=2	36	41	63.4	118.3	133.9	139.1	182.7	71.8	37.7
Q15269	Periodic tryptophan protein 2 homolog OS=Homo sapiens GN=PWP2 PE=2 SV=2	38	34	89.8	76.2	60.1	72.7	97.4	146.6	197.7
[truncated: 2,174 more rows]
