# Supplementary material for: Comparative Analysis of T-Cell Spatial Proteomics and the Influence of HIV Expression
Source: Mol Cell Proteomics. 2022 Jan 8;21(3):100194. doi: 10.1016/j.mcpro.2022.100194 (PMC8956815; doi:10.1016/j.mcpro.2022.100194)
Supplement: dNef1_IndC [file mmc4.csv]

UniProt Accession	Description	Coverage [%]	# Peptides	3K	5.4K	12.2K	24K	78.4K	110K	195.5K
A0AVT1	Ubiquitin-like modifier-activating enzyme 6 OS=Homo sapiens GN=UBA6 PE=1 SV=1	61	54	87.5	91.2	107.4	107.7	77.6	83.5	132.7
A0FGR8	Extended synaptotagmin-2 OS=Homo sapiens GN=ESYT2 PE=1 SV=1	60	62	76.3	110.4	116.4	128.4	136.0	58.2	23.8
A0JLT2	Mediator of RNA polymerase II transcription subunit 19 OS=Homo sapiens GN=MED19 PE=1 SV=2	39	6	79.0	95.5	87.8	85.5	187.0	214.0	141.1
A0PJZ3	Glucoside xylosyltransferase 2 OS=Homo sapiens GN=GXYLT2 PE=2 SV=2	30	11	71.1	141.9	134.4	130.6	88.3	59.5	32.7
A1L020	RNA-binding protein MEX3A OS=Homo sapiens GN=MEX3A PE=1 SV=1	46	15	71.1	72.3	56.5	74.6	110.0	138.9	101.9
A1L0T0	Acetolactate synthase-like protein OS=Homo sapiens GN=ILVBL PE=1 SV=2	56	29	68.1	97.5	106.2	124.4	148.7	85.0	34.8
A1X283	SH3 and PX domain-containing protein 2B OS=Homo sapiens GN=SH3PXD2B PE=1 SV=3	18	14	97.2	111.8	133.4	110.4	124.1	164.8	130.9
A2RRP1	Neuroblastoma-amplified sequence OS=Homo sapiens GN=NBAS PE=1 SV=2	56	113	55.1	87.4	115.3	135.6	155.9	96.2	24.6
A2VDJ0	Transmembrane protein 131-like OS=Homo sapiens GN=KIAA0922 PE=1 SV=2	27	37	48.1	95.5	119.7	139.2	154.9	94.2	23.7
A3KMH1	von Willebrand factor A domain-containing protein 8 OS=Homo sapiens GN=VWA8 PE=1 SV=2	53	93	184.8	187.0	98.2	76.5	67.2	30.2	12.8
A3KN83	Protein strawberry notch homolog 1 OS=Homo sapiens GN=SBNO1 PE=1 SV=1	25	26	92.7	106.2	121.1	122.6	105.8	115.1	149.7
A4D1E9	GTP-binding protein 10 OS=Homo sapiens GN=GTPBP10 PE=1 SV=1	69	23	268.8	249.2	84.2	26.8	23.8	23.8	22.6
A4D1P6	WD repeat-containing protein 91 OS=Homo sapiens GN=WDR91 PE=1 SV=2	29	14	97.3	109.7	114.0	126.8	115.3	78.6	93.6
A5YKK6	CCR4-NOT transcription complex subunit 1 OS=Homo sapiens GN=CNOT1 PE=1 SV=2	50	119	48.4	62.0	72.3	83.6	145.6	206.7	83.1
A6NDG6	Phosphoglycolate phosphatase OS=Homo sapiens GN=PGP PE=1 SV=1	49	12	125.5	125.1	132.3	104.3	98.2	115.6	173.9
A6NHR9	Structural maintenance of chromosomes flexible hinge domain-containing protein 1 OS=Homo sapiens GN=SMCHD1 PE=1 SV=2	43	75	93.7	86.8	82.1	80.0	119.2	155.4	96.8
A6NIH7	Protein unc-119 homolog B OS=Homo sapiens GN=UNC119B PE=1 SV=1	64	10	93.9	91.2	95.9	115.7	86.1	85.8	107.5
A8MVW0	Protein FAM171A2 OS=Homo sapiens GN=FAM171A2 PE=1 SV=1	46	27	66.6	105.1	138.3	151.7	152.3	55.6	19.7
B0I1T2	Unconventional myosin-Ig OS=Homo sapiens GN=MYO1G PE=1 SV=2	75	87	61.8	110.0	146.1	169.7	131.7	48.0	18.2
O00115	Deoxyribonuclease-2-alpha OS=Homo sapiens GN=DNASE2 PE=1 SV=2	21	9	51.9	108.9	130.5	132.5	117.7	53.0	11.8
O00116	Alkyldihydroxyacetonephosphate synthase, peroxisomal OS=Homo sapiens GN=AGPS PE=1 SV=1	76	52	63.5	97.6	135.8	146.9	139.0	39.6	7.6
O00139	Kinesin-like protein KIF2A OS=Homo sapiens GN=KIF2A PE=1 SV=3	44	34	108.9	76.9	91.5	85.1	106.0	169.1	140.5
O00148	ATP-dependent RNA helicase DDX39A OS=Homo sapiens GN=DDX39A PE=1 SV=2	65	34	88.8	116.8	133.7	125.5	116.1	130.4	100.8
O00151	PDZ and LIM domain protein 1 OS=Homo sapiens GN=PDLIM1 PE=1 SV=4	80	26	87.5	86.6	113.9	107.9	81.7	67.5	112.8
O00154	Cytosolic acyl coenzyme A thioester hydrolase OS=Homo sapiens GN=ACOT7 PE=1 SV=3	51	20	88.5	67.5	118.2	110.8	77.8	88.6	141.4
O00159	Unconventional myosin-Ic OS=Homo sapiens GN=MYO1C PE=1 SV=4	35	34	79.3	136.8	151.1	152.8	138.9	56.6	24.4
O00161	Synaptosomal-associated protein 23 OS=Homo sapiens GN=SNAP23 PE=1 SV=1	84	23	52.8	104.2	146.8	145.8	146.5	72.1	31.2
O00165	HCLS1-associated protein X-1 OS=Homo sapiens GN=HAX1 PE=1 SV=2	80	16	203.7	167.3	89.3	38.4	12.5	11.7	9.6
O00170	AH receptor-interacting protein OS=Homo sapiens GN=AIP PE=1 SV=2	72	23	97.8	86.6	113.2	105.7	80.2	76.7	113.8
O00178	GTP-binding protein 1 OS=Homo sapiens GN=GTPBP1 PE=1 SV=3	59	30	75.2	68.2	63.7	69.1	114.0	157.3	145.3
O00182	Galectin-9 OS=Homo sapiens GN=LGALS9 PE=1 SV=2	49	16	55.2	93.7	205.7	200.4	101.6	48.5	28.1
O00186	Syntaxin-binding protein 3 OS=Homo sapiens GN=STXBP3 PE=1 SV=2	68	45	54.5	105.0	140.9	149.7	142.3	64.8	27.9
O00193	Small acidic protein OS=Homo sapiens GN=SMAP PE=1 SV=1	30	6	45.4	38.1	171.0	188.6	26.2	121.7	267.9
O00203	AP-3 complex subunit beta-1 OS=Homo sapiens GN=AP3B1 PE=1 SV=3	43	48	86.2	87.9	107.7	107.6	102.2	107.8	140.7
O00214	Galectin-8 OS=Homo sapiens GN=LGALS8 PE=1 SV=4	44	17	58.2	114.5	134.1	165.5	146.8	63.2	25.1
O00231	26S proteasome non-ATPase regulatory subunit 11 OS=Homo sapiens GN=PSMD11 PE=1 SV=3	69	35	97.7	99.0	110.7	112.2	84.1	95.1	179.4
O00232	26S proteasome non-ATPase regulatory subunit 12 OS=Homo sapiens GN=PSMD12 PE=1 SV=3	71	36	95.5	93.6	97.2	88.9	73.6	77.5	134.9
O00233	26S proteasome non-ATPase regulatory subunit 9 OS=Homo sapiens GN=PSMD9 PE=1 SV=3	47	11	103.1	76.9	113.8	106.2	78.8	72.0	116.4
O00244	Copper transport protein ATOX1 OS=Homo sapiens GN=ATOX1 PE=1 SV=1	59	5	102.0	87.1	106.7	130.5	93.0	93.1	196.8
O00257	E3 SUMO-protein ligase CBX4 OS=Homo sapiens GN=CBX4 PE=1 SV=3	26	11	161.4	80.9	108.1	103.7	116.7	155.5	132.1
O00264	Membrane-associated progesterone receptor component 1 OS=Homo sapiens GN=PGRMC1 PE=1 SV=3	68	14	70.0	102.1	103.3	103.0	136.4	78.3	12.9
O00267	Transcription elongation factor SPT5 OS=Homo sapiens GN=SUPT5H PE=1 SV=1	49	53	102.5	92.7	124.2	121.1	85.7	99.3	151.1
O00273	DNA fragmentation factor subunit alpha OS=Homo sapiens GN=DFFA PE=1 SV=1	58	19	78.8	69.6	136.8	138.9	103.4	116.5	182.4
O00291	Huntingtin-interacting protein 1 OS=Homo sapiens GN=HIP1 PE=1 SV=5	35	33	79.0	141.9	172.4	164.8	122.2	71.7	28.2
O00299	Chloride intracellular channel protein 1 OS=Homo sapiens GN=CLIC1 PE=1 SV=4	78	19	116.6	92.6	106.9	96.4	73.1	73.4	118.7
O00303	Eukaryotic translation initiation factor 3 subunit F OS=Homo sapiens GN=EIF3F PE=1 SV=1	44	16	44.9	37.5	85.6	144.5	58.4	88.8	243.8
O00308	NEDD4-like E3 ubiquitin-protein ligase WWP2 OS=Homo sapiens GN=WWP2 PE=1 SV=2	27	18	73.6	103.0	133.0	158.4	154.7	145.3	94.4
O00311	Cell division cycle 7-related protein kinase OS=Homo sapiens GN=CDC7 PE=1 SV=1	24	10	81.5	77.5	92.1	75.8	73.0	74.2	94.6
O00330	Pyruvate dehydrogenase protein X component, mitochondrial OS=Homo sapiens GN=PDHX PE=1 SV=3	53	25	266.2	236.9	81.9	36.2	7.6	12.3	20.3
O00410	Importin-5 OS=Homo sapiens GN=IPO5 PE=1 SV=4	64	62	99.4	99.0	108.7	105.7	83.1	79.9	130.5
O00411	DNA-directed RNA polymerase, mitochondrial OS=Homo sapiens GN=POLRMT PE=1 SV=2	54	47	274.3	246.5	64.2	26.3	12.0	18.0	17.6
O00422	Histone deacetylase complex subunit SAP18 OS=Homo sapiens GN=SAP18 PE=1 SV=1	92	20	76.2	56.8	66.3	66.5	156.0	216.2	174.2
O00425	Insulin-like growth factor 2 mRNA-binding protein 3 OS=Homo sapiens GN=IGF2BP3 PE=1 SV=2	61	39	63.1	65.1	70.9	85.0	141.5	209.0	128.8
O00429	Dynamin-1-like protein OS=Homo sapiens GN=DNM1L PE=1 SV=2	74	46	91.7	96.5	113.2	107.6	85.4	88.5	133.3
O00442	RNA 3'-terminal phosphate cyclase OS=Homo sapiens GN=RTCA PE=1 SV=1	63	19	103.2	87.1	102.5	84.7	101.5	129.5	128.8
O00462	Beta-mannosidase OS=Homo sapiens GN=MANBA PE=2 SV=3	31	22	35.5	62.2	143.0	152.7	130.8	61.0	29.5
O00463	TNF receptor-associated factor 5 OS=Homo sapiens GN=TRAF5 PE=1 SV=2	49	21	123.6	130.9	139.6	116.3	110.7	115.7	89.7
O00471	Exocyst complex component 5 OS=Homo sapiens GN=EXOC5 PE=1 SV=1	54	40	91.6	119.9	129.7	122.0	112.1	89.4	79.9
O00483	Cytochrome c oxidase subunit NDUFA4 OS=Homo sapiens GN=NDUFA4 PE=1 SV=1	56	8	298.9	239.0	80.5	29.9	12.9	6.3	20.5
O00487	26S proteasome non-ATPase regulatory subunit 14 OS=Homo sapiens GN=PSMD14 PE=1 SV=1	80	18	102.0	75.2	113.2	105.0	78.8	75.5	157.5
O00505	Importin subunit alpha-4 OS=Homo sapiens GN=KPNA3 PE=1 SV=2	44	19	66.3	75.7	120.2	129.6	95.4	108.6	194.5
O00541	Pescadillo homolog OS=Homo sapiens GN=PES1 PE=1 SV=1	43	27	122.5	99.8	99.6	84.6	109.4	135.6	169.6
O00560	Syntenin-1 OS=Homo sapiens GN=SDCBP PE=1 SV=1	66	13	50.0	78.6	116.2	130.3	156.1	89.2	68.0
O00566	U3 small nucleolar ribonucleoprotein protein MPP10 OS=Homo sapiens GN=MPHOSPH10 PE=1 SV=2	42	26	80.8	70.2	63.4	74.7	133.2	193.2	146.1
O00567	Nucleolar protein 56 OS=Homo sapiens GN=NOP56 PE=1 SV=4	69	43	104.1	83.8	79.2	84.1	98.2	136.3	100.9
O00571	ATP-dependent RNA helicase DDX3X OS=Homo sapiens GN=DDX3X PE=1 SV=3	76	60	109.0	96.3	88.1	81.6	103.2	128.6	94.9
O00584	Ribonuclease T2 OS=Homo sapiens GN=RNASET2 PE=1 SV=2	54	13	45.5	91.6	131.0	148.2	128.7	46.3	18.5
O00592	Podocalyxin OS=Homo sapiens GN=PODXL PE=1 SV=2	14	6	45.2	68.2	70.1	90.8	136.4	164.4	109.4
O00629	Importin subunit alpha-3 OS=Homo sapiens GN=KPNA4 PE=1 SV=1	52	23	81.2	90.9	123.8	120.1	106.1	93.0	149.0
O00743	Serine/threonine-protein phosphatase 6 catalytic subunit OS=Homo sapiens GN=PPP6C PE=1 SV=1	58	18	56.7	50.4	136.9	140.6	46.9	112.1	242.6
O00746	Nucleoside diphosphate kinase, mitochondrial OS=Homo sapiens GN=NME4 PE=1 SV=1	65	16	233.1	215.5	71.6	26.1	19.8	12.2	22.4
O00750	Phosphatidylinositol 4-phosphate 3-kinase C2 domain-containing subunit beta OS=Homo sapiens GN=PIK3C2B PE=1 SV=2	17	18	88.0	101.3	103.8	100.7	101.1	79.3	86.3
O00754	Lysosomal alpha-mannosidase OS=Homo sapiens GN=MAN2B1 PE=1 SV=3	35	30	48.6	94.6	140.3	169.6	144.8	68.0	31.5
O00764	Pyridoxal kinase OS=Homo sapiens GN=PDXK PE=1 SV=1	33	9	49.9	47.1	75.0	191.9	32.3	41.4	329.5
O00767	Acyl-CoA desaturase OS=Homo sapiens GN=SCD PE=1 SV=2	9	6	57.6	89.6	121.6	113.8	146.8	75.8	20.4
O14497	AT-rich interactive domain-containing protein 1A OS=Homo sapiens GN=ARID1A PE=1 SV=3	29	44	140.1	109.3	85.0	76.9	93.3	101.2	121.5
O14523	C2 domain-containing protein 2-like OS=Homo sapiens GN=C2CD2L PE=1 SV=3	45	22	14.2	14.2	134.5	141.2	122.2	95.1	14.3
O14526	F-BAR domain only protein 1 OS=Homo sapiens GN=FCHO1 PE=1 SV=2	33	21	69.5	79.2	117.4	115.4	106.5	87.6	77.6
O14530	Thioredoxin domain-containing protein 9 OS=Homo sapiens GN=TXNDC9 PE=1 SV=2	54	14	93.4	85.0	112.6	116.0	92.3	107.7	124.7
O14562	Ubiquitin domain-containing protein UBFD1 OS=Homo sapiens GN=UBFD1 PE=1 SV=2	38	13	89.4	101.2	130.3	149.5	168.8	107.9	127.8
O14578	Citron Rho-interacting kinase OS=Homo sapiens GN=CIT PE=1 SV=2	55	108	71.3	83.5	88.0	87.5	123.9	175.8	127.8
O14579	Coatomer subunit epsilon OS=Homo sapiens GN=COPE PE=1 SV=3	63	21	105.3	105.4	104.9	113.0	72.5	45.8	92.9
O14617	AP-3 complex subunit delta-1 OS=Homo sapiens GN=AP3D1 PE=1 SV=1	46	45	80.6	90.5	93.3	96.6	108.2	121.8	152.6
O14618	Copper chaperone for superoxide dismutase OS=Homo sapiens GN=CCS PE=1 SV=1	30	7	146.6	135.2	131.5	146.7	114.5	77.9	117.3
O14639	Actin-binding LIM protein 1 OS=Homo sapiens GN=ABLIM1 PE=1 SV=3	66	46	77.5	112.5	146.3	138.8	119.1	62.7	52.8
O14641	Segment polarity protein dishevelled homolog DVL-2 OS=Homo sapiens GN=DVL2 PE=1 SV=1	29	15	121.5	109.8	123.5	107.0	95.3	101.5	103.9
O14646	Chromodomain-helicase-DNA-binding protein 1 OS=Homo sapiens GN=CHD1 PE=1 SV=2	38	64	90.5	79.7	95.0	96.0	75.6	100.9	168.5
O14653	Golgi SNAP receptor complex member 2 OS=Homo sapiens GN=GOSR2 PE=1 SV=2	67	15	58.3	83.1	111.9	117.8	140.8	93.0	36.3
O14656	Torsin-1A OS=Homo sapiens GN=TOR1A PE=1 SV=1	38	16	58.9	99.4	111.6	120.3	154.1	76.8	22.4
O14662	Syntaxin-16 OS=Homo sapiens GN=STX16 PE=1 SV=3	52	14	46.0	61.4	108.8	144.7	157.3	202.5	129.5
O14672	Disintegrin and metalloproteinase domain-containing protein 10 OS=Homo sapiens GN=ADAM10 PE=1 SV=1	62	41	43.2	72.2	82.9	97.6	103.2	46.2	15.1
O14681	Etoposide-induced protein 2.4 homolog OS=Homo sapiens GN=EI24 PE=1 SV=4	9	6	13.1	26.3	165.8	200.3	106.7	105.9	22.3
O14683	Tumor protein p53-inducible protein 11 OS=Homo sapiens GN=TP53I11 PE=1 SV=2	25	7	76.2	98.7	119.1	122.4	148.4	94.7	37.4
O14733	Dual specificity mitogen-activated protein kinase kinase 7 OS=Homo sapiens GN=MAP2K7 PE=1 SV=2	50	16	115.2	117.0	98.4	90.9	84.3	86.1	65.2
O14734	Acyl-coenzyme A thioesterase 8 OS=Homo sapiens GN=ACOT8 PE=1 SV=1	48	16	64.0	106.8	136.1	164.4	137.7	47.1	6.2
O14744	Protein arginine N-methyltransferase 5 OS=Homo sapiens GN=PRMT5 PE=1 SV=4	40	29	78.3	81.3	97.8	97.7	85.1	117.8	176.8
O14745	Na(+)/H(+) exchange regulatory cofactor NHE-RF1 OS=Homo sapiens GN=SLC9A3R1 PE=1 SV=4	71	31	55.1	68.7	131.4	131.8	84.5	84.7	102.5
O14757	Serine/threonine-protein kinase Chk1 OS=Homo sapiens GN=CHEK1 PE=1 SV=2	43	22	97.4	107.6	95.7	87.2	100.6	129.9	99.6
O14763	Tumor necrosis factor receptor superfamily member 10B OS=Homo sapiens GN=TNFRSF10B PE=1 SV=2	19	6	56.0	76.5	100.8	125.5	130.6	45.7	23.4
O14773	Tripeptidyl-peptidase 1 OS=Homo sapiens GN=TPP1 PE=1 SV=2	30	9	66.4	139.2	192.2	209.7	181.1	63.4	15.1
O14776	Transcription elongation regulator 1 OS=Homo sapiens GN=TCERG1 PE=1 SV=2	40	64	59.0	66.7	80.7	107.3	119.9	146.1	150.3
O14777	Kinetochore protein NDC80 homolog OS=Homo sapiens GN=NDC80 PE=1 SV=1	44	26	111.3	110.9	107.9	99.7	108.7	117.7	125.0
O14802	DNA-directed RNA polymerase III subunit RPC1 OS=Homo sapiens GN=POLR3A PE=1 SV=2	47	48	77.1	76.1	95.6	104.9	98.5	126.3	170.4
O14818	Proteasome subunit alpha type-7 OS=Homo sapiens GN=PSMA7 PE=1 SV=1	71	23	84.4	74.3	102.9	105.5	76.5	90.6	197.0
O14828	Secretory carrier-associated membrane protein 3 OS=Homo sapiens GN=SCAMP3 PE=1 SV=3	57	20	58.0	74.9	78.4	93.3	125.6	116.1	99.4
O14832	Phytanoyl-CoA dioxygenase, peroxisomal OS=Homo sapiens GN=PHYH PE=1 SV=1	43	14	49.7	82.8	96.3	134.5	115.0	47.9	12.1
O14893	Gem-associated protein 2 OS=Homo sapiens GN=GEMIN2 PE=1 SV=1	21	6	86.3	89.3	96.0	100.7	117.7	191.5	193.7
O14920	Inhibitor of nuclear factor kappa-B kinase subunit beta OS=Homo sapiens GN=IKBKB PE=1 SV=1	40	21	122.4	133.6	108.5	97.6	75.1	64.9	77.2
O14929	Histone acetyltransferase type B catalytic subunit OS=Homo sapiens GN=HAT1 PE=1 SV=1	65	21	71.0	74.6	111.5	106.9	78.9	106.2	172.8
O14933	Ubiquitin/ISG15-conjugating enzyme E2 L6 OS=Homo sapiens GN=UBE2L6 PE=1 SV=4	86	12	111.8	108.7	117.4	106.1	74.6	78.4	113.7
O14949	Cytochrome b-c1 complex subunit 8 OS=Homo sapiens GN=UQCRQ PE=1 SV=4	48	5	210.9	182.8	46.5	42.8	5.8	5.1	14.0
O14950	Myosin regulatory light chain 12B OS=Homo sapiens GN=MYL12B PE=1 SV=2	66	13	64.7	80.9	128.0	116.2	95.0	118.7	295.1
O14964	Hepatocyte growth factor-regulated tyrosine kinase substrate OS=Homo sapiens GN=HGS PE=1 SV=1	30	25	105.8	111.8	122.1	121.8	88.6	69.1	116.8
O14965	Aurora kinase A OS=Homo sapiens GN=AURKA PE=1 SV=2	64	25	122.4	143.4	119.4	105.9	85.7	75.8	64.1
O14966	Ras-related protein Rab-7L1 OS=Homo sapiens GN=RAB29 PE=1 SV=1	67	17	62.0	100.5	127.0	175.2	108.9	73.6	44.3
O14967	Calmegin OS=Homo sapiens GN=CLGN PE=1 SV=1	35	17	56.0	81.3	115.6	124.6	156.1	123.7	57.7
O14972	Down syndrome critical region protein 3 OS=Homo sapiens GN=DSCR3 PE=2 SV=1	32	9	95.8	111.1	130.7	126.2	106.0	79.1	88.2
O14974	Protein phosphatase 1 regulatory subunit 12A OS=Homo sapiens GN=PPP1R12A PE=1 SV=1	47	48	73.2	81.4	113.6	109.9	103.5	108.2	134.0
O14975	Very long-chain acyl-CoA synthetase OS=Homo sapiens GN=SLC27A2 PE=1 SV=2	46	24	68.7	95.1	115.3	126.8	161.3	92.8	27.6
O14976	Cyclin-G-associated kinase OS=Homo sapiens GN=GAK PE=1 SV=2	44	47	133.6	144.8	141.2	133.2	108.6	85.9	88.2
O14979	Heterogeneous nuclear ribonucleoprotein D-like OS=Homo sapiens GN=HNRNPDL PE=1 SV=3	57	32	65.1	46.9	62.9	82.5	97.6	176.5	196.6
O14980	Exportin-1 OS=Homo sapiens GN=XPO1 PE=1 SV=1	41	46	82.1	90.1	120.9	115.1	93.7	91.9	151.0
O15014	Zinc finger protein 609 OS=Homo sapiens GN=ZNF609 PE=1 SV=2	17	16	114.4	84.6	96.8	90.7	137.3	177.3	94.4
O15020	Spectrin beta chain, non-erythrocytic 2 OS=Homo sapiens GN=SPTBN2 PE=1 SV=3	52	117	85.8	108.3	123.6	122.7	109.6	76.5	63.2
O15027	Protein transport protein Sec16A OS=Homo sapiens GN=SEC16A PE=1 SV=3	41	63	76.3	91.9	107.3	102.1	84.9	91.1	120.3
O15042	U2 snRNP-associated SURP motif-containing protein OS=Homo sapiens GN=U2SURP PE=1 SV=2	51	52	73.9	68.8	73.5	94.5	131.7	186.3	204.8
O15056	Synaptojanin-2 OS=Homo sapiens GN=SYNJ2 PE=1 SV=3	9	11	99.5	104.8	105.8	116.2	122.8	159.8	151.7
O15067	Phosphoribosylformylglycinamidine synthase OS=Homo sapiens GN=PFAS PE=1 SV=4	61	64	104.0	94.9	108.7	109.0	81.0	74.0	129.8
O15078	Centrosomal protein of 290 kDa OS=Homo sapiens GN=CEP290 PE=1 SV=2	26	52	102.4	93.5	73.5	86.9	112.4	186.8	165.9
O15084	Serine/threonine-protein phosphatase 6 regulatory ankyrin repeat subunit A OS=Homo sapiens GN=ANKRD28 PE=1 SV=5	40	29	102.4	104.2	101.1	111.9	83.2	71.1	122.4
O15111	Inhibitor of nuclear factor kappa-B kinase subunit alpha OS=Homo sapiens GN=CHUK PE=1 SV=2	37	26	111.9	129.7	108.3	106.3	79.9	62.9	85.0
O15117	FYN-binding protein OS=Homo sapiens GN=FYB PE=1 SV=2	54	38	72.2	71.8	83.4	89.7	110.3	136.6	115.3
O15118	Niemann-Pick C1 protein OS=Homo sapiens GN=NPC1 PE=1 SV=2	17	19	70.3	118.7	162.4	177.7	182.4	76.2	26.0
O15126	Secretory carrier-associated membrane protein 1 OS=Homo sapiens GN=SCAMP1 PE=1 SV=2	36	12	58.7	79.2	102.8	135.9	136.1	173.8	157.7
O15127	Secretory carrier-associated membrane protein 2 OS=Homo sapiens GN=SCAMP2 PE=1 SV=2	29	11	58.6	71.0	86.9	95.2	144.7	112.4	103.7
O15143	Actin-related protein 2/3 complex subunit 1B OS=Homo sapiens GN=ARPC1B PE=1 SV=3	62	25	86.0	80.9	102.5	117.1	96.5	100.9	164.8
O15144	Actin-related protein 2/3 complex subunit 2 OS=Homo sapiens GN=ARPC2 PE=1 SV=1	85	32	59.8	63.5	98.1	113.1	83.5	112.7	194.7
O15145	Actin-related protein 2/3 complex subunit 3 OS=Homo sapiens GN=ARPC3 PE=1 SV=3	82	15	59.3	63.9	124.7	125.6	91.5	115.4	189.9
O15160	DNA-directed RNA polymerases I and III subunit RPAC1 OS=Homo sapiens GN=POLR1C PE=1 SV=1	58	16	122.4	99.7	119.1	96.6	83.7	90.4	120.5
O15162	Phospholipid scramblase 1 OS=Homo sapiens GN=PLSCR1 PE=1 SV=1	21	7	29.1	136.3	151.3	149.4	213.5	132.0	58.5
O15182	Centrin-3 OS=Homo sapiens GN=CETN3 PE=1 SV=2	53	11	121.6	138.8	101.7	101.7	99.4	123.0	112.3
O15212	Prefoldin subunit 6 OS=Homo sapiens GN=PFDN6 PE=1 SV=1	74	17	104.0	84.4	98.3	107.3	89.3	66.4	121.0
O15213	WD repeat-containing protein 46 OS=Homo sapiens GN=WDR46 PE=1 SV=3	45	23	93.2	67.7	62.0	67.8	118.3	155.4	121.1
O15226	NF-kappa-B-repressing factor OS=Homo sapiens GN=NKRF PE=1 SV=2	49	33	75.8	72.8	78.8	82.4	123.1	204.9	155.4
O15228	Dihydroxyacetone phosphate acyltransferase OS=Homo sapiens GN=GNPAT PE=1 SV=1	51	39	60.3	112.1	148.1	164.4	152.0	59.5	11.4
O15234	Protein CASC3 OS=Homo sapiens GN=CASC3 PE=1 SV=2	39	19	78.2	67.2	72.1	87.8	127.7	159.2	131.0
O15254	Peroxisomal acyl-coenzyme A oxidase 3 OS=Homo sapiens GN=ACOX3 PE=1 SV=2	52	30	64.9	116.1	126.5	140.3	134.4	40.8	14.1
O15258	Protein RER1 OS=Homo sapiens GN=RER1 PE=1 SV=1	35	9	54.8	95.4	103.9	114.8	134.3	106.3	41.4
O15269	Serine palmitoyltransferase 1 OS=Homo sapiens GN=SPTLC1 PE=1 SV=1	55	26	61.0	95.3	109.1	128.1	161.9	77.9	21.3
O15270	Serine palmitoyltransferase 2 OS=Homo sapiens GN=SPTLC2 PE=1 SV=1	62	30	72.6	101.7	118.9	148.7	159.4	91.2	32.0
O15294	UDP-N-acetylglucosamine--peptide N-acetylglucosaminyltransferase 110 kDa subunit OS=Homo sapiens GN=OGT PE=1 SV=3	43	37	113.1	112.7	106.1	101.8	92.6	93.3	104.0
O15320	cTAGE family member 5 OS=Homo sapiens GN=CTAGE5 PE=1 SV=4	50	37	57.9	90.6	125.5	147.6	169.6	92.3	20.2
O15321	Transmembrane 9 superfamily member 1 OS=Homo sapiens GN=TM9SF1 PE=2 SV=2	24	11	59.1	172.2	223.4	180.8	134.3	84.9	49.4
O15347	High mobility group protein B3 OS=Homo sapiens GN=HMGB3 PE=1 SV=4	56	21	161.9	111.5	86.0	78.1	89.0	110.8	102.6
O15355	Protein phosphatase 1G OS=Homo sapiens GN=PPM1G PE=1 SV=1	52	28	86.2	82.1	117.0	118.2	86.2	97.9	140.3
O15371	Eukaryotic translation initiation factor 3 subunit D OS=Homo sapiens GN=EIF3D PE=1 SV=1	66	36	86.8	80.9	95.8	96.6	105.1	128.0	150.7
O15372	Eukaryotic translation initiation factor 3 subunit H OS=Homo sapiens GN=EIF3H PE=1 SV=1	57	27	67.6	60.9	120.3	122.0	122.9	140.3	208.5
O15379	Histone deacetylase 3 OS=Homo sapiens GN=HDAC3 PE=1 SV=2	48	14	127.4	113.8	113.2	103.9	102.0	109.8	144.5
O15382	Branched-chain-amino-acid aminotransferase, mitochondrial OS=Homo sapiens GN=BCAT2 PE=1 SV=2	57	20	253.0	240.8	78.8	24.4	13.5	3.1	16.1
O15397	Importin-8 OS=Homo sapiens GN=IPO8 PE=1 SV=2	26	22	88.8	86.2	111.2	143.8	71.7	73.9	160.3
O15400	Syntaxin-7 OS=Homo sapiens GN=STX7 PE=1 SV=4	55	15	37.1	57.3	102.1	160.5	128.7	127.3	128.8
O15439	Multidrug resistance-associated protein 4 OS=Homo sapiens GN=ABCC4 PE=1 SV=3	28	30	72.6	141.5	168.1	173.1	183.4	71.4	31.6
O15446	DNA-directed RNA polymerase I subunit RPA34 OS=Homo sapiens GN=CD3EAP PE=1 SV=1	61	19	123.3	106.0	86.2	80.2	113.5	171.4	109.8
O15498	Synaptobrevin homolog YKT6 OS=Homo sapiens GN=YKT6 PE=1 SV=1	66	14	60.3	71.4	137.5	147.0	79.7	100.9	154.4
O15504	Nucleoporin-like protein 2 OS=Homo sapiens GN=NUPL2 PE=1 SV=1	45	15	51.1	58.7	95.0	116.8	124.3	178.5	114.2
O15511	Actin-related protein 2/3 complex subunit 5 OS=Homo sapiens GN=ARPC5 PE=1 SV=3	83	13	81.5	69.2	97.8	102.5	82.9	91.5	113.8
O15514	DNA-directed RNA polymerase II subunit RPB4 OS=Homo sapiens GN=POLR2D PE=1 SV=1	49	6	73.0	26.6	102.1	126.4	92.5	118.0	193.0
O15530	3-phosphoinositide-dependent protein kinase 1 OS=Homo sapiens GN=PDPK1 PE=1 SV=1	50	24	90.5	97.1	104.2	106.1	88.4	83.9	95.0
O15533	Tapasin OS=Homo sapiens GN=TAPBP PE=1 SV=1	26	8	63.8	70.1	100.0	129.0	139.1	69.0	17.9
O43143	Pre-mRNA-splicing factor ATP-dependent RNA helicase DHX15 OS=Homo sapiens GN=DHX15 PE=1 SV=2	60	60	80.0	78.5	72.9	76.6	111.3	152.3	170.1
O43148	mRNA cap guanine-N7 methyltransferase OS=Homo sapiens GN=RNMT PE=1 SV=1	53	22	110.0	96.2	116.6	121.7	96.6	107.8	190.5
O43149	Zinc finger ZZ-type and EF-hand domain-containing protein 1 OS=Homo sapiens GN=ZZEF1 PE=1 SV=6	25	57	102.8	121.8	119.8	108.4	87.3	123.6	218.3
O43156	TELO2-interacting protein 1 homolog OS=Homo sapiens GN=TTI1 PE=1 SV=3	28	25	109.6	116.3	108.8	98.2	106.5	97.6	102.0
O43166	Signal-induced proliferation-associated 1-like protein 1 OS=Homo sapiens GN=SIPA1L1 PE=1 SV=4	42	61	77.4	120.9	125.9	131.6	124.0	80.3	55.5
O43172	U4/U6 small nuclear ribonucleoprotein Prp4 OS=Homo sapiens GN=PRPF4 PE=1 SV=2	66	33	65.4	57.1	75.3	90.3	115.8	172.0	168.2
O43175	D-3-phosphoglycerate dehydrogenase OS=Homo sapiens GN=PHGDH PE=1 SV=4	65	35	124.4	98.2	118.0	113.8	79.3	67.0	107.8
O43237	Cytoplasmic dynein 1 light intermediate chain 2 OS=Homo sapiens GN=DYNC1LI2 PE=1 SV=1	51	22	111.5	125.6	117.7	110.6	108.1	104.8	114.0
O43242	26S proteasome non-ATPase regulatory subunit 3 OS=Homo sapiens GN=PSMD3 PE=1 SV=2	70	45	90.3	82.6	107.0	112.6	68.8	88.6	189.8
O43251	RNA binding protein fox-1 homolog 2 OS=Homo sapiens GN=RBFOX2 PE=1 SV=3	23	6	59.2	61.8	76.9	83.0	131.9	210.2	124.5
O43252	Bifunctional 3'-phosphoadenosine 5'-phosphosulfate synthase 1 OS=Homo sapiens GN=PAPSS1 PE=1 SV=2	57	30	88.2	75.0	116.4	114.7	85.8	76.0	138.8
O43264	Centromere/kinetochore protein zw10 homolog OS=Homo sapiens GN=ZW10 PE=1 SV=3	59	49	48.9	74.7	124.6	153.8	144.8	93.3	55.7
O43278	Kunitz-type protease inhibitor 1 OS=Homo sapiens GN=SPINT1 PE=1 SV=2	33	17	86.7	134.8	165.6	125.4	151.2	127.6	69.2
O43290	U4/U6.U5 tri-snRNP-associated protein 1 OS=Homo sapiens GN=SART1 PE=1 SV=1	69	65	56.3	54.3	68.0	70.5	122.0	203.9	137.6
O43303	Centriolar coiled-coil protein of 110 kDa OS=Homo sapiens GN=CCP110 PE=1 SV=3	43	29	92.4	92.6	81.4	86.9	98.5	126.3	145.6
O43314	Inositol hexakisphosphate and diphosphoinositol-pentakisphosphate kinase 2 OS=Homo sapiens GN=PPIP5K2 PE=1 SV=3	29	30	88.5	83.4	88.3	81.6	109.5	146.9	145.7
O43318	Mitogen-activated protein kinase kinase kinase 7 OS=Homo sapiens GN=MAP3K7 PE=1 SV=1	32	16	37.8	34.6	165.7	170.3	103.1	126.5	204.4
O43324	Eukaryotic translation elongation factor 1 epsilon-1 OS=Homo sapiens GN=EEF1E1 PE=1 SV=1	76	15	50.7	72.8	62.8	73.9	70.8	129.7	196.3
O43379	WD repeat-containing protein 62 OS=Homo sapiens GN=WDR62 PE=1 SV=4	26	31	99.0	104.1	108.1	108.0	84.7	88.1	119.3
O43390	Heterogeneous nuclear ribonucleoprotein R OS=Homo sapiens GN=HNRNPR PE=1 SV=1	55	47	71.2	54.1	59.7	68.4	116.3	170.1	177.3
O43395	U4/U6 small nuclear ribonucleoprotein Prp3 OS=Homo sapiens GN=PRPF3 PE=1 SV=2	47	33	62.9	57.5	72.7	79.8	120.4	190.0	173.3
O43396	Thioredoxin-like protein 1 OS=Homo sapiens GN=TXNL1 PE=1 SV=3	70	18	102.9	91.0	117.6	108.4	82.8	94.1	110.5
O43399	Tumor protein D54 OS=Homo sapiens GN=TPD52L2 PE=1 SV=2	80	22	72.4	79.0	122.7	136.0	95.7	85.2	93.0
O43402	ER membrane protein complex subunit 8 OS=Homo sapiens GN=EMC8 PE=1 SV=1	61	12	50.6	76.3	129.2	133.2	152.1	63.2	15.2
O43414	ERI1 exoribonuclease 3 OS=Homo sapiens GN=ERI3 PE=1 SV=2	24	9	44.4	51.5	76.6	69.4	103.8	192.0	165.5
O43426	Synaptojanin-1 OS=Homo sapiens GN=SYNJ1 PE=1 SV=2	27	29	77.8	108.6	121.1	129.4	149.6	147.5	142.2
O43427	Acidic fibroblast growth factor intracellular-binding protein OS=Homo sapiens GN=FIBP PE=1 SV=3	54	18	75.1	109.0	120.8	115.6	112.5	91.8	89.0
O43432	Eukaryotic translation initiation factor 4 gamma 3 OS=Homo sapiens GN=EIF4G3 PE=1 SV=2	42	70	44.1	49.2	70.4	86.3	156.4	249.9	134.6
O43447	Peptidyl-prolyl cis-trans isomerase H OS=Homo sapiens GN=PPIH PE=1 SV=1	82	19	113.0	91.2	86.5	86.6	89.6	122.7	115.7
O43464	Serine protease HTRA2, mitochondrial OS=Homo sapiens GN=HTRA2 PE=1 SV=2	44	13	291.7	207.6	69.2	22.1	16.4	10.6	13.2
O43488	Aflatoxin B1 aldehyde reductase member 2 OS=Homo sapiens GN=AKR7A2 PE=1 SV=3	52	17	101.3	84.6	164.1	139.7	38.7	81.2	165.3
O43491	Band 4.1-like protein 2 OS=Homo sapiens GN=EPB41L2 PE=1 SV=1	65	76	57.7	109.3	142.5	154.1	146.9	56.9	15.9
O43493	Trans-Golgi network integral membrane protein 2 OS=Homo sapiens GN=TGOLN2 PE=1 SV=2	43	19	60.2	88.1	112.8	114.5	144.5	114.4	60.4
O43516	WAS/WASL-interacting protein family member 1 OS=Homo sapiens GN=WIPF1 PE=1 SV=3	51	14	77.7	93.1	101.9	105.5	145.8	197.4	146.7
O43566	Regulator of G-protein signaling 14 OS=Homo sapiens GN=RGS14 PE=1 SV=4	46	15	128.6	118.4	129.1	139.4	164.0	107.3	91.0
O43583	Density-regulated protein OS=Homo sapiens GN=DENR PE=1 SV=2	55	9	92.9	65.4	94.2	95.1	118.7	151.8	128.8
O43592	Exportin-T OS=Homo sapiens GN=XPOT PE=1 SV=2	36	31	76.0	91.6	122.9	109.8	83.7	110.6	166.5
O43598	2'-deoxynucleoside 5'-phosphate N-hydrolase 1 OS=Homo sapiens GN=DNPH1 PE=1 SV=1	67	8	43.9	58.0	107.4	104.4	85.5	90.1	141.8
O43615	Mitochondrial import inner membrane translocase subunit TIM44 OS=Homo sapiens GN=TIMM44 PE=1 SV=2	62	45	257.8	209.6	77.7	27.5	10.0	7.6	23.0
O43617	Trafficking protein particle complex subunit 3 OS=Homo sapiens GN=TRAPPC3 PE=1 SV=1	46	10	77.4	85.9	123.5	109.5	100.2	115.4	165.2
O43633	Charged multivesicular body protein 2a OS=Homo sapiens GN=CHMP2A PE=1 SV=1	36	12	68.1	79.1	87.0	95.4	95.6	98.8	96.7
O43639	Cytoplasmic protein NCK2 OS=Homo sapiens GN=NCK2 PE=1 SV=2	44	15	79.2	105.8	132.4	119.7	121.9	91.7	120.1
O43660	Pleiotropic regulator 1 OS=Homo sapiens GN=PLRG1 PE=1 SV=1	73	36	48.0	44.3	54.0	72.2	139.0	243.0	201.7
O43663	Protein regulator of cytokinesis 1 OS=Homo sapiens GN=PRC1 PE=1 SV=2	53	29	141.5	123.0	87.5	66.7	103.3	123.3	75.3
O43665	Regulator of G-protein signaling 10 OS=Homo sapiens GN=RGS10 PE=1 SV=2	54	10	88.6	93.1	132.6	139.2	102.3	108.1	157.2
O43670	BUB3-interacting and GLEBS motif-containing protein ZNF207 OS=Homo sapiens GN=ZNF207 PE=1 SV=1	14	9	56.8	47.7	53.8	107.2	93.6	131.7	260.6
O43681	ATPase ASNA1 OS=Homo sapiens GN=ASNA1 PE=1 SV=2	60	17	90.3	96.2	119.0	129.5	119.3	61.7	57.7
O43683	Mitotic checkpoint serine/threonine-protein kinase BUB1 OS=Homo sapiens GN=BUB1 PE=1 SV=1	36	29	115.8	101.9	145.8	136.1	134.2	102.3	106.6
O43684	Mitotic checkpoint protein BUB3 OS=Homo sapiens GN=BUB3 PE=1 SV=1	67	23	56.1	52.3	58.2	72.8	97.6	150.0	229.2
O43707	Alpha-actinin-4 OS=Homo sapiens GN=ACTN4 PE=1 SV=2	77	85	86.5	94.2	126.0	127.6	86.3	58.8	109.2
O43709	Probable 18S rRNA (guanine-N(7))-methyltransferase OS=Homo sapiens GN=WBSCR22 PE=1 SV=2	34	10	95.3	93.6	102.8	94.3	100.4	173.1	225.7
O43719	HIV Tat-specific factor 1 OS=Homo sapiens GN=HTATSF1 PE=1 SV=1	46	42	69.5	60.0	126.4	127.4	86.0	118.4	200.2
O43736	Integral membrane protein 2A OS=Homo sapiens GN=ITM2A PE=1 SV=2	36	15	44.2	78.2	119.8	143.6	126.6	79.3	34.9
O43747	AP-1 complex subunit gamma-1 OS=Homo sapiens GN=AP1G1 PE=1 SV=5	50	39	65.2	84.4	100.3	103.4	114.4	118.0	101.4
O43752	Syntaxin-6 OS=Homo sapiens GN=STX6 PE=1 SV=1	74	18	34.8	55.7	95.6	119.0	139.3	172.9	99.8
O43765	Small glutamine-rich tetratricopeptide repeat-containing protein alpha OS=Homo sapiens GN=SGTA PE=1 SV=1	39	16	107.2	95.5	107.7	100.1	70.4	78.9	109.9
O43768	Alpha-endosulfine OS=Homo sapiens GN=ENSA PE=1 SV=1	80	12	81.1	79.2	130.8	121.5	99.1	157.8	164.8
O43772	Mitochondrial carnitine/acylcarnitine carrier protein OS=Homo sapiens GN=SLC25A20 PE=1 SV=1	64	19	288.9	261.5	76.8	26.8	8.8	9.1	8.0
O43776	Asparagine--tRNA ligase, cytoplasmic OS=Homo sapiens GN=NARS PE=1 SV=1	50	37	78.1	71.7	80.9	82.2	90.2	175.0	216.2
O43795	Unconventional myosin-Ib OS=Homo sapiens GN=MYO1B PE=1 SV=3	57	68	52.4	112.0	149.4	148.8	141.9	59.7	17.6
O43809	Cleavage and polyadenylation specificity factor subunit 5 OS=Homo sapiens GN=NUDT21 PE=1 SV=1	66	19	50.3	46.6	66.3	76.0	141.2	188.8	172.0
O43813	LanC-like protein 1 OS=Homo sapiens GN=LANCL1 PE=1 SV=1	49	19	109.5	98.0	101.7	95.6	75.9	66.3	132.7
O43815	Striatin OS=Homo sapiens GN=STRN PE=1 SV=4	49	26	62.0	85.4	128.1	127.5	159.5	85.8	46.1
O43818	U3 small nucleolar RNA-interacting protein 2 OS=Homo sapiens GN=RRP9 PE=1 SV=1	39	18	80.3	72.4	83.2	95.4	115.8	172.0	209.3
O43819	Protein SCO2 homolog, mitochondrial OS=Homo sapiens GN=SCO2 PE=1 SV=3	41	10	209.9	183.3	58.7	19.0	6.2	2.8	2.8
O43823	A-kinase anchor protein 8 OS=Homo sapiens GN=AKAP8 PE=1 SV=1	37	22	68.5	66.8	91.2	89.2	102.2	143.5	132.2
O43847	Nardilysin OS=Homo sapiens GN=NRD1 PE=1 SV=2	33	39	94.8	95.0	114.0	118.9	81.9	91.7	160.4
O43852	Calumenin OS=Homo sapiens GN=CALU PE=1 SV=2	65	25	38.9	56.3	126.9	154.0	167.7	83.4	15.3
O43861	Probable phospholipid-transporting ATPase IIB OS=Homo sapiens GN=ATP9B PE=2 SV=4	25	21	81.8	77.7	104.3	146.0	187.3	162.2	101.4
O43865	Adenosylhomocysteinase 2 OS=Homo sapiens GN=AHCYL1 PE=1 SV=2	61	32	121.4	121.1	126.7	118.8	92.0	85.2	129.9
O43909	Exostosin-like 3 OS=Homo sapiens GN=EXTL3 PE=1 SV=1	25	20	77.1	135.2	183.8	153.1	119.7	81.3	39.7
O43933	Peroxisome biogenesis factor 1 OS=Homo sapiens GN=PEX1 PE=1 SV=1	30	33	81.4	126.9	150.3	164.7	139.2	54.9	37.4
O60216	Double-strand-break repair protein rad21 homolog OS=Homo sapiens GN=RAD21 PE=1 SV=2	36	22	104.9	82.1	77.0	77.9	111.7	154.2	100.4
O60231	Putative pre-mRNA-splicing factor ATP-dependent RNA helicase DHX16 OS=Homo sapiens GN=DHX16 PE=1 SV=2	46	49	73.3	73.2	83.4	91.6	119.2	174.4	186.4
O60234	Glia maturation factor gamma OS=Homo sapiens GN=GMFG PE=1 SV=1	74	14	116.9	102.8	131.4	119.7	88.3	74.7	108.7
O60244	Mediator of RNA polymerase II transcription subunit 14 OS=Homo sapiens GN=MED14 PE=1 SV=2	34	42	52.2	60.2	62.9	81.0	145.6	194.5	121.2
O60256	Phosphoribosyl pyrophosphate synthase-associated protein 2 OS=Homo sapiens GN=PRPSAP2 PE=1 SV=1	63	23	81.2	83.9	103.7	117.7	80.3	88.8	160.2
O60264	SWI/SNF-related matrix-associated actin-dependent regulator of chromatin subfamily A member 5 OS=Homo sapiens GN=SMARCA5 PE=1 SV=1	47	48	145.4	120.3	85.0	72.7	79.9	84.3	78.2
O60271	C-Jun-amino-terminal kinase-interacting protein 4 OS=Homo sapiens GN=SPAG9 PE=1 SV=4	41	45	86.1	85.7	104.0	107.3	88.6	76.4	115.3
O60287	Nucleolar pre-ribosomal-associated protein 1 OS=Homo sapiens GN=URB1 PE=1 SV=4	16	26	75.8	68.6	79.7	83.2	79.7	138.7	119.8
O60293	Zinc finger C3H1 domain-containing protein OS=Homo sapiens GN=ZFC3H1 PE=1 SV=3	27	41	52.4	50.1	68.3	82.0	130.0	246.7	176.1
O60306	Intron-binding protein aquarius OS=Homo sapiens GN=AQR PE=1 SV=4	51	79	83.6	83.0	89.3	88.5	126.8	155.1	144.7
O60307	Microtubule-associated serine/threonine-protein kinase 3 OS=Homo sapiens GN=MAST3 PE=1 SV=2	28	27	42.9	44.6	79.3	77.9	97.2	203.7	173.3
O60313	Dynamin-like 120 kDa protein, mitochondrial OS=Homo sapiens GN=OPA1 PE=1 SV=3	65	66	228.8	216.5	76.6	32.9	18.6	12.3	11.5
O60333	Kinesin-like protein KIF1B OS=Homo sapiens GN=KIF1B PE=1 SV=5	20	25	59.1	39.4	131.4	187.4	27.2	88.0	254.8
O60341	Lysine-specific histone demethylase 1A OS=Homo sapiens GN=KDM1A PE=1 SV=2	62	41	89.6	91.3	101.6	97.3	89.7	104.3	137.7
O60343	TBC1 domain family member 4 OS=Homo sapiens GN=TBC1D4 PE=1 SV=2	29	34	91.8	86.6	126.2	128.8	108.5	97.4	127.9
O60427	Fatty acid desaturase 1 OS=Homo sapiens GN=FADS1 PE=1 SV=3	32	16	63.1	108.5	120.6	128.1	149.9	80.9	25.8
O60476	Mannosyl-oligosaccharide 1,2-alpha-mannosidase IB OS=Homo sapiens GN=MAN1A2 PE=1 SV=1	43	27	94.5	169.9	161.3	131.5	96.0	50.8	33.4
O60488	Long-chain-fatty-acid--CoA ligase 4 OS=Homo sapiens GN=ACSL4 PE=1 SV=2	70	48	162.5	159.9	95.4	74.6	68.5	33.2	18.2
O60493	Sorting nexin-3 OS=Homo sapiens GN=SNX3 PE=1 SV=3	82	15	56.1	62.1	149.2	161.0	90.4	114.4	104.4
O60496	Docking protein 2 OS=Homo sapiens GN=DOK2 PE=1 SV=2	51	18	96.1	102.5	114.1	104.9	100.1	75.0	73.9
O60499	Syntaxin-10 OS=Homo sapiens GN=STX10 PE=1 SV=1	44	10	21.0	37.9	52.4	61.4	83.8	113.9	43.7
O60502	Protein O-GlcNAcase OS=Homo sapiens GN=MGEA5 PE=1 SV=2	26	19	106.4	102.4	130.4	123.8	83.5	90.4	131.1
O60506	Heterogeneous nuclear ribonucleoprotein Q OS=Homo sapiens GN=SYNCRIP PE=1 SV=2	63	53	45.4	44.3	62.9	70.4	141.0	210.8	164.2
O60508	Pre-mRNA-processing factor 17 OS=Homo sapiens GN=CDC40 PE=1 SV=1	70	34	60.4	48.0	52.4	74.8	112.8	195.3	178.5
O60518	Ran-binding protein 6 OS=Homo sapiens GN=RANBP6 PE=1 SV=2	22	21	153.4	164.8	80.8	74.2	64.5	53.3	64.4
O60524	Nuclear export mediator factor NEMF OS=Homo sapiens GN=NEMF PE=1 SV=4	25	24	86.9	103.0	105.3	109.2	110.9	121.1	128.9
O60547	GDP-mannose 4,6 dehydratase OS=Homo sapiens GN=GMDS PE=1 SV=1	60	21	85.5	85.1	94.7	93.0	72.3	71.1	146.1
O60563	Cyclin-T1 OS=Homo sapiens GN=CCNT1 PE=1 SV=1	33	16	62.3	53.8	88.8	120.5	140.2	252.9	167.7
O60566	Mitotic checkpoint serine/threonine-protein kinase BUB1 beta OS=Homo sapiens GN=BUB1B PE=1 SV=3	56	47	74.5	75.3	101.9	108.1	98.1	107.2	144.4
O60568	Procollagen-lysine,2-oxoglutarate 5-dioxygenase 3 OS=Homo sapiens GN=PLOD3 PE=1 SV=1	35	21	164.2	167.7	110.3	96.8	93.0	49.8	3.5
O60573	Eukaryotic translation initiation factor 4E type 2 OS=Homo sapiens GN=EIF4E2 PE=1 SV=1	56	12	62.7	68.5	69.4	99.9	160.6	217.4	83.8
O60610	Protein diaphanous homolog 1 OS=Homo sapiens GN=DIAPH1 PE=1 SV=2	64	93	88.0	90.0	118.2	114.7	88.5	82.2	137.2
O60613	15 kDa selenoprotein OS=Homo sapiens GN=SEP15 PE=1 SV=3	54	9	63.5	116.4	149.2	162.1	183.4	86.6	17.9
O60645	Exocyst complex component 3 OS=Homo sapiens GN=EXOC3 PE=1 SV=2	44	30	92.6	129.5	140.5	132.9	125.3	74.8	60.0
O60664	Perilipin-3 OS=Homo sapiens GN=PLIN3 PE=1 SV=3	72	26	96.9	80.6	109.9	158.5	69.9	71.2	159.9
O60678	Protein arginine N-methyltransferase 3 OS=Homo sapiens GN=PRMT3 PE=1 SV=3	33	16	112.2	104.8	112.3	113.2	94.8	91.0	140.6
O60684	Importin subunit alpha-7 OS=Homo sapiens GN=KPNA6 PE=1 SV=1	36	21	114.4	99.5	117.7	113.5	80.8	91.5	130.9
O60711	Leupaxin OS=Homo sapiens GN=LPXN PE=1 SV=1	48	16	148.7	132.9	122.9	116.3	91.2	57.7	74.0
O60749	Sorting nexin-2 OS=Homo sapiens GN=SNX2 PE=1 SV=2	51	33	75.5	84.4	94.0	122.8	90.4	88.0	128.0
O60762	Dolichol-phosphate mannosyltransferase subunit 1 OS=Homo sapiens GN=DPM1 PE=1 SV=1	73	22	67.0	105.2	120.1	176.8	138.0	67.8	29.1
O60763	General vesicular transport factor p115 OS=Homo sapiens GN=USO1 PE=1 SV=2	50	43	111.0	102.4	117.3	116.5	76.6	76.3	129.1
O60825	6-phosphofructo-2-kinase/fructose-2,6-bisphosphatase 2 OS=Homo sapiens GN=PFKFB2 PE=1 SV=2	63	31	82.5	90.2	95.2	90.4	91.2	125.7	153.0
O60826	Coiled-coil domain-containing protein 22 OS=Homo sapiens GN=CCDC22 PE=1 SV=1	64	32	65.9	63.1	120.4	126.8	92.5	86.2	109.8
O60828	Polyglutamine-binding protein 1 OS=Homo sapiens GN=PQBP1 PE=1 SV=1	57	11	55.0	47.0	61.8	71.3	120.2	224.8	134.8
O60831	PRA1 family protein 2 OS=Homo sapiens GN=PRAF2 PE=1 SV=1	30	9	72.0	108.4	113.7	128.8	161.7	87.8	31.1
O60832	H/ACA ribonucleoprotein complex subunit 4 OS=Homo sapiens GN=DKC1 PE=1 SV=3	48	30	83.8	73.2	75.0	75.9	115.8	199.9	174.5
O60841	Eukaryotic translation initiation factor 5B OS=Homo sapiens GN=EIF5B PE=1 SV=4	51	74	77.4	62.3	91.8	92.2	78.6	110.9	170.0
O60861	Growth arrest-specific protein 7 OS=Homo sapiens GN=GAS7 PE=1 SV=3	44	24	64.3	103.0	175.6	206.1	146.2	107.9	49.2
O60869	Endothelial differentiation-related factor 1 OS=Homo sapiens GN=EDF1 PE=1 SV=1	66	17	33.2	34.0	53.4	75.5	143.4	208.1	128.5
O60870	DNA/RNA-binding protein KIN17 OS=Homo sapiens GN=KIN PE=1 SV=2	53	25	62.9	62.0	63.2	86.6	99.9	137.1	128.3
O60879	Protein diaphanous homolog 2 OS=Homo sapiens GN=DIAPH2 PE=1 SV=1	25	23	89.5	83.0	91.7	76.4	90.2	105.3	112.4
O60880	SH2 domain-containing protein 1A OS=Homo sapiens GN=SH2D1A PE=1 SV=1	62	9	84.2	92.9	102.7	119.1	124.1	133.9	114.3
O60884	DnaJ homolog subfamily A member 2 OS=Homo sapiens GN=DNAJA2 PE=1 SV=1	67	27	86.6	90.4	91.1	84.6	82.4	71.9	90.5
O60885	Bromodomain-containing protein 4 OS=Homo sapiens GN=BRD4 PE=1 SV=2	18	19	125.3	107.8	76.1	74.1	98.7	114.5	69.5
O60888	Protein CutA OS=Homo sapiens GN=CUTA PE=1 SV=2	41	4	120.9	117.9	112.5	115.7	115.8	73.7	115.1
O60906	Sphingomyelin phosphodiesterase 2 OS=Homo sapiens GN=SMPD2 PE=1 SV=2	35	11	71.1	109.8	119.9	132.6	158.8	71.5	17.9
O60911	Cathepsin L2 OS=Homo sapiens GN=CTSV PE=1 SV=2	38	11	67.1	104.0	124.0	132.5	118.6	53.3	27.4
O60925	Prefoldin subunit 1 OS=Homo sapiens GN=PFDN1 PE=1 SV=2	57	11	81.6	75.4	120.1	121.0	98.2	116.6	143.9
O60930	Ribonuclease H1 OS=Homo sapiens GN=RNASEH1 PE=1 SV=2	52	11	175.3	164.6	94.5	62.6	58.2	97.1	91.3
O60934	Nibrin OS=Homo sapiens GN=NBN PE=1 SV=1	46	24	119.8	117.4	102.2	97.7	102.4	122.4	119.7
O60942	mRNA-capping enzyme OS=Homo sapiens GN=RNGTT PE=1 SV=1	41	21	130.5	125.0	95.6	103.2	87.9	86.2	87.1
O75027	ATP-binding cassette sub-family B member 7, mitochondrial OS=Homo sapiens GN=ABCB7 PE=1 SV=2	39	26	242.8	204.5	89.8	37.9	16.5	13.6	21.0
O75037	Kinesin-like protein KIF21B OS=Homo sapiens GN=KIF21B PE=1 SV=2	18	22	112.2	91.1	94.7	93.2	75.1	78.1	115.2
O75044	SLIT-ROBO Rho GTPase-activating protein 2 OS=Homo sapiens GN=SRGAP2 PE=1 SV=2	31	27	73.7	82.1	102.9	103.7	115.8	128.0	132.7
O75054	Immunoglobulin superfamily member 3 OS=Homo sapiens GN=IGSF3 PE=2 SV=3	34	30	59.4	107.7	131.8	140.4	143.0	75.0	28.9
O75063	Glycosaminoglycan xylosylkinase OS=Homo sapiens GN=FAM20B PE=1 SV=1	44	18	75.7	133.4	199.4	174.7	113.6	80.2	36.9
O75083	WD repeat-containing protein 1 OS=Homo sapiens GN=WDR1 PE=1 SV=4	81	52	88.8	70.9	103.1	114.7	73.2	72.0	149.5
O75093	Slit homolog 1 protein OS=Homo sapiens GN=SLIT1 PE=2 SV=4	29	34	62.8	91.4	111.3	141.6	112.3	73.6	49.6
O75113	NEDD4-binding protein 1 OS=Homo sapiens GN=N4BP1 PE=1 SV=4	35	21	121.6	100.8	107.2	118.1	106.9	67.6	130.1
O75116	Rho-associated protein kinase 2 OS=Homo sapiens GN=ROCK2 PE=1 SV=4	39	47	91.3	92.9	108.7	106.9	96.1	106.9	129.1
O75122	CLIP-associating protein 2 OS=Homo sapiens GN=CLASP2 PE=1 SV=2	56	69	71.5	77.1	73.7	81.7	118.7	166.4	116.1
O75131	Copine-3 OS=Homo sapiens GN=CPNE3 PE=1 SV=1	57	29	122.3	112.1	129.1	120.2	94.6	83.7	128.0
O75143	Autophagy-related protein 13 OS=Homo sapiens GN=ATG13 PE=1 SV=1	20	9	97.8	42.4	200.9	152.4	135.1	119.0	136.3
O75146	Huntingtin-interacting protein 1-related protein OS=Homo sapiens GN=HIP1R PE=1 SV=2	39	36	92.5	135.6	166.8	147.0	107.3	65.5	66.3
O75150	E3 ubiquitin-protein ligase BRE1B OS=Homo sapiens GN=RNF40 PE=1 SV=4	53	58	81.1	72.2	80.1	80.7	113.0	156.5	88.2
O75152	Zinc finger CCCH domain-containing protein 11A OS=Homo sapiens GN=ZC3H11A PE=1 SV=3	59	59	66.6	62.2	74.7	99.9	115.3	206.2	182.2
O75153	Clustered mitochondria protein homolog OS=Homo sapiens GN=CLUH PE=1 SV=2	51	56	87.1	98.0	103.1	95.5	88.7	108.9	138.6
O75155	Cullin-associated NEDD8-dissociated protein 2 OS=Homo sapiens GN=CAND2 PE=1 SV=3	30	29	121.3	127.8	125.9	116.5	107.9	100.8	114.4
O75165	DnaJ homolog subfamily C member 13 OS=Homo sapiens GN=DNAJC13 PE=1 SV=5	60	127	45.6	65.2	78.8	113.0	156.2	118.1	127.6
O75170	Serine/threonine-protein phosphatase 6 regulatory subunit 2 OS=Homo sapiens GN=PPP6R2 PE=1 SV=2	42	25	90.6	86.4	102.1	99.9	75.6	85.5	120.5
O75175	CCR4-NOT transcription complex subunit 3 OS=Homo sapiens GN=CNOT3 PE=1 SV=1	28	26	35.8	41.8	77.9	104.5	126.4	190.1	100.4
O75179	Ankyrin repeat domain-containing protein 17 OS=Homo sapiens GN=ANKRD17 PE=1 SV=3	39	85	67.8	66.5	77.8	88.8	147.2	199.4	128.6
O75190	DnaJ homolog subfamily B member 6 OS=Homo sapiens GN=DNAJB6 PE=1 SV=2	25	7	119.4	196.1	110.8	54.5	181.7	190.7	33.3
O75191	Xylulose kinase OS=Homo sapiens GN=XYLB PE=1 SV=3	36	14	85.7	82.0	102.5	111.9	72.9	71.6	139.5
O75223	Gamma-glutamylcyclotransferase OS=Homo sapiens GN=GGCT PE=1 SV=1	84	17	104.5	86.3	131.2	124.1	83.9	94.7	159.7
O75306	NADH dehydrogenase [ubiquinone] iron-sulfur protein 2, mitochondrial OS=Homo sapiens GN=NDUFS2 PE=1 SV=2	61	24	259.2	235.1	69.9	22.2	7.4	4.4	7.0
O75312	Zinc finger protein ZPR1 OS=Homo sapiens GN=ZPR1 PE=1 SV=1	63	21	89.1	95.3	116.3	112.2	76.9	86.4	123.0
O75323	Protein NipSnap homolog 2 OS=Homo sapiens GN=GBAS PE=1 SV=1	69	19	268.6	197.2	64.0	22.4	8.8	7.5	8.9
O75330	Hyaluronan mediated motility receptor OS=Homo sapiens GN=HMMR PE=1 SV=2	65	52	68.5	70.9	82.6	97.0	152.9	202.6	117.0
O75340	Programmed cell death protein 6 OS=Homo sapiens GN=PDCD6 PE=1 SV=1	55	11	119.4	97.3	110.6	115.1	94.4	72.2	142.2
O75347	Tubulin-specific chaperone A OS=Homo sapiens GN=TBCA PE=1 SV=3	81	17	110.9	98.8	122.1	122.2	81.3	89.8	158.3
O75351	Vacuolar protein sorting-associated protein 4B OS=Homo sapiens GN=VPS4B PE=1 SV=2	53	28	116.2	120.7	126.8	120.3	101.4	74.1	93.4
O75367	Core histone macro-H2A.1 OS=Homo sapiens GN=H2AFY PE=1 SV=4	50	19	96.9	59.3	56.0	55.4	91.0	151.3	169.2
O75368	SH3 domain-binding glutamic acid-rich-like protein OS=Homo sapiens GN=SH3BGRL PE=1 SV=1	85	12	65.6	80.8	129.3	124.6	83.2	97.0	139.3
O75369	Filamin-B OS=Homo sapiens GN=FLNB PE=1 SV=2	81	191	88.7	101.7	124.9	119.7	90.6	71.8	103.8
O75376	Nuclear receptor corepressor 1 OS=Homo sapiens GN=NCOR1 PE=1 SV=2	29	51	101.3	98.6	98.1	104.8	104.4	103.8	122.1
O75381	Peroxisomal membrane protein PEX14 OS=Homo sapiens GN=PEX14 PE=1 SV=1	45	16	55.0	59.7	188.0	228.8	130.0	62.4	10.0
O75386	Tubby-related protein 3 OS=Homo sapiens GN=TULP3 PE=1 SV=2	42	15	47.9	72.7	131.4	154.4	78.3	48.7	33.1
O75390	Citrate synthase, mitochondrial OS=Homo sapiens GN=CS PE=1 SV=2	52	25	265.5	211.0	72.8	21.9	9.8	9.6	12.6
O75396	Vesicle-trafficking protein SEC22b OS=Homo sapiens GN=SEC22B PE=1 SV=4	49	13	56.3	85.8	99.5	159.0	132.5	65.0	78.5
O75400	Pre-mRNA-processing factor 40 homolog A OS=Homo sapiens GN=PRPF40A PE=1 SV=2	35	40	64.4	56.6	71.3	84.7	126.5	212.2	160.7
O75410	Transforming acidic coiled-coil-containing protein 1 OS=Homo sapiens GN=TACC1 PE=1 SV=2	49	41	98.3	138.2	163.0	156.9	132.0	56.5	36.6
O75427	Leucine-rich repeat and calponin homology domain-containing protein 4 OS=Homo sapiens GN=LRCH4 PE=1 SV=2	59	30	73.1	101.1	109.0	115.6	139.6	73.8	44.3
O75431	Metaxin-2 OS=Homo sapiens GN=MTX2 PE=1 SV=1	60	19	274.2	262.2	91.6	36.4	9.4	8.3	9.1
O75436	Vacuolar protein sorting-associated protein 26A OS=Homo sapiens GN=VPS26A PE=1 SV=2	46	14	75.9	77.4	106.6	115.6	92.3	90.4	131.8
O75439	Mitochondrial-processing peptidase subunit beta OS=Homo sapiens GN=PMPCB PE=1 SV=2	59	30	258.8	218.2	71.0	25.3	8.6	7.6	11.9
O75446	Histone deacetylase complex subunit SAP30 OS=Homo sapiens GN=SAP30 PE=1 SV=1	24	5	180.1	164.4	129.6	99.6	110.9	107.2	108.0
O75448	Mediator of RNA polymerase II transcription subunit 24 OS=Homo sapiens GN=MED24 PE=1 SV=1	31	23	76.9	79.8	82.6	85.4	164.2	227.5	123.6
O75449	Katanin p60 ATPase-containing subunit A1 OS=Homo sapiens GN=KATNA1 PE=1 SV=1	37	16	99.8	89.9	103.2	85.8	89.5	95.8	126.1
O75475	PC4 and SFRS1-interacting protein OS=Homo sapiens GN=PSIP1 PE=1 SV=1	51	27	113.3	82.6	83.5	78.9	108.8	147.5	164.5
O75477	Erlin-1 OS=Homo sapiens GN=ERLIN1 PE=1 SV=1	45	25	63.6	88.2	123.6	160.1	152.2	70.5	20.9
O75489	NADH dehydrogenase [ubiquinone] iron-sulfur protein 3, mitochondrial OS=Homo sapiens GN=NDUFS3 PE=1 SV=1	61	22	255.9	225.9	66.4	20.7	7.7	4.4	6.6
O75494	Serine/arginine-rich splicing factor 10 OS=Homo sapiens GN=SRSF10 PE=1 SV=1	38	16	108.9	96.6	50.1	57.8	83.2	90.8	151.1
O75503	Ceroid-lipofuscinosis neuronal protein 5 OS=Homo sapiens GN=CLN5 PE=1 SV=2	34	13	50.5	102.6	140.7	165.9	125.9	44.9	13.3
O75521	Enoyl-CoA delta isomerase 2, mitochondrial OS=Homo sapiens GN=ECI2 PE=1 SV=4	73	30	120.9	131.1	140.9	134.0	104.6	40.5	7.3
O75525	KH domain-containing, RNA-binding, signal transduction-associated protein 3 OS=Homo sapiens GN=KHDRBS3 PE=1 SV=1	36	14	77.5	61.7	57.5	62.7	118.1	195.4	136.9
O75531	Barrier-to-autointegration factor OS=Homo sapiens GN=BANF1 PE=1 SV=1	85	15	85.6	77.8	68.5	70.6	115.2	91.2	123.4
O75533	Splicing factor 3B subunit 1 OS=Homo sapiens GN=SF3B1 PE=1 SV=3	69	98	58.2	53.9	69.7	78.6	99.0	168.7	215.4
O75534	Cold shock domain-containing protein E1 OS=Homo sapiens GN=CSDE1 PE=1 SV=2	63	58	102.2	95.7	100.0	102.4	87.3	87.9	115.2
O75569	Interferon-inducible double-stranded RNA-dependent protein kinase activator A OS=Homo sapiens GN=PRKRA PE=1 SV=1	73	25	63.5	65.2	72.6	88.0	161.4	266.9	152.6
O75586	Mediator of RNA polymerase II transcription subunit 6 OS=Homo sapiens GN=MED6 PE=1 SV=2	44	13	98.2	68.2	65.2	73.1	110.7	131.6	93.2
O75592	E3 ubiquitin-protein ligase MYCBP2 OS=Homo sapiens GN=MYCBP2 PE=1 SV=3	21	79	85.4	91.2	97.4	86.6	123.8	180.4	159.6
O75607	Nucleoplasmin-3 OS=Homo sapiens GN=NPM3 PE=1 SV=3	43	6	71.6	63.5	90.0	112.6	91.3	133.7	163.3
O75608	Acyl-protein thioesterase 1 OS=Homo sapiens GN=LYPLA1 PE=1 SV=1	44	7	165.0	137.9	119.3	103.4	73.6	77.5	90.4
O75616	GTPase Era, mitochondrial OS=Homo sapiens GN=ERAL1 PE=1 SV=2	40	14	270.0	229.0	83.0	29.8	12.7	9.6	10.8
O75643	U5 small nuclear ribonucleoprotein 200 kDa helicase OS=Homo sapiens GN=SNRNP200 PE=1 SV=2	66	157	67.0	65.7	71.6	79.1	124.7	162.5	172.4
O75663	TIP41-like protein OS=Homo sapiens GN=TIPRL PE=1 SV=2	75	21	103.7	97.9	111.3	112.7	82.2	82.4	130.2
O75683	Surfeit locus protein 6 OS=Homo sapiens GN=SURF6 PE=1 SV=3	57	18	73.2	66.6	82.7	82.5	113.3	215.0	211.8
O75691	Small subunit processome component 20 homolog OS=Homo sapiens GN=UTP20 PE=1 SV=3	28	72	88.6	86.1	73.3	78.5	134.4	212.0	141.7
O75694	Nuclear pore complex protein Nup155 OS=Homo sapiens GN=NUP155 PE=1 SV=1	42	46	96.5	118.4	137.8	136.9	102.1	61.3	36.6
O75695	Protein XRP2 OS=Homo sapiens GN=RP2 PE=1 SV=4	49	18	62.7	96.3	130.3	155.9	130.9	60.3	33.0
O75717	WD repeat and HMG-box DNA-binding protein 1 OS=Homo sapiens GN=WDHD1 PE=1 SV=1	55	50	89.4	83.8	115.9	117.8	82.1	93.6	154.5
O75746	Calcium-binding mitochondrial carrier protein Aralar1 OS=Homo sapiens GN=SLC25A12 PE=1 SV=2	67	38	268.9	244.0	77.9	29.8	14.4	11.8	11.7
O75781	Paralemmin-1 OS=Homo sapiens GN=PALM PE=1 SV=2	38	19	44.2	82.9	242.8	267.2	114.5	73.9	39.9
O75787	Renin receptor OS=Homo sapiens GN=ATP6AP2 PE=1 SV=2	51	17	73.3	113.5	130.8	150.7	161.4	78.2	24.3
O75791	GRB2-related adapter protein 2 OS=Homo sapiens GN=GRAP2 PE=1 SV=1	67	21	66.3	66.1	118.9	154.0	56.1	70.9	112.0
O75792	Ribonuclease H2 subunit A OS=Homo sapiens GN=RNASEH2A PE=1 SV=2	69	27	94.2	81.6	97.4	93.8	95.4	119.0	126.0
O75794	Cell division cycle protein 123 homolog OS=Homo sapiens GN=CDC123 PE=1 SV=1	57	22	92.4	99.2	111.7	110.3	86.1	77.7	95.9
O75818	Ribonuclease P protein subunit p40 OS=Homo sapiens GN=RPP40 PE=1 SV=3	45	13	71.6	64.8	70.4	79.0	89.5	136.7	143.1
O75821	Eukaryotic translation initiation factor 3 subunit G OS=Homo sapiens GN=EIF3G PE=1 SV=2	56	23	83.3	72.8	92.4	93.1	101.1	146.3	154.1
O75822	Eukaryotic translation initiation factor 3 subunit J OS=Homo sapiens GN=EIF3J PE=1 SV=2	52	25	53.9	48.2	98.4	96.5	115.5	169.3	185.0
O75832	26S proteasome non-ATPase regulatory subunit 10 OS=Homo sapiens GN=PSMD10 PE=1 SV=1	46	11	109.8	103.2	158.0	140.5	103.8	120.8	155.6
O75844	CAAX prenyl protease 1 homolog OS=Homo sapiens GN=ZMPSTE24 PE=1 SV=2	30	16	52.1	78.0	105.2	121.7	150.1	92.8	27.2
O75874	Isocitrate dehydrogenase [NADP] cytoplasmic OS=Homo sapiens GN=IDH1 PE=1 SV=2	69	36	87.6	76.7	114.5	118.0	81.4	89.0	149.6
O75879	Glutamyl-tRNA(Gln) amidotransferase subunit B, mitochondrial OS=Homo sapiens GN=GATB PE=1 SV=1	55	24	309.7	249.4	72.0	26.2	9.6	10.1	14.6
O75880	Protein SCO1 homolog, mitochondrial OS=Homo sapiens GN=SCO1 PE=1 SV=1	27	7	148.4	185.1	114.8	104.8	92.5	122.6	105.6
O75882	Attractin OS=Homo sapiens GN=ATRN PE=1 SV=2	18	21	60.1	101.1	142.0	163.2	172.8	100.6	52.2
O75886	Signal transducing adapter molecule 2 OS=Homo sapiens GN=STAM2 PE=1 SV=1	14	7	84.8	96.1	128.2	133.3	132.1	82.7	117.8
O75909	Cyclin-K OS=Homo sapiens GN=CCNK PE=1 SV=2	34	13	42.3	46.1	62.0	69.9	135.4	233.2	145.1
O75915	PRA1 family protein 3 OS=Homo sapiens GN=ARL6IP5 PE=1 SV=1	35	11	89.2	110.5	91.0	110.2	120.8	68.0	13.5
O75934	Pre-mRNA-splicing factor SPF27 OS=Homo sapiens GN=BCAS2 PE=1 SV=1	81	23	75.2	63.8	75.5	86.0	133.1	219.6	167.6
O75935	Dynactin subunit 3 OS=Homo sapiens GN=DCTN3 PE=1 SV=1	60	13	77.3	87.6	125.2	128.3	92.6	105.3	155.6
O75937	DnaJ homolog subfamily C member 8 OS=Homo sapiens GN=DNAJC8 PE=1 SV=2	62	26	83.9	65.9	87.3	101.4	108.4	176.6	200.0
O75940	Survival of motor neuron-related-splicing factor 30 OS=Homo sapiens GN=SMNDC1 PE=1 SV=1	48	9	63.6	51.1	89.1	85.9	123.6	270.3	213.1
O75947	ATP synthase subunit d, mitochondrial OS=Homo sapiens GN=ATP5H PE=1 SV=3	90	23	261.9	214.6	72.9	22.1	7.7	7.3	6.1
O75955	Flotillin-1 OS=Homo sapiens GN=FLOT1 PE=1 SV=3	76	30	58.7	120.0	154.8	182.0	162.0	64.7	30.4
O75976	Carboxypeptidase D OS=Homo sapiens GN=CPD PE=1 SV=2	43	49	44.1	76.7	92.0	101.0	150.2	122.8	56.7
O75995	SAM and SH3 domain-containing protein 3 OS=Homo sapiens GN=SASH3 PE=1 SV=2	76	15	102.0	80.2	103.4	112.0	107.0	116.1	154.9
O76003	Glutaredoxin-3 OS=Homo sapiens GN=GLRX3 PE=1 SV=2	49	25	90.1	89.1	113.3	109.3	80.1	89.8	127.8
O76021	Ribosomal L1 domain-containing protein 1 OS=Homo sapiens GN=RSL1D1 PE=1 SV=3	59	38	87.5	63.5	64.0	62.3	129.2	216.9	150.0
O76024	Wolframin OS=Homo sapiens GN=WFS1 PE=1 SV=2	28	21	75.0	96.1	106.5	128.2	164.7	68.6	23.9
O76031	ATP-dependent Clp protease ATP-binding subunit clpX-like, mitochondrial OS=Homo sapiens GN=CLPX PE=1 SV=2	63	42	281.5	224.1	67.0	22.9	8.3	6.9	7.7
O76071	Probable cytosolic iron-sulfur protein assembly protein CIAO1 OS=Homo sapiens GN=CIAO1 PE=1 SV=1	46	11	79.2	79.8	122.1	124.5	72.8	71.3	138.3
O76094	Signal recognition particle subunit SRP72 OS=Homo sapiens GN=SRP72 PE=1 SV=3	73	53	82.6	107.5	119.4	126.0	90.2	68.7	86.8
O76095	Protein JTB OS=Homo sapiens GN=JTB PE=1 SV=1	15	3	116.1	173.1	173.0	126.9	137.1	63.0	61.0
O94762	ATP-dependent DNA helicase Q5 OS=Homo sapiens GN=RECQL5 PE=1 SV=2	40	26	77.6	65.7	69.9	74.6	116.9	154.1	89.0
O94763	Unconventional prefoldin RPB5 interactor 1 OS=Homo sapiens GN=URI1 PE=1 SV=3	45	22	52.1	77.4	79.6	113.0	166.6	257.6	126.5
O94766	Galactosylgalactosylxylosylprotein 3-beta-glucuronosyltransferase 3 OS=Homo sapiens GN=B3GAT3 PE=1 SV=2	44	13	101.4	187.7	196.4	153.3	114.1	83.6	46.2
O94776	Metastasis-associated protein MTA2 OS=Homo sapiens GN=MTA2 PE=1 SV=1	63	49	123.8	102.2	108.3	105.9	101.0	110.7	162.3
O94804	Serine/threonine-protein kinase 10 OS=Homo sapiens GN=STK10 PE=1 SV=1	40	35	81.9	82.2	126.5	130.7	114.8	143.9	144.3
O94819	Kelch repeat and BTB domain-containing protein 11 OS=Homo sapiens GN=KBTBD11 PE=1 SV=1	44	19	136.4	114.9	128.6	107.2	139.4	136.1	125.5
O94822	E3 ubiquitin-protein ligase listerin OS=Homo sapiens GN=LTN1 PE=1 SV=6	23	30	76.6	89.2	93.1	88.4	113.7	129.5	111.5
O94826	Mitochondrial import receptor subunit TOM70 OS=Homo sapiens GN=TOMM70A PE=1 SV=1	74	42	247.4	210.0	101.1	40.0	20.5	12.5	14.6
O94832	Unconventional myosin-Id OS=Homo sapiens GN=MYO1D PE=1 SV=2	52	53	67.4	111.7	141.3	152.3	143.0	57.7	21.6
O94842	TOX high mobility group box family member 4 OS=Homo sapiens GN=TOX4 PE=1 SV=1	24	11	160.1	111.0	92.6	93.7	93.7	100.1	103.0
O94855	Protein transport protein Sec24D OS=Homo sapiens GN=SEC24D PE=1 SV=2	31	24	88.8	118.8	133.1	137.7	98.3	103.8	128.1
O94868	F-BAR and double SH3 domains protein 2 OS=Homo sapiens GN=FCHSD2 PE=1 SV=3	36	22	81.2	116.0	169.1	151.0	111.6	43.6	52.1
O94874	E3 UFM1-protein ligase 1 OS=Homo sapiens GN=UFL1 PE=1 SV=2	64	54	54.1	94.6	120.1	133.1	175.8	94.9	30.9
O94887	FERM, RhoGEF and pleckstrin domain-containing protein 2 OS=Homo sapiens GN=FARP2 PE=1 SV=3	25	16	86.2	116.6	186.3	160.8	169.4	92.0	57.5
O94888	UBX domain-containing protein 7 OS=Homo sapiens GN=UBXN7 PE=1 SV=2	41	19	111.8	115.1	126.8	122.3	93.5	105.6	163.3
O94901	SUN domain-containing protein 1 OS=Homo sapiens GN=SUN1 PE=1 SV=3	40	23	108.3	123.6	115.3	130.5	135.3	59.7	16.6
O94903	Proline synthase co-transcribed bacterial homolog protein OS=Homo sapiens GN=PROSC PE=1 SV=1	62	18	156.1	129.3	123.7	109.8	75.0	41.8	77.2
O94905	Erlin-2 OS=Homo sapiens GN=ERLIN2 PE=1 SV=1	68	30	61.7	84.9	117.4	132.0	143.4	81.2	15.2
O94906	Pre-mRNA-processing factor 6 OS=Homo sapiens GN=PRPF6 PE=1 SV=1	67	71	65.9	64.4	76.4	84.9	123.5	163.6	124.1
O94913	Pre-mRNA cleavage complex 2 protein Pcf11 OS=Homo sapiens GN=PCF11 PE=1 SV=3	39	46	85.9	77.9	71.4	83.3	118.9	139.2	112.1
O94915	Protein furry homolog-like OS=Homo sapiens GN=FRYL PE=1 SV=2	26	68	57.9	80.6	98.6	109.0	106.8	111.1	96.0
O94919	Endonuclease domain-containing 1 protein OS=Homo sapiens GN=ENDOD1 PE=1 SV=2	47	19	45.9	74.8	132.5	159.9	121.6	115.7	59.2
O94925	Glutaminase kidney isoform, mitochondrial OS=Homo sapiens GN=GLS PE=1 SV=1	63	40	258.7	218.4	73.9	25.5	8.5	6.5	10.9
O94927	HAUS augmin-like complex subunit 5 OS=Homo sapiens GN=HAUS5 PE=1 SV=2	39	25	116.0	110.1	94.6	90.3	83.6	103.9	120.3
O94966	Ubiquitin carboxyl-terminal hydrolase 19 OS=Homo sapiens GN=USP19 PE=1 SV=2	39	34	92.9	119.0	120.9	115.9	137.5	91.7	76.9
O94973	AP-2 complex subunit alpha-2 OS=Homo sapiens GN=AP2A2 PE=1 SV=2	64	53	64.1	98.2	117.0	122.3	106.5	95.0	98.7
O94979	Protein transport protein Sec31A OS=Homo sapiens GN=SEC31A PE=1 SV=3	33	41	80.2	78.1	105.0	110.4	90.1	111.4	158.4
O94986	Centrosomal protein of 152 kDa OS=Homo sapiens GN=CEP152 PE=1 SV=4	27	32	243.2	241.6	114.3	57.9	34.9	31.2	37.7
O94992	Protein HEXIM1 OS=Homo sapiens GN=HEXIM1 PE=1 SV=1	44	13	95.3	93.1	127.6	138.4	104.7	99.8	227.9
O95067	G2/mitotic-specific cyclin-B2 OS=Homo sapiens GN=CCNB2 PE=1 SV=1	54	19	69.8	77.5	98.2	109.2	107.7	135.1	138.2
O95071	E3 ubiquitin-protein ligase UBR5 OS=Homo sapiens GN=UBR5 PE=1 SV=2	37	80	105.6	105.2	106.2	105.6	89.2	87.6	138.5
O95104	Splicing factor, arginine/serine-rich 15 OS=Homo sapiens GN=SCAF4 PE=1 SV=3	23	20	69.9	63.1	71.4	85.2	180.2	202.6	141.9
O95140	Mitofusin-2 OS=Homo sapiens GN=MFN2 PE=1 SV=3	34	22	239.8	228.4	81.3	48.4	32.1	25.5	29.2
O95149	Snurportin-1 OS=Homo sapiens GN=SNUPN PE=1 SV=1	21	11	97.2	90.6	98.0	104.9	72.6	71.5	108.7
O95155	Ubiquitin conjugation factor E4 B OS=Homo sapiens GN=UBE4B PE=1 SV=1	38	36	125.8	116.5	137.9	125.2	92.1	88.5	121.8
O95159	Zinc finger protein-like 1 OS=Homo sapiens GN=ZFPL1 PE=1 SV=2	50	11	86.3	132.1	157.1	99.9	131.6	77.4	37.6
O95163	Elongator complex protein 1 OS=Homo sapiens GN=IKBKAP PE=1 SV=3	45	49	104.8	111.8	113.2	104.6	86.7	86.2	126.8
O95182	NADH dehydrogenase [ubiquinone] 1 alpha subcomplex subunit 7 OS=Homo sapiens GN=NDUFA7 PE=1 SV=3	84	11	260.5	207.2	66.1	26.0	8.3	8.7	12.5
O95183	Vesicle-associated membrane protein 5 OS=Homo sapiens GN=VAMP5 PE=1 SV=1	33	3	48.7	82.2	100.3	107.6	107.7	65.7	29.6
O95197	Reticulon-3 OS=Homo sapiens GN=RTN3 PE=1 SV=2	24	17	54.1	78.5	105.6	122.1	142.3	80.9	50.5
O95202	LETM1 and EF-hand domain-containing protein 1, mitochondrial OS=Homo sapiens GN=LETM1 PE=1 SV=1	59	51	261.0	229.7	71.1	22.6	9.2	4.4	5.6
O95218	Zinc finger Ran-binding domain-containing protein 2 OS=Homo sapiens GN=ZRANB2 PE=1 SV=2	36	13	55.5	48.1	100.9	110.6	90.3	144.1	148.2
O95232	Luc7-like protein 3 OS=Homo sapiens GN=LUC7L3 PE=1 SV=2	50	24	49.2	43.1	57.0	72.2	118.8	202.1	172.2
O95235	Kinesin-like protein KIF20A OS=Homo sapiens GN=KIF20A PE=1 SV=1	44	28	111.3	114.8	121.9	110.7	89.6	116.3	99.2
O95239	Chromosome-associated kinesin KIF4A OS=Homo sapiens GN=KIF4A PE=1 SV=3	63	68	141.5	132.9	99.5	79.1	94.2	116.8	99.7
O95248	Myotubularin-related protein 5 OS=Homo sapiens GN=SBF1 PE=1 SV=3	46	66	86.3	102.9	109.4	119.2	127.7	110.9	96.3
O95249	Golgi SNAP receptor complex member 1 OS=Homo sapiens GN=GOSR1 PE=1 SV=1	71	23	69.6	90.9	144.9	152.2	126.3	71.6	46.1
O95251	Histone acetyltransferase KAT7 OS=Homo sapiens GN=KAT7 PE=1 SV=1	43	21	109.0	107.6	93.6	92.8	95.0	123.3	128.6
O95292	Vesicle-associated membrane protein-associated protein B/C OS=Homo sapiens GN=VAPB PE=1 SV=3	64	19	71.9	108.1	124.4	119.5	147.9	92.2	22.4
O95295	SNARE-associated protein Snapin OS=Homo sapiens GN=SNAPIN PE=1 SV=1	68	10	42.4	73.0	101.2	115.6	120.6	104.9	66.6
O95297	Myelin protein zero-like protein 1 OS=Homo sapiens GN=MPZL1 PE=1 SV=1	22	6	53.7	100.5	140.8	149.9	150.4	80.8	27.8
O95299	NADH dehydrogenase [ubiquinone] 1 alpha subcomplex subunit 10, mitochondrial OS=Homo sapiens GN=NDUFA10 PE=1 SV=1	47	20	264.0	241.9	100.1	31.0	9.1	7.2	14.2
O95319	CUGBP Elav-like family member 2 OS=Homo sapiens GN=CELF2 PE=1 SV=1	42	21	66.5	59.7	59.2	72.2	124.6	183.7	191.9
O95336	6-phosphogluconolactonase OS=Homo sapiens GN=PGLS PE=1 SV=2	67	15	107.4	90.0	123.3	120.1	90.6	81.1	132.7
O95347	Structural maintenance of chromosomes protein 2 OS=Homo sapiens GN=SMC2 PE=1 SV=2	71	109	106.5	90.0	84.3	86.3	97.3	122.9	112.5
O95372	Acyl-protein thioesterase 2 OS=Homo sapiens GN=LYPLA2 PE=1 SV=1	54	11	90.3	83.9	113.9	117.8	75.6	76.3	128.9
O95373	Importin-7 OS=Homo sapiens GN=IPO7 PE=1 SV=1	29	31	77.8	79.0	131.1	125.0	96.3	126.0	175.2
O95376	E3 ubiquitin-protein ligase ARIH2 OS=Homo sapiens GN=ARIH2 PE=1 SV=1	33	12	103.3	103.8	133.3	126.9	90.7	94.4	177.1
O95379	Tumor necrosis factor alpha-induced protein 8 OS=Homo sapiens GN=TNFAIP8 PE=1 SV=1	30	6	32.7	40.8	152.7	134.9	76.6	99.0	135.3
O95391	Pre-mRNA-splicing factor SLU7 OS=Homo sapiens GN=SLU7 PE=1 SV=2	30	15	82.3	79.1	96.2	95.7	158.3	203.9	166.7
O95394	Phosphoacetylglucosamine mutase OS=Homo sapiens GN=PGM3 PE=1 SV=1	28	13	94.2	69.4	98.6	98.3	96.2	63.5	149.8
O95400	CD2 antigen cytoplasmic tail-binding protein 2 OS=Homo sapiens GN=CD2BP2 PE=1 SV=1	43	15	79.9	78.4	89.1	88.7	144.8	184.7	126.8
O95402	Mediator of RNA polymerase II transcription subunit 26 OS=Homo sapiens GN=MED26 PE=1 SV=2	30	10	46.3	45.2	55.3	73.5	134.0	232.3	120.1
O95425	Supervillin OS=Homo sapiens GN=SVIL PE=1 SV=2	25	38	77.0	119.6	125.5	128.4	111.1	73.5	62.9
O95433	Activator of 90 kDa heat shock protein ATPase homolog 1 OS=Homo sapiens GN=AHSA1 PE=1 SV=1	76	26	111.1	91.9	120.3	122.0	78.7	72.1	143.0
O95453	Poly(A)-specific ribonuclease PARN OS=Homo sapiens GN=PARN PE=1 SV=1	40	27	109.0	106.8	105.4	90.9	86.2	102.3	112.9
O95456	Proteasome assembly chaperone 1 OS=Homo sapiens GN=PSMG1 PE=1 SV=1	62	15	84.7	73.9	108.1	111.0	86.5	99.6	177.4
O95466	Formin-like protein 1 OS=Homo sapiens GN=FMNL1 PE=1 SV=3	53	74	57.1	82.0	125.0	132.8	123.4	67.2	49.5
O95470	Sphingosine-1-phosphate lyase 1 OS=Homo sapiens GN=SGPL1 PE=1 SV=3	50	31	61.2	79.7	98.8	124.4	141.2	67.8	18.0
O95479	GDH/6PGL endoplasmic bifunctional protein OS=Homo sapiens GN=H6PD PE=1 SV=2	53	37	72.0	111.3	122.4	153.1	161.9	69.5	27.1
O95486	Protein transport protein Sec24A OS=Homo sapiens GN=SEC24A PE=1 SV=2	25	22	111.5	122.2	120.4	113.7	122.7	117.8	106.8
O95487	Protein transport protein Sec24B OS=Homo sapiens GN=SEC24B PE=1 SV=2	33	31	91.3	116.2	104.2	98.1	109.2	127.7	80.5
O95551	Tyrosyl-DNA phosphodiesterase 2 OS=Homo sapiens GN=TDP2 PE=1 SV=1	38	11	104.6	91.3	105.1	101.0	82.1	86.8	125.7
O95562	Vesicle transport protein SFT2B OS=Homo sapiens GN=SFT2D2 PE=1 SV=1	18	4	44.0	47.8	139.9	148.1	173.3	193.9	129.8
O95571	Persulfide dioxygenase ETHE1, mitochondrial OS=Homo sapiens GN=ETHE1 PE=1 SV=2	87	16	218.5	207.0	76.4	60.8	37.0	22.8	33.8
O95573	Long-chain-fatty-acid--CoA ligase 3 OS=Homo sapiens GN=ACSL3 PE=1 SV=3	73	47	66.4	98.0	114.8	134.8	142.2	78.6	21.0
O95602	DNA-directed RNA polymerase I subunit RPA1 OS=Homo sapiens GN=POLR1A PE=1 SV=2	47	61	118.8	97.3	101.7	98.6	98.3	112.0	108.0
O95613	Pericentrin OS=Homo sapiens GN=PCNT PE=1 SV=4	37	102	176.8	151.2	99.2	74.6	72.6	84.2	83.0
O95628	CCR4-NOT transcription complex subunit 4 OS=Homo sapiens GN=CNOT4 PE=1 SV=3	29	13	53.5	62.3	92.9	98.0	148.4	202.2	109.6
O95630	STAM-binding protein OS=Homo sapiens GN=STAMBP PE=1 SV=1	54	24	124.9	114.4	129.5	148.4	122.3	90.9	104.7
O95639	Cleavage and polyadenylation specificity factor subunit 4 OS=Homo sapiens GN=CPSF4 PE=1 SV=1	66	16	90.9	79.6	79.3	77.7	150.9	159.4	120.2
O95671	N-acetylserotonin O-methyltransferase-like protein OS=Homo sapiens GN=ASMTL PE=1 SV=3	47	28	126.5	126.6	118.4	97.3	95.1	66.1	88.2
O95674	Phosphatidate cytidylyltransferase 2 OS=Homo sapiens GN=CDS2 PE=1 SV=1	35	10	57.3	95.9	118.1	144.7	175.0	108.8	20.4
O95684	FGFR1 oncogene partner OS=Homo sapiens GN=FGFR1OP PE=1 SV=1	44	16	107.2	110.4	81.2	83.2	86.0	111.1	143.5
O95714	E3 ubiquitin-protein ligase HERC2 OS=Homo sapiens GN=HERC2 PE=1 SV=2	34	130	64.3	77.7	109.4	138.0	141.2	96.6	83.3
O95716	Ras-related protein Rab-3D OS=Homo sapiens GN=RAB3D PE=1 SV=1	63	18	71.4	104.9	127.9	132.8	162.1	99.2	48.5
O95721	Synaptosomal-associated protein 29 OS=Homo sapiens GN=SNAP29 PE=1 SV=1	83	24	67.8	89.1	124.4	126.3	106.0	96.4	62.4
O95747	Serine/threonine-protein kinase OSR1 OS=Homo sapiens GN=OXSR1 PE=1 SV=1	53	25	118.9	108.6	131.2	129.4	107.2	110.4	123.4
O95757	Heat shock 70 kDa protein 4L OS=Homo sapiens GN=HSPA4L PE=1 SV=3	77	70	101.2	88.6	119.7	110.6	88.8	78.0	122.9
O95758	Polypyrimidine tract-binding protein 3 OS=Homo sapiens GN=PTBP3 PE=1 SV=2	45	21	62.7	67.4	69.9	78.8	140.9	199.4	145.8
O95777	U6 snRNA-associated Sm-like protein LSm8 OS=Homo sapiens GN=LSM8 PE=1 SV=3	89	6	77.9	73.2	112.0	92.1	125.8	117.6	181.0
O95782	AP-2 complex subunit alpha-1 OS=Homo sapiens GN=AP2A1 PE=1 SV=3	67	61	55.2	80.6	125.6	125.1	108.5	91.9	76.2
O95786	Probable ATP-dependent RNA helicase DDX58 OS=Homo sapiens GN=DDX58 PE=1 SV=2	23	18	104.6	97.7	93.3	86.0	78.9	69.2	84.7
O95793	Double-stranded RNA-binding protein Staufen homolog 1 OS=Homo sapiens GN=STAU1 PE=1 SV=2	65	43	53.6	56.3	64.9	80.4	146.1	250.8	145.3
O95801	Tetratricopeptide repeat protein 4 OS=Homo sapiens GN=TTC4 PE=1 SV=3	60	20	145.6	130.8	143.4	116.1	103.4	93.1	110.5
O95816	BAG family molecular chaperone regulator 2 OS=Homo sapiens GN=BAG2 PE=1 SV=1	73	15	91.2	91.4	126.6	146.0	115.5	99.6	132.7
O95817	BAG family molecular chaperone regulator 3 OS=Homo sapiens GN=BAG3 PE=1 SV=3	65	22	78.6	79.4	101.7	120.6	84.4	95.6	141.2
O95819	Mitogen-activated protein kinase kinase kinase kinase 4 OS=Homo sapiens GN=MAP4K4 PE=1 SV=2	61	77	63.4	87.1	109.8	117.1	128.4	98.9	65.1
O95831	Apoptosis-inducing factor 1, mitochondrial OS=Homo sapiens GN=AIFM1 PE=1 SV=1	59	36	276.9	206.0	65.8	23.2	9.6	6.5	8.6
O95834	Echinoderm microtubule-associated protein-like 2 OS=Homo sapiens GN=EML2 PE=1 SV=1	28	14	117.3	106.4	157.8	129.7	111.7	107.9	149.6
O95861	3'(2'),5'-bisphosphate nucleotidase 1 OS=Homo sapiens GN=BPNT1 PE=1 SV=1	59	20	127.3	94.7	107.4	118.4	75.3	77.7	160.6
O95864	Fatty acid desaturase 2 OS=Homo sapiens GN=FADS2 PE=1 SV=1	36	20	45.9	87.6	122.8	159.4	169.6	104.1	27.1
O95865	N(G),N(G)-dimethylarginine dimethylaminohydrolase 2 OS=Homo sapiens GN=DDAH2 PE=1 SV=1	75	17	58.7	75.8	134.3	154.8	106.1	67.3	90.0
O95870	Abhydrolase domain-containing protein 16A OS=Homo sapiens GN=ABHD16A PE=1 SV=3	48	24	74.8	123.0	126.9	144.8	173.0	76.3	19.9
O95881	Thioredoxin domain-containing protein 12 OS=Homo sapiens GN=TXNDC12 PE=1 SV=1	52	12	83.3	106.2	124.9	134.9	157.4	64.5	18.0
O95926	Pre-mRNA-splicing factor SYF2 OS=Homo sapiens GN=SYF2 PE=1 SV=1	43	11	59.4	67.4	66.1	97.8	137.7	213.4	203.5
O95983	Methyl-CpG-binding domain protein 3 OS=Homo sapiens GN=MBD3 PE=1 SV=1	42	13	106.9	83.2	91.5	76.7	91.2	108.6	123.6
O95985	DNA topoisomerase 3-beta-1 OS=Homo sapiens GN=TOP3B PE=1 SV=1	57	39	71.6	69.7	74.0	89.1	132.3	184.7	116.4
O96000	NADH dehydrogenase [ubiquinone] 1 beta subcomplex subunit 10 OS=Homo sapiens GN=NDUFB10 PE=1 SV=3	52	13	284.8	221.5	69.3	34.6	14.5	8.7	9.9
O96005	Cleft lip and palate transmembrane protein 1 OS=Homo sapiens GN=CLPTM1 PE=1 SV=1	38	19	66.8	97.6	114.0	117.3	154.6	75.3	16.2
O96008	Mitochondrial import receptor subunit TOM40 homolog OS=Homo sapiens GN=TOMM40 PE=1 SV=1	63	20	263.3	225.8	85.5	28.7	12.2	5.3	6.4
O96011	Peroxisomal membrane protein 11B OS=Homo sapiens GN=PEX11B PE=1 SV=1	69	21	43.1	81.5	120.2	169.5	131.3	65.8	14.8
O96013	Serine/threonine-protein kinase PAK 4 OS=Homo sapiens GN=PAK4 PE=1 SV=1	53	22	77.6	76.8	102.9	109.9	101.8	163.3	117.5
O96017	Serine/threonine-protein kinase Chk2 OS=Homo sapiens GN=CHEK2 PE=1 SV=1	38	19	97.8	94.6	111.2	105.6	93.7	88.0	111.7
O96019	Actin-like protein 6A OS=Homo sapiens GN=ACTL6A PE=1 SV=1	52	21	108.4	91.3	99.0	89.8	98.7	109.3	120.6
P00167	Cytochrome b5 OS=Homo sapiens GN=CYB5A PE=1 SV=2	54	7	80.3	121.2	126.1	127.4	170.5	89.5	22.9
P00338	L-lactate dehydrogenase A chain OS=Homo sapiens GN=LDHA PE=1 SV=2	94	39	74.9	68.9	98.7	97.2	75.2	86.3	145.3
P00367	Glutamate dehydrogenase 1, mitochondrial OS=Homo sapiens GN=GLUD1 PE=1 SV=2	64	45	271.3	214.5	66.4	23.1	14.5	11.9	8.5
P00374	Dihydrofolate reductase OS=Homo sapiens GN=DHFR PE=1 SV=2	78	19	108.7	106.3	117.0	108.8	93.8	82.8	105.7
P00387	NADH-cytochrome b5 reductase 3 OS=Homo sapiens GN=CYB5R3 PE=1 SV=3	83	23	74.4	101.8	111.3	157.3	141.7	78.6	28.4
P00390	Glutathione reductase, mitochondrial OS=Homo sapiens GN=GSR PE=1 SV=2	58	26	137.4	110.9	99.5	96.6	61.4	66.6	124.5
P00403	Cytochrome c oxidase subunit 2 OS=Homo sapiens GN=MT-CO2 PE=1 SV=1	31	7	270.5	244.5	70.9	22.9	17.1	8.2	15.2
P00441	Superoxide dismutase [Cu-Zn] OS=Homo sapiens GN=SOD1 PE=1 SV=2	97	18	66.6	62.3	105.5	103.7	74.2	131.1	189.5
P00491	Purine nucleoside phosphorylase OS=Homo sapiens GN=PNP PE=1 SV=2	89	24	68.0	63.2	114.2	110.0	76.6	87.9	175.1
P00492	Hypoxanthine-guanine phosphoribosyltransferase OS=Homo sapiens GN=HPRT1 PE=1 SV=2	70	16	76.9	69.8	113.7	113.6	87.6	84.8	159.1
P00505	Aspartate aminotransferase, mitochondrial OS=Homo sapiens GN=GOT2 PE=1 SV=3	78	35	274.2	235.5	78.8	23.0	8.8	6.9	10.7
P00558	Phosphoglycerate kinase 1 OS=Homo sapiens GN=PGK1 PE=1 SV=3	95	52	93.7	80.3	119.3	122.9	81.1	98.6	154.3
P00734	Prothrombin OS=Homo sapiens GN=F2 PE=1 SV=2	11	8	248.8	223.6	146.1	77.3	33.1	16.0	6.2
P00761	Trypsin OS=Sus scrofa OX=9823 PE=1 SV=1	35	6	34.7	54.5	100.9	105.2	99.4	177.0	141.8
P00813	Adenosine deaminase OS=Homo sapiens GN=ADA PE=1 SV=3	88	38	90.6	79.0	114.2	124.7	86.6	89.5	166.2
P00966	Argininosuccinate synthase OS=Homo sapiens GN=ASS1 PE=1 SV=2	66	25	102.7	94.5	111.1	104.9	80.2	89.2	145.0
P01112	GTPase HRas OS=Homo sapiens GN=HRAS PE=1 SV=1	86	16	70.2	100.5	141.5	141.7	135.1	75.0	39.1
P01116	GTPase KRas OS=Homo sapiens GN=KRAS PE=1 SV=1	70	13	61.9	122.4	159.8	185.3	170.4	70.1	33.7
P01130	Low-density lipoprotein receptor OS=Homo sapiens GN=LDLR PE=1 SV=1	33	22	43.9	65.5	94.8	110.6	142.6	111.0	44.3
P01137	Transforming growth factor beta-1 OS=Homo sapiens GN=TGFB1 PE=1 SV=2	51	16	67.0	87.0	129.3	126.9	216.4	69.1	30.9
P01733	T-cell receptor beta chain V region YT35 OS=Homo sapiens GN=TRBV12-3 PE=1 SV=1	25	3	6.6	11.2	158.6	176.4	139.5	113.9	31.2
P01737	T-cell receptor alpha chain V region PY14 OS=Homo sapiens PE=1 SV=1	21	4	70.1	119.2	142.3	149.0	172.8	147.9	71.1
P01889	HLA class I histocompatibility antigen, B-7 alpha chain OS=Homo sapiens GN=HLA-B PE=1 SV=3	69	34	57.4	96.7	131.0	148.8	148.1	61.2	28.5
P02649	Apolipoprotein E OS=Homo sapiens GN=APOE PE=1 SV=1	12	4	246.4	194.4	163.4	114.0	77.4	40.6	38.8
P02686	Myelin basic protein OS=Homo sapiens GN=MBP PE=1 SV=3	38	6	76.9	106.9	111.0	110.3	102.8	63.3	42.7
P02765	Alpha-2-HS-glycoprotein OS=Homo sapiens GN=AHSG PE=1 SV=1	7	5	118.6	125.4	134.5	123.3	117.5	79.7	100.7
P02769	Serum albumin OS=Bos taurus OX=9913 GN=ALB PE=1 SV=4	80	63	101.2	107.2	132.3	114.5	98.6	68.5	80.0
P02786	Transferrin receptor protein 1 OS=Homo sapiens GN=TFRC PE=1 SV=2	71	72	53.6	75.9	94.7	114.3	129.5	135.6	100.9
P02787	Serotransferrin OS=Homo sapiens GN=TF PE=1 SV=3	4	3	19.4	53.1	83.7	102.8	137.2	241.4	101.1
P02794	Ferritin heavy chain OS=Homo sapiens GN=FTH1 PE=1 SV=2	72	12	82.5	89.7	74.9	130.8	103.0	63.8	135.5
P04040	Catalase OS=Homo sapiens GN=CAT PE=1 SV=3	80	50	66.7	92.8	137.9	209.8	124.6	44.1	18.2
P04049	RAF proto-oncogene serine/threonine-protein kinase OS=Homo sapiens GN=RAF1 PE=1 SV=1	44	21	104.3	105.8	148.3	147.1	111.9	118.5	143.4
P04053	DNA nucleotidylexotransferase OS=Homo sapiens GN=DNTT PE=1 SV=3	42	21	90.1	102.3	86.3	84.8	98.0	118.1	96.1
P04075	Fructose-bisphosphate aldolase A OS=Homo sapiens GN=ALDOA PE=1 SV=2	91	43	115.2	88.9	101.6	113.1	79.1	80.5	150.1
P04080	Cystatin-B OS=Homo sapiens GN=CSTB PE=1 SV=2	52	4	70.9	80.6	75.1	60.4	70.5	99.7	125.6
P04083	Annexin A1 OS=Homo sapiens GN=ANXA1 PE=1 SV=2	76	30	87.6	72.5	109.7	110.7	90.9	72.1	141.3
P04150	Glucocorticoid receptor OS=Homo sapiens GN=NR3C1 PE=1 SV=1	24	13	123.2	142.4	126.1	139.4	121.5	120.0	118.4
P04179	Superoxide dismutase [Mn], mitochondrial OS=Homo sapiens GN=SOD2 PE=1 SV=2	56	13	262.6	241.1	82.1	25.0	8.0	4.4	10.4
P04183	Thymidine kinase, cytosolic OS=Homo sapiens GN=TK1 PE=1 SV=2	64	15	121.1	169.7	136.7	137.6	88.4	80.0	87.2
P04234	T-cell surface glycoprotein CD3 delta chain OS=Homo sapiens GN=CD3D PE=1 SV=1	28	9	36.1	81.2	120.0	136.9	169.9	99.5	19.6
P04264	Keratin, type II cytoskeletal 1 OS=Homo sapiens GN=KRT1 PE=1 SV=6	55	38	33.2	68.6	167.7	100.1	96.2	209.1	95.2
P04350	Tubulin beta-4A chain OS=Homo sapiens GN=TUBB4A PE=1 SV=2	85	36	115.9	109.7	105.2	104.9	86.3	59.3	119.8
P04406	Glyceraldehyde-3-phosphate dehydrogenase OS=Homo sapiens GN=GAPDH PE=1 SV=3	95	44	92.3	79.6	88.8	87.4	122.0	118.5	133.0
P04439	HLA class I histocompatibility antigen, A-3 alpha chain OS=Homo sapiens GN=HLA-A PE=1 SV=2	70	31	52.7	90.7	125.5	135.7	145.0	71.5	30.1
P04632	Calpain small subunit 1 OS=Homo sapiens GN=CAPNS1 PE=1 SV=1	81	17	107.4	116.3	138.1	122.1	93.7	96.0	156.9
P04818	Thymidylate synthase OS=Homo sapiens GN=TYMS PE=1 SV=3	64	20	77.0	61.5	122.2	122.1	91.3	88.8	154.5
P04843	Dolichyl-diphosphooligosaccharide--protein glycosyltransferase subunit 1 OS=Homo sapiens GN=RPN1 PE=1 SV=1	77	61	77.5	103.4	108.0	126.6	138.9	59.8	15.3
P04844	Dolichyl-diphosphooligosaccharide--protein glycosyltransferase subunit 2 OS=Homo sapiens GN=RPN2 PE=1 SV=3	58	35	60.0	102.8	120.6	138.1	157.4	81.7	18.9
P04899	Guanine nucleotide-binding protein G(i) subunit alpha-2 OS=Homo sapiens GN=GNAI2 PE=1 SV=3	81	37	55.8	100.9	126.0	129.5	145.3	51.2	30.2
P04920	Anion exchange protein 2 OS=Homo sapiens GN=SLC4A2 PE=1 SV=4	21	17	62.2	109.1	119.9	150.0	127.6	64.0	31.2
P05023	Sodium/potassium-transporting ATPase subunit alpha-1 OS=Homo sapiens GN=ATP1A1 PE=1 SV=1	55	69	49.0	91.3	140.0	147.5	149.8	61.3	18.2
P05026	Sodium/potassium-transporting ATPase subunit beta-1 OS=Homo sapiens GN=ATP1B1 PE=1 SV=1	45	13	49.4	119.7	138.0	146.0	140.6	63.3	14.1
P05067	Amyloid beta A4 protein OS=Homo sapiens GN=APP PE=1 SV=3	26	18	54.3	100.5	140.8	157.7	205.7	156.9	53.6
P05106	Integrin beta-3 OS=Homo sapiens GN=ITGB3 PE=1 SV=2	20	11	85.3	160.4	150.7	167.3	208.8	73.2	26.7
P05107	Integrin beta-2 OS=Homo sapiens GN=ITGB2 PE=1 SV=2	64	53	65.0	106.3	126.9	135.0	160.6	80.2	26.3
P05141	ADP/ATP translocase 2 OS=Homo sapiens GN=SLC25A5 PE=1 SV=7	67	39	293.6	238.6	77.1	25.5	13.2	5.6	11.0
P05161	Ubiquitin-like protein ISG15 OS=Homo sapiens GN=ISG15 PE=1 SV=5	54	10	88.1	79.8	109.8	116.2	78.1	86.6	138.1
P05165	Propionyl-CoA carboxylase alpha chain, mitochondrial OS=Homo sapiens GN=PCCA PE=1 SV=4	54	31	281.2	237.0	68.6	24.4	10.8	9.4	15.0
P05166	Propionyl-CoA carboxylase beta chain, mitochondrial OS=Homo sapiens GN=PCCB PE=1 SV=3	65	30	299.0	260.7	77.8	29.1	12.1	11.2	11.6
P05198	Eukaryotic translation initiation factor 2 subunit 1 OS=Homo sapiens GN=EIF2S1 PE=1 SV=3	82	40	68.7	65.0	76.5	80.5	125.4	203.7	173.6
P05204	Non-histone chromosomal protein HMG-17 OS=Homo sapiens GN=HMGN2 PE=1 SV=3	62	8	25.4	8.5	37.0	78.1	33.6	131.0	405.5
P05387	60S acidic ribosomal protein P2 OS=Homo sapiens GN=RPLP2 PE=1 SV=1	100	17	69.4	69.4	58.7	80.0	149.9	227.7	128.7
P05388	60S acidic ribosomal protein P0 OS=Homo sapiens GN=RPLP0 PE=1 SV=1	68	28	52.1	54.4	58.8	69.8	138.8	211.3	146.9
P05455	Lupus La protein OS=Homo sapiens GN=SSB PE=1 SV=2	68	44	80.3	74.7	108.1	95.4	101.8	85.7	134.0
P05556	Integrin beta-1 OS=Homo sapiens GN=ITGB1 PE=1 SV=2	48	38	32.0	65.4	86.4	93.0	99.2	46.2	18.2
P05771	Protein kinase C beta type OS=Homo sapiens GN=PRKCB PE=1 SV=4	51	41	113.7	119.6	124.7	114.6	84.9	64.3	92.6
P06127	T-cell surface glycoprotein CD5 OS=Homo sapiens GN=CD5 PE=1 SV=2	51	23	52.8	76.4	146.8	150.9	144.2	85.3	34.5
P06132	Uroporphyrinogen decarboxylase OS=Homo sapiens GN=UROD PE=1 SV=2	54	13	89.1	85.5	118.5	126.2	101.1	103.0	161.9
P06213	Insulin receptor OS=Homo sapiens GN=INSR PE=1 SV=4	25	37	87.3	120.5	129.1	146.4	139.9	70.0	27.2
P06239	Tyrosine-protein kinase Lck OS=Homo sapiens GN=LCK PE=1 SV=6	74	35	70.4	110.2	128.2	136.3	121.1	54.8	37.6
P06280	Alpha-galactosidase A OS=Homo sapiens GN=GLA PE=1 SV=1	39	16	52.7	88.2	140.3	172.9	145.4	52.6	20.4
P06396	Gelsolin OS=Homo sapiens GN=GSN PE=1 SV=1	31	19	122.9	120.4	140.8	127.4	96.6	98.1	119.5
P06400	Retinoblastoma-associated protein OS=Homo sapiens GN=RB1 PE=1 SV=2	62	66	92.7	93.7	84.6	76.6	99.2	154.2	150.7
P06454	Prothymosin alpha OS=Homo sapiens GN=PTMA PE=1 SV=2	27	8	41.7	32.3	132.3	120.4	89.4	144.1	204.4
P06493	Cyclin-dependent kinase 1 OS=Homo sapiens GN=CDK1 PE=1 SV=3	83	29	106.4	107.5	92.1	88.7	88.3	93.5	82.7
P06576	ATP synthase subunit beta, mitochondrial OS=Homo sapiens GN=ATP5B PE=1 SV=3	91	45	271.4	217.9	69.2	25.0	16.0	10.5	11.5
P06729	T-cell surface antigen CD2 OS=Homo sapiens GN=CD2 PE=1 SV=2	43	19	29.2	42.4	125.7	246.4	77.5	93.7	111.2
P06730	Eukaryotic translation initiation factor 4E OS=Homo sapiens GN=EIF4E PE=1 SV=2	34	12	57.7	53.0	81.6	89.3	122.6	205.8	173.7
P06733	Alpha-enolase OS=Homo sapiens GN=ENO1 PE=1 SV=2	88	52	72.3	65.1	87.7	87.9	77.4	66.3	116.3
P06744	Glucose-6-phosphate isomerase OS=Homo sapiens GN=GPI PE=1 SV=4	66	44	96.6	80.2	106.2	109.6	78.5	87.9	160.3
P06746	DNA polymerase beta OS=Homo sapiens GN=POLB PE=1 SV=3	55	17	94.6	81.0	75.2	84.7	102.2	122.9	131.3
P06748	Nucleophosmin OS=Homo sapiens GN=NPM1 PE=1 SV=2	82	32	58.3	58.8	70.1	81.9	146.1	215.9	138.6
P06753	Tropomyosin alpha-3 chain OS=Homo sapiens GN=TPM3 PE=1 SV=2	51	27	83.8	95.5	146.0	129.7	102.3	109.3	143.7
P06756	Integrin alpha-V OS=Homo sapiens GN=ITGAV PE=1 SV=2	23	18	71.8	113.9	115.9	127.7	136.3	60.1	46.6
P06865	Beta-hexosaminidase subunit alpha OS=Homo sapiens GN=HEXA PE=1 SV=2	46	28	36.7	73.2	148.2	159.5	144.0	51.2	20.1
P07099	Epoxide hydrolase 1 OS=Homo sapiens GN=EPHX1 PE=1 SV=1	60	31	56.0	91.6	112.9	132.8	149.7	78.6	25.2
P07195	L-lactate dehydrogenase B chain OS=Homo sapiens GN=LDHB PE=1 SV=2	66	32	67.4	65.5	95.7	97.3	79.4	79.5	123.6
P07203	Glutathione peroxidase 1 OS=Homo sapiens GN=GPX1 PE=1 SV=4	85	13	254.3	201.9	109.5	69.6	50.7	38.6	51.3
P07237	Protein disulfide-isomerase OS=Homo sapiens GN=P4HB PE=1 SV=3	81	64	61.2	85.4	124.0	144.4	151.7	69.9	13.5
P07305	Histone H1.0 OS=Homo sapiens GN=H1F0 PE=1 SV=3	23	5	60.9	38.2	45.3	62.2	139.9	206.7	179.6
P07311	Acylphosphatase-1 OS=Homo sapiens GN=ACYP1 PE=1 SV=2	70	9	86.1	80.9	113.5	115.6	108.9	166.2	161.3
P07339	Cathepsin D OS=Homo sapiens GN=CTSD PE=1 SV=1	60	27	55.1	102.0	151.5	157.6	142.0	47.0	15.3
P07355	Annexin A2 OS=Homo sapiens GN=ANXA2 PE=1 SV=2	78	40	77.7	88.0	112.3	134.3	106.9	60.1	106.1
P07384	Calpain-1 catalytic subunit OS=Homo sapiens GN=CAPN1 PE=1 SV=1	50	34	116.1	101.8	110.6	112.6	70.4	67.6	131.7
P07437	Tubulin beta chain OS=Homo sapiens GN=TUBB PE=1 SV=2	86	40	87.3	90.7	94.1	88.9	84.1	75.0	99.1
P07602	Prosaposin OS=Homo sapiens GN=PSAP PE=1 SV=2	62	31	45.1	89.3	128.1	129.0	165.1	90.2	24.8
P07686	Beta-hexosaminidase subunit beta OS=Homo sapiens GN=HEXB PE=1 SV=3	52	36	45.1	81.6	145.0	158.6	146.6	55.9	20.7
P07737	Profilin-1 OS=Homo sapiens GN=PFN1 PE=1 SV=2	79	21	100.7	85.0	109.6	110.3	75.4	79.3	129.9
P07741	Adenine phosphoribosyltransferase OS=Homo sapiens GN=APRT PE=1 SV=2	91	19	114.3	92.2	77.3	64.9	60.7	46.3	74.5
P07814	Bifunctional glutamate/proline--tRNA ligase OS=Homo sapiens GN=EPRS PE=1 SV=5	74	141	80.3	73.8	87.5	90.7	88.8	121.3	194.9
P07858	Cathepsin B OS=Homo sapiens GN=CTSB PE=1 SV=3	48	18	52.3	110.7	140.3	189.9	182.9	68.3	20.2
P07900	Heat shock protein HSP 90-alpha OS=Homo sapiens GN=HSP90AA1 PE=1 SV=5	78	92	92.5	84.2	117.9	116.2	82.5	82.1	155.6
P07910	Heterogeneous nuclear ribonucleoproteins C1/C2 OS=Homo sapiens GN=HNRNPC PE=1 SV=4	57	30	76.8	64.9	64.1	64.1	120.3	183.8	161.8
P07947	Tyrosine-protein kinase Yes OS=Homo sapiens GN=YES1 PE=1 SV=3	61	26	64.5	122.6	158.2	170.7	160.8	69.5	35.9
P07954	Fumarate hydratase, mitochondrial OS=Homo sapiens GN=FH PE=1 SV=3	76	37	225.7	181.1	137.2	58.6	15.9	22.4	45.9
P08133	Annexin A6 OS=Homo sapiens GN=ANXA6 PE=1 SV=3	87	79	78.5	81.0	113.8	122.3	92.0	86.1	145.1
P08195	4F2 cell-surface antigen heavy chain OS=Homo sapiens GN=SLC3A2 PE=1 SV=3	48	38	63.7	112.5	153.5	151.2	150.7	54.9	17.6
P08236	Beta-glucuronidase OS=Homo sapiens GN=GUSB PE=1 SV=2	33	19	55.0	97.6	124.0	147.5	140.2	56.6	16.7
P08238	Heat shock protein HSP 90-beta OS=Homo sapiens GN=HSP90AB1 PE=1 SV=4	80	91	96.4	88.5	117.3	107.0	87.8	70.9	141.7
P08240	Signal recognition particle receptor subunit alpha OS=Homo sapiens GN=SRPR PE=1 SV=2	75	45	64.5	86.2	137.5	145.3	136.0	80.4	17.2
P08243	Asparagine synthetase [glutamine-hydrolyzing] OS=Homo sapiens GN=ASNS PE=1 SV=4	65	35	87.9	81.4	95.2	99.0	69.0	77.4	119.9
P08397	Porphobilinogen deaminase OS=Homo sapiens GN=HMBS PE=1 SV=2	42	13	93.2	81.0	113.8	115.2	83.3	96.6	153.0
P08559	Pyruvate dehydrogenase E1 component subunit alpha, somatic form, mitochondrial OS=Homo sapiens GN=PDHA1 PE=1 SV=3	65	32	292.8	228.6	63.5	19.2	7.1	8.3	8.0
P08574	Cytochrome c1, heme protein, mitochondrial OS=Homo sapiens GN=CYC1 PE=1 SV=3	35	13	238.6	204.7	97.4	40.7	17.6	12.8	8.5
P08575	Receptor-type tyrosine-protein phosphatase C OS=Homo sapiens GN=PTPRC PE=1 SV=2	54	96	52.5	101.8	136.4	133.4	149.2	80.2	29.7
P08579	U2 small nuclear ribonucleoprotein B'' OS=Homo sapiens GN=SNRPB2 PE=1 SV=1	36	9	81.1	91.8	89.7	70.1	187.9	192.1	181.8
P08621	U1 small nuclear ribonucleoprotein 70 kDa OS=Homo sapiens GN=SNRNP70 PE=1 SV=2	55	29	46.0	34.4	64.5	77.6	124.6	195.2	170.1
P08648	Integrin alpha-5 OS=Homo sapiens GN=ITGA5 PE=1 SV=2	26	21	64.4	77.1	123.7	139.7	135.7	87.3	65.6
P08670	Vimentin OS=Homo sapiens GN=VIM PE=1 SV=4	94	75	89.3	73.9	95.5	86.1	76.4	96.9	161.1
P08708	40S ribosomal protein S17 OS=Homo sapiens GN=RPS17 PE=1 SV=2	76	17	48.7	46.1	58.9	74.3	130.8	206.7	149.0
P08754	Guanine nucleotide-binding protein G(k) subunit alpha OS=Homo sapiens GN=GNAI3 PE=1 SV=3	69	32	64.6	115.9	135.6	146.0	165.8	47.5	25.2
P08758	Annexin A5 OS=Homo sapiens GN=ANXA5 PE=1 SV=2	62	21	83.2	84.0	115.2	127.2	92.9	87.3	170.9
P08865	40S ribosomal protein SA OS=Homo sapiens GN=RPSA PE=1 SV=4	69	24	46.4	46.5	69.9	86.0	151.1	191.3	155.1
P09001	39S ribosomal protein L3, mitochondrial OS=Homo sapiens GN=MRPL3 PE=1 SV=1	52	16	264.4	260.3	86.4	31.4	12.8	13.0	25.6
P09012	U1 small nuclear ribonucleoprotein A OS=Homo sapiens GN=SNRPA PE=1 SV=3	44	15	42.5	25.2	71.7	78.5	141.5	231.3	156.9
P09104	Gamma-enolase OS=Homo sapiens GN=ENO2 PE=1 SV=3	82	29	96.0	78.2	119.5	118.0	91.6	78.9	144.2
P09110	3-ketoacyl-CoA thiolase, peroxisomal OS=Homo sapiens GN=ACAA1 PE=1 SV=2	77	30	71.4	116.0	151.8	162.2	158.1	56.2	8.0
P09132	Signal recognition particle 19 kDa protein OS=Homo sapiens GN=SRP19 PE=1 SV=3	72	13	91.8	98.1	132.6	132.8	97.0	49.0	72.3
P09211	Glutathione S-transferase P OS=Homo sapiens GN=GSTP1 PE=1 SV=2	72	19	88.4	81.8	117.9	108.2	86.7	85.9	142.3
P09234	U1 small nuclear ribonucleoprotein C OS=Homo sapiens GN=SNRPC PE=1 SV=1	32	7	50.0	45.3	76.8	97.0	104.5	222.5	224.3
P09326	CD48 antigen OS=Homo sapiens GN=CD48 PE=1 SV=2	42	16	53.3	83.0	135.4	135.5	161.8	80.3	46.6
P09417	Dihydropteridine reductase OS=Homo sapiens GN=QDPR PE=1 SV=2	69	15	125.9	125.4	96.6	91.4	64.0	76.9	100.9
P09429	High mobility group protein B1 OS=Homo sapiens GN=HMGB1 PE=1 SV=3	59	27	146.1	89.1	84.1	76.4	67.8	70.3	103.0
P09471	Guanine nucleotide-binding protein G(o) subunit alpha OS=Homo sapiens GN=GNAO1 PE=1 SV=4	40	16	59.7	77.4	103.2	115.0	102.1	55.6	34.8
P09488	Glutathione S-transferase Mu 1 OS=Homo sapiens GN=GSTM1 PE=1 SV=3	69	22	82.2	87.1	110.3	106.2	69.6	79.3	119.5
P09496	Clathrin light chain A OS=Homo sapiens GN=CLTA PE=1 SV=1	27	15	81.4	106.4	120.1	126.3	99.2	72.9	84.7
P09497	Clathrin light chain B OS=Homo sapiens GN=CLTB PE=1 SV=1	30	13	99.0	132.9	163.4	145.9	111.8	94.3	77.5
P09543	2',3'-cyclic-nucleotide 3'-phosphodiesterase OS=Homo sapiens GN=CNP PE=1 SV=2	63	41	78.5	118.3	141.6	139.9	141.6	67.4	21.6
P09564	T-cell antigen CD7 OS=Homo sapiens GN=CD7 PE=1 SV=1	21	5	73.5	100.6	121.3	133.8	159.5	153.0	131.2
P09622	Dihydrolipoyl dehydrogenase, mitochondrial OS=Homo sapiens GN=DLD PE=1 SV=2	69	33	271.0	200.1	73.1	31.4	13.4	12.4	18.7
P09651	Heterogeneous nuclear ribonucleoprotein A1 OS=Homo sapiens GN=HNRNPA1 PE=1 SV=5	77	41	69.8	54.5	52.5	90.5	128.3	124.3	198.0
P09661	U2 small nuclear ribonucleoprotein A' OS=Homo sapiens GN=SNRPA1 PE=1 SV=2	82	31	96.9	82.1	81.9	95.1	107.8	118.4	152.0
P09669	Cytochrome c oxidase subunit 6C OS=Homo sapiens GN=COX6C PE=1 SV=2	53	9	287.4	219.8	68.8	27.5	14.7	11.0	11.4
P09693	T-cell surface glycoprotein CD3 gamma chain OS=Homo sapiens GN=CD3G PE=1 SV=1	45	9	51.8	98.6	139.2	139.9	172.2	110.4	28.7
P09874	Poly [ADP-ribose] polymerase 1 OS=Homo sapiens GN=PARP1 PE=1 SV=4	71	96	83.7	68.7	73.0	76.2	104.2	151.9	191.1
P09884	DNA polymerase alpha catalytic subunit OS=Homo sapiens GN=POLA1 PE=1 SV=2	30	35	96.1	97.1	115.6	106.8	93.2	98.8	130.4
P09960	Leukotriene A-4 hydrolase OS=Homo sapiens GN=LTA4H PE=1 SV=2	60	43	92.9	86.0	110.0	115.4	79.3	86.0	144.6
P09972	Fructose-bisphosphate aldolase C OS=Homo sapiens GN=ALDOC PE=1 SV=2	72	27	82.3	74.8	105.0	120.4	75.1	88.0	136.7
P0C0L4	Complement C4-A OS=Homo sapiens GN=C4A PE=1 SV=2	3	8	73.1	109.6	118.4	121.1	133.1	80.9	39.3
P0C7P0	CDGSH iron-sulfur domain-containing protein 3, mitochondrial OS=Homo sapiens GN=CISD3 PE=1 SV=1	50	8	261.0	217.0	76.3	24.5	10.8	10.1	8.1
P0CAP2	DNA-directed RNA polymerase II subunit GRINL1A OS=Homo sapiens GN=POLR2M PE=1 SV=1	54	12	103.8	102.3	114.4	107.0	99.8	110.3	140.7
P0DJD0	RANBP2-like and GRIP domain-containing protein 1 OS=Homo sapiens GN=RGPD1 PE=2 SV=1	30	54	63.2	73.6	111.8	102.0	103.0	82.4	58.9
P0DMV9	Heat shock 70 kDa protein 1B OS=Homo sapiens GN=HSPA1B PE=1 SV=1	71	57	84.7	85.6	122.1	118.4	93.0	96.1	132.0
P10155	60 kDa SS-A/Ro ribonucleoprotein OS=Homo sapiens GN=TROVE2 PE=1 SV=2	57	28	114.6	106.1	101.4	112.0	85.9	87.7	131.7
P10242	Transcriptional activator Myb OS=Homo sapiens GN=MYB PE=1 SV=2	15	10	126.4	110.4	83.2	88.8	90.8	76.3	90.9
P10253	Lysosomal alpha-glucosidase OS=Homo sapiens GN=GAA PE=1 SV=4	38	33	52.9	97.2	136.6	157.9	133.7	45.0	19.9
P10321	HLA class I histocompatibility antigen, Cw-7 alpha chain OS=Homo sapiens GN=HLA-C PE=1 SV=3	63	23	61.5	104.1	118.8	133.9	153.2	90.7	30.3
P10515	Dihydrolipoyllysine-residue acetyltransferase component of pyruvate dehydrogenase complex, mitochondrial OS=Homo sapiens GN=DLAT PE=1 SV=3	49	29	291.3	219.4	65.8	18.3	3.1	4.1	8.5
P10586	Receptor-type tyrosine-protein phosphatase F OS=Homo sapiens GN=PTPRF PE=1 SV=2	30	37	57.1	102.7	118.6	119.5	114.6	54.3	21.0
P10599	Thioredoxin OS=Homo sapiens GN=TXN PE=1 SV=3	90	11	140.8	98.5	102.2	99.7	73.3	61.9	135.8
P10606	Cytochrome c oxidase subunit 5B, mitochondrial OS=Homo sapiens GN=COX5B PE=1 SV=2	67	11	305.4	254.0	72.5	21.5	5.9	6.3	8.6
P10619	Lysosomal protective protein OS=Homo sapiens GN=CTSA PE=1 SV=2	40	19	50.7	94.7	158.6	169.6	161.2	66.3	24.9
P10636	Microtubule-associated protein tau OS=Homo sapiens GN=MAPT PE=1 SV=5	27	16	77.4	51.8	83.9	84.2	127.6	155.5	144.2
P10644	cAMP-dependent protein kinase type I-alpha regulatory subunit OS=Homo sapiens GN=PRKAR1A PE=1 SV=1	74	32	71.5	82.7	133.7	134.6	100.1	74.1	101.5
P10747	T-cell-specific surface glycoprotein CD28 OS=Homo sapiens GN=CD28 PE=1 SV=1	35	10	44.7	86.3	110.3	115.7	117.5	59.0	23.3
P10768	S-formylglutathione hydrolase OS=Homo sapiens GN=ESD PE=1 SV=2	91	22	113.7	93.9	112.9	111.0	85.3	72.9	135.9
P10809	60 kDa heat shock protein, mitochondrial OS=Homo sapiens GN=HSPD1 PE=1 SV=2	86	87	257.6	204.3	66.4	22.0	11.7	8.7	12.9
P11021	78 kDa glucose-regulated protein OS=Homo sapiens GN=HSPA5 PE=1 SV=2	65	64	65.2	96.5	125.4	135.9	156.9	72.5	13.3
P11142	Heat shock cognate 71 kDa protein OS=Homo sapiens GN=HSPA8 PE=1 SV=1	81	73	91.3	81.4	114.5	120.3	90.0	91.3	148.0
P11166	Solute carrier family 2, facilitated glucose transporter member 1 OS=Homo sapiens GN=SLC2A1 PE=1 SV=2	16	9	58.0	111.7	135.2	131.7	143.0	45.8	17.9
P11169	Solute carrier family 2, facilitated glucose transporter member 3 OS=Homo sapiens GN=SLC2A3 PE=1 SV=1	17	7	42.0	80.1	138.8	156.7	123.2	72.1	30.1
P11171	Protein 4.1 OS=Homo sapiens GN=EPB41 PE=1 SV=4	61	58	60.2	114.2	141.7	150.4	137.4	63.3	28.8
P11172	Uridine 5'-monophosphate synthase OS=Homo sapiens GN=UMPS PE=1 SV=1	65	38	101.8	94.0	109.6	101.8	72.4	71.4	108.0
P11177	Pyruvate dehydrogenase E1 component subunit beta, mitochondrial OS=Homo sapiens GN=PDHB PE=1 SV=3	64	21	260.7	211.6	69.5	17.0	6.6	3.3	6.9
P11182	Lipoamide acyltransferase component of branched-chain alpha-keto acid dehydrogenase complex, mitochondrial OS=Homo sapiens GN=DBT PE=1 SV=3	52	25	257.0	176.5	66.0	25.4	17.0	20.4	17.1
P11216	Glycogen phosphorylase, brain form OS=Homo sapiens GN=PYGB PE=1 SV=5	66	61	112.6	111.0	119.0	119.7	90.6	81.1	124.5
P11233	Ras-related protein Ral-A OS=Homo sapiens GN=RALA PE=1 SV=1	64	16	51.4	89.2	198.7	220.8	115.0	87.6	40.5
P11234	Ras-related protein Ral-B OS=Homo sapiens GN=RALB PE=1 SV=1	63	13	60.0	93.0	155.6	164.3	174.6	75.6	30.7
P11274	Breakpoint cluster region protein OS=Homo sapiens GN=BCR PE=1 SV=2	42	42	83.4	93.1	140.9	140.7	81.6	88.5	109.9
P11279	Lysosome-associated membrane glycoprotein 1 OS=Homo sapiens GN=LAMP1 PE=1 SV=3	27	10	39.7	72.4	146.0	144.4	174.4	84.7	40.5
P11310	Medium-chain specific acyl-CoA dehydrogenase, mitochondrial OS=Homo sapiens GN=ACADM PE=1 SV=1	66	38	297.1	205.6	64.2	19.0	7.1	4.7	10.0
P11387	DNA topoisomerase 1 OS=Homo sapiens GN=TOP1 PE=1 SV=2	56	55	96.9	67.0	73.8	90.0	88.1	134.2	204.9
P11388	DNA topoisomerase 2-alpha OS=Homo sapiens GN=TOP2A PE=1 SV=3	56	105	152.8	103.7	74.7	66.5	89.5	115.9	116.0
P11413	Glucose-6-phosphate 1-dehydrogenase OS=Homo sapiens GN=G6PD PE=1 SV=4	79	41	114.1	113.1	124.2	125.2	92.2	61.6	115.6
P11441	Ubiquitin-like protein 4A OS=Homo sapiens GN=UBL4A PE=1 SV=1	66	10	64.4	70.3	95.8	101.1	74.8	95.7	131.4
P11498	Pyruvate carboxylase, mitochondrial OS=Homo sapiens GN=PC PE=1 SV=2	59	54	269.8	222.1	73.2	31.4	13.7	9.4	12.2
P11586	C-1-tetrahydrofolate synthase, cytoplasmic OS=Homo sapiens GN=MTHFD1 PE=1 SV=3	81	90	58.4	57.5	62.5	82.7	142.4	199.8	105.7
P11717	Cation-independent mannose-6-phosphate receptor OS=Homo sapiens GN=IGF2R PE=1 SV=3	64	150	42.6	56.5	81.3	103.2	163.7	178.9	115.3
P11766	Alcohol dehydrogenase class-3 OS=Homo sapiens GN=ADH5 PE=1 SV=4	56	25	76.4	72.8	113.9	109.8	68.0	94.1	166.8
P11908	Ribose-phosphate pyrophosphokinase 2 OS=Homo sapiens GN=PRPS2 PE=1 SV=2	62	24	107.6	97.7	126.2	121.8	80.2	84.8	155.8
P11940	Polyadenylate-binding protein 1 OS=Homo sapiens GN=PABPC1 PE=1 SV=2	75	58	68.3	58.9	65.4	95.9	119.1	155.0	191.0
P12004	Proliferating cell nuclear antigen OS=Homo sapiens GN=PCNA PE=1 SV=1	82	24	108.3	83.5	107.8	108.3	80.4	78.9	135.6
P12081	Histidine--tRNA ligase, cytoplasmic OS=Homo sapiens GN=HARS PE=1 SV=2	82	55	52.5	47.9	67.5	78.3	117.8	200.3	234.2
P12259	Coagulation factor V OS=Homo sapiens GN=F5 PE=1 SV=4	9	19	82.1	98.2	120.8	108.6	134.2	87.4	72.7
P12268	Inosine-5'-monophosphate dehydrogenase 2 OS=Homo sapiens GN=IMPDH2 PE=1 SV=2	76	47	132.2	111.4	129.5	115.2	72.8	69.6	111.9
P12270	Nucleoprotein TPR OS=Homo sapiens GN=TPR PE=1 SV=3	47	108	95.2	74.1	113.9	118.2	96.2	127.1	165.3
P12694	2-oxoisovalerate dehydrogenase subunit alpha, mitochondrial OS=Homo sapiens GN=BCKDHA PE=1 SV=2	54	20	284.7	227.0	64.0	22.0	10.5	4.5	8.9
P12814	Alpha-actinin-1 OS=Homo sapiens GN=ACTN1 PE=1 SV=2	70	67	90.6	87.9	134.7	112.3	111.0	87.1	129.0
P12931	Proto-oncogene tyrosine-protein kinase Src OS=Homo sapiens GN=SRC PE=1 SV=3	50	24	41.6	78.9	130.5	135.3	127.4	86.5	67.9
P12955	Xaa-Pro dipeptidase OS=Homo sapiens GN=PEPD PE=1 SV=3	31	17	105.2	95.1	154.3	151.7	125.8	65.5	188.5
P12956	X-ray repair cross-complementing protein 6 OS=Homo sapiens GN=XRCC6 PE=1 SV=2	78	68	79.3	67.8	77.2	77.6	102.3	131.5	237.8
P13010	X-ray repair cross-complementing protein 5 OS=Homo sapiens GN=XRCC5 PE=1 SV=3	85	76	73.7	67.5	72.4	74.2	96.2	136.9	234.9
P13073	Cytochrome c oxidase subunit 4 isoform 1, mitochondrial OS=Homo sapiens GN=COX4I1 PE=1 SV=1	62	19	276.2	243.6	72.3	20.9	6.8	1.5	4.4
P13196	5-aminolevulinate synthase, nonspecific, mitochondrial OS=Homo sapiens GN=ALAS1 PE=1 SV=2	45	25	249.6	237.9	83.9	36.2	21.7	12.0	19.2
P13489	Ribonuclease inhibitor OS=Homo sapiens GN=RNH1 PE=1 SV=2	85	34	105.0	84.2	117.0	102.2	76.7	72.4	121.9
P13591	Neural cell adhesion molecule 1 OS=Homo sapiens GN=NCAM1 PE=1 SV=3	10	7	185.3	175.0	161.5	147.4	151.7	42.7	47.7
P13598	Intercellular adhesion molecule 2 OS=Homo sapiens GN=ICAM2 PE=1 SV=2	28	8	54.6	98.4	120.2	129.2	134.9	74.3	31.1
P13612	Integrin alpha-4 OS=Homo sapiens GN=ITGA4 PE=1 SV=3	48	57	47.1	79.9	115.9	131.8	127.1	61.8	30.3
P13637	Sodium/potassium-transporting ATPase subunit alpha-3 OS=Homo sapiens GN=ATP1A3 PE=1 SV=3	57	58	58.5	105.2	134.2	147.8	152.1	64.0	21.4
P13639	Elongation factor 2 OS=Homo sapiens GN=EEF2 PE=1 SV=4	83	92	87.0	80.5	100.4	100.8	104.5	108.0	122.0
P13645	Keratin, type I cytoskeletal 10 OS=Homo sapiens GN=KRT10 PE=1 SV=6	58	29	23.2	47.0	166.5	141.5	111.9	195.6	81.7
P13667	Protein disulfide-isomerase A4 OS=Homo sapiens GN=PDIA4 PE=1 SV=2	71	75	65.1	96.4	121.5	133.4	142.7	74.6	16.3
P13674	Prolyl 4-hydroxylase subunit alpha-1 OS=Homo sapiens GN=P4HA1 PE=1 SV=2	52	27	64.3	95.1	122.6	142.2	154.9	66.7	12.2
P13693	Translationally-controlled tumor protein OS=Homo sapiens GN=TPT1 PE=1 SV=1	53	16	49.5	48.7	102.9	123.4	112.2	173.7	98.0
P13796	Plastin-2 OS=Homo sapiens GN=LCP1 PE=1 SV=6	87	61	75.2	70.2	109.5	103.3	88.2	83.9	143.3
P13798	Acylamino-acid-releasing enzyme OS=Homo sapiens GN=APEH PE=1 SV=4	55	32	109.5	91.6	122.4	122.0	92.1	77.0	158.8
P13804	Electron transfer flavoprotein subunit alpha, mitochondrial OS=Homo sapiens GN=ETFA PE=1 SV=1	76	26	289.8	215.8	73.6	21.9	6.0	5.9	8.4
P13807	Glycogen [starch] synthase, muscle OS=Homo sapiens GN=GYS1 PE=1 SV=2	50	32	55.6	60.5	65.9	80.7	155.4	216.8	54.4
P13861	cAMP-dependent protein kinase type II-alpha regulatory subunit OS=Homo sapiens GN=PRKAR2A PE=1 SV=2	70	26	126.7	122.6	123.4	110.9	96.1	61.6	69.4
P13984	General transcription factor IIF subunit 2 OS=Homo sapiens GN=GTF2F2 PE=1 SV=2	76	18	101.0	85.9	88.8	105.9	97.0	139.3	158.4
P13987	CD59 glycoprotein OS=Homo sapiens GN=CD59 PE=1 SV=1	28	7	66.8	108.1	121.0	113.7	141.1	78.2	41.5
P13995	Bifunctional methylenetetrahydrofolate dehydrogenase/cyclohydrolase, mitochondrial OS=Homo sapiens GN=MTHFD2 PE=1 SV=2	86	25	213.4	178.0	133.1	65.5	13.0	15.4	16.2
P14151	L-selectin OS=Homo sapiens GN=SELL PE=1 SV=2	22	11	116.7	147.6	183.2	159.2	147.9	36.4	55.7
P14174	Macrophage migration inhibitory factor OS=Homo sapiens GN=MIF PE=1 SV=4	41	4	104.5	90.7	123.6	118.5	94.9	82.5	138.2
P14209	CD99 antigen OS=Homo sapiens GN=CD99 PE=1 SV=1	16	4	26.8	40.6	153.9	175.9	147.4	87.5	25.6
P14314	Glucosidase 2 subunit beta OS=Homo sapiens GN=PRKCSH PE=1 SV=2	52	34	61.5	77.8	153.4	208.7	97.4	65.3	18.2
P14324	Farnesyl pyrophosphate synthase OS=Homo sapiens GN=FDPS PE=1 SV=4	31	16	94.6	88.4	108.7	109.5	77.3	73.8	157.6
P14373	Zinc finger protein RFP OS=Homo sapiens GN=TRIM27 PE=1 SV=1	38	14	59.5	77.9	113.1	124.0	134.3	72.8	23.6
P14550	Alcohol dehydrogenase [NADP(+)] OS=Homo sapiens GN=AKR1A1 PE=1 SV=3	73	22	89.2	80.6	112.6	118.8	74.4	84.0	132.2
P14618	Pyruvate kinase PKM OS=Homo sapiens GN=PKM PE=1 SV=4	85	62	93.1	81.5	95.1	94.1	71.4	71.4	137.5
P14625	Endoplasmin OS=Homo sapiens GN=HSP90B1 PE=1 SV=1	79	89	65.3	93.7	129.0	142.3	162.9	64.5	13.2
P14635	G2/mitotic-specific cyclin-B1 OS=Homo sapiens GN=CCNB1 PE=1 SV=1	39	14	97.9	78.3	84.1	77.5	96.7	141.5	104.0
P14649	Myosin light chain 6B OS=Homo sapiens GN=MYL6B PE=1 SV=1	62	13	86.9	92.8	91.2	89.7	84.0	98.8	149.6
P14678	Small nuclear ribonucleoprotein-associated proteins B and B' OS=Homo sapiens GN=SNRPB PE=1 SV=2	35	11	57.6	48.9	69.6	73.8	106.7	159.8	167.0
P14735	Insulin-degrading enzyme OS=Homo sapiens GN=IDE PE=1 SV=4	49	56	118.2	111.3	114.3	112.1	94.5	82.6	117.2
P14866	Heterogeneous nuclear ribonucleoprotein L OS=Homo sapiens GN=HNRNPL PE=1 SV=2	68	37	80.8	48.9	61.1	73.8	106.9	220.8	150.1
P14868	Aspartate--tRNA ligase, cytoplasmic OS=Homo sapiens GN=DARS PE=1 SV=2	79	52	88.3	90.2	88.6	91.4	82.9	110.1	187.6
P14927	Cytochrome b-c1 complex subunit 7 OS=Homo sapiens GN=UQCRB PE=1 SV=2	75	14	251.2	198.6	63.5	20.3	8.6	16.0	9.4
P15104	Glutamine synthetase OS=Homo sapiens GN=GLUL PE=1 SV=4	55	17	107.2	86.5	125.2	111.7	117.0	85.5	115.3
P15121	Aldose reductase OS=Homo sapiens GN=AKR1B1 PE=1 SV=3	78	22	84.7	71.6	103.1	101.6	70.1	83.2	148.9
P15151	Poliovirus receptor OS=Homo sapiens GN=PVR PE=1 SV=2	12	4	48.9	79.4	98.6	101.1	94.3	55.7	12.4
P15153	Ras-related C3 botulinum toxin substrate 2 OS=Homo sapiens GN=RAC2 PE=1 SV=1	61	12	106.7	100.0	88.3	89.3	101.9	70.1	110.6
P15170	Eukaryotic peptide chain release factor GTP-binding subunit ERF3A OS=Homo sapiens GN=GSPT1 PE=1 SV=1	65	40	101.2	95.5	110.5	121.1	79.1	70.2	132.3
P15311	Ezrin OS=Homo sapiens GN=EZR PE=1 SV=4	79	73	66.3	80.4	117.0	120.0	125.6	100.5	95.5
P15374	Ubiquitin carboxyl-terminal hydrolase isozyme L3 OS=Homo sapiens GN=UCHL3 PE=1 SV=1	67	15	83.1	79.0	113.6	119.9	86.8	85.1	143.6
P15498	Proto-oncogene vav OS=Homo sapiens GN=VAV1 PE=1 SV=4	58	53	107.7	114.0	135.4	125.6	109.9	84.7	101.6
P15531	Nucleoside diphosphate kinase A OS=Homo sapiens GN=NME1 PE=1 SV=1	70	12	55.6	63.9	138.8	121.6	107.1	131.6	206.6
P15586	N-acetylglucosamine-6-sulfatase OS=Homo sapiens GN=GNS PE=1 SV=3	41	17	55.0	94.6	132.7	147.3	148.2	48.9	16.1
P15848	Arylsulfatase B OS=Homo sapiens GN=ARSB PE=1 SV=1	34	15	50.7	93.1	131.7	152.7	130.0	59.5	25.2
P15880	40S ribosomal protein S2 OS=Homo sapiens GN=RPS2 PE=1 SV=2	67	27	51.4	54.3	62.4	71.1	136.7	197.9	133.3
P15923	Transcription factor E2-alpha OS=Homo sapiens GN=TCF3 PE=1 SV=1	36	17	70.6	64.1	118.5	121.3	77.3	104.4	141.2
P15927	Replication protein A 32 kDa subunit OS=Homo sapiens GN=RPA2 PE=1 SV=1	77	17	49.1	41.9	93.0	102.7	116.4	123.1	170.5
P16083	Ribosyldihydronicotinamide dehydrogenase [quinone] OS=Homo sapiens GN=NQO2 PE=1 SV=5	67	13	119.5	95.5	143.7	139.7	116.3	85.8	177.5
P16150	Leukosialin OS=Homo sapiens GN=SPN PE=1 SV=1	37	13	49.0	90.6	124.3	120.0	128.2	67.4	19.0
P16219	Short-chain specific acyl-CoA dehydrogenase, mitochondrial OS=Homo sapiens GN=ACADS PE=1 SV=1	58	22	261.7	212.0	66.0	18.2	5.0	3.0	7.3
P16278	Beta-galactosidase OS=Homo sapiens GN=GLB1 PE=1 SV=2	37	23	60.9	103.2	150.3	175.8	147.4	69.7	61.7
P16284	Platelet endothelial cell adhesion molecule OS=Homo sapiens GN=PECAM1 PE=1 SV=1	53	44	49.7	93.0	131.1	151.0	158.1	61.3	24.8
P16333	Cytoplasmic protein NCK1 OS=Homo sapiens GN=NCK1 PE=1 SV=1	67	26	96.0	112.6	137.7	125.8	108.5	59.8	78.3
P16401	Histone H1.5 OS=Homo sapiens GN=HIST1H1B PE=1 SV=3	33	16	115.4	68.3	59.4	59.3	102.4	159.8	176.4
P16402	Histone H1.3 OS=Homo sapiens GN=HIST1H1D PE=1 SV=2	40	18	104.5	61.3	61.2	60.7	116.3	188.3	193.6
P16435	NADPH--cytochrome P450 reductase OS=Homo sapiens GN=POR PE=1 SV=2	68	46	55.0	92.1	113.3	133.9	149.9	82.4	22.3
P16455	Methylated-DNA--protein-cysteine methyltransferase OS=Homo sapiens GN=MGMT PE=1 SV=1	58	11	122.5	102.9	122.2	109.5	115.0	123.4	133.7
P16591	Tyrosine-protein kinase Fer OS=Homo sapiens GN=FER PE=1 SV=2	30	20	94.9	106.3	94.1	92.8	110.2	86.1	54.1
P16615	Sarcoplasmic/endoplasmic reticulum calcium ATPase 2 OS=Homo sapiens GN=ATP2A2 PE=1 SV=1	49	60	64.1	94.9	120.2	134.1	152.8	93.2	21.7
P16885	1-phosphatidylinositol 4,5-bisphosphate phosphodiesterase gamma-2 OS=Homo sapiens GN=PLCG2 PE=1 SV=4	38	41	89.4	87.0	119.5	118.3	85.5	90.2	127.7
P16930	Fumarylacetoacetase OS=Homo sapiens GN=FAH PE=1 SV=2	42	13	83.5	68.9	114.6	126.5	67.3	79.6	153.6
P16949	Stathmin OS=Homo sapiens GN=STMN1 PE=1 SV=3	90	32	52.9	51.3	63.8	101.9	39.2	56.9	227.4
P16989	Y-box-binding protein 3 OS=Homo sapiens GN=YBX3 PE=1 SV=4	76	31	36.5	29.7	52.5	75.3	113.4	146.8	146.9
P17026	Zinc finger protein 22 OS=Homo sapiens GN=ZNF22 PE=1 SV=3	59	12	85.3	76.4	95.8	103.0	143.6	160.6	157.2
P17028	Zinc finger protein 24 OS=Homo sapiens GN=ZNF24 PE=1 SV=4	46	13	172.4	171.3	103.2	100.1	109.9	84.4	82.8
P17029	Zinc finger protein with KRAB and SCAN domains 1 OS=Homo sapiens GN=ZKSCAN1 PE=1 SV=3	24	10	122.6	111.3	101.2	95.5	90.6	86.7	92.2
P17096	High mobility group protein HMG-I/HMG-Y OS=Homo sapiens GN=HMGA1 PE=1 SV=3	56	6	152.9	72.1	65.7	55.9	91.7	171.3	169.2
P17174	Aspartate aminotransferase, cytoplasmic OS=Homo sapiens GN=GOT1 PE=1 SV=3	69	28	69.1	67.9	116.6	129.2	74.0	96.4	177.8
P17252	Protein kinase C alpha type OS=Homo sapiens GN=PRKCA PE=1 SV=4	64	50	106.7	106.6	116.0	123.7	102.0	63.0	107.4
P17480	Nucleolar transcription factor 1 OS=Homo sapiens GN=UBTF PE=1 SV=1	53	55	166.2	133.3	109.7	89.9	86.5	58.4	41.2
P17600	Synapsin-1 OS=Homo sapiens GN=SYN1 PE=1 SV=3	20	8	128.8	145.6	137.5	99.3	134.7	140.1	85.7
P17612	cAMP-dependent protein kinase catalytic subunit alpha OS=Homo sapiens GN=PRKACA PE=1 SV=2	58	28	66.0	77.3	143.3	152.5	93.8	91.4	115.0
P17706	Tyrosine-protein phosphatase non-receptor type 2 OS=Homo sapiens GN=PTPN2 PE=1 SV=2	58	28	86.6	102.8	104.7	99.7	130.2	69.7	44.0
P17812	CTP synthase 1 OS=Homo sapiens GN=CTPS1 PE=1 SV=2	64	42	76.8	72.9	147.4	146.0	71.2	99.0	176.8
P17844	Probable ATP-dependent RNA helicase DDX5 OS=Homo sapiens GN=DDX5 PE=1 SV=1	67	72	81.7	72.2	69.8	74.1	114.6	167.2	130.5
P17858	ATP-dependent 6-phosphofructokinase, liver type OS=Homo sapiens GN=PFKL PE=1 SV=6	53	36	115.7	113.6	108.2	104.0	104.7	74.9	123.5
P17900	Ganglioside GM2 activator OS=Homo sapiens GN=GM2A PE=1 SV=4	34	9	67.3	116.8	140.7	161.6	155.0	56.0	16.6
P17980	26S protease regulatory subunit 6A OS=Homo sapiens GN=PSMC3 PE=1 SV=3	76	36	98.3	80.2	102.7	95.7	76.9	79.7	119.0
P17987	T-complex protein 1 subunit alpha OS=Homo sapiens GN=TCP1 PE=1 SV=1	85	48	89.9	88.1	98.5	99.3	76.9	91.2	146.0
P18031	Tyrosine-protein phosphatase non-receptor type 1 OS=Homo sapiens GN=PTPN1 PE=1 SV=1	72	36	67.2	99.5	116.6	137.7	121.1	74.1	27.9
P18065	Insulin-like growth factor-binding protein 2 OS=Homo sapiens GN=IGFBP2 PE=1 SV=2	67	17	42.1	50.6	122.6	128.2	167.0	110.1	34.0
P18074	TFIIH basal transcription factor complex helicase XPD subunit OS=Homo sapiens GN=ERCC2 PE=1 SV=1	33	23	99.6	108.1	101.1	98.1	105.4	73.6	66.7
P18077	60S ribosomal protein L35a OS=Homo sapiens GN=RPL35A PE=1 SV=2	65	18	52.5	29.8	28.0	77.6	53.5	84.1	426.0
P18124	60S ribosomal protein L7 OS=Homo sapiens GN=RPL7 PE=1 SV=1	78	36	52.8	52.9	61.5	67.3	141.4	187.0	129.9
P18206	Vinculin OS=Homo sapiens GN=VCL PE=1 SV=4	29	27	51.2	45.7	123.1	128.5	84.9	96.5	178.6
P18433	Receptor-type tyrosine-protein phosphatase alpha OS=Homo sapiens GN=PTPRA PE=1 SV=2	49	36	53.7	105.4	122.2	130.1	152.7	63.6	32.3
P18583	Protein SON OS=Homo sapiens GN=SON PE=1 SV=4	29	53	67.7	57.3	64.2	78.9	130.3	181.0	112.6
P18615	Negative elongation factor E OS=Homo sapiens GN=NELFE PE=1 SV=3	62	24	66.9	67.3	73.4	83.8	146.9	209.6	128.4
P18621	60S ribosomal protein L17 OS=Homo sapiens GN=RPL17 PE=1 SV=3	71	22	50.0	48.6	58.1	73.1	153.1	191.0	146.2
P18669	Phosphoglycerate mutase 1 OS=Homo sapiens GN=PGAM1 PE=1 SV=2	87	27	78.0	60.0	107.8	113.0	75.1	85.2	156.3
P18754	Regulator of chromosome condensation OS=Homo sapiens GN=RCC1 PE=1 SV=1	55	17	109.7	81.0	79.8	82.4	103.6	210.6	205.7
P18850	Cyclic AMP-dependent transcription factor ATF-6 alpha OS=Homo sapiens GN=ATF6 PE=1 SV=3	26	15	85.1	134.2	143.0	157.4	177.5	91.2	23.0
P18858	DNA ligase 1 OS=Homo sapiens GN=LIG1 PE=1 SV=1	64	58	114.7	107.6	114.4	122.1	79.9	71.6	130.4
P18859	ATP synthase-coupling factor 6, mitochondrial OS=Homo sapiens GN=ATP5J PE=1 SV=1	57	11	295.3	269.4	78.2	28.4	7.9	7.3	2.7
P18887	DNA repair protein XRCC1 OS=Homo sapiens GN=XRCC1 PE=1 SV=2	41	23	106.7	89.9	99.2	100.3	112.4	130.8	129.1
P19174	1-phosphatidylinositol 4,5-bisphosphate phosphodiesterase gamma-1 OS=Homo sapiens GN=PLCG1 PE=1 SV=1	49	56	118.0	107.3	133.9	128.7	96.2	89.3	145.1
P19338	Nucleolin OS=Homo sapiens GN=NCL PE=1 SV=3	56	69	70.8	59.7	91.7	88.8	116.1	115.9	163.1
P19367	Hexokinase-1 OS=Homo sapiens GN=HK1 PE=1 SV=3	55	60	250.9	220.9	78.8	33.8	22.6	17.3	19.1
P19387	DNA-directed RNA polymerase II subunit RPB3 OS=Homo sapiens GN=POLR2C PE=1 SV=2	65	15	112.1	115.5	106.7	101.1	97.5	89.3	113.0
P19388	DNA-directed RNA polymerases I, II, and III subunit RPABC1 OS=Homo sapiens GN=POLR2E PE=1 SV=4	59	12	95.9	98.7	97.6	105.1	95.9	128.0	129.2
P19404	NADH dehydrogenase [ubiquinone] flavoprotein 2, mitochondrial OS=Homo sapiens GN=NDUFV2 PE=1 SV=2	59	15	281.8	248.4	80.6	26.4	13.4	8.0	7.7
P19447	TFIIH basal transcription factor complex helicase XPB subunit OS=Homo sapiens GN=ERCC3 PE=1 SV=1	42	23	80.2	105.9	92.1	83.7	138.2	212.9	109.9
P19474	E3 ubiquitin-protein ligase TRIM21 OS=Homo sapiens GN=TRIM21 PE=1 SV=1	44	19	127.3	135.0	124.0	150.9	116.6	90.3	136.2
P19525	Interferon-induced, double-stranded RNA-activated protein kinase OS=Homo sapiens GN=EIF2AK2 PE=1 SV=2	47	31	79.3	75.3	76.2	76.3	134.8	155.8	124.1
P19623	Spermidine synthase OS=Homo sapiens GN=SRM PE=1 SV=1	78	19	74.3	53.7	121.1	132.7	91.4	85.3	172.6
P19634	Sodium/hydrogen exchanger 1 OS=Homo sapiens GN=SLC9A1 PE=1 SV=2	21	13	63.3	118.8	146.5	152.3	145.1	61.2	19.9
P19784	Casein kinase II subunit alpha' OS=Homo sapiens GN=CSNK2A2 PE=1 SV=1	71	22	87.0	81.6	100.1	102.8	94.9	85.1	139.9
P19838	Nuclear factor NF-kappa-B p105 subunit OS=Homo sapiens GN=NFKB1 PE=1 SV=2	44	40	114.1	117.8	118.0	121.1	96.3	84.8	122.1
P20020	Plasma membrane calcium-transporting ATPase 1 OS=Homo sapiens GN=ATP2B1 PE=1 SV=3	33	44	69.1	137.4	139.9	161.9	164.2	74.0	33.6
P20042	Eukaryotic translation initiation factor 2 subunit 2 OS=Homo sapiens GN=EIF2S2 PE=1 SV=2	62	30	55.8	45.0	64.2	73.0	118.1	206.2	158.4
P20073	Annexin A7 OS=Homo sapiens GN=ANXA7 PE=1 SV=3	47	24	80.0	67.5	123.5	127.9	78.9	92.2	185.9
P20248	Cyclin-A2 OS=Homo sapiens GN=CCNA2 PE=1 SV=2	34	13	82.6	87.2	88.0	89.3	113.2	192.5	172.6
P20290	Transcription factor BTF3 OS=Homo sapiens GN=BTF3 PE=1 SV=1	83	20	71.7	72.5	91.9	114.3	163.2	175.6	136.4
P20339	Ras-related protein Rab-5A OS=Homo sapiens GN=RAB5A PE=1 SV=2	70	12	124.5	127.7	93.6	99.0	121.1	53.9	51.0
P20340	Ras-related protein Rab-6A OS=Homo sapiens GN=RAB6A PE=1 SV=3	69	18	81.4	110.5	134.5	114.8	149.4	71.4	55.9
P20618	Proteasome subunit beta type-1 OS=Homo sapiens GN=PSMB1 PE=1 SV=2	66	18	74.2	65.4	96.5	101.0	68.8	100.4	218.6
P20645	Cation-dependent mannose-6-phosphate receptor OS=Homo sapiens GN=M6PR PE=1 SV=1	53	17	26.1	26.5	62.0	78.1	130.1	199.3	122.9
P20700	Lamin-B1 OS=Homo sapiens GN=LMNB1 PE=1 SV=2	80	71	125.3	112.7	111.7	105.2	98.5	67.6	48.1
P20701	Integrin alpha-L OS=Homo sapiens GN=ITGAL PE=1 SV=3	36	39	31.1	64.7	162.2	206.2	96.7	100.3	37.9
P20810	Calpastatin OS=Homo sapiens GN=CAST PE=1 SV=4	28	11	85.1	80.3	87.6	84.8	95.3	145.3	122.6
P20839	Inosine-5'-monophosphate dehydrogenase 1 OS=Homo sapiens GN=IMPDH1 PE=1 SV=2	50	25	135.7	136.1	126.2	110.4	77.6	67.6	110.9
P20933	N(4)-(beta-N-acetylglucosaminyl)-L-asparaginase OS=Homo sapiens GN=AGA PE=1 SV=2	22	7	70.8	107.1	187.3	192.0	216.7	71.6	13.8
P20963	T-cell surface glycoprotein CD3 zeta chain OS=Homo sapiens GN=CD247 PE=1 SV=2	64	22	84.4	138.1	126.6	136.5	140.9	74.8	36.1
P21127	Cyclin-dependent kinase 11B OS=Homo sapiens GN=CDK11B PE=1 SV=3	32	34	90.0	86.1	90.7	92.5	80.1	86.9	105.3
P21266	Glutathione S-transferase Mu 3 OS=Homo sapiens GN=GSTM3 PE=1 SV=3	71	20	91.0	96.8	106.1	101.5	71.4	83.7	131.1
P21281	V-type proton ATPase subunit B, brain isoform OS=Homo sapiens GN=ATP6V1B2 PE=1 SV=3	83	39	81.9	93.0	113.4	114.6	126.2	68.9	81.4
P21283	V-type proton ATPase subunit C 1 OS=Homo sapiens GN=ATP6V1C1 PE=1 SV=4	54	26	46.7	69.1	108.5	114.0	102.2	104.2	98.5
P21291	Cysteine and glycine-rich protein 1 OS=Homo sapiens GN=CSRP1 PE=1 SV=3	66	11	114.4	116.4	132.8	136.8	109.2	135.7	131.1
P21333	Filamin-A OS=Homo sapiens GN=FLNA PE=1 SV=4	73	192	81.6	86.1	125.3	122.0	82.9	73.0	128.2
P21359	Neurofibromin OS=Homo sapiens GN=NF1 PE=1 SV=2	22	54	67.6	82.2	105.9	107.4	148.7	144.4	101.6
P21399	Cytoplasmic aconitate hydratase OS=Homo sapiens GN=ACO1 PE=1 SV=3	65	50	93.1	93.0	111.7	123.5	86.7	89.3	144.4
P21580	Tumor necrosis factor alpha-induced protein 3 OS=Homo sapiens GN=TNFAIP3 PE=1 SV=1	35	21	102.3	131.8	114.3	112.7	105.6	82.8	72.4
P21796	Voltage-dependent anion-selective channel protein 1 OS=Homo sapiens GN=VDAC1 PE=1 SV=2	92	34	269.1	214.7	87.1	36.2	20.1	13.5	13.4
P21912	Succinate dehydrogenase [ubiquinone] iron-sulfur subunit, mitochondrial OS=Homo sapiens GN=SDHB PE=1 SV=3	73	26	278.7	239.4	72.1	20.8	7.2	5.9	7.1
P21964	Catechol O-methyltransferase OS=Homo sapiens GN=COMT PE=1 SV=2	77	26	60.5	86.4	124.6	121.6	154.0	73.9	23.8
P22033	Methylmalonyl-CoA mutase, mitochondrial OS=Homo sapiens GN=MUT PE=1 SV=4	57	40	264.4	236.8	82.4	25.6	11.1	9.1	13.5
P22059	Oxysterol-binding protein 1 OS=Homo sapiens GN=OSBP PE=1 SV=1	56	37	93.1	89.2	110.1	113.0	96.1	65.3	93.3
P22061	Protein-L-isoaspartate(D-aspartate) O-methyltransferase OS=Homo sapiens GN=PCMT1 PE=1 SV=4	66	12	120.7	114.8	106.3	107.7	83.2	75.3	100.3
P22087	rRNA 2'-O-methyltransferase fibrillarin OS=Homo sapiens GN=FBL PE=1 SV=2	72	24	100.2	86.2	81.5	79.6	95.8	144.3	121.4
P22102	Trifunctional purine biosynthetic protein adenosine-3 OS=Homo sapiens GN=GART PE=1 SV=1	72	68	124.2	108.4	118.4	103.0	83.0	66.9	100.4
P22234	Multifunctional protein ADE2 OS=Homo sapiens GN=PAICS PE=1 SV=3	71	44	87.8	70.1	108.7	110.9	81.5	81.5	152.5
P22307	Non-specific lipid-transfer protein OS=Homo sapiens GN=SCP2 PE=1 SV=2	70	47	72.1	107.4	137.5	145.2	147.1	49.2	9.0
P22314	Ubiquitin-like modifier-activating enzyme 1 OS=Homo sapiens GN=UBA1 PE=1 SV=3	75	68	103.8	84.1	110.1	105.7	76.0	68.7	136.0
P22392	Nucleoside diphosphate kinase B OS=Homo sapiens GN=NME2 PE=1 SV=1	84	15	73.3	56.8	115.2	118.5	90.1	92.6	180.1
P22570	NADPH:adrenodoxin oxidoreductase, mitochondrial OS=Homo sapiens GN=FDXR PE=1 SV=3	75	35	274.0	219.0	64.6	21.1	8.0	11.3	10.1
P22626	Heterogeneous nuclear ribonucleoproteins A2/B1 OS=Homo sapiens GN=HNRNPA2B1 PE=1 SV=2	78	42	63.5	51.4	55.3	79.5	106.0	152.8	229.3
P22681	E3 ubiquitin-protein ligase CBL OS=Homo sapiens GN=CBL PE=1 SV=2	55	29	87.7	94.9	108.6	107.0	90.3	74.2	122.3
P22695	Cytochrome b-c1 complex subunit 2, mitochondrial OS=Homo sapiens GN=UQCRC2 PE=1 SV=3	74	31	188.8	123.4	135.0	94.6	24.2	22.4	27.4
P22830	Ferrochelatase, mitochondrial OS=Homo sapiens GN=FECH PE=1 SV=2	72	33	281.9	227.4	72.9	27.3	10.2	11.6	12.9
P23193	Transcription elongation factor A protein 1 OS=Homo sapiens GN=TCEA1 PE=1 SV=2	70	30	70.0	66.0	77.6	117.0	88.4	137.8	217.3
P23246	Splicing factor, proline- and glutamine-rich OS=Homo sapiens GN=SFPQ PE=1 SV=2	60	53	64.0	51.4	61.0	91.2	115.9	217.0	169.9
P23258	Tubulin gamma-1 chain OS=Homo sapiens GN=TUBG1 PE=1 SV=2	90	37	76.7	60.4	76.0	89.0	121.7	155.3	144.1
P23284	Peptidyl-prolyl cis-trans isomerase B OS=Homo sapiens GN=PPIB PE=1 SV=2	71	30	78.0	95.5	117.9	131.6	152.9	82.8	19.6
P23368	NAD-dependent malic enzyme, mitochondrial OS=Homo sapiens GN=ME2 PE=1 SV=1	84	47	295.1	224.4	69.6	24.4	9.7	5.9	12.9
P23381	Tryptophan--tRNA ligase, cytoplasmic OS=Homo sapiens GN=WARS PE=1 SV=2	61	29	90.2	78.1	107.7	121.3	77.5	87.8	153.2
P23396	40S ribosomal protein S3 OS=Homo sapiens GN=RPS3 PE=1 SV=2	90	37	54.1	55.0	61.5	73.8	137.5	203.7	141.2
P23434	Glycine cleavage system H protein, mitochondrial OS=Homo sapiens GN=GCSH PE=1 SV=2	39	3	325.7	253.5	63.2	21.4	10.4	11.4	6.3
P23458	Tyrosine-protein kinase JAK1 OS=Homo sapiens GN=JAK1 PE=1 SV=2	56	65	57.7	110.9	136.4	149.0	144.1	62.9	26.9
P23526	Adenosylhomocysteinase OS=Homo sapiens GN=AHCY PE=1 SV=4	56	33	141.2	108.5	106.4	112.6	71.8	71.8	149.3
P23528	Cofilin-1 OS=Homo sapiens GN=CFL1 PE=1 SV=3	90	30	89.0	85.1	126.1	108.1	96.1	73.2	122.5
P23588	Eukaryotic translation initiation factor 4B OS=Homo sapiens GN=EIF4B PE=1 SV=2	61	42	66.3	55.4	93.4	107.6	100.9	153.1	150.7
P23634	Plasma membrane calcium-transporting ATPase 4 OS=Homo sapiens GN=ATP2B4 PE=1 SV=2	53	84	42.9	81.9	146.7	186.2	127.8	64.2	32.8
P23743	Diacylglycerol kinase alpha OS=Homo sapiens GN=DGKA PE=1 SV=3	62	44	78.3	89.3	114.9	107.7	100.7	128.9	106.9
P23786	Carnitine O-palmitoyltransferase 2, mitochondrial OS=Homo sapiens GN=CPT2 PE=1 SV=2	62	46	257.4	241.2	82.4	25.3	9.4	5.8	9.0
P23919	Thymidylate kinase OS=Homo sapiens GN=DTYMK PE=1 SV=4	80	20	131.6	108.3	114.1	97.7	72.7	65.9	87.7
P23921	Ribonucleoside-diphosphate reductase large subunit OS=Homo sapiens GN=RRM1 PE=1 SV=1	63	39	106.4	95.2	110.6	104.3	81.8	65.7	124.7
P24534	Elongation factor 1-beta OS=Homo sapiens GN=EEF1B2 PE=1 SV=3	74	18	75.6	56.9	88.8	91.2	93.9	135.5	151.6
P24539	ATP synthase F(0) complex subunit B1, mitochondrial OS=Homo sapiens GN=ATP5F1 PE=1 SV=2	57	26	218.7	189.4	134.8	61.1	8.1	7.6	9.5
P24666	Low molecular weight phosphotyrosine protein phosphatase OS=Homo sapiens GN=ACP1 PE=1 SV=3	85	15	111.8	88.1	120.1	110.4	85.7	85.9	119.8
P24723	Protein kinase C eta type OS=Homo sapiens GN=PRKCH PE=1 SV=4	38	25	61.3	111.9	134.9	138.4	138.9	56.0	25.5
P24752	Acetyl-CoA acetyltransferase, mitochondrial OS=Homo sapiens GN=ACAT1 PE=1 SV=1	76	41	304.0	224.1	60.3	18.4	5.1	5.4	8.5
P24928	DNA-directed RNA polymerase II subunit RPB1 OS=Homo sapiens GN=POLR2A PE=1 SV=2	44	67	91.3	82.2	86.4	94.9	86.7	103.6	134.7
P24941	Cyclin-dependent kinase 2 OS=Homo sapiens GN=CDK2 PE=1 SV=2	68	23	86.7	96.3	94.4	87.5	87.0	104.9	97.4
P25054	Adenomatous polyposis coli protein OS=Homo sapiens GN=APC PE=1 SV=2	16	33	84.6	89.4	136.7	147.4	169.2	152.7	96.2
P25098	Beta-adrenergic receptor kinase 1 OS=Homo sapiens GN=ADRBK1 PE=1 SV=2	61	43	82.6	88.2	107.3	105.6	89.3	111.1	119.7
P25205	DNA replication licensing factor MCM3 OS=Homo sapiens GN=MCM3 PE=1 SV=3	73	64	98.8	81.1	94.7	102.6	69.8	95.0	207.5
P25325	3-mercaptopyruvate sulfurtransferase OS=Homo sapiens GN=MPST PE=1 SV=3	68	17	191.3	150.8	76.8	53.6	34.3	32.6	52.7
P25398	40S ribosomal protein S12 OS=Homo sapiens GN=RPS12 PE=1 SV=3	72	18	52.9	56.1	61.7	75.4	147.8	219.8	135.1
P25445	Tumor necrosis factor receptor superfamily member 6 OS=Homo sapiens GN=FAS PE=1 SV=1	45	18	75.0	121.6	156.6	168.5	149.6	65.8	32.2
P25490	Transcriptional repressor protein YY1 OS=Homo sapiens GN=YY1 PE=1 SV=2	27	14	152.3	146.5	116.8	98.1	88.2	92.9	68.2
P25685	DnaJ homolog subfamily B member 1 OS=Homo sapiens GN=DNAJB1 PE=1 SV=4	66	28	108.1	94.9	117.1	105.1	80.1	118.7	89.6
P25705	ATP synthase subunit alpha, mitochondrial OS=Homo sapiens GN=ATP5A1 PE=1 SV=1	80	63	274.0	199.9	72.8	32.2	12.5	10.4	13.3
P25786	Proteasome subunit alpha type-1 OS=Homo sapiens GN=PSMA1 PE=1 SV=1	92	30	74.3	57.0	110.4	113.2	78.5	103.7	214.2
P25787	Proteasome subunit alpha type-2 OS=Homo sapiens GN=PSMA2 PE=1 SV=2	60	17	82.1	69.1	101.7	101.4	84.1	82.3	206.0
P25788	Proteasome subunit alpha type-3 OS=Homo sapiens GN=PSMA3 PE=1 SV=2	58	22	65.7	65.7	111.6	112.6	80.2	108.9	251.5
P25789	Proteasome subunit alpha type-4 OS=Homo sapiens GN=PSMA4 PE=1 SV=1	76	23	68.1	67.2	103.7	103.2	82.5	104.2	257.1
P26196	Probable ATP-dependent RNA helicase DDX6 OS=Homo sapiens GN=DDX6 PE=1 SV=2	83	40	72.9	76.4	78.5	86.3	153.3	193.3	140.6
P26358	DNA (cytosine-5)-methyltransferase 1 OS=Homo sapiens GN=DNMT1 PE=1 SV=2	51	78	113.0	96.0	94.1	88.6	91.9	126.3	120.7
P26368	Splicing factor U2AF 65 kDa subunit OS=Homo sapiens GN=U2AF2 PE=1 SV=4	57	23	44.7	49.2	62.2	73.6	158.9	223.3	151.2
P26373	60S ribosomal protein L13 OS=Homo sapiens GN=RPL13 PE=1 SV=4	63	28	49.8	50.4	44.6	72.3	99.0	130.0	202.1
P26440	Isovaleryl-CoA dehydrogenase, mitochondrial OS=Homo sapiens GN=IVD PE=1 SV=1	55	23	296.3	231.3	79.4	23.6	9.7	3.5	14.2
P26583	High mobility group protein B2 OS=Homo sapiens GN=HMGB2 PE=1 SV=2	56	28	153.7	91.9	71.5	77.2	79.6	78.7	101.2
P26599	Polypyrimidine tract-binding protein 1 OS=Homo sapiens GN=PTBP1 PE=1 SV=1	79	36	60.6	50.2	63.2	81.6	141.8	214.8	167.0
P26639	Threonine--tRNA ligase, cytoplasmic OS=Homo sapiens GN=TARS PE=1 SV=3	69	62	84.8	81.7	96.7	90.9	89.7	115.7	145.7
P26640	Valine--tRNA ligase OS=Homo sapiens GN=VARS PE=1 SV=4	58	77	107.8	99.0	101.9	100.3	79.1	78.7	136.5
P26641	Elongation factor 1-gamma OS=Homo sapiens GN=EEF1G PE=1 SV=3	75	37	79.4	63.4	92.3	82.7	96.6	119.5	192.3
P26885	Peptidyl-prolyl cis-trans isomerase FKBP2 OS=Homo sapiens GN=FKBP2 PE=1 SV=2	76	17	50.9	79.0	113.6	130.8	177.3	66.7	15.1
P27105	Erythrocyte band 7 integral membrane protein OS=Homo sapiens GN=STOM PE=1 SV=3	68	15	63.3	90.6	108.5	123.4	113.8	58.5	27.3
P27348	14-3-3 protein theta OS=Homo sapiens GN=YWHAQ PE=1 SV=1	82	32	61.1	61.7	126.0	117.8	81.8	94.8	162.4
P27361	Mitogen-activated protein kinase 3 OS=Homo sapiens GN=MAPK3 PE=1 SV=4	54	18	104.1	105.8	99.5	96.3	70.5	74.9	79.5
P27448	MAP/microtubule affinity-regulating kinase 3 OS=Homo sapiens GN=MARK3 PE=1 SV=4	59	42	66.9	76.4	95.4	103.5	129.6	155.7	131.3
P27635	60S ribosomal protein L10 OS=Homo sapiens GN=RPL10 PE=1 SV=4	69	26	75.2	62.7	59.4	75.1	122.6	141.4	114.4
P27694	Replication protein A 70 kDa DNA-binding subunit OS=Homo sapiens GN=RPA1 PE=1 SV=2	57	44	93.3	84.1	91.0	92.0	104.0	133.3	186.5
P27695	DNA-(apurinic or apyrimidinic site) lyase OS=Homo sapiens GN=APEX1 PE=1 SV=2	68	28	75.7	70.2	72.2	75.7	119.9	158.9	155.3
P27707	Deoxycytidine kinase OS=Homo sapiens GN=DCK PE=1 SV=1	57	12	91.8	100.8	102.6	103.1	72.7	90.2	146.1
P27708	CAD protein OS=Homo sapiens GN=CAD PE=1 SV=3	65	115	100.1	104.6	104.5	99.8	86.2	84.0	133.2
P27797	Calreticulin OS=Homo sapiens GN=CALR PE=1 SV=1	79	41	73.4	90.3	98.5	118.6	120.9	49.2	13.5
P27816	Microtubule-associated protein 4 OS=Homo sapiens GN=MAP4 PE=1 SV=3	77	89	41.1	39.7	62.5	74.2	114.9	243.4	192.0
P27824	Calnexin OS=Homo sapiens GN=CANX PE=1 SV=2	62	52	59.9	96.6	122.0	130.5	151.1	82.7	16.7
P27986	Phosphatidylinositol 3-kinase regulatory subunit alpha OS=Homo sapiens GN=PIK3R1 PE=1 SV=2	52	34	98.3	118.4	138.2	146.8	123.7	109.4	122.2
P28062	Proteasome subunit beta type-8 OS=Homo sapiens GN=PSMB8 PE=1 SV=3	64	17	63.1	54.9	101.0	115.2	73.0	107.2	264.9
P28065	Proteasome subunit beta type-9 OS=Homo sapiens GN=PSMB9 PE=1 SV=2	62	9	106.7	88.0	83.2	113.8	69.8	54.2	195.0
P28066	Proteasome subunit alpha type-5 OS=Homo sapiens GN=PSMA5 PE=1 SV=3	70	15	75.9	67.4	117.2	98.0	95.2	96.5	202.0
P28070	Proteasome subunit beta type-4 OS=Homo sapiens GN=PSMB4 PE=1 SV=4	63	11	76.2	65.7	100.9	100.2	70.2	95.4	217.5
P28072	Proteasome subunit beta type-6 OS=Homo sapiens GN=PSMB6 PE=1 SV=4	59	10	96.2	76.4	109.1	109.3	81.4	86.4	220.7
P28074	Proteasome subunit beta type-5 OS=Homo sapiens GN=PSMB5 PE=1 SV=3	70	21	58.4	57.0	95.7	111.6	67.7	95.8	288.4
P28288	ATP-binding cassette sub-family D member 3 OS=Homo sapiens GN=ABCD3 PE=1 SV=1	54	45	48.9	83.5	133.8	169.0	145.5	44.6	5.6
P28290	Sperm-specific antigen 2 OS=Homo sapiens GN=SSFA2 PE=1 SV=3	33	33	56.1	86.4	134.7	155.6	119.8	61.3	22.5
P28331	NADH-ubiquinone oxidoreductase 75 kDa subunit, mitochondrial OS=Homo sapiens GN=NDUFS1 PE=1 SV=3	70	44	260.3	219.0	77.7	29.0	12.5	11.1	16.2
P28340	DNA polymerase delta catalytic subunit OS=Homo sapiens GN=POLD1 PE=1 SV=2	70	68	104.0	101.9	99.8	94.4	81.3	72.9	110.6
P28482	Mitogen-activated protein kinase 1 OS=Homo sapiens GN=MAPK1 PE=1 SV=3	61	22	110.4	99.7	106.9	104.5	91.3	91.8	110.7
P28715	DNA repair protein complementing XP-G cells OS=Homo sapiens GN=ERCC5 PE=1 SV=3	26	23	94.9	80.2	88.3	94.7	98.4	113.0	117.4
P28799	Granulins OS=Homo sapiens GN=GRN PE=1 SV=2	38	16	45.3	72.3	116.2	128.0	133.4	68.1	20.5
P28838	Cytosol aminopeptidase OS=Homo sapiens GN=LAP3 PE=1 SV=3	82	43	208.6	168.4	79.9	60.2	41.1	38.3	66.2
P28907	ADP-ribosyl cyclase/cyclic ADP-ribose hydrolase 1 OS=Homo sapiens GN=CD38 PE=1 SV=2	55	28	56.4	99.4	120.0	125.6	133.4	61.6	25.2
P28908	Tumor necrosis factor receptor superfamily member 8 OS=Homo sapiens GN=TNFRSF8 PE=1 SV=1	41	22	54.3	97.0	113.5	119.6	122.8	51.1	16.6
P29016	T-cell surface glycoprotein CD1b OS=Homo sapiens GN=CD1B PE=1 SV=1	26	7	45.6	91.2	102.5	114.6	115.3	75.3	39.2
P29084	Transcription initiation factor IIE subunit beta OS=Homo sapiens GN=GTF2E2 PE=1 SV=1	70	20	99.6	95.8	98.3	101.4	93.4	110.0	119.1
P29144	Tripeptidyl-peptidase 2 OS=Homo sapiens GN=TPP2 PE=1 SV=4	61	73	63.1	57.2	95.9	95.2	114.9	153.7	182.2
P29218	Inositol monophosphatase 1 OS=Homo sapiens GN=IMPA1 PE=1 SV=1	56	14	75.9	75.5	119.5	113.2	89.2	94.0	152.9
P29323	Ephrin type-B receptor 2 OS=Homo sapiens GN=EPHB2 PE=1 SV=5	30	26	41.2	63.4	193.0	244.0	103.3	100.3	113.8
P29350	Tyrosine-protein phosphatase non-receptor type 6 OS=Homo sapiens GN=PTPN6 PE=1 SV=1	65	37	101.3	96.3	95.0	89.2	107.7	125.0	101.2
P29401	Transketolase OS=Homo sapiens GN=TKT PE=1 SV=3	83	49	85.4	70.7	106.2	115.1	81.7	90.8	187.1
P29558	RNA-binding motif, single-stranded-interacting protein 1 OS=Homo sapiens GN=RBMS1 PE=1 SV=3	52	13	58.0	54.6	78.4	84.5	149.5	249.0	145.8
P29590	Protein PML OS=Homo sapiens GN=PML PE=1 SV=3	50	43	110.3	103.4	121.1	121.7	100.6	92.8	128.8
P29597	Non-receptor tyrosine-protein kinase TYK2 OS=Homo sapiens GN=TYK2 PE=1 SV=3	42	42	64.7	101.8	113.3	119.8	119.1	58.8	35.1
P29692	Elongation factor 1-delta OS=Homo sapiens GN=EEF1D PE=1 SV=5	69	23	118.1	89.1	101.3	99.8	107.9	110.5	139.2
P29728	2'-5'-oligoadenylate synthase 2 OS=Homo sapiens GN=OAS2 PE=1 SV=3	34	27	77.1	106.5	112.2	103.6	130.2	88.1	59.8
P30038	Delta-1-pyrroline-5-carboxylate dehydrogenase, mitochondrial OS=Homo sapiens GN=ALDH4A1 PE=1 SV=3	51	25	281.5	217.0	65.6	24.6	11.0	9.2	12.4
P30040	Endoplasmic reticulum resident protein 29 OS=Homo sapiens GN=ERP29 PE=1 SV=4	67	21	75.2	101.0	127.0	139.4	153.7	66.4	12.7
P30041	Peroxiredoxin-6 OS=Homo sapiens GN=PRDX6 PE=1 SV=3	71	22	92.3	91.9	129.5	115.2	97.0	93.2	159.2
P30042	ES1 protein homolog, mitochondrial OS=Homo sapiens GN=C21orf33 PE=1 SV=3	65	16	251.5	152.2	63.2	25.1	21.1	26.6	17.1
P30043	Flavin reductase (NADPH) OS=Homo sapiens GN=BLVRB PE=1 SV=3	67	9	107.4	113.1	125.8	127.2	101.4	87.5	118.8
P30044	Peroxiredoxin-5, mitochondrial OS=Homo sapiens GN=PRDX5 PE=1 SV=4	62	16	227.5	168.3	79.4	56.9	45.6	40.7	52.1
P30046	D-dopachrome decarboxylase OS=Homo sapiens GN=DDT PE=1 SV=3	40	5	79.5	67.5	94.9	103.8	71.7	77.9	136.7
P30048	Thioredoxin-dependent peroxide reductase, mitochondrial OS=Homo sapiens GN=PRDX3 PE=1 SV=3	59	16	278.3	230.1	76.9	22.1	8.9	8.1	13.5
P30050	60S ribosomal protein L12 OS=Homo sapiens GN=RPL12 PE=1 SV=1	69	15	59.9	55.4	61.1	78.8	141.0	185.8	128.0
P30084	Enoyl-CoA hydratase, mitochondrial OS=Homo sapiens GN=ECHS1 PE=1 SV=4	73	25	275.5	203.5	58.4	17.3	5.7	4.1	6.2
P30085	UMP-CMP kinase OS=Homo sapiens GN=CMPK1 PE=1 SV=3	63	15	124.9	98.6	111.4	93.6	86.8	63.7	106.0
P30086	Phosphatidylethanolamine-binding protein 1 OS=Homo sapiens GN=PEBP1 PE=1 SV=3	81	16	75.3	65.6	110.4	113.7	81.2	93.6	148.5
P30101	Protein disulfide-isomerase A3 OS=Homo sapiens GN=PDIA3 PE=1 SV=4	85	64	77.7	102.3	111.2	125.9	139.9	66.5	14.8
P30153	Serine/threonine-protein phosphatase 2A 65 kDa regulatory subunit A alpha isoform OS=Homo sapiens GN=PPP2R1A PE=1 SV=4	67	49	80.6	74.5	120.1	135.9	71.4	75.9	147.5
P30154	Serine/threonine-protein phosphatase 2A 65 kDa regulatory subunit A beta isoform OS=Homo sapiens GN=PPP2R1B PE=1 SV=3	52	31	121.7	122.9	118.6	110.2	86.7	76.6	88.2
P30260	Cell division cycle protein 27 homolog OS=Homo sapiens GN=CDC27 PE=1 SV=2	45	33	86.3	83.0	76.9	78.5	106.2	174.6	205.4
P30405	Peptidyl-prolyl cis-trans isomerase F, mitochondrial OS=Homo sapiens GN=PPIF PE=1 SV=1	82	19	296.7	182.7	53.6	27.4	9.6	10.1	14.2
P30414	NK-tumor recognition protein OS=Homo sapiens GN=NKTR PE=1 SV=2	14	14	86.9	77.2	76.7	111.5	127.8	187.5	218.8
P30419	Glycylpeptide N-tetradecanoyltransferase 1 OS=Homo sapiens GN=NMT1 PE=1 SV=2	43	28	64.0	58.2	75.2	83.5	142.4	183.8	130.7
P30504	HLA class I histocompatibility antigen, Cw-4 alpha chain OS=Homo sapiens GN=HLA-C PE=1 SV=1	61	28	44.3	86.7	98.6	109.3	119.3	66.1	22.1
P30519	Heme oxygenase 2 OS=Homo sapiens GN=HMOX2 PE=1 SV=2	78	34	58.2	97.5	116.7	121.6	158.6	89.4	23.4
P30520	Adenylosuccinate synthetase isozyme 2 OS=Homo sapiens GN=ADSS PE=1 SV=3	52	28	93.7	90.1	126.7	125.1	84.0	104.4	158.0
P30533	Alpha-2-macroglobulin receptor-associated protein OS=Homo sapiens GN=LRPAP1 PE=1 SV=1	56	26	41.8	58.5	119.0	138.3	140.4	128.7	47.8
P30566	Adenylosuccinate lyase OS=Homo sapiens GN=ADSL PE=1 SV=2	67	28	98.3	98.7	111.9	120.4	93.9	74.2	150.3
P30622	CAP-Gly domain-containing linker protein 1 OS=Homo sapiens GN=CLIP1 PE=1 SV=2	43	58	87.6	91.2	110.0	104.8	101.0	88.7	102.6
P30626	Sorcin OS=Homo sapiens GN=SRI PE=1 SV=1	57	12	145.9	104.4	104.1	120.5	82.4	73.7	146.4
P30679	Guanine nucleotide-binding protein subunit alpha-15 OS=Homo sapiens GN=GNA15 PE=1 SV=2	42	17	70.2	112.8	137.7	145.3	129.5	65.4	26.0
P30825	High affinity cationic amino acid transporter 1 OS=Homo sapiens GN=SLC7A1 PE=1 SV=1	13	8	19.0	37.9	198.9	222.3	74.1	137.8	98.5
P30876	DNA-directed RNA polymerase II subunit RPB2 OS=Homo sapiens GN=POLR2B PE=1 SV=1	53	54	119.9	113.6	107.8	114.6	92.5	95.2	134.4
P31040	Succinate dehydrogenase [ubiquinone] flavoprotein subunit, mitochondrial OS=Homo sapiens GN=SDHA PE=1 SV=2	77	44	264.6	210.1	73.5	23.6	6.8	4.4	8.1
P31146	Coronin-1A OS=Homo sapiens GN=CORO1A PE=1 SV=4	65	48	92.0	99.0	118.6	111.3	99.9	56.7	82.3
P31150	Rab GDP dissociation inhibitor alpha OS=Homo sapiens GN=GDI1 PE=1 SV=2	80	40	82.4	79.1	112.9	120.0	85.9	97.4	168.6
P31153	S-adenosylmethionine synthase isoform type-2 OS=Homo sapiens GN=MAT2A PE=1 SV=1	67	35	103.1	93.4	108.0	120.9	71.3	67.6	172.5
P31350	Ribonucleoside-diphosphate reductase subunit M2 OS=Homo sapiens GN=RRM2 PE=1 SV=1	69	31	88.4	97.3	114.2	115.6	80.2	76.7	166.9
P31483	Nucleolysin TIA-1 isoform p40 OS=Homo sapiens GN=TIA1 PE=1 SV=3	58	19	79.5	86.0	109.6	108.5	133.6	163.8	140.0
P31689	DnaJ homolog subfamily A member 1 OS=Homo sapiens GN=DNAJA1 PE=1 SV=2	75	34	101.0	82.0	115.6	111.4	79.5	82.9	129.5
P31749	RAC-alpha serine/threonine-protein kinase OS=Homo sapiens GN=AKT1 PE=1 SV=2	63	26	101.9	135.6	133.6	144.8	108.3	80.8	88.2
P31751	RAC-beta serine/threonine-protein kinase OS=Homo sapiens GN=AKT2 PE=1 SV=2	64	29	89.4	129.3	122.2	139.8	116.6	63.8	49.8
P31785	Cytokine receptor common subunit gamma OS=Homo sapiens GN=IL2RG PE=1 SV=1	34	13	41.8	86.5	117.1	163.1	199.8	95.9	32.3
P31930	Cytochrome b-c1 complex subunit 1, mitochondrial OS=Homo sapiens GN=UQCRC1 PE=1 SV=3	73	33	267.5	205.5	68.1	25.5	10.2	10.5	12.5
P31937	3-hydroxyisobutyrate dehydrogenase, mitochondrial OS=Homo sapiens GN=HIBADH PE=1 SV=2	62	22	266.7	218.3	69.2	20.6	8.6	5.4	9.8
P31939	Bifunctional purine biosynthesis protein PURH OS=Homo sapiens GN=ATIC PE=1 SV=3	93	62	116.2	93.6	109.9	110.1	76.2	69.8	130.2
P31942	Heterogeneous nuclear ribonucleoprotein H3 OS=Homo sapiens GN=HNRNPH3 PE=1 SV=2	76	18	74.1	69.8	80.8	86.0	117.2	176.2	120.8
P31943	Heterogeneous nuclear ribonucleoprotein H OS=Homo sapiens GN=HNRNPH1 PE=1 SV=4	65	29	87.1	87.1	89.6	89.9	120.1	158.4	118.6
P31946	14-3-3 protein beta/alpha OS=Homo sapiens GN=YWHAB PE=1 SV=3	72	27	85.2	83.5	128.9	116.9	99.8	97.8	136.5
P31948	Stress-induced-phosphoprotein 1 OS=Homo sapiens GN=STIP1 PE=1 SV=1	77	82	100.6	89.9	119.2	115.7	86.7	84.5	143.0
P32119	Peroxiredoxin-2 OS=Homo sapiens GN=PRDX2 PE=1 SV=5	74	20	105.6	84.4	117.8	111.8	81.2	82.1	137.5
P32121	Beta-arrestin-2 OS=Homo sapiens GN=ARRB2 PE=1 SV=2	52	17	69.2	93.2	99.1	95.1	89.0	61.6	64.0
P32189	Glycerol kinase OS=Homo sapiens GN=GK PE=1 SV=3	45	21	222.8	224.0	95.0	53.9	34.7	32.0	25.7
P32321	Deoxycytidylate deaminase OS=Homo sapiens GN=DCTD PE=1 SV=2	70	7	160.0	124.5	142.3	146.5	73.0	56.8	156.1
P32322	Pyrroline-5-carboxylate reductase 1, mitochondrial OS=Homo sapiens GN=PYCR1 PE=1 SV=2	61	20	276.8	217.4	58.3	22.9	11.7	10.8	11.5
P32455	Guanylate-binding protein 1 OS=Homo sapiens GN=GBP1 PE=1 SV=2	50	33	76.7	70.7	121.6	112.4	94.1	101.4	153.5
P32519	ETS-related transcription factor Elf-1 OS=Homo sapiens GN=ELF1 PE=1 SV=2	37	14	114.3	111.5	97.8	87.6	104.7	108.9	113.4
P32780	General transcription factor IIH subunit 1 OS=Homo sapiens GN=GTF2H1 PE=1 SV=1	41	19	100.4	93.3	94.6	97.4	136.3	177.8	124.5
P32856	Syntaxin-2 OS=Homo sapiens GN=STX2 PE=2 SV=3	50	14	69.1	108.5	153.2	159.6	134.4	79.6	34.5
P32942	Intercellular adhesion molecule 3 OS=Homo sapiens GN=ICAM3 PE=1 SV=2	27	18	41.1	84.6	129.3	148.3	139.9	72.1	32.8
P32969	60S ribosomal protein L9 OS=Homo sapiens GN=RPL9 PE=1 SV=1	80	20	88.5	64.0	58.1	78.4	129.9	159.5	129.0
P33121	Long-chain-fatty-acid--CoA ligase 1 OS=Homo sapiens GN=ACSL1 PE=1 SV=1	50	30	99.4	124.8	106.7	120.7	127.8	101.6	54.8
P33176	Kinesin-1 heavy chain OS=Homo sapiens GN=KIF5B PE=1 SV=1	75	83	98.3	95.6	116.7	110.6	91.8	93.3	146.3
P33240	Cleavage stimulation factor subunit 2 OS=Homo sapiens GN=CSTF2 PE=1 SV=1	56	21	77.9	70.1	72.6	91.9	133.6	179.4	126.8
P33241	Lymphocyte-specific protein 1 OS=Homo sapiens GN=LSP1 PE=1 SV=1	51	14	95.2	114.6	133.1	120.7	90.2	57.9	59.0
P33316	Deoxyuridine 5'-triphosphate nucleotidohydrolase, mitochondrial OS=Homo sapiens GN=DUT PE=1 SV=4	56	16	155.0	112.2	97.5	99.1	69.4	60.4	123.4
P33527	Multidrug resistance-associated protein 1 OS=Homo sapiens GN=ABCC1 PE=1 SV=3	52	69	47.9	97.3	146.8	160.9	140.7	60.2	24.6
P33897	ATP-binding cassette sub-family D member 1 OS=Homo sapiens GN=ABCD1 PE=1 SV=2	30	19	52.0	108.4	133.7	144.6	167.3	108.5	42.2
P33981	Dual specificity protein kinase TTK OS=Homo sapiens GN=TTK PE=1 SV=2	50	31	135.2	154.0	128.7	113.4	100.1	96.0	72.8
P33991	DNA replication licensing factor MCM4 OS=Homo sapiens GN=MCM4 PE=1 SV=5	65	53	122.4	104.1	106.4	103.0	73.6	67.8	120.7
P33992	DNA replication licensing factor MCM5 OS=Homo sapiens GN=MCM5 PE=1 SV=5	65	49	95.1	86.2	83.1	96.6	68.3	90.2	215.6
P33993	DNA replication licensing factor MCM7 OS=Homo sapiens GN=MCM7 PE=1 SV=4	75	56	133.2	119.8	103.6	101.3	76.6	73.4	122.0
P34059	N-acetylgalactosamine-6-sulfatase OS=Homo sapiens GN=GALNS PE=1 SV=1	34	15	53.6	88.5	130.0	154.4	135.6	54.3	18.5
P34896	Serine hydroxymethyltransferase, cytosolic OS=Homo sapiens GN=SHMT1 PE=1 SV=1	55	24	84.5	82.7	98.4	112.3	86.8	108.4	163.5
P34897	Serine hydroxymethyltransferase, mitochondrial OS=Homo sapiens GN=SHMT2 PE=1 SV=3	84	50	248.9	182.9	117.2	45.1	9.8	8.4	13.3
P34913	Bifunctional epoxide hydrolase 2 OS=Homo sapiens GN=EPHX2 PE=1 SV=2	64	24	65.3	113.4	133.5	145.2	145.4	50.4	26.8
P34932	Heat shock 70 kDa protein 4 OS=Homo sapiens GN=HSPA4 PE=1 SV=4	84	91	72.0	63.7	99.0	126.6	69.0	77.6	209.1
P34947	G protein-coupled receptor kinase 5 OS=Homo sapiens GN=GRK5 PE=1 SV=1	25	11	82.5	154.6	183.6	180.0	162.2	85.6	29.0
P35080	Profilin-2 OS=Homo sapiens GN=PFN2 PE=1 SV=3	28	5	140.9	103.8	113.6	119.5	156.0	69.6	161.9
P35221	Catenin alpha-1 OS=Homo sapiens GN=CTNNA1 PE=1 SV=1	70	56	70.3	108.3	137.6	147.7	145.8	98.1	65.9
P35222	Catenin beta-1 OS=Homo sapiens GN=CTNNB1 PE=1 SV=1	54	32	61.0	115.0	139.3	141.9	154.0	87.7	41.6
P35232	Prohibitin OS=Homo sapiens GN=PHB PE=1 SV=1	93	32	256.2	198.8	69.1	24.8	14.8	9.1	14.3
P35236	Tyrosine-protein phosphatase non-receptor type 7 OS=Homo sapiens GN=PTPN7 PE=1 SV=3	67	20	140.0	121.3	109.6	104.0	77.4	66.6	98.7
P35240	Merlin OS=Homo sapiens GN=NF2 PE=1 SV=1	42	24	57.6	100.5	133.9	142.2	161.1	62.4	27.6
P35241	Radixin OS=Homo sapiens GN=RDX PE=1 SV=1	72	54	57.1	81.5	120.4	125.8	134.2	96.6	94.6
P35249	Replication factor C subunit 4 OS=Homo sapiens GN=RFC4 PE=1 SV=2	90	35	98.5	76.5	105.4	101.4	101.5	109.6	119.4
P35250	Replication factor C subunit 2 OS=Homo sapiens GN=RFC2 PE=1 SV=3	74	31	75.9	89.1	94.6	102.3	101.8	136.1	177.9
P35251	Replication factor C subunit 1 OS=Homo sapiens GN=RFC1 PE=1 SV=4	46	55	96.2	93.7	95.5	97.9	113.2	149.7	140.9
P35268	60S ribosomal protein L22 OS=Homo sapiens GN=RPL22 PE=1 SV=2	70	11	38.5	42.8	60.4	68.9	132.0	229.4	153.5
P35269	General transcription factor IIF subunit 1 OS=Homo sapiens GN=GTF2F1 PE=1 SV=2	45	28	77.0	67.3	118.0	120.0	101.3	156.4	197.5
P35270	Sepiapterin reductase OS=Homo sapiens GN=SPR PE=1 SV=1	58	14	142.9	133.9	99.5	86.4	74.5	63.2	100.7
P35527	Keratin, type I cytoskeletal 9 OS=Homo sapiens GN=KRT9 PE=1 SV=3	49	20	42.4	101.2	175.8	81.9	99.5	135.9	117.7
P35573	Glycogen debranching enzyme OS=Homo sapiens GN=AGL PE=1 SV=3	59	77	80.0	78.4	94.5	110.0	92.1	105.4	117.6
P35579	Myosin-9 OS=Homo sapiens GN=MYH9 PE=1 SV=4	78	216	92.4	89.3	99.9	98.5	65.8	67.9	211.5
P35580	Myosin-10 OS=Homo sapiens GN=MYH10 PE=1 SV=3	71	189	87.6	86.3	115.8	109.3	77.3	68.4	190.6
P35606	Coatomer subunit beta' OS=Homo sapiens GN=COPB2 PE=1 SV=2	72	62	57.9	63.4	133.9	130.9	81.6	71.1	116.8
P35610	Sterol O-acyltransferase 1 OS=Homo sapiens GN=SOAT1 PE=1 SV=3	27	15	69.7	106.1	121.7	135.1	151.2	76.5	35.1
P35611	Alpha-adducin OS=Homo sapiens GN=ADD1 PE=1 SV=2	62	44	64.0	69.1	113.0	113.9	124.7	155.6	118.0
P35612	Beta-adducin OS=Homo sapiens GN=ADD2 PE=1 SV=3	26	16	97.6	101.2	99.8	131.7	147.7	141.0	156.8
P35613	Basigin OS=Homo sapiens GN=BSG PE=1 SV=2	42	14	71.8	135.4	149.3	173.0	168.9	79.1	23.9
P35626	Beta-adrenergic receptor kinase 2 OS=Homo sapiens GN=ADRBK2 PE=1 SV=2	51	31	60.0	70.8	101.9	93.8	108.4	133.3	111.3
P35637	RNA-binding protein FUS OS=Homo sapiens GN=FUS PE=1 SV=1	37	25	60.3	56.2	71.6	77.7	145.5	237.4	176.3
P35658	Nuclear pore complex protein Nup214 OS=Homo sapiens GN=NUP214 PE=1 SV=2	33	48	104.7	114.6	118.7	119.2	110.2	77.4	64.5
P35659	Protein DEK OS=Homo sapiens GN=DEK PE=1 SV=1	43	25	105.5	77.3	72.7	67.6	95.5	132.6	162.1
P35754	Glutaredoxin-1 OS=Homo sapiens GN=GLRX PE=1 SV=2	81	7	109.6	100.1	126.7	114.5	96.8	81.5	133.7
P35813	Protein phosphatase 1A OS=Homo sapiens GN=PPM1A PE=1 SV=1	65	22	96.5	103.7	133.5	130.3	98.3	102.9	151.4
P35908	Keratin, type II cytoskeletal 2 epidermal OS=Homo sapiens GN=KRT2 PE=1 SV=2	73	41	22.4	43.7	177.7	145.7	71.6	208.3	101.9
P35914	Hydroxymethylglutaryl-CoA lyase, mitochondrial OS=Homo sapiens GN=HMGCL PE=1 SV=2	48	18	178.4	170.6	94.1	81.7	64.9	31.5	11.6
P35998	26S protease regulatory subunit 7 OS=Homo sapiens GN=PSMC2 PE=1 SV=3	82	43	91.6	94.5	104.9	93.2	81.3	94.5	137.5
P36404	ADP-ribosylation factor-like protein 2 OS=Homo sapiens GN=ARL2 PE=1 SV=4	53	11	128.4	129.3	113.6	106.6	65.7	65.1	141.8
P36405	ADP-ribosylation factor-like protein 3 OS=Homo sapiens GN=ARL3 PE=1 SV=2	75	12	86.0	70.7	129.6	111.7	77.8	74.9	124.5
P36507	Dual specificity mitogen-activated protein kinase kinase 2 OS=Homo sapiens GN=MAP2K2 PE=1 SV=1	56	26	118.0	107.3	112.6	105.8	80.5	49.4	77.9
P36542	ATP synthase subunit gamma, mitochondrial OS=Homo sapiens GN=ATP5C1 PE=1 SV=1	56	21	259.1	212.9	69.6	27.3	8.0	8.0	11.0
P36543	V-type proton ATPase subunit E 1 OS=Homo sapiens GN=ATP6V1E1 PE=1 SV=1	69	22	73.7	74.8	105.8	123.4	113.0	93.1	81.7
P36551	Oxygen-dependent coproporphyrinogen-III oxidase, mitochondrial OS=Homo sapiens GN=CPOX PE=1 SV=3	63	32	288.0	207.6	62.0	26.4	15.1	12.3	16.1
P36578	60S ribosomal protein L4 OS=Homo sapiens GN=RPL4 PE=1 SV=5	60	44	52.6	52.6	63.2	73.4	131.7	213.0	140.2
P36639	7,8-dihydro-8-oxoguanine triphosphatase OS=Homo sapiens GN=NUDT1 PE=1 SV=3	40	11	57.9	49.5	182.5	174.2	77.5	56.4	138.6
P36776	Lon protease homolog, mitochondrial OS=Homo sapiens GN=LONP1 PE=1 SV=2	66	69	284.5	231.5	76.5	26.1	11.1	7.8	14.2
P36871	Phosphoglucomutase-1 OS=Homo sapiens GN=PGM1 PE=1 SV=3	67	41	85.0	77.2	105.6	104.5	72.6	81.7	138.6
P36915	Guanine nucleotide-binding protein-like 1 OS=Homo sapiens GN=GNL1 PE=1 SV=2	48	27	126.8	118.7	121.4	108.1	88.6	81.9	126.1
P36956	Sterol regulatory element-binding protein 1 OS=Homo sapiens GN=SREBF1 PE=1 SV=2	17	18	76.5	85.6	123.3	174.7	242.4	110.8	52.1
P36957	Dihydrolipoyllysine-residue succinyltransferase component of 2-oxoglutarate dehydrogenase complex, mitochondrial OS=Homo sapiens GN=DLST PE=1 SV=4	37	17	307.9	194.8	92.1	41.8	24.7	17.1	24.8
P36969	Phospholipid hydroperoxide glutathione peroxidase, mitochondrial OS=Homo sapiens GN=GPX4 PE=1 SV=3	66	16	120.1	106.5	122.6	115.9	72.8	70.8	107.3
P37108	Signal recognition particle 14 kDa protein OS=Homo sapiens GN=SRP14 PE=1 SV=2	54	14	62.9	61.9	101.1	111.2	95.4	169.5	178.2
P37235	Hippocalcin-like protein 1 OS=Homo sapiens GN=HPCAL1 PE=1 SV=3	54	10	58.3	86.8	128.8	143.6	123.0	98.4	147.6
P37268	Squalene synthase OS=Homo sapiens GN=FDFT1 PE=1 SV=1	72	33	58.7	81.5	112.7	125.1	151.9	78.4	28.2
P37802	Transgelin-2 OS=Homo sapiens GN=TAGLN2 PE=1 SV=3	93	26	66.1	63.5	136.9	133.7	85.8	95.2	167.5
P37837	Transaldolase OS=Homo sapiens GN=TALDO1 PE=1 SV=2	59	32	85.9	76.0	108.1	116.4	76.1	87.8	169.1
P38117	Electron transfer flavoprotein subunit beta OS=Homo sapiens GN=ETFB PE=1 SV=3	88	28	267.4	207.7	68.2	27.5	17.4	17.0	18.7
P38159	RNA-binding motif protein, X chromosome OS=Homo sapiens GN=RBMX PE=1 SV=3	71	44	50.3	41.9	60.2	75.3	119.4	209.1	189.6
P38432	Coilin OS=Homo sapiens GN=COIL PE=1 SV=1	40	24	49.0	43.4	71.6	77.7	127.4	250.2	221.1
P38606	V-type proton ATPase catalytic subunit A OS=Homo sapiens GN=ATP6V1A PE=1 SV=2	82	43	69.8	81.0	114.7	120.2	123.5	76.4	94.5
P38646	Stress-70 protein, mitochondrial OS=Homo sapiens GN=HSPA9 PE=1 SV=2	71	72	285.1	216.9	63.8	21.8	8.8	5.6	8.7
P38919	Eukaryotic initiation factor 4A-III OS=Homo sapiens GN=EIF4A3 PE=1 SV=4	74	39	69.5	63.1	73.2	77.0	112.3	186.2	221.7
P38935	DNA-binding protein SMUBP-2 OS=Homo sapiens GN=IGHMBP2 PE=1 SV=3	66	62	55.1	48.0	61.9	78.5	128.2	180.5	144.7
P39019	40S ribosomal protein S19 OS=Homo sapiens GN=RPS19 PE=1 SV=2	74	20	39.2	46.4	56.7	73.6	120.7	201.3	142.2
P39023	60S ribosomal protein L3 OS=Homo sapiens GN=RPL3 PE=1 SV=2	77	52	48.2	49.9	62.8	75.8	141.3	193.1	138.4
P39656	Dolichyl-diphosphooligosaccharide--protein glycosyltransferase 48 kDa subunit OS=Homo sapiens GN=DDOST PE=1 SV=4	49	20	72.1	96.6	114.0	121.7	150.1	64.6	15.1
P39687	Acidic leucine-rich nuclear phosphoprotein 32 family member A OS=Homo sapiens GN=ANP32A PE=1 SV=1	58	20	84.3	74.2	108.8	118.5	78.8	93.0	169.7
P39748	Flap endonuclease 1 OS=Homo sapiens GN=FEN1 PE=1 SV=1	63	27	108.3	77.4	76.4	82.7	86.2	114.7	134.6
P40121	Macrophage-capping protein OS=Homo sapiens GN=CAPG PE=1 SV=2	61	20	111.2	78.6	97.6	100.4	68.2	70.1	120.3
P40222	Alpha-taxilin OS=Homo sapiens GN=TXLNA PE=1 SV=3	75	39	47.8	45.3	88.6	97.9	117.9	214.8	123.5
P40227	T-complex protein 1 subunit zeta OS=Homo sapiens GN=CCT6A PE=1 SV=3	85	50	90.4	77.2	111.0	114.8	85.4	83.1	146.1
P40306	Proteasome subunit beta type-10 OS=Homo sapiens GN=PSMB10 PE=1 SV=1	58	11	97.9	81.2	96.9	103.5	79.0	83.0	158.1
P40429	60S ribosomal protein L13a OS=Homo sapiens GN=RPL13A PE=1 SV=2	64	27	58.2	56.0	59.1	72.6	125.7	183.1	143.8
P40692	DNA mismatch repair protein Mlh1 OS=Homo sapiens GN=MLH1 PE=1 SV=1	55	33	106.4	108.5	107.7	111.3	102.3	77.6	117.3
P40763	Signal transducer and activator of transcription 3 OS=Homo sapiens GN=STAT3 PE=1 SV=2	59	41	96.9	99.7	107.4	98.2	74.7	70.8	94.0
P40818	Ubiquitin carboxyl-terminal hydrolase 8 OS=Homo sapiens GN=USP8 PE=1 SV=1	38	35	74.8	77.2	92.2	95.6	98.2	128.8	164.0
P40855	Peroxisomal biogenesis factor 19 OS=Homo sapiens GN=PEX19 PE=1 SV=1	59	18	80.0	87.5	128.7	128.5	101.1	68.2	73.6
P40925	Malate dehydrogenase, cytoplasmic OS=Homo sapiens GN=MDH1 PE=1 SV=4	58	26	59.0	55.3	128.0	123.6	74.9	93.6	169.5
P40926	Malate dehydrogenase, mitochondrial OS=Homo sapiens GN=MDH2 PE=1 SV=3	76	38	243.2	205.8	96.8	38.4	11.0	12.3	19.8
P40937	Replication factor C subunit 5 OS=Homo sapiens GN=RFC5 PE=1 SV=1	77	27	98.4	106.9	97.0	90.7	108.8	125.4	117.6
P40938	Replication factor C subunit 3 OS=Homo sapiens GN=RFC3 PE=1 SV=2	78	33	85.7	90.8	86.2	90.0	97.2	129.3	155.0
P40939	Trifunctional enzyme subunit alpha, mitochondrial OS=Homo sapiens GN=HADHA PE=1 SV=2	87	80	260.4	200.5	79.2	27.2	11.3	8.2	11.5
P41091	Eukaryotic translation initiation factor 2 subunit 3 OS=Homo sapiens GN=EIF2S3 PE=1 SV=3	65	37	62.6	55.3	65.3	75.1	114.1	187.6	192.2
P41214	Eukaryotic translation initiation factor 2D OS=Homo sapiens GN=EIF2D PE=1 SV=3	69	28	98.4	87.6	85.5	96.5	126.0	143.9	169.1
P41223	Protein BUD31 homolog OS=Homo sapiens GN=BUD31 PE=1 SV=2	69	12	63.0	53.8	68.5	78.3	126.0	163.2	161.5
P41227	N-alpha-acetyltransferase 10 OS=Homo sapiens GN=NAA10 PE=1 SV=1	86	15	77.4	63.7	120.4	132.6	94.5	145.0	168.5
P41236	Protein phosphatase inhibitor 2 OS=Homo sapiens GN=PPP1R2 PE=1 SV=2	34	8	64.5	80.0	114.9	111.2	90.7	81.0	123.9
P41240	Tyrosine-protein kinase CSK OS=Homo sapiens GN=CSK PE=1 SV=1	73	33	106.7	121.3	111.1	107.6	93.8	53.7	74.2
P41250	Glycine--tRNA ligase OS=Homo sapiens GN=GARS PE=1 SV=3	78	61	132.2	113.5	102.3	96.2	68.3	55.5	101.5
P41252	Isoleucine--tRNA ligase, cytoplasmic OS=Homo sapiens GN=IARS PE=1 SV=2	65	90	86.8	84.8	92.1	94.6	95.3	110.2	173.2
P41440	Folate transporter 1 OS=Homo sapiens GN=SLC19A1 PE=1 SV=3	19	10	60.6	113.1	137.1	146.1	165.2	87.0	31.3
P41567	Eukaryotic translation initiation factor 1 OS=Homo sapiens GN=EIF1 PE=1 SV=1	72	15	66.7	65.5	93.3	91.9	133.4	135.1	137.8
P41732	Tetraspanin-7 OS=Homo sapiens GN=TSPAN7 PE=1 SV=2	18	4	68.1	93.1	96.4	144.2	179.4	176.5	91.9
P42166	Lamina-associated polypeptide 2, isoform alpha OS=Homo sapiens GN=TMPO PE=1 SV=2	80	56	64.3	61.3	79.9	98.5	110.8	149.4	180.5
P42167	Lamina-associated polypeptide 2, isoforms beta/gamma OS=Homo sapiens GN=TMPO PE=1 SV=2	63	29	82.0	88.1	106.3	150.3	102.1	81.8	62.6
P42224	Signal transducer and activator of transcription 1-alpha/beta OS=Homo sapiens GN=STAT1 PE=1 SV=2	57	47	101.0	108.9	129.0	122.2	105.9	89.0	103.7
P42285	Superkiller viralicidic activity 2-like 2 OS=Homo sapiens GN=SKIV2L2 PE=1 SV=3	52	61	75.0	67.8	70.5	70.6	106.5	141.7	178.1
P42331	Rho GTPase-activating protein 25 OS=Homo sapiens GN=ARHGAP25 PE=1 SV=2	52	28	100.9	98.8	110.6	107.1	108.7	98.8	100.8
P42345	Serine/threonine-protein kinase mTOR OS=Homo sapiens GN=MTOR PE=1 SV=1	38	78	81.0	95.0	104.7	103.4	113.8	110.2	106.7
P42356	Phosphatidylinositol 4-kinase alpha OS=Homo sapiens GN=PI4KA PE=1 SV=3	31	54	62.9	102.5	119.7	124.8	139.8	119.5	75.0
P42566	Epidermal growth factor receptor substrate 15 OS=Homo sapiens GN=EPS15 PE=1 SV=2	54	36	73.4	108.8	137.2	135.2	117.2	69.5	76.0
P42574	Caspase-3 OS=Homo sapiens GN=CASP3 PE=1 SV=2	63	14	86.8	90.1	130.6	130.8	98.8	93.2	177.4
P42575	Caspase-2 OS=Homo sapiens GN=CASP2 PE=1 SV=2	53	20	103.6	103.7	106.2	98.1	86.0	68.7	92.9
P42677	40S ribosomal protein S27 OS=Homo sapiens GN=RPS27 PE=1 SV=3	45	8	56.9	60.2	54.0	73.0	133.9	185.4	153.6
P42694	Probable helicase with zinc finger domain OS=Homo sapiens GN=HELZ PE=1 SV=2	39	58	72.9	79.2	92.7	91.4	127.8	166.2	114.0
P42695	Condensin-2 complex subunit D3 OS=Homo sapiens GN=NCAPD3 PE=1 SV=2	31	39	72.6	78.0	86.7	80.0	107.6	175.1	106.9
P42696	RNA-binding protein 34 OS=Homo sapiens GN=RBM34 PE=1 SV=2	63	31	83.5	73.7	79.4	90.6	149.2	207.4	158.1
P42704	Leucine-rich PPR motif-containing protein, mitochondrial OS=Homo sapiens GN=LRPPRC PE=1 SV=3	79	124	243.3	205.0	77.4	25.4	10.4	8.7	11.2
P42765	3-ketoacyl-CoA thiolase, mitochondrial OS=Homo sapiens GN=ACAA2 PE=1 SV=2	86	33	280.6	213.8	85.3	31.2	11.3	11.2	11.0
P42766	60S ribosomal protein L35 OS=Homo sapiens GN=RPL35 PE=1 SV=2	52	11	39.1	36.4	58.0	76.6	153.0	263.7	163.9
P42768	Wiskott-Aldrich syndrome protein OS=Homo sapiens GN=WAS PE=1 SV=4	57	22	89.9	123.2	122.8	137.1	123.7	159.8	118.1
P42785	Lysosomal Pro-X carboxypeptidase OS=Homo sapiens GN=PRCP PE=1 SV=1	27	16	53.0	115.3	173.9	197.7	189.5	43.3	18.9
P42858	Huntingtin OS=Homo sapiens GN=HTT PE=1 SV=2	24	55	72.8	74.4	107.2	113.7	94.7	91.0	122.2
P42892	Endothelin-converting enzyme 1 OS=Homo sapiens GN=ECE1 PE=1 SV=2	44	31	53.4	77.8	95.5	111.3	153.7	120.4	71.8
P43007	Neutral amino acid transporter A OS=Homo sapiens GN=SLC1A4 PE=1 SV=1	29	14	41.5	102.3	165.3	174.3	195.5	113.2	32.1
P43034	Platelet-activating factor acetylhydrolase IB subunit alpha OS=Homo sapiens GN=PAFAH1B1 PE=1 SV=2	73	34	97.8	107.5	115.0	123.1	79.1	72.3	126.8
P43155	Carnitine O-acetyltransferase OS=Homo sapiens GN=CRAT PE=1 SV=5	39	20	267.9	214.1	70.1	39.1	30.3	17.2	13.1
P43243	Matrin-3 OS=Homo sapiens GN=MATR3 PE=1 SV=2	62	65	76.3	73.7	96.6	99.6	102.3	129.3	116.0
P43250	G protein-coupled receptor kinase 6 OS=Homo sapiens GN=GRK6 PE=1 SV=2	51	28	57.5	85.2	142.1	144.7	120.6	90.8	77.8
P43307	Translocon-associated protein subunit alpha OS=Homo sapiens GN=SSR1 PE=1 SV=3	21	4	50.8	94.1	143.5	125.7	173.4	77.5	22.2
P43378	Tyrosine-protein phosphatase non-receptor type 9 OS=Homo sapiens GN=PTPN9 PE=1 SV=1	32	15	74.9	90.3	105.9	125.6	131.3	138.3	132.8
P43403	Tyrosine-protein kinase ZAP-70 OS=Homo sapiens GN=ZAP70 PE=1 SV=1	83	53	77.9	91.4	136.6	141.4	92.0	86.9	106.1
P43487	Ran-specific GTPase-activating protein OS=Homo sapiens GN=RANBP1 PE=1 SV=1	68	12	89.3	64.4	95.3	159.8	48.3	53.1	236.3
P43490	Nicotinamide phosphoribosyltransferase OS=Homo sapiens GN=NAMPT PE=1 SV=1	70	27	70.0	69.8	131.3	130.1	91.1	99.6	175.8
P43686	26S protease regulatory subunit 6B OS=Homo sapiens GN=PSMC4 PE=1 SV=2	80	39	103.1	88.0	112.3	104.0	82.4	85.3	132.6
P43897	Elongation factor Ts, mitochondrial OS=Homo sapiens GN=TSFM PE=1 SV=2	65	29	252.3	218.5	74.2	23.8	7.1	9.1	9.6
P45880	Voltage-dependent anion-selective channel protein 2 OS=Homo sapiens GN=VDAC2 PE=1 SV=2	72	22	271.9	221.4	81.9	33.3	18.0	11.6	11.9
P45954	Short/branched chain specific acyl-CoA dehydrogenase, mitochondrial OS=Homo sapiens GN=ACADSB PE=1 SV=1	55	20	269.7	227.5	79.6	27.2	10.9	6.8	12.9
P45973	Chromobox protein homolog 5 OS=Homo sapiens GN=CBX5 PE=1 SV=1	73	16	114.8	107.5	96.7	88.5	106.6	144.4	134.9
P45974	Ubiquitin carboxyl-terminal hydrolase 5 OS=Homo sapiens GN=USP5 PE=1 SV=2	47	37	117.6	108.6	123.0	109.3	94.8	72.0	110.0
P45984	Mitogen-activated protein kinase 9 OS=Homo sapiens GN=MAPK9 PE=1 SV=2	36	13	102.6	103.4	124.9	140.9	96.7	96.9	172.7
P45985	Dual specificity mitogen-activated protein kinase kinase 4 OS=Homo sapiens GN=MAP2K4 PE=1 SV=1	29	8	126.7	165.8	116.9	143.5	100.6	101.1	124.9
P46013	Antigen KI-67 OS=Homo sapiens GN=MKI67 PE=1 SV=2	58	149	115.5	87.2	83.1	83.6	118.4	158.6	106.1
P46060	Ran GTPase-activating protein 1 OS=Homo sapiens GN=RANGAP1 PE=1 SV=1	60	32	89.5	86.8	115.4	116.4	95.7	66.6	88.3
P46063	ATP-dependent DNA helicase Q1 OS=Homo sapiens GN=RECQL PE=1 SV=3	58	36	136.6	97.6	78.5	71.4	118.4	161.7	122.1
P46087	Probable 28S rRNA (cytosine(4447)-C(5))-methyltransferase OS=Homo sapiens GN=NOP2 PE=1 SV=2	47	42	94.4	81.9	73.9	70.2	111.0	152.3	150.3
P46108	Adapter molecule crk OS=Homo sapiens GN=CRK PE=1 SV=2	55	14	103.5	102.7	133.9	118.9	83.4	95.3	133.1
P46109	Crk-like protein OS=Homo sapiens GN=CRKL PE=1 SV=1	66	20	120.8	107.9	112.9	108.7	95.6	74.8	90.0
P46379	Large proline-rich protein BAG6 OS=Homo sapiens GN=BAG6 PE=1 SV=2	43	32	105.7	112.4	110.1	110.9	95.4	87.0	142.1
P46459	Vesicle-fusing ATPase OS=Homo sapiens GN=NSF PE=1 SV=3	74	73	61.7	89.1	116.2	122.2	146.3	108.4	40.8
P46531	Neurogenic locus notch homolog protein 1 OS=Homo sapiens GN=NOTCH1 PE=1 SV=4	20	34	50.3	89.0	112.9	120.8	142.4	94.3	42.7
P46734	Dual specificity mitogen-activated protein kinase kinase 3 OS=Homo sapiens GN=MAP2K3 PE=1 SV=2	47	17	121.3	117.4	117.5	109.3	103.0	116.0	103.7
P46736	Lys-63-specific deubiquitinase BRCC36 OS=Homo sapiens GN=BRCC3 PE=1 SV=2	35	10	88.4	95.8	107.5	125.8	92.0	75.2	144.7
P46776	60S ribosomal protein L27a OS=Homo sapiens GN=RPL27A PE=1 SV=2	52	14	43.7	45.5	56.9	69.5	141.3	250.9	129.9
P46777	60S ribosomal protein L5 OS=Homo sapiens GN=RPL5 PE=1 SV=3	81	46	63.5	61.5	61.1	83.6	139.6	187.3	157.2
P46778	60S ribosomal protein L21 OS=Homo sapiens GN=RPL21 PE=1 SV=2	71	19	50.9	51.9	59.0	72.9	127.1	192.4	129.7
P46779	60S ribosomal protein L28 OS=Homo sapiens GN=RPL28 PE=1 SV=3	61	19	54.5	47.2	48.5	98.0	85.7	100.6	215.2
P46781	40S ribosomal protein S9 OS=Homo sapiens GN=RPS9 PE=1 SV=3	76	34	53.7	50.8	61.4	79.7	114.5	192.3	164.2
P46782	40S ribosomal protein S5 OS=Homo sapiens GN=RPS5 PE=1 SV=4	50	16	50.6	47.2	63.4	76.7	152.8	187.7	134.1
P46783	40S ribosomal protein S10 OS=Homo sapiens GN=RPS10 PE=1 SV=1	87	25	40.9	44.6	61.0	81.6	111.0	198.5	161.7
P46926	Glucosamine-6-phosphate isomerase 1 OS=Homo sapiens GN=GNPDA1 PE=1 SV=1	82	21	68.1	75.5	90.1	95.5	70.5	82.7	183.8
P46939	Utrophin OS=Homo sapiens GN=UTRN PE=1 SV=2	53	159	57.4	106.6	152.2	166.4	126.5	54.5	23.3
P46940	Ras GTPase-activating-like protein IQGAP1 OS=Homo sapiens GN=IQGAP1 PE=1 SV=1	68	126	78.7	89.5	119.2	115.1	95.8	85.3	125.6
P46976	Glycogenin-1 OS=Homo sapiens GN=GYG1 PE=1 SV=4	25	11	52.1	56.6	68.0	75.7	129.3	248.7	186.5
P46977	Dolichyl-diphosphooligosaccharide--protein glycosyltransferase subunit STT3A OS=Homo sapiens GN=STT3A PE=1 SV=2	30	29	56.2	96.0	134.4	146.4	200.3	109.4	19.1
P47755	F-actin-capping protein subunit alpha-2 OS=Homo sapiens GN=CAPZA2 PE=1 SV=3	84	20	77.1	84.6	129.7	142.6	101.1	99.4	172.4
P47756	F-actin-capping protein subunit beta OS=Homo sapiens GN=CAPZB PE=1 SV=4	65	23	82.6	80.6	95.4	107.9	87.1	67.6	105.7
P47813	Eukaryotic translation initiation factor 1A, X-chromosomal OS=Homo sapiens GN=EIF1AX PE=1 SV=2	55	12	77.0	64.7	67.0	68.4	83.7	135.4	178.7
P47897	Glutamine--tRNA ligase OS=Homo sapiens GN=QARS PE=1 SV=1	73	64	73.0	74.4	101.3	102.8	85.6	123.3	190.3
P47914	60S ribosomal protein L29 OS=Homo sapiens GN=RPL29 PE=1 SV=2	31	8	94.4	80.4	49.3	71.4	114.8	124.7	122.6
P47985	Cytochrome b-c1 complex subunit Rieske, mitochondrial OS=Homo sapiens GN=UQCRFS1 PE=1 SV=2	64	18	243.8	227.6	81.6	34.9	16.1	11.8	14.5
P48047	ATP synthase subunit O, mitochondrial OS=Homo sapiens GN=ATP5O PE=1 SV=1	80	22	283.4	198.2	72.3	26.6	16.1	17.4	19.5
P48059	LIM and senescent cell antigen-like-containing domain protein 1 OS=Homo sapiens GN=LIMS1 PE=1 SV=4	66	22	64.5	84.4	125.9	129.4	118.8	94.5	75.3
P48147	Prolyl endopeptidase OS=Homo sapiens GN=PREP PE=1 SV=2	70	48	90.0	92.3	119.8	118.9	86.4	94.5	163.9
P48426	Phosphatidylinositol 5-phosphate 4-kinase type-2 alpha OS=Homo sapiens GN=PIP4K2A PE=1 SV=2	40	23	64.2	95.4	137.6	124.8	121.1	65.2	43.1
P48444	Coatomer subunit delta OS=Homo sapiens GN=ARCN1 PE=1 SV=1	67	39	83.1	94.6	129.0	117.7	95.7	85.2	117.5
P48449	Lanosterol synthase OS=Homo sapiens GN=LSS PE=1 SV=1	56	41	76.0	100.0	125.7	139.3	144.2	107.5	40.7
P48454	Serine/threonine-protein phosphatase 2B catalytic subunit gamma isoform OS=Homo sapiens GN=PPP3CC PE=1 SV=3	21	10	76.2	116.4	140.0	154.5	137.2	120.7	151.7
P48506	Glutamate--cysteine ligase catalytic subunit OS=Homo sapiens GN=GCLC PE=1 SV=2	37	25	78.3	72.2	101.6	102.7	78.5	79.7	119.9
P48553	Trafficking protein particle complex subunit 10 OS=Homo sapiens GN=TRAPPC10 PE=1 SV=2	28	22	64.3	85.1	119.4	111.0	117.6	102.0	101.5
P48556	26S proteasome non-ATPase regulatory subunit 8 OS=Homo sapiens GN=PSMD8 PE=1 SV=2	45	23	109.5	111.5	112.9	103.9	87.5	78.7	154.5
P48634	Protein PRRC2A OS=Homo sapiens GN=PRRC2A PE=1 SV=3	42	71	53.2	48.7	62.7	76.9	110.6	198.8	199.0
P48637	Glutathione synthetase OS=Homo sapiens GN=GSS PE=1 SV=1	63	31	100.3	78.1	118.4	125.2	85.9	86.8	173.9
P48643	T-complex protein 1 subunit epsilon OS=Homo sapiens GN=CCT5 PE=1 SV=1	87	61	91.9	85.4	114.8	106.7	86.1	95.6	131.9
P48651	Phosphatidylserine synthase 1 OS=Homo sapiens GN=PTDSS1 PE=1 SV=1	25	11	41.4	86.4	124.2	155.3	159.4	81.5	16.2
P48723	Heat shock 70 kDa protein 13 OS=Homo sapiens GN=HSPA13 PE=1 SV=1	42	19	48.3	67.5	122.4	155.8	135.1	74.9	28.6
P48729	Casein kinase I isoform alpha OS=Homo sapiens GN=CSNK1A1 PE=1 SV=2	53	19	90.8	97.7	89.9	86.9	91.2	111.2	106.5
P48735	Isocitrate dehydrogenase [NADP], mitochondrial OS=Homo sapiens GN=IDH2 PE=1 SV=2	78	47	291.7	214.9	76.7	22.7	7.0	5.0	6.3
P48739	Phosphatidylinositol transfer protein beta isoform OS=Homo sapiens GN=PITPNB PE=1 SV=2	82	24	84.0	82.8	114.5	99.5	81.7	77.9	136.4
P48960	CD97 antigen OS=Homo sapiens GN=CD97 PE=1 SV=4	34	20	76.6	111.4	133.9	134.1	147.4	110.8	70.3
P49005	DNA polymerase delta subunit 2 OS=Homo sapiens GN=POLD2 PE=1 SV=1	61	24	131.8	123.2	129.1	112.0	93.6	91.5	137.5
P49006	MARCKS-related protein OS=Homo sapiens GN=MARCKSL1 PE=1 SV=2	86	14	69.7	104.0	131.4	139.6	121.0	78.9	36.3
P49069	Calcium signal-modulating cyclophilin ligand OS=Homo sapiens GN=CAMLG PE=1 SV=1	57	14	48.6	79.8	94.4	109.1	129.7	80.7	20.5
P49137	MAP kinase-activated protein kinase 2 OS=Homo sapiens GN=MAPKAPK2 PE=1 SV=1	52	20	98.4	94.8	105.8	100.4	73.3	79.1	119.9
P49189	4-trimethylaminobutyraldehyde dehydrogenase OS=Homo sapiens GN=ALDH9A1 PE=1 SV=3	66	30	192.3	160.6	97.2	66.3	44.8	47.4	81.2
P49207	60S ribosomal protein L34 OS=Homo sapiens GN=RPL34 PE=1 SV=3	50	12	71.0	50.0	59.7	79.7	83.0	160.2	162.6
P49247	Ribose-5-phosphate isomerase OS=Homo sapiens GN=RPIA PE=1 SV=3	66	15	99.0	86.6	108.7	106.7	88.2	78.3	134.9
P49257	Protein ERGIC-53 OS=Homo sapiens GN=LMAN1 PE=1 SV=2	57	35	60.1	74.9	99.1	198.5	92.1	79.9	116.2
P49321	Nuclear autoantigenic sperm protein OS=Homo sapiens GN=NASP PE=1 SV=2	65	39	90.4	81.0	109.3	110.5	93.5	89.0	147.8
P49327	Fatty acid synthase OS=Homo sapiens GN=FASN PE=1 SV=3	57	125	102.1	96.7	104.0	111.9	81.0	68.9	154.9
P49336	Cyclin-dependent kinase 8 OS=Homo sapiens GN=CDK8 PE=1 SV=1	26	8	73.2	76.8	71.7	88.4	110.1	163.7	120.4
P49354	Protein farnesyltransferase/geranylgeranyltransferase type-1 subunit alpha OS=Homo sapiens GN=FNTA PE=1 SV=1	40	14	70.4	65.7	123.4	134.8	78.7	76.3	169.8
P49366	Deoxyhypusine synthase OS=Homo sapiens GN=DHPS PE=1 SV=1	71	20	77.4	69.0	115.7	112.4	91.8	90.2	157.3
P49368	T-complex protein 1 subunit gamma OS=Homo sapiens GN=CCT3 PE=1 SV=4	76	53	76.0	70.9	112.6	124.9	81.1	101.0	173.3
P49411	Elongation factor Tu, mitochondrial OS=Homo sapiens GN=TUFM PE=1 SV=2	76	41	278.4	216.5	72.2	22.6	9.5	5.1	11.7
P49454	Centromere protein F OS=Homo sapiens GN=CENPF PE=1 SV=2	53	157	154.2	154.2	99.5	79.9	80.6	79.8	55.6
P49458	Signal recognition particle 9 kDa protein OS=Homo sapiens GN=SRP9 PE=1 SV=2	66	9	56.6	50.4	63.6	90.9	71.5	109.9	247.2
P49588	Alanine--tRNA ligase, cytoplasmic OS=Homo sapiens GN=AARS PE=1 SV=2	68	69	93.2	85.7	118.1	133.1	78.9	77.2	172.1
P49589	Cysteine--tRNA ligase, cytoplasmic OS=Homo sapiens GN=CARS PE=1 SV=3	55	48	84.9	77.5	107.3	107.0	90.8	107.1	163.1
P49590	Probable histidine--tRNA ligase, mitochondrial OS=Homo sapiens GN=HARS2 PE=1 SV=1	63	37	253.2	239.8	82.0	27.3	8.1	5.9	12.1
P49591	Serine--tRNA ligase, cytoplasmic OS=Homo sapiens GN=SARS PE=1 SV=3	59	33	82.4	80.1	97.5	104.1	114.9	108.1	106.5
P49593	Protein phosphatase 1F OS=Homo sapiens GN=PPM1F PE=1 SV=3	43	11	87.4	60.7	123.6	132.6	93.4	95.9	136.6
P49642	DNA primase small subunit OS=Homo sapiens GN=PRIM1 PE=1 SV=1	48	19	105.6	103.4	110.1	108.3	104.2	106.2	134.6
P49643	DNA primase large subunit OS=Homo sapiens GN=PRIM2 PE=1 SV=2	48	22	61.6	73.4	144.0	151.2	55.0	107.6	233.9
P49674	Casein kinase I isoform epsilon OS=Homo sapiens GN=CSNK1E PE=1 SV=1	51	23	104.7	102.3	106.4	99.5	98.3	126.1	161.3
P49720	Proteasome subunit beta type-3 OS=Homo sapiens GN=PSMB3 PE=1 SV=2	56	15	60.3	52.2	121.9	117.8	89.9	93.2	264.5
P49721	Proteasome subunit beta type-2 OS=Homo sapiens GN=PSMB2 PE=1 SV=1	71	23	72.9	56.6	114.2	116.0	62.9	106.4	254.2
P49736	DNA replication licensing factor MCM2 OS=Homo sapiens GN=MCM2 PE=1 SV=4	67	68	114.0	86.3	121.8	127.1	83.6	67.8	127.4
P49748	Very long-chain specific acyl-CoA dehydrogenase, mitochondrial OS=Homo sapiens GN=ACADVL PE=1 SV=1	69	47	277.9	247.7	76.4	25.3	9.5	7.8	9.4
P49750	YLP motif-containing protein 1 OS=Homo sapiens GN=YLPM1 PE=1 SV=3	37	63	49.8	34.5	68.0	82.0	137.3	222.3	145.1
P49754	Vacuolar protein sorting-associated protein 41 homolog OS=Homo sapiens GN=VPS41 PE=1 SV=3	26	16	75.4	98.5	122.8	126.8	121.4	72.7	79.1
P49755	Transmembrane emp24 domain-containing protein 10 OS=Homo sapiens GN=TMED10 PE=1 SV=2	53	18	65.5	99.8	114.7	116.0	143.3	92.2	25.3
P49756	RNA-binding protein 25 OS=Homo sapiens GN=RBM25 PE=1 SV=3	43	39	66.3	54.9	57.4	69.0	117.5	175.3	136.5
P49757	Protein numb homolog OS=Homo sapiens GN=NUMB PE=1 SV=2	33	23	63.8	87.5	117.4	116.0	129.6	119.7	71.8
P49768	Presenilin-1 OS=Homo sapiens GN=PSEN1 PE=1 SV=1	25	9	58.2	119.7	137.9	178.9	186.1	129.1	52.3
P49770	Translation initiation factor eIF-2B subunit beta OS=Homo sapiens GN=EIF2B2 PE=1 SV=3	42	13	112.8	98.5	105.0	128.3	96.4	101.9	116.6
P49773	Histidine triad nucleotide-binding protein 1 OS=Homo sapiens GN=HINT1 PE=1 SV=2	86	12	99.9	98.2	121.5	135.8	95.8	108.3	153.5
P49790	Nuclear pore complex protein Nup153 OS=Homo sapiens GN=NUP153 PE=1 SV=2	47	49	121.0	100.3	115.6	114.6	99.4	81.5	119.5
P49792	E3 SUMO-protein ligase RanBP2 OS=Homo sapiens GN=RANBP2 PE=1 SV=2	56	171	87.9	100.5	122.9	139.2	102.7	74.1	88.7
P49815	Tuberin OS=Homo sapiens GN=TSC2 PE=1 SV=2	30	38	89.4	94.4	107.8	127.3	94.1	105.2	122.0
P49821	NADH dehydrogenase [ubiquinone] flavoprotein 1, mitochondrial OS=Homo sapiens GN=NDUFV1 PE=1 SV=4	71	33	257.5	221.3	71.2	24.8	10.3	7.6	8.4
P49840	Glycogen synthase kinase-3 alpha OS=Homo sapiens GN=GSK3A PE=1 SV=2	59	21	91.7	97.6	90.7	95.2	96.1	107.8	87.9
P49841	Glycogen synthase kinase-3 beta OS=Homo sapiens GN=GSK3B PE=1 SV=2	69	25	96.1	108.6	106.0	90.3	116.7	141.9	105.8
P49848	Transcription initiation factor TFIID subunit 6 OS=Homo sapiens GN=TAF6 PE=1 SV=1	42	23	132.1	131.0	103.0	92.5	110.1	124.4	98.5
P49903	Selenide, water dikinase 1 OS=Homo sapiens GN=SEPHS1 PE=1 SV=2	59	15	103.5	93.5	113.4	120.4	107.1	73.5	123.6
P49915	GMP synthase [glutamine-hydrolyzing] OS=Homo sapiens GN=GMPS PE=1 SV=1	81	56	95.6	96.4	119.2	116.1	90.6	84.9	132.7
P49916	DNA ligase 3 OS=Homo sapiens GN=LIG3 PE=1 SV=2	54	52	128.1	114.0	95.1	87.4	100.9	109.2	93.3
P49917	DNA ligase 4 OS=Homo sapiens GN=LIG4 PE=1 SV=2	45	28	104.0	107.7	103.0	95.1	119.0	111.9	106.8
P49959	Double-strand break repair protein MRE11A OS=Homo sapiens GN=MRE11A PE=1 SV=3	51	34	102.8	115.0	106.2	89.4	98.1	106.0	103.5
P50148	Guanine nucleotide-binding protein G(q) subunit alpha OS=Homo sapiens GN=GNAQ PE=1 SV=4	77	35	63.3	106.7	120.1	127.9	139.3	47.5	22.0
P50213	Isocitrate dehydrogenase [NAD] subunit alpha, mitochondrial OS=Homo sapiens GN=IDH3A PE=1 SV=1	59	30	250.6	192.4	105.8	36.7	18.2	17.8	16.2
P50238	Cysteine-rich protein 1 OS=Homo sapiens GN=CRIP1 PE=1 SV=3	79	6	162.8	119.6	90.0	110.6	58.3	40.3	128.0
P50395	Rab GDP dissociation inhibitor beta OS=Homo sapiens GN=GDI2 PE=1 SV=2	88	54	87.0	94.9	126.0	124.5	102.7	110.3	155.6
P50402	Emerin OS=Homo sapiens GN=EMD PE=1 SV=1	72	19	69.1	98.0	106.4	118.7	147.2	78.7	19.6
P50416	Carnitine O-palmitoyltransferase 1, liver isoform OS=Homo sapiens GN=CPT1A PE=1 SV=2	47	32	114.8	137.0	115.4	117.3	128.3	61.1	21.0
P50452	Serpin B8 OS=Homo sapiens GN=SERPINB8 PE=1 SV=2	53	24	96.9	78.8	115.4	117.4	83.3	77.2	164.0
P50454	Serpin H1 OS=Homo sapiens GN=SERPINH1 PE=1 SV=2	61	24	68.5	91.5	111.1	118.9	144.1	56.6	17.8
P50502	Hsc70-interacting protein OS=Homo sapiens GN=ST13 PE=1 SV=2	40	20	109.6	88.5	104.0	100.0	72.2	75.2	120.4
P50542	Peroxisomal targeting signal 1 receptor OS=Homo sapiens GN=PEX5 PE=1 SV=3	51	22	82.9	97.6	122.5	139.4	113.6	70.2	83.8
P50552	Vasodilator-stimulated phosphoprotein OS=Homo sapiens GN=VASP PE=1 SV=3	56	22	93.4	96.6	104.1	89.0	121.1	91.2	68.1
P50570	Dynamin-2 OS=Homo sapiens GN=DNM2 PE=1 SV=2	67	64	100.3	118.8	130.0	124.5	103.1	75.8	68.3
P50579	Methionine aminopeptidase 2 OS=Homo sapiens GN=METAP2 PE=1 SV=1	58	25	64.0	63.7	77.0	86.1	127.7	181.0	141.5
P50583	Bis(5'-nucleosyl)-tetraphosphatase [asymmetrical] OS=Homo sapiens GN=NUDT2 PE=1 SV=3	71	8	91.5	104.7	113.5	94.5	89.2	79.7	115.6
P50748	Kinetochore-associated protein 1 OS=Homo sapiens GN=KNTC1 PE=1 SV=1	15	29	82.1	85.2	87.5	88.7	74.0	77.3	130.8
P50750	Cyclin-dependent kinase 9 OS=Homo sapiens GN=CDK9 PE=1 SV=3	38	16	39.0	34.0	76.4	156.4	50.4	131.3	284.7
P50851	Lipopolysaccharide-responsive and beige-like anchor protein OS=Homo sapiens GN=LRBA PE=1 SV=4	28	65	112.4	113.7	110.0	108.9	79.8	80.5	116.6
P50897	Palmitoyl-protein thioesterase 1 OS=Homo sapiens GN=PPT1 PE=1 SV=1	53	18	59.1	91.5	159.8	165.6	135.6	30.3	19.5
P50914	60S ribosomal protein L14 OS=Homo sapiens GN=RPL14 PE=1 SV=4	54	17	48.7	55.9	61.3	74.2	152.4	192.8	141.3
P50990	T-complex protein 1 subunit theta OS=Homo sapiens GN=CCT8 PE=1 SV=4	83	60	87.5	81.9	115.5	115.7	82.7	87.9	142.4
P50991	T-complex protein 1 subunit delta OS=Homo sapiens GN=CCT4 PE=1 SV=4	82	45	92.8	80.1	106.8	106.3	90.2	106.6	147.7
P50995	Annexin A11 OS=Homo sapiens GN=ANXA11 PE=1 SV=1	47	27	90.5	85.0	116.7	116.1	90.2	79.1	133.4
P51003	Poly(A) polymerase alpha OS=Homo sapiens GN=PAPOLA PE=1 SV=4	30	17	74.1	86.1	91.8	97.6	89.5	106.7	128.5
P51114	Fragile X mental retardation syndrome-related protein 1 OS=Homo sapiens GN=FXR1 PE=1 SV=3	62	40	59.4	68.6	73.7	83.5	145.5	178.7	102.8
P51116	Fragile X mental retardation syndrome-related protein 2 OS=Homo sapiens GN=FXR2 PE=1 SV=2	64	35	55.1	64.6	67.7	83.0	154.6	218.7	102.7
P51148	Ras-related protein Rab-5C OS=Homo sapiens GN=RAB5C PE=1 SV=2	71	16	98.3	119.7	101.9	106.8	112.9	61.7	45.4
P51149	Ras-related protein Rab-7a OS=Homo sapiens GN=RAB7A PE=1 SV=1	88	27	51.5	87.7	119.3	122.6	142.5	91.5	36.0
P51151	Ras-related protein Rab-9A OS=Homo sapiens GN=RAB9A PE=1 SV=1	67	10	63.7	96.7	103.9	140.3	148.4	75.9	39.6
P51159	Ras-related protein Rab-27A OS=Homo sapiens GN=RAB27A PE=1 SV=3	41	10	109.0	141.9	143.7	133.7	159.5	98.1	46.6
P51178	1-phosphatidylinositol 4,5-bisphosphate phosphodiesterase delta-1 OS=Homo sapiens GN=PLCD1 PE=1 SV=2	19	10	113.3	144.8	178.6	215.8	136.9	65.9	21.6
P51398	28S ribosomal protein S29, mitochondrial OS=Homo sapiens GN=DAP3 PE=1 SV=1	72	30	249.0	246.5	82.6	19.0	6.8	6.7	8.6
P51532	Transcription activator BRG1 OS=Homo sapiens GN=SMARCA4 PE=1 SV=2	31	52	125.7	112.8	97.9	89.0	98.7	108.6	95.9
P51570	Galactokinase OS=Homo sapiens GN=GALK1 PE=1 SV=1	69	26	101.1	95.7	161.6	153.3	89.8	89.0	129.0
P51571	Translocon-associated protein subunit delta OS=Homo sapiens GN=SSR4 PE=1 SV=1	45	9	40.7	76.8	132.0	163.9	130.7	90.5	17.8
P51572	B-cell receptor-associated protein 31 OS=Homo sapiens GN=BCAP31 PE=1 SV=3	58	26	74.2	107.2	105.1	123.9	144.5	71.7	29.7
P51580	Thiopurine S-methyltransferase OS=Homo sapiens GN=TPMT PE=1 SV=1	40	12	90.9	93.9	100.0	113.2	62.5	74.7	98.2
P51610	Host cell factor 1 OS=Homo sapiens GN=HCFC1 PE=1 SV=2	48	68	75.2	68.9	99.4	102.7	93.8	146.9	209.6
P51648	Fatty aldehyde dehydrogenase OS=Homo sapiens GN=ALDH3A2 PE=1 SV=1	42	21	72.4	102.0	109.0	137.3	149.7	55.9	27.2
P51649	Succinate-semialdehyde dehydrogenase, mitochondrial OS=Homo sapiens GN=ALDH5A1 PE=1 SV=2	57	33	284.6	203.6	65.7	25.3	9.1	8.7	11.9
P51659	Peroxisomal multifunctional enzyme type 2 OS=Homo sapiens GN=HSD17B4 PE=1 SV=3	73	59	58.5	93.8	154.7	181.6	134.5	53.8	9.7
P51665	26S proteasome non-ATPase regulatory subunit 7 OS=Homo sapiens GN=PSMD7 PE=1 SV=2	51	16	146.5	112.8	94.4	91.6	67.3	53.1	106.9
P51692	Signal transducer and activator of transcription 5B OS=Homo sapiens GN=STAT5B PE=1 SV=2	35	26	114.2	114.1	109.3	112.8	84.4	69.8	94.3
P51784	Ubiquitin carboxyl-terminal hydrolase 11 OS=Homo sapiens GN=USP11 PE=1 SV=3	47	44	123.0	122.0	113.0	114.2	83.4	67.1	101.1
P51795	H(+)/Cl(-) exchange transporter 5 OS=Homo sapiens GN=CLCN5 PE=1 SV=1	17	12	54.0	66.7	80.4	111.8	149.7	131.9	79.0
P51798	H(+)/Cl(-) exchange transporter 7 OS=Homo sapiens GN=CLCN7 PE=1 SV=2	23	20	66.3	108.4	119.9	142.8	137.7	63.8	31.1
P51809	Vesicle-associated membrane protein 7 OS=Homo sapiens GN=VAMP7 PE=1 SV=3	67	18	46.0	67.6	78.6	105.6	147.0	140.7	107.4
P51828	Adenylate cyclase type 7 OS=Homo sapiens GN=ADCY7 PE=2 SV=1	17	14	54.2	92.1	120.0	122.0	131.1	79.6	39.2
P51858	Hepatoma-derived growth factor OS=Homo sapiens GN=HDGF PE=1 SV=1	72	19	86.4	78.0	113.9	110.4	101.4	140.8	184.5
P51991	Heterogeneous nuclear ribonucleoprotein A3 OS=Homo sapiens GN=HNRNPA3 PE=1 SV=2	62	38	68.4	48.0	48.6	76.5	147.0	142.0	187.1
P52209	6-phosphogluconate dehydrogenase, decarboxylating OS=Homo sapiens GN=PGD PE=1 SV=3	72	34	88.8	80.4	100.4	105.9	85.2	88.0	145.7
P52272	Heterogeneous nuclear ribonucleoprotein M OS=Homo sapiens GN=HNRNPM PE=1 SV=3	84	70	87.0	76.8	75.1	77.5	114.5	153.6	100.5
P52292	Importin subunit alpha-1 OS=Homo sapiens GN=KPNA2 PE=1 SV=1	66	25	113.3	96.7	92.2	86.1	88.7	84.5	101.0
P52294	Importin subunit alpha-5 OS=Homo sapiens GN=KPNA1 PE=1 SV=3	37	20	135.4	129.6	105.7	92.8	81.6	78.0	108.1
P52298	Nuclear cap-binding protein subunit 2 OS=Homo sapiens GN=NCBP2 PE=1 SV=1	57	12	58.2	49.5	84.9	86.6	128.1	200.1	169.4
P52306	Rap1 GTPase-GDP dissociation stimulator 1 OS=Homo sapiens GN=RAP1GDS1 PE=1 SV=3	59	33	95.8	106.3	133.1	115.3	96.5	108.4	178.5
P52333	Tyrosine-protein kinase JAK3 OS=Homo sapiens GN=JAK3 PE=1 SV=2	35	31	83.1	99.1	123.7	127.3	109.2	78.9	57.5
P52434	DNA-directed RNA polymerases I, II, and III subunit RPABC3 OS=Homo sapiens GN=POLR2H PE=1 SV=4	65	8	64.2	49.2	127.4	149.4	126.1	182.4	211.2
P52566	Rho GDP-dissociation inhibitor 2 OS=Homo sapiens GN=ARHGDIB PE=1 SV=3	91	26	98.9	81.1	119.8	133.4	85.0	76.5	170.3
P52594	Arf-GAP domain and FG repeat-containing protein 1 OS=Homo sapiens GN=AGFG1 PE=1 SV=2	38	19	53.9	103.2	160.4	171.0	96.5	53.8	42.0
P52597	Heterogeneous nuclear ribonucleoprotein F OS=Homo sapiens GN=HNRNPF PE=1 SV=3	72	24	154.6	116.9	110.3	104.2	96.5	84.2	113.2
P52630	Signal transducer and activator of transcription 2 OS=Homo sapiens GN=STAT2 PE=1 SV=1	29	21	84.4	117.1	130.9	130.8	108.9	66.0	56.2
P52732	Kinesin-like protein KIF11 OS=Homo sapiens GN=KIF11 PE=1 SV=2	68	77	115.2	112.3	113.8	100.7	85.6	72.2	108.0
P52756	RNA-binding protein 5 OS=Homo sapiens GN=RBM5 PE=1 SV=2	27	26	56.5	55.7	71.4	79.7	113.1	174.1	134.3
P52758	Ribonuclease UK114 OS=Homo sapiens GN=HRSP12 PE=1 SV=1	53	5	155.9	146.0	114.5	96.0	81.5	62.9	81.2
P52788	Spermine synthase OS=Homo sapiens GN=SMS PE=1 SV=2	64	17	83.4	80.5	128.5	123.1	112.8	91.7	151.7
P52789	Hexokinase-2 OS=Homo sapiens GN=HK2 PE=1 SV=2	53	46	243.3	207.9	82.0	53.9	36.3	23.5	41.0
P52815	39S ribosomal protein L12, mitochondrial OS=Homo sapiens GN=MRPL12 PE=1 SV=2	72	16	293.0	205.4	61.7	16.7	6.8	3.5	10.2
P52888	Thimet oligopeptidase OS=Homo sapiens GN=THOP1 PE=1 SV=2	40	31	90.0	78.7	113.9	109.3	79.5	92.2	168.7
P52907	F-actin-capping protein subunit alpha-1 OS=Homo sapiens GN=CAPZA1 PE=1 SV=3	81	23	97.0	96.5	132.2	130.9	108.3	99.7	143.3
P52948	Nuclear pore complex protein Nup98-Nup96 OS=Homo sapiens GN=NUP98 PE=1 SV=4	26	44	98.5	104.1	116.0	112.6	97.5	70.2	57.8
P53004	Biliverdin reductase A OS=Homo sapiens GN=BLVRA PE=1 SV=2	51	20	93.9	78.2	99.4	96.5	77.2	90.5	129.9
P53007	Tricarboxylate transport protein, mitochondrial OS=Homo sapiens GN=SLC25A1 PE=1 SV=2	62	24	254.9	191.7	64.8	27.4	16.2	21.2	14.5
P53041	Serine/threonine-protein phosphatase 5 OS=Homo sapiens GN=PPP5C PE=1 SV=1	57	29	80.1	80.5	108.3	114.5	82.8	90.5	152.9
P53350	Serine/threonine-protein kinase PLK1 OS=Homo sapiens GN=PLK1 PE=1 SV=1	61	39	100.7	106.7	104.8	95.9	87.3	107.1	106.1
P53365	Arfaptin-2 OS=Homo sapiens GN=ARFIP2 PE=1 SV=1	54	16	52.3	56.6	91.0	106.1	108.4	85.8	87.5
P53367	Arfaptin-1 OS=Homo sapiens GN=ARFIP1 PE=1 SV=2	47	18	91.8	95.5	147.6	155.5	113.3	105.8	158.9
P53396	ATP-citrate synthase OS=Homo sapiens GN=ACLY PE=1 SV=3	62	78	90.6	77.1	107.7	102.4	75.0	95.3	164.1
P53582	Methionine aminopeptidase 1 OS=Homo sapiens GN=METAP1 PE=1 SV=2	68	20	78.8	75.6	67.9	72.2	106.9	168.4	146.1
P53597	Succinyl-CoA ligase [ADP/GDP-forming] subunit alpha, mitochondrial OS=Homo sapiens GN=SUCLG1 PE=1 SV=4	55	23	207.6	169.9	110.4	52.5	7.1	8.8	13.9
P53602	Diphosphomevalonate decarboxylase OS=Homo sapiens GN=MVD PE=1 SV=1	57	17	64.1	48.5	119.0	113.4	68.1	93.6	128.7
P53609	Geranylgeranyl transferase type-1 subunit beta OS=Homo sapiens GN=PGGT1B PE=1 SV=2	22	9	97.6	83.9	95.9	96.7	67.8	73.4	128.8
P53611	Geranylgeranyl transferase type-2 subunit beta OS=Homo sapiens GN=RABGGTB PE=1 SV=2	15	5	136.7	113.6	123.8	135.5	109.5	96.1	164.0
P53618	Coatomer subunit beta OS=Homo sapiens GN=COPB1 PE=1 SV=3	59	70	98.3	108.7	126.9	120.3	88.6	74.6	113.3
P53621	Coatomer subunit alpha OS=Homo sapiens GN=COPA PE=1 SV=2	67	92	80.9	103.1	126.1	124.0	84.2	74.7	105.9
P53634	Dipeptidyl peptidase 1 OS=Homo sapiens GN=CTSC PE=1 SV=2	51	21	47.1	87.0	138.5	159.8	152.0	64.7	26.5
P53671	LIM domain kinase 2 OS=Homo sapiens GN=LIMK2 PE=1 SV=1	40	16	95.8	98.8	82.9	86.4	95.1	90.8	143.7
P53677	AP-3 complex subunit mu-2 OS=Homo sapiens GN=AP3M2 PE=2 SV=1	35	13	90.3	92.1	89.3	97.7	97.9	101.2	129.5
P53701	Cytochrome c-type heme lyase OS=Homo sapiens GN=HCCS PE=1 SV=1	52	19	269.9	207.4	101.6	37.9	17.5	13.3	6.6
P53801	Pituitary tumor-transforming gene 1 protein-interacting protein OS=Homo sapiens GN=PTTG1IP PE=1 SV=1	23	4	60.3	92.4	118.1	125.5	144.6	101.2	39.2
P53814	Smoothelin OS=Homo sapiens GN=SMTN PE=1 SV=7	21	15	53.2	63.6	112.2	116.8	93.1	128.4	130.9
P53985	Monocarboxylate transporter 1 OS=Homo sapiens GN=SLC16A1 PE=1 SV=3	20	13	58.8	106.1	140.3	132.1	136.9	67.5	25.5
P53990	IST1 homolog OS=Homo sapiens GN=IST1 PE=1 SV=1	40	14	101.3	102.5	128.4	127.3	122.1	104.4	81.1
P53992	Protein transport protein Sec24C OS=Homo sapiens GN=SEC24C PE=1 SV=3	57	46	88.2	132.5	116.3	101.5	93.0	96.2	64.3
P53999	Activated RNA polymerase II transcriptional coactivator p15 OS=Homo sapiens GN=SUB1 PE=1 SV=3	69	15	79.6	75.7	88.5	93.8	96.4	150.7	144.8
P54098	DNA polymerase subunit gamma-1 OS=Homo sapiens GN=POLG PE=1 SV=1	43	45	283.8	258.5	76.0	33.9	25.3	23.0	25.8
P54105	Methylosome subunit pICln OS=Homo sapiens GN=CLNS1A PE=1 SV=1	67	8	126.6	123.6	138.6	139.0	92.8	93.5	164.9
P54132	Bloom syndrome protein OS=Homo sapiens GN=BLM PE=1 SV=1	43	49	85.3	82.6	81.4	83.4	141.1	188.3	140.7
P54136	Arginine--tRNA ligase, cytoplasmic OS=Homo sapiens GN=RARS PE=1 SV=2	74	66	74.4	70.6	91.0	90.4	85.0	130.1	192.3
P54577	Tyrosine--tRNA ligase, cytoplasmic OS=Homo sapiens GN=YARS PE=1 SV=4	85	63	90.6	89.8	108.1	104.5	102.1	113.7	124.7
P54578	Ubiquitin carboxyl-terminal hydrolase 14 OS=Homo sapiens GN=USP14 PE=1 SV=3	82	46	128.3	103.4	106.2	104.6	83.4	73.8	140.8
P54619	5'-AMP-activated protein kinase subunit gamma-1 OS=Homo sapiens GN=PRKAG1 PE=1 SV=1	58	22	72.4	99.5	123.3	120.2	97.1	78.5	92.1
P54687	Branched-chain-amino-acid aminotransferase, cytosolic OS=Homo sapiens GN=BCAT1 PE=1 SV=3	44	15	115.2	89.1	132.8	134.7	91.0	98.9	170.9
P54709	Sodium/potassium-transporting ATPase subunit beta-3 OS=Homo sapiens GN=ATP1B3 PE=1 SV=1	70	18	71.6	122.7	139.8	140.5	145.1	52.9	19.2
P54725	UV excision repair protein RAD23 homolog A OS=Homo sapiens GN=RAD23A PE=1 SV=1	71	19	84.5	93.9	141.4	107.0	113.8	99.2	127.1
P54727	UV excision repair protein RAD23 homolog B OS=Homo sapiens GN=RAD23B PE=1 SV=1	53	19	70.3	71.1	138.6	102.9	118.4	101.3	129.3
P54819	Adenylate kinase 2, mitochondrial OS=Homo sapiens GN=AK2 PE=1 SV=2	77	21	254.7	194.5	69.2	27.9	18.6	17.5	25.5
P54886	Delta-1-pyrroline-5-carboxylate synthase OS=Homo sapiens GN=ALDH18A1 PE=1 SV=2	64	54	304.9	201.6	57.8	23.5	12.8	14.7	17.0
P54920	Alpha-soluble NSF attachment protein OS=Homo sapiens GN=NAPA PE=1 SV=3	95	32	49.8	80.2	104.0	116.8	129.8	102.8	60.8
P55010	Eukaryotic translation initiation factor 5 OS=Homo sapiens GN=EIF5 PE=1 SV=2	52	28	77.2	68.5	89.4	89.6	107.1	105.6	127.4
P55011	Solute carrier family 12 member 2 OS=Homo sapiens GN=SLC12A2 PE=1 SV=1	38	46	67.3	119.7	142.0	142.0	137.5	52.1	15.6
P55036	26S proteasome non-ATPase regulatory subunit 4 OS=Homo sapiens GN=PSMD4 PE=1 SV=1	48	18	110.0	101.0	124.9	126.1	99.2	100.6	139.6
P55039	Developmentally-regulated GTP-binding protein 2 OS=Homo sapiens GN=DRG2 PE=1 SV=1	72	28	80.9	70.4	154.2	162.9	129.7	93.1	110.2
P55060	Exportin-2 OS=Homo sapiens GN=CSE1L PE=1 SV=3	53	52	93.4	92.6	120.8	112.9	88.0	92.3	158.6
P55072	Transitional endoplasmic reticulum ATPase OS=Homo sapiens GN=VCP PE=1 SV=4	81	86	82.4	87.8	116.4	125.7	118.5	68.5	90.8
P55081	Microfibrillar-associated protein 1 OS=Homo sapiens GN=MFAP1 PE=1 SV=2	36	18	68.3	62.3	80.9	83.4	110.3	164.0	144.5
P55084	Trifunctional enzyme subunit beta, mitochondrial OS=Homo sapiens GN=HADHB PE=1 SV=3	79	44	260.3	215.1	75.6	30.6	20.7	23.0	16.4
P55145	Mesencephalic astrocyte-derived neurotrophic factor OS=Homo sapiens GN=MANF PE=1 SV=3	59	24	67.2	91.3	137.4	162.3	142.5	79.0	17.6
P55160	Nck-associated protein 1-like OS=Homo sapiens GN=NCKAP1L PE=1 SV=3	31	32	74.1	82.1	91.8	92.8	111.5	134.1	90.5
P55196	Afadin OS=Homo sapiens GN=MLLT4 PE=1 SV=3	28	37	68.3	93.8	106.7	118.3	125.8	110.9	103.7
P55199	RNA polymerase II elongation factor ELL OS=Homo sapiens GN=ELL PE=1 SV=1	50	26	68.2	66.7	73.5	85.1	121.8	164.6	109.8
P55209	Nucleosome assembly protein 1-like 1 OS=Homo sapiens GN=NAP1L1 PE=1 SV=1	48	17	112.4	98.3	125.7	114.0	90.8	91.7	128.7
P55210	Caspase-7 OS=Homo sapiens GN=CASP7 PE=1 SV=1	57	16	127.9	117.5	124.8	114.8	101.5	100.6	201.6
P55265	Double-stranded RNA-specific adenosine deaminase OS=Homo sapiens GN=ADAR PE=1 SV=4	70	95	55.8	49.7	61.4	66.8	118.0	186.3	129.9
P55283	Cadherin-4 OS=Homo sapiens GN=CDH4 PE=2 SV=2	27	14	73.3	119.6	119.4	116.5	116.7	64.0	27.6
P55327	Tumor protein D52 OS=Homo sapiens GN=TPD52 PE=1 SV=2	78	20	67.8	81.7	109.6	114.6	76.9	85.2	88.0
P55735	Protein SEC13 homolog OS=Homo sapiens GN=SEC13 PE=1 SV=3	53	11	91.9	97.5	109.6	99.1	89.2	81.3	113.8
P55769	NHP2-like protein 1 OS=Homo sapiens GN=SNU13 PE=1 SV=3	52	9	117.3	79.2	70.9	75.3	101.3	125.2	118.2
P55786	Puromycin-sensitive aminopeptidase OS=Homo sapiens GN=NPEPPS PE=1 SV=2	55	43	104.3	101.2	116.4	115.9	84.9	81.2	126.3
P55795	Heterogeneous nuclear ribonucleoprotein H2 OS=Homo sapiens GN=HNRNPH2 PE=1 SV=1	54	22	83.0	82.7	106.6	101.2	112.0	125.5	130.7
P55809	Succinyl-CoA:3-ketoacid coenzyme A transferase 1, mitochondrial OS=Homo sapiens GN=OXCT1 PE=1 SV=1	70	34	260.3	201.2	86.8	25.1	6.9	5.1	9.4
P55854	Small ubiquitin-related modifier 3 OS=Homo sapiens GN=SUMO3 PE=1 SV=2	30	4	46.1	33.6	134.4	139.1	90.5	117.1	116.1
P55884	Eukaryotic translation initiation factor 3 subunit B OS=Homo sapiens GN=EIF3B PE=1 SV=3	61	49	84.5	80.0	82.9	88.5	102.5	118.4	159.0
P55899	IgG receptor FcRn large subunit p51 OS=Homo sapiens GN=FCGRT PE=1 SV=1	22	6	42.7	84.6	99.5	116.4	166.6	170.3	92.5
P55957	BH3-interacting domain death agonist OS=Homo sapiens GN=BID PE=1 SV=1	61	10	110.8	124.0	98.2	94.4	68.7	73.3	115.7
P56159	GDNF family receptor alpha-1 OS=Homo sapiens GN=GFRA1 PE=2 SV=2	39	18	82.4	117.6	155.6	161.4	170.8	116.6	72.6
P56182	Ribosomal RNA processing protein 1 homolog A OS=Homo sapiens GN=RRP1 PE=1 SV=1	44	19	81.1	57.4	74.2	75.8	102.3	198.9	156.9
P56192	Methionine--tRNA ligase, cytoplasmic OS=Homo sapiens GN=MARS PE=1 SV=2	59	54	79.0	83.5	93.3	91.1	89.5	132.8	172.6
P56202	Cathepsin W OS=Homo sapiens GN=CTSW PE=1 SV=2	54	15	46.1	70.7	98.1	123.3	137.1	80.5	40.5
P56211	cAMP-regulated phosphoprotein 19 OS=Homo sapiens GN=ARPP19 PE=1 SV=2	61	7	85.5	83.1	91.5	107.6	91.3	110.2	141.3
P56381	ATP synthase subunit epsilon, mitochondrial OS=Homo sapiens GN=ATP5E PE=1 SV=2	61	5	245.6	163.3	123.8	37.7	3.3	5.1	6.7
P56385	ATP synthase subunit e, mitochondrial OS=Homo sapiens GN=ATP5I PE=1 SV=2	67	5	265.6	230.8	68.9	24.2	8.2	6.0	7.4
P56524	Histone deacetylase 4 OS=Homo sapiens GN=HDAC4 PE=1 SV=3	27	20	75.0	86.2	101.3	108.8	85.0	78.9	122.6
P56537	Eukaryotic translation initiation factor 6 OS=Homo sapiens GN=EIF6 PE=1 SV=1	49	9	101.9	85.3	95.9	103.1	88.0	99.8	227.4
P56556	NADH dehydrogenase [ubiquinone] 1 alpha subcomplex subunit 6 OS=Homo sapiens GN=NDUFA6 PE=1 SV=3	34	7	256.4	241.9	60.7	26.0	7.1	2.7	13.0
P56589	Peroxisomal biogenesis factor 3 OS=Homo sapiens GN=PEX3 PE=1 SV=1	56	18	43.4	97.2	127.9	149.0	139.3	56.1	12.9
P56937	3-keto-steroid reductase OS=Homo sapiens GN=HSD17B7 PE=1 SV=1	27	9	99.8	113.7	90.7	108.3	107.3	66.0	15.9
P56962	Syntaxin-17 OS=Homo sapiens GN=STX17 PE=1 SV=2	55	15	79.6	95.3	90.7	123.8	108.1	82.8	63.2
P57075	Ubiquitin-associated and SH3 domain-containing protein A OS=Homo sapiens GN=UBASH3A PE=1 SV=1	34	22	77.8	118.2	149.7	137.3	149.1	114.1	79.8
P57088	Transmembrane protein 33 OS=Homo sapiens GN=TMEM33 PE=1 SV=2	36	11	46.7	91.8	107.1	123.0	189.5	73.7	18.6
P57105	Synaptojanin-2-binding protein OS=Homo sapiens GN=SYNJ2BP PE=1 SV=2	70	8	162.5	155.4	78.0	52.6	30.4	32.2	16.9
P57678	Gem-associated protein 4 OS=Homo sapiens GN=GEMIN4 PE=1 SV=2	42	39	81.6	95.5	87.8	80.7	108.2	138.6	154.5
P57721	Poly(rC)-binding protein 3 OS=Homo sapiens GN=PCBP3 PE=2 SV=2	38	12	81.1	80.3	83.2	83.7	119.9	142.9	92.1
P57737	Coronin-7 OS=Homo sapiens GN=CORO7 PE=1 SV=2	50	37	110.7	124.8	126.6	114.2	92.4	70.1	73.5
P57740	Nuclear pore complex protein Nup107 OS=Homo sapiens GN=NUP107 PE=1 SV=1	33	26	131.9	137.8	115.9	115.0	91.8	60.0	68.9
P57764	Gasdermin-D OS=Homo sapiens GN=GSDMD PE=1 SV=1	45	15	100.4	92.4	115.0	110.8	95.0	76.5	98.0
P57772	Selenocysteine-specific elongation factor OS=Homo sapiens GN=EEFSEC PE=1 SV=4	51	30	59.9	65.5	72.3	89.3	115.0	153.8	125.9
P58546	Myotrophin OS=Homo sapiens GN=MTPN PE=1 SV=2	60	6	144.8	120.0	119.8	104.0	76.9	92.1	114.2
P59768	Guanine nucleotide-binding protein G(I)/G(S)/G(O) subunit gamma-2 OS=Homo sapiens GN=GNG2 PE=1 SV=2	69	10	69.4	98.8	142.0	140.0	143.9	71.1	34.8
P59998	Actin-related protein 2/3 complex subunit 4 OS=Homo sapiens GN=ARPC4 PE=1 SV=3	70	15	66.5	58.5	71.5	141.1	54.6	65.6	258.5
P60033	CD81 antigen OS=Homo sapiens GN=CD81 PE=1 SV=1	32	6	48.8	104.5	102.7	154.7	166.9	74.4	39.1
P60174	Triosephosphate isomerase OS=Homo sapiens GN=TPI1 PE=1 SV=3	85	29	120.2	106.2	114.9	118.0	88.1	82.4	134.6
P60228	Eukaryotic translation initiation factor 3 subunit E OS=Homo sapiens GN=EIF3E PE=1 SV=1	68	33	71.6	60.0	107.0	112.7	112.8	153.8	185.2
P60520	Gamma-aminobutyric acid receptor-associated protein-like 2 OS=Homo sapiens GN=GABARAPL2 PE=1 SV=1	59	10	79.6	85.3	108.8	112.4	112.1	98.8	94.8
P60660	Myosin light polypeptide 6 OS=Homo sapiens GN=MYL6 PE=1 SV=2	70	14	99.9	92.7	98.9	83.8	72.3	75.4	153.0
P60709	Actin, cytoplasmic 1 OS=Homo sapiens GN=ACTB PE=1 SV=1	80	42	102.5	95.2	96.9	98.2	72.9	53.4	90.0
P60842	Eukaryotic initiation factor 4A-I OS=Homo sapiens GN=EIF4A1 PE=1 SV=1	85	40	114.2	105.8	91.1	91.3	97.4	104.0	110.9
P60866	40S ribosomal protein S20 OS=Homo sapiens GN=RPS20 PE=1 SV=1	71	11	41.2	45.9	54.2	68.6	126.3	227.7	130.8
P60891	Ribose-phosphate pyrophosphokinase 1 OS=Homo sapiens GN=PRPS1 PE=1 SV=2	67	28	93.8	91.1	122.8	117.2	105.0	103.5	142.3
P60900	Proteasome subunit alpha type-6 OS=Homo sapiens GN=PSMA6 PE=1 SV=1	78	24	81.2	71.8	94.2	108.7	69.5	82.7	236.6
P60953	Cell division control protein 42 homolog OS=Homo sapiens GN=CDC42 PE=1 SV=2	70	19	69.1	85.9	107.0	108.1	130.3	72.7	70.4
P60981	Destrin OS=Homo sapiens GN=DSTN PE=1 SV=3	65	19	87.1	89.1	150.5	144.5	97.5	102.2	165.2
P60983	Glia maturation factor beta OS=Homo sapiens GN=GMFB PE=1 SV=2	66	9	95.0	83.1	103.7	106.7	66.9	64.5	116.2
P61006	Ras-related protein Rab-8A OS=Homo sapiens GN=RAB8A PE=1 SV=1	87	24	61.8	87.1	126.0	128.5	131.2	75.5	33.9
P61009	Signal peptidase complex subunit 3 OS=Homo sapiens GN=SPCS3 PE=1 SV=1	34	12	63.0	101.3	123.0	143.6	158.1	82.2	15.2
P61011	Signal recognition particle 54 kDa protein OS=Homo sapiens GN=SRP54 PE=1 SV=1	63	35	93.5	115.7	149.2	143.4	99.2	68.2	88.1
P61018	Ras-related protein Rab-4B OS=Homo sapiens GN=RAB4B PE=1 SV=1	62	11	81.2	111.5	98.0	119.0	119.0	86.5	87.8
P61019	Ras-related protein Rab-2A OS=Homo sapiens GN=RAB2A PE=1 SV=1	75	19	69.1	109.0	119.6	126.3	146.2	101.8	60.9
P61020	Ras-related protein Rab-5B OS=Homo sapiens GN=RAB5B PE=1 SV=1	50	9	97.6	107.3	113.4	113.7	126.8	52.8	60.6
P61026	Ras-related protein Rab-10 OS=Homo sapiens GN=RAB10 PE=1 SV=1	89	25	61.0	102.2	115.6	115.6	120.1	89.7	43.3
P61081	NEDD8-conjugating enzyme Ubc12 OS=Homo sapiens GN=UBE2M PE=1 SV=1	62	14	92.6	96.9	106.8	104.5	87.5	102.2	113.8
P61086	Ubiquitin-conjugating enzyme E2 K OS=Homo sapiens GN=UBE2K PE=1 SV=3	57	13	112.8	89.7	111.4	113.3	85.1	69.5	133.0
P61088	Ubiquitin-conjugating enzyme E2 N OS=Homo sapiens GN=UBE2N PE=1 SV=1	84	13	89.9	80.3	102.1	98.7	79.5	74.2	100.0
P61106	Ras-related protein Rab-14 OS=Homo sapiens GN=RAB14 PE=1 SV=4	87	26	84.7	107.4	112.8	116.3	143.5	82.9	73.6
P61158	Actin-related protein 3 OS=Homo sapiens GN=ACTR3 PE=1 SV=3	81	34	86.5	92.7	115.1	112.6	105.5	112.6	128.3
P61160	Actin-related protein 2 OS=Homo sapiens GN=ACTR2 PE=1 SV=1	58	26	95.4	97.6	103.5	106.7	100.0	94.0	114.5
P61163	Alpha-centractin OS=Homo sapiens GN=ACTR1A PE=1 SV=1	62	23	96.4	96.8	110.5	108.1	96.4	84.0	121.6
P61201	COP9 signalosome complex subunit 2 OS=Homo sapiens GN=COPS2 PE=1 SV=1	56	28	81.5	71.0	102.9	111.4	77.0	95.7	180.1
P61204	ADP-ribosylation factor 3 OS=Homo sapiens GN=ARF3 PE=1 SV=2	72	17	67.5	98.6	136.9	113.4	127.2	76.5	111.7
P61221	ATP-binding cassette sub-family E member 1 OS=Homo sapiens GN=ABCE1 PE=1 SV=1	74	49	60.2	61.5	84.1	84.9	119.9	188.9	136.9
P61224	Ras-related protein Rap-1b OS=Homo sapiens GN=RAP1B PE=1 SV=1	85	22	66.9	99.0	126.5	119.1	172.1	60.9	35.2
P61225	Ras-related protein Rap-2b OS=Homo sapiens GN=RAP2B PE=1 SV=1	77	15	60.2	84.7	120.0	126.7	143.1	82.6	45.6
P61244	Protein max OS=Homo sapiens GN=MAX PE=1 SV=1	43	6	93.1	85.9	106.8	91.0	94.3	100.9	119.0
P61247	40S ribosomal protein S3a OS=Homo sapiens GN=RPS3A PE=1 SV=2	82	49	53.4	51.1	67.3	87.4	133.8	185.8	159.2
P61254	60S ribosomal protein L26 OS=Homo sapiens GN=RPL26 PE=1 SV=1	68	21	59.7	57.7	71.8	92.1	156.7	186.4	139.1
P61289	Proteasome activator complex subunit 3 OS=Homo sapiens GN=PSME3 PE=1 SV=1	43	13	86.5	84.5	106.8	106.7	78.8	83.6	148.8
P61313	60S ribosomal protein L15 OS=Homo sapiens GN=RPL15 PE=1 SV=2	60	16	45.5	53.8	58.5	65.0	126.5	174.6	165.6
P61326	Protein mago nashi homolog OS=Homo sapiens GN=MAGOH PE=1 SV=1	78	15	61.1	59.7	91.7	91.3	98.9	135.4	167.1
P61353	60S ribosomal protein L27 OS=Homo sapiens GN=RPL27 PE=1 SV=2	60	14	47.5	54.4	60.2	72.1	131.0	228.9	133.9
P61421	V-type proton ATPase subunit d 1 OS=Homo sapiens GN=ATP6V0D1 PE=1 SV=1	52	18	50.7	72.7	97.4	100.0	145.9	112.7	78.5
P61513	60S ribosomal protein L37a OS=Homo sapiens GN=RPL37A PE=1 SV=2	67	9	39.1	43.5	34.6	49.2	71.6	116.8	298.8
P61586	Transforming protein RhoA OS=Homo sapiens GN=RHOA PE=1 SV=1	87	18	66.4	69.9	105.4	96.5	120.1	80.8	115.4
P61604	10 kDa heat shock protein, mitochondrial OS=Homo sapiens GN=HSPE1 PE=1 SV=2	93	26	282.9	195.6	66.3	19.3	6.2	5.9	11.0
P61619	Protein transport protein Sec61 subunit alpha isoform 1 OS=Homo sapiens GN=SEC61A1 PE=1 SV=2	31	17	49.0	77.7	124.9	136.2	163.1	84.7	16.9
P61758	Prefoldin subunit 3 OS=Homo sapiens GN=VBP1 PE=1 SV=3	72	23	81.5	85.7	133.9	119.0	112.3	89.4	128.8
P61764	Syntaxin-binding protein 1 OS=Homo sapiens GN=STXBP1 PE=1 SV=1	44	24	40.4	60.5	157.2	173.3	89.3	100.9	97.5
P61769	Beta-2-microglobulin OS=Homo sapiens GN=B2M PE=1 SV=1	52	7	50.4	86.6	102.5	130.7	134.9	73.1	26.9
P61916	Epididymal secretory protein E1 OS=Homo sapiens GN=NPC2 PE=1 SV=1	52	14	44.4	88.2	129.9	143.0	129.2	53.2	22.1
P61923	Coatomer subunit zeta-1 OS=Homo sapiens GN=COPZ1 PE=1 SV=1	38	7	118.7	136.3	134.6	122.4	105.1	85.5	108.2
P61927	60S ribosomal protein L37 OS=Homo sapiens GN=RPL37 PE=1 SV=2	51	9	17.4	69.2	27.9	33.2	41.7	124.2	82.3
P61962	DDB1- and CUL4-associated factor 7 OS=Homo sapiens GN=DCAF7 PE=1 SV=1	37	12	113.8	114.9	114.6	113.6	104.2	100.1	113.6
P61964	WD repeat-containing protein 5 OS=Homo sapiens GN=WDR5 PE=1 SV=1	74	18	120.9	105.6	117.5	108.0	126.8	141.0	160.9
P61970	Nuclear transport factor 2 OS=Homo sapiens GN=NUTF2 PE=1 SV=1	48	4	87.8	85.9	119.4	111.4	127.0	123.3	140.7
P61978	Heterogeneous nuclear ribonucleoprotein K OS=Homo sapiens GN=HNRNPK PE=1 SV=1	67	37	62.2	58.4	68.7	84.2	119.8	167.1	157.4
P61981	14-3-3 protein gamma OS=Homo sapiens GN=YWHAG PE=1 SV=2	93	28	43.9	39.8	106.6	118.5	85.9	87.2	143.5
P62070	Ras-related protein R-Ras2 OS=Homo sapiens GN=RRAS2 PE=1 SV=1	56	13	88.9	132.0	123.8	148.9	134.9	38.7	20.4
P62072	Mitochondrial import inner membrane translocase subunit Tim10 OS=Homo sapiens GN=TIMM10 PE=1 SV=1	49	8	268.1	231.4	58.4	27.3	12.6	17.4	16.3
P62081	40S ribosomal protein S7 OS=Homo sapiens GN=RPS7 PE=1 SV=1	74	24	42.2	41.5	51.4	69.7	132.8	153.1	116.0
P62136	Serine/threonine-protein phosphatase PP1-alpha catalytic subunit OS=Homo sapiens GN=PPP1CA PE=1 SV=1	76	27	82.0	87.0	102.1	106.1	111.3	90.6	110.8
P62158	Calmodulin OS=Homo sapiens GN=CALM1 PE=1 SV=2	77	13	56.4	97.6	149.8	142.4	144.3	107.3	53.8
P62191	26S protease regulatory subunit 4 OS=Homo sapiens GN=PSMC1 PE=1 SV=1	75	43	94.0	89.1	106.5	100.7	78.1	76.9	121.8
P62195	26S protease regulatory subunit 8 OS=Homo sapiens GN=PSMC5 PE=1 SV=1	77	40	94.8	87.0	110.6	114.1	76.3	85.7	150.9
P62241	40S ribosomal protein S8 OS=Homo sapiens GN=RPS8 PE=1 SV=2	68	25	88.1	70.9	69.1	80.9	146.9	176.1	133.6
P62244	40S ribosomal protein S15a OS=Homo sapiens GN=RPS15A PE=1 SV=2	82	18	59.8	57.7	59.0	78.5	156.4	150.3	121.5
P62249	40S ribosomal protein S16 OS=Homo sapiens GN=RPS16 PE=1 SV=2	76	17	53.6	53.6	52.3	61.3	115.2	181.2	122.2
P62258	14-3-3 protein epsilon OS=Homo sapiens GN=YWHAE PE=1 SV=1	80	32	66.9	65.3	112.2	121.0	85.0	88.1	160.7
P62263	40S ribosomal protein S14 OS=Homo sapiens GN=RPS14 PE=1 SV=3	70	12	54.9	52.9	67.6	74.6	148.2	221.7	142.8
P62266	40S ribosomal protein S23 OS=Homo sapiens GN=RPS23 PE=1 SV=3	65	14	40.8	32.2	48.2	88.5	88.6	176.0	248.3
P62269	40S ribosomal protein S18 OS=Homo sapiens GN=RPS18 PE=1 SV=3	70	27	43.9	43.2	59.0	77.3	134.3	217.8	151.1
P62277	40S ribosomal protein S13 OS=Homo sapiens GN=RPS13 PE=1 SV=2	68	24	53.2	51.3	60.2	80.6	142.2	188.7	131.3
P62280	40S ribosomal protein S11 OS=Homo sapiens GN=RPS11 PE=1 SV=3	75	27	68.2	73.0	77.0	105.3	167.8	150.1	106.4
P62304	Small nuclear ribonucleoprotein E OS=Homo sapiens GN=SNRPE PE=1 SV=1	57	4	60.0	56.7	67.7	72.3	121.4	128.6	170.8
P62306	Small nuclear ribonucleoprotein F OS=Homo sapiens GN=SNRPF PE=1 SV=1	34	4	59.9	66.0	84.9	92.6	131.8	235.9	210.4
P62308	Small nuclear ribonucleoprotein G OS=Homo sapiens GN=SNRPG PE=1 SV=1	37	5	38.4	39.1	91.6	86.9	143.6	225.8	226.9
P62312	U6 snRNA-associated Sm-like protein LSm6 OS=Homo sapiens GN=LSM6 PE=1 SV=1	60	8	72.3	66.7	101.6	110.7	99.5	156.9	201.5
P62314	Small nuclear ribonucleoprotein Sm D1 OS=Homo sapiens GN=SNRPD1 PE=1 SV=1	55	5	64.3	61.6	60.0	81.3	144.3	141.2	226.3
P62316	Small nuclear ribonucleoprotein Sm D2 OS=Homo sapiens GN=SNRPD2 PE=1 SV=1	70	14	56.2	51.0	80.6	79.5	119.4	208.1	172.5
P62318	Small nuclear ribonucleoprotein Sm D3 OS=Homo sapiens GN=SNRPD3 PE=1 SV=1	53	8	64.6	48.4	102.6	92.0	136.9	196.3	257.6
P62328	Thymosin beta-4 OS=Homo sapiens GN=TMSB4X PE=1 SV=2	57	7	45.9	40.9	112.7	90.5	82.6	183.1	200.7
P62330	ADP-ribosylation factor 6 OS=Homo sapiens GN=ARF6 PE=1 SV=2	87	18	68.6	100.7	129.7	111.4	134.9	46.0	18.0
P62333	26S protease regulatory subunit 10B OS=Homo sapiens GN=PSMC6 PE=1 SV=1	79	35	96.7	85.6	124.9	113.4	81.5	100.2	146.8
P62424	60S ribosomal protein L7a OS=Homo sapiens GN=RPL7A PE=1 SV=2	67	33	42.8	42.0	58.7	67.2	130.5	223.4	143.3
P62487	DNA-directed RNA polymerase II subunit RPB7 OS=Homo sapiens GN=POLR2G PE=1 SV=1	52	8	60.8	77.1	125.3	125.5	112.6	162.0	188.3
P62495	Eukaryotic peptide chain release factor subunit 1 OS=Homo sapiens GN=ETF1 PE=1 SV=3	60	29	50.7	53.2	73.7	78.4	116.7	198.8	211.6
P62633	Cellular nucleic acid-binding protein OS=Homo sapiens GN=CNBP PE=1 SV=1	67	13	115.4	103.5	118.8	124.0	119.7	125.8	144.6
P62701	40S ribosomal protein S4, X isoform OS=Homo sapiens GN=RPS4X PE=1 SV=2	83	38	52.8	52.5	61.3	75.7	137.1	211.8	136.7
P62750	60S ribosomal protein L23a OS=Homo sapiens GN=RPL23A PE=1 SV=1	65	25	41.4	41.1	60.4	64.3	165.1	179.4	121.3
P62753	40S ribosomal protein S6 OS=Homo sapiens GN=RPS6 PE=1 SV=1	60	32	52.7	59.1	59.1	71.0	147.0	163.9	143.3
P62805	Histone H4 OS=Homo sapiens GN=HIST1H4A PE=1 SV=2	69	19	171.3	80.5	51.2	56.3	83.4	110.1	172.9
P62820	Ras-related protein Rab-1A OS=Homo sapiens GN=RAB1A PE=1 SV=3	89	29	72.9	102.7	116.1	121.5	126.5	84.8	60.8
P62826	GTP-binding nuclear protein Ran OS=Homo sapiens GN=RAN PE=1 SV=3	60	19	92.3	61.9	93.4	115.7	77.2	76.6	155.2
P62829	60S ribosomal protein L23 OS=Homo sapiens GN=RPL23 PE=1 SV=1	80	18	58.1	54.8	57.9	74.8	130.0	207.1	145.9
P62834	Ras-related protein Rap-1A OS=Homo sapiens GN=RAP1A PE=1 SV=1	85	21	67.4	98.3	122.8	99.4	130.2	86.8	34.2
P62841	40S ribosomal protein S15 OS=Homo sapiens GN=RPS15 PE=1 SV=2	72	8	56.1	50.7	58.6	66.2	160.1	182.8	124.0
P62847	40S ribosomal protein S24 OS=Homo sapiens GN=RPS24 PE=1 SV=1	45	9	49.7	57.5	65.9	75.6	142.5	182.6	112.3
P62851	40S ribosomal protein S25 OS=Homo sapiens GN=RPS25 PE=1 SV=1	58	17	35.9	35.7	60.3	78.5	125.8	222.3	159.1
P62854	40S ribosomal protein S26 OS=Homo sapiens GN=RPS26 PE=1 SV=3	52	7	48.0	51.5	62.9	78.8	134.5	208.0	148.5
P62857	40S ribosomal protein S28 OS=Homo sapiens GN=RPS28 PE=1 SV=1	72	9	102.7	92.5	45.1	54.0	72.4	104.6	81.2
P62861	40S ribosomal protein S30 OS=Homo sapiens GN=FAU PE=1 SV=1	20	4	48.8	48.2	56.7	71.3	138.4	203.0	127.7
P62873	Guanine nucleotide-binding protein G(I)/G(S)/G(T) subunit beta-1 OS=Homo sapiens GN=GNB1 PE=1 SV=3	71	20	60.6	102.7	140.1	151.5	167.3	54.8	28.7
P62879	Guanine nucleotide-binding protein G(I)/G(S)/G(T) subunit beta-2 OS=Homo sapiens GN=GNB2 PE=1 SV=3	70	20	44.5	70.4	119.4	157.4	108.6	47.6	34.4
P62888	60S ribosomal protein L30 OS=Homo sapiens GN=RPL30 PE=1 SV=2	85	16	39.9	40.9	58.1	77.1	125.8	225.7	180.0
P62899	60S ribosomal protein L31 OS=Homo sapiens GN=RPL31 PE=1 SV=1	57	13	41.0	44.2	58.0	64.0	136.7	224.1	123.3
P62906	60S ribosomal protein L10a OS=Homo sapiens GN=RPL10A PE=1 SV=2	64	24	45.6	44.9	58.2	68.3	130.5	236.2	150.2
P62910	60S ribosomal protein L32 OS=Homo sapiens GN=RPL32 PE=1 SV=2	53	14	50.1	44.1	55.7	60.4	128.1	204.6	141.2
P62913	60S ribosomal protein L11 OS=Homo sapiens GN=RPL11 PE=1 SV=2	75	19	44.4	41.3	73.5	79.6	138.2	198.5	158.4
P62917	60S ribosomal protein L8 OS=Homo sapiens GN=RPL8 PE=1 SV=2	62	29	83.5	57.9	46.8	66.8	108.9	124.8	185.6
P62937	Peptidyl-prolyl cis-trans isomerase A OS=Homo sapiens GN=PPIA PE=1 SV=2	90	20	95.5	82.3	87.2	92.4	79.6	109.4	136.7
P62979	Ubiquitin-40S ribosomal protein S27a OS=Homo sapiens GN=RPS27A PE=1 SV=2	84	22	96.9	115.6	81.0	90.0	102.3	89.9	75.2
P62993	Growth factor receptor-bound protein 2 OS=Homo sapiens GN=GRB2 PE=1 SV=1	89	23	78.3	89.7	119.7	125.9	98.9	78.6	108.6
P62995	Transformer-2 protein homolog beta OS=Homo sapiens GN=TRA2B PE=1 SV=1	55	24	83.5	65.4	63.9	65.2	106.4	136.7	146.8
P63000	Ras-related C3 botulinum toxin substrate 1 OS=Homo sapiens GN=RAC1 PE=1 SV=1	66	15	74.5	103.1	125.5	125.9	139.4	81.2	58.6
P63010	AP-2 complex subunit beta OS=Homo sapiens GN=AP2B1 PE=1 SV=1	62	77	60.5	88.9	120.8	135.6	101.7	80.1	100.5
P63027	Vesicle-associated membrane protein 2 OS=Homo sapiens GN=VAMP2 PE=1 SV=3	46	7	38.6	59.6	82.2	77.5	112.7	163.7	110.0
P63104	14-3-3 protein zeta/delta OS=Homo sapiens GN=YWHAZ PE=1 SV=1	78	31	95.2	91.4	140.1	139.6	108.2	102.8	162.9
P63151	Serine/threonine-protein phosphatase 2A 55 kDa regulatory subunit B alpha isoform OS=Homo sapiens GN=PPP2R2A PE=1 SV=1	67	25	94.5	83.5	114.8	117.3	93.4	84.4	162.5
P63167	Dynein light chain 1, cytoplasmic OS=Homo sapiens GN=DYNLL1 PE=1 SV=1	74	12	132.3	126.0	108.7	104.2	88.5	45.9	59.7
P63173	60S ribosomal protein L38 OS=Homo sapiens GN=RPL38 PE=1 SV=2	57	8	74.9	54.6	66.1	84.2	172.3	192.4	134.4
P63208	S-phase kinase-associated protein 1 OS=Homo sapiens GN=SKP1 PE=1 SV=2	97	19	52.5	59.3	144.2	128.9	92.9	162.2	170.0
P63218	Guanine nucleotide-binding protein G(I)/G(S)/G(O) subunit gamma-5 OS=Homo sapiens GN=GNG5 PE=1 SV=3	76	7	44.2	68.9	67.0	274.8	53.8	29.6	121.3
P63220	40S ribosomal protein S21 OS=Homo sapiens GN=RPS21 PE=1 SV=1	71	10	51.6	58.1	51.3	68.0	116.7	236.6	137.3
P63241	Eukaryotic translation initiation factor 5A-1 OS=Homo sapiens GN=EIF5A PE=1 SV=2	72	19	98.6	93.3	99.7	93.5	124.2	94.9	103.9
P63244	Guanine nucleotide-binding protein subunit beta-2-like 1 OS=Homo sapiens GN=GNB2L1 PE=1 SV=3	88	34	48.0	52.6	58.4	68.5	126.7	208.5	164.4
P63279	SUMO-conjugating enzyme UBC9 OS=Homo sapiens GN=UBE2I PE=1 SV=1	80	15	109.2	98.5	115.3	111.4	129.9	109.9	110.1
P63313	Thymosin beta-10 OS=Homo sapiens GN=TMSB10 PE=1 SV=2	48	7	73.5	26.2	127.2	162.5	85.9	85.2	310.6
P67809	Nuclease-sensitive element-binding protein 1 OS=Homo sapiens GN=YBX1 PE=1 SV=3	65	27	54.5	56.0	68.3	92.1	126.8	167.7	167.3
P67812	Signal peptidase complex catalytic subunit SEC11A OS=Homo sapiens GN=SEC11A PE=1 SV=1	40	13	55.4	54.1	119.0	135.2	161.1	78.8	13.8
P67870	Casein kinase II subunit beta OS=Homo sapiens GN=CSNK2B PE=1 SV=1	49	9	108.0	106.2	116.0	103.3	94.8	85.3	136.0
P67936	Tropomyosin alpha-4 chain OS=Homo sapiens GN=TPM4 PE=1 SV=3	88	47	95.7	76.7	108.5	116.8	68.7	67.7	198.5
P68036	Ubiquitin-conjugating enzyme E2 L3 OS=Homo sapiens GN=UBE2L3 PE=1 SV=1	83	16	112.8	97.2	115.5	120.9	87.2	73.5	122.5
P68104	Elongation factor 1-alpha 1 OS=Homo sapiens GN=EEF1A1 PE=1 SV=1	79	40	82.7	83.3	91.0	94.5	115.6	116.8	121.9
P68366	Tubulin alpha-4A chain OS=Homo sapiens GN=TUBA4A PE=1 SV=1	64	34	102.5	107.9	94.0	109.9	83.8	74.3	125.5
P68371	Tubulin beta-4B chain OS=Homo sapiens GN=TUBB4B PE=1 SV=1	85	40	121.1	109.0	101.3	105.4	91.9	73.9	118.7
P68400	Casein kinase II subunit alpha OS=Homo sapiens GN=CSNK2A1 PE=1 SV=1	60	21	83.3	74.6	96.9	106.8	81.4	81.1	153.9
P68431	Histone H3.1 OS=Homo sapiens GN=HIST1H3A PE=1 SV=2	81	19	79.5	52.1	45.2	49.1	98.8	116.9	153.4
P78310	Coxsackievirus and adenovirus receptor OS=Homo sapiens GN=CXADR PE=1 SV=1	51	16	55.7	102.6	103.4	131.4	131.7	58.1	28.5
P78316	Nucleolar protein 14 OS=Homo sapiens GN=NOP14 PE=1 SV=3	26	23	108.6	101.5	74.0	91.1	98.3	129.7	162.3
P78318	Immunoglobulin-binding protein 1 OS=Homo sapiens GN=IGBP1 PE=1 SV=1	46	13	113.3	103.6	111.2	111.0	82.6	90.7	95.2
P78330	Phosphoserine phosphatase OS=Homo sapiens GN=PSPH PE=1 SV=2	44	10	87.4	74.5	102.0	107.0	66.1	80.9	129.5
P78332	RNA-binding protein 6 OS=Homo sapiens GN=RBM6 PE=1 SV=5	35	38	73.5	67.9	80.0	84.4	123.5	188.3	138.0
P78344	Eukaryotic translation initiation factor 4 gamma 2 OS=Homo sapiens GN=EIF4G2 PE=1 SV=1	70	65	74.5	81.2	96.2	92.3	115.7	151.5	114.1
P78346	Ribonuclease P protein subunit p30 OS=Homo sapiens GN=RPP30 PE=1 SV=1	72	19	82.3	78.2	87.4	88.8	119.7	161.2	182.0
P78347	General transcription factor II-I OS=Homo sapiens GN=GTF2I PE=1 SV=2	62	65	143.4	142.3	114.8	97.4	90.0	70.6	51.0
P78356	Phosphatidylinositol 5-phosphate 4-kinase type-2 beta OS=Homo sapiens GN=PIP4K2B PE=1 SV=1	37	19	106.5	137.7	142.7	150.4	124.1	56.0	46.6
P78362	SRSF protein kinase 2 OS=Homo sapiens GN=SRPK2 PE=1 SV=3	39	30	46.8	37.3	68.1	99.9	78.4	182.7	243.3
P78368	Casein kinase I isoform gamma-2 OS=Homo sapiens GN=CSNK1G2 PE=1 SV=1	63	24	62.2	108.5	123.7	136.0	131.2	88.1	50.1
P78371	T-complex protein 1 subunit beta OS=Homo sapiens GN=CCT2 PE=1 SV=4	88	54	86.8	75.1	122.1	119.2	86.6	84.7	122.7
P78406	mRNA export factor OS=Homo sapiens GN=RAE1 PE=1 SV=1	63	25	93.6	88.5	99.7	99.1	100.2	105.6	93.0
P78417	Glutathione S-transferase omega-1 OS=Homo sapiens GN=GSTO1 PE=1 SV=2	69	25	73.6	70.8	112.9	116.9	80.9	103.4	154.9
P78527	DNA-dependent protein kinase catalytic subunit OS=Homo sapiens GN=PRKDC PE=1 SV=3	59	286	71.9	71.2	81.0	80.0	112.2	154.4	155.7
P78536	Disintegrin and metalloproteinase domain-containing protein 17 OS=Homo sapiens GN=ADAM17 PE=1 SV=1	28	18	89.1	124.6	161.6	164.6	176.3	103.9	53.2
P78537	Biogenesis of lysosome-related organelles complex 1 subunit 1 OS=Homo sapiens GN=BLOC1S1 PE=1 SV=2	56	6	99.6	85.0	121.2	151.3	169.0	118.2	72.6
P78559	Microtubule-associated protein 1A OS=Homo sapiens GN=MAP1A PE=1 SV=6	56	122	84.5	66.5	81.4	82.4	104.7	153.0	219.7
P80217	Interferon-induced 35 kDa protein OS=Homo sapiens GN=IFI35 PE=1 SV=5	63	18	73.0	88.2	113.1	114.8	122.6	87.9	72.1
P80303	Nucleobindin-2 OS=Homo sapiens GN=NUCB2 PE=1 SV=2	69	40	75.7	93.8	127.1	135.7	154.5	106.9	36.0
P80404	4-aminobutyrate aminotransferase, mitochondrial OS=Homo sapiens GN=ABAT PE=1 SV=3	67	29	197.7	208.2	92.6	42.9	23.0	56.2	44.8
P81877	Single-stranded DNA-binding protein 2 OS=Homo sapiens GN=SSBP2 PE=1 SV=2	19	6	26.3	11.5	138.6	156.7	31.7	182.3	309.2
P82094	TATA element modulatory factor OS=Homo sapiens GN=TMF1 PE=1 SV=2	64	73	77.6	147.8	208.3	170.0	78.0	41.4	25.1
P82650	28S ribosomal protein S22, mitochondrial OS=Homo sapiens GN=MRPS22 PE=1 SV=1	69	31	221.9	202.6	99.1	38.0	12.7	14.1	24.0
P82663	28S ribosomal protein S25, mitochondrial OS=Homo sapiens GN=MRPS25 PE=1 SV=1	73	13	266.9	189.8	60.1	19.0	7.2	6.4	8.3
P82673	28S ribosomal protein S35, mitochondrial OS=Homo sapiens GN=MRPS35 PE=1 SV=1	57	19	262.9	230.2	62.2	21.7	5.3	5.3	7.7
P82675	28S ribosomal protein S5, mitochondrial OS=Homo sapiens GN=MRPS5 PE=1 SV=2	53	21	228.7	234.3	64.0	19.2	5.7	5.7	10.4
P82912	28S ribosomal protein S11, mitochondrial OS=Homo sapiens GN=MRPS11 PE=1 SV=2	43	7	255.5	185.4	57.5	15.8	7.4	6.8	12.8
P82914	28S ribosomal protein S15, mitochondrial OS=Homo sapiens GN=MRPS15 PE=1 SV=1	40	17	353.1	283.6	77.1	29.5	9.9	19.0	29.6
P82933	28S ribosomal protein S9, mitochondrial OS=Homo sapiens GN=MRPS9 PE=1 SV=2	63	29	285.9	237.9	76.1	23.6	14.5	12.9	16.3
P82979	SAP domain-containing ribonucleoprotein OS=Homo sapiens GN=SARNP PE=1 SV=3	52	15	80.1	62.9	65.1	71.8	97.4	145.0	132.7
P83111	Serine beta-lactamase-like protein LACTB, mitochondrial OS=Homo sapiens GN=LACTB PE=1 SV=2	46	21	226.2	201.9	76.6	28.4	19.4	16.9	15.3
P83436	Conserved oligomeric Golgi complex subunit 7 OS=Homo sapiens GN=COG7 PE=1 SV=1	44	23	108.1	117.1	119.5	125.8	90.9	84.9	116.2
P83731	60S ribosomal protein L24 OS=Homo sapiens GN=RPL24 PE=1 SV=1	52	15	56.5	58.1	61.2	72.8	134.8	213.4	126.6
P83881	60S ribosomal protein L36a OS=Homo sapiens GN=RPL36A PE=1 SV=2	50	16	26.9	16.5	53.5	97.1	86.8	222.0	246.0
P83916	Chromobox protein homolog 1 OS=Homo sapiens GN=CBX1 PE=1 SV=1	56	12	118.0	89.4	112.8	112.0	96.4	96.0	134.6
P84085	ADP-ribosylation factor 5 OS=Homo sapiens GN=ARF5 PE=1 SV=2	85	16	102.6	106.8	133.7	97.3	108.6	46.4	99.2
P84090	Enhancer of rudimentary homolog OS=Homo sapiens GN=ERH PE=1 SV=1	70	7	64.9	46.6	72.9	69.5	95.5	196.4	175.6
P84095	Rho-related GTP-binding protein RhoG OS=Homo sapiens GN=RHOG PE=1 SV=1	88	18	58.9	81.0	99.8	113.7	124.3	111.5	120.1
P84098	60S ribosomal protein L19 OS=Homo sapiens GN=RPL19 PE=1 SV=1	55	20	46.3	44.9	62.9	85.0	144.7	164.3	140.6
P84103	Serine/arginine-rich splicing factor 3 OS=Homo sapiens GN=SRSF3 PE=1 SV=1	51	15	87.1	49.3	68.2	75.8	101.8	109.7	95.0
P85037	Forkhead box protein K1 OS=Homo sapiens GN=FOXK1 PE=1 SV=1	53	29	79.2	97.7	81.2	92.2	88.8	95.9	102.7
P98155	Very low-density lipoprotein receptor OS=Homo sapiens GN=VLDLR PE=1 SV=1	47	34	72.6	88.4	93.6	104.0	156.9	131.7	82.8
P98171	Rho GTPase-activating protein 4 OS=Homo sapiens GN=ARHGAP4 PE=1 SV=2	45	36	105.1	102.4	101.2	96.7	93.8	118.8	160.8
P98175	RNA-binding protein 10 OS=Homo sapiens GN=RBM10 PE=1 SV=3	56	51	65.8	63.2	73.2	88.3	114.2	166.8	170.6
P98194	Calcium-transporting ATPase type 2C member 1 OS=Homo sapiens GN=ATP2C1 PE=1 SV=3	44	35	60.2	85.4	138.1	128.0	122.6	91.6	43.8
P98196	Probable phospholipid-transporting ATPase IH OS=Homo sapiens GN=ATP11A PE=1 SV=3	27	25	60.2	97.6	104.1	126.1	156.9	121.7	86.3
P99999	Cytochrome c OS=Homo sapiens GN=CYCS PE=1 SV=2	73	14	207.6	152.0	110.1	48.5	17.5	25.3	30.3
PH009	Gag polyprotein OS=HIV GN=Gag	86	44	58.1	84.0	137.6	159.4	138.8	129.5	78.3
Q00013	55 kDa erythrocyte membrane protein OS=Homo sapiens GN=MPP1 PE=1 SV=2	92	39	89.2	122.0	155.8	150.4	137.0	78.5	51.6
Q00059	Transcription factor A, mitochondrial OS=Homo sapiens GN=TFAM PE=1 SV=1	59	29	278.1	207.2	69.2	18.9	8.2	13.4	11.4
Q00169	Phosphatidylinositol transfer protein alpha isoform OS=Homo sapiens GN=PITPNA PE=1 SV=2	57	17	45.4	42.0	155.6	170.7	70.1	122.3	234.8
Q00325	Phosphate carrier protein, mitochondrial OS=Homo sapiens GN=SLC25A3 PE=1 SV=2	60	30	245.3	220.4	63.7	20.8	7.8	5.8	7.3
Q00341	Vigilin OS=Homo sapiens GN=HDLBP PE=1 SV=2	68	105	54.8	60.1	73.3	90.4	154.9	176.3	86.4
Q00403	Transcription initiation factor IIB OS=Homo sapiens GN=GTF2B PE=1 SV=1	72	22	81.1	73.2	82.6	80.6	96.6	139.7	147.1
Q00534	Cyclin-dependent kinase 6 OS=Homo sapiens GN=CDK6 PE=1 SV=1	59	20	117.6	113.0	111.3	103.7	81.3	78.9	101.3
Q00535	Cyclin-dependent-like kinase 5 OS=Homo sapiens GN=CDK5 PE=1 SV=3	69	21	108.9	109.6	118.1	111.7	92.6	76.4	86.0
Q00537	Cyclin-dependent kinase 17 OS=Homo sapiens GN=CDK17 PE=1 SV=2	48	22	89.8	142.1	123.5	114.2	96.7	88.2	75.9
Q00577	Transcriptional activator protein Pur-alpha OS=Homo sapiens GN=PURA PE=1 SV=2	58	18	43.9	36.3	79.5	95.4	143.0	208.2	123.2
Q00610	Clathrin heavy chain 1 OS=Homo sapiens GN=CLTC PE=1 SV=5	69	127	80.0	110.2	128.3	123.3	104.0	59.5	78.8
Q00653	Nuclear factor NF-kappa-B p100 subunit OS=Homo sapiens GN=NFKB2 PE=1 SV=4	48	32	113.0	115.6	115.8	102.2	85.2	72.3	105.5
Q00688	Peptidyl-prolyl cis-trans isomerase FKBP3 OS=Homo sapiens GN=FKBP3 PE=1 SV=1	83	33	44.6	44.6	58.6	94.4	132.0	192.4	203.4
Q00765	Receptor expression-enhancing protein 5 OS=Homo sapiens GN=REEP5 PE=1 SV=3	31	12	33.5	71.7	95.2	124.8	128.8	72.6	36.0
Q00796	Sorbitol dehydrogenase OS=Homo sapiens GN=SORD PE=1 SV=4	71	22	73.1	66.2	117.1	122.7	96.3	105.6	171.7
Q00839	Heterogeneous nuclear ribonucleoprotein U OS=Homo sapiens GN=HNRNPU PE=1 SV=6	63	66	82.8	65.8	66.5	67.9	100.0	141.0	172.8
Q01081	Splicing factor U2AF 35 kDa subunit OS=Homo sapiens GN=U2AF1 PE=1 SV=3	44	11	86.8	83.1	87.9	88.7	133.3	180.8	133.8
Q01082	Spectrin beta chain, non-erythrocytic 1 OS=Homo sapiens GN=SPTBN1 PE=1 SV=2	80	251	74.3	104.4	140.8	139.5	96.7	59.5	73.6
Q01085	Nucleolysin TIAR OS=Homo sapiens GN=TIAL1 PE=1 SV=1	54	19	59.0	50.7	89.0	95.6	101.6	221.3	146.6
Q01105	Protein SET OS=Homo sapiens GN=SET PE=1 SV=3	39	16	134.2	100.4	108.4	120.0	83.2	71.2	153.9
Q01130	Serine/arginine-rich splicing factor 2 OS=Homo sapiens GN=SRSF2 PE=1 SV=4	36	10	47.0	33.9	60.3	86.8	52.1	176.4	349.3
Q01167	Forkhead box protein K2 OS=Homo sapiens GN=FOXK2 PE=1 SV=3	38	18	91.0	90.3	80.8	73.5	80.0	81.0	74.3
Q01196	Runt-related transcription factor 1 OS=Homo sapiens GN=RUNX1 PE=1 SV=3	58	21	143.0	123.8	92.1	83.5	78.1	72.5	51.4
Q01433	AMP deaminase 2 OS=Homo sapiens GN=AMPD2 PE=1 SV=2	44	34	117.1	108.8	130.5	126.7	95.1	105.5	187.0
Q01469	Fatty acid-binding protein, epidermal OS=Homo sapiens GN=FABP5 PE=1 SV=3	87	24	123.0	91.6	117.4	124.8	81.5	84.8	163.3
Q01518	Adenylyl cyclase-associated protein 1 OS=Homo sapiens GN=CAP1 PE=1 SV=5	63	42	67.9	63.2	116.2	123.7	87.1	96.9	178.5
Q01581	Hydroxymethylglutaryl-CoA synthase, cytoplasmic OS=Homo sapiens GN=HMGCS1 PE=1 SV=2	61	29	93.3	85.6	117.9	104.4	83.7	84.8	125.6
Q01650	Large neutral amino acids transporter small subunit 1 OS=Homo sapiens GN=SLC7A5 PE=1 SV=2	10	7	58.0	107.1	168.8	148.2	172.6	78.8	19.1
Q01658	Protein Dr1 OS=Homo sapiens GN=DR1 PE=1 SV=1	39	8	161.6	101.6	91.3	97.4	74.0	87.7	125.6
Q01780	Exosome component 10 OS=Homo sapiens GN=EXOSC10 PE=1 SV=2	66	55	64.4	52.7	76.4	84.9	104.0	212.7	211.2
Q01813	ATP-dependent 6-phosphofructokinase, platelet type OS=Homo sapiens GN=PFKP PE=1 SV=2	60	61	110.8	99.6	94.9	99.2	83.2	81.1	129.4
Q01826	DNA-binding protein SATB1 OS=Homo sapiens GN=SATB1 PE=1 SV=1	46	27	79.8	89.5	133.2	116.8	106.3	128.5	112.2
Q01844	RNA-binding protein EWS OS=Homo sapiens GN=EWSR1 PE=1 SV=1	19	13	43.4	48.2	70.3	74.6	156.6	295.0	151.6
Q01970	1-phosphatidylinositol 4,5-bisphosphate phosphodiesterase beta-3 OS=Homo sapiens GN=PLCB3 PE=1 SV=2	41	45	81.3	105.1	122.6	134.5	147.8	140.1	141.5
Q02040	A-kinase anchor protein 17A OS=Homo sapiens GN=AKAP17A PE=1 SV=2	21	14	84.7	74.3	72.3	77.8	154.6	250.1	157.6
Q02127	Dihydroorotate dehydrogenase (quinone), mitochondrial OS=Homo sapiens GN=DHODH PE=1 SV=3	69	26	250.6	222.1	71.8	28.6	12.3	6.0	5.5
Q02218	2-oxoglutarate dehydrogenase, mitochondrial OS=Homo sapiens GN=OGDH PE=1 SV=3	64	65	250.1	217.2	73.0	28.4	15.9	11.2	19.2
Q02224	Centromere-associated protein E OS=Homo sapiens GN=CENPE PE=1 SV=2	43	111	75.0	86.0	87.0	96.7	115.9	148.4	115.1
Q02241	Kinesin-like protein KIF23 OS=Homo sapiens GN=KIF23 PE=1 SV=3	64	49	135.7	187.5	121.5	55.9	56.2	71.9	65.6
Q02252	Methylmalonate-semialdehyde dehydrogenase [acylating], mitochondrial OS=Homo sapiens GN=ALDH6A1 PE=1 SV=2	61	32	295.8	236.3	66.2	20.7	5.9	4.4	6.7
Q02338	D-beta-hydroxybutyrate dehydrogenase, mitochondrial OS=Homo sapiens GN=BDH1 PE=1 SV=3	65	21	256.4	194.7	49.4	21.1	10.8	7.6	9.5
Q02543	60S ribosomal protein L18a OS=Homo sapiens GN=RPL18A PE=1 SV=2	73	23	43.6	40.0	55.2	63.1	121.2	211.9	157.4
Q02750	Dual specificity mitogen-activated protein kinase kinase 1 OS=Homo sapiens GN=MAP2K1 PE=1 SV=2	66	25	115.9	107.5	115.4	115.0	78.0	75.5	115.4
Q02790	Peptidyl-prolyl cis-trans isomerase FKBP4 OS=Homo sapiens GN=FKBP4 PE=1 SV=3	85	55	78.9	79.0	120.1	120.9	84.1	92.9	164.9
Q02809	Procollagen-lysine,2-oxoglutarate 5-dioxygenase 1 OS=Homo sapiens GN=PLOD1 PE=1 SV=2	40	24	58.4	100.8	129.1	151.1	162.5	77.7	29.5
Q02878	60S ribosomal protein L6 OS=Homo sapiens GN=RPL6 PE=1 SV=3	66	32	57.2	61.3	51.2	75.9	141.7	169.5	158.0
Q02880	DNA topoisomerase 2-beta OS=Homo sapiens GN=TOP2B PE=1 SV=3	45	73	122.2	91.5	78.5	72.0	86.9	124.3	127.1
Q02978	Mitochondrial 2-oxoglutarate/malate carrier protein OS=Homo sapiens GN=SLC25A11 PE=1 SV=3	67	20	214.8	235.5	66.2	23.1	11.2	7.2	16.1
Q03252	Lamin-B2 OS=Homo sapiens GN=LMNB2 PE=1 SV=4	68	54	106.9	88.1	123.6	135.5	119.2	78.2	77.3
Q03426	Mevalonate kinase OS=Homo sapiens GN=MVK PE=1 SV=1	42	12	110.7	105.7	114.6	99.4	89.0	66.7	86.3
Q03518	Antigen peptide transporter 1 OS=Homo sapiens GN=TAP1 PE=1 SV=2	35	20	56.3	81.1	132.0	152.3	167.3	100.9	22.3
Q03519	Antigen peptide transporter 2 OS=Homo sapiens GN=TAP2 PE=1 SV=1	31	22	86.9	124.8	125.7	154.6	165.3	85.8	32.7
Q04206	Transcription factor p65 OS=Homo sapiens GN=RELA PE=1 SV=2	34	19	66.0	60.7	138.3	135.9	94.5	98.3	144.4
Q04323	UBX domain-containing protein 1 OS=Homo sapiens GN=UBXN1 PE=1 SV=2	47	12	92.4	86.8	129.9	137.6	84.8	90.8	123.0
Q04446	1,4-alpha-glucan-branching enzyme OS=Homo sapiens GN=GBE1 PE=1 SV=3	36	22	91.3	92.1	116.9	142.1	82.8	90.3	208.5
Q04637	Eukaryotic translation initiation factor 4 gamma 1 OS=Homo sapiens GN=EIF4G1 PE=1 SV=4	50	92	49.9	48.1	64.5	72.0	116.1	201.3	154.3
Q04656	Copper-transporting ATPase 1 OS=Homo sapiens GN=ATP7A PE=1 SV=3	28	34	60.0	99.4	115.5	137.0	153.3	117.6	50.7
Q04726	Transducin-like enhancer protein 3 OS=Homo sapiens GN=TLE3 PE=1 SV=2	29	16	108.5	104.1	129.3	128.5	101.5	85.1	160.0
Q04727	Transducin-like enhancer protein 4 OS=Homo sapiens GN=TLE4 PE=1 SV=3	28	13	68.5	68.9	95.8	99.2	76.7	72.1	103.9
Q04759	Protein kinase C theta type OS=Homo sapiens GN=PRKCQ PE=1 SV=3	60	43	60.9	102.5	124.4	132.2	144.3	80.2	48.5
Q04760	Lactoylglutathione lyase OS=Homo sapiens GN=GLO1 PE=1 SV=4	55	12	85.5	78.7	106.8	96.8	86.6	77.0	132.8
Q04837	Single-stranded DNA-binding protein, mitochondrial OS=Homo sapiens GN=SSBP1 PE=1 SV=1	72	17	259.5	218.9	68.2	23.5	10.0	7.8	13.4
Q04864	Proto-oncogene c-Rel OS=Homo sapiens GN=REL PE=1 SV=1	35	20	158.1	127.2	127.2	143.8	102.1	86.3	124.9
Q04917	14-3-3 protein eta OS=Homo sapiens GN=YWHAH PE=1 SV=4	72	26	71.9	83.4	142.0	130.9	114.9	114.6	153.1
Q05086	Ubiquitin-protein ligase E3A OS=Homo sapiens GN=UBE3A PE=1 SV=4	53	41	113.8	111.4	134.8	135.4	102.1	103.7	161.9
Q05519	Serine/arginine-rich splicing factor 11 OS=Homo sapiens GN=SRSF11 PE=1 SV=1	28	15	41.5	44.1	62.3	74.5	145.6	254.4	161.0
Q05655	Protein kinase C delta type OS=Homo sapiens GN=PRKCD PE=1 SV=2	43	30	80.8	92.3	100.3	107.4	99.5	60.5	56.6
Q06124	Tyrosine-protein phosphatase non-receptor type 11 OS=Homo sapiens GN=PTPN11 PE=1 SV=2	70	45	94.2	92.8	108.5	119.2	83.3	66.0	122.8
Q06136	3-ketodihydrosphingosine reductase OS=Homo sapiens GN=KDSR PE=1 SV=1	29	8	47.1	82.5	133.3	163.4	176.6	127.8	30.4
Q06203	Amidophosphoribosyltransferase OS=Homo sapiens GN=PPAT PE=1 SV=1	52	28	100.0	91.2	103.6	109.2	69.8	75.2	135.1
Q06210	Glutamine--fructose-6-phosphate aminotransferase [isomerizing] 1 OS=Homo sapiens GN=GFPT1 PE=1 SV=3	62	38	90.2	101.4	106.9	110.4	78.1	84.3	148.6
Q06265	Exosome complex component RRP45 OS=Homo sapiens GN=EXOSC9 PE=1 SV=3	31	12	75.5	68.4	79.0	81.6	116.7	172.1	220.7
Q06323	Proteasome activator complex subunit 1 OS=Homo sapiens GN=PSME1 PE=1 SV=1	74	22	51.9	62.1	120.1	108.7	100.6	108.2	168.3
Q06330	Recombining binding protein suppressor of hairless OS=Homo sapiens GN=RBPJ PE=1 SV=3	20	8	120.8	89.7	85.0	70.6	74.6	71.1	83.8
Q06481	Amyloid-like protein 2 OS=Homo sapiens GN=APLP2 PE=1 SV=2	18	13	22.0	32.0	110.3	135.2	166.3	122.6	48.2
Q06546	GA-binding protein alpha chain OS=Homo sapiens GN=GABPA PE=1 SV=1	36	13	96.3	98.3	106.7	90.2	82.8	109.6	115.9
Q06587	E3 ubiquitin-protein ligase RING1 OS=Homo sapiens GN=RING1 PE=1 SV=2	39	10	159.3	141.9	94.8	99.8	91.2	71.0	94.7
Q06787	Fragile X mental retardation protein 1 OS=Homo sapiens GN=FMR1 PE=1 SV=1	50	35	49.8	50.7	59.2	78.5	153.7	202.0	97.3
Q06830	Peroxiredoxin-1 OS=Homo sapiens GN=PRDX1 PE=1 SV=1	80	26	103.0	86.2	104.1	112.2	70.5	67.3	160.5
Q07020	60S ribosomal protein L18 OS=Homo sapiens GN=RPL18 PE=1 SV=2	53	18	57.6	55.0	58.1	79.1	121.4	176.8	137.4
Q07065	Cytoskeleton-associated protein 4 OS=Homo sapiens GN=CKAP4 PE=1 SV=2	68	41	60.3	90.8	123.6	149.5	165.2	75.2	13.8
Q07666	KH domain-containing, RNA-binding, signal transduction-associated protein 1 OS=Homo sapiens GN=KHDRBS1 PE=1 SV=1	44	24	71.0	62.9	54.9	74.3	131.7	188.3	150.8
Q07864	DNA polymerase epsilon catalytic subunit A OS=Homo sapiens GN=POLE PE=1 SV=5	14	24	93.2	97.9	95.8	88.6	73.4	85.0	101.9
Q07866	Kinesin light chain 1 OS=Homo sapiens GN=KLC1 PE=1 SV=2	60	48	102.4	99.9	126.9	115.5	94.4	96.8	133.3
Q07954	Prolow-density lipoprotein receptor-related protein 1 OS=Homo sapiens GN=LRP1 PE=1 SV=2	20	68	64.7	89.8	100.4	111.6	144.7	130.6	79.9
Q07955	Serine/arginine-rich splicing factor 1 OS=Homo sapiens GN=SRSF1 PE=1 SV=2	57	25	113.7	86.6	81.2	76.9	110.5	151.8	123.5
Q07960	Rho GTPase-activating protein 1 OS=Homo sapiens GN=ARHGAP1 PE=1 SV=1	56	23	116.0	116.2	119.2	117.0	94.1	86.5	124.8
Q08170	Serine/arginine-rich splicing factor 4 OS=Homo sapiens GN=SRSF4 PE=1 SV=2	36	28	51.2	34.3	53.0	104.0	56.7	132.5	380.8
Q08211	ATP-dependent RNA helicase A OS=Homo sapiens GN=DHX9 PE=1 SV=4	64	90	63.8	61.2	66.1	77.9	141.4	197.8	162.3
Q08257	Quinone oxidoreductase OS=Homo sapiens GN=CRYZ PE=1 SV=1	73	26	211.5	138.8	97.6	59.2	39.9	40.1	57.6
Q08357	Sodium-dependent phosphate transporter 2 OS=Homo sapiens GN=SLC20A2 PE=1 SV=1	17	8	56.0	114.0	116.4	137.2	134.1	59.7	37.4
Q08378	Golgin subfamily A member 3 OS=Homo sapiens GN=GOLGA3 PE=1 SV=2	51	67	93.4	85.4	103.4	102.3	85.0	90.8	152.1
Q08379	Golgin subfamily A member 2 OS=Homo sapiens GN=GOLGA2 PE=1 SV=3	51	44	70.1	80.9	115.8	102.7	117.9	138.8	77.8
Q08380	Galectin-3-binding protein OS=Homo sapiens GN=LGALS3BP PE=1 SV=1	42	21	40.1	82.1	144.7	165.2	125.8	67.3	25.3
Q08431	Lactadherin OS=Homo sapiens GN=MFGE8 PE=1 SV=2	68	21	71.2	97.9	128.8	146.1	184.4	116.1	61.7
Q08722	Leukocyte surface antigen CD47 OS=Homo sapiens GN=CD47 PE=1 SV=1	18	12	82.7	115.9	135.0	134.2	135.7	70.5	39.2
Q08752	Peptidyl-prolyl cis-trans isomerase D OS=Homo sapiens GN=PPID PE=1 SV=3	70	28	96.9	79.2	108.2	109.5	93.2	88.1	119.6
Q08881	Tyrosine-protein kinase ITK/TSK OS=Homo sapiens GN=ITK PE=1 SV=1	63	42	84.8	89.6	77.3	74.6	67.3	34.1	29.8
Q08945	FACT complex subunit SSRP1 OS=Homo sapiens GN=SSRP1 PE=1 SV=1	49	43	118.8	104.7	98.1	100.6	86.8	69.2	115.6
Q08AF3	Schlafen family member 5 OS=Homo sapiens GN=SLFN5 PE=1 SV=1	41	39	103.1	107.6	96.4	90.0	110.2	113.4	99.1
Q08AM6	Protein VAC14 homolog OS=Homo sapiens GN=VAC14 PE=1 SV=1	45	28	100.3	109.5	120.3	128.6	126.0	99.8	112.0
Q08J23	tRNA (cytosine(34)-C(5))-methyltransferase OS=Homo sapiens GN=NSUN2 PE=1 SV=2	83	68	93.5	88.0	95.3	87.8	92.4	124.8	174.7
Q09028	Histone-binding protein RBBP4 OS=Homo sapiens GN=RBBP4 PE=1 SV=3	63	19	119.1	101.1	114.9	107.5	101.1	108.7	146.2
Q09161	Nuclear cap-binding protein subunit 1 OS=Homo sapiens GN=NCBP1 PE=1 SV=1	51	39	58.9	62.0	70.4	74.9	132.2	219.5	187.6
Q09328	Alpha-1,6-mannosylglycoprotein 6-beta-N-acetylglucosaminyltransferase A OS=Homo sapiens GN=MGAT5 PE=2 SV=1	35	23	50.7	101.4	161.5	136.4	109.5	87.3	41.4
Q09472	Histone acetyltransferase p300 OS=Homo sapiens GN=EP300 PE=1 SV=2	22	37	82.9	75.4	85.0	78.7	95.8	120.8	135.7
Q09666	Neuroblast differentiation-associated protein AHNAK OS=Homo sapiens GN=AHNAK PE=1 SV=2	71	242	69.4	116.9	128.2	133.9	126.4	67.3	28.8
Q0VDF9	Heat shock 70 kDa protein 14 OS=Homo sapiens GN=HSPA14 PE=1 SV=1	67	37	73.2	76.6	103.4	105.9	130.4	183.4	139.6
Q10469	Alpha-1,6-mannosyl-glycoprotein 2-beta-N-acetylglucosaminyltransferase OS=Homo sapiens GN=MGAT2 PE=1 SV=1	40	20	87.5	148.9	185.2	150.1	97.5	74.2	43.3
Q10471	Polypeptide N-acetylgalactosaminyltransferase 2 OS=Homo sapiens GN=GALNT2 PE=1 SV=1	63	48	91.2	165.1	161.3	130.1	98.1	69.3	38.9
Q10472	Polypeptide N-acetylgalactosaminyltransferase 1 OS=Homo sapiens GN=GALNT1 PE=1 SV=1	42	22	79.2	162.4	161.6	133.8	100.6	70.4	40.3
Q10567	AP-1 complex subunit beta-1 OS=Homo sapiens GN=AP1B1 PE=1 SV=2	55	62	77.3	91.3	105.0	112.6	103.5	102.6	120.2
Q10570	Cleavage and polyadenylation specificity factor subunit 1 OS=Homo sapiens GN=CPSF1 PE=1 SV=2	42	58	83.4	78.9	71.0	79.7	121.7	158.4	136.0
Q10589	Bone marrow stromal antigen 2 OS=Homo sapiens GN=BST2 PE=1 SV=1	20	6	54.3	78.7	88.4	101.4	136.6	131.9	77.3
Q10713	Mitochondrial-processing peptidase subunit alpha OS=Homo sapiens GN=PMPCA PE=1 SV=2	68	31	230.5	191.7	56.3	17.4	8.6	8.0	14.3
Q12765	Secernin-1 OS=Homo sapiens GN=SCRN1 PE=1 SV=2	34	12	105.2	89.5	118.8	111.3	90.6	70.8	115.5
Q12768	WASH complex subunit strumpellin OS=Homo sapiens GN=KIAA0196 PE=1 SV=1	32	32	83.6	97.6	110.2	114.4	94.3	64.8	115.6
Q12769	Nuclear pore complex protein Nup160 OS=Homo sapiens GN=NUP160 PE=1 SV=3	33	36	112.2	139.1	129.1	121.3	112.5	78.8	70.7
Q12770	Sterol regulatory element-binding protein cleavage-activating protein OS=Homo sapiens GN=SCAP PE=1 SV=4	27	22	84.1	110.5	122.6	154.3	162.0	92.7	37.8
Q12788	Transducin beta-like protein 3 OS=Homo sapiens GN=TBL3 PE=1 SV=2	65	42	93.9	84.1	71.0	73.7	111.1	151.1	116.9
Q12789	General transcription factor 3C polypeptide 1 OS=Homo sapiens GN=GTF3C1 PE=1 SV=4	41	74	110.3	106.5	95.4	87.3	104.7	125.5	92.7
Q12797	Aspartyl/asparaginyl beta-hydroxylase OS=Homo sapiens GN=ASPH PE=1 SV=3	36	23	54.1	84.3	109.6	157.2	130.0	64.8	17.3
Q12802	A-kinase anchor protein 13 OS=Homo sapiens GN=AKAP13 PE=1 SV=2	30	57	60.5	64.7	95.4	106.4	141.5	185.6	181.5
Q12834	Cell division cycle protein 20 homolog OS=Homo sapiens GN=CDC20 PE=1 SV=2	47	17	85.6	93.7	109.1	96.9	126.1	164.7	157.3
Q12846	Syntaxin-4 OS=Homo sapiens GN=STX4 PE=1 SV=2	48	16	55.1	103.7	140.0	168.2	167.7	52.9	27.0
Q12849	G-rich sequence factor 1 OS=Homo sapiens GN=GRSF1 PE=1 SV=3	70	27	271.9	204.2	56.1	21.3	14.6	20.0	20.4
Q12851	Mitogen-activated protein kinase kinase kinase kinase 2 OS=Homo sapiens GN=MAP4K2 PE=1 SV=2	27	17	78.3	81.5	89.4	97.6	91.6	102.5	105.5
Q12872	Splicing factor, suppressor of white-apricot homolog OS=Homo sapiens GN=SFSWAP PE=1 SV=3	31	26	63.5	54.8	68.0	80.6	137.5	231.7	159.7
Q12873	Chromodomain-helicase-DNA-binding protein 3 OS=Homo sapiens GN=CHD3 PE=1 SV=3	23	41	142.4	133.7	120.2	104.8	110.2	120.2	91.1
Q12874	Splicing factor 3A subunit 3 OS=Homo sapiens GN=SF3A3 PE=1 SV=1	65	31	81.8	57.7	86.9	91.9	119.7	141.3	213.3
Q12882	Dihydropyrimidine dehydrogenase [NADP(+)] OS=Homo sapiens GN=DPYD PE=1 SV=2	22	19	137.2	128.7	128.2	133.2	75.7	110.1	179.1
Q12888	Tumor suppressor p53-binding protein 1 OS=Homo sapiens GN=TP53BP1 PE=1 SV=2	24	30	123.0	103.4	100.6	104.3	99.7	119.0	156.4
Q12899	Tripartite motif-containing protein 26 OS=Homo sapiens GN=TRIM26 PE=1 SV=1	47	20	80.1	70.1	93.8	122.1	70.2	88.8	117.2
Q12904	Aminoacyl tRNA synthase complex-interacting multifunctional protein 1 OS=Homo sapiens GN=AIMP1 PE=1 SV=2	81	25	75.1	75.3	87.5	91.0	93.8	125.6	174.3
Q12905	Interleukin enhancer-binding factor 2 OS=Homo sapiens GN=ILF2 PE=1 SV=2	84	32	40.0	38.0	48.4	59.1	135.3	229.7	171.6
Q12906	Interleukin enhancer-binding factor 3 OS=Homo sapiens GN=ILF3 PE=1 SV=3	74	68	50.5	46.2	53.4	69.4	151.5	204.0	159.2
Q12907	Vesicular integral-membrane protein VIP36 OS=Homo sapiens GN=LMAN2 PE=1 SV=1	62	22	60.0	89.6	112.3	125.4	165.4	78.0	42.0
Q12912	Lymphoid-restricted membrane protein OS=Homo sapiens GN=LRMP PE=1 SV=3	48	19	46.0	73.9	89.2	127.3	138.6	78.1	25.3
Q12931	Heat shock protein 75 kDa, mitochondrial OS=Homo sapiens GN=TRAP1 PE=1 SV=3	68	49	247.7	201.4	63.0	19.3	6.6	5.6	9.7
Q12959	Disks large homolog 1 OS=Homo sapiens GN=DLG1 PE=1 SV=2	54	39	66.0	114.7	151.4	153.3	134.1	47.6	22.6
Q12972	Nuclear inhibitor of protein phosphatase 1 OS=Homo sapiens GN=PPP1R8 PE=1 SV=2	49	15	75.3	70.2	87.5	94.6	92.2	95.7	94.4
Q12974	Protein tyrosine phosphatase type IVA 2 OS=Homo sapiens GN=PTP4A2 PE=1 SV=1	56	9	61.4	106.5	152.9	120.2	176.7	80.6	34.3
Q12979	Active breakpoint cluster region-related protein OS=Homo sapiens GN=ABR PE=2 SV=2	31	24	89.6	117.1	140.3	131.8	109.2	92.3	91.8
Q12981	Vesicle transport protein SEC20 OS=Homo sapiens GN=BNIP1 PE=1 SV=3	70	18	55.9	88.7	123.0	137.9	154.3	97.2	28.5
Q12986	Transcriptional repressor NF-X1 OS=Homo sapiens GN=NFX1 PE=1 SV=2	52	46	64.0	60.5	83.9	95.5	120.7	216.7	148.7
Q12996	Cleavage stimulation factor subunit 3 OS=Homo sapiens GN=CSTF3 PE=1 SV=1	49	29	72.7	72.3	82.6	86.3	181.7	166.8	106.0
Q13011	Delta(3,5)-Delta(2,4)-dienoyl-CoA isomerase, mitochondrial OS=Homo sapiens GN=ECH1 PE=1 SV=2	74	21	143.5	127.5	165.1	133.8	63.2	43.2	18.6
Q13033	Striatin-3 OS=Homo sapiens GN=STRN3 PE=1 SV=3	28	22	67.3	94.0	120.8	140.1	136.8	76.4	42.6
Q13043	Serine/threonine-protein kinase 4 OS=Homo sapiens GN=STK4 PE=1 SV=2	62	29	109.9	112.1	118.1	118.1	95.3	73.6	104.9
Q13045	Protein flightless-1 homolog OS=Homo sapiens GN=FLII PE=1 SV=2	51	56	91.4	93.6	96.9	87.2	81.4	98.3	122.3
Q13057	Bifunctional coenzyme A synthase OS=Homo sapiens GN=COASY PE=1 SV=4	40	13	193.8	176.6	127.5	105.3	82.9	58.5	101.1
Q13085	Acetyl-CoA carboxylase 1 OS=Homo sapiens GN=ACACA PE=1 SV=2	32	58	119.8	132.7	127.6	114.0	96.9	85.0	116.9
Q13094	Lymphocyte cytosolic protein 2 OS=Homo sapiens GN=LCP2 PE=1 SV=1	52	29	111.9	96.8	111.0	121.8	91.9	86.1	118.3
Q13098	COP9 signalosome complex subunit 1 OS=Homo sapiens GN=GPS1 PE=1 SV=4	44	25	100.9	95.1	80.8	98.2	77.9	67.4	142.9
Q13107	Ubiquitin carboxyl-terminal hydrolase 4 OS=Homo sapiens GN=USP4 PE=1 SV=3	20	17	153.4	140.9	135.6	129.4	112.8	94.4	125.2
Q13111	Chromatin assembly factor 1 subunit A OS=Homo sapiens GN=CHAF1A PE=1 SV=2	37	23	115.5	97.0	88.0	84.7	96.2	123.8	98.1
Q13112	Chromatin assembly factor 1 subunit B OS=Homo sapiens GN=CHAF1B PE=1 SV=1	37	18	123.0	95.1	95.8	115.9	99.3	140.9	187.5
Q13123	Protein Red OS=Homo sapiens GN=IK PE=1 SV=3	56	33	77.8	60.9	74.0	79.6	113.0	184.9	164.8
Q13131	5'-AMP-activated protein kinase catalytic subunit alpha-1 OS=Homo sapiens GN=PRKAA1 PE=1 SV=4	52	29	86.2	105.2	138.1	139.8	85.0	65.7	87.6
Q13136	Liprin-alpha-1 OS=Homo sapiens GN=PPFIA1 PE=1 SV=1	48	57	72.1	95.4	124.8	123.9	123.3	99.2	87.0
Q13137	Calcium-binding and coiled-coil domain-containing protein 2 OS=Homo sapiens GN=CALCOCO2 PE=1 SV=1	61	29	84.6	98.6	131.6	133.9	129.7	116.8	72.2
Q13144	Translation initiation factor eIF-2B subunit epsilon OS=Homo sapiens GN=EIF2B5 PE=1 SV=3	29	18	71.0	101.7	86.2	92.7	104.9	130.4	108.5
Q13148	TAR DNA-binding protein 43 OS=Homo sapiens GN=TARDBP PE=1 SV=1	63	20	86.9	77.7	97.3	88.8	121.5	111.3	80.3
Q13151	Heterogeneous nuclear ribonucleoprotein A0 OS=Homo sapiens GN=HNRNPA0 PE=1 SV=1	62	25	66.2	64.1	77.6	94.4	171.4	193.1	180.5
Q13153	Serine/threonine-protein kinase PAK 1 OS=Homo sapiens GN=PAK1 PE=1 SV=2	56	28	87.7	92.5	117.5	109.9	90.7	85.6	108.0
Q13155	Aminoacyl tRNA synthase complex-interacting multifunctional protein 2 OS=Homo sapiens GN=AIMP2 PE=1 SV=2	66	18	72.7	63.2	89.8	95.8	78.1	119.6	204.2
Q13158	FAS-associated death domain protein OS=Homo sapiens GN=FADD PE=1 SV=1	63	7	76.1	89.5	118.2	101.5	85.4	70.0	111.7
Q13162	Peroxiredoxin-4 OS=Homo sapiens GN=PRDX4 PE=1 SV=1	67	23	55.2	95.9	124.9	148.1	167.3	82.0	12.6
Q13177	Serine/threonine-protein kinase PAK 2 OS=Homo sapiens GN=PAK2 PE=1 SV=3	74	41	113.2	108.4	113.0	103.1	91.9	68.0	89.4
Q13185	Chromobox protein homolog 3 OS=Homo sapiens GN=CBX3 PE=1 SV=4	68	15	116.1	83.1	110.6	97.6	79.9	91.7	149.2
Q13190	Syntaxin-5 OS=Homo sapiens GN=STX5 PE=1 SV=2	49	14	63.5	86.4	129.9	124.8	156.0	88.0	47.1
Q13200	26S proteasome non-ATPase regulatory subunit 2 OS=Homo sapiens GN=PSMD2 PE=1 SV=3	71	58	94.4	101.2	119.9	109.4	87.0	103.7	155.4
Q13206	Probable ATP-dependent RNA helicase DDX10 OS=Homo sapiens GN=DDX10 PE=1 SV=2	48	39	109.6	115.6	91.4	96.6	123.2	165.1	187.2
Q13217	DnaJ homolog subfamily C member 3 OS=Homo sapiens GN=DNAJC3 PE=1 SV=1	73	41	86.6	114.6	128.2	152.6	158.9	69.9	18.2
Q13239	Src-like-adapter OS=Homo sapiens GN=SLA PE=1 SV=3	40	9	111.0	145.8	127.8	133.2	129.4	84.7	61.7
Q13242	Serine/arginine-rich splicing factor 9 OS=Homo sapiens GN=SRSF9 PE=1 SV=1	70	24	86.2	82.6	70.2	63.5	106.2	192.7	133.7
Q13243	Serine/arginine-rich splicing factor 5 OS=Homo sapiens GN=SRSF5 PE=1 SV=1	49	16	72.8	59.6	56.8	83.9	105.6	162.5	228.4
Q13247	Serine/arginine-rich splicing factor 6 OS=Homo sapiens GN=SRSF6 PE=1 SV=2	46	25	87.9	65.2	69.3	65.0	106.1	166.0	159.0
Q13257	Mitotic spindle assembly checkpoint protein MAD2A OS=Homo sapiens GN=MAD2L1 PE=1 SV=1	35	9	106.9	96.2	105.7	97.8	74.0	65.0	118.5
Q13263	Transcription intermediary factor 1-beta OS=Homo sapiens GN=TRIM28 PE=1 SV=5	70	51	103.4	95.8	88.3	106.7	71.7	47.9	147.2
Q13277	Syntaxin-3 OS=Homo sapiens GN=STX3 PE=1 SV=3	36	11	53.9	82.0	115.0	127.6	148.5	75.6	38.5
Q13283	Ras GTPase-activating protein-binding protein 1 OS=Homo sapiens GN=G3BP1 PE=1 SV=1	70	34	41.9	46.9	61.1	84.9	151.1	228.7	113.4
Q13287	N-myc-interactor OS=Homo sapiens GN=NMI PE=1 SV=2	73	20	72.3	90.0	111.9	124.8	133.5	75.0	72.4
Q13303	Voltage-gated potassium channel subunit beta-2 OS=Homo sapiens GN=KCNAB2 PE=1 SV=2	75	31	106.2	104.8	117.1	110.9	95.1	86.2	63.0
Q13308	Inactive tyrosine-protein kinase 7 OS=Homo sapiens GN=PTK7 PE=1 SV=2	53	53	54.6	104.0	144.2	145.7	147.8	61.6	19.5
Q13309	S-phase kinase-associated protein 2 OS=Homo sapiens GN=SKP2 PE=1 SV=2	37	12	121.8	99.6	113.9	105.0	89.1	71.1	101.4
Q13310	Polyadenylate-binding protein 4 OS=Homo sapiens GN=PABPC4 PE=1 SV=1	68	54	59.4	56.6	70.0	81.8	141.5	189.0	138.2
Q13332	Receptor-type tyrosine-protein phosphatase S OS=Homo sapiens GN=PTPRS PE=1 SV=3	30	37	85.6	136.2	122.1	118.3	133.5	89.2	59.1
Q13347	Eukaryotic translation initiation factor 3 subunit I OS=Homo sapiens GN=EIF3I PE=1 SV=1	87	25	129.4	95.6	73.9	74.6	77.1	72.5	110.6
Q13356	Peptidyl-prolyl cis-trans isomerase-like 2 OS=Homo sapiens GN=PPIL2 PE=1 SV=1	59	25	83.7	75.2	113.8	121.6	145.3	180.5	158.0
Q13363	C-terminal-binding protein 1 OS=Homo sapiens GN=CTBP1 PE=1 SV=2	48	19	119.2	92.4	121.3	110.6	87.4	83.0	113.5
Q13370	cGMP-inhibited 3',5'-cyclic phosphodiesterase B OS=Homo sapiens GN=PDE3B PE=1 SV=2	30	23	61.0	92.6	119.1	130.5	152.9	95.7	57.4
Q13395	Probable methyltransferase TARBP1 OS=Homo sapiens GN=TARBP1 PE=1 SV=1	21	26	91.9	97.3	99.3	97.7	94.7	104.7	107.6
Q13409	Cytoplasmic dynein 1 intermediate chain 2 OS=Homo sapiens GN=DYNC1I2 PE=1 SV=3	52	22	118.1	117.4	113.9	105.1	99.1	85.0	107.2
Q13416	Origin recognition complex subunit 2 OS=Homo sapiens GN=ORC2 PE=1 SV=2	29	14	40.2	24.5	150.2	160.0	58.4	136.4	278.2
Q13418	Integrin-linked protein kinase OS=Homo sapiens GN=ILK PE=1 SV=2	47	22	95.6	113.1	125.4	139.0	118.9	83.6	68.8
Q13422	DNA-binding protein Ikaros OS=Homo sapiens GN=IKZF1 PE=1 SV=1	46	17	59.8	53.5	144.5	161.7	131.1	108.0	84.1
Q13423	NAD(P) transhydrogenase, mitochondrial OS=Homo sapiens GN=NNT PE=1 SV=3	51	68	274.7	217.7	81.1	29.0	13.4	9.1	10.5
Q13425	Beta-2-syntrophin OS=Homo sapiens GN=SNTB2 PE=1 SV=1	47	24	66.0	108.8	119.6	124.8	114.4	52.4	22.3
Q13426	DNA repair protein XRCC4 OS=Homo sapiens GN=XRCC4 PE=1 SV=2	41	16	100.5	96.2	116.7	108.6	113.5	119.4	123.0
Q13427	Peptidyl-prolyl cis-trans isomerase G OS=Homo sapiens GN=PPIG PE=1 SV=2	28	21	87.4	64.8	76.8	78.4	150.1	226.9	190.0
Q13428	Treacle protein OS=Homo sapiens GN=TCOF1 PE=1 SV=3	43	63	75.8	62.9	99.8	104.9	92.3	141.2	108.4
Q13435	Splicing factor 3B subunit 2 OS=Homo sapiens GN=SF3B2 PE=1 SV=2	60	60	70.3	59.8	78.7	82.1	107.9	168.9	191.2
Q13438	Protein OS-9 OS=Homo sapiens GN=OS9 PE=1 SV=1	53	27	64.5	95.1	119.9	136.2	163.7	77.3	20.1
Q13439	Golgin subfamily A member 4 OS=Homo sapiens GN=GOLGA4 PE=1 SV=1	26	48	103.8	105.7	115.3	106.7	97.1	86.6	93.8
Q13442	28 kDa heat- and acid-stable phosphoprotein OS=Homo sapiens GN=PDAP1 PE=1 SV=1	73	21	67.7	59.3	72.5	70.7	105.8	170.8	215.2
Q13449	Limbic system-associated membrane protein OS=Homo sapiens GN=LSAMP PE=1 SV=2	40	12	44.3	68.8	93.6	115.4	122.6	81.5	145.7
Q13451	Peptidyl-prolyl cis-trans isomerase FKBP5 OS=Homo sapiens GN=FKBP5 PE=1 SV=2	59	28	112.2	115.7	128.9	118.9	101.3	72.6	115.4
Q13459	Unconventional myosin-IXb OS=Homo sapiens GN=MYO9B PE=1 SV=3	32	57	108.8	110.7	90.2	83.3	93.3	179.2	191.0
Q13464	Rho-associated protein kinase 1 OS=Homo sapiens GN=ROCK1 PE=1 SV=1	56	85	97.5	101.7	123.5	116.3	105.0	89.3	132.3
Q13472	DNA topoisomerase 3-alpha OS=Homo sapiens GN=TOP3A PE=1 SV=1	20	20	123.4	127.9	82.3	76.6	86.8	94.7	109.8
Q13492	Phosphatidylinositol-binding clathrin assembly protein OS=Homo sapiens GN=PICALM PE=1 SV=2	53	27	76.1	112.4	133.3	136.0	105.7	62.9	42.9
Q13496	Myotubularin OS=Homo sapiens GN=MTM1 PE=1 SV=2	46	24	89.4	146.5	134.5	143.5	136.5	125.3	90.6
Q13501	Sequestosome-1 OS=Homo sapiens GN=SQSTM1 PE=1 SV=1	40	9	82.2	117.1	115.3	95.7	79.5	92.1	89.8
Q13505	Metaxin-1 OS=Homo sapiens GN=MTX1 PE=1 SV=2	44	19	267.5	179.5	50.2	18.9	9.0	4.7	6.1
Q13510	Acid ceramidase OS=Homo sapiens GN=ASAH1 PE=1 SV=5	52	24	42.4	97.2	168.7	188.7	154.6	62.9	14.6
Q13523	Serine/threonine-protein kinase PRP4 homolog OS=Homo sapiens GN=PRPF4B PE=1 SV=3	39	49	54.8	50.6	60.5	73.2	132.3	233.9	181.4
Q13526	Peptidyl-prolyl cis-trans isomerase NIMA-interacting 1 OS=Homo sapiens GN=PIN1 PE=1 SV=1	71	10	75.5	64.9	128.2	138.4	51.6	90.9	166.7
Q13535	Serine/threonine-protein kinase ATR OS=Homo sapiens GN=ATR PE=1 SV=3	12	24	89.6	99.3	79.9	82.8	104.6	123.9	101.8
Q13547	Histone deacetylase 1 OS=Homo sapiens GN=HDAC1 PE=1 SV=1	59	25	104.1	89.1	98.1	94.9	85.4	86.1	122.1
Q13555	Calcium/calmodulin-dependent protein kinase type II subunit gamma OS=Homo sapiens GN=CAMK2G PE=1 SV=3	43	21	103.7	101.0	102.8	97.9	122.4	163.8	74.6
Q13561	Dynactin subunit 2 OS=Homo sapiens GN=DCTN2 PE=1 SV=4	76	34	97.8	92.8	103.0	101.4	75.4	69.0	108.2
Q13564	NEDD8-activating enzyme E1 regulatory subunit OS=Homo sapiens GN=NAE1 PE=1 SV=1	53	21	76.0	70.7	122.6	126.8	72.0	96.2	155.2
Q13573	SNW domain-containing protein 1 OS=Homo sapiens GN=SNW1 PE=1 SV=1	58	34	80.4	66.6	76.8	79.5	97.2	167.6	172.9
Q13574	Diacylglycerol kinase zeta OS=Homo sapiens GN=DGKZ PE=1 SV=3	34	27	86.1	85.7	113.9	111.1	96.5	110.5	119.6
Q13576	Ras GTPase-activating-like protein IQGAP2 OS=Homo sapiens GN=IQGAP2 PE=1 SV=4	67	121	84.7	125.4	138.3	131.4	110.5	62.9	62.8
Q13586	Stromal interaction molecule 1 OS=Homo sapiens GN=STIM1 PE=1 SV=3	62	48	66.9	101.1	117.0	135.5	144.0	63.9	17.1
Q13588	GRB2-related adapter protein OS=Homo sapiens GN=GRAP PE=1 SV=1	56	11	107.4	119.8	110.2	115.8	83.6	66.2	70.8
Q13595	Transformer-2 protein homolog alpha OS=Homo sapiens GN=TRA2A PE=1 SV=1	45	17	83.9	75.4	61.0	64.2	95.4	121.2	112.0
Q13596	Sorting nexin-1 OS=Homo sapiens GN=SNX1 PE=1 SV=3	52	29	93.1	93.5	109.6	120.6	95.3	79.4	116.9
Q13601	KRR1 small subunit processome component homolog OS=Homo sapiens GN=KRR1 PE=1 SV=4	40	21	66.3	61.2	61.2	65.3	115.9	188.7	132.2
Q13608	Peroxisome assembly factor 2 OS=Homo sapiens GN=PEX6 PE=1 SV=2	44	28	79.2	127.7	146.8	150.1	135.8	36.3	3.8
Q13610	Periodic tryptophan protein 1 homolog OS=Homo sapiens GN=PWP1 PE=1 SV=1	41	17	71.8	69.3	87.3	100.9	138.5	208.0	141.8
Q13613	Myotubularin-related protein 1 OS=Homo sapiens GN=MTMR1 PE=1 SV=4	41	23	73.2	95.9	116.4	110.6	102.5	103.5	93.4
Q13616	Cullin-1 OS=Homo sapiens GN=CUL1 PE=1 SV=2	50	38	87.1	86.0	95.3	108.1	111.7	149.6	187.8
Q13617	Cullin-2 OS=Homo sapiens GN=CUL2 PE=1 SV=2	53	41	82.4	85.9	99.5	116.5	83.5	133.5	238.2
Q13618	Cullin-3 OS=Homo sapiens GN=CUL3 PE=1 SV=2	57	49	74.8	81.9	105.5	106.8	123.9	133.7	144.2
Q13619	Cullin-4A OS=Homo sapiens GN=CUL4A PE=1 SV=3	52	43	76.4	72.7	113.0	111.9	97.8	122.9	186.0
Q13620	Cullin-4B OS=Homo sapiens GN=CUL4B PE=1 SV=4	39	37	88.9	87.5	110.4	114.1	93.8	111.5	199.5
Q13625	Apoptosis-stimulating of p53 protein 2 OS=Homo sapiens GN=TP53BP2 PE=1 SV=2	20	16	73.3	58.3	118.3	143.9	119.6	134.3	151.7
Q13627	Dual specificity tyrosine-phosphorylation-regulated kinase 1A OS=Homo sapiens GN=DYRK1A PE=1 SV=2	32	26	81.8	86.1	109.3	112.6	92.3	99.2	105.7
Q13630	GDP-L-fucose synthase OS=Homo sapiens GN=TSTA3 PE=1 SV=1	37	11	87.0	87.1	114.4	106.2	92.3	100.6	142.7
Q13642	Four and a half LIM domains protein 1 OS=Homo sapiens GN=FHL1 PE=1 SV=4	46	17	103.1	112.2	143.1	144.4	102.7	124.4	183.5
Q13685	Angio-associated migratory cell protein OS=Homo sapiens GN=AAMP PE=1 SV=2	38	12	88.9	91.8	99.1	96.3	64.8	61.9	83.8
Q13724	Mannosyl-oligosaccharide glucosidase OS=Homo sapiens GN=MOGS PE=1 SV=5	62	44	48.4	81.3	113.7	129.4	149.0	64.9	8.9
Q13740	CD166 antigen OS=Homo sapiens GN=ALCAM PE=1 SV=2	52	26	83.3	143.7	178.9	160.5	167.2	61.5	30.1
Q13765	Nascent polypeptide-associated complex subunit alpha OS=Homo sapiens GN=NACA PE=1 SV=1	39	12	86.3	66.8	70.4	82.4	110.8	96.6	157.8
Q13769	THO complex subunit 5 homolog OS=Homo sapiens GN=THOC5 PE=1 SV=2	54	35	43.5	46.0	79.8	90.4	137.7	255.6	134.3
Q13795	ADP-ribosylation factor-related protein 1 OS=Homo sapiens GN=ARFRP1 PE=1 SV=1	42	8	54.8	100.1	137.0	114.7	120.2	116.5	49.8
Q13813	Spectrin alpha chain, non-erythrocytic 1 OS=Homo sapiens GN=SPTAN1 PE=1 SV=3	84	298	75.1	108.7	137.6	118.4	104.8	74.1	74.6
Q13823	Nucleolar GTP-binding protein 2 OS=Homo sapiens GN=GNL2 PE=1 SV=1	43	34	68.6	59.8	68.2	72.9	76.6	129.0	232.6
Q13838	Spliceosome RNA helicase DDX39B OS=Homo sapiens GN=DDX39B PE=1 SV=1	68	37	72.7	67.9	95.9	99.6	104.5	130.4	137.5
Q13867	Bleomycin hydrolase OS=Homo sapiens GN=BLMH PE=1 SV=1	47	25	69.6	68.3	114.2	109.3	88.9	105.7	171.0
Q13868	Exosome complex component RRP4 OS=Homo sapiens GN=EXOSC2 PE=1 SV=2	47	12	61.6	45.8	76.3	80.4	97.5	189.0	227.3
Q13884	Beta-1-syntrophin OS=Homo sapiens GN=SNTB1 PE=1 SV=3	44	22	62.5	113.1	136.9	138.7	122.0	49.3	17.8
Q13889	General transcription factor IIH subunit 3 OS=Homo sapiens GN=GTF2H3 PE=1 SV=2	27	8	105.0	100.4	89.6	89.7	132.2	182.5	120.2
Q13895	Bystin OS=Homo sapiens GN=BYSL PE=1 SV=3	62	30	110.6	107.1	89.1	84.6	96.1	146.8	201.3
Q13907	Isopentenyl-diphosphate Delta-isomerase 1 OS=Homo sapiens GN=IDI1 PE=1 SV=2	60	13	109.5	104.1	94.9	84.4	53.0	74.2	114.0
Q13948	Protein CASP OS=Homo sapiens GN=CUX1 PE=1 SV=2	70	48	104.5	137.9	167.0	148.4	107.3	73.9	42.9
Q13951	Core-binding factor subunit beta OS=Homo sapiens GN=CBFB PE=1 SV=2	53	12	153.0	125.0	104.6	92.0	105.4	95.7	113.7
Q14004	Cyclin-dependent kinase 13 OS=Homo sapiens GN=CDK13 PE=1 SV=2	40	46	56.5	57.1	58.2	64.4	129.6	181.0	121.1
Q14005	Pro-interleukin-16 OS=Homo sapiens GN=IL16 PE=1 SV=4	19	19	101.3	89.2	132.5	137.5	97.9	105.5	108.9
Q14008	Cytoskeleton-associated protein 5 OS=Homo sapiens GN=CKAP5 PE=1 SV=3	64	143	91.9	86.3	89.7	92.1	122.8	167.2	120.5
Q14011	Cold-inducible RNA-binding protein OS=Homo sapiens GN=CIRBP PE=1 SV=1	65	11	47.1	44.5	74.5	114.7	109.6	129.5	196.3
Q14019	Coactosin-like protein OS=Homo sapiens GN=COTL1 PE=1 SV=3	88	22	81.4	65.6	138.8	141.7	77.8	87.4	183.7
Q14103	Heterogeneous nuclear ribonucleoprotein D0 OS=Homo sapiens GN=HNRNPD PE=1 SV=1	49	36	64.3	46.5	37.9	70.7	86.9	127.5	340.3
Q14114	Low-density lipoprotein receptor-related protein 8 OS=Homo sapiens GN=LRP8 PE=1 SV=4	38	25	55.2	76.3	108.2	127.3	211.1	154.5	103.3
Q14118	Dystroglycan OS=Homo sapiens GN=DAG1 PE=1 SV=2	23	18	77.2	112.4	122.8	126.7	105.9	71.5	56.3
Q14126	Desmoglein-2 OS=Homo sapiens GN=DSG2 PE=1 SV=2	41	30	81.8	131.7	138.6	148.8	156.9	82.2	55.4
Q14137	Ribosome biogenesis protein BOP1 OS=Homo sapiens GN=BOP1 PE=1 SV=2	62	37	83.7	68.3	84.1	82.2	81.0	120.3	149.3
Q14139	Ubiquitin conjugation factor E4 A OS=Homo sapiens GN=UBE4A PE=1 SV=2	29	27	78.1	86.4	100.2	103.3	94.9	64.5	54.2
Q14141	Septin-6 OS=Homo sapiens GN=SEPT6 PE=1 SV=4	61	37	67.3	86.9	109.4	119.3	102.5	80.0	89.1
Q14145	Kelch-like ECH-associated protein 1 OS=Homo sapiens GN=KEAP1 PE=1 SV=2	28	14	135.1	132.5	116.3	115.9	102.9	81.7	110.6
Q14151	Scaffold attachment factor B2 OS=Homo sapiens GN=SAFB2 PE=1 SV=1	41	46	59.5	48.2	64.3	81.7	127.8	171.1	184.3
Q14152	Eukaryotic translation initiation factor 3 subunit A OS=Homo sapiens GN=EIF3A PE=1 SV=1	64	114	66.3	60.3	86.3	103.3	88.6	129.0	180.4
Q14155	Rho guanine nucleotide exchange factor 7 OS=Homo sapiens GN=ARHGEF7 PE=1 SV=2	45	27	100.5	92.5	134.5	117.0	125.5	98.6	135.5
Q14156	Protein EFR3 homolog A OS=Homo sapiens GN=EFR3A PE=1 SV=2	27	19	54.6	99.7	123.7	124.3	121.8	67.0	29.8
Q14157	Ubiquitin-associated protein 2-like OS=Homo sapiens GN=UBAP2L PE=1 SV=2	45	41	51.1	58.3	64.7	87.9	172.1	252.1	100.4
Q14160	Protein scribble homolog OS=Homo sapiens GN=SCRIB PE=1 SV=4	52	63	73.4	119.0	129.3	138.2	121.9	55.6	30.7
Q14161	ARF GTPase-activating protein GIT2 OS=Homo sapiens GN=GIT2 PE=1 SV=2	57	37	68.6	78.1	132.6	141.5	97.5	106.9	127.0
Q14165	Malectin OS=Homo sapiens GN=MLEC PE=1 SV=1	59	22	60.1	99.5	108.0	150.0	135.9	64.0	18.9
Q14166	Tubulin--tyrosine ligase-like protein 12 OS=Homo sapiens GN=TTLL12 PE=1 SV=2	62	38	97.7	98.3	120.1	141.5	71.1	61.4	150.1
Q14168	MAGUK p55 subfamily member 2 OS=Homo sapiens GN=MPP2 PE=1 SV=3	48	26	72.5	108.6	124.4	106.5	117.1	41.9	32.0
Q14181	DNA polymerase alpha subunit B OS=Homo sapiens GN=POLA2 PE=1 SV=2	34	18	97.9	98.1	120.1	119.8	96.4	86.4	148.5
Q14191	Werner syndrome ATP-dependent helicase OS=Homo sapiens GN=WRN PE=1 SV=2	31	38	85.0	95.3	92.5	88.5	116.8	123.9	97.6
Q14192	Four and a half LIM domains protein 2 OS=Homo sapiens GN=FHL2 PE=1 SV=3	79	20	61.0	67.7	159.4	154.2	43.2	123.1	155.9
Q14203	Dynactin subunit 1 OS=Homo sapiens GN=DCTN1 PE=1 SV=3	56	75	98.7	95.9	110.6	112.0	93.4	74.8	119.4
Q14204	Cytoplasmic dynein 1 heavy chain 1 OS=Homo sapiens GN=DYNC1H1 PE=1 SV=5	61	297	105.7	121.3	109.3	105.6	95.4	79.8	99.4
Q14232	Translation initiation factor eIF-2B subunit alpha OS=Homo sapiens GN=EIF2B1 PE=1 SV=1	53	15	85.1	87.6	108.4	104.7	85.4	104.0	126.6
Q14240	Eukaryotic initiation factor 4A-II OS=Homo sapiens GN=EIF4A2 PE=1 SV=2	79	35	66.9	68.8	101.7	107.7	122.2	183.4	169.8
Q14241	Transcription elongation factor B polypeptide 3 OS=Homo sapiens GN=TCEB3 PE=1 SV=2	41	35	69.2	57.5	76.4	86.2	110.5	136.9	162.4
Q14247	Src substrate cortactin OS=Homo sapiens GN=CTTN PE=1 SV=2	51	25	70.0	79.1	99.0	105.4	79.7	82.2	114.5
Q14254	Flotillin-2 OS=Homo sapiens GN=FLOT2 PE=1 SV=2	68	35	76.8	121.9	140.9	150.1	138.7	51.0	24.3
Q14257	Reticulocalbin-2 OS=Homo sapiens GN=RCN2 PE=1 SV=1	49	17	36.0	60.6	82.7	207.8	111.2	70.2	33.9
Q14258	E3 ubiquitin/ISG15 ligase TRIM25 OS=Homo sapiens GN=TRIM25 PE=1 SV=2	64	40	63.0	67.4	76.5	80.5	125.5	191.1	146.1
Q14289	Protein-tyrosine kinase 2-beta OS=Homo sapiens GN=PTK2B PE=1 SV=2	36	30	112.9	109.1	99.3	104.9	94.9	82.7	99.2
Q14318	Peptidyl-prolyl cis-trans isomerase FKBP8 OS=Homo sapiens GN=FKBP8 PE=1 SV=2	65	25	75.6	94.5	136.3	205.8	99.0	77.1	36.9
Q14320	Protein FAM50A OS=Homo sapiens GN=FAM50A PE=1 SV=2	33	13	82.6	75.4	93.2	91.9	94.2	104.8	129.5
Q14331	Protein FRG1 OS=Homo sapiens GN=FRG1 PE=1 SV=1	44	14	74.9	76.5	107.1	121.3	107.0	229.9	163.3
Q14344	Guanine nucleotide-binding protein subunit alpha-13 OS=Homo sapiens GN=GNA13 PE=1 SV=2	62	27	60.4	108.8	146.5	155.3	151.3	71.4	29.2
Q14353	Guanidinoacetate N-methyltransferase OS=Homo sapiens GN=GAMT PE=1 SV=1	42	8	116.1	108.4	132.0	129.9	85.0	99.2	136.0
Q14376	UDP-glucose 4-epimerase OS=Homo sapiens GN=GALE PE=1 SV=2	64	18	103.2	108.1	101.9	94.7	81.2	88.7	102.1
Q14444	Caprin-1 OS=Homo sapiens GN=CAPRIN1 PE=1 SV=2	40	35	41.8	42.0	58.5	72.1	171.5	243.0	106.3
Q14493	Histone RNA hairpin-binding protein OS=Homo sapiens GN=SLBP PE=1 SV=1	43	13	72.2	65.9	77.2	74.6	102.2	163.2	134.2
Q14498	RNA-binding protein 39 OS=Homo sapiens GN=RBM39 PE=1 SV=2	57	34	65.8	64.1	72.7	76.2	148.1	147.5	118.1
Q14517	Protocadherin Fat 1 OS=Homo sapiens GN=FAT1 PE=1 SV=2	19	60	47.0	71.3	113.0	132.3	134.5	101.2	46.0
Q14527	Helicase-like transcription factor OS=Homo sapiens GN=HLTF PE=1 SV=2	56	56	71.7	78.3	70.1	75.2	85.8	114.4	148.7
Q14534	Squalene monooxygenase OS=Homo sapiens GN=SQLE PE=1 SV=3	41	19	59.3	106.7	118.2	130.8	159.8	91.1	29.4
Q14554	Protein disulfide-isomerase A5 OS=Homo sapiens GN=PDIA5 PE=1 SV=1	54	34	68.2	105.3	131.0	162.7	158.5	64.4	13.6
Q14558	Phosphoribosyl pyrophosphate synthase-associated protein 1 OS=Homo sapiens GN=PRPSAP1 PE=1 SV=2	62	17	85.6	85.1	99.2	88.4	90.5	101.9	130.1
Q14562	ATP-dependent RNA helicase DHX8 OS=Homo sapiens GN=DHX8 PE=1 SV=1	46	44	39.6	37.9	64.5	80.1	131.6	228.0	191.8
Q14566	DNA replication licensing factor MCM6 OS=Homo sapiens GN=MCM6 PE=1 SV=1	65	60	96.6	87.3	128.3	129.3	77.6	84.5	159.0
Q14571	Inositol 1,4,5-trisphosphate receptor type 2 OS=Homo sapiens GN=ITPR2 PE=1 SV=2	46	113	60.6	96.2	125.8	140.3	146.6	78.1	28.3
Q14573	Inositol 1,4,5-trisphosphate receptor type 3 OS=Homo sapiens GN=ITPR3 PE=1 SV=2	32	72	49.6	89.1	129.4	150.0	130.8	77.0	17.2
Q14642	Type I inositol 1,4,5-trisphosphate 5-phosphatase OS=Homo sapiens GN=INPP5A PE=1 SV=1	37	13	68.6	155.8	166.9	184.2	186.1	89.8	26.9
Q14643	Inositol 1,4,5-trisphosphate receptor type 1 OS=Homo sapiens GN=ITPR1 PE=1 SV=3	35	81	66.7	99.3	124.8	140.6	157.4	76.6	24.3
Q14644	Ras GTPase-activating protein 3 OS=Homo sapiens GN=RASA3 PE=1 SV=3	69	46	60.9	109.8	141.1	153.0	159.0	61.7	23.9
Q14651	Plastin-1 OS=Homo sapiens GN=PLS1 PE=1 SV=2	38	22	84.1	76.3	92.2	95.1	79.3	69.2	113.4
Q14669	E3 ubiquitin-protein ligase TRIP12 OS=Homo sapiens GN=TRIP12 PE=1 SV=1	31	49	99.8	107.6	99.1	96.8	112.0	129.3	107.0
Q14671	Pumilio homolog 1 OS=Homo sapiens GN=PUM1 PE=1 SV=3	36	37	62.4	67.9	66.4	69.8	117.0	177.5	125.9
Q14676	Mediator of DNA damage checkpoint protein 1 OS=Homo sapiens GN=MDC1 PE=1 SV=3	31	30	124.8	96.3	79.2	78.5	109.5	153.2	167.8
Q14677	Clathrin interactor 1 OS=Homo sapiens GN=CLINT1 PE=1 SV=1	38	31	61.9	71.6	94.1	99.3	120.5	170.2	147.5
Q14680	Maternal embryonic leucine zipper kinase OS=Homo sapiens GN=MELK PE=1 SV=3	48	25	111.7	139.1	126.4	114.1	140.5	111.1	66.5
Q14683	Structural maintenance of chromosomes protein 1A OS=Homo sapiens GN=SMC1A PE=1 SV=2	63	85	94.9	80.1	86.4	81.8	113.8	164.7	101.6
Q14684	Ribosomal RNA processing protein 1 homolog B OS=Homo sapiens GN=RRP1B PE=1 SV=3	52	38	118.6	101.7	86.5	89.8	149.7	157.4	121.4
Q14687	Genetic suppressor element 1 OS=Homo sapiens GN=GSE1 PE=1 SV=3	36	30	92.2	98.1	106.3	131.0	108.4	105.6	142.8
Q14690	Protein RRP5 homolog OS=Homo sapiens GN=PDCD11 PE=1 SV=3	38	61	125.6	103.2	76.0	68.8	93.7	130.9	92.2
Q14691	DNA replication complex GINS protein PSF1 OS=Homo sapiens GN=GINS1 PE=1 SV=1	48	9	132.7	110.5	108.2	132.2	75.7	52.7	147.2
Q14692	Ribosome biogenesis protein BMS1 homolog OS=Homo sapiens GN=BMS1 PE=1 SV=1	36	37	103.6	85.4	84.9	76.1	107.4	148.5	156.0
Q14694	Ubiquitin carboxyl-terminal hydrolase 10 OS=Homo sapiens GN=USP10 PE=1 SV=2	60	44	49.1	54.7	69.9	84.5	153.7	230.9	93.8
Q14696	LDLR chaperone MESD OS=Homo sapiens GN=MESDC2 PE=1 SV=2	54	16	72.2	93.6	126.0	135.8	152.8	72.9	12.1
Q14697	Neutral alpha-glucosidase AB OS=Homo sapiens GN=GANAB PE=1 SV=3	73	61	66.0	99.3	120.2	136.3	155.7	68.6	17.4
Q14699	Raftlin OS=Homo sapiens GN=RFTN1 PE=1 SV=4	59	31	56.1	108.2	130.9	137.9	129.7	45.7	12.1
Q14738	Serine/threonine-protein phosphatase 2A 56 kDa regulatory subunit delta isoform OS=Homo sapiens GN=PPP2R5D PE=1 SV=1	42	29	142.4	161.8	97.8	105.0	79.6	57.3	62.9
Q14739	Lamin-B receptor OS=Homo sapiens GN=LBR PE=1 SV=2	29	18	78.2	113.8	109.6	118.3	136.7	77.3	18.3
Q14746	Conserved oligomeric Golgi complex subunit 2 OS=Homo sapiens GN=COG2 PE=1 SV=1	34	17	88.9	96.8	120.9	120.8	82.9	88.5	114.1
Q14761	Protein tyrosine phosphatase receptor type C-associated protein OS=Homo sapiens GN=PTPRCAP PE=1 SV=1	46	7	66.9	102.0	118.9	111.4	113.4	66.4	39.5
Q14764	Major vault protein OS=Homo sapiens GN=MVP PE=1 SV=4	46	30	73.6	78.6	82.6	82.0	120.7	188.1	158.3
Q14789	Golgin subfamily B member 1 OS=Homo sapiens GN=GOLGB1 PE=1 SV=2	74	233	75.6	136.9	164.2	135.1	95.5	58.5	36.1
Q14790	Caspase-8 OS=Homo sapiens GN=CASP8 PE=1 SV=1	59	22	131.9	126.7	120.2	118.3	91.9	90.6	98.2
Q14807	Kinesin-like protein KIF22 OS=Homo sapiens GN=KIF22 PE=1 SV=5	45	22	127.4	126.9	98.5	85.8	97.0	113.0	79.9
Q14839	Chromodomain-helicase-DNA-binding protein 4 OS=Homo sapiens GN=CHD4 PE=1 SV=2	47	78	114.4	101.5	103.9	92.3	98.3	107.8	133.3
Q14847	LIM and SH3 domain protein 1 OS=Homo sapiens GN=LASP1 PE=1 SV=2	73	23	52.9	49.1	166.6	174.8	60.0	91.5	141.4
Q14849	StAR-related lipid transfer protein 3 OS=Homo sapiens GN=STARD3 PE=1 SV=2	36	14	22.7	41.0	105.5	125.6	120.4	67.4	36.4
Q14966	Zinc finger protein 638 OS=Homo sapiens GN=ZNF638 PE=1 SV=2	33	58	94.8	78.7	80.9	80.8	141.5	202.2	149.3
Q14974	Importin subunit beta-1 OS=Homo sapiens GN=KPNB1 PE=1 SV=2	53	41	89.6	90.5	114.2	112.6	95.7	99.3	159.5
Q14978	Nucleolar and coiled-body phosphoprotein 1 OS=Homo sapiens GN=NOLC1 PE=1 SV=2	63	42	94.6	74.5	91.9	102.3	104.0	155.4	198.2
Q14980	Nuclear mitotic apparatus protein 1 OS=Homo sapiens GN=NUMA1 PE=1 SV=2	64	119	101.9	77.3	83.7	89.3	105.1	123.3	145.2
Q14997	Proteasome activator complex subunit 4 OS=Homo sapiens GN=PSME4 PE=1 SV=2	16	21	74.6	85.6	141.3	108.0	96.9	133.3	256.0
Q14BN4	Sarcolemmal membrane-associated protein OS=Homo sapiens GN=SLMAP PE=1 SV=1	67	52	62.3	94.5	114.7	128.8	146.6	73.5	27.4
Q14C86	GTPase-activating protein and VPS9 domain-containing protein 1 OS=Homo sapiens GN=GAPVD1 PE=1 SV=2	31	38	88.7	100.2	118.3	114.2	82.5	87.5	119.5
Q14CB8	Rho GTPase-activating protein 19 OS=Homo sapiens GN=ARHGAP19 PE=1 SV=1	60	26	106.9	117.7	120.4	111.0	128.1	130.5	80.9
Q14CX7	N-alpha-acetyltransferase 25, NatB auxiliary subunit OS=Homo sapiens GN=NAA25 PE=1 SV=1	43	39	62.2	55.4	76.6	87.7	142.3	157.3	129.2
Q15003	Condensin complex subunit 2 OS=Homo sapiens GN=NCAPH PE=1 SV=3	62	39	110.3	99.2	102.3	95.4	94.6	106.3	141.5
Q15004	PCNA-associated factor OS=Homo sapiens GN=KIAA0101 PE=1 SV=1	74	8	106.3	88.8	92.8	75.3	82.6	122.1	134.5
Q15005	Signal peptidase complex subunit 2 OS=Homo sapiens GN=SPCS2 PE=1 SV=3	61	22	71.9	115.3	128.8	174.1	157.2	83.3	23.2
Q15006	ER membrane protein complex subunit 2 OS=Homo sapiens GN=EMC2 PE=1 SV=1	56	16	60.4	88.7	116.9	123.5	138.2	69.5	30.8
Q15007	Pre-mRNA-splicing regulator WTAP OS=Homo sapiens GN=WTAP PE=1 SV=2	51	23	63.2	62.8	82.1	95.7	116.8	170.0	189.4
Q15008	26S proteasome non-ATPase regulatory subunit 6 OS=Homo sapiens GN=PSMD6 PE=1 SV=1	65	35	106.3	101.4	106.7	106.0	83.8	85.9	145.5
Q15018	BRISC complex subunit Abro1 OS=Homo sapiens GN=FAM175B PE=1 SV=2	43	17	114.8	133.7	123.8	148.2	88.2	98.8	136.6
Q15019	Septin-2 OS=Homo sapiens GN=SEPT2 PE=1 SV=1	81	30	96.9	124.8	134.1	135.4	104.4	44.4	33.1
Q15020	Squamous cell carcinoma antigen recognized by T-cells 3 OS=Homo sapiens GN=SART3 PE=1 SV=1	58	50	99.6	101.4	98.6	101.7	90.9	84.1	139.6
Q15021	Condensin complex subunit 1 OS=Homo sapiens GN=NCAPD2 PE=1 SV=3	50	65	104.0	107.4	107.8	106.0	99.0	115.8	162.4
Q15022	Polycomb protein SUZ12 OS=Homo sapiens GN=SUZ12 PE=1 SV=3	35	16	113.4	81.4	82.7	89.3	109.0	136.8	139.9
Q15027	Arf-GAP with coiled-coil, ANK repeat and PH domain-containing protein 1 OS=Homo sapiens GN=ACAP1 PE=1 SV=1	66	48	92.3	98.1	87.8	95.2	105.4	100.8	103.6
Q15029	116 kDa U5 small nuclear ribonucleoprotein component OS=Homo sapiens GN=EFTUD2 PE=1 SV=1	79	76	73.8	63.0	75.0	77.6	128.5	144.5	145.3
Q15031	Probable leucine--tRNA ligase, mitochondrial OS=Homo sapiens GN=LARS2 PE=1 SV=2	57	44	257.4	246.4	71.1	21.2	6.8	5.2	8.1
Q15032	R3H domain-containing protein 1 OS=Homo sapiens GN=R3HDM1 PE=1 SV=3	22	19	78.5	81.2	73.0	85.9	129.3	143.9	107.1
Q15036	Sorting nexin-17 OS=Homo sapiens GN=SNX17 PE=1 SV=1	55	23	81.0	94.4	98.9	114.2	114.3	83.5	66.9
Q15041	ADP-ribosylation factor-like protein 6-interacting protein 1 OS=Homo sapiens GN=ARL6IP1 PE=1 SV=2	34	7	38.5	40.5	124.4	137.0	167.4	136.6	43.2
Q15042	Rab3 GTPase-activating protein catalytic subunit OS=Homo sapiens GN=RAB3GAP1 PE=1 SV=3	47	42	93.4	108.9	121.8	115.9	97.7	67.5	88.8
Q15043	Zinc transporter ZIP14 OS=Homo sapiens GN=SLC39A14 PE=1 SV=3	15	5	42.4	78.6	93.8	104.3	127.2	106.9	37.9
Q15046	Lysine--tRNA ligase OS=Homo sapiens GN=KARS PE=1 SV=3	67	49	86.9	87.9	91.5	90.4	101.6	136.0	196.2
Q15050	Ribosome biogenesis regulatory protein homolog OS=Homo sapiens GN=RRS1 PE=1 SV=2	39	17	108.0	65.0	68.9	62.7	107.7	167.8	151.5
Q15052	Rho guanine nucleotide exchange factor 6 OS=Homo sapiens GN=ARHGEF6 PE=1 SV=2	61	45	79.4	98.3	117.0	116.7	101.3	98.9	121.0
Q15054	DNA polymerase delta subunit 3 OS=Homo sapiens GN=POLD3 PE=1 SV=2	38	18	101.1	80.8	81.7	79.3	71.4	74.4	127.4
Q15056	Eukaryotic translation initiation factor 4H OS=Homo sapiens GN=EIF4H PE=1 SV=5	70	21	57.8	58.8	107.5	113.0	114.9	137.9	147.3
Q15057	Arf-GAP with coiled-coil, ANK repeat and PH domain-containing protein 2 OS=Homo sapiens GN=ACAP2 PE=1 SV=3	46	31	112.5	107.5	136.7	142.5	119.0	84.8	107.2
Q15058	Kinesin-like protein KIF14 OS=Homo sapiens GN=KIF14 PE=1 SV=1	42	57	85.7	97.4	100.3	90.8	119.0	148.9	97.9
Q15061	WD repeat-containing protein 43 OS=Homo sapiens GN=WDR43 PE=1 SV=3	36	23	105.7	77.2	74.1	76.1	99.1	178.0	122.6
Q15067	Peroxisomal acyl-coenzyme A oxidase 1 OS=Homo sapiens GN=ACOX1 PE=1 SV=3	72	42	55.6	97.2	137.0	157.2	138.7	51.0	9.4
Q15070	Mitochondrial inner membrane protein OXA1L OS=Homo sapiens GN=OXA1L PE=1 SV=3	24	12	243.6	218.7	74.3	26.8	13.5	11.3	11.7
Q15075	Early endosome antigen 1 OS=Homo sapiens GN=EEA1 PE=1 SV=2	36	42	95.3	88.3	124.2	107.7	87.3	93.5	123.5
Q15084	Protein disulfide-isomerase A6 OS=Homo sapiens GN=PDIA6 PE=1 SV=1	63	28	66.7	97.8	127.3	141.9	163.8	71.7	11.3
Q15102	Platelet-activating factor acetylhydrolase IB subunit gamma OS=Homo sapiens GN=PAFAH1B3 PE=1 SV=1	90	18	77.1	78.1	87.6	139.4	54.5	53.6	185.8
Q15120	[Pyruvate dehydrogenase (acetyl-transferring)] kinase isozyme 3, mitochondrial OS=Homo sapiens GN=PDK3 PE=1 SV=1	60	21	224.9	231.2	77.1	27.8	12.5	10.5	10.3
Q15126	Phosphomevalonate kinase OS=Homo sapiens GN=PMVK PE=1 SV=3	55	16	128.4	115.6	101.5	99.5	75.7	59.6	110.1
Q15149	Plectin OS=Homo sapiens GN=PLEC PE=1 SV=3	67	338	96.4	106.2	113.2	110.1	88.9	85.7	109.4
Q15154	Pericentriolar material 1 protein OS=Homo sapiens GN=PCM1 PE=1 SV=4	51	105	87.2	85.9	81.9	76.3	99.8	139.2	183.5
Q15181	Inorganic pyrophosphatase OS=Homo sapiens GN=PPA1 PE=1 SV=2	84	25	98.5	94.2	119.7	106.9	82.5	85.3	127.9
Q15185	Prostaglandin E synthase 3 OS=Homo sapiens GN=PTGES3 PE=1 SV=1	54	13	88.9	82.3	129.9	106.7	87.9	80.7	114.0
Q15233	Non-POU domain-containing octamer-binding protein OS=Homo sapiens GN=NONO PE=1 SV=4	76	51	59.3	50.6	61.6	70.6	120.2	185.1	119.3
Q15257	Serine/threonine-protein phosphatase 2A activator OS=Homo sapiens GN=PPP2R4 PE=1 SV=3	54	14	75.5	75.6	115.5	108.0	91.6	102.3	164.4
Q15262	Receptor-type tyrosine-protein phosphatase kappa OS=Homo sapiens GN=PTPRK PE=1 SV=2	36	41	61.0	103.8	134.8	142.0	142.9	73.6	36.3
Q15269	Periodic tryptophan protein 2 homolog OS=Homo sapiens GN=PWP2 PE=2 SV=2	38	34	107.0	99.0	74.7	79.0	129.3	190.6	128.6
[truncated: 2,174 more rows]
