# Supplementary material for: Comparative Analysis of T-Cell Spatial Proteomics and the Influence of HIV Expression
Source: Mol Cell Proteomics. 2022 Jan 8;21(3):100194. doi: 10.1016/j.mcpro.2022.100194 (PMC8956815; doi:10.1016/j.mcpro.2022.100194)
Supplement: dNef1_UnA [file mmc5.csv]

UniProt Accession	Description	Coverage [%]	# Peptides	3K	5.4K	12.2K	24K	78.4K	110K	195.5K
A0AVT1	Ubiquitin-like modifier-activating enzyme 6 OS=Homo sapiens GN=UBA6 PE=1 SV=1	61	54	122.7	82.7	102.6	104.4	86.8	77.4	104.6
A0FGR8	Extended synaptotagmin-2 OS=Homo sapiens GN=ESYT2 PE=1 SV=1	60	62	87.6	147.3	161.5	153.9	141.4	74.3	31.3
A0JLT2	Mediator of RNA polymerase II transcription subunit 19 OS=Homo sapiens GN=MED19 PE=1 SV=2	39	6	42.7	43.7	55.6	71.1	133.8	212.8	95.0
A0PJZ3	Glucoside xylosyltransferase 2 OS=Homo sapiens GN=GXYLT2 PE=2 SV=2	30	11	110.1	157.5	136.2	93.4	77.9	61.1	40.0
A1L020	RNA-binding protein MEX3A OS=Homo sapiens GN=MEX3A PE=1 SV=1	46	15	57.5	59.8	65.1	82.6	114.7	169.2	128.1
A1L0T0	Acetolactate synthase-like protein OS=Homo sapiens GN=ILVBL PE=1 SV=2	56	29	82.5	131.7	139.4	142.3	159.6	94.7	39.9
A1X283	SH3 and PX domain-containing protein 2B OS=Homo sapiens GN=SH3PXD2B PE=1 SV=3	18	14	64.5	64.6	78.2	87.2	110.7	118.1	108.1
A2RRP1	Neuroblastoma-amplified sequence OS=Homo sapiens GN=NBAS PE=1 SV=2	56	113	75.3	109.7	123.9	133.3	161.9	95.8	36.5
A2VDJ0	Transmembrane protein 131-like OS=Homo sapiens GN=KIAA0922 PE=1 SV=2	27	37	87.6	95.5	157.4	144.3	182.1	113.1	45.9
A3KMH1	von Willebrand factor A domain-containing protein 8 OS=Homo sapiens GN=VWA8 PE=1 SV=2	53	93	233.3	229.3	146.3	94.5	70.3	33.7	17.4
A3KN83	Protein strawberry notch homolog 1 OS=Homo sapiens GN=SBNO1 PE=1 SV=1	25	26	89.6	79.1	93.2	102.0	80.9	88.4	143.7
A4D1E9	GTP-binding protein 10 OS=Homo sapiens GN=GTPBP10 PE=1 SV=1	69	23	355.6	224.7	116.3	40.9	19.9	17.0	12.4
A4D1P6	WD repeat-containing protein 91 OS=Homo sapiens GN=WDR91 PE=1 SV=2	29	14	98.4	89.0	118.5	129.2	104.1	87.7	121.5
A5YKK6	CCR4-NOT transcription complex subunit 1 OS=Homo sapiens GN=CNOT1 PE=1 SV=2	50	119	54.3	55.7	66.5	79.8	158.3	191.7	73.7
A6NDG6	Phosphoglycolate phosphatase OS=Homo sapiens GN=PGP PE=1 SV=1	49	12	130.9	83.8	115.8	134.2	114.5	91.3	144.3
A6NHR9	Structural maintenance of chromosomes flexible hinge domain-containing protein 1 OS=Homo sapiens GN=SMCHD1 PE=1 SV=2	43	75	85.4	61.4	66.7	69.2	116.9	165.7	106.2
A6NIH7	Protein unc-119 homolog B OS=Homo sapiens GN=UNC119B PE=1 SV=1	64	10	104.1	146.3	134.4	107.0	121.6	106.8	160.0
A8MVW0	Protein FAM171A2 OS=Homo sapiens GN=FAM171A2 PE=1 SV=1	46	27	67.7	137.6	144.2	145.7	145.9	74.7	38.4
B0I1T2	Unconventional myosin-Ig OS=Homo sapiens GN=MYO1G PE=1 SV=2	75	87	96.6	141.1	181.8	168.7	141.2	58.8	29.7
O00115	Deoxyribonuclease-2-alpha OS=Homo sapiens GN=DNASE2 PE=1 SV=2	21	9	67.4	137.0	185.3	193.0	162.5	71.7	30.6
O00116	Alkyldihydroxyacetonephosphate synthase, peroxisomal OS=Homo sapiens GN=AGPS PE=1 SV=1	76	52	85.8	140.6	192.9	188.7	148.7	51.7	19.5
O00139	Kinesin-like protein KIF2A OS=Homo sapiens GN=KIF2A PE=1 SV=3	44	34	87.1	77.1	83.9	80.8	110.2	129.0	117.2
O00148	ATP-dependent RNA helicase DDX39A OS=Homo sapiens GN=DDX39A PE=1 SV=2	65	34	128.7	79.1	86.6	90.2	92.9	99.4	111.0
O00151	PDZ and LIM domain protein 1 OS=Homo sapiens GN=PDLIM1 PE=1 SV=4	80	26	115.5	107.2	121.7	128.5	100.8	73.6	103.8
O00154	Cytosolic acyl coenzyme A thioester hydrolase OS=Homo sapiens GN=ACOT7 PE=1 SV=3	51	20	109.5	78.9	104.5	112.1	86.1	87.1	136.8
O00159	Unconventional myosin-Ic OS=Homo sapiens GN=MYO1C PE=1 SV=4	35	34	71.9	90.9	129.0	128.4	105.2	86.3	52.6
O00161	Synaptosomal-associated protein 23 OS=Homo sapiens GN=SNAP23 PE=1 SV=1	84	23	99.8	128.6	163.9	143.2	170.3	72.9	39.9
O00165	HCLS1-associated protein X-1 OS=Homo sapiens GN=HAX1 PE=1 SV=2	80	16	287.2	300.5	132.2	59.4	24.4	13.0	10.9
O00170	AH receptor-interacting protein OS=Homo sapiens GN=AIP PE=1 SV=2	72	23	110.7	83.3	106.8	112.0	85.7	77.4	114.3
O00178	GTP-binding protein 1 OS=Homo sapiens GN=GTPBP1 PE=1 SV=3	59	30	49.8	47.4	60.9	72.5	89.8	134.9	167.7
O00182	Galectin-9 OS=Homo sapiens GN=LGALS9 PE=1 SV=2	49	16	109.7	172.1	165.6	146.0	103.0	45.1	32.4
O00186	Syntaxin-binding protein 3 OS=Homo sapiens GN=STXBP3 PE=1 SV=2	68	45	92.8	122.0	165.6	152.6	147.2	73.0	36.1
O00193	Small acidic protein OS=Homo sapiens GN=SMAP PE=1 SV=1	30	6	90.0	65.7	92.3	105.7	80.7	79.6	130.3
O00203	AP-3 complex subunit beta-1 OS=Homo sapiens GN=AP3B1 PE=1 SV=3	43	48	95.3	80.0	93.6	104.4	102.7	86.5	132.7
O00214	Galectin-8 OS=Homo sapiens GN=LGALS8 PE=1 SV=4	44	17	68.7	133.6	152.0	148.8	134.1	67.3	36.3
O00231	26S proteasome non-ATPase regulatory subunit 11 OS=Homo sapiens GN=PSMD11 PE=1 SV=3	69	35	94.9	75.9	91.0	104.5	78.4	72.8	147.8
O00232	26S proteasome non-ATPase regulatory subunit 12 OS=Homo sapiens GN=PSMD12 PE=1 SV=3	71	36	111.1	87.4	82.8	90.4	77.8	68.3	165.9
O00233	26S proteasome non-ATPase regulatory subunit 9 OS=Homo sapiens GN=PSMD9 PE=1 SV=3	47	11	92.3	82.5	93.3	102.3	75.4	81.6	114.3
O00244	Copper transport protein ATOX1 OS=Homo sapiens GN=ATOX1 PE=1 SV=1	59	5	111.6	90.4	82.5	108.0	97.6	82.5	121.5
O00257	E3 SUMO-protein ligase CBX4 OS=Homo sapiens GN=CBX4 PE=1 SV=3	26	11	47.1	42.8	53.0	52.9	89.9	100.6	110.6
O00264	Membrane-associated progesterone receptor component 1 OS=Homo sapiens GN=PGRMC1 PE=1 SV=3	68	14	74.0	137.7	116.2	110.5	142.4	71.1	28.7
O00267	Transcription elongation factor SPT5 OS=Homo sapiens GN=SUPT5H PE=1 SV=1	49	53	121.3	71.2	105.5	109.8	80.3	91.8	130.6
O00273	DNA fragmentation factor subunit alpha OS=Homo sapiens GN=DFFA PE=1 SV=1	58	19	107.8	75.1	100.3	109.0	79.1	80.4	122.8
O00291	Huntingtin-interacting protein 1 OS=Homo sapiens GN=HIP1 PE=1 SV=5	35	33	105.1	215.2	203.7	159.1	92.3	39.7	28.5
O00299	Chloride intracellular channel protein 1 OS=Homo sapiens GN=CLIC1 PE=1 SV=4	78	19	109.7	98.6	110.7	119.6	83.3	71.9	106.8
O00303	Eukaryotic translation initiation factor 3 subunit F OS=Homo sapiens GN=EIF3F PE=1 SV=1	44	16	102.7	56.6	82.9	85.4	97.7	103.8	138.8
O00308	NEDD4-like E3 ubiquitin-protein ligase WWP2 OS=Homo sapiens GN=WWP2 PE=1 SV=2	27	18	49.8	70.8	86.6	114.6	159.3	138.7	76.2
O00311	Cell division cycle 7-related protein kinase OS=Homo sapiens GN=CDC7 PE=1 SV=1	24	10	171.3	94.5	112.6	78.0	162.5	149.4	95.4
O00330	Pyruvate dehydrogenase protein X component, mitochondrial OS=Homo sapiens GN=PDHX PE=1 SV=3	53	25	343.2	249.0	124.0	44.2	21.6	13.9	17.2
O00410	Importin-5 OS=Homo sapiens GN=IPO5 PE=1 SV=4	64	62	107.1	94.2	94.9	103.5	79.9	78.3	139.9
O00411	DNA-directed RNA polymerase, mitochondrial OS=Homo sapiens GN=POLRMT PE=1 SV=2	54	47	301.2	290.2	117.0	56.2	27.0	21.1	19.9
O00422	Histone deacetylase complex subunit SAP18 OS=Homo sapiens GN=SAP18 PE=1 SV=1	92	20	44.8	29.5	40.6	51.2	99.4	150.0	162.6
O00425	Insulin-like growth factor 2 mRNA-binding protein 3 OS=Homo sapiens GN=IGF2BP3 PE=1 SV=2	61	39	41.3	37.4	50.1	63.0	129.9	188.3	113.7
O00429	Dynamin-1-like protein OS=Homo sapiens GN=DNM1L PE=1 SV=2	74	46	104.4	77.4	103.1	110.6	83.0	80.8	126.0
O00442	RNA 3'-terminal phosphate cyclase OS=Homo sapiens GN=RTCA PE=1 SV=1	63	19	98.5	69.2	79.5	75.6	89.9	100.8	105.4
O00462	Beta-mannosidase OS=Homo sapiens GN=MANBA PE=2 SV=3	31	22	62.0	80.2	173.4	177.4	143.8	82.0	37.2
O00463	TNF receptor-associated factor 5 OS=Homo sapiens GN=TRAF5 PE=1 SV=2	49	21	106.0	111.1	110.4	114.2	102.8	79.2	83.4
O00471	Exocyst complex component 5 OS=Homo sapiens GN=EXOC5 PE=1 SV=1	54	40	99.2	131.9	120.2	129.1	107.7	86.9	79.4
O00483	Cytochrome c oxidase subunit NDUFA4 OS=Homo sapiens GN=NDUFA4 PE=1 SV=1	56	8	444.5	219.4	163.1	44.8	16.7	9.7	2.0
O00487	26S proteasome non-ATPase regulatory subunit 14 OS=Homo sapiens GN=PSMD14 PE=1 SV=1	80	18	96.8	69.6	94.3	106.3	78.5	74.4	144.2
O00505	Importin subunit alpha-4 OS=Homo sapiens GN=KPNA3 PE=1 SV=2	44	19	165.2	52.0	108.5	112.7	100.6	108.9	178.7
O00541	Pescadillo homolog OS=Homo sapiens GN=PES1 PE=1 SV=1	43	27	93.7	57.7	70.6	78.0	87.3	125.6	150.9
O00560	Syntenin-1 OS=Homo sapiens GN=SDCBP PE=1 SV=1	66	13	93.3	101.3	143.4	148.9	170.5	99.1	50.6
O00566	U3 small nucleolar ribonucleoprotein protein MPP10 OS=Homo sapiens GN=MPHOSPH10 PE=1 SV=2	42	26	56.4	42.8	58.9	67.6	114.2	171.1	166.8
O00567	Nucleolar protein 56 OS=Homo sapiens GN=NOP56 PE=1 SV=4	69	43	72.4	72.9	76.1	80.7	102.3	122.0	102.5
O00571	ATP-dependent RNA helicase DDX3X OS=Homo sapiens GN=DDX3X PE=1 SV=3	76	60	84.7	71.5	80.4	85.2	119.8	141.7	103.1
O00584	Ribonuclease T2 OS=Homo sapiens GN=RNASET2 PE=1 SV=2	54	13	66.9	138.2	218.6	211.7	149.5	53.0	22.9
O00592	Podocalyxin OS=Homo sapiens GN=PODXL PE=1 SV=2	14	6	41.5	26.3	72.0	79.5	147.6	163.8	104.8
O00629	Importin subunit alpha-3 OS=Homo sapiens GN=KPNA4 PE=1 SV=1	52	23	66.0	26.7	69.7	115.6	53.9	56.5	208.3
O00743	Serine/threonine-protein phosphatase 6 catalytic subunit OS=Homo sapiens GN=PPP6C PE=1 SV=1	58	18	99.6	71.6	91.7	104.2	70.9	79.4	171.5
O00746	Nucleoside diphosphate kinase, mitochondrial OS=Homo sapiens GN=NME4 PE=1 SV=1	65	16	230.1	259.3	131.2	60.8	40.4	40.8	39.6
O00750	Phosphatidylinositol 4-phosphate 3-kinase C2 domain-containing subunit beta OS=Homo sapiens GN=PIK3C2B PE=1 SV=2	17	18	128.9	55.5	156.4	137.2	168.0	147.7	109.5
O00754	Lysosomal alpha-mannosidase OS=Homo sapiens GN=MAN2B1 PE=1 SV=3	35	30	59.6	106.4	185.8	193.7	164.6	79.6	27.5
O00764	Pyridoxal kinase OS=Homo sapiens GN=PDXK PE=1 SV=1	33	9	107.7	42.9	108.1	120.8	82.7	77.1	120.6
O00767	Acyl-CoA desaturase OS=Homo sapiens GN=SCD PE=1 SV=2	9	6	79.4	136.8	145.5	178.3	196.1	104.1	43.3
O14497	AT-rich interactive domain-containing protein 1A OS=Homo sapiens GN=ARID1A PE=1 SV=3	29	44	113.3	101.3	84.4	78.4	96.4	111.1	109.0
O14523	C2 domain-containing protein 2-like OS=Homo sapiens GN=C2CD2L PE=1 SV=3	45	22	87.2	89.2	177.1	174.7	193.5	108.4	35.1
O14526	F-BAR domain only protein 1 OS=Homo sapiens GN=FCHO1 PE=1 SV=2	33	21	82.3	102.2	116.5	120.4	121.6	106.1	80.5
O14530	Thioredoxin domain-containing protein 9 OS=Homo sapiens GN=TXNDC9 PE=1 SV=2	54	14	145.0	101.9	116.6	126.5	120.6	108.4	139.2
O14562	Ubiquitin domain-containing protein UBFD1 OS=Homo sapiens GN=UBFD1 PE=1 SV=2	38	13	134.5	67.5	122.0	135.0	110.8	116.7	138.5
O14578	Citron Rho-interacting kinase OS=Homo sapiens GN=CIT PE=1 SV=2	55	108	105.2	128.8	108.7	76.7	102.5	113.2	84.4
O14579	Coatomer subunit epsilon OS=Homo sapiens GN=COPE PE=1 SV=3	63	21	70.7	123.7	116.2	126.2	75.3	66.8	110.2
O14617	AP-3 complex subunit delta-1 OS=Homo sapiens GN=AP3D1 PE=1 SV=1	46	45	72.9	72.2	71.3	83.0	92.2	93.7	140.6
O14618	Copper chaperone for superoxide dismutase OS=Homo sapiens GN=CCS PE=1 SV=1	30	7	129.4	112.6	100.7	109.2	88.3	68.1	94.0
O14639	Actin-binding LIM protein 1 OS=Homo sapiens GN=ABLIM1 PE=1 SV=3	66	46	108.3	171.4	181.4	151.7	103.6	47.3	44.9
O14641	Segment polarity protein dishevelled homolog DVL-2 OS=Homo sapiens GN=DVL2 PE=1 SV=1	29	15	87.0	80.3	92.9	101.8	82.6	82.1	103.3
O14646	Chromodomain-helicase-DNA-binding protein 1 OS=Homo sapiens GN=CHD1 PE=1 SV=2	38	64	72.6	50.3	61.1	77.9	67.5	74.6	179.4
O14653	Golgi SNAP receptor complex member 2 OS=Homo sapiens GN=GOSR2 PE=1 SV=2	67	15	82.1	97.3	120.3	123.9	155.3	118.8	56.9
O14656	Torsin-1A OS=Homo sapiens GN=TOR1A PE=1 SV=1	38	16	79.8	121.9	146.1	155.1	169.4	96.6	34.7
O14662	Syntaxin-16 OS=Homo sapiens GN=STX16 PE=1 SV=3	52	14	67.0	56.8	92.1	119.1	128.8	131.4	64.5
O14672	Disintegrin and metalloproteinase domain-containing protein 10 OS=Homo sapiens GN=ADAM10 PE=1 SV=1	62	41	68.7	106.7	136.2	144.6	136.5	111.8	70.1
O14681	Etoposide-induced protein 2.4 homolog OS=Homo sapiens GN=EI24 PE=1 SV=4	9	6	74.2	114.1	143.0	167.8	177.3	98.8	56.7
O14683	Tumor protein p53-inducible protein 11 OS=Homo sapiens GN=TP53I11 PE=1 SV=2	25	7	82.6	93.4	141.0	133.9	166.8	87.1	31.1
O14733	Dual specificity mitogen-activated protein kinase kinase 7 OS=Homo sapiens GN=MAP2K7 PE=1 SV=2	50	16	133.0	98.5	110.7	92.2	98.4	104.2	84.2
O14734	Acyl-coenzyme A thioesterase 8 OS=Homo sapiens GN=ACOT8 PE=1 SV=1	48	16	92.7	153.9	191.1	189.4	162.4	50.9	15.2
O14744	Protein arginine N-methyltransferase 5 OS=Homo sapiens GN=PRMT5 PE=1 SV=4	40	29	82.2	76.1	80.2	86.4	75.7	75.3	143.3
O14745	Na(+)/H(+) exchange regulatory cofactor NHE-RF1 OS=Homo sapiens GN=SLC9A3R1 PE=1 SV=4	71	31	102.2	103.0	125.9	126.9	114.6	76.0	80.4
O14757	Serine/threonine-protein kinase Chk1 OS=Homo sapiens GN=CHEK1 PE=1 SV=2	43	22	106.2	105.8	91.6	91.4	105.7	105.8	85.6
O14763	Tumor necrosis factor receptor superfamily member 10B OS=Homo sapiens GN=TNFRSF10B PE=1 SV=2	19	6	86.2	147.9	143.2	136.1	158.5	80.1	48.5
O14773	Tripeptidyl-peptidase 1 OS=Homo sapiens GN=TPP1 PE=1 SV=2	30	9	68.6	123.6	178.3	188.1	160.9	83.8	36.2
O14776	Transcription elongation regulator 1 OS=Homo sapiens GN=TCERG1 PE=1 SV=2	40	64	58.2	49.3	68.7	76.1	147.3	167.5	96.5
O14777	Kinetochore protein NDC80 homolog OS=Homo sapiens GN=NDC80 PE=1 SV=1	44	26	68.9	59.1	93.7	97.1	79.8	104.9	155.5
O14802	DNA-directed RNA polymerase III subunit RPC1 OS=Homo sapiens GN=POLR3A PE=1 SV=2	47	48	78.7	78.6	75.9	90.2	89.8	100.2	163.5
O14818	Proteasome subunit alpha type-7 OS=Homo sapiens GN=PSMA7 PE=1 SV=1	71	23	77.3	53.0	78.0	96.5	66.8	67.5	166.9
O14828	Secretory carrier-associated membrane protein 3 OS=Homo sapiens GN=SCAMP3 PE=1 SV=3	57	20	42.8	74.3	94.4	104.8	144.6	143.8	104.7
O14832	Phytanoyl-CoA dioxygenase, peroxisomal OS=Homo sapiens GN=PHYH PE=1 SV=1	43	14	74.6	170.3	181.6	165.5	181.9	58.1	25.7
O14893	Gem-associated protein 2 OS=Homo sapiens GN=GEMIN2 PE=1 SV=1	21	6	72.6	69.7	72.3	92.7	123.4	133.4	190.8
O14920	Inhibitor of nuclear factor kappa-B kinase subunit beta OS=Homo sapiens GN=IKBKB PE=1 SV=1	40	21	115.5	123.6	115.2	125.2	108.1	89.1	136.0
O14929	Histone acetyltransferase type B catalytic subunit OS=Homo sapiens GN=HAT1 PE=1 SV=1	65	21	107.0	71.5	86.1	98.8	75.9	74.1	136.5
O14933	Ubiquitin/ISG15-conjugating enzyme E2 L6 OS=Homo sapiens GN=UBE2L6 PE=1 SV=4	86	12	158.2	101.8	100.4	121.3	113.5	66.8	109.4
O14949	Cytochrome b-c1 complex subunit 8 OS=Homo sapiens GN=UQCRQ PE=1 SV=4	48	5	389.2	130.9	249.3	71.3	31.1	14.5	9.6
O14950	Myosin regulatory light chain 12B OS=Homo sapiens GN=MYL12B PE=1 SV=2	66	13	121.5	91.3	125.1	110.0	94.1	70.0	130.4
O14964	Hepatocyte growth factor-regulated tyrosine kinase substrate OS=Homo sapiens GN=HGS PE=1 SV=1	30	25	97.6	100.2	109.7	120.0	95.6	74.6	97.1
O14965	Aurora kinase A OS=Homo sapiens GN=AURKA PE=1 SV=2	64	25	124.2	135.5	116.4	89.6	93.4	87.4	67.0
O14966	Ras-related protein Rab-7L1 OS=Homo sapiens GN=RAB29 PE=1 SV=1	67	17	91.9	120.9	127.2	115.3	136.4	87.0	39.7
O14967	Calmegin OS=Homo sapiens GN=CLGN PE=1 SV=1	35	17	81.6	116.1	142.0	152.7	165.4	85.4	28.4
O14972	Down syndrome critical region protein 3 OS=Homo sapiens GN=DSCR3 PE=2 SV=1	32	9	92.6	120.0	125.0	149.7	125.8	93.3	99.6
O14974	Protein phosphatase 1 regulatory subunit 12A OS=Homo sapiens GN=PPP1R12A PE=1 SV=1	47	48	119.4	105.6	122.7	119.8	99.8	83.6	109.8
O14975	Very long-chain acyl-CoA synthetase OS=Homo sapiens GN=SLC27A2 PE=1 SV=2	46	24	79.0	123.0	137.7	148.4	163.0	90.6	46.6
O14976	Cyclin-G-associated kinase OS=Homo sapiens GN=GAK PE=1 SV=2	44	47	146.8	116.5	117.7	99.9	89.2	72.7	89.3
O14979	Heterogeneous nuclear ribonucleoprotein D-like OS=Homo sapiens GN=HNRNPDL PE=1 SV=3	57	32	26.4	27.4	37.9	51.9	101.6	167.5	129.6
O14980	Exportin-1 OS=Homo sapiens GN=XPO1 PE=1 SV=1	41	46	120.4	86.8	96.4	103.1	82.1	74.6	132.9
O15014	Zinc finger protein 609 OS=Homo sapiens GN=ZNF609 PE=1 SV=2	17	16	48.7	64.8	59.6	64.9	184.3	302.2	122.3
O15020	Spectrin beta chain, non-erythrocytic 2 OS=Homo sapiens GN=SPTBN2 PE=1 SV=3	52	117	92.9	144.1	165.3	143.9	119.7	70.0	58.8
O15027	Protein transport protein Sec16A OS=Homo sapiens GN=SEC16A PE=1 SV=3	41	63	121.8	129.8	128.5	113.3	95.0	79.1	106.8
O15042	U2 snRNP-associated SURP motif-containing protein OS=Homo sapiens GN=U2SURP PE=1 SV=2	51	52	56.8	39.0	50.9	69.3	119.6	172.8	156.8
O15056	Synaptojanin-2 OS=Homo sapiens GN=SYNJ2 PE=1 SV=3	9	11	92.2	70.4	69.7	79.1	108.3	107.2	115.8
O15067	Phosphoribosylformylglycinamidine synthase OS=Homo sapiens GN=PFAS PE=1 SV=4	61	64	82.5	70.3	103.8	120.6	71.4	79.4	129.6
O15078	Centrosomal protein of 290 kDa OS=Homo sapiens GN=CEP290 PE=1 SV=2	26	52	103.2	80.9	91.8	80.9	158.9	142.5	154.4
O15084	Serine/threonine-protein phosphatase 6 regulatory ankyrin repeat subunit A OS=Homo sapiens GN=ANKRD28 PE=1 SV=5	40	29	103.0	92.9	102.3	103.6	86.4	80.7	128.4
O15111	Inhibitor of nuclear factor kappa-B kinase subunit alpha OS=Homo sapiens GN=CHUK PE=1 SV=2	37	26	104.0	93.9	75.1	83.3	66.8	55.0	142.0
O15117	FYN-binding protein OS=Homo sapiens GN=FYB PE=1 SV=2	54	38	69.4	66.6	109.1	110.7	133.1	140.1	97.1
O15118	Niemann-Pick C1 protein OS=Homo sapiens GN=NPC1 PE=1 SV=2	17	19	66.1	89.3	134.6	133.5	149.5	80.6	37.4
O15126	Secretory carrier-associated membrane protein 1 OS=Homo sapiens GN=SCAMP1 PE=1 SV=2	36	12	39.2	59.4	73.2	90.7	143.7	136.3	101.6
O15127	Secretory carrier-associated membrane protein 2 OS=Homo sapiens GN=SCAMP2 PE=1 SV=2	29	11	22.0	53.1	76.5	104.3	82.5	116.4	141.8
O15143	Actin-related protein 2/3 complex subunit 1B OS=Homo sapiens GN=ARPC1B PE=1 SV=3	62	25	111.0	98.1	115.5	126.5	116.3	96.7	123.0
O15144	Actin-related protein 2/3 complex subunit 2 OS=Homo sapiens GN=ARPC2 PE=1 SV=1	85	32	98.9	59.5	96.7	104.3	87.5	91.1	128.5
O15145	Actin-related protein 2/3 complex subunit 3 OS=Homo sapiens GN=ARPC3 PE=1 SV=3	82	15	83.5	40.7	103.6	107.5	78.0	92.0	138.7
O15160	DNA-directed RNA polymerases I and III subunit RPAC1 OS=Homo sapiens GN=POLR1C PE=1 SV=1	58	16	88.9	81.3	92.1	97.2	94.0	96.2	122.3
O15162	Phospholipid scramblase 1 OS=Homo sapiens GN=PLSCR1 PE=1 SV=1	21	7	54.8	45.8	176.1	217.6	101.9	86.3	87.6
O15182	Centrin-3 OS=Homo sapiens GN=CETN3 PE=1 SV=2	53	11	150.5	99.7	129.3	95.3	112.4	86.8	68.7
O15212	Prefoldin subunit 6 OS=Homo sapiens GN=PFDN6 PE=1 SV=1	74	17	91.5	82.6	97.3	109.3	89.6	91.9	115.8
O15213	WD repeat-containing protein 46 OS=Homo sapiens GN=WDR46 PE=1 SV=3	45	23	62.2	41.5	53.4	57.7	105.3	148.1	107.9
O15226	NF-kappa-B-repressing factor OS=Homo sapiens GN=NKRF PE=1 SV=2	49	33	63.6	48.7	60.3	64.4	112.2	171.1	146.4
O15228	Dihydroxyacetone phosphate acyltransferase OS=Homo sapiens GN=GNPAT PE=1 SV=1	51	39	96.9	139.0	167.7	155.7	147.4	52.8	25.2
O15234	Protein CASC3 OS=Homo sapiens GN=CASC3 PE=1 SV=2	39	19	57.4	42.8	65.9	74.6	124.5	158.6	127.7
O15254	Peroxisomal acyl-coenzyme A oxidase 3 OS=Homo sapiens GN=ACOX3 PE=1 SV=2	52	30	86.2	147.4	169.3	165.8	139.6	53.7	19.7
O15258	Protein RER1 OS=Homo sapiens GN=RER1 PE=1 SV=1	35	9	79.5	122.6	116.8	110.0	141.0	88.1	35.5
O15269	Serine palmitoyltransferase 1 OS=Homo sapiens GN=SPTLC1 PE=1 SV=1	55	26	66.6	128.4	124.3	143.7	154.4	91.9	45.8
O15270	Serine palmitoyltransferase 2 OS=Homo sapiens GN=SPTLC2 PE=1 SV=1	62	30	90.8	94.8	138.6	144.1	165.5	102.6	46.1
O15294	UDP-N-acetylglucosamine--peptide N-acetylglucosaminyltransferase 110 kDa subunit OS=Homo sapiens GN=OGT PE=1 SV=3	43	37	97.9	85.6	94.6	103.9	93.6	90.4	116.5
O15320	cTAGE family member 5 OS=Homo sapiens GN=CTAGE5 PE=1 SV=4	50	37	77.7	111.2	145.6	148.0	174.7	92.6	32.0
O15321	Transmembrane 9 superfamily member 1 OS=Homo sapiens GN=TM9SF1 PE=2 SV=2	24	11	87.4	183.6	152.3	122.7	98.7	79.4	53.9
O15347	High mobility group protein B3 OS=Homo sapiens GN=HMGB3 PE=1 SV=4	56	21	90.6	91.3	87.8	86.5	101.6	123.5	123.4
O15355	Protein phosphatase 1G OS=Homo sapiens GN=PPM1G PE=1 SV=1	52	28	103.3	74.8	99.1	112.9	81.5	90.6	142.0
O15371	Eukaryotic translation initiation factor 3 subunit D OS=Homo sapiens GN=EIF3D PE=1 SV=1	66	36	88.0	85.1	84.5	92.3	100.4	99.0	143.5
O15372	Eukaryotic translation initiation factor 3 subunit H OS=Homo sapiens GN=EIF3H PE=1 SV=1	57	27	92.6	53.3	78.7	88.9	97.2	100.1	142.3
O15379	Histone deacetylase 3 OS=Homo sapiens GN=HDAC3 PE=1 SV=2	48	14	84.1	68.9	83.5	77.7	80.2	82.1	135.4
O15382	Branched-chain-amino-acid aminotransferase, mitochondrial OS=Homo sapiens GN=BCAT2 PE=1 SV=2	57	20	368.0	295.9	121.2	48.6	14.3	8.2	6.1
O15397	Importin-8 OS=Homo sapiens GN=IPO8 PE=1 SV=2	26	22	110.7	100.5	102.8	111.0	84.0	75.7	133.6
O15400	Syntaxin-7 OS=Homo sapiens GN=STX7 PE=1 SV=4	55	15	40.0	42.3	97.7	109.6	152.3	141.4	80.7
O15439	Multidrug resistance-associated protein 4 OS=Homo sapiens GN=ABCC4 PE=1 SV=3	28	30	120.5	130.3	211.2	182.6	135.3	66.9	43.9
O15446	DNA-directed RNA polymerase I subunit RPA34 OS=Homo sapiens GN=CD3EAP PE=1 SV=1	61	19	72.4	86.3	73.4	81.7	124.8	172.0	118.5
O15498	Synaptobrevin homolog YKT6 OS=Homo sapiens GN=YKT6 PE=1 SV=1	66	14	138.4	44.8	118.1	104.6	99.7	82.3	103.6
O15504	Nucleoporin-like protein 2 OS=Homo sapiens GN=NUPL2 PE=1 SV=1	45	15	63.8	51.7	80.9	90.5	136.9	160.7	104.6
O15511	Actin-related protein 2/3 complex subunit 5 OS=Homo sapiens GN=ARPC5 PE=1 SV=3	83	13	89.6	84.4	104.7	115.8	102.7	92.8	128.0
O15514	DNA-directed RNA polymerase II subunit RPB4 OS=Homo sapiens GN=POLR2D PE=1 SV=1	49	6	95.0	43.6	78.5	83.1	81.2	82.8	129.8
O15530	3-phosphoinositide-dependent protein kinase 1 OS=Homo sapiens GN=PDPK1 PE=1 SV=1	50	24	92.1	91.1	114.2	123.8	113.5	89.2	90.3
O15533	Tapasin OS=Homo sapiens GN=TAPBP PE=1 SV=1	26	8	67.0	140.4	124.5	136.8	159.1	85.4	26.7
O43143	Pre-mRNA-splicing factor ATP-dependent RNA helicase DHX15 OS=Homo sapiens GN=DHX15 PE=1 SV=2	60	60	54.5	45.3	51.0	63.8	90.2	133.8	170.7
O43148	mRNA cap guanine-N7 methyltransferase OS=Homo sapiens GN=RNMT PE=1 SV=1	53	22	108.2	85.3	87.2	99.6	80.0	86.7	141.6
O43149	Zinc finger ZZ-type and EF-hand domain-containing protein 1 OS=Homo sapiens GN=ZZEF1 PE=1 SV=6	25	57	84.2	69.7	76.1	74.7	70.0	57.5	137.8
O43156	TELO2-interacting protein 1 homolog OS=Homo sapiens GN=TTI1 PE=1 SV=3	28	25	88.1	96.0	82.7	98.3	127.8	108.5	101.5
O43166	Signal-induced proliferation-associated 1-like protein 1 OS=Homo sapiens GN=SIPA1L1 PE=1 SV=4	42	61	89.2	153.2	154.3	134.0	116.9	92.5	55.8
O43172	U4/U6 small nuclear ribonucleoprotein Prp4 OS=Homo sapiens GN=PRPF4 PE=1 SV=2	66	33	57.4	47.9	54.1	66.8	107.6	146.9	141.7
O43175	D-3-phosphoglycerate dehydrogenase OS=Homo sapiens GN=PHGDH PE=1 SV=4	65	35	107.6	96.8	105.9	106.5	77.3	62.3	94.5
O43237	Cytoplasmic dynein 1 light intermediate chain 2 OS=Homo sapiens GN=DYNC1LI2 PE=1 SV=1	51	22	102.4	142.5	118.7	121.3	109.0	79.8	120.5
O43242	26S proteasome non-ATPase regulatory subunit 3 OS=Homo sapiens GN=PSMD3 PE=1 SV=2	70	45	91.8	73.9	82.3	89.3	76.5	70.5	150.1
O43251	RNA binding protein fox-1 homolog 2 OS=Homo sapiens GN=RBFOX2 PE=1 SV=3	23	6	76.7	73.3	69.0	117.2	152.0	235.1	120.0
O43252	Bifunctional 3'-phosphoadenosine 5'-phosphosulfate synthase 1 OS=Homo sapiens GN=PAPSS1 PE=1 SV=2	57	30	114.1	93.3	102.7	115.0	80.8	78.3	138.5
O43264	Centromere/kinetochore protein zw10 homolog OS=Homo sapiens GN=ZW10 PE=1 SV=3	59	49	81.5	98.2	126.1	132.0	147.9	95.6	60.5
O43278	Kunitz-type protease inhibitor 1 OS=Homo sapiens GN=SPINT1 PE=1 SV=2	33	17	67.5	91.5	121.4	119.7	125.6	113.1	76.5
O43290	U4/U6.U5 tri-snRNP-associated protein 1 OS=Homo sapiens GN=SART1 PE=1 SV=1	69	65	47.4	42.3	54.4	69.0	127.7	173.8	134.2
O43303	Centriolar coiled-coil protein of 110 kDa OS=Homo sapiens GN=CCP110 PE=1 SV=3	43	29	85.3	95.0	89.2	95.8	109.8	113.8	125.5
O43314	Inositol hexakisphosphate and diphosphoinositol-pentakisphosphate kinase 2 OS=Homo sapiens GN=PPIP5K2 PE=1 SV=3	29	30	101.0	59.1	94.3	101.9	107.7	117.1	152.2
O43318	Mitogen-activated protein kinase kinase kinase 7 OS=Homo sapiens GN=MAP3K7 PE=1 SV=1	32	16	84.2	70.5	91.3	95.4	75.4	74.7	129.6
O43324	Eukaryotic translation elongation factor 1 epsilon-1 OS=Homo sapiens GN=EEF1E1 PE=1 SV=1	76	15	40.3	26.1	49.4	66.5	43.4	56.8	207.5
O43379	WD repeat-containing protein 62 OS=Homo sapiens GN=WDR62 PE=1 SV=4	26	31	133.1	80.3	113.6	117.2	124.3	120.7	146.3
O43390	Heterogeneous nuclear ribonucleoprotein R OS=Homo sapiens GN=HNRNPR PE=1 SV=1	55	47	45.8	34.7	45.1	55.6	124.9	170.5	132.3
O43395	U4/U6 small nuclear ribonucleoprotein Prp3 OS=Homo sapiens GN=PRPF3 PE=1 SV=2	47	33	45.6	33.1	44.9	63.4	100.4	139.7	167.9
O43396	Thioredoxin-like protein 1 OS=Homo sapiens GN=TXNL1 PE=1 SV=3	70	18	128.8	98.5	103.2	102.4	88.8	80.5	114.1
O43399	Tumor protein D54 OS=Homo sapiens GN=TPD52L2 PE=1 SV=2	80	22	83.6	93.0	108.8	116.5	102.9	84.5	85.3
O43402	ER membrane protein complex subunit 8 OS=Homo sapiens GN=EMC8 PE=1 SV=1	61	12	98.2	120.6	153.0	158.0	163.1	84.0	29.2
O43414	ERI1 exoribonuclease 3 OS=Homo sapiens GN=ERI3 PE=1 SV=2	24	9	69.1	31.4	48.1	51.1	93.0	130.5	127.1
O43426	Synaptojanin-1 OS=Homo sapiens GN=SYNJ1 PE=1 SV=2	27	29	62.4	79.5	80.5	91.9	94.0	102.0	110.9
O43427	Acidic fibroblast growth factor intracellular-binding protein OS=Homo sapiens GN=FIBP PE=1 SV=3	54	18	92.6	109.9	119.5	123.2	118.3	89.2	97.5
O43432	Eukaryotic translation initiation factor 4 gamma 3 OS=Homo sapiens GN=EIF4G3 PE=1 SV=2	42	70	52.7	41.6	64.6	74.5	146.4	205.3	101.3
O43447	Peptidyl-prolyl cis-trans isomerase H OS=Homo sapiens GN=PPIH PE=1 SV=1	82	19	74.6	80.6	74.2	89.2	94.6	113.3	133.3
O43464	Serine protease HTRA2, mitochondrial OS=Homo sapiens GN=HTRA2 PE=1 SV=2	44	13	277.1	344.4	136.2	52.8	25.6	19.9	20.9
O43488	Aflatoxin B1 aldehyde reductase member 2 OS=Homo sapiens GN=AKR7A2 PE=1 SV=3	52	17	179.6	116.6	108.7	96.5	65.0	55.8	100.3
O43491	Band 4.1-like protein 2 OS=Homo sapiens GN=EPB41L2 PE=1 SV=1	65	76	86.4	143.5	177.2	168.7	146.4	62.2	29.3
O43493	Trans-Golgi network integral membrane protein 2 OS=Homo sapiens GN=TGOLN2 PE=1 SV=2	43	19	73.3	94.9	112.5	114.8	176.1	123.3	57.4
O43516	WAS/WASL-interacting protein family member 1 OS=Homo sapiens GN=WIPF1 PE=1 SV=3	51	14	64.0	106.3	103.3	107.5	140.3	151.5	95.4
O43566	Regulator of G-protein signaling 14 OS=Homo sapiens GN=RGS14 PE=1 SV=4	46	15	121.4	146.8	118.9	114.0	111.3	75.1	77.6
O43583	Density-regulated protein OS=Homo sapiens GN=DENR PE=1 SV=2	55	9	68.8	87.5	85.5	90.8	105.9	126.9	120.4
O43592	Exportin-T OS=Homo sapiens GN=XPOT PE=1 SV=2	36	31	115.9	69.5	83.0	90.2	74.2	67.6	144.6
O43598	2'-deoxynucleoside 5'-phosphate N-hydrolase 1 OS=Homo sapiens GN=DNPH1 PE=1 SV=1	67	8	91.3	79.8	93.9	110.7	76.8	78.6	111.2
O43615	Mitochondrial import inner membrane translocase subunit TIM44 OS=Homo sapiens GN=TIMM44 PE=1 SV=2	62	45	292.1	316.3	130.9	54.9	23.1	10.9	6.7
O43617	Trafficking protein particle complex subunit 3 OS=Homo sapiens GN=TRAPPC3 PE=1 SV=1	46	10	118.8	120.2	95.9	145.3	100.2	135.0	154.8
O43633	Charged multivesicular body protein 2a OS=Homo sapiens GN=CHMP2A PE=1 SV=1	36	12	88.9	104.4	114.4	129.1	112.8	116.5	138.1
O43639	Cytoplasmic protein NCK2 OS=Homo sapiens GN=NCK2 PE=1 SV=2	44	15	109.4	153.6	162.2	161.7	134.2	86.0	84.6
O43660	Pleiotropic regulator 1 OS=Homo sapiens GN=PLRG1 PE=1 SV=1	73	36	35.5	27.9	38.7	56.7	122.9	196.0	138.5
O43663	Protein regulator of cytokinesis 1 OS=Homo sapiens GN=PRC1 PE=1 SV=2	53	29	140.5	170.3	111.8	72.2	74.2	101.7	59.3
O43665	Regulator of G-protein signaling 10 OS=Homo sapiens GN=RGS10 PE=1 SV=2	54	10	107.4	73.9	102.4	126.8	94.7	91.1	132.3
O43670	BUB3-interacting and GLEBS motif-containing protein ZNF207 OS=Homo sapiens GN=ZNF207 PE=1 SV=1	14	9	47.3	23.2	48.0	54.4	127.1	185.4	107.6
O43681	ATPase ASNA1 OS=Homo sapiens GN=ASNA1 PE=1 SV=2	60	17	117.8	113.4	145.6	139.0	138.5	80.5	70.5
O43683	Mitotic checkpoint serine/threonine-protein kinase BUB1 OS=Homo sapiens GN=BUB1 PE=1 SV=1	36	29	84.6	57.9	94.8	95.9	98.3	94.3	119.5
O43684	Mitotic checkpoint protein BUB3 OS=Homo sapiens GN=BUB3 PE=1 SV=1	67	23	52.5	50.5	63.0	77.5	115.0	167.3	139.9
O43707	Alpha-actinin-4 OS=Homo sapiens GN=ACTN4 PE=1 SV=2	77	85	110.6	125.8	135.6	128.0	102.5	65.1	75.2
O43709	Probable 18S rRNA (guanine-N(7))-methyltransferase OS=Homo sapiens GN=WBSCR22 PE=1 SV=2	34	10	90.0	76.8	77.3	80.4	81.1	109.8	185.2
O43719	HIV Tat-specific factor 1 OS=Homo sapiens GN=HTATSF1 PE=1 SV=1	46	42	35.1	20.9	83.6	132.7	32.8	81.5	211.5
O43736	Integral membrane protein 2A OS=Homo sapiens GN=ITM2A PE=1 SV=2	36	15	61.0	110.3	123.8	146.4	174.7	110.6	48.9
O43747	AP-1 complex subunit gamma-1 OS=Homo sapiens GN=AP1G1 PE=1 SV=5	50	39	75.8	64.6	83.6	90.8	108.8	94.9	100.8
O43752	Syntaxin-6 OS=Homo sapiens GN=STX6 PE=1 SV=1	74	18	54.8	63.4	102.8	109.7	157.2	155.3	84.7
O43765	Small glutamine-rich tetratricopeptide repeat-containing protein alpha OS=Homo sapiens GN=SGTA PE=1 SV=1	39	16	120.5	81.2	103.2	109.2	82.9	75.0	122.4
O43768	Alpha-endosulfine OS=Homo sapiens GN=ENSA PE=1 SV=1	80	12	113.1	97.9	104.0	134.0	107.0	112.2	148.9
O43772	Mitochondrial carnitine/acylcarnitine carrier protein OS=Homo sapiens GN=SLC25A20 PE=1 SV=1	64	19	320.6	273.2	115.4	56.7	36.6	37.7	15.5
O43776	Asparagine--tRNA ligase, cytoplasmic OS=Homo sapiens GN=NARS PE=1 SV=1	50	37	65.6	65.1	68.8	76.9	84.4	137.4	151.1
O43795	Unconventional myosin-Ib OS=Homo sapiens GN=MYO1B PE=1 SV=3	57	68	96.8	138.8	174.9	162.8	141.4	57.3	31.0
O43809	Cleavage and polyadenylation specificity factor subunit 5 OS=Homo sapiens GN=NUDT21 PE=1 SV=1	66	19	47.9	37.7	50.9	65.6	138.0	189.4	151.2
O43813	LanC-like protein 1 OS=Homo sapiens GN=LANCL1 PE=1 SV=1	49	19	113.1	86.0	103.4	120.7	90.0	90.7	159.2
O43815	Striatin OS=Homo sapiens GN=STRN PE=1 SV=4	49	26	94.6	102.9	138.1	130.5	152.7	94.7	58.8
O43818	U3 small nucleolar RNA-interacting protein 2 OS=Homo sapiens GN=RRP9 PE=1 SV=1	39	18	65.0	42.4	63.4	82.7	90.7	131.4	149.2
O43819	Protein SCO2 homolog, mitochondrial OS=Homo sapiens GN=SCO2 PE=1 SV=3	41	10	339.6	242.2	165.6	56.7	22.3	15.3	11.9
O43823	A-kinase anchor protein 8 OS=Homo sapiens GN=AKAP8 PE=1 SV=1	37	22	75.4	58.3	75.8	86.0	102.1	128.3	140.5
O43847	Nardilysin OS=Homo sapiens GN=NRD1 PE=1 SV=2	33	39	108.3	72.3	95.0	106.0	86.2	77.8	128.4
O43852	Calumenin OS=Homo sapiens GN=CALU PE=1 SV=2	65	25	100.6	102.9	137.6	142.9	170.7	73.6	22.2
O43861	Probable phospholipid-transporting ATPase IIB OS=Homo sapiens GN=ATP9B PE=2 SV=4	25	21	78.0	79.1	120.6	119.7	150.8	123.7	117.5
O43865	Adenosylhomocysteinase 2 OS=Homo sapiens GN=AHCYL1 PE=1 SV=2	61	32	110.6	105.9	103.9	116.6	89.9	74.0	120.7
O43909	Exostosin-like 3 OS=Homo sapiens GN=EXTL3 PE=1 SV=1	25	20	117.3	139.2	172.6	107.6	97.3	99.9	41.5
O43933	Peroxisome biogenesis factor 1 OS=Homo sapiens GN=PEX1 PE=1 SV=1	30	33	102.9	130.4	175.5	157.5	128.2	54.5	34.7
O60216	Double-strand-break repair protein rad21 homolog OS=Homo sapiens GN=RAD21 PE=1 SV=2	36	22	69.1	64.7	70.3	64.9	108.8	152.2	102.9
O60231	Putative pre-mRNA-splicing factor ATP-dependent RNA helicase DHX16 OS=Homo sapiens GN=DHX16 PE=1 SV=2	46	49	74.9	77.4	71.9	85.2	99.7	139.0	181.1
O60234	Glia maturation factor gamma OS=Homo sapiens GN=GMFG PE=1 SV=1	74	14	106.9	117.7	116.8	140.3	92.8	85.6	133.3
O60244	Mediator of RNA polymerase II transcription subunit 14 OS=Homo sapiens GN=MED14 PE=1 SV=2	34	42	43.4	45.1	49.4	65.9	115.5	163.6	96.5
O60256	Phosphoribosyl pyrophosphate synthase-associated protein 2 OS=Homo sapiens GN=PRPSAP2 PE=1 SV=1	63	23	121.2	62.5	109.9	113.6	96.0	100.0	149.5
O60264	SWI/SNF-related matrix-associated actin-dependent regulator of chromatin subfamily A member 5 OS=Homo sapiens GN=SMARCA5 PE=1 SV=1	47	48	136.8	110.1	90.3	77.2	84.0	98.7	84.4
O60271	C-Jun-amino-terminal kinase-interacting protein 4 OS=Homo sapiens GN=SPAG9 PE=1 SV=4	41	45	111.6	78.2	96.1	98.4	101.3	90.9	110.9
O60287	Nucleolar pre-ribosomal-associated protein 1 OS=Homo sapiens GN=URB1 PE=1 SV=4	16	26	72.0	62.2	76.2	67.1	110.0	134.5	122.0
O60293	Zinc finger C3H1 domain-containing protein OS=Homo sapiens GN=ZFC3H1 PE=1 SV=3	27	41	45.1	38.7	54.5	67.9	123.3	203.5	162.3
O60306	Intron-binding protein aquarius OS=Homo sapiens GN=AQR PE=1 SV=4	51	79	51.3	49.6	46.7	56.7	89.8	124.2	161.9
O60307	Microtubule-associated serine/threonine-protein kinase 3 OS=Homo sapiens GN=MAST3 PE=1 SV=2	28	27	56.4	49.1	68.2	78.8	102.4	137.2	131.5
O60313	Dynamin-like 120 kDa protein, mitochondrial OS=Homo sapiens GN=OPA1 PE=1 SV=3	65	66	273.7	303.8	133.4	61.6	28.1	15.6	13.3
O60333	Kinesin-like protein KIF1B OS=Homo sapiens GN=KIF1B PE=1 SV=5	20	25	78.5	25.5	82.4	86.0	107.7	124.1	133.8
O60341	Lysine-specific histone demethylase 1A OS=Homo sapiens GN=KDM1A PE=1 SV=2	62	41	113.5	94.4	91.8	94.9	90.5	88.3	126.2
O60343	TBC1 domain family member 4 OS=Homo sapiens GN=TBC1D4 PE=1 SV=2	29	34	109.8	97.7	108.7	119.1	93.4	98.4	134.1
O60427	Fatty acid desaturase 1 OS=Homo sapiens GN=FADS1 PE=1 SV=3	32	16	81.6	145.7	134.2	140.7	174.1	78.3	24.9
O60476	Mannosyl-oligosaccharide 1,2-alpha-mannosidase IB OS=Homo sapiens GN=MAN1A2 PE=1 SV=1	43	27	135.8	207.0	168.9	111.2	90.7	80.7	43.9
O60488	Long-chain-fatty-acid--CoA ligase 4 OS=Homo sapiens GN=ACSL4 PE=1 SV=2	70	48	177.1	207.7	136.8	103.7	91.1	47.8	23.5
O60493	Sorting nexin-3 OS=Homo sapiens GN=SNX3 PE=1 SV=3	82	15	90.3	94.3	112.9	115.0	95.7	82.9	94.0
O60496	Docking protein 2 OS=Homo sapiens GN=DOK2 PE=1 SV=2	51	18	98.7	94.3	124.5	120.3	99.4	82.0	82.6
O60499	Syntaxin-10 OS=Homo sapiens GN=STX10 PE=1 SV=1	44	10	40.9	45.6	96.4	108.5	174.7	153.6	72.8
O60502	Protein O-GlcNAcase OS=Homo sapiens GN=MGEA5 PE=1 SV=2	26	19	130.4	72.9	117.6	123.4	89.8	87.8	135.8
O60506	Heterogeneous nuclear ribonucleoprotein Q OS=Homo sapiens GN=SYNCRIP PE=1 SV=2	63	53	37.1	32.5	44.2	58.5	114.0	159.6	149.3
O60508	Pre-mRNA-processing factor 17 OS=Homo sapiens GN=CDC40 PE=1 SV=1	70	34	43.4	30.8	50.7	66.6	111.1	146.2	186.4
O60518	Ran-binding protein 6 OS=Homo sapiens GN=RANBP6 PE=1 SV=2	22	21	188.0	168.6	130.0	86.9	94.4	91.0	105.7
O60524	Nuclear export mediator factor NEMF OS=Homo sapiens GN=NEMF PE=1 SV=4	25	24	81.8	80.0	85.7	89.1	103.8	101.2	114.3
O60547	GDP-mannose 4,6 dehydratase OS=Homo sapiens GN=GMDS PE=1 SV=1	60	21	105.1	83.9	95.9	109.3	68.9	77.0	152.6
O60563	Cyclin-T1 OS=Homo sapiens GN=CCNT1 PE=1 SV=1	33	16	52.6	37.2	73.5	84.7	70.6	107.2	136.8
O60566	Mitotic checkpoint serine/threonine-protein kinase BUB1 beta OS=Homo sapiens GN=BUB1B PE=1 SV=3	56	47	111.5	106.1	107.3	118.3	113.6	100.6	131.4
O60568	Procollagen-lysine,2-oxoglutarate 5-dioxygenase 3 OS=Homo sapiens GN=PLOD3 PE=1 SV=1	35	21	75.9	113.3	150.4	154.6	142.1	99.9	28.3
O60573	Eukaryotic translation initiation factor 4E type 2 OS=Homo sapiens GN=EIF4E2 PE=1 SV=1	56	12	60.4	61.4	61.3	82.5	147.6	218.6	77.6
O60610	Protein diaphanous homolog 1 OS=Homo sapiens GN=DIAPH1 PE=1 SV=2	64	93	119.2	97.6	111.2	113.0	88.6	70.0	104.4
O60613	15 kDa selenoprotein OS=Homo sapiens GN=SEP15 PE=1 SV=3	54	9	100.2	133.7	157.9	157.6	183.6	91.1	27.6
O60645	Exocyst complex component 3 OS=Homo sapiens GN=EXOC3 PE=1 SV=2	44	30	118.2	130.9	135.3	127.9	123.5	83.7	83.3
O60664	Perilipin-3 OS=Homo sapiens GN=PLIN3 PE=1 SV=3	72	26	116.0	60.7	113.9	128.4	98.7	94.1	121.3
O60678	Protein arginine N-methyltransferase 3 OS=Homo sapiens GN=PRMT3 PE=1 SV=3	33	16	106.9	88.2	112.0	114.7	77.0	79.6	153.3
O60684	Importin subunit alpha-7 OS=Homo sapiens GN=KPNA6 PE=1 SV=1	36	21	113.3	94.5	96.5	115.6	80.5	82.7	123.7
O60711	Leupaxin OS=Homo sapiens GN=LPXN PE=1 SV=1	48	16	95.9	105.6	126.6	142.3	91.8	70.7	97.7
O60749	Sorting nexin-2 OS=Homo sapiens GN=SNX2 PE=1 SV=2	51	33	92.8	67.6	108.4	130.1	85.8	92.0	129.0
O60762	Dolichol-phosphate mannosyltransferase subunit 1 OS=Homo sapiens GN=DPM1 PE=1 SV=1	73	22	78.3	180.1	127.8	162.2	160.1	71.8	27.3
O60763	General vesicular transport factor p115 OS=Homo sapiens GN=USO1 PE=1 SV=2	50	43	116.2	111.2	117.5	113.4	81.4	77.7	118.7
O60825	6-phosphofructo-2-kinase/fructose-2,6-bisphosphatase 2 OS=Homo sapiens GN=PFKFB2 PE=1 SV=2	63	31	76.2	72.5	81.9	81.5	100.9	108.8	130.1
O60826	Coiled-coil domain-containing protein 22 OS=Homo sapiens GN=CCDC22 PE=1 SV=1	64	32	97.8	96.2	113.6	128.7	112.6	87.8	110.4
O60828	Polyglutamine-binding protein 1 OS=Homo sapiens GN=PQBP1 PE=1 SV=1	57	11	53.7	43.7	59.2	66.2	120.9	161.6	112.1
O60831	PRA1 family protein 2 OS=Homo sapiens GN=PRAF2 PE=1 SV=1	30	9	86.5	129.0	133.3	131.5	167.1	87.1	34.2
O60832	H/ACA ribonucleoprotein complex subunit 4 OS=Homo sapiens GN=DKC1 PE=1 SV=3	48	30	75.5	55.4	58.1	71.1	112.1	153.1	153.5
O60841	Eukaryotic translation initiation factor 5B OS=Homo sapiens GN=EIF5B PE=1 SV=4	51	74	90.6	69.2	90.5	95.1	85.0	92.4	155.9
O60861	Growth arrest-specific protein 7 OS=Homo sapiens GN=GAS7 PE=1 SV=3	44	24	71.7	74.6	170.6	184.1	165.3	90.0	56.3
O60869	Endothelial differentiation-related factor 1 OS=Homo sapiens GN=EDF1 PE=1 SV=1	66	17	32.3	41.8	57.7	82.0	135.6	196.9	93.3
O60870	DNA/RNA-binding protein KIN17 OS=Homo sapiens GN=KIN PE=1 SV=2	53	25	58.9	41.0	75.7	82.9	125.4	182.5	122.7
O60879	Protein diaphanous homolog 2 OS=Homo sapiens GN=DIAPH2 PE=1 SV=1	25	23	99.3	104.6	102.9	95.0	119.5	99.3	113.5
O60880	SH2 domain-containing protein 1A OS=Homo sapiens GN=SH2D1A PE=1 SV=1	62	9	109.5	80.1	121.8	137.5	126.1	120.1	100.8
O60884	DnaJ homolog subfamily A member 2 OS=Homo sapiens GN=DNAJA2 PE=1 SV=1	67	27	119.1	86.2	89.3	97.2	88.4	82.0	90.0
O60885	Bromodomain-containing protein 4 OS=Homo sapiens GN=BRD4 PE=1 SV=2	18	19	86.1	83.4	71.2	71.9	94.1	123.3	77.8
O60888	Protein CutA OS=Homo sapiens GN=CUTA PE=1 SV=2	41	4	126.2	124.5	109.4	107.3	93.8	79.6	105.8
O60906	Sphingomyelin phosphodiesterase 2 OS=Homo sapiens GN=SMPD2 PE=1 SV=2	35	11	70.9	114.1	122.3	127.4	150.1	89.9	34.1
O60911	Cathepsin L2 OS=Homo sapiens GN=CTSV PE=1 SV=2	38	11	57.6	119.3	164.5	176.6	149.5	61.2	20.3
O60925	Prefoldin subunit 1 OS=Homo sapiens GN=PFDN1 PE=1 SV=2	57	11	93.8	59.4	92.5	111.1	88.8	110.6	146.8
O60930	Ribonuclease H1 OS=Homo sapiens GN=RNASEH1 PE=1 SV=2	52	11	146.3	131.3	120.3	110.6	119.6	126.9	127.1
O60934	Nibrin OS=Homo sapiens GN=NBN PE=1 SV=1	46	24	75.0	76.1	79.1	84.4	111.6	111.8	121.6
O60942	mRNA-capping enzyme OS=Homo sapiens GN=RNGTT PE=1 SV=1	41	21	116.5	110.4	104.6	106.6	114.4	110.1	137.6
O75027	ATP-binding cassette sub-family B member 7, mitochondrial OS=Homo sapiens GN=ABCB7 PE=1 SV=2	39	26	306.6	285.4	144.5	61.1	29.4	16.1	10.1
O75037	Kinesin-like protein KIF21B OS=Homo sapiens GN=KIF21B PE=1 SV=2	18	22	102.0	97.2	114.2	109.6	96.3	112.2	133.2
O75044	SLIT-ROBO Rho GTPase-activating protein 2 OS=Homo sapiens GN=SRGAP2 PE=1 SV=2	31	27	46.0	28.9	97.7	114.3	87.6	135.3	112.2
O75054	Immunoglobulin superfamily member 3 OS=Homo sapiens GN=IGSF3 PE=2 SV=3	34	30	69.8	129.0	155.6	149.6	146.2	76.9	33.9
O75063	Glycosaminoglycan xylosylkinase OS=Homo sapiens GN=FAM20B PE=1 SV=1	44	18	120.9	140.0	156.3	119.6	109.6	82.5	49.7
O75083	WD repeat-containing protein 1 OS=Homo sapiens GN=WDR1 PE=1 SV=4	81	52	85.7	91.8	121.2	140.6	85.3	77.5	119.3
O75093	Slit homolog 1 protein OS=Homo sapiens GN=SLIT1 PE=2 SV=4	29	34	72.0	112.6	130.7	130.7	162.6	102.6	53.8
O75113	NEDD4-binding protein 1 OS=Homo sapiens GN=N4BP1 PE=1 SV=4	35	21	104.4	76.7	104.3	107.5	86.4	85.1	125.9
O75116	Rho-associated protein kinase 2 OS=Homo sapiens GN=ROCK2 PE=1 SV=4	39	47	111.3	132.2	142.9	138.5	119.9	88.3	99.9
O75122	CLIP-associating protein 2 OS=Homo sapiens GN=CLASP2 PE=1 SV=2	56	69	60.1	65.8	71.7	84.9	126.3	157.4	121.7
O75131	Copine-3 OS=Homo sapiens GN=CPNE3 PE=1 SV=1	57	29	113.0	88.7	104.6	104.9	91.6	80.0	115.0
O75143	Autophagy-related protein 13 OS=Homo sapiens GN=ATG13 PE=1 SV=1	20	9	143.8	126.4	126.7	126.7	119.0	95.2	105.6
O75146	Huntingtin-interacting protein 1-related protein OS=Homo sapiens GN=HIP1R PE=1 SV=2	39	36	101.0	123.6	132.4	119.6	85.2	63.7	81.2
O75150	E3 ubiquitin-protein ligase BRE1B OS=Homo sapiens GN=RNF40 PE=1 SV=4	53	58	64.8	60.7	75.5	80.6	113.4	146.1	89.3
O75152	Zinc finger CCCH domain-containing protein 11A OS=Homo sapiens GN=ZC3H11A PE=1 SV=3	59	59	41.7	27.7	43.4	53.7	118.4	170.9	134.9
O75153	Clustered mitochondria protein homolog OS=Homo sapiens GN=CLUH PE=1 SV=2	51	56	100.4	77.8	93.9	101.1	83.8	87.1	152.8
O75155	Cullin-associated NEDD8-dissociated protein 2 OS=Homo sapiens GN=CAND2 PE=1 SV=3	30	29	137.3	105.2	106.5	95.5	92.6	74.4	105.9
O75165	DnaJ homolog subfamily C member 13 OS=Homo sapiens GN=DNAJC13 PE=1 SV=5	60	127	39.6	56.0	86.9	111.2	157.0	138.8	86.8
O75170	Serine/threonine-protein phosphatase 6 regulatory subunit 2 OS=Homo sapiens GN=PPP6R2 PE=1 SV=2	42	25	107.8	103.6	102.8	114.2	91.0	80.8	129.3
O75175	CCR4-NOT transcription complex subunit 3 OS=Homo sapiens GN=CNOT3 PE=1 SV=1	28	26	43.6	48.1	68.1	95.5	149.3	210.2	87.8
O75179	Ankyrin repeat domain-containing protein 17 OS=Homo sapiens GN=ANKRD17 PE=1 SV=3	39	85	65.2	57.2	66.0	79.3	128.9	166.1	107.3
O75190	DnaJ homolog subfamily B member 6 OS=Homo sapiens GN=DNAJB6 PE=1 SV=2	25	7	81.3	113.7	86.9	82.8	128.3	153.8	87.5
O75191	Xylulose kinase OS=Homo sapiens GN=XYLB PE=1 SV=3	36	14	111.7	88.9	116.9	117.6	98.1	105.1	146.5
O75223	Gamma-glutamylcyclotransferase OS=Homo sapiens GN=GGCT PE=1 SV=1	84	17	99.0	61.7	89.8	117.0	81.2	79.3	140.9
O75306	NADH dehydrogenase [ubiquinone] iron-sulfur protein 2, mitochondrial OS=Homo sapiens GN=NDUFS2 PE=1 SV=2	61	24	309.6	310.9	123.7	50.3	18.5	10.3	5.7
O75312	Zinc finger protein ZPR1 OS=Homo sapiens GN=ZPR1 PE=1 SV=1	63	21	113.6	82.1	92.1	100.9	83.3	71.3	106.7
O75323	Protein NipSnap homolog 2 OS=Homo sapiens GN=GBAS PE=1 SV=1	69	19	355.2	204.2	210.7	60.1	19.9	11.0	10.2
O75330	Hyaluronan mediated motility receptor OS=Homo sapiens GN=HMMR PE=1 SV=2	65	52	46.0	36.6	53.3	62.5	126.2	173.8	87.4
O75340	Programmed cell death protein 6 OS=Homo sapiens GN=PDCD6 PE=1 SV=1	55	11	86.3	71.8	91.9	113.3	87.2	86.8	142.9
O75347	Tubulin-specific chaperone A OS=Homo sapiens GN=TBCA PE=1 SV=3	81	17	103.7	83.4	94.8	123.5	87.7	86.6	133.5
O75351	Vacuolar protein sorting-associated protein 4B OS=Homo sapiens GN=VPS4B PE=1 SV=2	53	28	138.8	112.9	115.8	117.9	100.6	82.2	109.6
O75367	Core histone macro-H2A.1 OS=Homo sapiens GN=H2AFY PE=1 SV=4	50	19	73.8	51.8	50.1	57.7	98.6	127.2	145.9
O75368	SH3 domain-binding glutamic acid-rich-like protein OS=Homo sapiens GN=SH3BGRL PE=1 SV=1	85	12	145.8	80.9	105.9	99.7	94.4	74.2	100.3
O75369	Filamin-B OS=Homo sapiens GN=FLNB PE=1 SV=2	81	191	122.7	139.5	138.5	133.2	96.4	60.3	76.7
O75376	Nuclear receptor corepressor 1 OS=Homo sapiens GN=NCOR1 PE=1 SV=2	29	51	73.5	31.9	85.6	90.6	80.8	104.6	145.3
O75381	Peroxisomal membrane protein PEX14 OS=Homo sapiens GN=PEX14 PE=1 SV=1	45	16	102.5	119.7	179.1	174.0	151.4	52.2	17.6
O75386	Tubby-related protein 3 OS=Homo sapiens GN=TULP3 PE=1 SV=2	42	15	114.4	92.9	182.0	157.2	153.6	74.1	44.3
O75390	Citrate synthase, mitochondrial OS=Homo sapiens GN=CS PE=1 SV=2	52	25	287.3	324.9	114.0	49.1	20.6	13.8	13.0
O75396	Vesicle-trafficking protein SEC22b OS=Homo sapiens GN=SEC22B PE=1 SV=4	49	13	74.1	82.3	162.9	169.9	135.4	114.6	37.1
O75400	Pre-mRNA-processing factor 40 homolog A OS=Homo sapiens GN=PRPF40A PE=1 SV=2	35	40	40.7	29.1	49.0	61.5	108.9	173.7	118.3
O75410	Transforming acidic coiled-coil-containing protein 1 OS=Homo sapiens GN=TACC1 PE=1 SV=2	49	41	119.8	125.7	171.6	157.6	124.6	60.1	43.5
O75427	Leucine-rich repeat and calponin homology domain-containing protein 4 OS=Homo sapiens GN=LRCH4 PE=1 SV=2	59	30	81.1	128.7	134.1	128.0	144.3	98.6	68.9
O75431	Metaxin-2 OS=Homo sapiens GN=MTX2 PE=1 SV=1	60	19	312.0	302.6	140.3	54.4	24.0	13.3	6.4
O75436	Vacuolar protein sorting-associated protein 26A OS=Homo sapiens GN=VPS26A PE=1 SV=2	46	14	113.2	116.8	128.0	151.2	117.2	107.6	150.0
O75439	Mitochondrial-processing peptidase subunit beta OS=Homo sapiens GN=PMPCB PE=1 SV=2	59	30	301.7	309.0	134.5	52.9	21.4	11.9	9.5
O75446	Histone deacetylase complex subunit SAP30 OS=Homo sapiens GN=SAP30 PE=1 SV=1	24	5	108.7	101.8	97.1	89.1	110.0	97.2	103.8
O75448	Mediator of RNA polymerase II transcription subunit 24 OS=Homo sapiens GN=MED24 PE=1 SV=1	31	23	50.8	62.7	62.7	74.0	150.3	205.1	92.6
O75449	Katanin p60 ATPase-containing subunit A1 OS=Homo sapiens GN=KATNA1 PE=1 SV=1	37	16	84.0	49.1	84.3	92.1	73.8	115.8	160.1
O75475	PC4 and SFRS1-interacting protein OS=Homo sapiens GN=PSIP1 PE=1 SV=1	51	27	91.7	59.6	67.7	79.8	83.4	85.0	121.7
O75477	Erlin-1 OS=Homo sapiens GN=ERLIN1 PE=1 SV=1	45	25	70.6	100.9	148.3	172.2	167.2	102.9	33.6
O75489	NADH dehydrogenase [ubiquinone] iron-sulfur protein 3, mitochondrial OS=Homo sapiens GN=NDUFS3 PE=1 SV=1	61	22	303.4	328.1	137.3	51.3	17.2	8.3	6.2
O75494	Serine/arginine-rich splicing factor 10 OS=Homo sapiens GN=SRSF10 PE=1 SV=1	38	16	28.1	35.6	45.5	53.7	94.8	151.4	136.0
O75503	Ceroid-lipofuscinosis neuronal protein 5 OS=Homo sapiens GN=CLN5 PE=1 SV=2	34	13	61.9	102.6	200.1	213.0	146.6	61.0	17.9
O75521	Enoyl-CoA delta isomerase 2, mitochondrial OS=Homo sapiens GN=ECI2 PE=1 SV=4	73	30	151.8	193.5	162.5	134.7	114.7	42.6	16.1
O75525	KH domain-containing, RNA-binding, signal transduction-associated protein 3 OS=Homo sapiens GN=KHDRBS3 PE=1 SV=1	36	14	33.2	36.1	36.1	50.9	122.4	173.9	119.1
O75531	Barrier-to-autointegration factor OS=Homo sapiens GN=BANF1 PE=1 SV=1	85	15	58.9	53.6	66.8	70.5	118.1	112.6	139.1
O75533	Splicing factor 3B subunit 1 OS=Homo sapiens GN=SF3B1 PE=1 SV=3	69	98	50.8	38.4	49.1	69.5	89.4	123.4	194.1
O75534	Cold shock domain-containing protein E1 OS=Homo sapiens GN=CSDE1 PE=1 SV=2	63	58	102.3	76.2	90.8	97.9	91.6	104.0	102.0
O75569	Interferon-inducible double-stranded RNA-dependent protein kinase activator A OS=Homo sapiens GN=PRKRA PE=1 SV=1	73	25	47.4	45.4	56.6	69.1	142.7	191.8	113.7
O75586	Mediator of RNA polymerase II transcription subunit 6 OS=Homo sapiens GN=MED6 PE=1 SV=2	44	13	74.4	25.3	71.6	74.2	175.1	210.9	92.4
O75592	E3 ubiquitin-protein ligase MYCBP2 OS=Homo sapiens GN=MYCBP2 PE=1 SV=3	21	79	48.2	45.6	60.7	75.8	88.8	161.4	162.0
O75607	Nucleoplasmin-3 OS=Homo sapiens GN=NPM3 PE=1 SV=3	43	6	73.4	73.0	76.9	86.7	120.4	141.5	113.9
O75608	Acyl-protein thioesterase 1 OS=Homo sapiens GN=LYPLA1 PE=1 SV=1	44	7	134.9	118.2	105.1	97.2	78.8	56.4	85.5
O75616	GTPase Era, mitochondrial OS=Homo sapiens GN=ERAL1 PE=1 SV=2	40	14	368.3	228.7	144.4	48.1	20.4	13.7	10.8
O75643	U5 small nuclear ribonucleoprotein 200 kDa helicase OS=Homo sapiens GN=SNRNP200 PE=1 SV=2	66	157	50.6	37.1	52.0	67.6	98.4	154.7	147.7
O75663	TIP41-like protein OS=Homo sapiens GN=TIPRL PE=1 SV=2	75	21	136.4	92.1	111.2	112.9	96.2	86.9	99.6
O75683	Surfeit locus protein 6 OS=Homo sapiens GN=SURF6 PE=1 SV=3	57	18	50.5	32.6	52.1	66.4	127.7	176.0	168.6
O75691	Small subunit processome component 20 homolog OS=Homo sapiens GN=UTP20 PE=1 SV=3	28	72	52.6	52.1	52.3	60.3	107.5	147.1	106.8
O75694	Nuclear pore complex protein Nup155 OS=Homo sapiens GN=NUP155 PE=1 SV=1	42	46	109.1	112.7	121.8	124.0	114.7	71.5	57.9
O75695	Protein XRP2 OS=Homo sapiens GN=RP2 PE=1 SV=4	49	18	88.4	126.0	167.4	158.4	153.1	75.2	39.8
O75717	WD repeat and HMG-box DNA-binding protein 1 OS=Homo sapiens GN=WDHD1 PE=1 SV=1	55	50	106.9	81.6	91.3	103.5	79.6	84.1	144.6
O75746	Calcium-binding mitochondrial carrier protein Aralar1 OS=Homo sapiens GN=SLC25A12 PE=1 SV=2	67	38	308.5	298.9	115.1	50.3	30.3	23.6	21.4
O75781	Paralemmin-1 OS=Homo sapiens GN=PALM PE=1 SV=2	38	19	109.2	105.2	194.8	161.3	161.2	59.8	29.1
O75787	Renin receptor OS=Homo sapiens GN=ATP6AP2 PE=1 SV=2	51	17	93.2	116.1	147.8	150.4	182.7	88.5	31.4
O75791	GRB2-related adapter protein 2 OS=Homo sapiens GN=GRAP2 PE=1 SV=1	67	21	136.1	81.7	145.9	144.9	98.4	79.0	88.4
O75792	Ribonuclease H2 subunit A OS=Homo sapiens GN=RNASEH2A PE=1 SV=2	69	27	98.3	75.4	76.9	88.5	93.5	102.7	114.3
O75794	Cell division cycle protein 123 homolog OS=Homo sapiens GN=CDC123 PE=1 SV=1	57	22	138.6	112.0	123.5	133.8	103.7	96.1	125.6
O75818	Ribonuclease P protein subunit p40 OS=Homo sapiens GN=RPP40 PE=1 SV=3	45	13	57.7	49.2	58.8	65.5	91.5	126.0	126.1
O75821	Eukaryotic translation initiation factor 3 subunit G OS=Homo sapiens GN=EIF3G PE=1 SV=2	56	23	93.3	94.3	76.1	91.3	96.1	90.2	124.4
O75822	Eukaryotic translation initiation factor 3 subunit J OS=Homo sapiens GN=EIF3J PE=1 SV=2	52	25	71.9	49.4	73.5	80.3	98.8	105.1	145.7
O75832	26S proteasome non-ATPase regulatory subunit 10 OS=Homo sapiens GN=PSMD10 PE=1 SV=1	46	11	116.0	106.4	111.5	121.5	86.5	74.3	118.2
O75844	CAAX prenyl protease 1 homolog OS=Homo sapiens GN=ZMPSTE24 PE=1 SV=2	30	16	81.2	107.9	129.7	143.6	167.5	97.9	36.5
O75874	Isocitrate dehydrogenase [NADP] cytoplasmic OS=Homo sapiens GN=IDH1 PE=1 SV=2	69	36	100.8	65.7	105.9	117.6	82.3	80.4	144.7
O75879	Glutamyl-tRNA(Gln) amidotransferase subunit B, mitochondrial OS=Homo sapiens GN=GATB PE=1 SV=1	55	24	233.1	230.0	106.5	43.4	30.6	29.9	34.7
O75880	Protein SCO1 homolog, mitochondrial OS=Homo sapiens GN=SCO1 PE=1 SV=1	27	7	261.7	393.8	144.4	56.8	15.7	4.0	5.9
O75882	Attractin OS=Homo sapiens GN=ATRN PE=1 SV=2	18	21	62.0	93.8	132.5	133.2	146.5	95.8	58.6
O75886	Signal transducing adapter molecule 2 OS=Homo sapiens GN=STAM2 PE=1 SV=1	14	7	109.6	73.4	96.8	101.9	92.8	65.8	88.7
O75909	Cyclin-K OS=Homo sapiens GN=CCNK PE=1 SV=2	34	13	69.0	38.8	50.3	58.7	141.0	199.4	132.6
O75915	PRA1 family protein 3 OS=Homo sapiens GN=ARL6IP5 PE=1 SV=1	35	11	59.0	155.1	135.2	151.1	147.2	89.0	34.9
O75934	Pre-mRNA-splicing factor SPF27 OS=Homo sapiens GN=BCAS2 PE=1 SV=1	81	23	30.5	26.4	51.1	77.2	89.5	172.3	184.0
O75935	Dynactin subunit 3 OS=Homo sapiens GN=DCTN3 PE=1 SV=1	60	13	170.3	72.0	135.4	118.5	95.4	79.0	135.9
O75937	DnaJ homolog subfamily C member 8 OS=Homo sapiens GN=DNAJC8 PE=1 SV=2	62	26	57.1	46.3	64.0	79.8	105.1	141.7	138.2
O75940	Survival of motor neuron-related-splicing factor 30 OS=Homo sapiens GN=SMNDC1 PE=1 SV=1	48	9	77.4	43.3	67.4	62.6	124.8	149.0	116.4
O75947	ATP synthase subunit d, mitochondrial OS=Homo sapiens GN=ATP5H PE=1 SV=3	90	23	310.8	312.6	125.8	45.3	19.3	10.6	7.8
O75955	Flotillin-1 OS=Homo sapiens GN=FLOT1 PE=1 SV=3	76	30	77.9	110.9	205.6	203.6	112.7	67.1	39.8
O75976	Carboxypeptidase D OS=Homo sapiens GN=CPD PE=1 SV=2	43	49	49.9	99.5	125.7	147.9	198.7	141.7	58.6
O75995	SAM and SH3 domain-containing protein 3 OS=Homo sapiens GN=SASH3 PE=1 SV=2	76	15	90.3	72.0	78.8	78.0	87.4	82.5	89.6
O76003	Glutaredoxin-3 OS=Homo sapiens GN=GLRX3 PE=1 SV=2	49	25	118.4	73.4	92.0	98.1	80.2	71.8	101.9
O76021	Ribosomal L1 domain-containing protein 1 OS=Homo sapiens GN=RSL1D1 PE=1 SV=3	59	38	67.5	43.5	50.6	56.8	89.5	139.4	120.2
O76024	Wolframin OS=Homo sapiens GN=WFS1 PE=1 SV=2	28	21	84.8	125.6	140.8	142.5	170.0	100.0	41.8
O76031	ATP-dependent Clp protease ATP-binding subunit clpX-like, mitochondrial OS=Homo sapiens GN=CLPX PE=1 SV=2	63	42	302.7	316.9	124.7	49.6	21.7	16.3	16.3
O76071	Probable cytosolic iron-sulfur protein assembly protein CIAO1 OS=Homo sapiens GN=CIAO1 PE=1 SV=1	46	11	80.1	76.7	97.0	116.2	74.4	71.7	129.4
O76094	Signal recognition particle subunit SRP72 OS=Homo sapiens GN=SRP72 PE=1 SV=3	73	53	101.4	112.6	132.7	134.2	86.9	80.3	109.3
O76095	Protein JTB OS=Homo sapiens GN=JTB PE=1 SV=1	15	3	96.4	107.3	147.6	129.6	119.5	94.8	50.1
O94762	ATP-dependent DNA helicase Q5 OS=Homo sapiens GN=RECQL5 PE=1 SV=2	40	26	60.6	66.9	72.5	79.3	142.3	199.1	120.5
O94763	Unconventional prefoldin RPB5 interactor 1 OS=Homo sapiens GN=URI1 PE=1 SV=3	45	22	36.4	37.4	65.5	85.5	94.1	194.2	110.3
O94766	Galactosylgalactosylxylosylprotein 3-beta-glucuronosyltransferase 3 OS=Homo sapiens GN=B3GAT3 PE=1 SV=2	44	13	110.8	217.9	140.7	111.0	89.3	72.2	41.3
O94776	Metastasis-associated protein MTA2 OS=Homo sapiens GN=MTA2 PE=1 SV=1	63	49	90.8	64.7	77.1	81.3	72.7	74.2	154.9
O94804	Serine/threonine-protein kinase 10 OS=Homo sapiens GN=STK10 PE=1 SV=1	40	35	81.2	92.8	108.7	111.7	131.0	117.3	98.6
O94819	Kelch repeat and BTB domain-containing protein 11 OS=Homo sapiens GN=KBTBD11 PE=1 SV=1	44	19	97.2	122.3	125.2	123.3	101.2	109.9	123.4
O94822	E3 ubiquitin-protein ligase listerin OS=Homo sapiens GN=LTN1 PE=1 SV=6	23	30	111.8	98.4	107.4	94.2	136.0	120.1	124.7
O94826	Mitochondrial import receptor subunit TOM70 OS=Homo sapiens GN=TOMM70A PE=1 SV=1	74	42	308.7	283.2	142.2	55.8	32.3	20.0	12.3
O94832	Unconventional myosin-Id OS=Homo sapiens GN=MYO1D PE=1 SV=2	52	53	91.3	146.7	179.0	162.5	150.4	63.4	33.8
O94842	TOX high mobility group box family member 4 OS=Homo sapiens GN=TOX4 PE=1 SV=1	24	11	57.4	74.8	70.6	76.2	121.8	153.0	127.3
O94855	Protein transport protein Sec24D OS=Homo sapiens GN=SEC24D PE=1 SV=2	31	24	135.3	112.3	125.9	115.1	89.4	81.6	99.2
O94868	F-BAR and double SH3 domains protein 2 OS=Homo sapiens GN=FCHSD2 PE=1 SV=3	36	22	75.8	72.4	215.4	232.4	66.5	70.1	61.8
O94874	E3 UFM1-protein ligase 1 OS=Homo sapiens GN=UFL1 PE=1 SV=2	64	54	76.6	98.5	135.7	152.1	138.2	89.0	51.7
O94887	FERM, RhoGEF and pleckstrin domain-containing protein 2 OS=Homo sapiens GN=FARP2 PE=1 SV=3	25	16	86.0	118.0	152.8	120.7	139.3	92.8	36.1
O94888	UBX domain-containing protein 7 OS=Homo sapiens GN=UBXN7 PE=1 SV=2	41	19	121.8	88.6	107.0	117.9	99.9	89.8	134.7
O94901	SUN domain-containing protein 1 OS=Homo sapiens GN=SUN1 PE=1 SV=3	40	23	102.1	169.0	171.1	154.7	149.8	65.1	16.2
O94903	Proline synthase co-transcribed bacterial homolog protein OS=Homo sapiens GN=PROSC PE=1 SV=1	62	18	119.6	105.7	101.9	108.4	73.2	64.2	124.4
O94905	Erlin-2 OS=Homo sapiens GN=ERLIN2 PE=1 SV=1	68	30	74.6	97.2	143.2	167.5	167.4	95.9	29.3
O94906	Pre-mRNA-processing factor 6 OS=Homo sapiens GN=PRPF6 PE=1 SV=1	67	71	46.0	37.2	51.8	67.7	107.6	155.2	132.3
O94913	Pre-mRNA cleavage complex 2 protein Pcf11 OS=Homo sapiens GN=PCF11 PE=1 SV=3	39	46	59.8	38.1	62.8	67.9	124.8	172.5	124.7
O94915	Protein furry homolog-like OS=Homo sapiens GN=FRYL PE=1 SV=2	26	68	79.9	65.2	107.5	112.5	120.6	112.9	104.2
O94919	Endonuclease domain-containing 1 protein OS=Homo sapiens GN=ENDOD1 PE=1 SV=2	47	19	89.9	108.7	123.3	122.1	156.8	97.1	67.5
O94925	Glutaminase kidney isoform, mitochondrial OS=Homo sapiens GN=GLS PE=1 SV=1	63	40	326.6	299.2	129.5	51.9	22.9	9.4	6.3
O94927	HAUS augmin-like complex subunit 5 OS=Homo sapiens GN=HAUS5 PE=1 SV=2	39	25	88.8	100.6	87.1	90.1	86.5	92.8	109.6
O94966	Ubiquitin carboxyl-terminal hydrolase 19 OS=Homo sapiens GN=USP19 PE=1 SV=2	39	34	98.9	131.5	121.1	127.7	130.1	99.9	97.9
O94973	AP-2 complex subunit alpha-2 OS=Homo sapiens GN=AP2A2 PE=1 SV=2	64	53	88.3	105.1	136.2	128.1	116.7	84.2	99.0
O94979	Protein transport protein Sec31A OS=Homo sapiens GN=SEC31A PE=1 SV=3	33	41	111.8	60.2	106.6	108.5	90.9	93.8	132.4
O94986	Centrosomal protein of 152 kDa OS=Homo sapiens GN=CEP152 PE=1 SV=4	27	32	217.2	194.7	122.9	74.1	41.8	43.3	59.7
O94992	Protein HEXIM1 OS=Homo sapiens GN=HEXIM1 PE=1 SV=1	44	13	75.5	66.0	68.2	93.5	68.1	79.0	137.9
O95067	G2/mitotic-specific cyclin-B2 OS=Homo sapiens GN=CCNB2 PE=1 SV=1	54	19	79.2	112.6	107.3	114.8	143.1	105.8	75.8
O95071	E3 ubiquitin-protein ligase UBR5 OS=Homo sapiens GN=UBR5 PE=1 SV=2	37	80	90.5	73.8	85.8	94.7	82.9	91.0	146.4
O95104	Splicing factor, arginine/serine-rich 15 OS=Homo sapiens GN=SCAF4 PE=1 SV=3	23	20	54.3	39.9	53.6	62.0	120.4	187.0	126.9
O95140	Mitofusin-2 OS=Homo sapiens GN=MFN2 PE=1 SV=3	34	22	261.7	278.7	128.3	74.5	46.8	33.2	23.0
O95149	Snurportin-1 OS=Homo sapiens GN=SNUPN PE=1 SV=1	21	11	137.9	92.6	147.4	136.3	119.5	107.4	153.9
O95155	Ubiquitin conjugation factor E4 B OS=Homo sapiens GN=UBE4B PE=1 SV=1	38	36	143.0	94.4	123.0	128.8	86.1	85.8	155.2
O95159	Zinc finger protein-like 1 OS=Homo sapiens GN=ZFPL1 PE=1 SV=2	50	11	122.6	163.5	157.2	100.4	94.0	94.0	50.6
O95163	Elongator complex protein 1 OS=Homo sapiens GN=IKBKAP PE=1 SV=3	45	49	107.2	85.2	100.0	101.1	84.2	81.4	144.8
O95182	NADH dehydrogenase [ubiquinone] 1 alpha subcomplex subunit 7 OS=Homo sapiens GN=NDUFA7 PE=1 SV=3	84	11	237.1	197.7	252.3	84.2	43.0	33.4	13.8
O95183	Vesicle-associated membrane protein 5 OS=Homo sapiens GN=VAMP5 PE=1 SV=1	33	3	85.4	135.1	148.9	143.9	158.4	87.8	48.1
O95197	Reticulon-3 OS=Homo sapiens GN=RTN3 PE=1 SV=2	24	17	76.8	95.2	115.8	117.5	152.9	88.3	59.5
O95202	LETM1 and EF-hand domain-containing protein 1, mitochondrial OS=Homo sapiens GN=LETM1 PE=1 SV=1	59	51	298.1	310.2	123.1	52.5	19.7	12.0	8.1
O95218	Zinc finger Ran-binding domain-containing protein 2 OS=Homo sapiens GN=ZRANB2 PE=1 SV=2	36	13	87.1	69.6	89.8	113.7	98.8	98.5	150.6
O95232	Luc7-like protein 3 OS=Homo sapiens GN=LUC7L3 PE=1 SV=2	50	24	37.2	40.1	48.3	64.3	113.6	158.4	125.4
O95235	Kinesin-like protein KIF20A OS=Homo sapiens GN=KIF20A PE=1 SV=1	44	28	134.1	119.3	98.7	59.2	83.6	83.1	71.5
O95239	Chromosome-associated kinesin KIF4A OS=Homo sapiens GN=KIF4A PE=1 SV=3	63	68	102.6	123.9	97.1	68.4	91.4	113.2	97.7
O95248	Myotubularin-related protein 5 OS=Homo sapiens GN=SBF1 PE=1 SV=3	46	66	83.6	108.2	121.4	116.1	124.3	101.9	91.7
O95249	Golgi SNAP receptor complex member 1 OS=Homo sapiens GN=GOSR1 PE=1 SV=1	71	23	97.5	141.5	151.8	123.9	120.4	77.7	44.0
O95251	Histone acetyltransferase KAT7 OS=Homo sapiens GN=KAT7 PE=1 SV=1	43	21	94.8	109.4	91.8	97.0	78.2	88.9	129.5
O95292	Vesicle-associated membrane protein-associated protein B/C OS=Homo sapiens GN=VAPB PE=1 SV=3	64	19	87.0	135.3	152.5	147.5	152.8	86.4	33.9
O95295	SNARE-associated protein Snapin OS=Homo sapiens GN=SNAPIN PE=1 SV=1	68	10	58.3	92.9	130.6	158.5	146.1	117.5	81.6
O95297	Myelin protein zero-like protein 1 OS=Homo sapiens GN=MPZL1 PE=1 SV=1	22	6	95.0	129.2	164.4	136.6	140.3	66.1	35.1
O95299	NADH dehydrogenase [ubiquinone] 1 alpha subcomplex subunit 10, mitochondrial OS=Homo sapiens GN=NDUFA10 PE=1 SV=1	47	20	340.5	314.5	146.6	53.4	19.2	11.0	6.0
O95319	CUGBP Elav-like family member 2 OS=Homo sapiens GN=CELF2 PE=1 SV=1	42	21	52.6	41.6	52.4	64.5	134.0	186.1	120.7
O95336	6-phosphogluconolactonase OS=Homo sapiens GN=PGLS PE=1 SV=2	67	15	108.5	84.1	111.8	121.5	84.8	82.6	128.3
O95347	Structural maintenance of chromosomes protein 2 OS=Homo sapiens GN=SMC2 PE=1 SV=2	71	109	54.0	56.5	64.1	76.6	94.8	136.4	141.4
O95372	Acyl-protein thioesterase 2 OS=Homo sapiens GN=LYPLA2 PE=1 SV=1	54	11	102.7	76.1	90.4	102.4	86.3	72.6	95.6
O95373	Importin-7 OS=Homo sapiens GN=IPO7 PE=1 SV=1	29	31	122.1	86.8	99.8	101.7	105.6	86.7	125.0
O95376	E3 ubiquitin-protein ligase ARIH2 OS=Homo sapiens GN=ARIH2 PE=1 SV=1	33	12	102.7	85.8	105.9	110.8	74.4	78.4	131.9
O95379	Tumor necrosis factor alpha-induced protein 8 OS=Homo sapiens GN=TNFAIP8 PE=1 SV=1	30	6	77.4	46.9	157.5	186.9	92.2	87.4	124.9
O95391	Pre-mRNA-splicing factor SLU7 OS=Homo sapiens GN=SLU7 PE=1 SV=2	30	15	50.2	27.7	56.6	71.3	121.0	168.5	150.1
O95394	Phosphoacetylglucosamine mutase OS=Homo sapiens GN=PGM3 PE=1 SV=1	28	13	161.6	57.0	123.2	149.7	103.7	114.8	183.3
O95400	CD2 antigen cytoplasmic tail-binding protein 2 OS=Homo sapiens GN=CD2BP2 PE=1 SV=1	43	15	57.5	40.6	61.0	73.2	131.4	175.7	108.9
O95402	Mediator of RNA polymerase II transcription subunit 26 OS=Homo sapiens GN=MED26 PE=1 SV=2	30	10	29.1	40.4	63.1	105.9	181.8	294.7	165.9
O95425	Supervillin OS=Homo sapiens GN=SVIL PE=1 SV=2	25	38	116.6	169.6	172.1	154.5	112.1	61.8	57.6
O95433	Activator of 90 kDa heat shock protein ATPase homolog 1 OS=Homo sapiens GN=AHSA1 PE=1 SV=1	76	26	148.5	91.3	114.9	128.4	93.1	89.7	141.1
O95453	Poly(A)-specific ribonuclease PARN OS=Homo sapiens GN=PARN PE=1 SV=1	40	27	91.3	71.2	84.4	84.7	78.5	81.4	136.3
O95456	Proteasome assembly chaperone 1 OS=Homo sapiens GN=PSMG1 PE=1 SV=1	62	15	107.7	71.0	106.7	108.1	100.4	92.8	133.5
O95466	Formin-like protein 1 OS=Homo sapiens GN=FMNL1 PE=1 SV=3	53	74	86.8	109.0	147.0	147.7	134.3	72.6	58.2
O95470	Sphingosine-1-phosphate lyase 1 OS=Homo sapiens GN=SGPL1 PE=1 SV=3	50	31	84.4	120.5	135.7	145.1	152.9	91.4	29.8
O95479	GDH/6PGL endoplasmic bifunctional protein OS=Homo sapiens GN=H6PD PE=1 SV=2	53	37	111.2	134.1	149.5	152.5	152.3	86.4	29.9
O95486	Protein transport protein Sec24A OS=Homo sapiens GN=SEC24A PE=1 SV=2	25	22	116.0	122.5	123.3	101.9	105.6	88.7	94.8
O95487	Protein transport protein Sec24B OS=Homo sapiens GN=SEC24B PE=1 SV=2	33	31	109.0	133.7	124.2	107.3	97.6	90.8	67.2
O95551	Tyrosyl-DNA phosphodiesterase 2 OS=Homo sapiens GN=TDP2 PE=1 SV=1	38	11	97.6	79.4	82.1	96.8	80.2	88.1	109.9
O95562	Vesicle transport protein SFT2B OS=Homo sapiens GN=SFT2D2 PE=1 SV=1	18	4	65.3	45.9	105.0	100.2	166.3	149.2	83.7
O95571	Persulfide dioxygenase ETHE1, mitochondrial OS=Homo sapiens GN=ETHE1 PE=1 SV=2	87	16	238.9	343.8	126.6	52.9	26.0	20.8	24.6
O95573	Long-chain-fatty-acid--CoA ligase 3 OS=Homo sapiens GN=ACSL3 PE=1 SV=3	73	47	84.8	111.7	135.3	140.4	155.9	88.7	30.9
O95602	DNA-directed RNA polymerase I subunit RPA1 OS=Homo sapiens GN=POLR1A PE=1 SV=2	47	61	78.1	54.1	78.8	81.6	109.2	126.9	124.7
O95613	Pericentrin OS=Homo sapiens GN=PCNT PE=1 SV=4	37	102	162.9	151.5	107.3	74.3	80.4	75.0	98.5
O95628	CCR4-NOT transcription complex subunit 4 OS=Homo sapiens GN=CNOT4 PE=1 SV=3	29	13	65.8	68.0	73.3	91.1	118.1	170.9	104.7
O95630	STAM-binding protein OS=Homo sapiens GN=STAMBP PE=1 SV=1	54	24	112.9	87.9	108.4	108.1	92.6	80.2	98.7
O95639	Cleavage and polyadenylation specificity factor subunit 4 OS=Homo sapiens GN=CPSF4 PE=1 SV=1	66	16	49.9	54.6	59.8	68.7	136.5	179.9	127.2
O95671	N-acetylserotonin O-methyltransferase-like protein OS=Homo sapiens GN=ASMTL PE=1 SV=3	47	28	124.9	103.6	108.6	122.2	101.3	101.5	115.4
O95674	Phosphatidate cytidylyltransferase 2 OS=Homo sapiens GN=CDS2 PE=1 SV=1	35	10	92.3	125.0	126.8	142.7	175.9	108.8	34.7
O95684	FGFR1 oncogene partner OS=Homo sapiens GN=FGFR1OP PE=1 SV=1	44	16	94.6	138.8	77.1	84.8	91.4	74.7	108.4
O95714	E3 ubiquitin-protein ligase HERC2 OS=Homo sapiens GN=HERC2 PE=1 SV=2	34	130	82.4	99.1	119.6	125.1	135.2	95.6	85.4
O95716	Ras-related protein Rab-3D OS=Homo sapiens GN=RAB3D PE=1 SV=1	63	18	108.7	135.9	134.9	129.5	129.3	76.4	53.5
O95721	Synaptosomal-associated protein 29 OS=Homo sapiens GN=SNAP29 PE=1 SV=1	83	24	92.9	123.8	127.7	132.0	123.0	86.1	78.5
O95747	Serine/threonine-protein kinase OSR1 OS=Homo sapiens GN=OXSR1 PE=1 SV=1	53	25	135.9	70.2	94.8	100.2	103.4	87.8	88.1
O95757	Heat shock 70 kDa protein 4L OS=Homo sapiens GN=HSPA4L PE=1 SV=3	77	70	118.9	84.2	108.1	121.7	96.8	81.6	124.9
O95758	Polypyrimidine tract-binding protein 3 OS=Homo sapiens GN=PTBP3 PE=1 SV=2	45	21	46.3	57.2	52.3	68.2	140.6	201.6	115.9
O95777	U6 snRNA-associated Sm-like protein LSm8 OS=Homo sapiens GN=LSM8 PE=1 SV=3	89	6	88.1	50.2	77.3	79.3	98.2	114.6	130.8
O95782	AP-2 complex subunit alpha-1 OS=Homo sapiens GN=AP2A1 PE=1 SV=3	67	61	99.6	126.9	140.7	125.8	120.4	78.0	76.6
O95786	Probable ATP-dependent RNA helicase DDX58 OS=Homo sapiens GN=DDX58 PE=1 SV=2	23	18	160.5	113.8	136.8	113.7	105.2	74.1	90.7
O95793	Double-stranded RNA-binding protein Staufen homolog 1 OS=Homo sapiens GN=STAU1 PE=1 SV=2	65	43	47.4	35.6	48.0	54.7	142.7	184.4	103.8
O95801	Tetratricopeptide repeat protein 4 OS=Homo sapiens GN=TTC4 PE=1 SV=3	60	20	121.6	99.1	115.2	115.7	91.3	80.6	117.8
O95816	BAG family molecular chaperone regulator 2 OS=Homo sapiens GN=BAG2 PE=1 SV=1	73	15	112.5	91.4	132.4	133.9	168.3	126.3	113.8
O95817	BAG family molecular chaperone regulator 3 OS=Homo sapiens GN=BAG3 PE=1 SV=3	65	22	87.3	80.3	91.2	98.8	80.1	81.1	101.5
O95819	Mitogen-activated protein kinase kinase kinase kinase 4 OS=Homo sapiens GN=MAP4K4 PE=1 SV=2	61	77	65.1	120.9	123.3	138.6	133.4	102.8	74.2
O95831	Apoptosis-inducing factor 1, mitochondrial OS=Homo sapiens GN=AIFM1 PE=1 SV=1	59	36	287.8	341.3	128.5	52.3	19.0	11.0	7.7
O95834	Echinoderm microtubule-associated protein-like 2 OS=Homo sapiens GN=EML2 PE=1 SV=1	28	14	85.9	77.0	97.3	113.5	79.1	79.8	119.4
O95861	3'(2'),5'-bisphosphate nucleotidase 1 OS=Homo sapiens GN=BPNT1 PE=1 SV=1	59	20	98.2	83.5	93.8	105.7	75.1	78.6	118.8
O95864	Fatty acid desaturase 2 OS=Homo sapiens GN=FADS2 PE=1 SV=1	36	20	102.0	87.2	125.7	128.7	160.7	103.4	48.8
O95865	N(G),N(G)-dimethylarginine dimethylaminohydrolase 2 OS=Homo sapiens GN=DDAH2 PE=1 SV=1	75	17	57.7	46.3	99.4	149.0	77.5	53.7	155.3
O95870	Abhydrolase domain-containing protein 16A OS=Homo sapiens GN=ABHD16A PE=1 SV=3	48	24	89.8	130.4	129.7	138.6	156.1	86.2	35.6
O95881	Thioredoxin domain-containing protein 12 OS=Homo sapiens GN=TXNDC12 PE=1 SV=1	52	12	97.7	127.1	144.7	147.2	166.4	76.9	25.6
O95926	Pre-mRNA-splicing factor SYF2 OS=Homo sapiens GN=SYF2 PE=1 SV=1	43	11	38.5	29.3	39.5	57.7	102.6	155.2	190.4
O95983	Methyl-CpG-binding domain protein 3 OS=Homo sapiens GN=MBD3 PE=1 SV=1	42	13	100.8	82.7	89.8	89.8	79.3	84.7	131.6
O95985	DNA topoisomerase 3-beta-1 OS=Homo sapiens GN=TOP3B PE=1 SV=1	57	39	44.6	40.5	54.3	61.9	124.9	175.3	112.3
O96000	NADH dehydrogenase [ubiquinone] 1 beta subcomplex subunit 10 OS=Homo sapiens GN=NDUFB10 PE=1 SV=3	52	13	312.5	237.8	136.2	62.1	29.1	32.0	26.6
O96005	Cleft lip and palate transmembrane protein 1 OS=Homo sapiens GN=CLPTM1 PE=1 SV=1	38	19	89.2	111.4	127.1	135.5	174.4	88.9	24.6
O96008	Mitochondrial import receptor subunit TOM40 homolog OS=Homo sapiens GN=TOMM40 PE=1 SV=1	63	20	339.9	258.1	142.6	58.5	29.8	17.0	11.7
O96011	Peroxisomal membrane protein 11B OS=Homo sapiens GN=PEX11B PE=1 SV=1	69	21	80.0	121.1	162.8	169.6	125.4	69.5	28.5
O96013	Serine/threonine-protein kinase PAK 4 OS=Homo sapiens GN=PAK4 PE=1 SV=1	53	22	94.3	91.1	99.1	93.5	115.8	134.5	91.9
O96017	Serine/threonine-protein kinase Chk2 OS=Homo sapiens GN=CHEK2 PE=1 SV=1	38	19	128.8	80.1	109.0	113.4	88.8	86.9	139.4
O96019	Actin-like protein 6A OS=Homo sapiens GN=ACTL6A PE=1 SV=1	52	21	108.1	92.3	90.9	98.1	90.8	89.2	105.4
P00167	Cytochrome b5 OS=Homo sapiens GN=CYB5A PE=1 SV=2	54	7	75.8	137.4	117.3	124.0	132.2	71.1	30.3
P00338	L-lactate dehydrogenase A chain OS=Homo sapiens GN=LDHA PE=1 SV=2	94	39	88.7	91.8	94.4	115.9	82.0	71.3	126.9
P00367	Glutamate dehydrogenase 1, mitochondrial OS=Homo sapiens GN=GLUD1 PE=1 SV=2	64	45	327.6	284.6	123.5	51.3	30.2	24.2	6.5
P00374	Dihydrofolate reductase OS=Homo sapiens GN=DHFR PE=1 SV=2	78	19	103.8	95.7	110.3	117.5	87.2	87.4	118.0
P00387	NADH-cytochrome b5 reductase 3 OS=Homo sapiens GN=CYB5R3 PE=1 SV=3	83	23	90.4	175.2	120.1	137.9	139.1	76.6	27.1
P00390	Glutathione reductase, mitochondrial OS=Homo sapiens GN=GSR PE=1 SV=2	58	26	126.0	96.0	102.8	114.4	62.8	65.9	135.2
P00403	Cytochrome c oxidase subunit 2 OS=Homo sapiens GN=MT-CO2 PE=1 SV=1	31	7	330.8	309.3	119.0	48.8	19.1	8.9	4.8
P00441	Superoxide dismutase [Cu-Zn] OS=Homo sapiens GN=SOD1 PE=1 SV=2	97	18	92.8	80.1	103.1	118.0	87.7	84.5	133.1
P00491	Purine nucleoside phosphorylase OS=Homo sapiens GN=PNP PE=1 SV=2	89	24	103.6	59.2	95.2	127.9	85.5	78.5	168.9
P00492	Hypoxanthine-guanine phosphoribosyltransferase OS=Homo sapiens GN=HPRT1 PE=1 SV=2	70	16	89.5	177.4	111.4	111.2	83.4	82.2	112.8
P00505	Aspartate aminotransferase, mitochondrial OS=Homo sapiens GN=GOT2 PE=1 SV=3	78	35	334.0	298.9	128.4	48.7	19.1	14.4	11.4
P00558	Phosphoglycerate kinase 1 OS=Homo sapiens GN=PGK1 PE=1 SV=3	95	52	109.0	79.8	100.2	123.0	87.7	84.7	133.7
P00734	Prothrombin OS=Homo sapiens GN=F2 PE=1 SV=2	11	8	380.2	127.7	162.3	77.8	63.5	29.0	33.6
P00761	Trypsin OS=Sus scrofa OX=9823 PE=1 SV=1	35	6	90.8	51.8	76.4	102.9	87.7	120.2	143.7
P00813	Adenosine deaminase OS=Homo sapiens GN=ADA PE=1 SV=3	88	38	110.8	76.1	102.9	125.5	93.4	85.3	130.1
P00966	Argininosuccinate synthase OS=Homo sapiens GN=ASS1 PE=1 SV=2	66	25	119.0	78.1	106.7	109.3	91.1	82.1	128.1
P01112	GTPase HRas OS=Homo sapiens GN=HRAS PE=1 SV=1	86	16	85.4	110.8	171.2	169.6	144.3	75.2	46.8
P01116	GTPase KRas OS=Homo sapiens GN=KRAS PE=1 SV=1	70	13	85.6	127.6	157.1	163.4	174.3	76.1	38.8
P01130	Low-density lipoprotein receptor OS=Homo sapiens GN=LDLR PE=1 SV=1	33	22	78.3	63.6	130.1	129.7	164.6	124.4	76.0
P01137	Transforming growth factor beta-1 OS=Homo sapiens GN=TGFB1 PE=1 SV=2	51	16	84.0	50.1	162.5	149.0	149.3	138.7	48.2
P01733	T-cell receptor beta chain V region YT35 OS=Homo sapiens GN=TRBV12-3 PE=1 SV=1	25	3	102.8	83.3	128.9	135.1	144.2	101.7	75.6
P01737	T-cell receptor alpha chain V region PY14 OS=Homo sapiens PE=1 SV=1	21	4	66.4	124.2	179.7	168.1	162.0	156.5	53.8
P01889	HLA class I histocompatibility antigen, B-7 alpha chain OS=Homo sapiens GN=HLA-B PE=1 SV=3	69	34	60.4	121.9	168.0	195.3	137.7	73.7	55.8
P02649	Apolipoprotein E OS=Homo sapiens GN=APOE PE=1 SV=1	12	4	221.5	119.3	142.7	102.1	100.0	60.0	34.7
P02686	Myelin basic protein OS=Homo sapiens GN=MBP PE=1 SV=3	38	6	83.0	114.0	151.8	166.0	112.2	77.0	78.3
P02765	Alpha-2-HS-glycoprotein OS=Homo sapiens GN=AHSG PE=1 SV=1	7	5	166.3	108.5	111.4	116.5	117.1	103.0	103.0
P02769	Serum albumin OS=Bos taurus OX=9913 GN=ALB PE=1 SV=4	80	63	112.0	97.1	111.4	121.8	111.0	81.8	115.6
P02786	Transferrin receptor protein 1 OS=Homo sapiens GN=TFRC PE=1 SV=2	71	72	45.8	71.4	94.8	115.1	143.7	150.0	101.0
P02787	Serotransferrin OS=Homo sapiens GN=TF PE=1 SV=3	4	3	89.8	81.1	72.5	88.9	175.0	140.2	71.1
P02794	Ferritin heavy chain OS=Homo sapiens GN=FTH1 PE=1 SV=2	72	12	55.2	136.3	100.8	168.0	122.0	78.5	78.8
P04040	Catalase OS=Homo sapiens GN=CAT PE=1 SV=3	80	50	82.3	122.5	184.9	195.0	133.3	58.5	29.2
P04049	RAF proto-oncogene serine/threonine-protein kinase OS=Homo sapiens GN=RAF1 PE=1 SV=1	44	21	82.8	179.6	96.3	101.4	80.3	82.3	117.2
P04053	DNA nucleotidylexotransferase OS=Homo sapiens GN=DNTT PE=1 SV=3	42	21	70.4	69.9	68.4	73.6	96.3	115.9	123.2
P04075	Fructose-bisphosphate aldolase A OS=Homo sapiens GN=ALDOA PE=1 SV=2	91	43	73.5	70.8	105.6	129.2	78.1	95.7	150.5
P04080	Cystatin-B OS=Homo sapiens GN=CSTB PE=1 SV=2	52	4	103.6	271.3	66.5	93.9	79.5	55.9	61.4
P04083	Annexin A1 OS=Homo sapiens GN=ANXA1 PE=1 SV=2	76	30	102.0	82.3	107.9	120.3	97.0	93.7	148.0
P04150	Glucocorticoid receptor OS=Homo sapiens GN=NR3C1 PE=1 SV=1	24	13	109.7	121.9	94.8	104.1	91.5	75.6	130.7
P04179	Superoxide dismutase [Mn], mitochondrial OS=Homo sapiens GN=SOD2 PE=1 SV=2	56	13	366.0	233.7	118.5	44.3	21.8	15.2	16.9
P04183	Thymidine kinase, cytosolic OS=Homo sapiens GN=TK1 PE=1 SV=2	64	15	132.7	150.8	128.5	121.1	97.4	106.7	114.5
P04234	T-cell surface glycoprotein CD3 delta chain OS=Homo sapiens GN=CD3D PE=1 SV=1	28	9	87.2	79.8	112.8	118.9	158.7	88.7	39.6
P04264	Keratin, type II cytoskeletal 1 OS=Homo sapiens GN=KRT1 PE=1 SV=6	55	38	179.0	51.4	163.9	89.3	72.8	126.2	51.4
P04350	Tubulin beta-4A chain OS=Homo sapiens GN=TUBB4A PE=1 SV=2	85	36	98.6	131.6	104.4	124.4	86.7	72.8	117.5
P04406	Glyceraldehyde-3-phosphate dehydrogenase OS=Homo sapiens GN=GAPDH PE=1 SV=3	95	44	85.9	72.1	82.1	90.5	112.8	130.5	123.4
P04439	HLA class I histocompatibility antigen, A-3 alpha chain OS=Homo sapiens GN=HLA-A PE=1 SV=2	70	31	88.1	139.7	170.3	163.7	160.3	69.6	33.3
P04632	Calpain small subunit 1 OS=Homo sapiens GN=CAPNS1 PE=1 SV=1	81	17	111.4	89.1	104.6	125.8	88.7	79.6	135.5
P04818	Thymidylate synthase OS=Homo sapiens GN=TYMS PE=1 SV=3	64	20	88.2	89.4	97.6	107.5	82.1	80.0	122.7
P04843	Dolichyl-diphosphooligosaccharide--protein glycosyltransferase subunit 1 OS=Homo sapiens GN=RPN1 PE=1 SV=1	77	61	77.1	114.3	155.6	183.5	147.4	84.3	30.3
P04844	Dolichyl-diphosphooligosaccharide--protein glycosyltransferase subunit 2 OS=Homo sapiens GN=RPN2 PE=1 SV=3	58	35	82.6	93.4	112.8	109.7	136.1	65.1	21.7
P04899	Guanine nucleotide-binding protein G(i) subunit alpha-2 OS=Homo sapiens GN=GNAI2 PE=1 SV=3	81	37	81.5	152.9	162.9	167.7	140.3	68.6	39.4
P04920	Anion exchange protein 2 OS=Homo sapiens GN=SLC4A2 PE=1 SV=4	21	17	94.7	135.0	168.6	158.7	138.7	75.2	33.8
P05023	Sodium/potassium-transporting ATPase subunit alpha-1 OS=Homo sapiens GN=ATP1A1 PE=1 SV=1	55	69	81.7	138.7	168.8	174.4	129.2	59.3	44.5
P05026	Sodium/potassium-transporting ATPase subunit beta-1 OS=Homo sapiens GN=ATP1B1 PE=1 SV=1	45	13	99.1	168.9	175.3	157.1	151.7	52.5	37.6
P05067	Amyloid beta A4 protein OS=Homo sapiens GN=APP PE=1 SV=3	26	18	62.7	71.2	101.2	115.9	175.4	114.1	66.9
P05106	Integrin beta-3 OS=Homo sapiens GN=ITGB3 PE=1 SV=2	20	11	93.8	138.1	187.4	178.6	150.2	71.2	52.1
P05107	Integrin beta-2 OS=Homo sapiens GN=ITGB2 PE=1 SV=2	64	53	89.1	122.3	144.3	135.7	167.2	86.6	36.7
P05141	ADP/ATP translocase 2 OS=Homo sapiens GN=SLC25A5 PE=1 SV=7	67	39	316.3	325.3	123.8	50.6	19.0	9.3	6.0
P05161	Ubiquitin-like protein ISG15 OS=Homo sapiens GN=ISG15 PE=1 SV=5	54	10	122.5	70.2	99.2	94.2	96.5	88.3	74.1
P05165	Propionyl-CoA carboxylase alpha chain, mitochondrial OS=Homo sapiens GN=PCCA PE=1 SV=4	54	31	281.0	249.1	161.7	67.0	30.8	29.5	26.8
P05166	Propionyl-CoA carboxylase beta chain, mitochondrial OS=Homo sapiens GN=PCCB PE=1 SV=3	65	30	296.9	311.7	136.9	60.7	23.2	23.9	26.4
P05198	Eukaryotic translation initiation factor 2 subunit 1 OS=Homo sapiens GN=EIF2S1 PE=1 SV=3	82	40	58.0	48.8	56.2	68.5	101.8	159.3	139.3
P05204	Non-histone chromosomal protein HMG-17 OS=Homo sapiens GN=HMGN2 PE=1 SV=3	62	8	63.2	23.8	52.6	62.8	73.6	151.3	161.2
P05387	60S acidic ribosomal protein P2 OS=Homo sapiens GN=RPLP2 PE=1 SV=1	100	17	37.0	51.2	54.5	67.7	129.6	185.4	109.5
P05388	60S acidic ribosomal protein P0 OS=Homo sapiens GN=RPLP0 PE=1 SV=1	68	28	41.2	36.0	49.7	65.2	116.1	195.1	121.6
P05455	Lupus La protein OS=Homo sapiens GN=SSB PE=1 SV=2	68	44	125.8	90.9	109.8	117.9	98.0	85.0	121.9
P05556	Integrin beta-1 OS=Homo sapiens GN=ITGB1 PE=1 SV=2	48	38	79.7	126.1	156.2	149.1	160.5	71.6	36.7
P05771	Protein kinase C beta type OS=Homo sapiens GN=PRKCB PE=1 SV=4	51	41	100.2	116.3	107.8	120.0	96.2	73.4	109.1
P06127	T-cell surface glycoprotein CD5 OS=Homo sapiens GN=CD5 PE=1 SV=2	51	23	63.9	131.5	150.7	146.3	136.3	96.0	55.2
P06132	Uroporphyrinogen decarboxylase OS=Homo sapiens GN=UROD PE=1 SV=2	54	13	89.9	88.4	83.3	98.3	73.6	70.8	103.4
P06213	Insulin receptor OS=Homo sapiens GN=INSR PE=1 SV=4	25	37	83.8	98.9	174.7	153.6	172.0	100.2	71.5
P06239	Tyrosine-protein kinase Lck OS=Homo sapiens GN=LCK PE=1 SV=6	74	35	76.8	150.5	164.7	168.0	139.6	68.9	44.7
P06280	Alpha-galactosidase A OS=Homo sapiens GN=GLA PE=1 SV=1	39	16	57.7	123.7	181.0	190.3	158.0	69.4	25.8
P06396	Gelsolin OS=Homo sapiens GN=GSN PE=1 SV=1	31	19	114.4	103.6	104.2	110.4	83.4	69.9	106.4
P06400	Retinoblastoma-associated protein OS=Homo sapiens GN=RB1 PE=1 SV=2	62	66	75.3	60.3	59.8	64.3	90.1	118.6	130.8
P06454	Prothymosin alpha OS=Homo sapiens GN=PTMA PE=1 SV=2	27	8	154.3	27.1	120.0	134.0	102.4	103.8	148.6
P06493	Cyclin-dependent kinase 1 OS=Homo sapiens GN=CDK1 PE=1 SV=3	83	29	106.4	99.5	95.3	108.6	94.9	81.8	104.4
P06576	ATP synthase subunit beta, mitochondrial OS=Homo sapiens GN=ATP5B PE=1 SV=3	91	45	213.0	290.5	114.7	71.4	41.4	13.3	20.7
P06729	T-cell surface antigen CD2 OS=Homo sapiens GN=CD2 PE=1 SV=2	43	19	74.7	102.3	131.5	125.5	152.9	93.2	48.8
P06730	Eukaryotic translation initiation factor 4E OS=Homo sapiens GN=EIF4E PE=1 SV=2	34	12	56.4	50.1	63.8	79.0	112.8	168.1	114.0
P06733	Alpha-enolase OS=Homo sapiens GN=ENO1 PE=1 SV=2	88	52	107.7	83.6	102.6	118.1	89.3	78.7	130.5
P06744	Glucose-6-phosphate isomerase OS=Homo sapiens GN=GPI PE=1 SV=4	66	44	106.2	58.9	93.9	108.6	83.8	82.3	141.7
P06746	DNA polymerase beta OS=Homo sapiens GN=POLB PE=1 SV=3	55	17	92.8	63.4	76.7	73.9	127.7	133.5	151.1
P06748	Nucleophosmin OS=Homo sapiens GN=NPM1 PE=1 SV=2	82	32	50.8	44.1	52.0	68.8	121.9	162.1	132.7
P06753	Tropomyosin alpha-3 chain OS=Homo sapiens GN=TPM3 PE=1 SV=2	51	27	134.5	103.6	121.3	130.2	87.4	73.7	100.8
P06756	Integrin alpha-V OS=Homo sapiens GN=ITGAV PE=1 SV=2	23	18	111.9	127.5	179.7	123.2	170.6	88.3	49.3
P06865	Beta-hexosaminidase subunit alpha OS=Homo sapiens GN=HEXA PE=1 SV=2	46	28	83.3	90.2	182.5	193.1	174.5	71.9	24.8
P07099	Epoxide hydrolase 1 OS=Homo sapiens GN=EPHX1 PE=1 SV=1	60	31	80.0	120.7	136.3	145.2	159.0	97.1	42.5
P07195	L-lactate dehydrogenase B chain OS=Homo sapiens GN=LDHB PE=1 SV=2	66	32	102.8	86.5	101.6	122.7	85.7	80.4	130.4
P07203	Glutathione peroxidase 1 OS=Homo sapiens GN=GPX1 PE=1 SV=4	85	13	208.5	248.0	131.3	83.0	50.9	36.7	57.4
P07237	Protein disulfide-isomerase OS=Homo sapiens GN=P4HB PE=1 SV=3	81	64	83.0	115.1	164.5	173.5	150.5	83.2	21.2
P07305	Histone H1.0 OS=Homo sapiens GN=H1F0 PE=1 SV=3	23	5	47.9	32.0	49.5	70.1	123.6	186.5	138.5
P07311	Acylphosphatase-1 OS=Homo sapiens GN=ACYP1 PE=1 SV=2	70	9	132.1	108.5	105.7	103.7	121.6	93.8	107.2
P07339	Cathepsin D OS=Homo sapiens GN=CTSD PE=1 SV=1	60	27	64.5	137.0	188.5	205.1	157.4	57.5	17.4
P07355	Annexin A2 OS=Homo sapiens GN=ANXA2 PE=1 SV=2	78	40	91.3	95.9	136.4	148.6	121.6	83.4	91.1
P07384	Calpain-1 catalytic subunit OS=Homo sapiens GN=CAPN1 PE=1 SV=1	50	34	104.6	47.0	88.4	105.6	72.5	73.1	154.8
P07437	Tubulin beta chain OS=Homo sapiens GN=TUBB PE=1 SV=2	86	40	124.9	104.6	103.8	108.0	97.7	84.5	110.8
P07602	Prosaposin OS=Homo sapiens GN=PSAP PE=1 SV=2	62	31	58.6	90.5	140.8	158.5	163.3	98.1	32.1
P07686	Beta-hexosaminidase subunit beta OS=Homo sapiens GN=HEXB PE=1 SV=3	52	36	69.7	111.1	187.9	196.2	166.4	69.9	21.2
P07737	Profilin-1 OS=Homo sapiens GN=PFN1 PE=1 SV=2	79	21	100.6	72.1	100.2	116.1	83.7	76.0	116.3
P07741	Adenine phosphoribosyltransferase OS=Homo sapiens GN=APRT PE=1 SV=2	91	19	115.1	91.1	95.9	107.3	81.4	66.2	115.2
P07814	Bifunctional glutamate/proline--tRNA ligase OS=Homo sapiens GN=EPRS PE=1 SV=5	74	141	68.7	64.8	71.9	75.4	85.5	111.1	148.7
P07858	Cathepsin B OS=Homo sapiens GN=CTSB PE=1 SV=3	48	18	63.3	135.0	171.0	191.5	165.3	66.3	22.9
P07900	Heat shock protein HSP 90-alpha OS=Homo sapiens GN=HSP90AA1 PE=1 SV=5	78	92	118.6	91.8	106.3	119.3	87.8	75.7	119.2
P07910	Heterogeneous nuclear ribonucleoproteins C1/C2 OS=Homo sapiens GN=HNRNPC PE=1 SV=4	57	30	34.4	20.1	37.5	56.0	101.5	178.6	164.4
P07947	Tyrosine-protein kinase Yes OS=Homo sapiens GN=YES1 PE=1 SV=3	61	26	66.1	100.1	136.9	127.3	137.0	98.3	56.8
P07954	Fumarate hydratase, mitochondrial OS=Homo sapiens GN=FH PE=1 SV=3	76	37	320.5	226.8	148.3	66.3	31.2	23.6	33.1
P08133	Annexin A6 OS=Homo sapiens GN=ANXA6 PE=1 SV=3	87	79	98.6	73.0	103.2	119.5	105.5	85.9	121.7
P08195	4F2 cell-surface antigen heavy chain OS=Homo sapiens GN=SLC3A2 PE=1 SV=3	48	38	88.5	151.5	177.0	158.6	135.8	59.0	32.0
P08236	Beta-glucuronidase OS=Homo sapiens GN=GUSB PE=1 SV=2	33	19	68.4	124.5	163.6	180.7	162.3	78.3	26.4
P08238	Heat shock protein HSP 90-beta OS=Homo sapiens GN=HSP90AB1 PE=1 SV=4	80	91	113.6	100.5	111.1	123.6	80.7	73.3	124.2
P08240	Signal recognition particle receptor subunit alpha OS=Homo sapiens GN=SRPR PE=1 SV=2	75	45	78.7	120.4	131.5	145.4	161.1	85.2	34.7
P08243	Asparagine synthetase [glutamine-hydrolyzing] OS=Homo sapiens GN=ASNS PE=1 SV=4	65	35	112.4	85.2	100.2	107.4	81.5	75.7	114.6
P08397	Porphobilinogen deaminase OS=Homo sapiens GN=HMBS PE=1 SV=2	42	13	108.0	75.1	95.1	108.5	80.8	82.0	126.0
P08559	Pyruvate dehydrogenase E1 component subunit alpha, somatic form, mitochondrial OS=Homo sapiens GN=PDHA1 PE=1 SV=3	65	32	293.0	325.8	129.8	50.5	21.8	17.0	13.6
P08574	Cytochrome c1, heme protein, mitochondrial OS=Homo sapiens GN=CYC1 PE=1 SV=3	35	13	252.4	340.0	115.3	57.7	22.9	17.3	12.8
P08575	Receptor-type tyrosine-protein phosphatase C OS=Homo sapiens GN=PTPRC PE=1 SV=2	54	96	81.7	131.2	145.2	148.3	135.0	61.5	49.3
P08579	U2 small nuclear ribonucleoprotein B'' OS=Homo sapiens GN=SNRPB2 PE=1 SV=1	36	9	63.5	42.9	60.8	84.3	97.5	154.3	179.1
P08621	U1 small nuclear ribonucleoprotein 70 kDa OS=Homo sapiens GN=SNRNP70 PE=1 SV=2	55	29	42.4	28.7	46.0	62.0	106.4	145.6	142.8
P08648	Integrin alpha-5 OS=Homo sapiens GN=ITGA5 PE=1 SV=2	26	21	81.3	134.7	171.0	154.5	154.1	67.3	37.1
P08670	Vimentin OS=Homo sapiens GN=VIM PE=1 SV=4	94	75	74.0	99.4	117.6	118.6	59.1	62.1	145.4
P08708	40S ribosomal protein S17 OS=Homo sapiens GN=RPS17 PE=1 SV=2	76	17	35.7	42.8	49.9	67.5	116.5	175.8	113.2
P08754	Guanine nucleotide-binding protein G(k) subunit alpha OS=Homo sapiens GN=GNAI3 PE=1 SV=3	69	32	74.9	179.1	154.9	166.8	137.9	65.0	40.2
P08758	Annexin A5 OS=Homo sapiens GN=ANXA5 PE=1 SV=2	62	21	133.1	89.7	112.8	123.2	108.2	99.6	104.9
P08865	40S ribosomal protein SA OS=Homo sapiens GN=RPSA PE=1 SV=4	69	24	51.5	36.4	56.8	74.3	129.9	180.6	127.1
P09001	39S ribosomal protein L3, mitochondrial OS=Homo sapiens GN=MRPL3 PE=1 SV=1	52	16	240.8	375.4	120.5	63.7	19.0	16.2	12.8
P09012	U1 small nuclear ribonucleoprotein A OS=Homo sapiens GN=SNRPA PE=1 SV=3	44	15	72.7	66.9	70.1	81.3	141.3	174.8	148.7
P09104	Gamma-enolase OS=Homo sapiens GN=ENO2 PE=1 SV=3	82	29	83.2	91.1	99.8	121.0	83.1	78.7	134.7
P09110	3-ketoacyl-CoA thiolase, peroxisomal OS=Homo sapiens GN=ACAA1 PE=1 SV=2	77	30	90.9	153.9	178.5	180.4	154.6	48.5	11.8
P09132	Signal recognition particle 19 kDa protein OS=Homo sapiens GN=SRP19 PE=1 SV=3	72	13	91.8	102.8	125.6	127.0	102.0	86.3	95.0
P09211	Glutathione S-transferase P OS=Homo sapiens GN=GSTP1 PE=1 SV=2	72	19	110.9	92.3	109.4	129.7	96.2	81.1	141.9
P09234	U1 small nuclear ribonucleoprotein C OS=Homo sapiens GN=SNRPC PE=1 SV=1	32	7	51.2	31.6	53.4	68.3	108.6	125.5	140.7
P09326	CD48 antigen OS=Homo sapiens GN=CD48 PE=1 SV=2	42	16	85.1	80.7	185.7	179.1	152.6	103.6	58.6
P09417	Dihydropteridine reductase OS=Homo sapiens GN=QDPR PE=1 SV=2	69	15	88.8	121.5	101.2	109.4	71.0	69.6	119.0
P09429	High mobility group protein B1 OS=Homo sapiens GN=HMGB1 PE=1 SV=3	59	27	96.3	96.1	87.7	112.8	79.7	92.2	118.9
P09471	Guanine nucleotide-binding protein G(o) subunit alpha OS=Homo sapiens GN=GNAO1 PE=1 SV=4	40	16	77.9	146.2	148.9	164.0	140.2	79.7	50.8
P09488	Glutathione S-transferase Mu 1 OS=Homo sapiens GN=GSTM1 PE=1 SV=3	69	22	111.9	68.2	96.2	97.3	74.4	69.1	122.0
P09496	Clathrin light chain A OS=Homo sapiens GN=CLTA PE=1 SV=1	27	15	117.4	127.8	143.0	130.0	100.5	63.6	89.7
P09497	Clathrin light chain B OS=Homo sapiens GN=CLTB PE=1 SV=1	30	13	110.0	149.7	149.5	150.9	94.8	65.3	100.0
P09543	2',3'-cyclic-nucleotide 3'-phosphodiesterase OS=Homo sapiens GN=CNP PE=1 SV=2	63	41	94.2	132.9	167.1	167.5	145.2	76.4	45.6
P09564	T-cell antigen CD7 OS=Homo sapiens GN=CD7 PE=1 SV=1	21	5	77.8	98.6	132.3	119.4	161.7	140.7	84.2
P09622	Dihydrolipoyl dehydrogenase, mitochondrial OS=Homo sapiens GN=DLD PE=1 SV=2	69	33	296.3	322.7	125.5	53.5	20.7	14.0	12.2
P09651	Heterogeneous nuclear ribonucleoprotein A1 OS=Homo sapiens GN=HNRNPA1 PE=1 SV=5	77	41	42.3	46.4	43.2	65.2	130.1	163.9	120.9
P09661	U2 small nuclear ribonucleoprotein A' OS=Homo sapiens GN=SNRPA1 PE=1 SV=2	82	31	46.8	40.9	51.1	70.0	89.2	125.9	158.2
P09669	Cytochrome c oxidase subunit 6C OS=Homo sapiens GN=COX6C PE=1 SV=2	53	9	284.7	331.3	111.2	45.2	26.5	16.1	11.4
P09693	T-cell surface glycoprotein CD3 gamma chain OS=Homo sapiens GN=CD3G PE=1 SV=1	45	9	85.4	88.5	113.8	147.5	155.4	102.3	58.7
P09874	Poly [ADP-ribose] polymerase 1 OS=Homo sapiens GN=PARP1 PE=1 SV=4	71	96	55.3	47.9	58.2	65.9	95.5	125.5	175.5
P09884	DNA polymerase alpha catalytic subunit OS=Homo sapiens GN=POLA1 PE=1 SV=2	30	35	92.0	67.2	84.6	97.0	72.9	75.5	147.7
P09960	Leukotriene A-4 hydrolase OS=Homo sapiens GN=LTA4H PE=1 SV=2	60	43	105.1	74.7	95.2	111.2	81.8	79.4	131.3
P09972	Fructose-bisphosphate aldolase C OS=Homo sapiens GN=ALDOC PE=1 SV=2	72	27	118.1	85.3	108.4	113.4	94.1	83.3	118.9
P0C0L4	Complement C4-A OS=Homo sapiens GN=C4A PE=1 SV=2	3	8	90.0	102.4	141.0	139.4	168.8	89.3	44.9
P0C7P0	CDGSH iron-sulfur domain-containing protein 3, mitochondrial OS=Homo sapiens GN=CISD3 PE=1 SV=1	50	8	298.3	341.7	128.4	51.9	17.4	3.6	6.0
P0CAP2	DNA-directed RNA polymerase II subunit GRINL1A OS=Homo sapiens GN=POLR2M PE=1 SV=1	54	12	78.9	71.9	77.4	95.4	87.5	96.9	128.8
P0DJD0	RANBP2-like and GRIP domain-containing protein 1 OS=Homo sapiens GN=RGPD1 PE=2 SV=1	30	54	86.4	107.7	125.0	132.3	133.4	95.2	65.4
P0DMV9	Heat shock 70 kDa protein 1B OS=Homo sapiens GN=HSPA1B PE=1 SV=1	71	57	111.4	76.9	101.4	105.9	92.3	77.0	106.2
P10155	60 kDa SS-A/Ro ribonucleoprotein OS=Homo sapiens GN=TROVE2 PE=1 SV=2	57	28	89.4	79.4	92.0	109.7	77.9	75.5	152.9
P10242	Transcriptional activator Myb OS=Homo sapiens GN=MYB PE=1 SV=2	15	10	123.5	116.9	107.6	96.5	126.0	121.1	125.2
P10253	Lysosomal alpha-glucosidase OS=Homo sapiens GN=GAA PE=1 SV=4	38	33	57.7	119.2	177.9	213.0	170.7	67.6	24.2
P10321	HLA class I histocompatibility antigen, Cw-7 alpha chain OS=Homo sapiens GN=HLA-C PE=1 SV=3	63	23	65.3	127.4	144.6	150.6	156.0	86.9	42.6
P10515	Dihydrolipoyllysine-residue acetyltransferase component of pyruvate dehydrogenase complex, mitochondrial OS=Homo sapiens GN=DLAT PE=1 SV=3	49	29	319.8	306.4	125.9	45.0	16.8	10.3	14.3
P10586	Receptor-type tyrosine-protein phosphatase F OS=Homo sapiens GN=PTPRF PE=1 SV=2	30	37	83.9	142.0	160.4	149.8	150.8	68.7	38.9
P10599	Thioredoxin OS=Homo sapiens GN=TXN PE=1 SV=3	90	11	107.3	88.6	98.1	138.0	92.8	83.2	129.4
P10606	Cytochrome c oxidase subunit 5B, mitochondrial OS=Homo sapiens GN=COX5B PE=1 SV=2	67	11	317.3	328.8	127.5	46.2	20.8	10.7	4.4
P10619	Lysosomal protective protein OS=Homo sapiens GN=CTSA PE=1 SV=2	40	19	80.5	101.9	175.5	172.1	178.9	75.4	27.0
P10636	Microtubule-associated protein tau OS=Homo sapiens GN=MAPT PE=1 SV=5	27	16	60.5	52.2	63.5	75.6	114.9	139.3	109.7
P10644	cAMP-dependent protein kinase type I-alpha regulatory subunit OS=Homo sapiens GN=PRKAR1A PE=1 SV=1	74	32	121.2	96.6	137.8	134.1	115.7	81.0	91.7
P10747	T-cell-specific surface glycoprotein CD28 OS=Homo sapiens GN=CD28 PE=1 SV=1	35	10	74.8	120.4	142.9	137.1	148.0	96.9	53.0
P10768	S-formylglutathione hydrolase OS=Homo sapiens GN=ESD PE=1 SV=2	91	22	104.4	84.1	103.7	116.1	79.2	70.7	118.3
P10809	60 kDa heat shock protein, mitochondrial OS=Homo sapiens GN=HSPD1 PE=1 SV=2	86	87	304.1	334.8	128.3	50.3	18.1	10.6	8.7
P11021	78 kDa glucose-regulated protein OS=Homo sapiens GN=HSPA5 PE=1 SV=2	65	64	79.2	124.4	152.0	168.8	150.1	75.7	24.3
P11142	Heat shock cognate 71 kDa protein OS=Homo sapiens GN=HSPA8 PE=1 SV=1	81	73	112.1	86.9	108.2	123.7	95.6	84.3	117.5
P11166	Solute carrier family 2, facilitated glucose transporter member 1 OS=Homo sapiens GN=SLC2A1 PE=1 SV=2	16	9	86.4	169.8	163.4	156.6	148.0	62.4	30.6
P11169	Solute carrier family 2, facilitated glucose transporter member 3 OS=Homo sapiens GN=SLC2A3 PE=1 SV=1	17	7	66.6	90.9	125.7	122.4	153.4	113.8	64.0
P11171	Protein 4.1 OS=Homo sapiens GN=EPB41 PE=1 SV=4	61	58	90.2	155.7	178.5	170.4	138.2	58.0	31.8
P11172	Uridine 5'-monophosphate synthase OS=Homo sapiens GN=UMPS PE=1 SV=1	65	38	129.5	90.1	106.1	103.1	77.9	72.3	110.9
P11177	Pyruvate dehydrogenase E1 component subunit beta, mitochondrial OS=Homo sapiens GN=PDHB PE=1 SV=3	64	21	362.1	277.1	119.0	41.9	12.3	5.9	5.9
P11182	Lipoamide acyltransferase component of branched-chain alpha-keto acid dehydrogenase complex, mitochondrial OS=Homo sapiens GN=DBT PE=1 SV=3	52	25	322.9	305.1	128.4	49.7	22.2	15.7	13.8
P11216	Glycogen phosphorylase, brain form OS=Homo sapiens GN=PYGB PE=1 SV=5	66	61	116.5	90.6	98.6	105.7	76.0	70.7	135.5
P11233	Ras-related protein Ral-A OS=Homo sapiens GN=RALA PE=1 SV=1	64	16	80.3	124.6	176.8	166.5	155.2	71.1	35.6
P11234	Ras-related protein Ral-B OS=Homo sapiens GN=RALB PE=1 SV=1	63	13	72.8	119.2	137.0	141.1	140.0	87.8	53.6
P11274	Breakpoint cluster region protein OS=Homo sapiens GN=BCR PE=1 SV=2	42	42	88.7	99.8	112.4	112.6	98.1	72.7	87.0
P11279	Lysosome-associated membrane glycoprotein 1 OS=Homo sapiens GN=LAMP1 PE=1 SV=3	27	10	45.7	55.9	173.7	229.1	144.9	102.3	59.8
P11310	Medium-chain specific acyl-CoA dehydrogenase, mitochondrial OS=Homo sapiens GN=ACADM PE=1 SV=1	66	38	265.8	332.2	127.0	53.8	18.2	13.1	19.1
P11387	DNA topoisomerase 1 OS=Homo sapiens GN=TOP1 PE=1 SV=2	56	55	65.8	40.8	55.5	59.9	92.4	112.6	137.6
P11388	DNA topoisomerase 2-alpha OS=Homo sapiens GN=TOP2A PE=1 SV=3	56	105	108.9	96.8	75.1	65.6	83.0	93.8	82.3
P11413	Glucose-6-phosphate 1-dehydrogenase OS=Homo sapiens GN=G6PD PE=1 SV=4	79	41	126.7	73.5	106.0	109.1	89.5	74.9	112.1
P11441	Ubiquitin-like protein 4A OS=Homo sapiens GN=UBL4A PE=1 SV=1	66	10	114.6	88.2	116.3	128.2	114.7	106.8	142.3
P11498	Pyruvate carboxylase, mitochondrial OS=Homo sapiens GN=PC PE=1 SV=2	59	54	309.9	265.3	162.4	60.8	21.2	17.5	13.8
P11586	C-1-tetrahydrofolate synthase, cytoplasmic OS=Homo sapiens GN=MTHFD1 PE=1 SV=3	81	90	40.6	57.9	66.2	89.2	132.5	205.0	81.1
P11717	Cation-independent mannose-6-phosphate receptor OS=Homo sapiens GN=IGF2R PE=1 SV=3	64	150	38.8	51.5	80.6	103.4	163.4	162.4	85.0
P11766	Alcohol dehydrogenase class-3 OS=Homo sapiens GN=ADH5 PE=1 SV=4	56	25	117.1	59.5	92.3	107.3	75.0	67.1	165.7
P11908	Ribose-phosphate pyrophosphokinase 2 OS=Homo sapiens GN=PRPS2 PE=1 SV=2	62	24	159.7	61.1	115.8	107.0	93.1	81.3	116.9
P11940	Polyadenylate-binding protein 1 OS=Homo sapiens GN=PABPC1 PE=1 SV=2	75	58	40.9	41.6	55.7	68.4	120.0	179.7	141.2
P12004	Proliferating cell nuclear antigen OS=Homo sapiens GN=PCNA PE=1 SV=1	82	24	100.6	89.0	95.7	117.7	81.2	79.1	129.5
P12081	Histidine--tRNA ligase, cytoplasmic OS=Homo sapiens GN=HARS PE=1 SV=2	82	55	61.3	42.8	57.2	69.5	95.7	156.5	154.0
P12259	Coagulation factor V OS=Homo sapiens GN=F5 PE=1 SV=4	9	19	113.0	92.9	113.5	95.9	138.3	83.8	88.5
P12268	Inosine-5'-monophosphate dehydrogenase 2 OS=Homo sapiens GN=IMPDH2 PE=1 SV=2	76	47	121.8	87.3	104.5	110.2	78.0	75.9	119.5
P12270	Nucleoprotein TPR OS=Homo sapiens GN=TPR PE=1 SV=3	47	108	94.5	46.7	78.4	92.5	80.0	89.8	135.1
P12694	2-oxoisovalerate dehydrogenase subunit alpha, mitochondrial OS=Homo sapiens GN=BCKDHA PE=1 SV=2	54	20	309.4	324.4	122.5	50.2	15.6	12.3	10.1
P12814	Alpha-actinin-1 OS=Homo sapiens GN=ACTN1 PE=1 SV=2	70	67	107.6	92.0	125.6	136.1	90.3	69.6	104.5
P12931	Proto-oncogene tyrosine-protein kinase Src OS=Homo sapiens GN=SRC PE=1 SV=3	50	24	74.5	128.5	141.1	143.5	137.9	98.4	47.0
P12955	Xaa-Pro dipeptidase OS=Homo sapiens GN=PEPD PE=1 SV=3	31	17	117.6	85.1	113.0	144.6	107.8	102.9	160.7
P12956	X-ray repair cross-complementing protein 6 OS=Homo sapiens GN=XRCC6 PE=1 SV=2	78	68	66.3	49.4	60.1	69.7	101.8	123.6	160.2
P13010	X-ray repair cross-complementing protein 5 OS=Homo sapiens GN=XRCC5 PE=1 SV=3	85	76	53.4	52.2	49.5	64.6	88.0	121.5	181.7
P13073	Cytochrome c oxidase subunit 4 isoform 1, mitochondrial OS=Homo sapiens GN=COX4I1 PE=1 SV=1	62	19	271.2	357.8	126.1	55.3	17.6	8.2	3.8
P13196	5-aminolevulinate synthase, nonspecific, mitochondrial OS=Homo sapiens GN=ALAS1 PE=1 SV=2	45	25	290.2	279.1	113.2	55.6	27.3	21.8	17.0
P13489	Ribonuclease inhibitor OS=Homo sapiens GN=RNH1 PE=1 SV=2	85	34	126.0	109.7	114.1	126.9	94.1	78.9	119.6
P13591	Neural cell adhesion molecule 1 OS=Homo sapiens GN=NCAM1 PE=1 SV=3	10	7	109.9	182.6	167.1	177.2	122.8	63.6	46.8
P13598	Intercellular adhesion molecule 2 OS=Homo sapiens GN=ICAM2 PE=1 SV=2	28	8	53.4	70.8	212.3	209.2	110.6	99.9	42.5
P13612	Integrin alpha-4 OS=Homo sapiens GN=ITGA4 PE=1 SV=3	48	57	76.6	104.5	155.5	153.0	170.8	85.1	44.8
P13637	Sodium/potassium-transporting ATPase subunit alpha-3 OS=Homo sapiens GN=ATP1A3 PE=1 SV=3	57	58	87.7	161.3	163.6	151.8	147.0	53.3	29.6
P13639	Elongation factor 2 OS=Homo sapiens GN=EEF2 PE=1 SV=4	83	92	91.7	79.7	88.2	101.9	97.6	108.5	115.1
P13645	Keratin, type I cytoskeletal 10 OS=Homo sapiens GN=KRT10 PE=1 SV=6	58	29	145.0	46.1	119.4	68.9	70.8	77.4	56.2
P13667	Protein disulfide-isomerase A4 OS=Homo sapiens GN=PDIA4 PE=1 SV=2	71	75	83.8	137.0	150.6	153.8	161.3	73.2	21.9
P13674	Prolyl 4-hydroxylase subunit alpha-1 OS=Homo sapiens GN=P4HA1 PE=1 SV=2	52	27	84.4	135.9	154.6	155.7	160.3	71.9	24.9
P13693	Translationally-controlled tumor protein OS=Homo sapiens GN=TPT1 PE=1 SV=1	53	16	82.2	40.8	85.6	105.7	113.0	147.6	82.7
P13796	Plastin-2 OS=Homo sapiens GN=LCP1 PE=1 SV=6	87	61	112.6	92.0	104.2	120.4	90.5	80.4	119.3
P13798	Acylamino-acid-releasing enzyme OS=Homo sapiens GN=APEH PE=1 SV=4	55	32	110.8	68.4	116.6	132.9	99.0	87.5	163.2
P13804	Electron transfer flavoprotein subunit alpha, mitochondrial OS=Homo sapiens GN=ETFA PE=1 SV=1	76	26	282.3	355.1	133.5	51.3	14.2	8.8	4.9
P13807	Glycogen [starch] synthase, muscle OS=Homo sapiens GN=GYS1 PE=1 SV=2	50	32	71.4	74.3	84.5	99.9	148.1	203.4	73.5
P13861	cAMP-dependent protein kinase type II-alpha regulatory subunit OS=Homo sapiens GN=PRKAR2A PE=1 SV=2	70	26	131.9	132.2	147.6	125.6	101.0	61.3	74.7
P13984	General transcription factor IIF subunit 2 OS=Homo sapiens GN=GTF2F2 PE=1 SV=2	76	18	108.4	74.3	83.8	98.7	98.8	143.9	160.4
P13987	CD59 glycoprotein OS=Homo sapiens GN=CD59 PE=1 SV=1	28	7	81.0	148.8	145.2	130.6	185.3	78.8	48.2
P13995	Bifunctional methylenetetrahydrofolate dehydrogenase/cyclohydrolase, mitochondrial OS=Homo sapiens GN=MTHFD2 PE=1 SV=2	86	25	328.5	290.0	146.6	51.3	21.8	12.7	13.4
P14151	L-selectin OS=Homo sapiens GN=SELL PE=1 SV=2	22	11	103.0	56.2	152.3	145.9	118.0	91.0	79.4
P14174	Macrophage migration inhibitory factor OS=Homo sapiens GN=MIF PE=1 SV=4	41	4	127.3	124.1	111.8	139.8	109.2	97.6	153.1
P14209	CD99 antigen OS=Homo sapiens GN=CD99 PE=1 SV=1	16	4	99.2	111.5	178.9	179.9	182.6	75.8	35.9
P14314	Glucosidase 2 subunit beta OS=Homo sapiens GN=PRKCSH PE=1 SV=2	52	34	79.5	142.3	156.7	180.1	150.2	84.3	26.0
P14324	Farnesyl pyrophosphate synthase OS=Homo sapiens GN=FDPS PE=1 SV=4	31	16	51.1	48.4	74.7	109.0	51.5	66.8	180.0
P14373	Zinc finger protein RFP OS=Homo sapiens GN=TRIM27 PE=1 SV=1	38	14	79.3	105.5	141.9	155.0	182.0	111.0	54.2
P14550	Alcohol dehydrogenase [NADP(+)] OS=Homo sapiens GN=AKR1A1 PE=1 SV=3	73	22	121.0	91.4	105.1	120.4	93.7	86.4	132.2
P14618	Pyruvate kinase PKM OS=Homo sapiens GN=PKM PE=1 SV=4	85	62	88.1	89.4	100.4	117.3	70.2	64.6	135.3
P14625	Endoplasmin OS=Homo sapiens GN=HSP90B1 PE=1 SV=1	79	89	84.6	124.7	154.2	173.4	156.0	79.5	37.1
P14635	G2/mitotic-specific cyclin-B1 OS=Homo sapiens GN=CCNB1 PE=1 SV=1	39	14	88.7	77.5	93.0	84.5	117.3	105.7	77.2
P14649	Myosin light chain 6B OS=Homo sapiens GN=MYL6B PE=1 SV=1	62	13	84.8	98.4	99.0	91.6	82.0	78.1	110.5
P14678	Small nuclear ribonucleoprotein-associated proteins B and B' OS=Homo sapiens GN=SNRPB PE=1 SV=2	35	11	54.4	34.4	56.6	76.7	111.7	148.6	148.8
P14735	Insulin-degrading enzyme OS=Homo sapiens GN=IDE PE=1 SV=4	49	56	111.9	71.2	106.0	112.0	84.8	93.7	122.7
P14866	Heterogeneous nuclear ribonucleoprotein L OS=Homo sapiens GN=HNRNPL PE=1 SV=2	68	37	49.1	47.7	47.7	61.7	137.9	191.3	119.4
P14868	Aspartate--tRNA ligase, cytoplasmic OS=Homo sapiens GN=DARS PE=1 SV=2	79	52	57.8	77.8	74.3	85.5	75.1	106.7	167.0
P14927	Cytochrome b-c1 complex subunit 7 OS=Homo sapiens GN=UQCRB PE=1 SV=2	75	14	246.7	381.8	126.7	53.3	21.0	11.6	7.0
P15104	Glutamine synthetase OS=Homo sapiens GN=GLUL PE=1 SV=4	55	17	77.5	63.5	135.2	163.9	79.7	94.1	221.3
P15121	Aldose reductase OS=Homo sapiens GN=AKR1B1 PE=1 SV=3	78	22	126.8	92.2	114.3	126.5	84.2	73.3	128.1
P15151	Poliovirus receptor OS=Homo sapiens GN=PVR PE=1 SV=2	12	4	105.8	88.3	215.1	201.4	172.7	87.1	43.3
P15153	Ras-related C3 botulinum toxin substrate 2 OS=Homo sapiens GN=RAC2 PE=1 SV=1	61	12	71.5	134.0	113.1	129.5	105.0	85.3	146.6
P15170	Eukaryotic peptide chain release factor GTP-binding subunit ERF3A OS=Homo sapiens GN=GSPT1 PE=1 SV=1	65	40	87.3	65.8	90.7	122.0	69.1	68.8	138.4
P15311	Ezrin OS=Homo sapiens GN=EZR PE=1 SV=4	79	73	55.3	95.4	130.8	159.5	114.8	85.1	94.1
P15374	Ubiquitin carboxyl-terminal hydrolase isozyme L3 OS=Homo sapiens GN=UCHL3 PE=1 SV=1	67	15	115.3	78.3	90.5	106.4	92.6	80.3	106.7
P15498	Proto-oncogene vav OS=Homo sapiens GN=VAV1 PE=1 SV=4	58	53	132.9	98.9	105.9	100.3	87.4	72.0	114.4
P15531	Nucleoside diphosphate kinase A OS=Homo sapiens GN=NME1 PE=1 SV=1	70	12	163.2	45.4	89.3	98.8	96.2	81.0	122.2
P15586	N-acetylglucosamine-6-sulfatase OS=Homo sapiens GN=GNS PE=1 SV=3	41	17	58.5	64.9	178.1	215.4	188.4	82.6	25.9
P15848	Arylsulfatase B OS=Homo sapiens GN=ARSB PE=1 SV=1	34	15	56.8	107.7	176.0	174.7	147.7	74.8	33.7
P15880	40S ribosomal protein S2 OS=Homo sapiens GN=RPS2 PE=1 SV=2	67	27	47.5	43.5	61.5	70.9	132.5	191.6	122.2
P15923	Transcription factor E2-alpha OS=Homo sapiens GN=TCF3 PE=1 SV=1	36	17	111.4	62.7	95.4	110.1	88.6	100.2	142.1
P15927	Replication protein A 32 kDa subunit OS=Homo sapiens GN=RPA2 PE=1 SV=1	77	17	66.8	52.4	61.9	70.5	90.6	101.5	146.3
P16083	Ribosyldihydronicotinamide dehydrogenase [quinone] OS=Homo sapiens GN=NQO2 PE=1 SV=5	67	13	135.8	100.5	116.0	132.8	117.9	87.3	145.2
P16150	Leukosialin OS=Homo sapiens GN=SPN PE=1 SV=1	37	13	85.4	128.7	161.8	173.3	163.6	80.7	49.3
P16219	Short-chain specific acyl-CoA dehydrogenase, mitochondrial OS=Homo sapiens GN=ACADS PE=1 SV=1	58	22	359.7	273.8	136.4	49.5	19.4	13.2	11.3
P16278	Beta-galactosidase OS=Homo sapiens GN=GLB1 PE=1 SV=2	37	23	59.6	107.1	163.2	187.4	154.4	78.6	30.4
P16284	Platelet endothelial cell adhesion molecule OS=Homo sapiens GN=PECAM1 PE=1 SV=1	53	44	88.3	138.2	170.5	161.3	165.6	64.6	36.6
P16333	Cytoplasmic protein NCK1 OS=Homo sapiens GN=NCK1 PE=1 SV=1	67	26	121.2	111.7	135.3	129.3	130.8	84.7	73.1
P16401	Histone H1.5 OS=Homo sapiens GN=HIST1H1B PE=1 SV=3	33	16	51.8	43.7	48.1	55.7	103.3	142.5	129.0
P16402	Histone H1.3 OS=Homo sapiens GN=HIST1H1D PE=1 SV=2	40	18	45.1	33.2	45.1	56.0	93.0	151.0	152.5
P16435	NADPH--cytochrome P450 reductase OS=Homo sapiens GN=POR PE=1 SV=2	68	46	84.8	115.3	140.1	145.9	165.5	95.3	39.0
P16455	Methylated-DNA--protein-cysteine methyltransferase OS=Homo sapiens GN=MGMT PE=1 SV=1	58	11	82.2	67.2	89.1	113.1	76.0	76.5	156.6
P16591	Tyrosine-protein kinase Fer OS=Homo sapiens GN=FER PE=1 SV=2	30	20	99.4	106.4	101.6	108.1	128.5	120.0	83.0
P16615	Sarcoplasmic/endoplasmic reticulum calcium ATPase 2 OS=Homo sapiens GN=ATP2A2 PE=1 SV=1	49	60	84.0	106.8	144.1	150.1	167.0	92.6	34.4
P16885	1-phosphatidylinositol 4,5-bisphosphate phosphodiesterase gamma-2 OS=Homo sapiens GN=PLCG2 PE=1 SV=4	38	41	103.4	101.7	106.2	118.4	84.4	73.9	116.6
P16930	Fumarylacetoacetase OS=Homo sapiens GN=FAH PE=1 SV=2	42	13	91.8	76.4	90.2	101.3	82.9	69.4	108.6
P16949	Stathmin OS=Homo sapiens GN=STMN1 PE=1 SV=3	90	32	53.5	41.8	92.5	129.8	51.5	70.6	185.1
P16989	Y-box-binding protein 3 OS=Homo sapiens GN=YBX3 PE=1 SV=4	76	31	40.0	42.0	52.5	73.0	127.6	178.6	132.8
P17026	Zinc finger protein 22 OS=Homo sapiens GN=ZNF22 PE=1 SV=3	59	12	61.0	61.5	54.8	58.8	84.4	122.6	105.6
P17028	Zinc finger protein 24 OS=Homo sapiens GN=ZNF24 PE=1 SV=4	46	13	84.5	105.0	88.6	82.1	96.4	86.6	91.1
P17029	Zinc finger protein with KRAB and SCAN domains 1 OS=Homo sapiens GN=ZKSCAN1 PE=1 SV=3	24	10	107.4	47.0	91.2	86.1	95.1	75.2	120.9
P17096	High mobility group protein HMG-I/HMG-Y OS=Homo sapiens GN=HMGA1 PE=1 SV=3	56	6	94.4	50.6	42.6	41.6	72.0	100.8	119.8
P17174	Aspartate aminotransferase, cytoplasmic OS=Homo sapiens GN=GOT1 PE=1 SV=3	69	28	98.5	71.4	105.6	119.1	86.4	86.9	130.6
P17252	Protein kinase C alpha type OS=Homo sapiens GN=PRKCA PE=1 SV=4	64	50	81.3	71.2	102.4	125.6	73.9	63.7	145.6
P17480	Nucleolar transcription factor 1 OS=Homo sapiens GN=UBTF PE=1 SV=1	53	55	126.6	126.2	112.1	102.9	108.9	91.4	78.0
P17600	Synapsin-1 OS=Homo sapiens GN=SYN1 PE=1 SV=3	20	8	132.8	116.9	112.8	101.4	126.0	129.7	76.2
P17612	cAMP-dependent protein kinase catalytic subunit alpha OS=Homo sapiens GN=PRKACA PE=1 SV=2	58	28	109.8	104.5	119.5	117.8	97.7	67.3	86.9
P17706	Tyrosine-protein phosphatase non-receptor type 2 OS=Homo sapiens GN=PTPN2 PE=1 SV=2	58	28	113.1	140.8	135.5	137.8	126.6	84.4	58.9
P17812	CTP synthase 1 OS=Homo sapiens GN=CTPS1 PE=1 SV=2	64	42	122.0	85.0	105.2	112.8	80.3	73.4	111.0
P17844	Probable ATP-dependent RNA helicase DDX5 OS=Homo sapiens GN=DDX5 PE=1 SV=1	67	72	44.1	42.0	52.2	65.9	107.5	155.7	131.8
P17858	ATP-dependent 6-phosphofructokinase, liver type OS=Homo sapiens GN=PFKL PE=1 SV=6	53	36	80.3	74.7	84.3	93.6	68.2	73.1	140.3
P17900	Ganglioside GM2 activator OS=Homo sapiens GN=GM2A PE=1 SV=4	34	9	67.2	154.7	179.0	183.8	165.9	85.9	25.7
P17980	26S protease regulatory subunit 6A OS=Homo sapiens GN=PSMC3 PE=1 SV=3	76	36	116.6	74.1	94.3	101.7	88.8	70.4	129.4
P17987	T-complex protein 1 subunit alpha OS=Homo sapiens GN=TCP1 PE=1 SV=1	85	48	92.5	99.3	93.3	109.9	79.6	82.7	132.6
P18031	Tyrosine-protein phosphatase non-receptor type 1 OS=Homo sapiens GN=PTPN1 PE=1 SV=1	72	36	95.0	92.1	116.6	116.8	124.9	86.9	51.9
P18065	Insulin-like growth factor-binding protein 2 OS=Homo sapiens GN=IGFBP2 PE=1 SV=2	67	17	72.0	84.9	119.3	124.7	157.5	104.7	64.0
P18074	TFIIH basal transcription factor complex helicase XPD subunit OS=Homo sapiens GN=ERCC2 PE=1 SV=1	33	23	119.5	89.4	99.2	112.7	142.7	82.4	100.7
P18077	60S ribosomal protein L35a OS=Homo sapiens GN=RPL35A PE=1 SV=2	65	18	29.7	13.1	54.5	76.5	85.4	171.3	155.6
P18124	60S ribosomal protein L7 OS=Homo sapiens GN=RPL7 PE=1 SV=1	78	36	39.0	48.2	53.4	65.9	124.4	178.4	107.0
P18206	Vinculin OS=Homo sapiens GN=VCL PE=1 SV=4	29	27	78.1	61.6	91.3	118.7	65.8	71.5	174.4
P18433	Receptor-type tyrosine-protein phosphatase alpha OS=Homo sapiens GN=PTPRA PE=1 SV=2	49	36	80.8	141.0	150.5	145.1	134.6	71.9	45.0
P18583	Protein SON OS=Homo sapiens GN=SON PE=1 SV=4	29	53	53.8	58.5	59.9	69.2	108.8	143.9	103.9
P18615	Negative elongation factor E OS=Homo sapiens GN=NELFE PE=1 SV=3	62	24	46.9	56.4	58.8	85.6	121.3	184.9	176.6
P18621	60S ribosomal protein L17 OS=Homo sapiens GN=RPL17 PE=1 SV=3	71	22	39.9	38.8	54.0	70.0	118.3	173.8	128.2
P18669	Phosphoglycerate mutase 1 OS=Homo sapiens GN=PGAM1 PE=1 SV=2	87	27	103.0	82.9	98.5	124.5	89.7	80.2	129.6
P18754	Regulator of chromosome condensation OS=Homo sapiens GN=RCC1 PE=1 SV=1	55	17	76.7	65.6	64.5	84.9	83.6	87.5	176.2
P18850	Cyclic AMP-dependent transcription factor ATF-6 alpha OS=Homo sapiens GN=ATF6 PE=1 SV=3	26	15	65.8	158.3	144.7	161.1	163.9	98.8	25.8
P18858	DNA ligase 1 OS=Homo sapiens GN=LIG1 PE=1 SV=1	64	58	110.5	100.6	101.3	111.6	81.0	79.0	129.9
P18859	ATP synthase-coupling factor 6, mitochondrial OS=Homo sapiens GN=ATP5J PE=1 SV=1	57	11	309.7	327.0	120.8	57.5	19.1	5.3	3.1
P18887	DNA repair protein XRCC1 OS=Homo sapiens GN=XRCC1 PE=1 SV=2	41	23	68.2	96.0	75.0	90.0	89.1	110.2	145.3
P19174	1-phosphatidylinositol 4,5-bisphosphate phosphodiesterase gamma-1 OS=Homo sapiens GN=PLCG1 PE=1 SV=1	49	56	99.2	81.5	102.0	110.7	84.2	77.7	122.9
P19338	Nucleolin OS=Homo sapiens GN=NCL PE=1 SV=3	56	69	76.5	45.6	75.3	93.8	86.1	105.8	172.3
P19367	Hexokinase-1 OS=Homo sapiens GN=HK1 PE=1 SV=3	55	60	249.6	282.9	128.8	71.4	36.7	27.8	26.6
P19387	DNA-directed RNA polymerase II subunit RPB3 OS=Homo sapiens GN=POLR2C PE=1 SV=2	65	15	116.2	95.6	89.4	90.7	90.3	77.8	118.0
P19388	DNA-directed RNA polymerases I, II, and III subunit RPABC1 OS=Homo sapiens GN=POLR2E PE=1 SV=4	59	12	70.0	63.6	79.0	83.4	88.9	103.6	109.1
P19404	NADH dehydrogenase [ubiquinone] flavoprotein 2, mitochondrial OS=Homo sapiens GN=NDUFV2 PE=1 SV=2	59	15	261.8	348.8	116.8	53.1	23.4	20.7	17.0
P19447	TFIIH basal transcription factor complex helicase XPB subunit OS=Homo sapiens GN=ERCC3 PE=1 SV=1	42	23	54.8	68.5	64.3	73.7	127.1	193.3	146.1
P19474	E3 ubiquitin-protein ligase TRIM21 OS=Homo sapiens GN=TRIM21 PE=1 SV=1	44	19	137.1	96.1	131.3	126.5	109.7	82.3	120.3
P19525	Interferon-induced, double-stranded RNA-activated protein kinase OS=Homo sapiens GN=EIF2AK2 PE=1 SV=2	47	31	49.2	34.7	57.1	68.9	110.9	172.2	127.4
P19623	Spermidine synthase OS=Homo sapiens GN=SRM PE=1 SV=1	78	19	129.4	95.0	113.5	129.2	96.4	86.3	132.1
P19634	Sodium/hydrogen exchanger 1 OS=Homo sapiens GN=SLC9A1 PE=1 SV=2	21	13	70.8	149.3	146.0	143.2	154.5	69.5	28.3
P19784	Casein kinase II subunit alpha' OS=Homo sapiens GN=CSNK2A2 PE=1 SV=1	71	22	107.5	70.2	84.9	102.6	86.0	77.6	137.0
P19838	Nuclear factor NF-kappa-B p105 subunit OS=Homo sapiens GN=NFKB1 PE=1 SV=2	44	40	114.1	102.8	106.9	123.9	88.2	71.8	115.1
P20020	Plasma membrane calcium-transporting ATPase 1 OS=Homo sapiens GN=ATP2B1 PE=1 SV=3	33	44	86.1	136.5	173.2	158.1	145.0	82.3	44.9
P20042	Eukaryotic translation initiation factor 2 subunit 2 OS=Homo sapiens GN=EIF2S2 PE=1 SV=2	62	30	58.7	51.8	64.6	76.9	104.9	150.0	145.1
P20073	Annexin A7 OS=Homo sapiens GN=ANXA7 PE=1 SV=3	47	24	115.1	49.7	109.4	112.0	79.0	86.1	124.4
P20248	Cyclin-A2 OS=Homo sapiens GN=CCNA2 PE=1 SV=2	34	13	59.1	48.1	73.2	89.0	98.9	154.1	124.1
P20290	Transcription factor BTF3 OS=Homo sapiens GN=BTF3 PE=1 SV=1	83	20	82.5	65.5	83.6	108.1	116.9	144.9	129.6
P20339	Ras-related protein Rab-5A OS=Homo sapiens GN=RAB5A PE=1 SV=2	70	12	78.9	152.1	144.9	142.1	139.9	87.2	71.9
P20340	Ras-related protein Rab-6A OS=Homo sapiens GN=RAB6A PE=1 SV=3	69	18	99.4	129.1	145.4	144.9	130.7	98.1	83.0
P20618	Proteasome subunit beta type-1 OS=Homo sapiens GN=PSMB1 PE=1 SV=2	66	18	73.3	65.0	82.1	95.2	77.5	72.2	174.4
P20645	Cation-dependent mannose-6-phosphate receptor OS=Homo sapiens GN=M6PR PE=1 SV=1	53	17	28.6	23.0	57.7	80.7	117.8	166.5	110.5
P20700	Lamin-B1 OS=Homo sapiens GN=LMNB1 PE=1 SV=2	80	71	135.4	113.4	115.5	104.5	97.7	66.0	52.1
P20701	Integrin alpha-L OS=Homo sapiens GN=ITGAL PE=1 SV=3	36	39	83.3	113.9	157.6	150.3	162.3	85.5	42.0
P20810	Calpastatin OS=Homo sapiens GN=CAST PE=1 SV=4	28	11	118.9	99.6	97.7	121.4	107.0	154.5	148.2
P20839	Inosine-5'-monophosphate dehydrogenase 1 OS=Homo sapiens GN=IMPDH1 PE=1 SV=2	50	25	134.0	129.4	119.8	131.4	91.4	80.3	143.0
P20933	N(4)-(beta-N-acetylglucosaminyl)-L-asparaginase OS=Homo sapiens GN=AGA PE=1 SV=2	22	7	82.8	57.0	135.8	134.0	159.0	107.0	91.4
P20963	T-cell surface glycoprotein CD3 zeta chain OS=Homo sapiens GN=CD247 PE=1 SV=2	64	22	74.6	93.7	134.9	141.1	158.1	94.5	46.1
P21127	Cyclin-dependent kinase 11B OS=Homo sapiens GN=CDK11B PE=1 SV=3	32	34	97.9	68.1	83.7	95.1	77.6	78.9	121.9
P21266	Glutathione S-transferase Mu 3 OS=Homo sapiens GN=GSTM3 PE=1 SV=3	71	20	114.1	84.3	95.3	109.5	79.2	72.6	131.4
P21281	V-type proton ATPase subunit B, brain isoform OS=Homo sapiens GN=ATP6V1B2 PE=1 SV=3	83	39	82.6	112.4	131.8	157.7	139.3	94.7	98.1
P21283	V-type proton ATPase subunit C 1 OS=Homo sapiens GN=ATP6V1C1 PE=1 SV=4	54	26	71.6	64.6	91.2	105.2	107.4	93.2	94.2
P21291	Cysteine and glycine-rich protein 1 OS=Homo sapiens GN=CSRP1 PE=1 SV=3	66	11	95.0	101.7	126.5	124.3	100.1	80.2	92.1
P21333	Filamin-A OS=Homo sapiens GN=FLNA PE=1 SV=4	73	192	100.9	121.4	137.6	137.5	88.4	62.4	92.2
P21359	Neurofibromin OS=Homo sapiens GN=NF1 PE=1 SV=2	22	54	78.8	83.1	101.8	96.7	146.3	126.8	74.6
P21399	Cytoplasmic aconitate hydratase OS=Homo sapiens GN=ACO1 PE=1 SV=3	65	50	121.0	76.2	108.2	111.3	95.5	79.6	122.9
P21580	Tumor necrosis factor alpha-induced protein 3 OS=Homo sapiens GN=TNFAIP3 PE=1 SV=1	35	21	77.3	88.9	118.5	135.2	100.4	84.4	113.2
P21796	Voltage-dependent anion-selective channel protein 1 OS=Homo sapiens GN=VDAC1 PE=1 SV=2	92	34	311.1	279.3	155.0	62.8	28.5	13.8	8.9
P21912	Succinate dehydrogenase [ubiquinone] iron-sulfur subunit, mitochondrial OS=Homo sapiens GN=SDHB PE=1 SV=3	73	26	286.3	328.6	132.6	60.5	24.4	17.7	14.2
P21964	Catechol O-methyltransferase OS=Homo sapiens GN=COMT PE=1 SV=2	77	26	91.4	117.9	144.5	146.8	167.9	88.1	31.6
P22033	Methylmalonyl-CoA mutase, mitochondrial OS=Homo sapiens GN=MUT PE=1 SV=4	57	40	342.8	250.1	128.5	50.7	24.0	17.8	14.7
P22059	Oxysterol-binding protein 1 OS=Homo sapiens GN=OSBP PE=1 SV=1	56	37	111.8	100.7	119.8	119.8	95.2	75.4	112.5
P22061	Protein-L-isoaspartate(D-aspartate) O-methyltransferase OS=Homo sapiens GN=PCMT1 PE=1 SV=4	66	12	153.0	104.0	108.1	100.9	90.2	69.0	87.2
P22087	rRNA 2'-O-methyltransferase fibrillarin OS=Homo sapiens GN=FBL PE=1 SV=2	72	24	81.5	50.5	58.9	60.2	96.3	129.5	107.5
P22102	Trifunctional purine biosynthetic protein adenosine-3 OS=Homo sapiens GN=GART PE=1 SV=1	72	68	117.5	91.3	104.7	112.1	86.7	80.8	116.9
P22234	Multifunctional protein ADE2 OS=Homo sapiens GN=PAICS PE=1 SV=3	71	44	104.9	83.6	95.6	115.1	80.4	80.3	132.0
P22307	Non-specific lipid-transfer protein OS=Homo sapiens GN=SCP2 PE=1 SV=2	70	47	88.5	148.9	178.9	179.0	150.9	49.8	16.9
P22314	Ubiquitin-like modifier-activating enzyme 1 OS=Homo sapiens GN=UBA1 PE=1 SV=3	75	68	103.6	84.8	100.9	113.8	83.0	77.8	129.2
P22392	Nucleoside diphosphate kinase B OS=Homo sapiens GN=NME2 PE=1 SV=1	84	15	106.3	46.4	88.6	111.0	83.4	76.0	138.8
P22570	NADPH:adrenodoxin oxidoreductase, mitochondrial OS=Homo sapiens GN=FDXR PE=1 SV=3	75	35	313.5	290.8	126.9	50.9	21.2	13.9	10.6
P22626	Heterogeneous nuclear ribonucleoproteins A2/B1 OS=Homo sapiens GN=HNRNPA2B1 PE=1 SV=2	78	42	39.6	23.5	41.6	59.2	112.1	165.5	133.0
P22681	E3 ubiquitin-protein ligase CBL OS=Homo sapiens GN=CBL PE=1 SV=2	55	29	128.6	65.0	96.4	114.9	98.0	87.9	116.7
P22695	Cytochrome b-c1 complex subunit 2, mitochondrial OS=Homo sapiens GN=UQCRC2 PE=1 SV=3	74	31	339.5	286.9	159.0	55.4	20.7	8.6	5.1
P22830	Ferrochelatase, mitochondrial OS=Homo sapiens GN=FECH PE=1 SV=2	72	33	366.6	246.4	137.3	48.2	21.8	10.9	9.6
P23193	Transcription elongation factor A protein 1 OS=Homo sapiens GN=TCEA1 PE=1 SV=2	70	30	70.1	31.7	79.9	96.5	100.6	144.9	148.5
P23246	Splicing factor, proline- and glutamine-rich OS=Homo sapiens GN=SFPQ PE=1 SV=2	60	53	36.9	44.3	51.0	66.8	117.8	175.7	137.8
P23258	Tubulin gamma-1 chain OS=Homo sapiens GN=TUBG1 PE=1 SV=2	90	37	78.7	64.7	69.6	76.1	140.9	148.1	95.1
P23284	Peptidyl-prolyl cis-trans isomerase B OS=Homo sapiens GN=PPIB PE=1 SV=2	71	30	79.9	140.0	152.1	167.7	148.1	87.8	33.4
P23368	NAD-dependent malic enzyme, mitochondrial OS=Homo sapiens GN=ME2 PE=1 SV=1	84	47	331.4	249.0	141.5	63.7	28.8	14.1	19.2
P23381	Tryptophan--tRNA ligase, cytoplasmic OS=Homo sapiens GN=WARS PE=1 SV=2	61	29	112.9	71.9	92.3	109.3	85.6	84.5	117.8
P23396	40S ribosomal protein S3 OS=Homo sapiens GN=RPS3 PE=1 SV=2	90	37	41.5	49.7	50.1	66.0	110.0	171.6	120.9
P23434	Glycine cleavage system H protein, mitochondrial OS=Homo sapiens GN=GCSH PE=1 SV=2	39	3	313.7	322.9	117.0	57.7	17.7	8.0	9.3
P23458	Tyrosine-protein kinase JAK1 OS=Homo sapiens GN=JAK1 PE=1 SV=2	56	65	96.2	135.7	157.5	146.4	158.3	70.4	35.6
P23526	Adenosylhomocysteinase OS=Homo sapiens GN=AHCY PE=1 SV=4	56	33	101.3	75.6	97.3	114.4	77.4	75.6	138.4
P23528	Cofilin-1 OS=Homo sapiens GN=CFL1 PE=1 SV=3	90	30	80.9	62.5	98.1	124.6	68.4	49.0	179.0
P23588	Eukaryotic translation initiation factor 4B OS=Homo sapiens GN=EIF4B PE=1 SV=2	61	42	80.9	64.8	79.7	89.6	94.7	110.0	119.3
P23634	Plasma membrane calcium-transporting ATPase 4 OS=Homo sapiens GN=ATP2B4 PE=1 SV=2	53	84	86.4	132.6	163.6	158.7	141.2	65.0	34.2
P23743	Diacylglycerol kinase alpha OS=Homo sapiens GN=DGKA PE=1 SV=3	62	44	113.1	111.0	104.0	108.1	99.3	102.0	101.0
P23786	Carnitine O-palmitoyltransferase 2, mitochondrial OS=Homo sapiens GN=CPT2 PE=1 SV=2	62	46	326.0	298.6	134.0	43.6	16.0	8.7	6.6
P23919	Thymidylate kinase OS=Homo sapiens GN=DTYMK PE=1 SV=4	80	20	137.4	98.8	98.2	108.2	71.5	77.8	87.7
P23921	Ribonucleoside-diphosphate reductase large subunit OS=Homo sapiens GN=RRM1 PE=1 SV=1	63	39	100.9	75.6	85.4	96.8	67.2	64.7	173.0
P24534	Elongation factor 1-beta OS=Homo sapiens GN=EEF1B2 PE=1 SV=3	74	18	86.8	65.5	86.6	103.3	101.2	121.0	131.3
P24539	ATP synthase F(0) complex subunit B1, mitochondrial OS=Homo sapiens GN=ATP5F1 PE=1 SV=2	57	26	339.0	278.0	152.7	55.6	19.0	9.1	4.8
P24666	Low molecular weight phosphotyrosine protein phosphatase OS=Homo sapiens GN=ACP1 PE=1 SV=3	85	15	95.8	107.9	100.7	112.0	75.7	67.0	114.9
P24723	Protein kinase C eta type OS=Homo sapiens GN=PRKCH PE=1 SV=4	38	25	86.1	151.0	165.7	152.1	138.0	56.7	32.4
P24752	Acetyl-CoA acetyltransferase, mitochondrial OS=Homo sapiens GN=ACAT1 PE=1 SV=1	76	41	325.5	314.3	117.5	51.0	20.5	12.3	8.7
P24928	DNA-directed RNA polymerase II subunit RPB1 OS=Homo sapiens GN=POLR2A PE=1 SV=2	44	67	77.5	55.8	76.6	90.3	82.1	97.1	174.1
P24941	Cyclin-dependent kinase 2 OS=Homo sapiens GN=CDK2 PE=1 SV=2	68	23	114.8	88.4	89.9	94.5	96.7	99.5	102.2
P25054	Adenomatous polyposis coli protein OS=Homo sapiens GN=APC PE=1 SV=2	16	33	95.7	119.4	143.6	125.2	157.6	145.1	85.8
P25098	Beta-adrenergic receptor kinase 1 OS=Homo sapiens GN=ADRBK1 PE=1 SV=2	61	43	96.5	92.4	94.1	93.7	90.0	97.1	112.5
P25205	DNA replication licensing factor MCM3 OS=Homo sapiens GN=MCM3 PE=1 SV=3	73	64	86.2	61.3	76.7	85.7	70.8	80.6	153.2
P25325	3-mercaptopyruvate sulfurtransferase OS=Homo sapiens GN=MPST PE=1 SV=3	68	17	193.0	153.6	121.5	89.8	56.0	50.8	72.0
P25398	40S ribosomal protein S12 OS=Homo sapiens GN=RPS12 PE=1 SV=3	72	18	37.7	43.0	49.1	65.0	116.5	178.0	103.2
P25445	Tumor necrosis factor receptor superfamily member 6 OS=Homo sapiens GN=FAS PE=1 SV=1	45	18	56.8	60.1	212.1	194.0	92.6	96.4	43.1
P25490	Transcriptional repressor protein YY1 OS=Homo sapiens GN=YY1 PE=1 SV=2	27	14	130.3	35.1	109.4	81.7	111.8	148.1	116.7
P25685	DnaJ homolog subfamily B member 1 OS=Homo sapiens GN=DNAJB1 PE=1 SV=4	66	28	123.2	102.0	104.1	99.5	105.5	118.6	86.8
P25705	ATP synthase subunit alpha, mitochondrial OS=Homo sapiens GN=ATP5A1 PE=1 SV=1	80	63	272.8	323.7	156.8	64.5	22.6	15.0	11.6
P25786	Proteasome subunit alpha type-1 OS=Homo sapiens GN=PSMA1 PE=1 SV=1	92	30	62.6	51.3	68.7	90.7	60.1	54.4	201.7
P25787	Proteasome subunit alpha type-2 OS=Homo sapiens GN=PSMA2 PE=1 SV=2	60	17	76.4	32.4	84.9	98.9	69.8	72.5	168.5
P25788	Proteasome subunit alpha type-3 OS=Homo sapiens GN=PSMA3 PE=1 SV=2	58	22	101.4	61.6	88.4	96.5	78.6	74.2	172.8
P25789	Proteasome subunit alpha type-4 OS=Homo sapiens GN=PSMA4 PE=1 SV=1	76	23	97.3	42.5	73.2	79.6	75.2	72.9	190.9
P26196	Probable ATP-dependent RNA helicase DDX6 OS=Homo sapiens GN=DDX6 PE=1 SV=2	83	40	54.6	53.9	57.1	68.6	118.5	151.4	124.4
P26358	DNA (cytosine-5)-methyltransferase 1 OS=Homo sapiens GN=DNMT1 PE=1 SV=2	51	78	84.4	74.6	76.0	75.6	96.7	114.9	112.9
P26368	Splicing factor U2AF 65 kDa subunit OS=Homo sapiens GN=U2AF2 PE=1 SV=4	57	23	38.2	29.3	45.2	63.2	122.7	179.2	131.4
P26373	60S ribosomal protein L13 OS=Homo sapiens GN=RPL13 PE=1 SV=4	63	28	38.8	46.4	52.6	73.5	104.3	160.9	137.3
P26440	Isovaleryl-CoA dehydrogenase, mitochondrial OS=Homo sapiens GN=IVD PE=1 SV=1	55	23	352.7	234.3	134.2	44.5	22.3	16.5	14.9
P26583	High mobility group protein B2 OS=Homo sapiens GN=HMGB2 PE=1 SV=2	56	28	73.9	89.3	70.1	91.8	97.5	111.1	117.0
P26599	Polypyrimidine tract-binding protein 1 OS=Homo sapiens GN=PTBP1 PE=1 SV=1	79	36	34.9	33.8	42.5	55.1	136.5	181.1	117.0
P26639	Threonine--tRNA ligase, cytoplasmic OS=Homo sapiens GN=TARS PE=1 SV=3	69	62	103.1	82.3	91.5	96.9	92.7	101.7	137.1
P26640	Valine--tRNA ligase OS=Homo sapiens GN=VARS PE=1 SV=4	58	77	98.9	85.5	94.2	100.4	84.9	85.2	134.3
P26641	Elongation factor 1-gamma OS=Homo sapiens GN=EEF1G PE=1 SV=3	75	37	80.3	59.4	84.8	98.7	96.2	123.0	150.4
P26885	Peptidyl-prolyl cis-trans isomerase FKBP2 OS=Homo sapiens GN=FKBP2 PE=1 SV=2	76	17	85.3	145.8	145.4	149.5	155.9	86.3	32.0
P27105	Erythrocyte band 7 integral membrane protein OS=Homo sapiens GN=STOM PE=1 SV=3	68	15	73.4	146.0	180.0	184.9	166.7	94.4	53.6
P27348	14-3-3 protein theta OS=Homo sapiens GN=YWHAQ PE=1 SV=1	82	32	88.6	56.9	98.6	116.4	83.7	83.1	127.4
P27361	Mitogen-activated protein kinase 3 OS=Homo sapiens GN=MAPK3 PE=1 SV=4	54	18	105.9	104.3	98.9	101.1	83.3	77.6	95.8
P27448	MAP/microtubule affinity-regulating kinase 3 OS=Homo sapiens GN=MARK3 PE=1 SV=4	59	42	64.4	98.4	110.4	111.8	135.1	126.9	88.4
P27635	60S ribosomal protein L10 OS=Homo sapiens GN=RPL10 PE=1 SV=4	69	26	30.2	59.2	55.2	74.3	104.3	158.9	121.1
P27694	Replication protein A 70 kDa DNA-binding subunit OS=Homo sapiens GN=RPA1 PE=1 SV=2	57	44	48.1	46.7	60.7	71.4	69.9	98.0	210.7
P27695	DNA-(apurinic or apyrimidinic site) lyase OS=Homo sapiens GN=APEX1 PE=1 SV=2	68	28	78.2	58.7	65.2	73.4	115.2	144.3	124.9
P27707	Deoxycytidine kinase OS=Homo sapiens GN=DCK PE=1 SV=1	57	12	118.9	89.0	97.6	108.3	75.1	78.3	128.8
P27708	CAD protein OS=Homo sapiens GN=CAD PE=1 SV=3	65	115	100.0	84.2	90.7	94.8	81.2	66.2	148.5
P27797	Calreticulin OS=Homo sapiens GN=CALR PE=1 SV=1	79	41	76.6	176.9	149.7	180.5	149.6	75.7	24.9
P27816	Microtubule-associated protein 4 OS=Homo sapiens GN=MAP4 PE=1 SV=3	77	89	38.5	36.0	50.8	64.9	106.8	159.6	146.6
P27824	Calnexin OS=Homo sapiens GN=CANX PE=1 SV=2	62	52	73.7	144.4	150.0	172.0	159.8	88.0	27.2
P27986	Phosphatidylinositol 3-kinase regulatory subunit alpha OS=Homo sapiens GN=PIK3R1 PE=1 SV=2	52	34	104.9	115.5	122.1	129.3	125.6	104.1	93.3
P28062	Proteasome subunit beta type-8 OS=Homo sapiens GN=PSMB8 PE=1 SV=3	64	17	90.9	63.5	79.5	101.7	85.5	74.1	159.4
P28065	Proteasome subunit beta type-9 OS=Homo sapiens GN=PSMB9 PE=1 SV=2	62	9	77.9	61.1	79.2	85.5	68.7	62.8	131.2
P28066	Proteasome subunit alpha type-5 OS=Homo sapiens GN=PSMA5 PE=1 SV=3	70	15	104.5	57.5	74.9	97.6	81.5	75.4	211.4
P28070	Proteasome subunit beta type-4 OS=Homo sapiens GN=PSMB4 PE=1 SV=4	63	11	73.2	51.0	73.5	86.0	70.4	65.5	156.3
P28072	Proteasome subunit beta type-6 OS=Homo sapiens GN=PSMB6 PE=1 SV=4	59	10	79.3	55.6	83.2	97.2	76.6	81.2	165.3
P28074	Proteasome subunit beta type-5 OS=Homo sapiens GN=PSMB5 PE=1 SV=3	70	21	71.2	48.7	76.0	91.3	66.3	73.2	191.7
P28288	ATP-binding cassette sub-family D member 3 OS=Homo sapiens GN=ABCD3 PE=1 SV=1	54	45	95.5	149.2	179.5	169.0	138.3	46.1	17.3
P28290	Sperm-specific antigen 2 OS=Homo sapiens GN=SSFA2 PE=1 SV=3	33	33	97.3	109.5	181.3	164.7	155.8	79.1	30.9
P28331	NADH-ubiquinone oxidoreductase 75 kDa subunit, mitochondrial OS=Homo sapiens GN=NDUFS1 PE=1 SV=3	70	44	296.7	304.2	133.0	53.7	23.7	17.9	13.2
P28340	DNA polymerase delta catalytic subunit OS=Homo sapiens GN=POLD1 PE=1 SV=2	70	68	91.3	97.3	92.2	102.1	82.5	82.7	130.4
P28482	Mitogen-activated protein kinase 1 OS=Homo sapiens GN=MAPK1 PE=1 SV=3	61	22	105.6	104.0	100.9	106.6	88.0	78.8	112.7
P28715	DNA repair protein complementing XP-G cells OS=Homo sapiens GN=ERCC5 PE=1 SV=3	26	23	87.2	60.6	79.7	85.5	87.9	83.8	116.3
P28799	Granulins OS=Homo sapiens GN=GRN PE=1 SV=2	38	16	63.9	93.3	166.7	191.0	165.9	82.7	37.0
P28838	Cytosol aminopeptidase OS=Homo sapiens GN=LAP3 PE=1 SV=3	82	43	186.6	194.7	107.7	88.5	55.9	47.9	84.9
P28907	ADP-ribosyl cyclase/cyclic ADP-ribose hydrolase 1 OS=Homo sapiens GN=CD38 PE=1 SV=2	55	28	86.5	132.3	166.2	153.4	153.8	74.4	38.9
P28908	Tumor necrosis factor receptor superfamily member 8 OS=Homo sapiens GN=TNFRSF8 PE=1 SV=1	41	22	89.0	123.3	173.6	168.9	160.2	83.8	44.3
P29016	T-cell surface glycoprotein CD1b OS=Homo sapiens GN=CD1B PE=1 SV=1	26	7	70.3	73.8	117.0	134.1	159.9	115.8	100.4
P29084	Transcription initiation factor IIE subunit beta OS=Homo sapiens GN=GTF2E2 PE=1 SV=1	70	20	64.9	48.2	86.1	108.3	72.2	119.5	153.4
P29144	Tripeptidyl-peptidase 2 OS=Homo sapiens GN=TPP2 PE=1 SV=4	61	73	75.5	59.2	75.4	88.5	98.2	105.1	140.1
P29218	Inositol monophosphatase 1 OS=Homo sapiens GN=IMPA1 PE=1 SV=1	56	14	98.7	79.3	93.5	121.9	79.4	83.3	139.8
P29323	Ephrin type-B receptor 2 OS=Homo sapiens GN=EPHB2 PE=1 SV=5	30	26	67.6	140.7	156.6	149.6	138.3	73.1	40.2
P29350	Tyrosine-protein phosphatase non-receptor type 6 OS=Homo sapiens GN=PTPN6 PE=1 SV=1	65	37	95.3	113.1	95.2	99.1	107.7	103.1	99.5
P29401	Transketolase OS=Homo sapiens GN=TKT PE=1 SV=3	83	49	84.6	62.4	86.0	107.8	76.2	79.8	148.9
P29558	RNA-binding motif, single-stranded-interacting protein 1 OS=Homo sapiens GN=RBMS1 PE=1 SV=3	52	13	37.0	26.3	44.6	62.7	101.7	136.1	121.1
P29590	Protein PML OS=Homo sapiens GN=PML PE=1 SV=3	50	43	112.0	68.7	102.4	111.5	86.2	87.1	147.6
P29597	Non-receptor tyrosine-protein kinase TYK2 OS=Homo sapiens GN=TYK2 PE=1 SV=3	42	42	64.6	141.1	148.2	146.4	133.6	77.8	48.3
P29692	Elongation factor 1-delta OS=Homo sapiens GN=EEF1D PE=1 SV=5	69	23	48.5	44.7	60.2	78.2	64.9	79.3	176.8
P29728	2'-5'-oligoadenylate synthase 2 OS=Homo sapiens GN=OAS2 PE=1 SV=3	34	27	87.3	76.1	103.8	98.2	123.5	98.8	80.7
P30038	Delta-1-pyrroline-5-carboxylate dehydrogenase, mitochondrial OS=Homo sapiens GN=ALDH4A1 PE=1 SV=3	51	25	219.3	268.7	97.7	76.3	47.1	74.5	21.4
P30040	Endoplasmic reticulum resident protein 29 OS=Homo sapiens GN=ERP29 PE=1 SV=4	67	21	87.3	131.5	146.6	153.1	151.8	77.6	31.4
P30041	Peroxiredoxin-6 OS=Homo sapiens GN=PRDX6 PE=1 SV=3	71	22	101.7	79.5	92.6	99.3	75.2	66.1	109.2
P30042	ES1 protein homolog, mitochondrial OS=Homo sapiens GN=C21orf33 PE=1 SV=3	65	16	306.9	335.2	119.9	48.1	16.7	10.8	10.3
P30043	Flavin reductase (NADPH) OS=Homo sapiens GN=BLVRB PE=1 SV=3	67	9	129.6	101.0	116.0	125.6	104.0	76.2	106.5
P30044	Peroxiredoxin-5, mitochondrial OS=Homo sapiens GN=PRDX5 PE=1 SV=4	62	16	211.5	225.4	119.4	85.9	57.8	42.5	58.6
P30046	D-dopachrome decarboxylase OS=Homo sapiens GN=DDT PE=1 SV=3	40	5	164.2	116.5	133.6	130.8	119.7	75.9	97.0
P30048	Thioredoxin-dependent peroxide reductase, mitochondrial OS=Homo sapiens GN=PRDX3 PE=1 SV=3	59	16	282.5	279.8	118.7	54.5	25.5	22.1	25.2
P30050	60S ribosomal protein L12 OS=Homo sapiens GN=RPL12 PE=1 SV=1	69	15	39.4	38.6	54.6	66.7	121.6	214.2	119.2
P30084	Enoyl-CoA hydratase, mitochondrial OS=Homo sapiens GN=ECHS1 PE=1 SV=4	73	25	279.8	354.1	121.1	55.5	15.2	8.8	6.7
P30085	UMP-CMP kinase OS=Homo sapiens GN=CMPK1 PE=1 SV=3	63	15	139.3	116.8	114.6	126.6	87.6	81.6	116.5
P30086	Phosphatidylethanolamine-binding protein 1 OS=Homo sapiens GN=PEBP1 PE=1 SV=3	81	16	103.8	88.7	111.6	130.6	94.3	86.1	138.4
P30101	Protein disulfide-isomerase A3 OS=Homo sapiens GN=PDIA3 PE=1 SV=4	85	64	79.4	130.5	158.4	169.6	154.0	81.0	23.9
P30153	Serine/threonine-protein phosphatase 2A 65 kDa regulatory subunit A alpha isoform OS=Homo sapiens GN=PPP2R1A PE=1 SV=4	67	49	113.9	69.7	105.5	114.5	97.6	85.6	109.9
P30154	Serine/threonine-protein phosphatase 2A 65 kDa regulatory subunit A beta isoform OS=Homo sapiens GN=PPP2R1B PE=1 SV=3	52	31	120.9	87.9	108.8	128.5	108.9	102.3	124.4
P30260	Cell division cycle protein 27 homolog OS=Homo sapiens GN=CDC27 PE=1 SV=2	45	33	84.2	62.6	69.5	55.2	84.1	93.8	153.2
P30405	Peptidyl-prolyl cis-trans isomerase F, mitochondrial OS=Homo sapiens GN=PPIF PE=1 SV=1	82	19	248.5	387.5	122.0	53.4	19.3	15.1	12.3
P30414	NK-tumor recognition protein OS=Homo sapiens GN=NKTR PE=1 SV=2	14	14	75.7	64.8	70.6	114.4	136.7	166.4	225.6
P30419	Glycylpeptide N-tetradecanoyltransferase 1 OS=Homo sapiens GN=NMT1 PE=1 SV=2	43	28	63.1	52.7	62.7	75.8	128.9	157.9	112.1
P30504	HLA class I histocompatibility antigen, Cw-4 alpha chain OS=Homo sapiens GN=HLA-C PE=1 SV=1	61	28	63.0	133.5	140.4	143.7	125.3	83.4	50.5
P30519	Heme oxygenase 2 OS=Homo sapiens GN=HMOX2 PE=1 SV=2	78	34	83.2	124.8	130.5	133.8	170.0	84.9	30.5
P30520	Adenylosuccinate synthetase isozyme 2 OS=Homo sapiens GN=ADSS PE=1 SV=3	52	28	120.8	82.7	110.1	125.3	97.9	87.4	139.4
P30533	Alpha-2-macroglobulin receptor-associated protein OS=Homo sapiens GN=LRPAP1 PE=1 SV=1	56	26	87.8	106.3	134.7	142.7	159.7	84.2	26.5
P30566	Adenylosuccinate lyase OS=Homo sapiens GN=ADSL PE=1 SV=2	67	28	124.4	94.0	104.2	124.8	95.6	80.2	138.8
P30622	CAP-Gly domain-containing linker protein 1 OS=Homo sapiens GN=CLIP1 PE=1 SV=2	43	58	95.8	104.4	112.2	114.0	104.9	93.6	123.4
P30626	Sorcin OS=Homo sapiens GN=SRI PE=1 SV=1	57	12	110.0	87.5	102.7	119.2	89.1	87.9	134.4
P30679	Guanine nucleotide-binding protein subunit alpha-15 OS=Homo sapiens GN=GNA15 PE=1 SV=2	42	17	99.7	135.8	162.2	169.4	154.7	74.8	44.6
P30825	High affinity cationic amino acid transporter 1 OS=Homo sapiens GN=SLC7A1 PE=1 SV=1	13	8	87.2	61.5	151.8	131.1	153.3	88.1	51.3
P30876	DNA-directed RNA polymerase II subunit RPB2 OS=Homo sapiens GN=POLR2B PE=1 SV=1	53	54	106.1	90.0	93.4	101.3	83.6	84.3	132.8
P31040	Succinate dehydrogenase [ubiquinone] flavoprotein subunit, mitochondrial OS=Homo sapiens GN=SDHA PE=1 SV=2	77	44	273.2	273.7	127.2	55.2	25.2	24.9	23.5
P31146	Coronin-1A OS=Homo sapiens GN=CORO1A PE=1 SV=4	65	48	99.3	142.3	152.4	149.4	99.9	61.2	69.8
P31150	Rab GDP dissociation inhibitor alpha OS=Homo sapiens GN=GDI1 PE=1 SV=2	80	40	87.0	84.9	101.0	123.3	89.1	84.9	144.2
P31153	S-adenosylmethionine synthase isoform type-2 OS=Homo sapiens GN=MAT2A PE=1 SV=1	67	35	101.1	73.6	96.9	111.8	71.9	74.1	129.4
P31350	Ribonucleoside-diphosphate reductase subunit M2 OS=Homo sapiens GN=RRM2 PE=1 SV=1	69	31	92.1	69.7	89.6	112.9	70.7	77.0	190.9
P31483	Nucleolysin TIA-1 isoform p40 OS=Homo sapiens GN=TIA1 PE=1 SV=3	58	19	56.6	33.4	70.8	80.6	131.7	188.5	124.7
P31689	DnaJ homolog subfamily A member 1 OS=Homo sapiens GN=DNAJA1 PE=1 SV=2	75	34	109.7	94.3	94.0	97.9	91.2	78.2	101.6
P31749	RAC-alpha serine/threonine-protein kinase OS=Homo sapiens GN=AKT1 PE=1 SV=2	63	26	99.8	102.4	144.0	149.2	132.8	78.4	79.8
P31751	RAC-beta serine/threonine-protein kinase OS=Homo sapiens GN=AKT2 PE=1 SV=2	64	29	90.4	108.3	145.6	162.3	120.9	79.9	83.5
P31785	Cytokine receptor common subunit gamma OS=Homo sapiens GN=IL2RG PE=1 SV=1	34	13	89.1	82.9	136.6	129.8	173.5	109.8	44.6
P31930	Cytochrome b-c1 complex subunit 1, mitochondrial OS=Homo sapiens GN=UQCRC1 PE=1 SV=3	73	33	287.7	301.7	139.5	53.5	20.5	12.6	8.7
P31937	3-hydroxyisobutyrate dehydrogenase, mitochondrial OS=Homo sapiens GN=HIBADH PE=1 SV=2	62	22	332.5	302.9	113.2	47.6	17.5	9.4	5.3
P31939	Bifunctional purine biosynthesis protein PURH OS=Homo sapiens GN=ATIC PE=1 SV=3	93	62	95.9	108.7	108.7	125.3	84.3	68.4	119.8
P31942	Heterogeneous nuclear ribonucleoprotein H3 OS=Homo sapiens GN=HNRNPH3 PE=1 SV=2	76	18	63.7	44.4	62.0	65.3	121.4	153.3	92.7
P31943	Heterogeneous nuclear ribonucleoprotein H OS=Homo sapiens GN=HNRNPH1 PE=1 SV=4	65	29	124.3	99.8	82.8	73.4	90.0	110.2	91.9
P31946	14-3-3 protein beta/alpha OS=Homo sapiens GN=YWHAB PE=1 SV=3	72	27	71.0	62.8	120.2	153.0	81.0	81.8	138.6
P31948	Stress-induced-phosphoprotein 1 OS=Homo sapiens GN=STIP1 PE=1 SV=1	77	82	89.9	87.6	94.6	120.6	72.3	71.5	128.3
P32119	Peroxiredoxin-2 OS=Homo sapiens GN=PRDX2 PE=1 SV=5	74	20	112.1	81.5	102.1	115.0	81.7	74.8	120.4
P32121	Beta-arrestin-2 OS=Homo sapiens GN=ARRB2 PE=1 SV=2	52	17	127.2	127.9	142.2	131.7	100.2	93.1	107.3
P32189	Glycerol kinase OS=Homo sapiens GN=GK PE=1 SV=3	45	21	289.7	184.4	146.2	70.6	57.4	38.1	28.4
P32321	Deoxycytidylate deaminase OS=Homo sapiens GN=DCTD PE=1 SV=2	70	7	125.2	81.7	102.0	115.1	89.4	83.1	130.4
P32322	Pyrroline-5-carboxylate reductase 1, mitochondrial OS=Homo sapiens GN=PYCR1 PE=1 SV=2	61	20	346.5	272.3	106.8	44.4	21.5	17.5	13.2
P32455	Guanylate-binding protein 1 OS=Homo sapiens GN=GBP1 PE=1 SV=2	50	33	103.4	71.2	107.5	133.5	84.1	88.0	143.3
P32519	ETS-related transcription factor Elf-1 OS=Homo sapiens GN=ELF1 PE=1 SV=2	37	14	81.7	98.6	84.9	82.5	93.9	89.3	117.9
P32780	General transcription factor IIH subunit 1 OS=Homo sapiens GN=GTF2H1 PE=1 SV=1	41	19	82.8	67.9	65.0	78.7	169.6	183.7	136.0
P32856	Syntaxin-2 OS=Homo sapiens GN=STX2 PE=2 SV=3	50	14	81.9	126.4	164.9	156.1	138.5	75.3	35.2
P32942	Intercellular adhesion molecule 3 OS=Homo sapiens GN=ICAM3 PE=1 SV=2	27	18	65.3	147.6	192.7	190.8	138.6	72.8	39.8
P32969	60S ribosomal protein L9 OS=Homo sapiens GN=RPL9 PE=1 SV=1	80	20	32.5	40.8	52.8	69.5	109.8	178.6	134.1
P33121	Long-chain-fatty-acid--CoA ligase 1 OS=Homo sapiens GN=ACSL1 PE=1 SV=1	50	30	135.8	168.7	161.7	142.0	116.6	56.8	29.0
P33176	Kinesin-1 heavy chain OS=Homo sapiens GN=KIF5B PE=1 SV=1	75	83	111.3	81.6	103.0	106.5	92.9	88.2	122.2
P33240	Cleavage stimulation factor subunit 2 OS=Homo sapiens GN=CSTF2 PE=1 SV=1	56	21	49.2	47.9	60.4	66.0	126.5	176.3	128.6
P33241	Lymphocyte-specific protein 1 OS=Homo sapiens GN=LSP1 PE=1 SV=1	51	14	88.8	141.9	162.0	150.5	109.5	62.2	58.6
P33316	Deoxyuridine 5'-triphosphate nucleotidohydrolase, mitochondrial OS=Homo sapiens GN=DUT PE=1 SV=4	56	16	144.2	151.1	104.4	115.4	79.4	73.8	97.0
P33527	Multidrug resistance-associated protein 1 OS=Homo sapiens GN=ABCC1 PE=1 SV=3	52	69	103.3	144.4	180.4	157.4	140.9	57.5	30.3
P33897	ATP-binding cassette sub-family D member 1 OS=Homo sapiens GN=ABCD1 PE=1 SV=2	30	19	61.8	138.4	191.9	225.3	146.1	50.3	28.0
P33981	Dual specificity protein kinase TTK OS=Homo sapiens GN=TTK PE=1 SV=2	50	31	137.1	167.5	142.7	112.7	110.6	91.1	75.9
P33991	DNA replication licensing factor MCM4 OS=Homo sapiens GN=MCM4 PE=1 SV=5	65	53	103.0	81.4	91.6	106.1	84.0	90.6	135.9
P33992	DNA replication licensing factor MCM5 OS=Homo sapiens GN=MCM5 PE=1 SV=5	65	49	88.6	55.1	71.9	81.7	68.7	83.1	182.7
P33993	DNA replication licensing factor MCM7 OS=Homo sapiens GN=MCM7 PE=1 SV=4	75	56	117.3	80.3	104.9	116.5	74.0	79.1	155.7
P34059	N-acetylgalactosamine-6-sulfatase OS=Homo sapiens GN=GALNS PE=1 SV=1	34	15	56.3	135.9	172.0	188.5	166.4	78.6	33.5
P34896	Serine hydroxymethyltransferase, cytosolic OS=Homo sapiens GN=SHMT1 PE=1 SV=1	55	24	111.7	70.8	99.9	109.1	99.1	111.8	155.4
P34897	Serine hydroxymethyltransferase, mitochondrial OS=Homo sapiens GN=SHMT2 PE=1 SV=3	84	50	312.3	298.7	132.5	53.6	19.6	14.7	15.6
P34913	Bifunctional epoxide hydrolase 2 OS=Homo sapiens GN=EPHX2 PE=1 SV=2	64	24	95.1	151.8	170.5	158.8	136.7	63.8	37.0
P34932	Heat shock 70 kDa protein 4 OS=Homo sapiens GN=HSPA4 PE=1 SV=4	84	91	107.0	65.2	112.9	119.4	88.2	77.7	139.2
P34947	G protein-coupled receptor kinase 5 OS=Homo sapiens GN=GRK5 PE=1 SV=1	25	11	82.1	132.0	167.0	151.0	174.2	79.0	46.9
P35080	Profilin-2 OS=Homo sapiens GN=PFN2 PE=1 SV=3	28	5	83.7	67.0	101.1	108.3	73.9	75.2	120.4
P35221	Catenin alpha-1 OS=Homo sapiens GN=CTNNA1 PE=1 SV=1	70	56	79.3	114.7	141.3	137.1	133.6	83.1	69.1
P35222	Catenin beta-1 OS=Homo sapiens GN=CTNNB1 PE=1 SV=1	54	32	88.9	130.7	153.1	141.3	154.9	75.7	38.2
P35232	Prohibitin OS=Homo sapiens GN=PHB PE=1 SV=1	93	32	297.8	327.5	137.8	62.3	21.5	10.0	8.0
P35236	Tyrosine-protein phosphatase non-receptor type 7 OS=Homo sapiens GN=PTPN7 PE=1 SV=3	67	20	108.0	114.9	103.1	111.2	83.0	75.2	115.0
P35240	Merlin OS=Homo sapiens GN=NF2 PE=1 SV=1	42	24	71.1	130.4	159.0	157.9	141.2	82.3	45.4
P35241	Radixin OS=Homo sapiens GN=RDX PE=1 SV=1	72	54	71.5	94.2	139.3	140.1	141.2	90.6	74.4
P35249	Replication factor C subunit 4 OS=Homo sapiens GN=RFC4 PE=1 SV=2	90	35	75.3	55.2	75.9	83.8	96.2	129.6	127.6
P35250	Replication factor C subunit 2 OS=Homo sapiens GN=RFC2 PE=1 SV=3	74	31	93.1	65.0	73.9	76.0	103.3	123.8	133.8
P35251	Replication factor C subunit 1 OS=Homo sapiens GN=RFC1 PE=1 SV=4	46	55	53.8	56.8	62.6	71.8	115.4	150.5	142.9
P35268	60S ribosomal protein L22 OS=Homo sapiens GN=RPL22 PE=1 SV=2	70	11	41.0	29.5	48.5	64.1	122.4	190.8	116.9
P35269	General transcription factor IIF subunit 1 OS=Homo sapiens GN=GTF2F1 PE=1 SV=2	45	28	68.7	48.9	83.8	111.9	87.8	129.3	161.2
P35270	Sepiapterin reductase OS=Homo sapiens GN=SPR PE=1 SV=1	58	14	161.3	126.9	101.8	86.5	83.7	87.4	81.0
P35527	Keratin, type I cytoskeletal 9 OS=Homo sapiens GN=KRT9 PE=1 SV=3	49	20	191.9	90.9	240.2	53.9	63.8	163.4	37.9
P35573	Glycogen debranching enzyme OS=Homo sapiens GN=AGL PE=1 SV=3	59	77	80.0	69.0	95.5	116.5	96.5	99.8	116.4
P35579	Myosin-9 OS=Homo sapiens GN=MYH9 PE=1 SV=4	78	216	81.9	85.1	105.2	110.6	69.3	54.0	158.1
P35580	Myosin-10 OS=Homo sapiens GN=MYH10 PE=1 SV=3	71	189	100.4	120.7	127.4	118.7	82.9	57.0	119.1
P35606	Coatomer subunit beta' OS=Homo sapiens GN=COPB2 PE=1 SV=2	72	62	92.7	98.4	111.8	114.9	73.6	64.5	130.2
P35610	Sterol O-acyltransferase 1 OS=Homo sapiens GN=SOAT1 PE=1 SV=3	27	15	90.8	129.1	134.3	140.1	165.9	85.1	28.3
P35611	Alpha-adducin OS=Homo sapiens GN=ADD1 PE=1 SV=2	62	44	92.9	116.7	129.6	120.4	107.9	104.2	92.4
P35612	Beta-adducin OS=Homo sapiens GN=ADD2 PE=1 SV=3	26	16	110.0	123.2	127.2	130.7	127.9	117.9	131.9
P35613	Basigin OS=Homo sapiens GN=BSG PE=1 SV=2	42	14	103.4	161.1	155.4	145.6	158.8	54.3	28.3
P35626	Beta-adrenergic receptor kinase 2 OS=Homo sapiens GN=ADRBK2 PE=1 SV=2	51	31	78.1	88.9	108.7	111.9	99.0	120.7	76.7
P35637	RNA-binding protein FUS OS=Homo sapiens GN=FUS PE=1 SV=1	37	25	50.3	45.8	49.6	63.7	131.6	179.2	125.2
P35658	Nuclear pore complex protein Nup214 OS=Homo sapiens GN=NUP214 PE=1 SV=2	33	48	103.4	115.8	127.1	130.5	117.5	73.9	78.0
P35659	Protein DEK OS=Homo sapiens GN=DEK PE=1 SV=1	43	25	89.0	74.8	67.5	63.2	77.0	87.1	98.8
P35754	Glutaredoxin-1 OS=Homo sapiens GN=GLRX PE=1 SV=2	81	7	121.3	89.9	108.0	115.4	89.5	80.1	125.3
P35813	Protein phosphatase 1A OS=Homo sapiens GN=PPM1A PE=1 SV=1	65	22	121.7	92.9	104.5	118.3	98.4	96.3	128.6
P35908	Keratin, type II cytoskeletal 2 epidermal OS=Homo sapiens GN=KRT2 PE=1 SV=2	73	41	129.1	59.2	212.5	78.3	80.5	99.7	62.0
P35914	Hydroxymethylglutaryl-CoA lyase, mitochondrial OS=Homo sapiens GN=HMGCL PE=1 SV=2	48	18	166.1	168.9	138.6	99.2	83.1	51.9	28.8
P35998	26S protease regulatory subunit 7 OS=Homo sapiens GN=PSMC2 PE=1 SV=3	82	43	89.5	71.2	87.4	108.1	68.7	61.6	157.5
P36404	ADP-ribosylation factor-like protein 2 OS=Homo sapiens GN=ARL2 PE=1 SV=4	53	11	156.9	87.9	106.9	96.8	75.3	59.4	93.8
P36405	ADP-ribosylation factor-like protein 3 OS=Homo sapiens GN=ARL3 PE=1 SV=2	75	12	111.7	84.4	116.7	130.3	87.2	77.4	108.6
P36507	Dual specificity mitogen-activated protein kinase kinase 2 OS=Homo sapiens GN=MAP2K2 PE=1 SV=1	56	26	141.4	107.7	121.0	120.4	82.6	56.8	87.7
P36542	ATP synthase subunit gamma, mitochondrial OS=Homo sapiens GN=ATP5C1 PE=1 SV=1	56	21	398.8	203.4	159.4	54.4	21.3	11.8	7.8
P36543	V-type proton ATPase subunit E 1 OS=Homo sapiens GN=ATP6V1E1 PE=1 SV=1	69	22	60.8	72.4	118.5	146.4	109.4	91.5	132.1
P36551	Oxygen-dependent coproporphyrinogen-III oxidase, mitochondrial OS=Homo sapiens GN=CPOX PE=1 SV=3	63	32	269.2	376.0	133.3	54.4	19.6	8.5	8.3
P36578	60S ribosomal protein L4 OS=Homo sapiens GN=RPL4 PE=1 SV=5	60	44	40.0	44.9	54.5	67.5	127.6	178.5	121.1
P36639	7,8-dihydro-8-oxoguanine triphosphatase OS=Homo sapiens GN=NUDT1 PE=1 SV=3	40	11	129.5	90.2	102.6	98.1	83.6	72.7	68.4
P36776	Lon protease homolog, mitochondrial OS=Homo sapiens GN=LONP1 PE=1 SV=2	66	69	316.2	296.7	126.2	49.8	20.5	13.1	13.6
P36871	Phosphoglucomutase-1 OS=Homo sapiens GN=PGM1 PE=1 SV=3	67	41	114.3	75.3	102.1	116.8	87.6	82.6	140.3
P36915	Guanine nucleotide-binding protein-like 1 OS=Homo sapiens GN=GNL1 PE=1 SV=2	48	27	70.7	55.7	94.9	113.1	55.0	58.9	153.3
P36956	Sterol regulatory element-binding protein 1 OS=Homo sapiens GN=SREBF1 PE=1 SV=2	17	18	68.3	79.6	131.2	135.4	168.9	108.0	46.0
P36957	Dihydrolipoyllysine-residue succinyltransferase component of 2-oxoglutarate dehydrogenase complex, mitochondrial OS=Homo sapiens GN=DLST PE=1 SV=4	37	17	316.4	296.7	121.6	43.0	18.3	11.4	14.1
P36969	Phospholipid hydroperoxide glutathione peroxidase, mitochondrial OS=Homo sapiens GN=GPX4 PE=1 SV=3	66	16	119.7	92.8	107.3	107.4	95.5	75.0	84.8
P37108	Signal recognition particle 14 kDa protein OS=Homo sapiens GN=SRP14 PE=1 SV=2	54	14	64.3	55.7	85.3	111.2	115.1	168.2	182.6
P37235	Hippocalcin-like protein 1 OS=Homo sapiens GN=HPCAL1 PE=1 SV=3	54	10	166.5	102.2	106.2	125.2	142.9	85.7	72.6
P37268	Squalene synthase OS=Homo sapiens GN=FDFT1 PE=1 SV=1	72	33	82.1	125.2	135.6	145.0	162.5	89.2	37.6
P37802	Transgelin-2 OS=Homo sapiens GN=TAGLN2 PE=1 SV=3	93	26	113.7	85.2	112.6	124.6	93.7	82.5	124.3
P37837	Transaldolase OS=Homo sapiens GN=TALDO1 PE=1 SV=2	59	32	98.3	73.5	92.2	108.8	74.8	75.0	128.9
P38117	Electron transfer flavoprotein subunit beta OS=Homo sapiens GN=ETFB PE=1 SV=3	88	28	271.3	313.6	124.9	58.6	29.0	23.2	22.8
P38159	RNA-binding motif protein, X chromosome OS=Homo sapiens GN=RBMX PE=1 SV=3	71	44	32.8	22.9	38.9	52.0	128.8	176.8	122.7
P38432	Coilin OS=Homo sapiens GN=COIL PE=1 SV=1	40	24	38.1	17.1	42.4	53.9	148.3	242.2	161.0
P38606	V-type proton ATPase catalytic subunit A OS=Homo sapiens GN=ATP6V1A PE=1 SV=2	82	43	86.0	92.0	123.1	138.8	131.9	90.7	92.5
P38646	Stress-70 protein, mitochondrial OS=Homo sapiens GN=HSPA9 PE=1 SV=2	71	72	282.2	337.8	124.2	54.1	19.9	13.8	11.6
P38919	Eukaryotic initiation factor 4A-III OS=Homo sapiens GN=EIF4A3 PE=1 SV=4	74	39	60.8	35.5	50.6	58.8	96.6	164.5	161.8
P38935	DNA-binding protein SMUBP-2 OS=Homo sapiens GN=IGHMBP2 PE=1 SV=3	66	62	39.6	30.9	47.2	57.9	117.2	191.3	119.6
P39019	40S ribosomal protein S19 OS=Homo sapiens GN=RPS19 PE=1 SV=2	74	20	22.3	18.1	57.4	86.4	74.2	211.4	140.6
P39023	60S ribosomal protein L3 OS=Homo sapiens GN=RPL3 PE=1 SV=2	77	52	38.2	59.4	51.7	67.0	118.5	174.9	116.7
P39656	Dolichyl-diphosphooligosaccharide--protein glycosyltransferase 48 kDa subunit OS=Homo sapiens GN=DDOST PE=1 SV=4	49	20	81.3	112.3	152.4	163.4	166.9	85.9	25.7
P39687	Acidic leucine-rich nuclear phosphoprotein 32 family member A OS=Homo sapiens GN=ANP32A PE=1 SV=1	58	20	116.7	75.4	97.8	114.8	81.7	81.4	135.4
P39748	Flap endonuclease 1 OS=Homo sapiens GN=FEN1 PE=1 SV=1	63	27	76.3	82.8	76.9	88.4	100.8	125.4	128.8
P40121	Macrophage-capping protein OS=Homo sapiens GN=CAPG PE=1 SV=2	61	20	96.2	112.1	98.4	117.7	82.6	76.0	118.1
P40222	Alpha-taxilin OS=Homo sapiens GN=TXLNA PE=1 SV=3	75	39	44.0	45.1	64.8	84.2	132.8	184.8	106.9
P40227	T-complex protein 1 subunit zeta OS=Homo sapiens GN=CCT6A PE=1 SV=3	85	50	102.4	86.0	100.0	110.8	88.4	83.0	117.9
P40306	Proteasome subunit beta type-10 OS=Homo sapiens GN=PSMB10 PE=1 SV=1	58	11	71.3	72.1	82.6	92.3	66.2	69.7	124.4
P40429	60S ribosomal protein L13a OS=Homo sapiens GN=RPL13A PE=1 SV=2	64	27	33.8	45.9	54.8	68.8	105.8	162.8	126.6
P40692	DNA mismatch repair protein Mlh1 OS=Homo sapiens GN=MLH1 PE=1 SV=1	55	33	90.4	66.2	82.0	90.5	72.7	95.1	138.1
P40763	Signal transducer and activator of transcription 3 OS=Homo sapiens GN=STAT3 PE=1 SV=2	59	41	126.2	117.0	116.7	123.5	92.0	83.3	136.3
P40818	Ubiquitin carboxyl-terminal hydrolase 8 OS=Homo sapiens GN=USP8 PE=1 SV=1	38	35	64.1	52.4	66.7	71.0	94.7	132.6	160.6
P40855	Peroxisomal biogenesis factor 19 OS=Homo sapiens GN=PEX19 PE=1 SV=1	59	18	121.7	106.6	119.6	132.8	114.0	69.4	79.8
P40925	Malate dehydrogenase, cytoplasmic OS=Homo sapiens GN=MDH1 PE=1 SV=4	58	26	101.3	48.7	101.9	122.1	92.1	92.5	130.9
P40926	Malate dehydrogenase, mitochondrial OS=Homo sapiens GN=MDH2 PE=1 SV=3	76	38	269.6	312.2	166.3	70.7	20.5	13.2	15.0
P40937	Replication factor C subunit 5 OS=Homo sapiens GN=RFC5 PE=1 SV=1	77	27	82.1	94.5	86.9	86.9	110.3	141.9	156.0
P40938	Replication factor C subunit 3 OS=Homo sapiens GN=RFC3 PE=1 SV=2	78	33	71.2	79.2	66.3	76.5	96.3	125.3	124.8
P40939	Trifunctional enzyme subunit alpha, mitochondrial OS=Homo sapiens GN=HADHA PE=1 SV=2	87	80	321.4	280.9	159.0	56.9	21.4	12.4	10.5
P41091	Eukaryotic translation initiation factor 2 subunit 3 OS=Homo sapiens GN=EIF2S3 PE=1 SV=3	65	37	49.4	36.6	52.4	66.1	96.0	161.7	160.1
P41214	Eukaryotic translation initiation factor 2D OS=Homo sapiens GN=EIF2D PE=1 SV=3	69	28	65.0	53.9	71.2	70.5	111.3	137.1	140.0
P41223	Protein BUD31 homolog OS=Homo sapiens GN=BUD31 PE=1 SV=2	69	12	50.8	52.9	61.7	67.5	108.6	151.8	128.6
P41227	N-alpha-acetyltransferase 10 OS=Homo sapiens GN=NAA10 PE=1 SV=1	86	15	125.4	55.4	86.5	97.2	89.9	94.9	107.3
P41236	Protein phosphatase inhibitor 2 OS=Homo sapiens GN=PPP1R2 PE=1 SV=2	34	8	103.1	86.6	106.4	117.8	84.3	74.4	124.9
P41240	Tyrosine-protein kinase CSK OS=Homo sapiens GN=CSK PE=1 SV=1	73	33	113.8	127.1	131.8	138.4	111.0	82.1	94.4
P41250	Glycine--tRNA ligase OS=Homo sapiens GN=GARS PE=1 SV=3	78	61	134.1	131.0	112.0	113.3	74.3	68.0	116.7
P41252	Isoleucine--tRNA ligase, cytoplasmic OS=Homo sapiens GN=IARS PE=1 SV=2	65	90	68.8	68.7	70.0	78.2	80.1	104.1	158.4
P41440	Folate transporter 1 OS=Homo sapiens GN=SLC19A1 PE=1 SV=3	19	10	64.0	158.8	157.5	151.0	145.3	78.4	39.5
P41567	Eukaryotic translation initiation factor 1 OS=Homo sapiens GN=EIF1 PE=1 SV=1	72	15	70.5	47.9	75.5	75.5	101.2	134.9	122.8
P41732	Tetraspanin-7 OS=Homo sapiens GN=TSPAN7 PE=1 SV=2	18	4	84.0	85.7	110.2	139.1	180.6	112.6	70.5
P42166	Lamina-associated polypeptide 2, isoform alpha OS=Homo sapiens GN=TMPO PE=1 SV=2	80	56	50.4	43.4	52.0	64.5	98.7	109.5	167.2
P42167	Lamina-associated polypeptide 2, isoforms beta/gamma OS=Homo sapiens GN=TMPO PE=1 SV=2	63	29	88.9	134.8	128.6	133.9	132.9	69.4	28.0
P42224	Signal transducer and activator of transcription 1-alpha/beta OS=Homo sapiens GN=STAT1 PE=1 SV=2	57	47	110.1	106.6	109.9	115.7	98.8	81.2	98.8
P42285	Superkiller viralicidic activity 2-like 2 OS=Homo sapiens GN=SKIV2L2 PE=1 SV=3	52	61	47.8	40.9	51.6	61.8	85.6	128.9	159.7
P42331	Rho GTPase-activating protein 25 OS=Homo sapiens GN=ARHGAP25 PE=1 SV=2	52	28	104.0	101.2	112.0	114.9	116.2	114.2	101.1
P42345	Serine/threonine-protein kinase mTOR OS=Homo sapiens GN=MTOR PE=1 SV=1	38	78	71.7	80.0	83.2	93.2	101.9	105.6	116.9
P42356	Phosphatidylinositol 4-kinase alpha OS=Homo sapiens GN=PI4KA PE=1 SV=3	31	54	70.4	115.2	121.5	115.2	132.7	97.6	71.6
P42566	Epidermal growth factor receptor substrate 15 OS=Homo sapiens GN=EPS15 PE=1 SV=2	54	36	113.6	125.1	146.4	139.8	121.3	72.7	78.2
P42574	Caspase-3 OS=Homo sapiens GN=CASP3 PE=1 SV=2	63	14	108.8	64.5	103.3	130.4	83.6	78.8	131.7
P42575	Caspase-2 OS=Homo sapiens GN=CASP2 PE=1 SV=2	53	20	112.9	72.6	95.2	104.4	79.9	81.3	118.5
P42677	40S ribosomal protein S27 OS=Homo sapiens GN=RPS27 PE=1 SV=3	45	8	39.9	50.6	48.4	64.4	115.8	169.3	97.1
P42694	Probable helicase with zinc finger domain OS=Homo sapiens GN=HELZ PE=1 SV=2	39	58	62.7	49.4	75.4	86.0	116.9	180.1	135.1
P42695	Condensin-2 complex subunit D3 OS=Homo sapiens GN=NCAPD3 PE=1 SV=2	31	39	59.8	52.8	68.5	74.2	114.5	147.6	101.7
P42696	RNA-binding protein 34 OS=Homo sapiens GN=RBM34 PE=1 SV=2	63	31	45.3	42.4	51.4	63.3	77.2	115.6	196.3
P42704	Leucine-rich PPR motif-containing protein, mitochondrial OS=Homo sapiens GN=LRPPRC PE=1 SV=3	79	124	293.6	296.7	118.3	51.6	22.0	16.1	15.5
P42765	3-ketoacyl-CoA thiolase, mitochondrial OS=Homo sapiens GN=ACAA2 PE=1 SV=2	86	33	275.4	292.1	119.2	55.8	28.8	17.2	19.0
P42766	60S ribosomal protein L35 OS=Homo sapiens GN=RPL35 PE=1 SV=2	52	11	8.9	7.7	38.4	113.2	25.6	36.6	300.1
P42768	Wiskott-Aldrich syndrome protein OS=Homo sapiens GN=WAS PE=1 SV=4	57	22	83.4	100.6	108.7	110.2	141.1	127.8	87.5
P42785	Lysosomal Pro-X carboxypeptidase OS=Homo sapiens GN=PRCP PE=1 SV=1	27	16	63.6	67.9	195.9	225.6	148.8	76.7	24.3
P42858	Huntingtin OS=Homo sapiens GN=HTT PE=1 SV=2	24	55	115.4	76.5	121.4	122.5	106.0	93.7	133.5
P42892	Endothelin-converting enzyme 1 OS=Homo sapiens GN=ECE1 PE=1 SV=2	44	31	81.4	90.0	112.8	121.0	149.9	124.9	79.0
P43007	Neutral amino acid transporter A OS=Homo sapiens GN=SLC1A4 PE=1 SV=1	29	14	86.4	149.3	153.1	128.1	144.9	50.6	35.4
P43034	Platelet-activating factor acetylhydrolase IB subunit alpha OS=Homo sapiens GN=PAFAH1B1 PE=1 SV=2	73	34	114.0	101.0	106.5	123.4	93.6	77.1	115.8
P43155	Carnitine O-acetyltransferase OS=Homo sapiens GN=CRAT PE=1 SV=5	39	20	302.8	311.5	133.0	67.4	32.1	16.0	8.1
P43243	Matrin-3 OS=Homo sapiens GN=MATR3 PE=1 SV=2	62	65	66.9	55.7	62.2	82.5	101.6	129.9	121.9
P43250	G protein-coupled receptor kinase 6 OS=Homo sapiens GN=GRK6 PE=1 SV=2	51	28	89.0	118.7	142.8	142.0	142.3	87.4	49.8
P43307	Translocon-associated protein subunit alpha OS=Homo sapiens GN=SSR1 PE=1 SV=3	21	4	97.2	94.6	127.4	113.4	153.5	65.6	22.1
P43378	Tyrosine-protein phosphatase non-receptor type 9 OS=Homo sapiens GN=PTPN9 PE=1 SV=1	32	15	81.1	61.5	90.5	88.0	115.9	86.7	100.4
P43403	Tyrosine-protein kinase ZAP-70 OS=Homo sapiens GN=ZAP70 PE=1 SV=1	83	53	100.2	79.7	115.2	128.5	93.0	77.2	115.3
P43487	Ran-specific GTPase-activating protein OS=Homo sapiens GN=RANBP1 PE=1 SV=1	68	12	136.9	77.6	121.9	128.0	96.5	81.4	123.7
P43490	Nicotinamide phosphoribosyltransferase OS=Homo sapiens GN=NAMPT PE=1 SV=1	70	27	137.4	66.8	109.6	112.9	89.9	82.1	121.8
P43686	26S protease regulatory subunit 6B OS=Homo sapiens GN=PSMC4 PE=1 SV=2	80	39	113.6	83.4	92.4	97.2	77.8	66.1	112.8
P43897	Elongation factor Ts, mitochondrial OS=Homo sapiens GN=TSFM PE=1 SV=2	65	29	372.3	238.0	142.8	46.5	18.9	9.7	8.2
P45880	Voltage-dependent anion-selective channel protein 2 OS=Homo sapiens GN=VDAC2 PE=1 SV=2	72	22	268.8	242.9	139.6	69.2	35.7	14.6	18.5
P45954	Short/branched chain specific acyl-CoA dehydrogenase, mitochondrial OS=Homo sapiens GN=ACADSB PE=1 SV=1	55	20	331.1	297.6	139.2	52.0	24.0	13.0	14.5
P45973	Chromobox protein homolog 5 OS=Homo sapiens GN=CBX5 PE=1 SV=1	73	16	104.4	104.5	87.5	81.0	84.7	94.2	105.7
P45974	Ubiquitin carboxyl-terminal hydrolase 5 OS=Homo sapiens GN=USP5 PE=1 SV=2	47	37	124.6	96.8	112.5	115.5	92.4	83.7	127.6
P45984	Mitogen-activated protein kinase 9 OS=Homo sapiens GN=MAPK9 PE=1 SV=2	36	13	108.6	73.5	99.2	86.0	71.5	71.9	120.0
P45985	Dual specificity mitogen-activated protein kinase kinase 4 OS=Homo sapiens GN=MAP2K4 PE=1 SV=1	29	8	86.7	93.8	124.4	152.5	84.7	92.4	265.9
P46013	Antigen KI-67 OS=Homo sapiens GN=MKI67 PE=1 SV=2	58	149	78.7	61.4	65.5	73.3	121.4	163.4	89.3
P46060	Ran GTPase-activating protein 1 OS=Homo sapiens GN=RANGAP1 PE=1 SV=1	60	32	107.3	104.8	126.1	133.7	115.6	79.9	98.5
P46063	ATP-dependent DNA helicase Q1 OS=Homo sapiens GN=RECQL PE=1 SV=3	58	36	56.3	57.5	57.1	69.0	97.6	152.0	160.1
P46087	Probable 28S rRNA (cytosine(4447)-C(5))-methyltransferase OS=Homo sapiens GN=NOP2 PE=1 SV=2	47	42	61.4	52.5	53.8	57.1	102.2	139.1	161.1
P46108	Adapter molecule crk OS=Homo sapiens GN=CRK PE=1 SV=2	55	14	120.1	84.9	107.8	111.7	111.7	88.6	115.5
P46109	Crk-like protein OS=Homo sapiens GN=CRKL PE=1 SV=1	66	20	100.9	101.4	89.2	102.2	86.4	69.0	93.8
P46379	Large proline-rich protein BAG6 OS=Homo sapiens GN=BAG6 PE=1 SV=2	43	32	113.0	100.8	110.9	123.8	101.4	85.3	139.5
P46459	Vesicle-fusing ATPase OS=Homo sapiens GN=NSF PE=1 SV=3	74	73	75.3	99.2	124.0	132.0	164.7	116.0	46.6
P46531	Neurogenic locus notch homolog protein 1 OS=Homo sapiens GN=NOTCH1 PE=1 SV=4	20	34	67.9	116.3	124.8	132.2	154.2	101.7	56.9
P46734	Dual specificity mitogen-activated protein kinase kinase 3 OS=Homo sapiens GN=MAP2K3 PE=1 SV=2	47	17	117.9	87.7	92.1	97.5	100.1	103.2	112.6
P46736	Lys-63-specific deubiquitinase BRCC36 OS=Homo sapiens GN=BRCC3 PE=1 SV=2	35	10	97.7	80.2	98.6	104.2	77.9	76.8	113.4
P46776	60S ribosomal protein L27a OS=Homo sapiens GN=RPL27A PE=1 SV=2	52	14	45.4	39.2	48.5	59.3	114.4	163.9	103.8
P46777	60S ribosomal protein L5 OS=Homo sapiens GN=RPL5 PE=1 SV=3	81	46	35.2	62.0	54.0	74.4	123.6	179.7	126.1
P46778	60S ribosomal protein L21 OS=Homo sapiens GN=RPL21 PE=1 SV=2	71	19	38.8	45.8	50.3	65.4	123.5	170.6	109.7
P46779	60S ribosomal protein L28 OS=Homo sapiens GN=RPL28 PE=1 SV=3	61	19	29.0	24.9	48.9	66.4	90.9	177.0	120.0
P46781	40S ribosomal protein S9 OS=Homo sapiens GN=RPS9 PE=1 SV=3	76	34	28.0	34.9	45.1	59.6	85.5	161.7	131.4
P46782	40S ribosomal protein S5 OS=Homo sapiens GN=RPS5 PE=1 SV=4	50	16	48.6	46.1	55.9	65.6	118.1	160.8	108.4
P46783	40S ribosomal protein S10 OS=Homo sapiens GN=RPS10 PE=1 SV=1	87	25	41.5	32.2	53.0	69.2	110.9	170.4	121.8
P46926	Glucosamine-6-phosphate isomerase 1 OS=Homo sapiens GN=GNPDA1 PE=1 SV=1	82	21	81.2	63.2	75.2	93.0	69.7	77.8	176.6
P46939	Utrophin OS=Homo sapiens GN=UTRN PE=1 SV=2	53	159	100.2	125.3	182.2	159.1	141.1	65.4	38.3
P46940	Ras GTPase-activating-like protein IQGAP1 OS=Homo sapiens GN=IQGAP1 PE=1 SV=1	68	126	99.6	96.2	129.9	129.3	102.9	69.0	96.0
P46976	Glycogenin-1 OS=Homo sapiens GN=GYG1 PE=1 SV=4	25	11	52.0	40.2	51.2	53.4	99.3	142.9	127.9
P46977	Dolichyl-diphosphooligosaccharide--protein glycosyltransferase subunit STT3A OS=Homo sapiens GN=STT3A PE=1 SV=2	30	29	95.2	105.1	136.5	137.5	171.5	79.4	23.5
P47755	F-actin-capping protein subunit alpha-2 OS=Homo sapiens GN=CAPZA2 PE=1 SV=3	84	20	116.4	91.2	129.1	136.4	109.9	95.7	133.3
P47756	F-actin-capping protein subunit beta OS=Homo sapiens GN=CAPZB PE=1 SV=4	65	23	110.5	112.1	120.6	128.5	107.6	84.1	105.0
P47813	Eukaryotic translation initiation factor 1A, X-chromosomal OS=Homo sapiens GN=EIF1AX PE=1 SV=2	55	12	42.4	44.5	56.3	68.8	70.6	105.4	184.5
P47897	Glutamine--tRNA ligase OS=Homo sapiens GN=QARS PE=1 SV=1	73	64	84.3	71.4	81.9	81.9	86.6	96.4	139.3
P47914	60S ribosomal protein L29 OS=Homo sapiens GN=RPL29 PE=1 SV=2	31	8	19.4	25.4	33.5	46.7	79.2	114.8	209.6
P47985	Cytochrome b-c1 complex subunit Rieske, mitochondrial OS=Homo sapiens GN=UQCRFS1 PE=1 SV=2	64	18	330.5	265.2	133.9	49.3	26.0	22.4	12.4
P48047	ATP synthase subunit O, mitochondrial OS=Homo sapiens GN=ATP5O PE=1 SV=1	80	22	304.7	329.0	132.0	52.9	20.7	12.6	6.8
P48059	LIM and senescent cell antigen-like-containing domain protein 1 OS=Homo sapiens GN=LIMS1 PE=1 SV=4	66	22	96.0	105.3	142.8	139.7	145.1	89.6	59.9
P48147	Prolyl endopeptidase OS=Homo sapiens GN=PREP PE=1 SV=2	70	48	119.6	81.6	105.2	112.5	87.7	78.1	141.4
P48426	Phosphatidylinositol 5-phosphate 4-kinase type-2 alpha OS=Homo sapiens GN=PIP4K2A PE=1 SV=2	40	23	119.8	118.6	151.7	130.1	130.5	52.1	42.4
P48444	Coatomer subunit delta OS=Homo sapiens GN=ARCN1 PE=1 SV=1	67	39	115.5	98.2	119.5	116.4	81.0	69.0	107.8
P48449	Lanosterol synthase OS=Homo sapiens GN=LSS PE=1 SV=1	56	41	85.1	128.5	138.6	137.8	147.2	95.7	40.7
P48454	Serine/threonine-protein phosphatase 2B catalytic subunit gamma isoform OS=Homo sapiens GN=PPP3CC PE=1 SV=3	21	10	130.9	105.6	120.4	149.3	116.6	114.4	138.0
P48506	Glutamate--cysteine ligase catalytic subunit OS=Homo sapiens GN=GCLC PE=1 SV=2	37	25	109.2	80.1	109.4	122.2	92.4	89.6	145.8
P48553	Trafficking protein particle complex subunit 10 OS=Homo sapiens GN=TRAPPC10 PE=1 SV=2	28	22	119.6	56.3	113.7	101.7	108.5	96.2	96.1
P48556	26S proteasome non-ATPase regulatory subunit 8 OS=Homo sapiens GN=PSMD8 PE=1 SV=2	45	23	126.4	72.5	94.0	96.9	80.4	78.0	163.5
P48634	Protein PRRC2A OS=Homo sapiens GN=PRRC2A PE=1 SV=3	42	71	48.3	46.0	57.7	68.2	103.4	151.3	156.9
P48637	Glutathione synthetase OS=Homo sapiens GN=GSS PE=1 SV=1	63	31	76.9	64.4	98.8	119.8	78.5	77.3	144.0
P48643	T-complex protein 1 subunit epsilon OS=Homo sapiens GN=CCT5 PE=1 SV=1	87	61	120.4	71.8	107.5	118.9	92.0	78.6	115.5
P48651	Phosphatidylserine synthase 1 OS=Homo sapiens GN=PTDSS1 PE=1 SV=1	25	11	38.9	16.8	256.6	341.4	95.4	129.9	20.4
P48723	Heat shock 70 kDa protein 13 OS=Homo sapiens GN=HSPA13 PE=1 SV=1	42	19	79.7	104.9	147.7	148.5	171.7	95.9	34.5
P48729	Casein kinase I isoform alpha OS=Homo sapiens GN=CSNK1A1 PE=1 SV=2	53	19	74.5	72.4	81.2	77.5	85.3	94.7	125.4
P48735	Isocitrate dehydrogenase [NADP], mitochondrial OS=Homo sapiens GN=IDH2 PE=1 SV=2	78	47	316.7	326.3	131.0	48.3	16.3	9.6	7.7
P48739	Phosphatidylinositol transfer protein beta isoform OS=Homo sapiens GN=PITPNB PE=1 SV=2	82	24	101.7	82.0	95.0	104.5	78.5	76.7	114.6
P48960	CD97 antigen OS=Homo sapiens GN=CD97 PE=1 SV=4	34	20	87.7	130.1	148.8	144.2	159.0	75.3	50.3
P49005	DNA polymerase delta subunit 2 OS=Homo sapiens GN=POLD2 PE=1 SV=1	61	24	130.1	101.7	104.2	128.5	97.7	115.1	172.5
P49006	MARCKS-related protein OS=Homo sapiens GN=MARCKSL1 PE=1 SV=2	86	14	65.5	151.0	145.3	156.5	136.0	79.4	51.5
P49069	Calcium signal-modulating cyclophilin ligand OS=Homo sapiens GN=CAMLG PE=1 SV=1	57	14	81.7	113.3	138.8	142.7	159.6	100.1	48.9
P49137	MAP kinase-activated protein kinase 2 OS=Homo sapiens GN=MAPKAPK2 PE=1 SV=1	52	20	90.9	74.4	95.1	109.0	74.5	92.4	155.7
P49189	4-trimethylaminobutyraldehyde dehydrogenase OS=Homo sapiens GN=ALDH9A1 PE=1 SV=3	66	30	216.9	173.9	117.6	85.2	56.2	49.6	80.0
P49207	60S ribosomal protein L34 OS=Homo sapiens GN=RPL34 PE=1 SV=3	50	12	38.4	32.8	52.9	72.4	112.4	166.1	179.7
P49247	Ribose-5-phosphate isomerase OS=Homo sapiens GN=RPIA PE=1 SV=3	66	15	125.7	112.5	115.9	124.4	96.2	85.1	128.0
P49257	Protein ERGIC-53 OS=Homo sapiens GN=LMAN1 PE=1 SV=2	57	35	91.7	92.5	162.1	164.6	143.7	108.6	48.7
P49321	Nuclear autoantigenic sperm protein OS=Homo sapiens GN=NASP PE=1 SV=2	65	39	105.6	83.1	99.7	121.9	82.0	83.8	150.3
P49327	Fatty acid synthase OS=Homo sapiens GN=FASN PE=1 SV=3	57	125	102.7	94.7	103.2	111.4	86.3	77.6	134.6
P49336	Cyclin-dependent kinase 8 OS=Homo sapiens GN=CDK8 PE=1 SV=1	26	8	83.3	60.2	80.4	91.8	99.4	161.3	129.6
P49354	Protein farnesyltransferase/geranylgeranyltransferase type-1 subunit alpha OS=Homo sapiens GN=FNTA PE=1 SV=1	40	14	152.5	91.0	130.8	131.9	104.8	104.2	168.7
P49366	Deoxyhypusine synthase OS=Homo sapiens GN=DHPS PE=1 SV=1	71	20	118.3	74.0	99.3	109.4	91.8	88.7	122.8
P49368	T-complex protein 1 subunit gamma OS=Homo sapiens GN=CCT3 PE=1 SV=4	76	53	92.0	79.8	92.1	110.4	79.4	78.8	122.6
P49411	Elongation factor Tu, mitochondrial OS=Homo sapiens GN=TUFM PE=1 SV=2	76	41	347.0	277.7	127.2	49.2	18.8	10.0	8.8
P49454	Centromere protein F OS=Homo sapiens GN=CENPF PE=1 SV=2	53	157	148.1	92.8	113.3	82.8	88.7	104.8	59.1
P49458	Signal recognition particle 9 kDa protein OS=Homo sapiens GN=SRP9 PE=1 SV=2	66	9	32.4	17.5	72.1	88.4	65.1	153.9	144.2
P49588	Alanine--tRNA ligase, cytoplasmic OS=Homo sapiens GN=AARS PE=1 SV=2	68	69	114.0	76.8	111.7	123.8	86.2	81.8	134.7
P49589	Cysteine--tRNA ligase, cytoplasmic OS=Homo sapiens GN=CARS PE=1 SV=3	55	48	94.1	69.4	87.3	95.6	79.0	78.3	126.0
P49590	Probable histidine--tRNA ligase, mitochondrial OS=Homo sapiens GN=HARS2 PE=1 SV=1	63	37	309.3	293.7	131.4	50.5	23.2	19.0	18.4
P49591	Serine--tRNA ligase, cytoplasmic OS=Homo sapiens GN=SARS PE=1 SV=3	59	33	91.1	76.6	89.8	98.2	127.7	133.9	86.6
P49593	Protein phosphatase 1F OS=Homo sapiens GN=PPM1F PE=1 SV=3	43	11	111.4	109.4	115.7	135.9	87.7	84.4	126.7
P49642	DNA primase small subunit OS=Homo sapiens GN=PRIM1 PE=1 SV=1	48	19	106.0	70.8	83.4	90.4	101.0	103.0	144.0
P49643	DNA primase large subunit OS=Homo sapiens GN=PRIM2 PE=1 SV=2	48	22	90.4	54.0	83.8	89.1	92.2	102.0	136.4
P49674	Casein kinase I isoform epsilon OS=Homo sapiens GN=CSNK1E PE=1 SV=1	51	23	77.2	66.4	67.0	69.8	92.1	97.0	139.5
P49720	Proteasome subunit beta type-3 OS=Homo sapiens GN=PSMB3 PE=1 SV=2	56	15	81.2	49.1	79.4	86.4	69.6	68.8	171.8
P49721	Proteasome subunit beta type-2 OS=Homo sapiens GN=PSMB2 PE=1 SV=1	71	23	90.5	64.6	79.0	85.3	75.2	70.8	160.3
P49736	DNA replication licensing factor MCM2 OS=Homo sapiens GN=MCM2 PE=1 SV=4	67	68	105.9	92.3	93.8	111.7	78.7	78.6	127.9
P49748	Very long-chain specific acyl-CoA dehydrogenase, mitochondrial OS=Homo sapiens GN=ACADVL PE=1 SV=1	69	47	335.9	265.4	144.2	55.6	20.3	12.0	10.6
P49750	YLP motif-containing protein 1 OS=Homo sapiens GN=YLPM1 PE=1 SV=3	37	63	40.9	33.7	48.6	65.3	132.9	185.6	123.2
P49754	Vacuolar protein sorting-associated protein 41 homolog OS=Homo sapiens GN=VPS41 PE=1 SV=3	26	16	84.5	85.4	146.6	158.6	138.8	90.4	81.0
P49755	Transmembrane emp24 domain-containing protein 10 OS=Homo sapiens GN=TMED10 PE=1 SV=2	53	18	82.5	132.7	134.8	132.7	145.4	92.7	30.5
P49756	RNA-binding protein 25 OS=Homo sapiens GN=RBM25 PE=1 SV=3	43	39	39.9	35.3	42.7	57.4	110.7	167.1	134.7
P49757	Protein numb homolog OS=Homo sapiens GN=NUMB PE=1 SV=2	33	23	68.7	104.3	138.7	133.2	129.9	103.2	62.8
P49768	Presenilin-1 OS=Homo sapiens GN=PSEN1 PE=1 SV=1	25	9	79.7	88.5	175.5	166.0	163.4	104.8	53.5
P49770	Translation initiation factor eIF-2B subunit beta OS=Homo sapiens GN=EIF2B2 PE=1 SV=3	42	13	102.6	78.3	110.8	109.3	92.9	103.0	96.5
P49773	Histidine triad nucleotide-binding protein 1 OS=Homo sapiens GN=HINT1 PE=1 SV=2	86	12	102.1	122.8	105.7	137.8	84.0	64.9	121.1
P49790	Nuclear pore complex protein Nup153 OS=Homo sapiens GN=NUP153 PE=1 SV=2	47	49	110.8	98.5	103.1	107.6	86.7	70.1	129.5
P49792	E3 SUMO-protein ligase RanBP2 OS=Homo sapiens GN=RANBP2 PE=1 SV=2	56	171	100.8	92.5	134.0	138.9	122.4	73.2	78.9
P49815	Tuberin OS=Homo sapiens GN=TSC2 PE=1 SV=2	30	38	99.2	102.9	90.6	113.7	109.2	127.6	120.7
P49821	NADH dehydrogenase [ubiquinone] flavoprotein 1, mitochondrial OS=Homo sapiens GN=NDUFV1 PE=1 SV=4	71	33	265.8	260.1	122.9	55.9	32.8	29.6	29.8
P49840	Glycogen synthase kinase-3 alpha OS=Homo sapiens GN=GSK3A PE=1 SV=2	59	21	82.3	104.3	106.9	105.9	102.2	105.8	106.2
P49841	Glycogen synthase kinase-3 beta OS=Homo sapiens GN=GSK3B PE=1 SV=2	69	25	104.4	91.1	90.2	91.5	101.2	108.0	142.8
P49848	Transcription initiation factor TFIID subunit 6 OS=Homo sapiens GN=TAF6 PE=1 SV=1	42	23	104.5	87.7	96.7	84.1	114.8	122.7	128.0
P49903	Selenide, water dikinase 1 OS=Homo sapiens GN=SEPHS1 PE=1 SV=2	59	15	102.3	92.2	106.7	131.1	96.4	81.8	123.5
P49915	GMP synthase [glutamine-hydrolyzing] OS=Homo sapiens GN=GMPS PE=1 SV=1	81	56	108.3	75.2	102.0	116.0	79.4	80.1	125.8
P49916	DNA ligase 3 OS=Homo sapiens GN=LIG3 PE=1 SV=2	54	52	83.5	82.3	70.2	70.3	96.7	113.2	124.8
P49917	DNA ligase 4 OS=Homo sapiens GN=LIG4 PE=1 SV=2	45	28	90.5	75.2	75.1	78.4	91.2	91.0	117.8
P49959	Double-strand break repair protein MRE11A OS=Homo sapiens GN=MRE11A PE=1 SV=3	51	34	78.9	95.3	89.2	93.1	98.4	93.4	133.1
P50148	Guanine nucleotide-binding protein G(q) subunit alpha OS=Homo sapiens GN=GNAQ PE=1 SV=4	77	35	106.6	109.6	167.8	144.0	159.3	74.7	39.1
P50213	Isocitrate dehydrogenase [NAD] subunit alpha, mitochondrial OS=Homo sapiens GN=IDH3A PE=1 SV=1	59	30	340.1	264.7	133.7	54.5	26.0	18.4	17.5
P50238	Cysteine-rich protein 1 OS=Homo sapiens GN=CRIP1 PE=1 SV=3	79	6	23.3	44.8	61.7	119.3	31.1	33.8	210.9
P50395	Rab GDP dissociation inhibitor beta OS=Homo sapiens GN=GDI2 PE=1 SV=2	88	54	107.0	96.6	112.8	137.9	95.6	84.9	143.6
P50402	Emerin OS=Homo sapiens GN=EMD PE=1 SV=1	72	19	77.3	124.1	137.5	147.6	153.9	92.0	39.9
P50416	Carnitine O-palmitoyltransferase 1, liver isoform OS=Homo sapiens GN=CPT1A PE=1 SV=2	47	32	148.0	144.3	141.6	116.7	122.5	68.5	34.5
P50452	Serpin B8 OS=Homo sapiens GN=SERPINB8 PE=1 SV=2	53	24	120.1	77.7	111.4	120.0	90.4	81.9	125.4
P50454	Serpin H1 OS=Homo sapiens GN=SERPINH1 PE=1 SV=2	61	24	103.3	104.9	145.7	148.2	168.1	81.0	24.0
P50502	Hsc70-interacting protein OS=Homo sapiens GN=ST13 PE=1 SV=2	40	20	117.1	77.3	103.1	111.4	82.4	74.1	111.7
P50542	Peroxisomal targeting signal 1 receptor OS=Homo sapiens GN=PEX5 PE=1 SV=3	51	22	110.5	160.5	149.2	162.2	122.2	88.3	66.4
P50552	Vasodilator-stimulated phosphoprotein OS=Homo sapiens GN=VASP PE=1 SV=3	56	22	100.0	137.3	129.3	120.1	123.1	111.6	71.9
P50570	Dynamin-2 OS=Homo sapiens GN=DNM2 PE=1 SV=2	67	64	86.9	99.5	136.0	131.7	84.4	80.2	80.0
P50579	Methionine aminopeptidase 2 OS=Homo sapiens GN=METAP2 PE=1 SV=1	58	25	61.0	47.6	62.1	71.5	106.1	141.1	116.9
P50583	Bis(5'-nucleosyl)-tetraphosphatase [asymmetrical] OS=Homo sapiens GN=NUDT2 PE=1 SV=3	71	8	113.5	64.3	98.3	108.5	72.3	69.3	110.7
P50748	Kinetochore-associated protein 1 OS=Homo sapiens GN=KNTC1 PE=1 SV=1	15	29	87.6	80.8	86.2	95.3	79.3	72.9	136.7
P50750	Cyclin-dependent kinase 9 OS=Homo sapiens GN=CDK9 PE=1 SV=3	38	16	104.6	42.1	92.8	92.0	113.0	141.9	139.0
P50851	Lipopolysaccharide-responsive and beige-like anchor protein OS=Homo sapiens GN=LRBA PE=1 SV=4	28	65	113.1	105.2	106.1	116.9	96.4	82.5	118.1
P50897	Palmitoyl-protein thioesterase 1 OS=Homo sapiens GN=PPT1 PE=1 SV=1	53	18	75.2	125.2	209.4	222.5	158.8	49.7	15.1
P50914	60S ribosomal protein L14 OS=Homo sapiens GN=RPL14 PE=1 SV=4	54	17	20.6	25.5	42.4	83.0	69.0	115.5	196.6
P50990	T-complex protein 1 subunit theta OS=Homo sapiens GN=CCT8 PE=1 SV=4	83	60	114.4	90.8	112.2	125.9	92.4	83.2	129.6
P50991	T-complex protein 1 subunit delta OS=Homo sapiens GN=CCT4 PE=1 SV=4	82	45	91.3	90.0	93.8	106.2	81.7	94.5	129.6
P50995	Annexin A11 OS=Homo sapiens GN=ANXA11 PE=1 SV=1	47	27	119.2	66.3	117.2	125.5	99.0	95.0	130.3
P51003	Poly(A) polymerase alpha OS=Homo sapiens GN=PAPOLA PE=1 SV=4	30	17	103.6	70.9	89.9	96.0	96.6	100.0	129.6
P51114	Fragile X mental retardation syndrome-related protein 1 OS=Homo sapiens GN=FXR1 PE=1 SV=3	62	40	48.1	45.0	60.1	80.2	143.6	222.5	95.8
P51116	Fragile X mental retardation syndrome-related protein 2 OS=Homo sapiens GN=FXR2 PE=1 SV=2	64	35	37.2	35.2	54.2	72.9	137.6	213.7	93.2
P51148	Ras-related protein Rab-5C OS=Homo sapiens GN=RAB5C PE=1 SV=2	71	16	85.4	141.4	143.0	145.4	140.6	92.7	65.0
P51149	Ras-related protein Rab-7a OS=Homo sapiens GN=RAB7A PE=1 SV=1	88	27	103.3	102.4	140.4	129.8	157.0	88.1	42.3
P51151	Ras-related protein Rab-9A OS=Homo sapiens GN=RAB9A PE=1 SV=1	67	10	91.0	113.6	116.7	142.9	170.3	121.2	87.2
P51159	Ras-related protein Rab-27A OS=Homo sapiens GN=RAB27A PE=1 SV=3	41	10	97.4	120.4	120.1	107.3	132.2	76.5	40.0
P51178	1-phosphatidylinositol 4,5-bisphosphate phosphodiesterase delta-1 OS=Homo sapiens GN=PLCD1 PE=1 SV=2	19	10	144.5	64.0	244.8	184.1	161.9	68.2	46.4
P51398	28S ribosomal protein S29, mitochondrial OS=Homo sapiens GN=DAP3 PE=1 SV=1	72	30	367.7	269.1	128.0	40.2	18.8	9.2	11.0
P51532	Transcription activator BRG1 OS=Homo sapiens GN=SMARCA4 PE=1 SV=2	31	52	126.3	91.6	91.9	78.2	86.3	97.5	86.7
P51570	Galactokinase OS=Homo sapiens GN=GALK1 PE=1 SV=1	69	26	133.8	91.1	119.1	116.9	89.0	83.0	118.3
P51571	Translocon-associated protein subunit delta OS=Homo sapiens GN=SSR4 PE=1 SV=1	45	9	77.5	136.4	130.2	152.5	156.4	87.4	37.5
P51572	B-cell receptor-associated protein 31 OS=Homo sapiens GN=BCAP31 PE=1 SV=3	58	26	70.2	130.8	141.0	157.5	155.4	102.4	41.4
P51580	Thiopurine S-methyltransferase OS=Homo sapiens GN=TPMT PE=1 SV=1	40	12	105.3	73.7	100.3	104.5	83.9	78.8	109.0
P51610	Host cell factor 1 OS=Homo sapiens GN=HCFC1 PE=1 SV=2	48	68	56.2	45.1	65.7	77.5	91.7	145.6	155.1
P51648	Fatty aldehyde dehydrogenase OS=Homo sapiens GN=ALDH3A2 PE=1 SV=1	42	21	78.0	155.2	140.7	164.0	167.3	63.7	26.3
P51649	Succinate-semialdehyde dehydrogenase, mitochondrial OS=Homo sapiens GN=ALDH5A1 PE=1 SV=2	57	33	291.9	300.9	151.4	55.5	19.7	12.5	11.2
P51659	Peroxisomal multifunctional enzyme type 2 OS=Homo sapiens GN=HSD17B4 PE=1 SV=3	73	59	89.3	112.9	188.6	187.7	145.6	57.1	25.2
P51665	26S proteasome non-ATPase regulatory subunit 7 OS=Homo sapiens GN=PSMD7 PE=1 SV=2	51	16	103.3	108.9	104.2	116.4	86.3	68.9	137.1
P51692	Signal transducer and activator of transcription 5B OS=Homo sapiens GN=STAT5B PE=1 SV=2	35	26	124.0	94.0	93.9	96.1	64.1	59.8	112.1
P51784	Ubiquitin carboxyl-terminal hydrolase 11 OS=Homo sapiens GN=USP11 PE=1 SV=3	47	44	110.4	84.6	89.0	97.6	76.8	68.6	105.7
P51795	H(+)/Cl(-) exchange transporter 5 OS=Homo sapiens GN=CLCN5 PE=1 SV=1	17	12	39.3	69.5	72.6	114.4	181.7	165.1	77.6
P51798	H(+)/Cl(-) exchange transporter 7 OS=Homo sapiens GN=CLCN7 PE=1 SV=2	23	20	61.1	91.9	147.0	168.5	168.4	104.0	48.2
P51809	Vesicle-associated membrane protein 7 OS=Homo sapiens GN=VAMP7 PE=1 SV=3	67	18	44.2	81.5	90.0	110.4	156.4	131.8	113.0
P51828	Adenylate cyclase type 7 OS=Homo sapiens GN=ADCY7 PE=2 SV=1	17	14	82.3	129.3	154.9	145.1	160.1	69.1	34.6
P51858	Hepatoma-derived growth factor OS=Homo sapiens GN=HDGF PE=1 SV=1	72	19	96.7	83.9	90.8	120.6	94.8	94.4	147.1
P51991	Heterogeneous nuclear ribonucleoprotein A3 OS=Homo sapiens GN=HNRNPA3 PE=1 SV=2	62	38	41.2	49.9	43.3	60.4	128.7	167.4	106.2
P52209	6-phosphogluconate dehydrogenase, decarboxylating OS=Homo sapiens GN=PGD PE=1 SV=3	72	34	113.4	71.2	97.0	105.1	97.9	93.4	120.3
P52272	Heterogeneous nuclear ribonucleoprotein M OS=Homo sapiens GN=HNRNPM PE=1 SV=3	84	70	44.4	48.0	52.0	68.7	116.0	160.4	120.1
P52292	Importin subunit alpha-1 OS=Homo sapiens GN=KPNA2 PE=1 SV=1	66	25	103.7	86.4	92.1	98.6	85.1	80.8	120.0
P52294	Importin subunit alpha-5 OS=Homo sapiens GN=KPNA1 PE=1 SV=3	37	20	115.2	89.8	95.4	98.8	79.3	86.0	131.8
P52298	Nuclear cap-binding protein subunit 2 OS=Homo sapiens GN=NCBP2 PE=1 SV=1	57	12	63.4	39.7	59.5	89.9	120.0	198.5	164.5
P52306	Rap1 GTPase-GDP dissociation stimulator 1 OS=Homo sapiens GN=RAP1GDS1 PE=1 SV=3	59	33	120.4	97.3	98.8	95.3	79.6	75.4	131.1
P52333	Tyrosine-protein kinase JAK3 OS=Homo sapiens GN=JAK3 PE=1 SV=2	35	31	105.0	117.2	130.0	121.1	122.4	98.2	95.7
P52434	DNA-directed RNA polymerases I, II, and III subunit RPABC3 OS=Homo sapiens GN=POLR2H PE=1 SV=4	65	8	125.5	67.0	87.7	102.3	100.5	100.7	117.6
P52566	Rho GDP-dissociation inhibitor 2 OS=Homo sapiens GN=ARHGDIB PE=1 SV=3	91	26	124.9	90.2	123.0	137.2	95.2	85.5	142.7
P52594	Arf-GAP domain and FG repeat-containing protein 1 OS=Homo sapiens GN=AGFG1 PE=1 SV=2	38	19	88.5	170.0	152.2	149.1	103.5	47.0	43.3
P52597	Heterogeneous nuclear ribonucleoprotein F OS=Homo sapiens GN=HNRNPF PE=1 SV=3	72	24	113.1	83.3	92.6	108.1	85.0	90.7	120.1
P52630	Signal transducer and activator of transcription 2 OS=Homo sapiens GN=STAT2 PE=1 SV=1	29	21	93.8	140.9	151.4	149.9	131.6	78.9	72.0
P52732	Kinesin-like protein KIF11 OS=Homo sapiens GN=KIF11 PE=1 SV=2	68	77	79.4	78.1	96.0	105.2	70.8	71.4	124.6
P52756	RNA-binding protein 5 OS=Homo sapiens GN=RBM5 PE=1 SV=2	27	26	47.9	41.5	46.7	67.0	103.9	154.9	153.2
P52758	Ribonuclease UK114 OS=Homo sapiens GN=HRSP12 PE=1 SV=1	53	5	181.4	169.1	129.1	97.9	84.2	54.3	77.7
P52788	Spermine synthase OS=Homo sapiens GN=SMS PE=1 SV=2	64	17	102.4	92.4	104.2	119.9	90.4	80.0	135.2
P52789	Hexokinase-2 OS=Homo sapiens GN=HK2 PE=1 SV=2	53	46	260.0	240.0	118.3	72.8	45.3	32.5	51.5
P52815	39S ribosomal protein L12, mitochondrial OS=Homo sapiens GN=MRPL12 PE=1 SV=2	72	16	227.3	427.4	106.0	50.2	15.3	10.9	6.5
P52888	Thimet oligopeptidase OS=Homo sapiens GN=THOP1 PE=1 SV=2	40	31	108.3	68.9	97.3	114.4	87.4	85.0	142.4
P52907	F-actin-capping protein subunit alpha-1 OS=Homo sapiens GN=CAPZA1 PE=1 SV=3	81	23	126.8	96.0	130.3	130.6	112.4	90.1	109.1
P52948	Nuclear pore complex protein Nup98-Nup96 OS=Homo sapiens GN=NUP98 PE=1 SV=4	26	44	95.7	107.8	110.6	125.7	113.7	77.3	105.4
P53004	Biliverdin reductase A OS=Homo sapiens GN=BLVRA PE=1 SV=2	51	20	111.3	97.2	110.3	117.0	86.6	72.6	110.0
P53007	Tricarboxylate transport protein, mitochondrial OS=Homo sapiens GN=SLC25A1 PE=1 SV=2	62	24	275.7	288.8	133.5	56.8	22.4	18.9	18.5
P53041	Serine/threonine-protein phosphatase 5 OS=Homo sapiens GN=PPP5C PE=1 SV=1	57	29	113.9	80.5	113.7	115.8	95.9	83.3	129.9
P53350	Serine/threonine-protein kinase PLK1 OS=Homo sapiens GN=PLK1 PE=1 SV=1	61	39	92.1	102.7	79.8	67.2	83.6	86.1	87.3
P53365	Arfaptin-2 OS=Homo sapiens GN=ARFIP2 PE=1 SV=1	54	16	94.3	65.4	102.3	111.2	112.8	98.3	105.7
P53367	Arfaptin-1 OS=Homo sapiens GN=ARFIP1 PE=1 SV=2	47	18	120.9	90.9	106.8	115.3	98.4	97.7	119.8
P53396	ATP-citrate synthase OS=Homo sapiens GN=ACLY PE=1 SV=3	62	78	107.3	96.4	99.3	108.5	89.1	78.7	132.8
P53582	Methionine aminopeptidase 1 OS=Homo sapiens GN=METAP1 PE=1 SV=2	68	20	42.9	37.9	70.2	85.1	81.3	160.6	134.8
P53597	Succinyl-CoA ligase [ADP/GDP-forming] subunit alpha, mitochondrial OS=Homo sapiens GN=SUCLG1 PE=1 SV=4	55	23	320.7	262.9	140.8	53.5	23.9	15.2	16.2
P53602	Diphosphomevalonate decarboxylase OS=Homo sapiens GN=MVD PE=1 SV=1	57	17	93.1	81.9	94.1	95.5	82.6	100.6	117.1
P53609	Geranylgeranyl transferase type-1 subunit beta OS=Homo sapiens GN=PGGT1B PE=1 SV=2	22	9	98.2	86.4	94.6	99.7	77.0	70.9	108.3
P53611	Geranylgeranyl transferase type-2 subunit beta OS=Homo sapiens GN=RABGGTB PE=1 SV=2	15	5	107.1	94.7	109.8	124.2	85.2	84.7	139.0
P53618	Coatomer subunit beta OS=Homo sapiens GN=COPB1 PE=1 SV=3	59	70	121.5	109.6	113.3	107.3	88.1	66.7	100.9
P53621	Coatomer subunit alpha OS=Homo sapiens GN=COPA PE=1 SV=2	67	92	96.8	94.2	107.4	106.5	80.3	65.6	112.6
P53634	Dipeptidyl peptidase 1 OS=Homo sapiens GN=CTSC PE=1 SV=2	51	21	62.5	116.4	174.6	189.6	167.1	68.4	24.8
P53671	LIM domain kinase 2 OS=Homo sapiens GN=LIMK2 PE=1 SV=1	40	16	82.9	69.8	75.4	89.8	96.4	126.6	154.3
P53677	AP-3 complex subunit mu-2 OS=Homo sapiens GN=AP3M2 PE=2 SV=1	35	13	89.7	130.3	102.3	110.5	113.0	113.9	157.8
P53701	Cytochrome c-type heme lyase OS=Homo sapiens GN=HCCS PE=1 SV=1	52	19	263.2	359.7	129.8	62.6	20.2	9.6	3.4
P53801	Pituitary tumor-transforming gene 1 protein-interacting protein OS=Homo sapiens GN=PTTG1IP PE=1 SV=1	23	4	46.2	108.3	136.2	145.3	173.0	130.8	57.1
P53814	Smoothelin OS=Homo sapiens GN=SMTN PE=1 SV=7	21	15	116.8	89.4	119.7	94.0	99.3	95.1	104.7
P53985	Monocarboxylate transporter 1 OS=Homo sapiens GN=SLC16A1 PE=1 SV=3	20	13	84.9	164.2	158.8	155.0	143.8	60.5	32.8
P53990	IST1 homolog OS=Homo sapiens GN=IST1 PE=1 SV=1	40	14	99.9	97.3	123.3	126.1	125.8	104.9	99.7
P53992	Protein transport protein Sec24C OS=Homo sapiens GN=SEC24C PE=1 SV=3	57	46	119.0	156.2	133.2	106.1	93.5	85.9	68.4
P53999	Activated RNA polymerase II transcriptional coactivator p15 OS=Homo sapiens GN=SUB1 PE=1 SV=3	69	15	64.3	46.8	100.5	138.8	80.3	109.2	160.8
P54098	DNA polymerase subunit gamma-1 OS=Homo sapiens GN=POLG PE=1 SV=1	43	45	277.9	253.1	123.3	60.5	48.7	54.7	54.2
P54105	Methylosome subunit pICln OS=Homo sapiens GN=CLNS1A PE=1 SV=1	67	8	141.7	128.9	113.7	139.7	107.4	101.7	136.3
P54132	Bloom syndrome protein OS=Homo sapiens GN=BLM PE=1 SV=1	43	49	47.2	45.1	54.7	71.6	128.7	173.8	133.3
P54136	Arginine--tRNA ligase, cytoplasmic OS=Homo sapiens GN=RARS PE=1 SV=2	74	66	72.3	61.1	72.0	77.1	81.7	106.9	157.2
P54577	Tyrosine--tRNA ligase, cytoplasmic OS=Homo sapiens GN=YARS PE=1 SV=4	85	63	105.7	75.3	97.3	111.9	105.9	109.3	128.0
P54578	Ubiquitin carboxyl-terminal hydrolase 14 OS=Homo sapiens GN=USP14 PE=1 SV=3	82	46	117.8	74.8	104.2	111.6	82.7	78.9	127.3
P54619	5'-AMP-activated protein kinase subunit gamma-1 OS=Homo sapiens GN=PRKAG1 PE=1 SV=1	58	22	114.4	76.9	110.2	109.0	96.8	72.5	112.7
P54687	Branched-chain-amino-acid aminotransferase, cytosolic OS=Homo sapiens GN=BCAT1 PE=1 SV=3	44	15	106.0	75.4	100.1	107.0	83.1	73.6	120.9
P54709	Sodium/potassium-transporting ATPase subunit beta-3 OS=Homo sapiens GN=ATP1B3 PE=1 SV=1	70	18	83.8	174.0	184.3	160.1	142.9	54.3	33.7
P54725	UV excision repair protein RAD23 homolog A OS=Homo sapiens GN=RAD23A PE=1 SV=1	71	19	102.8	128.9	87.3	106.9	78.8	55.6	125.1
P54727	UV excision repair protein RAD23 homolog B OS=Homo sapiens GN=RAD23B PE=1 SV=1	53	19	154.3	96.9	102.6	103.3	92.9	79.8	107.1
P54819	Adenylate kinase 2, mitochondrial OS=Homo sapiens GN=AK2 PE=1 SV=2	77	21	321.6	274.3	135.8	58.7	29.2	19.1	21.6
P54886	Delta-1-pyrroline-5-carboxylate synthase OS=Homo sapiens GN=ALDH18A1 PE=1 SV=2	64	54	367.9	311.6	98.6	42.4	14.7	12.6	13.9
P54920	Alpha-soluble NSF attachment protein OS=Homo sapiens GN=NAPA PE=1 SV=3	95	32	64.1	79.6	112.4	129.6	148.6	127.8	72.3
P55010	Eukaryotic translation initiation factor 5 OS=Homo sapiens GN=EIF5 PE=1 SV=2	52	28	92.7	80.3	88.5	104.9	92.1	98.2	127.1
P55011	Solute carrier family 12 member 2 OS=Homo sapiens GN=SLC12A2 PE=1 SV=1	38	46	73.7	142.7	174.9	201.4	114.1	53.4	36.8
P55036	26S proteasome non-ATPase regulatory subunit 4 OS=Homo sapiens GN=PSMD4 PE=1 SV=1	48	18	67.3	45.8	90.4	127.8	59.8	54.3	172.5
P55039	Developmentally-regulated GTP-binding protein 2 OS=Homo sapiens GN=DRG2 PE=1 SV=1	72	28	92.9	89.5	85.7	98.0	80.8	79.0	130.9
P55060	Exportin-2 OS=Homo sapiens GN=CSE1L PE=1 SV=3	53	52	106.0	70.6	85.1	98.2	71.7	69.6	144.5
P55072	Transitional endoplasmic reticulum ATPase OS=Homo sapiens GN=VCP PE=1 SV=4	81	86	90.3	95.6	116.2	128.0	116.3	75.8	97.2
P55081	Microfibrillar-associated protein 1 OS=Homo sapiens GN=MFAP1 PE=1 SV=2	36	18	59.6	48.3	63.9	82.3	98.9	141.5	137.0
P55084	Trifunctional enzyme subunit beta, mitochondrial OS=Homo sapiens GN=HADHB PE=1 SV=3	79	44	313.7	266.0	122.7	47.2	20.2	15.7	16.0
P55145	Mesencephalic astrocyte-derived neurotrophic factor OS=Homo sapiens GN=MANF PE=1 SV=3	59	24	75.6	148.3	146.6	154.9	159.7	75.6	19.5
P55160	Nck-associated protein 1-like OS=Homo sapiens GN=NCKAP1L PE=1 SV=3	31	32	78.1	98.2	102.2	110.1	132.0	108.7	96.8
P55196	Afadin OS=Homo sapiens GN=MLLT4 PE=1 SV=3	28	37	66.0	107.1	120.2	132.1	141.3	109.9	100.9
P55199	RNA polymerase II elongation factor ELL OS=Homo sapiens GN=ELL PE=1 SV=1	50	26	40.4	43.4	51.8	61.6	104.8	182.3	96.0
P55209	Nucleosome assembly protein 1-like 1 OS=Homo sapiens GN=NAP1L1 PE=1 SV=1	48	17	111.5	89.6	103.6	122.5	92.1	85.2	148.8
P55210	Caspase-7 OS=Homo sapiens GN=CASP7 PE=1 SV=1	57	16	89.1	92.2	92.7	102.8	81.5	74.9	108.8
P55265	Double-stranded RNA-specific adenosine deaminase OS=Homo sapiens GN=ADAR PE=1 SV=4	70	95	32.3	35.5	45.0	64.2	103.0	176.5	137.9
P55283	Cadherin-4 OS=Homo sapiens GN=CDH4 PE=2 SV=2	27	14	96.9	135.5	150.0	136.6	166.6	89.0	42.0
P55327	Tumor protein D52 OS=Homo sapiens GN=TPD52 PE=1 SV=2	78	20	125.7	105.9	130.8	137.1	104.9	82.7	110.3
P55735	Protein SEC13 homolog OS=Homo sapiens GN=SEC13 PE=1 SV=3	53	11	88.9	57.5	118.3	130.5	75.2	80.9	184.7
P55769	NHP2-like protein 1 OS=Homo sapiens GN=SNU13 PE=1 SV=3	52	9	58.3	65.6	58.0	77.6	88.0	119.9	103.1
P55786	Puromycin-sensitive aminopeptidase OS=Homo sapiens GN=NPEPPS PE=1 SV=2	55	43	115.8	96.3	101.9	112.8	87.4	75.8	129.1
P55795	Heterogeneous nuclear ribonucleoprotein H2 OS=Homo sapiens GN=HNRNPH2 PE=1 SV=1	54	22	88.7	93.2	83.5	99.9	117.6	156.6	139.6
P55809	Succinyl-CoA:3-ketoacid coenzyme A transferase 1, mitochondrial OS=Homo sapiens GN=OXCT1 PE=1 SV=1	70	34	309.8	317.0	128.3	51.6	17.8	10.2	9.7
P55854	Small ubiquitin-related modifier 3 OS=Homo sapiens GN=SUMO3 PE=1 SV=2	30	4	104.1	65.5	96.0	105.5	98.4	93.9	108.7
P55884	Eukaryotic translation initiation factor 3 subunit B OS=Homo sapiens GN=EIF3B PE=1 SV=3	61	49	78.8	67.1	77.3	89.1	92.4	100.7	160.2
P55899	IgG receptor FcRn large subunit p51 OS=Homo sapiens GN=FCGRT PE=1 SV=1	22	6	49.2	104.5	115.9	144.2	219.5	119.6	93.8
P55957	BH3-interacting domain death agonist OS=Homo sapiens GN=BID PE=1 SV=1	61	10	94.0	95.1	92.6	115.7	85.4	82.2	116.5
P56159	GDNF family receptor alpha-1 OS=Homo sapiens GN=GFRA1 PE=2 SV=2	39	18	94.2	94.1	137.2	135.4	127.5	105.5	63.6
P56182	Ribosomal RNA processing protein 1 homolog A OS=Homo sapiens GN=RRP1 PE=1 SV=1	44	19	62.4	40.9	55.4	60.5	105.4	141.4	128.6
P56192	Methionine--tRNA ligase, cytoplasmic OS=Homo sapiens GN=MARS PE=1 SV=2	59	54	62.5	56.6	63.2	68.7	70.6	89.2	174.5
P56202	Cathepsin W OS=Homo sapiens GN=CTSW PE=1 SV=2	54	15	117.0	115.9	145.6	161.9	163.3	102.6	59.7
P56211	cAMP-regulated phosphoprotein 19 OS=Homo sapiens GN=ARPP19 PE=1 SV=2	61	7	93.1	78.3	104.7	102.4	108.8	90.7	122.7
P56381	ATP synthase subunit epsilon, mitochondrial OS=Homo sapiens GN=ATP5E PE=1 SV=2	61	5	217.5	394.0	166.2	66.7	22.0	13.2	5.6
P56385	ATP synthase subunit e, mitochondrial OS=Homo sapiens GN=ATP5I PE=1 SV=2	67	5	295.0	289.6	135.7	60.3	26.1	14.5	15.1
P56524	Histone deacetylase 4 OS=Homo sapiens GN=HDAC4 PE=1 SV=3	27	20	125.9	97.0	115.4	124.9	108.1	97.2	137.8
P56537	Eukaryotic translation initiation factor 6 OS=Homo sapiens GN=EIF6 PE=1 SV=1	49	9	58.7	55.6	78.8	92.3	68.9	91.8	161.0
P56556	NADH dehydrogenase [ubiquinone] 1 alpha subcomplex subunit 6 OS=Homo sapiens GN=NDUFA6 PE=1 SV=3	34	7	269.0	384.5	118.0	66.7	17.4	6.0	5.3
P56589	Peroxisomal biogenesis factor 3 OS=Homo sapiens GN=PEX3 PE=1 SV=1	56	18	95.1	134.5	155.5	150.3	148.4	62.0	34.0
P56937	3-keto-steroid reductase OS=Homo sapiens GN=HSD17B7 PE=1 SV=1	27	9	104.4	137.8	135.1	116.4	151.5	92.3	48.9
P56962	Syntaxin-17 OS=Homo sapiens GN=STX17 PE=1 SV=2	55	15	108.0	83.4	135.2	122.2	120.3	85.9	51.2
P57075	Ubiquitin-associated and SH3 domain-containing protein A OS=Homo sapiens GN=UBASH3A PE=1 SV=1	34	22	88.5	141.8	150.9	139.6	137.0	96.3	58.3
P57088	Transmembrane protein 33 OS=Homo sapiens GN=TMEM33 PE=1 SV=2	36	11	98.1	116.1	131.4	141.3	175.1	92.9	41.9
P57105	Synaptojanin-2-binding protein OS=Homo sapiens GN=SYNJ2BP PE=1 SV=2	70	8	259.3	256.7	139.8	75.2	48.9	26.7	18.9
P57678	Gem-associated protein 4 OS=Homo sapiens GN=GEMIN4 PE=1 SV=2	42	39	49.0	47.6	49.7	54.7	73.6	93.4	174.4
P57721	Poly(rC)-binding protein 3 OS=Homo sapiens GN=PCBP3 PE=2 SV=2	38	12	84.3	60.0	66.3	70.5	116.5	130.0	96.4
P57737	Coronin-7 OS=Homo sapiens GN=CORO7 PE=1 SV=2	50	37	108.4	139.8	129.0	143.4	98.8	69.1	76.0
P57740	Nuclear pore complex protein Nup107 OS=Homo sapiens GN=NUP107 PE=1 SV=1	33	26	108.0	125.7	101.7	119.3	107.7	73.8	92.5
P57764	Gasdermin-D OS=Homo sapiens GN=GSDMD PE=1 SV=1	45	15	124.5	97.6	109.9	114.2	96.9	76.0	119.7
P57772	Selenocysteine-specific elongation factor OS=Homo sapiens GN=EEFSEC PE=1 SV=4	51	30	59.6	54.4	63.3	74.3	108.7	148.8	129.3
P58546	Myotrophin OS=Homo sapiens GN=MTPN PE=1 SV=2	60	6	115.2	119.4	102.8	96.2	87.0	103.6	126.5
P59768	Guanine nucleotide-binding protein G(I)/G(S)/G(O) subunit gamma-2 OS=Homo sapiens GN=GNG2 PE=1 SV=2	69	10	79.8	115.5	147.3	171.3	156.8	93.4	44.3
P59998	Actin-related protein 2/3 complex subunit 4 OS=Homo sapiens GN=ARPC4 PE=1 SV=3	70	15	68.1	79.7	87.4	104.5	82.2	79.6	162.3
P60033	CD81 antigen OS=Homo sapiens GN=CD81 PE=1 SV=1	32	6	80.3	150.3	161.2	147.6	170.8	86.6	45.7
P60174	Triosephosphate isomerase OS=Homo sapiens GN=TPI1 PE=1 SV=3	85	29	96.0	89.1	104.7	114.9	80.1	80.3	131.7
P60228	Eukaryotic translation initiation factor 3 subunit E OS=Homo sapiens GN=EIF3E PE=1 SV=1	68	33	65.2	59.7	71.7	81.3	81.9	92.0	164.7
P60520	Gamma-aminobutyric acid receptor-associated protein-like 2 OS=Homo sapiens GN=GABARAPL2 PE=1 SV=1	59	10	114.4	98.1	95.5	109.2	123.5	81.6	73.5
P60660	Myosin light polypeptide 6 OS=Homo sapiens GN=MYL6 PE=1 SV=2	70	14	75.3	109.0	125.1	140.9	66.3	59.5	172.8
P60709	Actin, cytoplasmic 1 OS=Homo sapiens GN=ACTB PE=1 SV=1	80	42	104.9	122.1	118.7	132.8	89.8	69.3	107.0
P60842	Eukaryotic initiation factor 4A-I OS=Homo sapiens GN=EIF4A1 PE=1 SV=1	85	40	93.7	82.1	79.6	95.3	79.8	109.6	132.8
P60866	40S ribosomal protein S20 OS=Homo sapiens GN=RPS20 PE=1 SV=1	71	11	38.7	47.4	49.4	64.9	117.7	175.0	103.6
P60891	Ribose-phosphate pyrophosphokinase 1 OS=Homo sapiens GN=PRPS1 PE=1 SV=2	67	28	137.7	75.6	105.7	110.2	94.4	96.2	118.7
P60900	Proteasome subunit alpha type-6 OS=Homo sapiens GN=PSMA6 PE=1 SV=1	78	24	83.3	61.8	83.5	100.7	78.3	75.7	168.3
P60953	Cell division control protein 42 homolog OS=Homo sapiens GN=CDC42 PE=1 SV=2	70	19	75.7	119.1	119.8	130.7	125.6	76.6	80.1
P60981	Destrin OS=Homo sapiens GN=DSTN PE=1 SV=3	65	19	109.7	91.5	144.1	146.1	100.0	84.3	112.9
P60983	Glia maturation factor beta OS=Homo sapiens GN=GMFB PE=1 SV=2	66	9	112.5	107.5	124.5	146.3	111.1	92.1	162.1
P61006	Ras-related protein Rab-8A OS=Homo sapiens GN=RAB8A PE=1 SV=1	87	24	102.2	151.1	155.9	154.6	154.2	82.1	52.1
P61009	Signal peptidase complex subunit 3 OS=Homo sapiens GN=SPCS3 PE=1 SV=1	34	12	77.4	164.9	137.0	156.6	150.6	80.4	31.3
P61011	Signal recognition particle 54 kDa protein OS=Homo sapiens GN=SRP54 PE=1 SV=1	63	35	105.4	102.6	129.3	128.6	85.2	64.8	98.6
P61018	Ras-related protein Rab-4B OS=Homo sapiens GN=RAB4B PE=1 SV=1	62	11	82.4	108.8	120.7	130.3	150.0	116.4	74.3
P61019	Ras-related protein Rab-2A OS=Homo sapiens GN=RAB2A PE=1 SV=1	75	19	80.6	111.7	121.7	127.0	123.0	98.3	69.6
P61020	Ras-related protein Rab-5B OS=Homo sapiens GN=RAB5B PE=1 SV=1	50	9	114.9	114.4	120.2	132.4	132.7	96.9	69.4
P61026	Ras-related protein Rab-10 OS=Homo sapiens GN=RAB10 PE=1 SV=1	89	25	101.1	123.6	134.0	129.4	145.0	82.9	46.4
P61081	NEDD8-conjugating enzyme Ubc12 OS=Homo sapiens GN=UBE2M PE=1 SV=1	62	14	101.1	91.2	99.0	107.8	81.3	77.3	118.2
P61086	Ubiquitin-conjugating enzyme E2 K OS=Homo sapiens GN=UBE2K PE=1 SV=3	57	13	105.7	53.0	94.7	102.4	76.8	73.3	126.1
P61088	Ubiquitin-conjugating enzyme E2 N OS=Homo sapiens GN=UBE2N PE=1 SV=1	84	13	109.1	83.2	100.4	109.5	93.6	82.8	103.5
P61106	Ras-related protein Rab-14 OS=Homo sapiens GN=RAB14 PE=1 SV=4	87	26	105.2	109.6	130.5	127.4	137.6	93.0	79.5
P61158	Actin-related protein 3 OS=Homo sapiens GN=ACTR3 PE=1 SV=3	81	34	112.9	99.0	117.0	115.5	107.5	93.2	100.6
P61160	Actin-related protein 2 OS=Homo sapiens GN=ACTR2 PE=1 SV=1	58	26	110.0	100.0	107.0	116.5	103.7	88.3	116.6
P61163	Alpha-centractin OS=Homo sapiens GN=ACTR1A PE=1 SV=1	62	23	115.0	108.6	114.0	115.0	95.3	73.2	117.7
P61201	COP9 signalosome complex subunit 2 OS=Homo sapiens GN=COPS2 PE=1 SV=1	56	28	94.5	74.2	90.8	99.3	80.2	76.9	141.6
P61204	ADP-ribosylation factor 3 OS=Homo sapiens GN=ARF3 PE=1 SV=2	72	17	157.2	60.9	106.2	104.0	100.0	67.3	89.9
P61221	ATP-binding cassette sub-family E member 1 OS=Homo sapiens GN=ABCE1 PE=1 SV=1	74	49	54.3	51.5	60.1	74.8	98.6	122.3	152.4
P61224	Ras-related protein Rap-1b OS=Homo sapiens GN=RAP1B PE=1 SV=1	85	22	105.7	120.8	159.7	152.2	158.9	83.2	47.5
P61225	Ras-related protein Rap-2b OS=Homo sapiens GN=RAP2B PE=1 SV=1	77	15	101.4	113.3	149.1	133.8	154.2	83.3	59.7
P61244	Protein max OS=Homo sapiens GN=MAX PE=1 SV=1	43	6	110.3	81.7	96.5	133.2	102.6	103.7	166.5
P61247	40S ribosomal protein S3a OS=Homo sapiens GN=RPS3A PE=1 SV=2	82	49	34.3	33.3	57.4	78.4	107.7	197.6	136.1
P61254	60S ribosomal protein L26 OS=Homo sapiens GN=RPL26 PE=1 SV=1	68	21	28.4	35.2	46.2	80.2	90.9	118.6	179.9
P61289	Proteasome activator complex subunit 3 OS=Homo sapiens GN=PSME3 PE=1 SV=1	43	13	100.1	89.4	104.6	125.6	84.4	91.7	150.2
P61313	60S ribosomal protein L15 OS=Homo sapiens GN=RPL15 PE=1 SV=2	60	16	29.1	32.9	48.0	70.7	86.9	169.3	125.4
P61326	Protein mago nashi homolog OS=Homo sapiens GN=MAGOH PE=1 SV=1	78	15	70.0	43.1	65.4	75.5	106.5	138.3	154.2
P61353	60S ribosomal protein L27 OS=Homo sapiens GN=RPL27 PE=1 SV=2	60	14	46.0	39.3	46.3	54.0	122.2	158.7	104.5
P61421	V-type proton ATPase subunit d 1 OS=Homo sapiens GN=ATP6V0D1 PE=1 SV=1	52	18	60.0	72.4	96.9	110.3	153.7	121.5	97.4
P61513	60S ribosomal protein L37a OS=Homo sapiens GN=RPL37A PE=1 SV=2	67	9	36.9	27.0	52.6	67.8	115.9	174.7	112.7
P61586	Transforming protein RhoA OS=Homo sapiens GN=RHOA PE=1 SV=1	87	18	80.1	114.7	119.0	139.8	115.0	81.8	106.8
P61604	10 kDa heat shock protein, mitochondrial OS=Homo sapiens GN=HSPE1 PE=1 SV=2	93	26	260.9	359.1	140.3	57.1	16.1	8.0	14.7
P61619	Protein transport protein Sec61 subunit alpha isoform 1 OS=Homo sapiens GN=SEC61A1 PE=1 SV=2	31	17	82.0	144.6	127.4	144.7	159.7	79.0	34.1
P61758	Prefoldin subunit 3 OS=Homo sapiens GN=VBP1 PE=1 SV=3	72	23	125.0	72.9	117.2	145.6	96.9	98.5	155.7
P61764	Syntaxin-binding protein 1 OS=Homo sapiens GN=STXBP1 PE=1 SV=1	44	24	86.2	116.2	135.2	135.7	127.0	82.6	68.9
P61769	Beta-2-microglobulin OS=Homo sapiens GN=B2M PE=1 SV=1	52	7	53.5	195.9	121.6	164.5	122.1	75.5	47.7
P61916	Epididymal secretory protein E1 OS=Homo sapiens GN=NPC2 PE=1 SV=1	52	14	65.9	114.1	177.7	189.8	168.2	65.2	23.3
P61923	Coatomer subunit zeta-1 OS=Homo sapiens GN=COPZ1 PE=1 SV=1	38	7	126.5	162.8	130.6	123.0	90.2	67.3	114.3
P61927	60S ribosomal protein L37 OS=Homo sapiens GN=RPL37 PE=1 SV=2	51	9	8.1	8.2	48.3	88.0	28.0	128.0	176.0
P61962	DDB1- and CUL4-associated factor 7 OS=Homo sapiens GN=DCAF7 PE=1 SV=1	37	12	105.9	84.8	97.7	96.0	94.7	91.5	105.4
P61964	WD repeat-containing protein 5 OS=Homo sapiens GN=WDR5 PE=1 SV=1	74	18	84.7	77.5	81.9	86.9	100.1	121.4	129.6
P61970	Nuclear transport factor 2 OS=Homo sapiens GN=NUTF2 PE=1 SV=1	48	4	154.5	129.5	94.9	136.1	90.7	95.3	141.8
P61978	Heterogeneous nuclear ribonucleoprotein K OS=Homo sapiens GN=HNRNPK PE=1 SV=1	67	37	65.6	58.6	64.0	79.2	108.7	158.2	127.3
P61981	14-3-3 protein gamma OS=Homo sapiens GN=YWHAG PE=1 SV=2	93	28	100.9	91.2	117.6	146.5	103.6	86.6	135.1
P62070	Ras-related protein R-Ras2 OS=Homo sapiens GN=RRAS2 PE=1 SV=1	56	13	100.6	127.3	165.5	155.6	156.6	65.2	30.2
P62072	Mitochondrial import inner membrane translocase subunit Tim10 OS=Homo sapiens GN=TIMM10 PE=1 SV=1	49	8	302.4	287.6	111.5	44.9	17.5	14.7	8.2
P62081	40S ribosomal protein S7 OS=Homo sapiens GN=RPS7 PE=1 SV=1	74	24	26.1	48.8	55.4	78.5	104.2	172.6	129.5
P62136	Serine/threonine-protein phosphatase PP1-alpha catalytic subunit OS=Homo sapiens GN=PPP1CA PE=1 SV=1	76	27	125.9	84.2	136.1	134.2	111.7	96.8	98.4
P62158	Calmodulin OS=Homo sapiens GN=CALM1 PE=1 SV=2	77	13	134.4	68.5	137.2	134.7	146.0	57.9	46.2
P62191	26S protease regulatory subunit 4 OS=Homo sapiens GN=PSMC1 PE=1 SV=1	75	43	99.5	83.2	95.1	98.5	81.1	70.0	127.1
P62195	26S protease regulatory subunit 8 OS=Homo sapiens GN=PSMC5 PE=1 SV=1	77	40	120.4	79.8	112.3	116.5	89.1	77.0	138.8
P62241	40S ribosomal protein S8 OS=Homo sapiens GN=RPS8 PE=1 SV=2	68	25	45.0	53.9	60.3	74.8	127.1	187.1	120.0
P62244	40S ribosomal protein S15a OS=Homo sapiens GN=RPS15A PE=1 SV=2	82	18	39.6	40.5	52.1	65.6	102.8	154.9	137.9
P62249	40S ribosomal protein S16 OS=Homo sapiens GN=RPS16 PE=1 SV=2	76	17	32.4	35.8	48.7	63.8	92.9	171.7	124.1
P62258	14-3-3 protein epsilon OS=Homo sapiens GN=YWHAE PE=1 SV=1	80	32	104.3	74.5	123.7	140.5	91.2	92.6	145.4
P62263	40S ribosomal protein S14 OS=Homo sapiens GN=RPS14 PE=1 SV=3	70	12	41.5	38.0	51.8	67.1	120.3	204.8	112.4
P62266	40S ribosomal protein S23 OS=Homo sapiens GN=RPS23 PE=1 SV=3	65	14	35.6	25.0	64.3	86.5	103.1	146.0	149.7
P62269	40S ribosomal protein S18 OS=Homo sapiens GN=RPS18 PE=1 SV=3	70	27	41.4	39.6	53.1	69.0	127.9	187.8	112.6
P62277	40S ribosomal protein S13 OS=Homo sapiens GN=RPS13 PE=1 SV=2	68	24	41.0	43.2	55.6	73.6	127.5	183.2	125.0
P62280	40S ribosomal protein S11 OS=Homo sapiens GN=RPS11 PE=1 SV=3	75	27	38.9	49.4	54.1	71.3	116.3	174.6	129.2
P62304	Small nuclear ribonucleoprotein E OS=Homo sapiens GN=SNRPE PE=1 SV=1	57	4	59.2	44.6	57.6	79.3	106.6	131.0	150.6
P62306	Small nuclear ribonucleoprotein F OS=Homo sapiens GN=SNRPF PE=1 SV=1	34	4	73.4	48.6	66.9	83.7	132.6	197.3	182.5
P62308	Small nuclear ribonucleoprotein G OS=Homo sapiens GN=SNRPG PE=1 SV=1	37	5	41.8	20.9	72.4	98.0	61.2	131.8	157.5
P62312	U6 snRNA-associated Sm-like protein LSm6 OS=Homo sapiens GN=LSM6 PE=1 SV=1	60	8	71.2	55.3	70.3	85.0	93.8	112.7	155.3
P62314	Small nuclear ribonucleoprotein Sm D1 OS=Homo sapiens GN=SNRPD1 PE=1 SV=1	55	5	30.1	42.8	23.0	65.9	84.8	102.4	110.7
P62316	Small nuclear ribonucleoprotein Sm D2 OS=Homo sapiens GN=SNRPD2 PE=1 SV=1	70	14	61.6	37.6	54.3	70.4	107.3	139.3	134.8
P62318	Small nuclear ribonucleoprotein Sm D3 OS=Homo sapiens GN=SNRPD3 PE=1 SV=1	53	8	57.7	35.9	53.2	68.4	114.8	168.6	164.6
P62328	Thymosin beta-4 OS=Homo sapiens GN=TMSB4X PE=1 SV=2	57	7	109.9	40.4	93.5	104.0	103.9	101.3	150.6
P62330	ADP-ribosylation factor 6 OS=Homo sapiens GN=ARF6 PE=1 SV=2	87	18	113.6	141.0	175.8	145.8	144.3	52.5	28.1
P62333	26S protease regulatory subunit 10B OS=Homo sapiens GN=PSMC6 PE=1 SV=1	79	35	99.0	90.7	98.5	105.4	79.6	72.1	137.0
P62424	60S ribosomal protein L7a OS=Homo sapiens GN=RPL7A PE=1 SV=2	67	33	39.4	45.1	54.0	69.8	122.3	178.7	127.0
P62487	DNA-directed RNA polymerase II subunit RPB7 OS=Homo sapiens GN=POLR2G PE=1 SV=1	52	8	131.4	89.8	122.8	96.8	116.8	96.5	222.6
P62495	Eukaryotic peptide chain release factor subunit 1 OS=Homo sapiens GN=ETF1 PE=1 SV=3	60	29	62.7	55.5	60.6	72.0	85.2	129.6	152.5
P62633	Cellular nucleic acid-binding protein OS=Homo sapiens GN=CNBP PE=1 SV=1	67	13	83.2	73.9	101.2	129.8	87.3	106.4	153.2
P62701	40S ribosomal protein S4, X isoform OS=Homo sapiens GN=RPS4X PE=1 SV=2	83	38	49.3	46.9	53.7	66.4	125.7	167.9	102.0
P62750	60S ribosomal protein L23a OS=Homo sapiens GN=RPL23A PE=1 SV=1	65	25	39.6	26.5	45.9	55.6	121.6	175.2	97.6
P62753	40S ribosomal protein S6 OS=Homo sapiens GN=RPS6 PE=1 SV=1	60	32	33.1	46.9	53.6	72.6	102.0	184.2	123.9
P62805	Histone H4 OS=Homo sapiens GN=HIST1H4A PE=1 SV=2	69	19	60.1	57.7	48.2	57.9	76.6	103.1	172.6
P62820	Ras-related protein Rab-1A OS=Homo sapiens GN=RAB1A PE=1 SV=3	89	29	93.5	107.4	123.6	117.2	120.1	93.1	79.4
P62826	GTP-binding nuclear protein Ran OS=Homo sapiens GN=RAN PE=1 SV=3	60	19	95.1	85.0	92.3	126.7	84.3	77.5	113.2
P62829	60S ribosomal protein L23 OS=Homo sapiens GN=RPL23 PE=1 SV=1	80	18	39.4	41.4	57.7	77.9	119.1	182.0	114.0
P62834	Ras-related protein Rap-1A OS=Homo sapiens GN=RAP1A PE=1 SV=1	85	21	94.8	134.8	152.5	136.7	164.9	71.4	31.3
P62841	40S ribosomal protein S15 OS=Homo sapiens GN=RPS15 PE=1 SV=2	72	8	47.0	53.8	55.8	74.2	144.3	178.8	110.6
P62847	40S ribosomal protein S24 OS=Homo sapiens GN=RPS24 PE=1 SV=1	45	9	41.8	42.7	54.1	70.3	122.8	180.8	117.7
P62851	40S ribosomal protein S25 OS=Homo sapiens GN=RPS25 PE=1 SV=1	58	17	39.6	34.6	62.1	81.8	118.8	196.6	135.3
P62854	40S ribosomal protein S26 OS=Homo sapiens GN=RPS26 PE=1 SV=3	52	7	32.2	31.2	50.6	74.2	97.4	151.8	146.0
P62857	40S ribosomal protein S28 OS=Homo sapiens GN=RPS28 PE=1 SV=1	72	9	20.3	54.3	54.7	74.2	94.6	158.2	125.6
P62861	40S ribosomal protein S30 OS=Homo sapiens GN=FAU PE=1 SV=1	20	4	39.0	50.3	60.4	71.9	127.2	184.8	107.9
P62873	Guanine nucleotide-binding protein G(I)/G(S)/G(T) subunit beta-1 OS=Homo sapiens GN=GNB1 PE=1 SV=3	71	20	87.7	133.6	175.8	169.3	166.2	67.9	32.2
P62879	Guanine nucleotide-binding protein G(I)/G(S)/G(T) subunit beta-2 OS=Homo sapiens GN=GNB2 PE=1 SV=3	70	20	84.5	91.1	188.1	180.0	168.6	79.1	42.0
P62888	60S ribosomal protein L30 OS=Homo sapiens GN=RPL30 PE=1 SV=2	85	16	39.4	33.7	53.2	70.1	110.2	190.5	131.3
P62899	60S ribosomal protein L31 OS=Homo sapiens GN=RPL31 PE=1 SV=1	57	13	39.5	42.9	53.0	63.9	130.7	176.1	104.9
P62906	60S ribosomal protein L10a OS=Homo sapiens GN=RPL10A PE=1 SV=2	64	24	42.1	51.5	56.2	69.1	132.1	178.5	123.0
P62910	60S ribosomal protein L32 OS=Homo sapiens GN=RPL32 PE=1 SV=2	53	14	40.4	32.1	50.2	61.4	117.8	171.3	114.0
P62913	60S ribosomal protein L11 OS=Homo sapiens GN=RPL11 PE=1 SV=2	75	19	43.6	34.2	55.0	67.4	123.6	172.9	116.6
P62917	60S ribosomal protein L8 OS=Homo sapiens GN=RPL8 PE=1 SV=2	62	29	25.7	45.6	48.6	68.0	102.9	161.9	131.7
P62937	Peptidyl-prolyl cis-trans isomerase A OS=Homo sapiens GN=PPIA PE=1 SV=2	90	20	81.4	127.6	96.8	121.9	74.9	76.9	139.1
P62979	Ubiquitin-40S ribosomal protein S27a OS=Homo sapiens GN=RPS27A PE=1 SV=2	84	22	75.8	151.2	93.6	104.0	112.2	112.2	78.2
P62993	Growth factor receptor-bound protein 2 OS=Homo sapiens GN=GRB2 PE=1 SV=1	89	23	109.4	105.4	118.8	125.1	117.4	79.7	96.5
P62995	Transformer-2 protein homolog beta OS=Homo sapiens GN=TRA2B PE=1 SV=1	55	24	32.4	32.8	42.1	54.0	114.9	157.3	123.7
P63000	Ras-related C3 botulinum toxin substrate 1 OS=Homo sapiens GN=RAC1 PE=1 SV=1	66	15	70.1	104.8	130.3	151.8	119.1	80.6	80.0
P63010	AP-2 complex subunit beta OS=Homo sapiens GN=AP2B1 PE=1 SV=1	62	77	87.1	98.5	138.4	139.9	106.3	79.8	99.8
P63027	Vesicle-associated membrane protein 2 OS=Homo sapiens GN=VAMP2 PE=1 SV=3	46	7	38.1	61.1	80.7	94.7	126.0	140.5	100.2
P63104	14-3-3 protein zeta/delta OS=Homo sapiens GN=YWHAZ PE=1 SV=1	78	31	111.7	78.2	111.1	127.6	93.7	77.6	125.4
P63151	Serine/threonine-protein phosphatase 2A 55 kDa regulatory subunit B alpha isoform OS=Homo sapiens GN=PPP2R2A PE=1 SV=1	67	25	94.1	75.5	105.6	116.1	80.5	75.4	139.1
P63167	Dynein light chain 1, cytoplasmic OS=Homo sapiens GN=DYNLL1 PE=1 SV=1	74	12	118.2	91.6	110.1	105.0	102.6	83.5	94.6
P63173	60S ribosomal protein L38 OS=Homo sapiens GN=RPL38 PE=1 SV=2	57	8	39.5	48.1	57.0	75.5	118.9	175.3	114.7
P63208	S-phase kinase-associated protein 1 OS=Homo sapiens GN=SKP1 PE=1 SV=2	97	19	96.9	64.3	104.1	122.0	88.4	103.6	135.6
P63218	Guanine nucleotide-binding protein G(I)/G(S)/G(O) subunit gamma-5 OS=Homo sapiens GN=GNG5 PE=1 SV=3	76	7	87.1	108.3	212.8	187.9	147.3	79.5	39.9
P63220	40S ribosomal protein S21 OS=Homo sapiens GN=RPS21 PE=1 SV=1	71	10	34.7	42.2	60.7	92.7	105.0	166.2	203.8
P63241	Eukaryotic translation initiation factor 5A-1 OS=Homo sapiens GN=EIF5A PE=1 SV=2	72	19	135.6	89.6	104.3	109.8	107.3	89.8	91.7
P63244	Guanine nucleotide-binding protein subunit beta-2-like 1 OS=Homo sapiens GN=GNB2L1 PE=1 SV=3	88	34	49.3	43.7	59.0	72.7	130.4	192.2	135.1
P63279	SUMO-conjugating enzyme UBC9 OS=Homo sapiens GN=UBE2I PE=1 SV=1	80	15	106.7	112.2	99.5	122.8	118.1	103.0	122.3
P63313	Thymosin beta-10 OS=Homo sapiens GN=TMSB10 PE=1 SV=2	48	7	93.5	52.7	99.8	105.6	98.8	93.9	145.8
P67809	Nuclease-sensitive element-binding protein 1 OS=Homo sapiens GN=YBX1 PE=1 SV=3	65	27	24.6	17.9	41.9	79.8	72.9	87.0	273.6
P67812	Signal peptidase complex catalytic subunit SEC11A OS=Homo sapiens GN=SEC11A PE=1 SV=1	40	13	69.7	103.4	138.6	149.9	156.0	92.3	42.2
P67870	Casein kinase II subunit beta OS=Homo sapiens GN=CSNK2B PE=1 SV=1	49	9	93.0	83.5	85.2	96.1	81.3	73.5	115.9
P67936	Tropomyosin alpha-4 chain OS=Homo sapiens GN=TPM4 PE=1 SV=3	88	47	107.5	76.3	114.2	129.2	79.1	80.6	131.4
P68036	Ubiquitin-conjugating enzyme E2 L3 OS=Homo sapiens GN=UBE2L3 PE=1 SV=1	83	16	116.5	66.2	91.2	97.8	85.2	88.3	94.1
P68104	Elongation factor 1-alpha 1 OS=Homo sapiens GN=EEF1A1 PE=1 SV=1	79	40	81.2	63.3	82.5	94.6	107.9	125.2	120.5
P68366	Tubulin alpha-4A chain OS=Homo sapiens GN=TUBA4A PE=1 SV=1	64	34	116.0	104.4	106.2	107.1	88.8	86.6	125.7
P68371	Tubulin beta-4B chain OS=Homo sapiens GN=TUBB4B PE=1 SV=1	85	40	105.5	125.2	103.4	116.2	91.1	83.3	114.2
P68400	Casein kinase II subunit alpha OS=Homo sapiens GN=CSNK2A1 PE=1 SV=1	60	21	93.7	81.7	89.5	100.7	83.3	73.7	133.9
P68431	Histone H3.1 OS=Homo sapiens GN=HIST1H3A PE=1 SV=2	81	19	52.0	33.4	45.7	53.0	69.4	100.8	155.5
P78310	Coxsackievirus and adenovirus receptor OS=Homo sapiens GN=CXADR PE=1 SV=1	51	16	67.1	175.0	135.4	159.1	154.8	71.1	33.9
P78316	Nucleolar protein 14 OS=Homo sapiens GN=NOP14 PE=1 SV=3	26	23	71.5	61.6	59.6	67.5	95.3	102.5	119.9
P78318	Immunoglobulin-binding protein 1 OS=Homo sapiens GN=IGBP1 PE=1 SV=1	46	13	103.9	84.0	97.6	114.8	96.8	83.5	125.4
P78330	Phosphoserine phosphatase OS=Homo sapiens GN=PSPH PE=1 SV=2	44	10	113.5	64.6	108.2	107.2	91.5	91.8	130.4
P78332	RNA-binding protein 6 OS=Homo sapiens GN=RBM6 PE=1 SV=5	35	38	48.2	34.7	52.1	69.2	106.5	141.8	135.7
P78344	Eukaryotic translation initiation factor 4 gamma 2 OS=Homo sapiens GN=EIF4G2 PE=1 SV=1	70	65	88.6	77.4	76.5	82.3	107.0	122.3	114.1
P78346	Ribonuclease P protein subunit p30 OS=Homo sapiens GN=RPP30 PE=1 SV=1	72	19	71.5	47.7	68.9	78.4	104.5	154.2	158.4
P78347	General transcription factor II-I OS=Homo sapiens GN=GTF2I PE=1 SV=2	62	65	132.5	109.8	111.0	95.6	82.6	71.8	74.5
P78356	Phosphatidylinositol 5-phosphate 4-kinase type-2 beta OS=Homo sapiens GN=PIP4K2B PE=1 SV=1	37	19	92.1	159.9	169.2	162.7	118.7	60.5	47.4
P78362	SRSF protein kinase 2 OS=Homo sapiens GN=SRPK2 PE=1 SV=3	39	30	48.3	47.3	63.3	70.3	128.5	167.1	131.2
P78368	Casein kinase I isoform gamma-2 OS=Homo sapiens GN=CSNK1G2 PE=1 SV=1	63	24	68.9	121.5	138.6	139.4	148.8	93.7	60.0
P78371	T-complex protein 1 subunit beta OS=Homo sapiens GN=CCT2 PE=1 SV=4	88	54	116.2	90.2	113.5	129.7	96.2	80.2	117.2
P78406	mRNA export factor OS=Homo sapiens GN=RAE1 PE=1 SV=1	63	25	87.3	86.3	88.8	93.5	111.8	113.0	102.5
P78417	Glutathione S-transferase omega-1 OS=Homo sapiens GN=GSTO1 PE=1 SV=2	69	25	121.3	61.8	99.8	119.3	86.5	81.8	141.9
P78527	DNA-dependent protein kinase catalytic subunit OS=Homo sapiens GN=PRKDC PE=1 SV=3	59	286	58.8	53.7	56.7	65.0	102.3	126.2	141.8
P78536	Disintegrin and metalloproteinase domain-containing protein 17 OS=Homo sapiens GN=ADAM17 PE=1 SV=1	28	18	79.8	158.0	126.9	157.1	180.7	119.4	21.6
P78537	Biogenesis of lysosome-related organelles complex 1 subunit 1 OS=Homo sapiens GN=BLOC1S1 PE=1 SV=2	56	6	58.4	77.6	161.9	181.9	183.2	124.4	89.9
P78559	Microtubule-associated protein 1A OS=Homo sapiens GN=MAP1A PE=1 SV=6	56	122	50.3	48.6	55.5	63.4	90.5	88.1	168.5
P80217	Interferon-induced 35 kDa protein OS=Homo sapiens GN=IFI35 PE=1 SV=5	63	18	101.2	93.9	123.9	125.2	137.1	105.9	88.2
P80303	Nucleobindin-2 OS=Homo sapiens GN=NUCB2 PE=1 SV=2	69	40	81.6	122.0	114.2	109.5	124.0	75.7	29.0
P80404	4-aminobutyrate aminotransferase, mitochondrial OS=Homo sapiens GN=ABAT PE=1 SV=3	67	29	288.7	273.2	137.9	53.7	30.9	30.0	21.6
P81877	Single-stranded DNA-binding protein 2 OS=Homo sapiens GN=SSBP2 PE=1 SV=2	19	6	68.1	25.2	63.7	76.9	108.4	167.5	167.6
P82094	TATA element modulatory factor OS=Homo sapiens GN=TMF1 PE=1 SV=2	64	73	132.9	219.8	182.2	124.3	72.6	43.0	27.3
P82650	28S ribosomal protein S22, mitochondrial OS=Homo sapiens GN=MRPS22 PE=1 SV=1	69	31	349.6	276.8	121.1	43.9	18.0	11.7	11.4
P82663	28S ribosomal protein S25, mitochondrial OS=Homo sapiens GN=MRPS25 PE=1 SV=1	73	13	314.0	261.5	120.5	45.1	23.5	21.8	26.8
P82673	28S ribosomal protein S35, mitochondrial OS=Homo sapiens GN=MRPS35 PE=1 SV=1	57	19	304.6	352.0	117.6	50.9	14.3	9.2	9.8
P82675	28S ribosomal protein S5, mitochondrial OS=Homo sapiens GN=MRPS5 PE=1 SV=2	53	21	288.2	303.6	132.6	59.5	24.7	20.8	24.2
P82912	28S ribosomal protein S11, mitochondrial OS=Homo sapiens GN=MRPS11 PE=1 SV=2	43	7	287.5	315.9	124.4	49.5	19.9	12.3	14.7
P82914	28S ribosomal protein S15, mitochondrial OS=Homo sapiens GN=MRPS15 PE=1 SV=1	40	17	336.2	280.0	125.1	42.8	14.0	11.8	6.5
P82933	28S ribosomal protein S9, mitochondrial OS=Homo sapiens GN=MRPS9 PE=1 SV=2	63	29	305.7	275.6	133.2	60.2	30.8	23.1	26.4
P82979	SAP domain-containing ribonucleoprotein OS=Homo sapiens GN=SARNP PE=1 SV=3	52	15	52.4	40.6	50.7	70.5	104.1	140.7	115.6
P83111	Serine beta-lactamase-like protein LACTB, mitochondrial OS=Homo sapiens GN=LACTB PE=1 SV=2	46	21	328.2	262.3	134.9	59.8	29.7	23.0	19.8
P83436	Conserved oligomeric Golgi complex subunit 7 OS=Homo sapiens GN=COG7 PE=1 SV=1	44	23	105.4	85.6	113.5	96.5	75.9	77.1	105.3
P83731	60S ribosomal protein L24 OS=Homo sapiens GN=RPL24 PE=1 SV=1	52	15	38.5	51.8	53.9	68.3	133.0	178.0	120.6
P83881	60S ribosomal protein L36a OS=Homo sapiens GN=RPL36A PE=1 SV=2	50	16	35.3	14.9	49.9	64.1	105.0	175.5	116.7
P83916	Chromobox protein homolog 1 OS=Homo sapiens GN=CBX1 PE=1 SV=1	56	12	108.9	72.6	102.7	111.2	77.0	62.9	129.3
P84085	ADP-ribosylation factor 5 OS=Homo sapiens GN=ARF5 PE=1 SV=2	85	16	170.0	76.5	107.1	105.2	94.8	64.2	105.0
P84090	Enhancer of rudimentary homolog OS=Homo sapiens GN=ERH PE=1 SV=1	70	7	81.6	19.8	58.9	63.5	125.8	163.0	139.8
P84095	Rho-related GTP-binding protein RhoG OS=Homo sapiens GN=RHOG PE=1 SV=1	88	18	72.5	82.5	117.9	117.7	149.2	104.0	100.3
P84098	60S ribosomal protein L19 OS=Homo sapiens GN=RPL19 PE=1 SV=1	55	20	27.0	46.9	46.8	69.7	103.3	161.5	121.5
P84103	Serine/arginine-rich splicing factor 3 OS=Homo sapiens GN=SRSF3 PE=1 SV=1	51	15	35.9	35.2	49.5	64.2	113.5	173.6	125.2
P85037	Forkhead box protein K1 OS=Homo sapiens GN=FOXK1 PE=1 SV=1	53	29	89.6	95.6	101.0	97.5	138.9	140.9	99.6
P98155	Very low-density lipoprotein receptor OS=Homo sapiens GN=VLDLR PE=1 SV=1	47	34	57.8	75.7	100.7	110.0	172.4	161.4	73.1
P98171	Rho GTPase-activating protein 4 OS=Homo sapiens GN=ARHGAP4 PE=1 SV=2	45	36	74.0	56.3	81.1	86.9	83.4	116.5	160.7
P98175	RNA-binding protein 10 OS=Homo sapiens GN=RBM10 PE=1 SV=3	56	51	44.0	36.2	53.0	71.0	101.0	152.0	141.5
P98194	Calcium-transporting ATPase type 2C member 1 OS=Homo sapiens GN=ATP2C1 PE=1 SV=3	44	35	94.4	136.7	144.7	120.5	118.7	100.1	59.6
P98196	Probable phospholipid-transporting ATPase IH OS=Homo sapiens GN=ATP11A PE=1 SV=3	27	25	62.0	94.6	115.7	111.2	147.5	129.4	69.2
P99999	Cytochrome c OS=Homo sapiens GN=CYCS PE=1 SV=2	73	14	358.9	254.0	129.0	55.3	31.4	23.3	13.0
PH009	Gag polyprotein OS=HIV GN=Gag	86	44	9.2	9.8	12.3	11.3	14.3	15.1	13.7
Q00013	55 kDa erythrocyte membrane protein OS=Homo sapiens GN=MPP1 PE=1 SV=2	92	39	90.9	117.3	168.5	163.5	124.7	64.8	51.3
Q00059	Transcription factor A, mitochondrial OS=Homo sapiens GN=TFAM PE=1 SV=1	59	29	377.1	287.6	124.1	42.7	15.2	8.9	4.9
Q00169	Phosphatidylinositol transfer protein alpha isoform OS=Homo sapiens GN=PITPNA PE=1 SV=2	57	17	85.2	70.0	89.4	102.7	78.1	76.7	113.2
Q00325	Phosphate carrier protein, mitochondrial OS=Homo sapiens GN=SLC25A3 PE=1 SV=2	60	30	347.5	277.3	124.7	52.5	19.1	11.2	6.3
Q00341	Vigilin OS=Homo sapiens GN=HDLBP PE=1 SV=2	68	105	42.2	51.8	68.8	85.3	146.2	192.8	77.2
Q00403	Transcription initiation factor IIB OS=Homo sapiens GN=GTF2B PE=1 SV=1	72	22	80.4	58.7	75.0	83.8	107.6	137.6	142.3
Q00534	Cyclin-dependent kinase 6 OS=Homo sapiens GN=CDK6 PE=1 SV=1	59	20	106.0	84.8	90.3	96.9	77.5	73.3	111.9
Q00535	Cyclin-dependent-like kinase 5 OS=Homo sapiens GN=CDK5 PE=1 SV=3	69	21	94.5	73.2	100.7	110.4	77.0	79.9	115.3
Q00537	Cyclin-dependent kinase 17 OS=Homo sapiens GN=CDK17 PE=1 SV=2	48	22	99.8	129.5	145.6	130.8	99.3	70.9	55.6
Q00577	Transcriptional activator protein Pur-alpha OS=Homo sapiens GN=PURA PE=1 SV=2	58	18	51.1	77.5	62.4	66.7	129.9	149.2	72.4
Q00610	Clathrin heavy chain 1 OS=Homo sapiens GN=CLTC PE=1 SV=5	69	127	116.0	139.0	131.4	130.6	90.8	63.4	102.8
Q00653	Nuclear factor NF-kappa-B p100 subunit OS=Homo sapiens GN=NFKB2 PE=1 SV=4	48	32	141.8	118.8	123.3	132.1	112.4	87.7	106.0
Q00688	Peptidyl-prolyl cis-trans isomerase FKBP3 OS=Homo sapiens GN=FKBP3 PE=1 SV=1	83	33	44.6	60.2	56.7	76.9	140.3	195.7	118.7
Q00765	Receptor expression-enhancing protein 5 OS=Homo sapiens GN=REEP5 PE=1 SV=3	31	12	73.7	93.3	148.1	163.3	161.4	114.9	57.6
Q00796	Sorbitol dehydrogenase OS=Homo sapiens GN=SORD PE=1 SV=4	71	22	114.5	74.7	98.7	109.9	89.6	81.9	116.2
Q00839	Heterogeneous nuclear ribonucleoprotein U OS=Homo sapiens GN=HNRNPU PE=1 SV=6	63	66	49.6	39.3	47.5	58.8	102.6	144.4	152.1
Q01081	Splicing factor U2AF 35 kDa subunit OS=Homo sapiens GN=U2AF1 PE=1 SV=3	44	11	60.3	54.7	59.2	73.9	133.7	177.2	129.1
Q01082	Spectrin beta chain, non-erythrocytic 1 OS=Homo sapiens GN=SPTBN1 PE=1 SV=2	80	251	100.1	160.6	177.8	160.3	97.2	52.3	52.6
Q01085	Nucleolysin TIAR OS=Homo sapiens GN=TIAL1 PE=1 SV=1	54	19	66.7	49.0	55.8	68.6	131.2	164.0	94.5
Q01105	Protein SET OS=Homo sapiens GN=SET PE=1 SV=3	39	16	95.6	82.1	101.5	128.4	76.6	83.3	152.0
Q01130	Serine/arginine-rich splicing factor 2 OS=Homo sapiens GN=SRSF2 PE=1 SV=4	36	10	41.7	53.8	63.5	81.1	98.3	138.6	154.9
Q01167	Forkhead box protein K2 OS=Homo sapiens GN=FOXK2 PE=1 SV=3	38	18	79.0	85.9	90.0	83.7	112.9	115.1	118.9
Q01196	Runt-related transcription factor 1 OS=Homo sapiens GN=RUNX1 PE=1 SV=3	58	21	121.7	138.9	94.0	82.8	86.2	84.4	79.9
Q01433	AMP deaminase 2 OS=Homo sapiens GN=AMPD2 PE=1 SV=2	44	34	90.9	75.3	92.8	105.4	77.5	78.0	145.2
Q01469	Fatty acid-binding protein, epidermal OS=Homo sapiens GN=FABP5 PE=1 SV=3	87	24	98.5	86.0	105.4	140.1	93.3	82.0	143.3
Q01518	Adenylyl cyclase-associated protein 1 OS=Homo sapiens GN=CAP1 PE=1 SV=5	63	42	119.7	72.7	102.5	112.6	94.6	71.6	115.7
Q01581	Hydroxymethylglutaryl-CoA synthase, cytoplasmic OS=Homo sapiens GN=HMGCS1 PE=1 SV=2	61	29	91.0	50.2	99.5	110.1	72.5	79.3	129.3
Q01650	Large neutral amino acids transporter small subunit 1 OS=Homo sapiens GN=SLC7A5 PE=1 SV=2	10	7	140.5	132.6	150.1	128.1	143.5	52.4	25.2
Q01658	Protein Dr1 OS=Homo sapiens GN=DR1 PE=1 SV=1	39	8	121.7	90.4	105.1	120.2	96.5	97.4	164.3
Q01780	Exosome component 10 OS=Homo sapiens GN=EXOSC10 PE=1 SV=2	66	55	55.0	42.4	46.7	56.5	94.4	132.9	159.4
Q01813	ATP-dependent 6-phosphofructokinase, platelet type OS=Homo sapiens GN=PFKP PE=1 SV=2	60	61	87.2	85.9	94.0	104.7	86.0	89.7	134.5
Q01826	DNA-binding protein SATB1 OS=Homo sapiens GN=SATB1 PE=1 SV=1	46	27	124.9	54.2	95.2	91.2	133.5	110.4	100.4
Q01844	RNA-binding protein EWS OS=Homo sapiens GN=EWSR1 PE=1 SV=1	19	13	58.5	34.1	45.5	46.9	136.8	156.6	84.6
Q01970	1-phosphatidylinositol 4,5-bisphosphate phosphodiesterase beta-3 OS=Homo sapiens GN=PLCB3 PE=1 SV=2	41	45	71.4	85.8	116.4	117.5	134.1	103.1	82.7
Q02040	A-kinase anchor protein 17A OS=Homo sapiens GN=AKAP17A PE=1 SV=2	21	14	43.5	37.7	45.2	65.5	123.0	197.2	145.1
Q02127	Dihydroorotate dehydrogenase (quinone), mitochondrial OS=Homo sapiens GN=DHODH PE=1 SV=3	69	26	282.7	321.9	136.5	59.5	22.3	11.3	10.2
Q02218	2-oxoglutarate dehydrogenase, mitochondrial OS=Homo sapiens GN=OGDH PE=1 SV=3	64	65	305.8	298.8	129.5	48.9	19.1	15.9	17.4
Q02224	Centromere-associated protein E OS=Homo sapiens GN=CENPE PE=1 SV=2	43	111	66.6	76.4	84.0	87.8	123.2	155.1	132.6
Q02241	Kinesin-like protein KIF23 OS=Homo sapiens GN=KIF23 PE=1 SV=3	64	49	177.2	304.5	172.5	74.7	45.8	38.7	37.3
Q02252	Methylmalonate-semialdehyde dehydrogenase [acylating], mitochondrial OS=Homo sapiens GN=ALDH6A1 PE=1 SV=2	61	32	308.9	300.9	129.7	50.7	19.2	10.8	8.6
Q02338	D-beta-hydroxybutyrate dehydrogenase, mitochondrial OS=Homo sapiens GN=BDH1 PE=1 SV=3	65	21	275.9	327.6	123.3	66.9	29.2	23.1	20.8
Q02543	60S ribosomal protein L18a OS=Homo sapiens GN=RPL18A PE=1 SV=2	73	23	25.7	39.1	43.0	60.9	74.6	139.4	152.2
Q02750	Dual specificity mitogen-activated protein kinase kinase 1 OS=Homo sapiens GN=MAP2K1 PE=1 SV=2	66	25	113.2	95.4	101.4	110.3	82.9	72.4	98.1
Q02790	Peptidyl-prolyl cis-trans isomerase FKBP4 OS=Homo sapiens GN=FKBP4 PE=1 SV=3	85	55	125.7	73.7	103.0	119.7	92.4	83.2	125.4
Q02809	Procollagen-lysine,2-oxoglutarate 5-dioxygenase 1 OS=Homo sapiens GN=PLOD1 PE=1 SV=2	40	24	89.0	125.9	145.1	146.5	162.0	93.8	40.6
Q02878	60S ribosomal protein L6 OS=Homo sapiens GN=RPL6 PE=1 SV=3	66	32	34.8	46.7	50.1	72.9	119.1	172.9	116.6
Q02880	DNA topoisomerase 2-beta OS=Homo sapiens GN=TOP2B PE=1 SV=3	45	73	141.1	90.9	81.9	67.5	88.9	107.2	112.5
Q02978	Mitochondrial 2-oxoglutarate/malate carrier protein OS=Homo sapiens GN=SLC25A11 PE=1 SV=3	67	20	336.6	270.4	129.2	53.8	21.1	14.5	15.2
Q03252	Lamin-B2 OS=Homo sapiens GN=LMNB2 PE=1 SV=4	68	54	144.5	103.8	141.3	121.7	121.9	69.3	54.6
Q03426	Mevalonate kinase OS=Homo sapiens GN=MVK PE=1 SV=1	42	12	75.7	70.3	74.6	82.9	85.4	88.4	120.8
Q03518	Antigen peptide transporter 1 OS=Homo sapiens GN=TAP1 PE=1 SV=2	35	20	78.5	103.5	139.7	142.5	158.3	96.6	35.6
Q03519	Antigen peptide transporter 2 OS=Homo sapiens GN=TAP2 PE=1 SV=1	31	22	86.2	90.9	126.2	129.3	152.2	96.5	65.5
Q04206	Transcription factor p65 OS=Homo sapiens GN=RELA PE=1 SV=2	34	19	123.7	92.2	120.4	116.4	96.9	85.3	128.8
Q04323	UBX domain-containing protein 1 OS=Homo sapiens GN=UBXN1 PE=1 SV=2	47	12	134.9	105.6	115.1	128.4	98.1	85.1	110.9
Q04446	1,4-alpha-glucan-branching enzyme OS=Homo sapiens GN=GBE1 PE=1 SV=3	36	22	79.4	41.9	92.0	107.4	75.3	78.9	132.5
Q04637	Eukaryotic translation initiation factor 4 gamma 1 OS=Homo sapiens GN=EIF4G1 PE=1 SV=4	50	92	49.4	41.4	53.3	65.4	109.2	165.3	112.6
Q04656	Copper-transporting ATPase 1 OS=Homo sapiens GN=ATP7A PE=1 SV=3	28	34	62.5	89.2	130.7	144.7	162.3	119.3	58.6
Q04726	Transducin-like enhancer protein 3 OS=Homo sapiens GN=TLE3 PE=1 SV=2	29	16	118.0	93.5	102.1	123.7	85.8	85.1	166.9
Q04727	Transducin-like enhancer protein 4 OS=Homo sapiens GN=TLE4 PE=1 SV=3	28	13	116.4	75.8	148.0	172.2	159.9	96.3	108.4
Q04759	Protein kinase C theta type OS=Homo sapiens GN=PRKCQ PE=1 SV=3	60	43	75.6	111.8	128.5	128.0	124.7	69.2	70.0
Q04760	Lactoylglutathione lyase OS=Homo sapiens GN=GLO1 PE=1 SV=4	55	12	113.0	100.0	113.4	132.4	97.2	88.0	143.8
Q04837	Single-stranded DNA-binding protein, mitochondrial OS=Homo sapiens GN=SSBP1 PE=1 SV=1	72	17	236.4	337.5	137.0	64.3	24.5	14.8	19.1
Q04864	Proto-oncogene c-Rel OS=Homo sapiens GN=REL PE=1 SV=1	35	20	131.9	107.8	119.4	130.2	89.3	61.8	107.1
Q04917	14-3-3 protein eta OS=Homo sapiens GN=YWHAH PE=1 SV=4	72	26	129.5	71.1	118.7	122.7	113.2	88.1	116.7
Q05086	Ubiquitin-protein ligase E3A OS=Homo sapiens GN=UBE3A PE=1 SV=4	53	41	127.5	87.8	114.5	119.8	89.4	91.2	142.5
Q05519	Serine/arginine-rich splicing factor 11 OS=Homo sapiens GN=SRSF11 PE=1 SV=1	28	15	43.0	37.6	45.3	63.5	127.2	169.2	122.6
Q05655	Protein kinase C delta type OS=Homo sapiens GN=PRKCD PE=1 SV=2	43	30	119.7	120.4	141.4	130.6	107.5	79.9	73.0
Q06124	Tyrosine-protein phosphatase non-receptor type 11 OS=Homo sapiens GN=PTPN11 PE=1 SV=2	70	45	111.5	85.2	103.6	115.5	90.7	80.1	113.1
Q06136	3-ketodihydrosphingosine reductase OS=Homo sapiens GN=KDSR PE=1 SV=1	29	8	87.2	109.5	141.6	144.6	169.5	103.1	42.1
Q06203	Amidophosphoribosyltransferase OS=Homo sapiens GN=PPAT PE=1 SV=1	52	28	91.6	103.7	105.5	131.7	85.4	80.0	141.6
Q06210	Glutamine--fructose-6-phosphate aminotransferase [isomerizing] 1 OS=Homo sapiens GN=GFPT1 PE=1 SV=3	62	38	91.3	102.2	99.1	109.9	77.6	67.0	126.9
Q06265	Exosome complex component RRP45 OS=Homo sapiens GN=EXOSC9 PE=1 SV=3	31	12	68.4	61.5	63.8	72.3	99.8	128.3	184.3
Q06323	Proteasome activator complex subunit 1 OS=Homo sapiens GN=PSME1 PE=1 SV=1	74	22	105.6	53.5	90.5	114.2	75.5	76.2	164.5
Q06330	Recombining binding protein suppressor of hairless OS=Homo sapiens GN=RBPJ PE=1 SV=3	20	8	131.4	110.6	105.0	121.5	116.4	168.1	122.2
Q06481	Amyloid-like protein 2 OS=Homo sapiens GN=APLP2 PE=1 SV=2	18	13	41.4	71.1	85.7	112.7	155.0	120.8	63.9
Q06546	GA-binding protein alpha chain OS=Homo sapiens GN=GABPA PE=1 SV=1	36	13	112.4	78.1	93.5	124.3	79.0	96.9	160.9
Q06587	E3 ubiquitin-protein ligase RING1 OS=Homo sapiens GN=RING1 PE=1 SV=2	39	10	136.2	149.5	112.9	116.0	84.8	109.1	127.4
Q06787	Fragile X mental retardation protein 1 OS=Homo sapiens GN=FMR1 PE=1 SV=1	50	35	29.5	38.6	49.8	66.5	147.6	226.2	94.9
Q06830	Peroxiredoxin-1 OS=Homo sapiens GN=PRDX1 PE=1 SV=1	80	26	120.0	88.1	100.5	114.1	89.5	79.1	119.2
Q07020	60S ribosomal protein L18 OS=Homo sapiens GN=RPL18 PE=1 SV=2	53	18	34.4	44.4	53.2	69.8	107.2	185.1	124.6
Q07065	Cytoskeleton-associated protein 4 OS=Homo sapiens GN=CKAP4 PE=1 SV=2	68	41	86.0	119.8	156.1	160.5	173.5	82.6	23.9
Q07666	KH domain-containing, RNA-binding, signal transduction-associated protein 1 OS=Homo sapiens GN=KHDRBS1 PE=1 SV=1	44	24	24.9	29.8	33.9	53.0	106.4	155.8	175.1
Q07864	DNA polymerase epsilon catalytic subunit A OS=Homo sapiens GN=POLE PE=1 SV=5	14	24	86.5	67.2	83.3	88.5	73.3	75.2	117.5
Q07866	Kinesin light chain 1 OS=Homo sapiens GN=KLC1 PE=1 SV=2	60	48	102.3	64.8	104.5	115.1	94.0	87.5	128.7
Q07954	Prolow-density lipoprotein receptor-related protein 1 OS=Homo sapiens GN=LRP1 PE=1 SV=2	20	68	51.5	88.3	108.8	119.9	166.9	156.6	68.1
Q07955	Serine/arginine-rich splicing factor 1 OS=Homo sapiens GN=SRSF1 PE=1 SV=2	57	25	50.8	54.0	58.0	78.4	109.2	143.9	119.7
Q07960	Rho GTPase-activating protein 1 OS=Homo sapiens GN=ARHGAP1 PE=1 SV=1	56	23	105.9	93.6	109.5	117.4	89.1	83.2	126.4
Q08170	Serine/arginine-rich splicing factor 4 OS=Homo sapiens GN=SRSF4 PE=1 SV=2	36	28	42.9	37.7	51.4	64.2	103.9	155.4	161.6
Q08211	ATP-dependent RNA helicase A OS=Homo sapiens GN=DHX9 PE=1 SV=4	64	90	36.5	36.9	41.9	57.3	104.2	146.2	165.7
Q08257	Quinone oxidoreductase OS=Homo sapiens GN=CRYZ PE=1 SV=1	73	26	229.8	199.7	113.9	76.0	55.8	55.6	49.4
Q08357	Sodium-dependent phosphate transporter 2 OS=Homo sapiens GN=SLC20A2 PE=1 SV=1	17	8	82.2	144.3	166.1	154.6	148.4	80.6	41.5
Q08378	Golgin subfamily A member 3 OS=Homo sapiens GN=GOLGA3 PE=1 SV=2	51	67	98.8	80.7	98.6	99.7	82.8	68.2	141.8
Q08379	Golgin subfamily A member 2 OS=Homo sapiens GN=GOLGA2 PE=1 SV=3	51	44	99.7	135.8	128.9	100.4	96.5	106.1	67.0
Q08380	Galectin-3-binding protein OS=Homo sapiens GN=LGALS3BP PE=1 SV=1	42	21	66.9	88.3	171.4	181.8	148.5	88.3	37.6
Q08431	Lactadherin OS=Homo sapiens GN=MFGE8 PE=1 SV=2	68	21	64.7	109.3	126.0	142.6	142.1	70.9	87.7
Q08722	Leukocyte surface antigen CD47 OS=Homo sapiens GN=CD47 PE=1 SV=1	18	12	80.6	158.4	166.4	159.0	151.2	77.9	43.6
Q08752	Peptidyl-prolyl cis-trans isomerase D OS=Homo sapiens GN=PPID PE=1 SV=3	70	28	104.6	97.4	98.9	111.9	83.2	74.2	103.2
Q08881	Tyrosine-protein kinase ITK/TSK OS=Homo sapiens GN=ITK PE=1 SV=1	63	42	77.3	110.1	164.9	158.6	139.8	75.5	46.8
Q08945	FACT complex subunit SSRP1 OS=Homo sapiens GN=SSRP1 PE=1 SV=1	49	43	118.8	77.1	90.4	97.9	80.3	70.0	125.3
Q08AF3	Schlafen family member 5 OS=Homo sapiens GN=SLFN5 PE=1 SV=1	41	39	84.5	77.3	82.0	77.6	98.1	114.7	97.5
Q08AM6	Protein VAC14 homolog OS=Homo sapiens GN=VAC14 PE=1 SV=1	45	28	91.6	84.7	107.9	124.1	136.3	106.3	100.2
Q08J23	tRNA (cytosine(34)-C(5))-methyltransferase OS=Homo sapiens GN=NSUN2 PE=1 SV=2	83	68	79.8	66.8	66.3	71.5	82.1	102.8	151.6
Q09028	Histone-binding protein RBBP4 OS=Homo sapiens GN=RBBP4 PE=1 SV=3	63	19	122.6	84.2	96.4	110.4	91.9	93.7	134.1
Q09161	Nuclear cap-binding protein subunit 1 OS=Homo sapiens GN=NCBP1 PE=1 SV=1	51	39	58.1	44.4	54.1	60.0	114.8	159.4	140.8
Q09328	Alpha-1,6-mannosylglycoprotein 6-beta-N-acetylglucosaminyltransferase A OS=Homo sapiens GN=MGAT5 PE=2 SV=1	35	23	100.3	164.7	146.6	109.1	115.4	91.4	46.6
Q09472	Histone acetyltransferase p300 OS=Homo sapiens GN=EP300 PE=1 SV=2	22	37	65.9	54.5	71.9	74.4	115.9	137.6	120.1
Q09666	Neuroblast differentiation-associated protein AHNAK OS=Homo sapiens GN=AHNAK PE=1 SV=2	71	242	89.1	156.2	160.3	151.7	144.2	68.9	37.0
Q0VDF9	Heat shock 70 kDa protein 14 OS=Homo sapiens GN=HSPA14 PE=1 SV=1	67	37	65.6	44.6	73.5	82.1	110.1	158.2	128.5
Q10469	Alpha-1,6-mannosyl-glycoprotein 2-beta-N-acetylglucosaminyltransferase OS=Homo sapiens GN=MGAT2 PE=1 SV=1	40	20	126.3	193.4	166.2	117.5	96.6	91.8	59.5
Q10471	Polypeptide N-acetylgalactosaminyltransferase 2 OS=Homo sapiens GN=GALNT2 PE=1 SV=1	63	48	116.7	208.9	152.8	108.1	82.0	69.8	43.0
Q10472	Polypeptide N-acetylgalactosaminyltransferase 1 OS=Homo sapiens GN=GALNT1 PE=1 SV=1	42	22	122.8	169.8	138.1	102.7	99.1	71.6	41.3
Q10567	AP-1 complex subunit beta-1 OS=Homo sapiens GN=AP1B1 PE=1 SV=2	55	62	102.0	100.5	124.9	136.7	134.8	113.6	177.2
Q10570	Cleavage and polyadenylation specificity factor subunit 1 OS=Homo sapiens GN=CPSF1 PE=1 SV=2	42	58	44.0	40.7	55.0	70.3	97.8	152.9	178.3
Q10589	Bone marrow stromal antigen 2 OS=Homo sapiens GN=BST2 PE=1 SV=1	20	6	47.7	149.5	123.2	140.1	129.0	126.2	90.5
Q10713	Mitochondrial-processing peptidase subunit alpha OS=Homo sapiens GN=PMPCA PE=1 SV=2	68	31	339.0	281.7	144.9	50.1	17.7	8.7	9.2
Q12765	Secernin-1 OS=Homo sapiens GN=SCRN1 PE=1 SV=2	34	12	100.2	83.4	98.9	107.2	80.3	71.3	105.5
Q12768	WASH complex subunit strumpellin OS=Homo sapiens GN=KIAA0196 PE=1 SV=1	32	32	96.7	74.8	111.4	125.8	110.1	90.5	114.5
Q12769	Nuclear pore complex protein Nup160 OS=Homo sapiens GN=NUP160 PE=1 SV=3	33	36	90.3	89.9	85.4	96.6	90.0	76.6	75.9
Q12770	Sterol regulatory element-binding protein cleavage-activating protein OS=Homo sapiens GN=SCAP PE=1 SV=4	27	22	104.5	146.4	151.8	133.1	161.9	81.7	32.7
Q12788	Transducin beta-like protein 3 OS=Homo sapiens GN=TBL3 PE=1 SV=2	65	42	60.3	54.2	52.0	59.7	97.5	151.7	128.1
Q12789	General transcription factor 3C polypeptide 1 OS=Homo sapiens GN=GTF3C1 PE=1 SV=4	41	74	77.9	79.7	67.3	69.2	94.5	117.0	126.3
Q12797	Aspartyl/asparaginyl beta-hydroxylase OS=Homo sapiens GN=ASPH PE=1 SV=3	36	23	53.4	47.2	98.9	106.6	92.1	101.9	85.6
Q12802	A-kinase anchor protein 13 OS=Homo sapiens GN=AKAP13 PE=1 SV=2	30	57	69.6	73.4	87.8	89.0	133.6	144.2	118.7
Q12834	Cell division cycle protein 20 homolog OS=Homo sapiens GN=CDC20 PE=1 SV=2	47	17	78.4	57.3	90.9	83.4	89.7	152.9	115.2
Q12846	Syntaxin-4 OS=Homo sapiens GN=STX4 PE=1 SV=2	48	16	80.8	120.9	160.7	154.3	152.2	70.2	30.1
Q12849	G-rich sequence factor 1 OS=Homo sapiens GN=GRSF1 PE=1 SV=3	70	27	275.9	320.0	116.2	52.7	27.1	25.4	21.5
Q12851	Mitogen-activated protein kinase kinase kinase kinase 2 OS=Homo sapiens GN=MAP4K2 PE=1 SV=2	27	17	87.0	105.6	110.5	117.6	117.2	100.4	100.1
Q12872	Splicing factor, suppressor of white-apricot homolog OS=Homo sapiens GN=SFSWAP PE=1 SV=3	31	26	45.5	34.5	54.2	68.7	127.2	200.8	149.2
Q12873	Chromodomain-helicase-DNA-binding protein 3 OS=Homo sapiens GN=CHD3 PE=1 SV=3	23	41	142.2	91.8	93.9	70.4	101.8	86.7	83.8
Q12874	Splicing factor 3A subunit 3 OS=Homo sapiens GN=SF3A3 PE=1 SV=1	65	31	58.1	45.3	52.6	67.8	87.9	120.3	164.2
Q12882	Dihydropyrimidine dehydrogenase [NADP(+)] OS=Homo sapiens GN=DPYD PE=1 SV=2	22	19	82.6	70.1	98.2	102.4	85.8	81.3	119.7
Q12888	Tumor suppressor p53-binding protein 1 OS=Homo sapiens GN=TP53BP1 PE=1 SV=2	24	30	74.3	70.5	65.1	98.7	79.6	90.2	151.9
Q12899	Tripartite motif-containing protein 26 OS=Homo sapiens GN=TRIM26 PE=1 SV=1	47	20	105.2	97.5	107.4	93.9	88.1	81.0	91.6
Q12904	Aminoacyl tRNA synthase complex-interacting multifunctional protein 1 OS=Homo sapiens GN=AIMP1 PE=1 SV=2	81	25	67.9	60.4	70.8	77.8	88.8	117.0	151.2
Q12905	Interleukin enhancer-binding factor 2 OS=Homo sapiens GN=ILF2 PE=1 SV=2	84	32	33.1	26.7	37.2	55.0	116.8	181.0	153.0
Q12906	Interleukin enhancer-binding factor 3 OS=Homo sapiens GN=ILF3 PE=1 SV=3	74	68	36.1	31.6	37.4	54.8	126.9	173.7	120.1
Q12907	Vesicular integral-membrane protein VIP36 OS=Homo sapiens GN=LMAN2 PE=1 SV=1	62	22	103.4	112.9	124.2	113.2	142.1	94.1	37.7
Q12912	Lymphoid-restricted membrane protein OS=Homo sapiens GN=LRMP PE=1 SV=3	48	19	80.3	105.3	131.8	140.9	148.8	92.1	37.2
Q12931	Heat shock protein 75 kDa, mitochondrial OS=Homo sapiens GN=TRAP1 PE=1 SV=3	68	49	239.9	227.2	254.7	83.5	25.1	17.3	20.9
Q12959	Disks large homolog 1 OS=Homo sapiens GN=DLG1 PE=1 SV=2	54	39	95.7	160.6	173.9	173.4	109.8	51.6	37.8
Q12972	Nuclear inhibitor of protein phosphatase 1 OS=Homo sapiens GN=PPP1R8 PE=1 SV=2	49	15	112.8	85.9	89.1	128.4	116.8	143.3	180.0
Q12974	Protein tyrosine phosphatase type IVA 2 OS=Homo sapiens GN=PTP4A2 PE=1 SV=1	56	9	103.6	132.1	141.0	141.0	135.9	74.8	40.8
Q12979	Active breakpoint cluster region-related protein OS=Homo sapiens GN=ABR PE=2 SV=2	31	24	120.4	103.2	142.0	142.5	148.7	91.6	110.7
Q12981	Vesicle transport protein SEC20 OS=Homo sapiens GN=BNIP1 PE=1 SV=3	70	18	86.0	98.7	135.4	136.9	168.9	103.2	39.0
Q12986	Transcriptional repressor NF-X1 OS=Homo sapiens GN=NFX1 PE=1 SV=2	52	46	52.3	56.1	67.7	73.8	104.6	171.0	127.0
Q12996	Cleavage stimulation factor subunit 3 OS=Homo sapiens GN=CSTF3 PE=1 SV=1	49	29	51.7	50.6	61.8	77.6	140.7	187.7	118.3
Q13011	Delta(3,5)-Delta(2,4)-dienoyl-CoA isomerase, mitochondrial OS=Homo sapiens GN=ECH1 PE=1 SV=2	74	21	306.4	235.5	168.5	90.9	62.2	24.0	14.2
Q13033	Striatin-3 OS=Homo sapiens GN=STRN3 PE=1 SV=3	28	22	92.3	118.3	141.0	138.9	161.7	79.3	50.9
Q13043	Serine/threonine-protein kinase 4 OS=Homo sapiens GN=STK4 PE=1 SV=2	62	29	116.7	84.5	109.0	105.5	96.1	76.9	91.9
Q13045	Protein flightless-1 homolog OS=Homo sapiens GN=FLII PE=1 SV=2	51	56	100.9	96.9	100.9	98.8	93.5	86.4	117.8
Q13057	Bifunctional coenzyme A synthase OS=Homo sapiens GN=COASY PE=1 SV=4	40	13	218.4	149.9	130.0	108.5	83.5	73.1	93.7
Q13085	Acetyl-CoA carboxylase 1 OS=Homo sapiens GN=ACACA PE=1 SV=2	32	58	123.3	108.0	105.2	106.5	88.7	73.5	130.7
Q13094	Lymphocyte cytosolic protein 2 OS=Homo sapiens GN=LCP2 PE=1 SV=1	52	29	97.6	110.4	105.2	114.5	91.1	81.1	104.2
Q13098	COP9 signalosome complex subunit 1 OS=Homo sapiens GN=GPS1 PE=1 SV=4	44	25	88.3	70.1	79.9	95.3	74.7	75.5	193.1
Q13107	Ubiquitin carboxyl-terminal hydrolase 4 OS=Homo sapiens GN=USP4 PE=1 SV=3	20	17	123.1	107.3	119.2	126.2	92.2	72.0	128.8
Q13111	Chromatin assembly factor 1 subunit A OS=Homo sapiens GN=CHAF1A PE=1 SV=2	37	23	90.4	110.1	84.7	86.1	118.5	137.9	118.8
Q13112	Chromatin assembly factor 1 subunit B OS=Homo sapiens GN=CHAF1B PE=1 SV=1	37	18	91.3	58.4	70.7	63.9	92.8	115.3	101.4
Q13123	Protein Red OS=Homo sapiens GN=IK PE=1 SV=3	56	33	56.2	49.2	51.0	66.0	110.7	150.4	134.2
Q13131	5'-AMP-activated protein kinase catalytic subunit alpha-1 OS=Homo sapiens GN=PRKAA1 PE=1 SV=4	52	29	108.8	115.4	133.2	134.0	110.6	76.7	95.7
Q13136	Liprin-alpha-1 OS=Homo sapiens GN=PPFIA1 PE=1 SV=1	48	57	89.1	109.5	137.0	132.7	118.0	87.1	77.4
Q13137	Calcium-binding and coiled-coil domain-containing protein 2 OS=Homo sapiens GN=CALCOCO2 PE=1 SV=1	61	29	85.8	102.2	125.7	133.6	154.3	93.9	71.7
Q13144	Translation initiation factor eIF-2B subunit epsilon OS=Homo sapiens GN=EIF2B5 PE=1 SV=3	29	18	76.0	71.3	76.5	84.1	88.6	104.6	118.0
Q13148	TAR DNA-binding protein 43 OS=Homo sapiens GN=TARDBP PE=1 SV=1	63	20	80.3	71.6	80.6	87.5	118.8	153.1	98.6
Q13151	Heterogeneous nuclear ribonucleoprotein A0 OS=Homo sapiens GN=HNRNPA0 PE=1 SV=1	62	25	42.6	29.2	49.5	64.6	137.8	190.1	127.0
Q13153	Serine/threonine-protein kinase PAK 1 OS=Homo sapiens GN=PAK1 PE=1 SV=2	56	28	123.8	110.3	127.5	129.8	113.5	80.8	113.5
Q13155	Aminoacyl tRNA synthase complex-interacting multifunctional protein 2 OS=Homo sapiens GN=AIMP2 PE=1 SV=2	66	18	61.5	43.9	76.9	80.8	78.9	105.8	152.6
Q13158	FAS-associated death domain protein OS=Homo sapiens GN=FADD PE=1 SV=1	63	7	118.3	109.3	123.8	134.1	93.6	84.2	153.9
Q13162	Peroxiredoxin-4 OS=Homo sapiens GN=PRDX4 PE=1 SV=1	67	23	77.1	165.9	138.0	168.2	156.0	68.3	17.9
Q13177	Serine/threonine-protein kinase PAK 2 OS=Homo sapiens GN=PAK2 PE=1 SV=3	74	41	110.5	116.5	114.0	120.0	89.3	70.1	106.5
Q13185	Chromobox protein homolog 3 OS=Homo sapiens GN=CBX3 PE=1 SV=4	68	15	101.6	69.0	85.1	104.8	74.1	85.8	150.5
Q13190	Syntaxin-5 OS=Homo sapiens GN=STX5 PE=1 SV=2	49	14	118.7	119.1	150.7	135.0	136.2	115.8	58.9
Q13200	26S proteasome non-ATPase regulatory subunit 2 OS=Homo sapiens GN=PSMD2 PE=1 SV=3	71	58	89.8	65.8	85.3	98.6	65.7	65.1	150.0
Q13206	Probable ATP-dependent RNA helicase DDX10 OS=Homo sapiens GN=DDX10 PE=1 SV=2	48	39	79.4	66.9	65.2	81.1	102.2	121.2	158.5
Q13217	DnaJ homolog subfamily C member 3 OS=Homo sapiens GN=DNAJC3 PE=1 SV=1	73	41	86.9	113.3	154.1	155.8	172.3	89.0	28.0
Q13239	Src-like-adapter OS=Homo sapiens GN=SLA PE=1 SV=3	40	9	70.0	96.9	111.4	115.0	108.7	82.0	74.8
Q13242	Serine/arginine-rich splicing factor 9 OS=Homo sapiens GN=SRSF9 PE=1 SV=1	70	24	33.1	42.1	42.6	58.5	94.1	154.5	128.1
Q13243	Serine/arginine-rich splicing factor 5 OS=Homo sapiens GN=SRSF5 PE=1 SV=1	49	16	38.2	37.4	46.0	60.8	103.4	147.0	137.4
Q13247	Serine/arginine-rich splicing factor 6 OS=Homo sapiens GN=SRSF6 PE=1 SV=2	46	25	44.7	45.7	47.4	59.9	100.0	142.1	152.3
Q13257	Mitotic spindle assembly checkpoint protein MAD2A OS=Homo sapiens GN=MAD2L1 PE=1 SV=1	35	9	83.4	64.6	87.5	111.5	83.5	83.1	124.9
Q13263	Transcription intermediary factor 1-beta OS=Homo sapiens GN=TRIM28 PE=1 SV=5	70	51	81.9	54.5	77.9	97.3	66.5	81.9	163.9
Q13277	Syntaxin-3 OS=Homo sapiens GN=STX3 PE=1 SV=3	36	11	79.3	107.3	130.1	118.9	190.3	123.9	64.2
Q13283	Ras GTPase-activating protein-binding protein 1 OS=Homo sapiens GN=G3BP1 PE=1 SV=1	70	34	35.6	37.8	52.1	71.1	156.9	226.2	85.6
Q13287	N-myc-interactor OS=Homo sapiens GN=NMI PE=1 SV=2	73	20	94.1	92.5	114.5	127.6	128.1	93.9	89.2
Q13303	Voltage-gated potassium channel subunit beta-2 OS=Homo sapiens GN=KCNAB2 PE=1 SV=2	75	31	109.3	155.9	100.5	104.1	83.4	99.6	71.6
Q13308	Inactive tyrosine-protein kinase 7 OS=Homo sapiens GN=PTK7 PE=1 SV=2	53	53	85.4	147.2	176.0	165.9	147.5	75.8	38.8
Q13309	S-phase kinase-associated protein 2 OS=Homo sapiens GN=SKP2 PE=1 SV=2	37	12	113.8	106.1	102.3	110.5	102.9	92.9	154.3
Q13310	Polyadenylate-binding protein 4 OS=Homo sapiens GN=PABPC4 PE=1 SV=1	68	54	47.3	40.1	52.0	59.0	118.3	171.2	114.7
Q13332	Receptor-type tyrosine-protein phosphatase S OS=Homo sapiens GN=PTPRS PE=1 SV=3	30	37	60.1	143.6	146.5	157.9	132.6	83.7	56.2
Q13347	Eukaryotic translation initiation factor 3 subunit I OS=Homo sapiens GN=EIF3I PE=1 SV=1	87	25	69.5	77.9	80.2	99.9	83.7	89.6	135.4
Q13356	Peptidyl-prolyl cis-trans isomerase-like 2 OS=Homo sapiens GN=PPIL2 PE=1 SV=1	59	25	120.8	60.0	80.4	77.0	101.9	166.5	95.6
Q13363	C-terminal-binding protein 1 OS=Homo sapiens GN=CTBP1 PE=1 SV=2	48	19	108.9	78.5	90.4	103.1	73.1	74.0	121.1
Q13370	cGMP-inhibited 3',5'-cyclic phosphodiesterase B OS=Homo sapiens GN=PDE3B PE=1 SV=2	30	23	60.2	111.1	123.0	123.1	157.0	89.2	38.1
Q13395	Probable methyltransferase TARBP1 OS=Homo sapiens GN=TARBP1 PE=1 SV=1	21	26	109.8	101.2	105.1	108.7	91.2	95.7	143.9
Q13409	Cytoplasmic dynein 1 intermediate chain 2 OS=Homo sapiens GN=DYNC1I2 PE=1 SV=3	52	22	123.4	107.0	116.9	108.8	105.2	88.7	104.6
Q13416	Origin recognition complex subunit 2 OS=Homo sapiens GN=ORC2 PE=1 SV=2	29	14	85.6	67.7	81.8	77.8	94.8	99.3	129.8
Q13418	Integrin-linked protein kinase OS=Homo sapiens GN=ILK PE=1 SV=2	47	22	91.2	111.8	134.7	131.3	132.1	78.1	52.8
Q13422	DNA-binding protein Ikaros OS=Homo sapiens GN=IKZF1 PE=1 SV=1	46	17	107.6	81.2	117.0	104.4	93.1	95.1	75.4
Q13423	NAD(P) transhydrogenase, mitochondrial OS=Homo sapiens GN=NNT PE=1 SV=3	51	68	292.5	330.2	132.3	55.4	19.7	10.6	7.3
Q13425	Beta-2-syntrophin OS=Homo sapiens GN=SNTB2 PE=1 SV=1	47	24	89.7	162.1	167.1	149.3	129.4	59.3	29.5
Q13426	DNA repair protein XRCC4 OS=Homo sapiens GN=XRCC4 PE=1 SV=2	41	16	83.2	51.8	89.6	104.2	92.7	93.1	156.5
Q13427	Peptidyl-prolyl cis-trans isomerase G OS=Homo sapiens GN=PPIG PE=1 SV=2	28	21	17.5	12.6	33.2	66.5	47.5	80.9	225.9
Q13428	Treacle protein OS=Homo sapiens GN=TCOF1 PE=1 SV=3	43	63	57.7	57.7	85.2	100.6	112.6	138.4	130.0
Q13435	Splicing factor 3B subunit 2 OS=Homo sapiens GN=SF3B2 PE=1 SV=2	60	60	57.1	42.6	58.2	76.1	99.2	141.2	170.6
Q13438	Protein OS-9 OS=Homo sapiens GN=OS9 PE=1 SV=1	53	27	75.7	126.7	132.3	147.5	172.8	84.4	22.8
Q13439	Golgin subfamily A member 4 OS=Homo sapiens GN=GOLGA4 PE=1 SV=1	26	48	82.4	76.3	93.3	98.4	90.2	97.6	114.0
Q13442	28 kDa heat- and acid-stable phosphoprotein OS=Homo sapiens GN=PDAP1 PE=1 SV=1	73	21	44.9	37.8	55.1	65.7	74.9	115.1	180.2
Q13449	Limbic system-associated membrane protein OS=Homo sapiens GN=LSAMP PE=1 SV=2	40	12	75.2	81.5	126.8	115.6	166.3	92.1	52.8
Q13451	Peptidyl-prolyl cis-trans isomerase FKBP5 OS=Homo sapiens GN=FKBP5 PE=1 SV=2	59	28	116.6	94.9	107.6	110.0	94.4	90.4	128.2
Q13459	Unconventional myosin-IXb OS=Homo sapiens GN=MYO9B PE=1 SV=3	32	57	57.2	56.4	66.1	67.4	82.2	128.7	140.8
Q13464	Rho-associated protein kinase 1 OS=Homo sapiens GN=ROCK1 PE=1 SV=1	56	85	111.4	111.7	141.2	129.6	115.7	74.6	89.6
Q13472	DNA topoisomerase 3-alpha OS=Homo sapiens GN=TOP3A PE=1 SV=1	20	20	118.8	84.6	81.5	57.1	76.1	80.6	110.1
Q13492	Phosphatidylinositol-binding clathrin assembly protein OS=Homo sapiens GN=PICALM PE=1 SV=2	53	27	100.5	159.4	157.0	141.6	96.0	56.9	42.8
Q13496	Myotubularin OS=Homo sapiens GN=MTM1 PE=1 SV=2	46	24	134.2	93.4	157.7	146.7	156.8	88.8	77.6
Q13501	Sequestosome-1 OS=Homo sapiens GN=SQSTM1 PE=1 SV=1	40	9	112.3	96.8	106.5	113.7	104.1	84.0	97.7
Q13505	Metaxin-1 OS=Homo sapiens GN=MTX1 PE=1 SV=2	44	19	246.7	352.2	144.4	64.1	21.9	12.8	7.8
Q13510	Acid ceramidase OS=Homo sapiens GN=ASAH1 PE=1 SV=5	52	24	72.9	122.2	199.8	184.5	152.6	60.4	26.2
Q13523	Serine/threonine-protein kinase PRP4 homolog OS=Homo sapiens GN=PRPF4B PE=1 SV=3	39	49	32.4	19.9	41.1	58.2	102.8	187.9	148.2
Q13526	Peptidyl-prolyl cis-trans isomerase NIMA-interacting 1 OS=Homo sapiens GN=PIN1 PE=1 SV=1	71	10	101.2	91.9	98.0	115.6	92.6	87.8	123.1
Q13535	Serine/threonine-protein kinase ATR OS=Homo sapiens GN=ATR PE=1 SV=3	12	24	75.4	77.3	82.4	88.4	123.5	137.5	121.3
Q13547	Histone deacetylase 1 OS=Homo sapiens GN=HDAC1 PE=1 SV=1	59	25	94.3	78.4	78.1	85.2	80.6	86.1	113.3
Q13555	Calcium/calmodulin-dependent protein kinase type II subunit gamma OS=Homo sapiens GN=CAMK2G PE=1 SV=3	43	21	67.5	60.1	84.5	98.9	136.9	180.4	73.2
Q13561	Dynactin subunit 2 OS=Homo sapiens GN=DCTN2 PE=1 SV=4	76	34	79.6	74.5	131.6	161.3	73.4	88.3	157.5
Q13564	NEDD8-activating enzyme E1 regulatory subunit OS=Homo sapiens GN=NAE1 PE=1 SV=1	53	21	128.9	80.3	105.7	129.0	88.1	94.8	174.2
Q13573	SNW domain-containing protein 1 OS=Homo sapiens GN=SNW1 PE=1 SV=1	58	34	56.8	41.5	57.9	65.6	84.2	133.3	145.8
Q13574	Diacylglycerol kinase zeta OS=Homo sapiens GN=DGKZ PE=1 SV=3	34	27	112.7	110.9	123.8	129.7	124.0	102.0	137.0
Q13576	Ras GTPase-activating-like protein IQGAP2 OS=Homo sapiens GN=IQGAP2 PE=1 SV=4	67	121	105.5	159.7	162.6	149.3	121.1	56.6	58.6
Q13586	Stromal interaction molecule 1 OS=Homo sapiens GN=STIM1 PE=1 SV=3	62	48	80.6	139.7	150.4	146.6	152.0	82.0	28.8
Q13588	GRB2-related adapter protein OS=Homo sapiens GN=GRAP PE=1 SV=1	56	11	103.0	83.4	125.8	120.6	123.0	75.6	58.5
Q13595	Transformer-2 protein homolog alpha OS=Homo sapiens GN=TRA2A PE=1 SV=1	45	17	33.9	31.6	42.7	57.7	93.4	166.1	136.6
Q13596	Sorting nexin-1 OS=Homo sapiens GN=SNX1 PE=1 SV=3	52	29	117.0	102.9	123.9	127.9	90.7	75.8	119.5
Q13601	KRR1 small subunit processome component homolog OS=Homo sapiens GN=KRR1 PE=1 SV=4	40	21	47.0	36.4	44.0	54.5	116.5	183.0	122.9
Q13608	Peroxisome assembly factor 2 OS=Homo sapiens GN=PEX6 PE=1 SV=2	44	28	84.4	175.7	176.0	166.8	137.8	45.8	22.2
Q13610	Periodic tryptophan protein 1 homolog OS=Homo sapiens GN=PWP1 PE=1 SV=1	41	17	64.3	43.0	69.3	78.7	103.4	128.6	130.3
Q13613	Myotubularin-related protein 1 OS=Homo sapiens GN=MTMR1 PE=1 SV=4	41	23	93.4	88.0	120.1	118.8	130.9	100.8	95.9
Q13616	Cullin-1 OS=Homo sapiens GN=CUL1 PE=1 SV=2	50	38	87.6	70.6	85.5	90.5	114.3	123.3	160.3
Q13617	Cullin-2 OS=Homo sapiens GN=CUL2 PE=1 SV=2	53	41	98.7	74.8	78.0	87.9	68.8	74.1	134.9
Q13618	Cullin-3 OS=Homo sapiens GN=CUL3 PE=1 SV=2	57	49	85.2	73.6	87.9	96.3	112.2	117.2	116.8
Q13619	Cullin-4A OS=Homo sapiens GN=CUL4A PE=1 SV=3	52	43	96.5	71.7	83.4	91.9	86.3	81.6	140.7
Q13620	Cullin-4B OS=Homo sapiens GN=CUL4B PE=1 SV=4	39	37	108.2	54.2	85.9	90.0	75.9	83.3	148.3
Q13625	Apoptosis-stimulating of p53 protein 2 OS=Homo sapiens GN=TP53BP2 PE=1 SV=2	20	16	95.0	103.3	127.9	115.4	128.7	104.8	114.3
Q13627	Dual specificity tyrosine-phosphorylation-regulated kinase 1A OS=Homo sapiens GN=DYRK1A PE=1 SV=2	32	26	85.4	76.3	85.3	94.9	102.5	93.3	109.3
Q13630	GDP-L-fucose synthase OS=Homo sapiens GN=TSTA3 PE=1 SV=1	37	11	137.2	83.2	127.7	124.4	121.6	79.6	119.8
Q13642	Four and a half LIM domains protein 1 OS=Homo sapiens GN=FHL1 PE=1 SV=4	46	17	80.0	122.6	100.9	138.9	84.2	78.2	125.2
Q13685	Angio-associated migratory cell protein OS=Homo sapiens GN=AAMP PE=1 SV=2	38	12	94.1	80.9	96.7	115.9	75.5	75.6	115.7
Q13724	Mannosyl-oligosaccharide glucosidase OS=Homo sapiens GN=MOGS PE=1 SV=5	62	44	88.2	120.4	142.6	146.8	163.8	74.8	34.7
Q13740	CD166 antigen OS=Homo sapiens GN=ALCAM PE=1 SV=2	52	26	112.9	155.0	168.0	144.6	145.4	56.0	34.8
Q13765	Nascent polypeptide-associated complex subunit alpha OS=Homo sapiens GN=NACA PE=1 SV=1	39	12	66.7	41.8	80.1	106.6	90.8	121.5	148.5
Q13769	THO complex subunit 5 homolog OS=Homo sapiens GN=THOC5 PE=1 SV=2	54	35	48.6	39.1	51.5	61.3	120.8	185.6	112.8
Q13795	ADP-ribosylation factor-related protein 1 OS=Homo sapiens GN=ARFRP1 PE=1 SV=1	42	8	113.7	103.6	142.1	107.8	124.9	97.4	48.3
Q13813	Spectrin alpha chain, non-erythrocytic 1 OS=Homo sapiens GN=SPTAN1 PE=1 SV=3	84	298	118.1	204.3	151.0	124.3	94.4	40.4	40.6
Q13823	Nucleolar GTP-binding protein 2 OS=Homo sapiens GN=GNL2 PE=1 SV=1	43	34	46.4	30.7	45.7	52.1	86.9	114.8	181.5
Q13838	Spliceosome RNA helicase DDX39B OS=Homo sapiens GN=DDX39B PE=1 SV=1	68	37	82.8	70.5	73.8	88.0	98.8	123.0	122.3
Q13867	Bleomycin hydrolase OS=Homo sapiens GN=BLMH PE=1 SV=1	47	25	97.0	69.9	102.8	111.0	87.1	75.9	149.1
Q13868	Exosome complex component RRP4 OS=Homo sapiens GN=EXOSC2 PE=1 SV=2	47	12	61.3	39.2	61.3	60.2	79.9	111.6	153.8
Q13884	Beta-1-syntrophin OS=Homo sapiens GN=SNTB1 PE=1 SV=3	44	22	100.8	134.6	164.8	143.8	131.5	56.0	29.3
Q13889	General transcription factor IIH subunit 3 OS=Homo sapiens GN=GTF2H3 PE=1 SV=2	27	8	64.1	53.2	60.9	62.9	110.3	161.8	128.2
Q13895	Bystin OS=Homo sapiens GN=BYSL PE=1 SV=3	62	30	74.2	60.1	59.5	60.5	81.4	94.7	184.0
Q13907	Isopentenyl-diphosphate Delta-isomerase 1 OS=Homo sapiens GN=IDI1 PE=1 SV=2	60	13	199.9	119.5	122.4	109.3	83.9	72.5	129.5
Q13948	Protein CASP OS=Homo sapiens GN=CUX1 PE=1 SV=2	70	48	130.1	133.8	159.3	107.3	100.6	89.8	60.8
Q13951	Core-binding factor subunit beta OS=Homo sapiens GN=CBFB PE=1 SV=2	53	12	146.0	98.8	91.5	93.9	84.7	90.0	95.7
Q14004	Cyclin-dependent kinase 13 OS=Homo sapiens GN=CDK13 PE=1 SV=2	40	46	46.9	38.7	53.5	66.8	142.4	194.5	129.6
Q14005	Pro-interleukin-16 OS=Homo sapiens GN=IL16 PE=1 SV=4	19	19	123.2	115.9	132.6	125.5	130.4	67.6	70.0
Q14008	Cytoskeleton-associated protein 5 OS=Homo sapiens GN=CKAP5 PE=1 SV=3	64	143	69.2	71.2	84.2	90.3	121.7	143.1	98.6
Q14011	Cold-inducible RNA-binding protein OS=Homo sapiens GN=CIRBP PE=1 SV=1	65	11	38.8	30.0	50.1	61.0	115.4	174.0	130.5
Q14019	Coactosin-like protein OS=Homo sapiens GN=COTL1 PE=1 SV=3	88	22	129.0	60.5	130.6	134.7	99.5	77.7	117.0
Q14103	Heterogeneous nuclear ribonucleoprotein D0 OS=Homo sapiens GN=HNRNPD PE=1 SV=1	49	36	32.6	31.9	44.6	64.4	108.3	175.1	144.5
Q14114	Low-density lipoprotein receptor-related protein 8 OS=Homo sapiens GN=LRP8 PE=1 SV=4	38	25	51.6	100.1	111.1	127.1	173.5	152.8	78.4
Q14118	Dystroglycan OS=Homo sapiens GN=DAG1 PE=1 SV=2	23	18	96.4	125.4	133.4	129.0	134.1	89.6	66.9
Q14126	Desmoglein-2 OS=Homo sapiens GN=DSG2 PE=1 SV=2	41	30	95.8	155.7	149.1	139.7	152.0	80.3	46.0
Q14137	Ribosome biogenesis protein BOP1 OS=Homo sapiens GN=BOP1 PE=1 SV=2	62	37	94.1	83.8	81.0	92.2	85.2	101.4	137.3
Q14139	Ubiquitin conjugation factor E4 A OS=Homo sapiens GN=UBE4A PE=1 SV=2	29	27	75.5	91.9	85.6	90.9	107.7	93.5	77.4
Q14141	Septin-6 OS=Homo sapiens GN=SEPT6 PE=1 SV=4	61	37	99.2	155.4	177.0	175.8	117.9	60.4	48.4
Q14145	Kelch-like ECH-associated protein 1 OS=Homo sapiens GN=KEAP1 PE=1 SV=2	28	14	154.4	157.0	145.7	135.0	138.4	92.1	74.6
Q14151	Scaffold attachment factor B2 OS=Homo sapiens GN=SAFB2 PE=1 SV=1	41	46	56.6	45.6	62.6	74.7	140.5	190.7	191.9
Q14152	Eukaryotic translation initiation factor 3 subunit A OS=Homo sapiens GN=EIF3A PE=1 SV=1	64	114	66.7	59.1	72.5	84.2	84.2	95.5	149.8
Q14155	Rho guanine nucleotide exchange factor 7 OS=Homo sapiens GN=ARHGEF7 PE=1 SV=2	45	27	103.0	114.5	108.4	114.1	94.4	74.3	102.4
Q14156	Protein EFR3 homolog A OS=Homo sapiens GN=EFR3A PE=1 SV=2	27	19	100.0	129.1	167.0	149.2	164.8	84.0	46.2
Q14157	Ubiquitin-associated protein 2-like OS=Homo sapiens GN=UBAP2L PE=1 SV=2	45	41	36.5	43.6	53.8	78.2	157.4	236.7	84.1
Q14160	Protein scribble homolog OS=Homo sapiens GN=SCRIB PE=1 SV=4	52	63	99.0	137.8	175.8	162.7	132.9	68.3	49.6
Q14161	ARF GTPase-activating protein GIT2 OS=Homo sapiens GN=GIT2 PE=1 SV=2	57	37	105.7	98.9	116.4	109.3	103.6	85.2	107.2
Q14165	Malectin OS=Homo sapiens GN=MLEC PE=1 SV=1	59	22	80.3	110.8	127.5	153.1	158.5	95.0	37.6
Q14166	Tubulin--tyrosine ligase-like protein 12 OS=Homo sapiens GN=TTLL12 PE=1 SV=2	62	38	116.8	81.9	101.5	103.5	79.8	70.6	110.3
Q14168	MAGUK p55 subfamily member 2 OS=Homo sapiens GN=MPP2 PE=1 SV=3	48	26	110.5	143.8	190.3	150.8	118.4	55.2	34.8
Q14181	DNA polymerase alpha subunit B OS=Homo sapiens GN=POLA2 PE=1 SV=2	34	18	131.7	117.0	114.0	123.1	88.4	94.3	140.0
Q14191	Werner syndrome ATP-dependent helicase OS=Homo sapiens GN=WRN PE=1 SV=2	31	38	71.4	64.8	72.7	78.3	105.3	118.3	133.1
Q14192	Four and a half LIM domains protein 2 OS=Homo sapiens GN=FHL2 PE=1 SV=3	79	20	71.5	48.4	117.6	126.1	75.4	136.5	113.9
Q14203	Dynactin subunit 1 OS=Homo sapiens GN=DCTN1 PE=1 SV=3	56	75	116.5	110.9	105.1	114.7	91.4	71.2	105.8
Q14204	Cytoplasmic dynein 1 heavy chain 1 OS=Homo sapiens GN=DYNC1H1 PE=1 SV=5	61	297	121.0	116.5	110.2	99.0	95.4	73.2	100.3
Q14232	Translation initiation factor eIF-2B subunit alpha OS=Homo sapiens GN=EIF2B1 PE=1 SV=1	53	15	88.3	79.5	84.1	97.5	79.3	83.3	132.7
Q14240	Eukaryotic initiation factor 4A-II OS=Homo sapiens GN=EIF4A2 PE=1 SV=2	79	35	107.2	73.0	87.5	102.6	117.8	137.5	141.5
Q14241	Transcription elongation factor B polypeptide 3 OS=Homo sapiens GN=TCEB3 PE=1 SV=2	41	35	35.2	36.8	70.5	96.2	86.5	143.5	172.7
Q14247	Src substrate cortactin OS=Homo sapiens GN=CTTN PE=1 SV=2	51	25	66.6	63.5	142.9	168.9	68.8	86.6	111.4
Q14254	Flotillin-2 OS=Homo sapiens GN=FLOT2 PE=1 SV=2	68	35	97.3	114.4	180.9	169.4	144.8	73.0	36.7
Q14257	Reticulocalbin-2 OS=Homo sapiens GN=RCN2 PE=1 SV=1	49	17	72.9	32.2	204.5	223.1	143.8	122.9	27.8
Q14258	E3 ubiquitin/ISG15 ligase TRIM25 OS=Homo sapiens GN=TRIM25 PE=1 SV=2	64	40	52.9	44.2	60.6	73.6	106.2	163.4	127.3
Q14289	Protein-tyrosine kinase 2-beta OS=Homo sapiens GN=PTK2B PE=1 SV=2	36	30	108.0	97.3	107.4	116.0	96.5	87.4	105.3
Q14318	Peptidyl-prolyl cis-trans isomerase FKBP8 OS=Homo sapiens GN=FKBP8 PE=1 SV=2	65	25	120.1	139.0	149.9	146.5	131.7	79.3	35.2
Q14320	Protein FAM50A OS=Homo sapiens GN=FAM50A PE=1 SV=2	33	13	106.8	64.6	82.9	104.6	110.7	124.6	142.0
Q14331	Protein FRG1 OS=Homo sapiens GN=FRG1 PE=1 SV=1	44	14	60.9	72.6	70.3	86.9	115.7	142.4	110.3
Q14344	Guanine nucleotide-binding protein subunit alpha-13 OS=Homo sapiens GN=GNA13 PE=1 SV=2	62	27	90.3	142.4	159.8	153.3	139.3	65.8	36.4
Q14353	Guanidinoacetate N-methyltransferase OS=Homo sapiens GN=GAMT PE=1 SV=1	42	8	111.3	93.8	101.3	116.2	78.3	74.1	121.1
Q14376	UDP-glucose 4-epimerase OS=Homo sapiens GN=GALE PE=1 SV=2	64	18	127.9	85.6	96.9	100.7	91.3	73.5	110.3
Q14444	Caprin-1 OS=Homo sapiens GN=CAPRIN1 PE=1 SV=2	40	35	37.2	38.8	51.7	71.4	154.8	226.6	86.1
Q14493	Histone RNA hairpin-binding protein OS=Homo sapiens GN=SLBP PE=1 SV=1	43	13	78.4	60.2	71.8	78.1	96.8	117.2	113.9
Q14498	RNA-binding protein 39 OS=Homo sapiens GN=RBM39 PE=1 SV=2	57	34	62.1	50.1	58.4	62.6	112.2	137.2	127.5
Q14517	Protocadherin Fat 1 OS=Homo sapiens GN=FAT1 PE=1 SV=2	19	60	88.5	132.4	142.0	148.6	167.3	91.8	42.6
Q14527	Helicase-like transcription factor OS=Homo sapiens GN=HLTF PE=1 SV=2	56	56	56.0	52.8	62.2	68.2	96.5	112.1	167.1
Q14534	Squalene monooxygenase OS=Homo sapiens GN=SQLE PE=1 SV=3	41	19	79.8	90.8	148.1	157.6	181.5	107.5	35.3
Q14554	Protein disulfide-isomerase A5 OS=Homo sapiens GN=PDIA5 PE=1 SV=1	54	34	88.4	122.9	145.9	154.4	157.3	78.5	24.6
Q14558	Phosphoribosyl pyrophosphate synthase-associated protein 1 OS=Homo sapiens GN=PRPSAP1 PE=1 SV=2	62	17	115.1	84.0	101.7	118.1	114.0	127.2	139.4
Q14562	ATP-dependent RNA helicase DHX8 OS=Homo sapiens GN=DHX8 PE=1 SV=1	46	44	44.7	35.0	46.9	61.9	104.0	165.1	165.6
Q14566	DNA replication licensing factor MCM6 OS=Homo sapiens GN=MCM6 PE=1 SV=1	65	60	119.5	82.6	95.6	102.4	76.2	78.8	134.5
Q14571	Inositol 1,4,5-trisphosphate receptor type 2 OS=Homo sapiens GN=ITPR2 PE=1 SV=2	46	113	87.4	117.1	143.0	137.1	164.0	85.5	37.1
Q14573	Inositol 1,4,5-trisphosphate receptor type 3 OS=Homo sapiens GN=ITPR3 PE=1 SV=2	32	72	99.2	117.7	156.7	154.1	150.4	87.3	48.9
Q14642	Type I inositol 1,4,5-trisphosphate 5-phosphatase OS=Homo sapiens GN=INPP5A PE=1 SV=1	37	13	101.2	77.2	195.0	174.9	145.9	95.4	53.1
Q14643	Inositol 1,4,5-trisphosphate receptor type 1 OS=Homo sapiens GN=ITPR1 PE=1 SV=3	35	81	81.8	127.9	152.1	155.2	154.0	84.3	34.5
Q14644	Ras GTPase-activating protein 3 OS=Homo sapiens GN=RASA3 PE=1 SV=3	69	46	85.5	123.8	168.0	162.6	164.1	75.8	39.7
Q14651	Plastin-1 OS=Homo sapiens GN=PLS1 PE=1 SV=2	38	22	118.4	103.3	123.4	134.8	100.1	79.5	129.6
Q14669	E3 ubiquitin-protein ligase TRIP12 OS=Homo sapiens GN=TRIP12 PE=1 SV=1	31	49	99.9	112.7	103.2	106.7	124.2	114.1	115.3
Q14671	Pumilio homolog 1 OS=Homo sapiens GN=PUM1 PE=1 SV=3	36	37	42.0	38.4	50.6	59.4	100.0	159.4	110.9
Q14676	Mediator of DNA damage checkpoint protein 1 OS=Homo sapiens GN=MDC1 PE=1 SV=3	31	30	116.9	87.1	81.3	67.6	116.7	106.6	118.6
Q14677	Clathrin interactor 1 OS=Homo sapiens GN=CLINT1 PE=1 SV=1	38	31	57.0	59.3	74.3	84.5	133.4	140.0	121.5
Q14680	Maternal embryonic leucine zipper kinase OS=Homo sapiens GN=MELK PE=1 SV=3	48	25	61.7	67.3	127.0	112.3	98.5	120.5	79.8
Q14683	Structural maintenance of chromosomes protein 1A OS=Homo sapiens GN=SMC1A PE=1 SV=2	63	85	89.0	71.6	68.9	73.7	113.1	150.6	95.0
Q14684	Ribosomal RNA processing protein 1 homolog B OS=Homo sapiens GN=RRP1B PE=1 SV=3	52	38	50.2	41.2	54.9	67.2	98.0	164.9	129.2
Q14687	Genetic suppressor element 1 OS=Homo sapiens GN=GSE1 PE=1 SV=3	36	30	119.6	87.6	100.1	112.3	112.3	105.7	158.1
Q14690	Protein RRP5 homolog OS=Homo sapiens GN=PDCD11 PE=1 SV=3	38	61	112.8	87.3	72.8	58.5	88.6	102.0	83.8
Q14691	DNA replication complex GINS protein PSF1 OS=Homo sapiens GN=GINS1 PE=1 SV=1	48	9	86.1	72.9	83.1	90.1	71.1	73.0	119.6
Q14692	Ribosome biogenesis protein BMS1 homolog OS=Homo sapiens GN=BMS1 PE=1 SV=1	36	37	67.3	53.6	76.3	79.2	82.1	105.0	228.2
Q14694	Ubiquitin carboxyl-terminal hydrolase 10 OS=Homo sapiens GN=USP10 PE=1 SV=2	60	44	44.7	41.7	58.2	74.3	154.5	210.9	78.2
Q14696	LDLR chaperone MESD OS=Homo sapiens GN=MESDC2 PE=1 SV=2	54	16	73.6	146.1	144.2	161.7	147.2	84.7	30.6
Q14697	Neutral alpha-glucosidase AB OS=Homo sapiens GN=GANAB PE=1 SV=3	73	61	78.5	134.6	137.9	151.6	152.5	81.8	27.7
Q14699	Raftlin OS=Homo sapiens GN=RFTN1 PE=1 SV=4	59	31	86.8	152.7	174.3	164.3	144.3	56.7	25.3
Q14738	Serine/threonine-protein phosphatase 2A 56 kDa regulatory subunit delta isoform OS=Homo sapiens GN=PPP2R5D PE=1 SV=1	42	29	132.1	102.1	112.1	120.7	107.3	93.9	132.6
Q14739	Lamin-B receptor OS=Homo sapiens GN=LBR PE=1 SV=2	29	18	71.2	126.2	118.9	131.8	139.3	83.5	36.6
Q14746	Conserved oligomeric Golgi complex subunit 2 OS=Homo sapiens GN=COG2 PE=1 SV=1	34	17	135.0	113.5	125.8	144.2	113.3	109.8	105.8
Q14761	Protein tyrosine phosphatase receptor type C-associated protein OS=Homo sapiens GN=PTPRCAP PE=1 SV=1	46	7	96.7	129.0	157.8	150.8	147.3	84.4	56.7
Q14764	Major vault protein OS=Homo sapiens GN=MVP PE=1 SV=4	46	30	62.2	58.2	76.0	83.8	126.1	150.3	140.3
Q14789	Golgin subfamily B member 1 OS=Homo sapiens GN=GOLGB1 PE=1 SV=2	74	233	121.1	158.1	170.7	117.8	81.6	69.9	46.3
Q14790	Caspase-8 OS=Homo sapiens GN=CASP8 PE=1 SV=1	59	22	114.9	112.1	95.5	104.8	79.1	78.1	120.6
Q14807	Kinesin-like protein KIF22 OS=Homo sapiens GN=KIF22 PE=1 SV=5	45	22	127.4	131.8	109.6	81.8	102.8	103.3	89.7
Q14839	Chromodomain-helicase-DNA-binding protein 4 OS=Homo sapiens GN=CHD4 PE=1 SV=2	47	78	109.9	87.9	77.3	69.0	80.3	75.7	114.5
Q14847	LIM and SH3 domain protein 1 OS=Homo sapiens GN=LASP1 PE=1 SV=2	73	23	100.7	112.6	152.0	153.5	110.7	76.3	97.3
Q14849	StAR-related lipid transfer protein 3 OS=Homo sapiens GN=STARD3 PE=1 SV=2	36	14	57.0	100.3	156.9	162.0	195.9	106.6	34.5
Q14966	Zinc finger protein 638 OS=Homo sapiens GN=ZNF638 PE=1 SV=2	33	58	50.8	46.9	53.2	62.0	124.7	167.6	134.7
Q14974	Importin subunit beta-1 OS=Homo sapiens GN=KPNB1 PE=1 SV=2	53	41	104.2	73.4	95.1	106.2	83.7	77.6	140.9
Q14978	Nucleolar and coiled-body phosphoprotein 1 OS=Homo sapiens GN=NOLC1 PE=1 SV=2	63	42	75.4	38.4	66.7	79.7	103.7	161.6	156.7
Q14980	Nuclear mitotic apparatus protein 1 OS=Homo sapiens GN=NUMA1 PE=1 SV=2	64	119	86.1	67.9	68.4	71.4	91.9	156.5	81.0
Q14997	Proteasome activator complex subunit 4 OS=Homo sapiens GN=PSME4 PE=1 SV=2	16	21	76.9	70.9	75.4	86.7	73.5	79.2	167.5
Q14BN4	Sarcolemmal membrane-associated protein OS=Homo sapiens GN=SLMAP PE=1 SV=1	67	52	87.4	107.7	140.9	142.1	153.3	93.2	42.5
Q14C86	GTPase-activating protein and VPS9 domain-containing protein 1 OS=Homo sapiens GN=GAPVD1 PE=1 SV=2	31	38	117.3	100.9	106.8	115.2	93.9	84.2	116.8
Q14CB8	Rho GTPase-activating protein 19 OS=Homo sapiens GN=ARHGAP19 PE=1 SV=1	60	26	91.6	92.1	119.0	116.2	154.2	135.7	92.7
Q14CX7	N-alpha-acetyltransferase 25, NatB auxiliary subunit OS=Homo sapiens GN=NAA25 PE=1 SV=1	43	39	54.2	51.6	70.7	87.7	125.1	175.5	137.0
Q15003	Condensin complex subunit 2 OS=Homo sapiens GN=NCAPH PE=1 SV=3	62	39	94.4	58.6	77.6	83.4	88.1	94.4	135.3
Q15004	PCNA-associated factor OS=Homo sapiens GN=KIAA0101 PE=1 SV=1	74	8	143.5	135.8	104.6	89.6	98.5	108.6	103.9
Q15005	Signal peptidase complex subunit 2 OS=Homo sapiens GN=SPCS2 PE=1 SV=3	61	22	103.2	106.4	138.8	150.4	160.3	87.5	26.9
Q15006	ER membrane protein complex subunit 2 OS=Homo sapiens GN=EMC2 PE=1 SV=1	56	16	73.5	111.8	172.1	208.0	137.6	89.7	30.7
Q15007	Pre-mRNA-splicing regulator WTAP OS=Homo sapiens GN=WTAP PE=1 SV=2	51	23	60.2	37.1	53.0	65.5	92.4	121.3	153.9
Q15008	26S proteasome non-ATPase regulatory subunit 6 OS=Homo sapiens GN=PSMD6 PE=1 SV=1	65	35	87.6	54.0	66.7	76.7	61.8	57.2	181.5
Q15018	BRISC complex subunit Abro1 OS=Homo sapiens GN=FAM175B PE=1 SV=2	43	17	113.8	119.7	120.2	125.9	82.5	82.5	128.9
Q15019	Septin-2 OS=Homo sapiens GN=SEPT2 PE=1 SV=1	81	30	95.7	164.7	170.4	164.8	104.0	57.8	54.2
Q15020	Squamous cell carcinoma antigen recognized by T-cells 3 OS=Homo sapiens GN=SART3 PE=1 SV=1	58	50	90.2	61.0	80.4	90.0	86.1	100.2	185.3
Q15021	Condensin complex subunit 1 OS=Homo sapiens GN=NCAPD2 PE=1 SV=3	50	65	94.2	79.9	81.3	83.4	77.4	81.5	152.1
Q15022	Polycomb protein SUZ12 OS=Homo sapiens GN=SUZ12 PE=1 SV=3	35	16	106.6	82.2	84.1	73.8	66.1	71.4	99.4
Q15027	Arf-GAP with coiled-coil, ANK repeat and PH domain-containing protein 1 OS=Homo sapiens GN=ACAP1 PE=1 SV=1	66	48	84.2	108.6	113.8	111.3	123.0	110.6	83.0
Q15029	116 kDa U5 small nuclear ribonucleoprotein component OS=Homo sapiens GN=EFTUD2 PE=1 SV=1	79	76	57.4	43.1	53.7	67.4	117.3	152.3	136.5
Q15031	Probable leucine--tRNA ligase, mitochondrial OS=Homo sapiens GN=LARS2 PE=1 SV=2	57	44	282.1	341.9	128.9	59.0	26.6	22.7	20.5
Q15032	R3H domain-containing protein 1 OS=Homo sapiens GN=R3HDM1 PE=1 SV=3	22	19	38.0	16.2	66.5	75.0	105.1	154.1	118.7
Q15036	Sorting nexin-17 OS=Homo sapiens GN=SNX17 PE=1 SV=1	55	23	102.7	92.1	124.3	124.1	117.8	80.9	93.4
Q15041	ADP-ribosylation factor-like protein 6-interacting protein 1 OS=Homo sapiens GN=ARL6IP1 PE=1 SV=2	34	7	80.0	110.1	123.9	122.6	160.6	93.3	49.2
Q15042	Rab3 GTPase-activating protein catalytic subunit OS=Homo sapiens GN=RAB3GAP1 PE=1 SV=3	47	42	126.2	99.9	119.1	110.4	93.3	70.9	102.2
Q15043	Zinc transporter ZIP14 OS=Homo sapiens GN=SLC39A14 PE=1 SV=3	15	5	72.0	156.4	181.7	138.8	155.3	86.8	34.2
Q15046	Lysine--tRNA ligase OS=Homo sapiens GN=KARS PE=1 SV=3	67	49	68.9	62.6	66.6	72.3	71.6	102.7	147.6
Q15050	Ribosome biogenesis regulatory protein homolog OS=Homo sapiens GN=RRS1 PE=1 SV=2	39	17	59.2	11.3	45.5	41.9	80.5	128.6	144.3
Q15052	Rho guanine nucleotide exchange factor 6 OS=Homo sapiens GN=ARHGEF6 PE=1 SV=2	61	45	105.4	84.5	118.7	123.8	108.1	90.9	113.6
Q15054	DNA polymerase delta subunit 3 OS=Homo sapiens GN=POLD3 PE=1 SV=2	38	18	106.4	75.5	90.1	98.0	73.8	96.2	168.4
Q15056	Eukaryotic translation initiation factor 4H OS=Homo sapiens GN=EIF4H PE=1 SV=5	70	21	48.4	42.6	80.0	114.1	71.6	108.2	156.4
Q15057	Arf-GAP with coiled-coil, ANK repeat and PH domain-containing protein 2 OS=Homo sapiens GN=ACAP2 PE=1 SV=3	46	31	126.3	138.0	148.9	145.6	108.2	83.8	118.0
Q15058	Kinesin-like protein KIF14 OS=Homo sapiens GN=KIF14 PE=1 SV=1	42	57	117.0	151.7	117.5	84.1	81.8	105.2	71.5
Q15061	WD repeat-containing protein 43 OS=Homo sapiens GN=WDR43 PE=1 SV=3	36	23	93.9	69.7	88.1	88.9	125.6	186.6	148.3
Q15067	Peroxisomal acyl-coenzyme A oxidase 1 OS=Homo sapiens GN=ACOX1 PE=1 SV=3	72	42	77.4	119.0	186.9	213.6	127.7	57.7	19.5
Q15070	Mitochondrial inner membrane protein OXA1L OS=Homo sapiens GN=OXA1L PE=1 SV=3	24	12	304.9	223.4	121.8	52.3	34.7	31.9	24.0
Q15075	Early endosome antigen 1 OS=Homo sapiens GN=EEA1 PE=1 SV=2	36	42	115.9	105.0	128.1	146.1	101.6	107.8	146.1
Q15084	Protein disulfide-isomerase A6 OS=Homo sapiens GN=PDIA6 PE=1 SV=1	63	28	87.3	96.5	168.9	178.0	167.6	92.9	28.4
Q15102	Platelet-activating factor acetylhydrolase IB subunit gamma OS=Homo sapiens GN=PAFAH1B3 PE=1 SV=1	90	18	97.3	82.1	96.2	103.2	74.5	70.6	133.0
Q15120	[Pyruvate dehydrogenase (acetyl-transferring)] kinase isozyme 3, mitochondrial OS=Homo sapiens GN=PDK3 PE=1 SV=1	60	21	323.2	246.1	101.2	46.4	21.3	19.9	11.1
Q15126	Phosphomevalonate kinase OS=Homo sapiens GN=PMVK PE=1 SV=3	55	16	130.5	107.1	114.7	123.4	93.7	66.7	105.1
Q15149	Plectin OS=Homo sapiens GN=PLEC PE=1 SV=3	67	338	116.9	145.3	153.0	124.1	84.6	65.8	78.6
Q15154	Pericentriolar material 1 protein OS=Homo sapiens GN=PCM1 PE=1 SV=4	51	105	63.6	52.5	62.6	70.8	94.9	69.3	186.3
Q15181	Inorganic pyrophosphatase OS=Homo sapiens GN=PPA1 PE=1 SV=2	84	25	150.0	85.8	111.4	110.9	95.8	75.2	120.7
Q15185	Prostaglandin E synthase 3 OS=Homo sapiens GN=PTGES3 PE=1 SV=1	54	13	118.6	91.9	93.3	109.4	77.9	72.9	104.6
Q15233	Non-POU domain-containing octamer-binding protein OS=Homo sapiens GN=NONO PE=1 SV=4	76	51	39.1	49.6	46.8	63.0	117.5	171.1	119.5
Q15257	Serine/threonine-protein phosphatase 2A activator OS=Homo sapiens GN=PPP2R4 PE=1 SV=3	54	14	55.9	34.0	59.9	98.3	48.5	49.1	210.7
Q15262	Receptor-type tyrosine-protein phosphatase kappa OS=Homo sapiens GN=PTPRK PE=1 SV=2	36	41	82.7	130.6	137.2	142.0	128.0	70.0	47.3
Q15269	Periodic tryptophan protein 2 homolog OS=Homo sapiens GN=PWP2 PE=2 SV=2	38	34	76.1	58.9	63.4	69.7	125.4	174.2	153.5
[truncated: 2,174 more rows]
