# Supplementary material for: Comparative Analysis of T-Cell Spatial Proteomics and the Influence of HIV Expression
Source: Mol Cell Proteomics. 2022 Jan 8;21(3):100194. doi: 10.1016/j.mcpro.2022.100194 (PMC8956815; doi:10.1016/j.mcpro.2022.100194)
Supplement: dNef1_UnB [file mmc6.csv]

UniProt Accession	Description	Coverage [%]	# Peptides	3K	5.4K	12.2K	24K	78.4K	110K	195.5K
A0AVT1	Ubiquitin-like modifier-activating enzyme 6 OS=Homo sapiens GN=UBA6 PE=1 SV=1	61	54	140.7	70.1	118.9	106.1	63.7	70.1	127.1
A0FGR8	Extended synaptotagmin-2 OS=Homo sapiens GN=ESYT2 PE=1 SV=1	60	62	60.6	118.6	124.0	119.6	124.7	70.9	28.1
A0JLT2	Mediator of RNA polymerase II transcription subunit 19 OS=Homo sapiens GN=MED19 PE=1 SV=2	39	6	57.9	53.9	53.5	67.4	164.5	212.0	113.6
A0PJZ3	Glucoside xylosyltransferase 2 OS=Homo sapiens GN=GXYLT2 PE=2 SV=2	30	11	77.1	131.7	123.0	91.0	75.8	66.3	42.9
A1L020	RNA-binding protein MEX3A OS=Homo sapiens GN=MEX3A PE=1 SV=1	46	15	56.5	52.7	62.5	105.0	149.8	244.8	152.8
A1L0T0	Acetolactate synthase-like protein OS=Homo sapiens GN=ILVBL PE=1 SV=2	56	29	65.1	82.0	108.8	141.0	132.3	99.5	35.0
A1X283	SH3 and PX domain-containing protein 2B OS=Homo sapiens GN=SH3PXD2B PE=1 SV=3	18	14	98.2	102.1	87.2	73.4	109.1	125.1	94.0
A2RRP1	Neuroblastoma-amplified sequence OS=Homo sapiens GN=NBAS PE=1 SV=2	56	113	55.6	97.1	109.4	125.9	149.6	91.7	30.8
A2VDJ0	Transmembrane protein 131-like OS=Homo sapiens GN=KIAA0922 PE=1 SV=2	27	37	58.0	93.6	112.8	133.8	148.0	89.7	35.5
A3KMH1	von Willebrand factor A domain-containing protein 8 OS=Homo sapiens GN=VWA8 PE=1 SV=2	53	93	157.8	197.8	105.8	72.5	56.8	30.5	17.3
A3KN83	Protein strawberry notch homolog 1 OS=Homo sapiens GN=SBNO1 PE=1 SV=1	25	26	111.3	91.4	114.2	105.0	93.1	71.7	152.5
A4D1E9	GTP-binding protein 10 OS=Homo sapiens GN=GTPBP10 PE=1 SV=1	69	23	256.5	237.4	84.3	28.4	11.0	13.4	12.5
A4D1P6	WD repeat-containing protein 91 OS=Homo sapiens GN=WDR91 PE=1 SV=2	29	14	100.3	92.2	98.6	107.3	79.3	76.9	123.3
A5YKK6	CCR4-NOT transcription complex subunit 1 OS=Homo sapiens GN=CNOT1 PE=1 SV=2	50	119	51.4	62.6	72.4	99.5	152.5	200.8	80.1
A6NDG6	Phosphoglycolate phosphatase OS=Homo sapiens GN=PGP PE=1 SV=1	49	12	119.3	79.0	118.1	119.1	97.8	81.5	161.3
A6NHR9	Structural maintenance of chromosomes flexible hinge domain-containing protein 1 OS=Homo sapiens GN=SMCHD1 PE=1 SV=2	43	75	100.2	81.2	69.0	74.3	102.4	167.8	110.1
A6NIH7	Protein unc-119 homolog B OS=Homo sapiens GN=UNC119B PE=1 SV=1	64	10	123.6	89.3	119.8	111.6	95.2	70.1	134.6
A8MVW0	Protein FAM171A2 OS=Homo sapiens GN=FAM171A2 PE=1 SV=1	46	27	49.1	95.7	109.6	118.4	138.0	100.7	52.9
B0I1T2	Unconventional myosin-Ig OS=Homo sapiens GN=MYO1G PE=1 SV=2	75	87	63.8	105.4	141.5	160.6	108.7	54.7	18.5
O00115	Deoxyribonuclease-2-alpha OS=Homo sapiens GN=DNASE2 PE=1 SV=2	21	9	43.4	87.0	133.3	169.4	151.5	57.1	20.8
O00116	Alkyldihydroxyacetonephosphate synthase, peroxisomal OS=Homo sapiens GN=AGPS PE=1 SV=1	76	52	61.7	109.3	135.6	152.1	126.4	44.3	15.9
O00139	Kinesin-like protein KIF2A OS=Homo sapiens GN=KIF2A PE=1 SV=3	44	34	84.8	96.5	84.3	91.5	95.8	149.3	137.1
O00148	ATP-dependent RNA helicase DDX39A OS=Homo sapiens GN=DDX39A PE=1 SV=2	65	34	108.9	97.0	107.7	109.3	85.5	108.0	129.6
O00151	PDZ and LIM domain protein 1 OS=Homo sapiens GN=PDLIM1 PE=1 SV=4	80	26	100.6	81.0	112.0	136.2	77.5	53.1	126.5
O00154	Cytosolic acyl coenzyme A thioester hydrolase OS=Homo sapiens GN=ACOT7 PE=1 SV=3	51	20	112.4	85.2	106.1	112.3	75.8	79.5	170.8
O00159	Unconventional myosin-Ic OS=Homo sapiens GN=MYO1C PE=1 SV=4	35	34	61.6	113.0	127.5	136.5	101.1	50.9	26.8
O00161	Synaptosomal-associated protein 23 OS=Homo sapiens GN=SNAP23 PE=1 SV=1	84	23	54.8	103.5	133.6	144.1	114.2	67.2	30.1
O00165	HCLS1-associated protein X-1 OS=Homo sapiens GN=HAX1 PE=1 SV=2	80	16	185.6	241.8	103.2	40.9	28.7	14.8	11.3
O00170	AH receptor-interacting protein OS=Homo sapiens GN=AIP PE=1 SV=2	72	23	130.0	83.2	108.3	117.6	78.7	73.0	130.4
O00178	GTP-binding protein 1 OS=Homo sapiens GN=GTPBP1 PE=1 SV=3	59	30	89.7	61.0	70.6	74.6	119.4	198.2	196.5
O00182	Galectin-9 OS=Homo sapiens GN=LGALS9 PE=1 SV=2	49	16	74.1	77.7	178.9	138.8	113.3	39.3	22.2
O00186	Syntaxin-binding protein 3 OS=Homo sapiens GN=STXBP3 PE=1 SV=2	68	45	56.7	102.6	128.8	138.8	119.9	68.0	24.4
O00193	Small acidic protein OS=Homo sapiens GN=SMAP PE=1 SV=1	30	6	121.6	39.0	125.8	113.0	93.4	68.6	159.6
O00203	AP-3 complex subunit beta-1 OS=Homo sapiens GN=AP3B1 PE=1 SV=3	43	48	94.3	71.3	105.9	104.1	101.5	97.7	153.0
O00214	Galectin-8 OS=Homo sapiens GN=LGALS8 PE=1 SV=4	44	17	57.2	101.5	130.0	132.6	123.5	66.8	21.7
O00231	26S proteasome non-ATPase regulatory subunit 11 OS=Homo sapiens GN=PSMD11 PE=1 SV=3	69	35	121.2	91.3	104.3	106.3	73.1	75.4	156.9
O00232	26S proteasome non-ATPase regulatory subunit 12 OS=Homo sapiens GN=PSMD12 PE=1 SV=3	71	36	109.1	103.4	99.2	107.0	72.3	69.8	157.8
O00233	26S proteasome non-ATPase regulatory subunit 9 OS=Homo sapiens GN=PSMD9 PE=1 SV=3	47	11	122.8	76.9	120.5	113.5	90.4	59.5	131.6
O00244	Copper transport protein ATOX1 OS=Homo sapiens GN=ATOX1 PE=1 SV=1	59	5	143.1	83.2	114.4	114.2	96.2	75.8	145.0
O00257	E3 SUMO-protein ligase CBX4 OS=Homo sapiens GN=CBX4 PE=1 SV=3	26	11	92.7	58.1	56.1	72.5	106.2	174.9	121.2
O00264	Membrane-associated progesterone receptor component 1 OS=Homo sapiens GN=PGRMC1 PE=1 SV=3	68	14	63.3	98.4	107.4	112.7	158.4	82.3	32.9
O00267	Transcription elongation factor SPT5 OS=Homo sapiens GN=SUPT5H PE=1 SV=1	49	53	107.1	79.7	107.6	104.8	74.9	75.4	164.4
O00273	DNA fragmentation factor subunit alpha OS=Homo sapiens GN=DFFA PE=1 SV=1	58	19	125.9	68.7	108.6	117.4	75.6	74.0	141.1
O00291	Huntingtin-interacting protein 1 OS=Homo sapiens GN=HIP1 PE=1 SV=5	35	33	78.9	146.2	154.8	139.0	78.0	36.8	21.9
O00299	Chloride intracellular channel protein 1 OS=Homo sapiens GN=CLIC1 PE=1 SV=4	78	19	109.9	86.0	107.4	95.8	85.4	60.4	120.4
O00303	Eukaryotic translation initiation factor 3 subunit F OS=Homo sapiens GN=EIF3F PE=1 SV=1	44	16	102.4	42.3	104.2	106.3	92.4	116.9	173.5
O00308	NEDD4-like E3 ubiquitin-protein ligase WWP2 OS=Homo sapiens GN=WWP2 PE=1 SV=2	27	18	69.9	80.5	94.9	99.1	141.8	159.5	93.6
O00311	Cell division cycle 7-related protein kinase OS=Homo sapiens GN=CDC7 PE=1 SV=1	24	10	99.5	94.3	95.0	103.8	96.5	117.4	115.4
O00330	Pyruvate dehydrogenase protein X component, mitochondrial OS=Homo sapiens GN=PDHX PE=1 SV=3	53	25	326.4	178.2	121.2	40.0	10.0	10.8	16.4
O00410	Importin-5 OS=Homo sapiens GN=IPO5 PE=1 SV=4	64	62	107.1	92.3	114.3	98.9	81.9	70.7	121.2
O00411	DNA-directed RNA polymerase, mitochondrial OS=Homo sapiens GN=POLRMT PE=1 SV=2	54	47	237.1	236.2	89.0	34.1	21.5	32.7	21.6
O00422	Histone deacetylase complex subunit SAP18 OS=Homo sapiens GN=SAP18 PE=1 SV=1	92	20	56.7	46.3	50.5	74.4	132.3	213.6	177.2
O00425	Insulin-like growth factor 2 mRNA-binding protein 3 OS=Homo sapiens GN=IGF2BP3 PE=1 SV=2	61	39	48.6	48.8	57.4	81.6	149.5	230.4	147.1
O00429	Dynamin-1-like protein OS=Homo sapiens GN=DNM1L PE=1 SV=2	74	46	110.8	89.9	107.8	114.1	79.8	77.8	138.8
O00442	RNA 3'-terminal phosphate cyclase OS=Homo sapiens GN=RTCA PE=1 SV=1	63	19	117.4	75.5	80.4	103.0	78.1	144.0	133.2
O00462	Beta-mannosidase OS=Homo sapiens GN=MANBA PE=2 SV=3	31	22	48.7	97.1	136.1	196.3	136.9	57.5	20.5
O00463	TNF receptor-associated factor 5 OS=Homo sapiens GN=TRAF5 PE=1 SV=2	49	21	100.4	112.2	112.8	112.2	89.0	77.2	98.6
O00471	Exocyst complex component 5 OS=Homo sapiens GN=EXOC5 PE=1 SV=1	54	40	81.8	115.6	122.4	136.6	92.6	68.7	60.6
O00483	Cytochrome c oxidase subunit NDUFA4 OS=Homo sapiens GN=NDUFA4 PE=1 SV=1	56	8	322.3	244.6	96.8	41.8	12.5	13.6	4.9
O00487	26S proteasome non-ATPase regulatory subunit 14 OS=Homo sapiens GN=PSMD14 PE=1 SV=1	80	18	110.6	76.8	105.0	104.3	75.3	84.5	182.6
O00505	Importin subunit alpha-4 OS=Homo sapiens GN=KPNA3 PE=1 SV=2	44	19	116.1	73.4	105.6	129.5	47.9	88.6	180.1
O00541	Pescadillo homolog OS=Homo sapiens GN=PES1 PE=1 SV=1	43	27	104.6	73.9	83.3	82.6	102.1	141.2	162.7
O00560	Syntenin-1 OS=Homo sapiens GN=SDCBP PE=1 SV=1	66	13	76.6	96.5	115.9	137.5	124.4	94.9	50.0
O00566	U3 small nucleolar ribonucleoprotein protein MPP10 OS=Homo sapiens GN=MPHOSPH10 PE=1 SV=2	42	26	86.4	27.2	67.6	75.2	128.5	201.3	193.5
O00567	Nucleolar protein 56 OS=Homo sapiens GN=NOP56 PE=1 SV=4	69	43	88.3	73.0	82.0	86.1	121.1	144.8	117.3
O00571	ATP-dependent RNA helicase DDX3X OS=Homo sapiens GN=DDX3X PE=1 SV=3	76	60	77.1	71.8	78.9	81.9	129.5	166.1	122.0
O00584	Ribonuclease T2 OS=Homo sapiens GN=RNASET2 PE=1 SV=2	54	13	42.3	86.2	140.6	170.4	135.1	46.9	15.6
O00592	Podocalyxin OS=Homo sapiens GN=PODXL PE=1 SV=2	14	6	44.3	31.1	84.1	95.8	134.3	194.5	108.6
O00629	Importin subunit alpha-3 OS=Homo sapiens GN=KPNA4 PE=1 SV=1	52	23	124.7	42.4	116.7	155.5	62.1	72.6	147.4
O00743	Serine/threonine-protein phosphatase 6 catalytic subunit OS=Homo sapiens GN=PPP6C PE=1 SV=1	58	18	101.0	59.9	109.3	107.5	77.3	79.6	208.2
O00746	Nucleoside diphosphate kinase, mitochondrial OS=Homo sapiens GN=NME4 PE=1 SV=1	65	16	211.8	186.6	94.2	34.0	26.0	33.4	25.5
O00750	Phosphatidylinositol 4-phosphate 3-kinase C2 domain-containing subunit beta OS=Homo sapiens GN=PIK3C2B PE=1 SV=2	17	18	94.4	107.1	127.7	135.3	106.0	95.6	85.5
O00754	Lysosomal alpha-mannosidase OS=Homo sapiens GN=MAN2B1 PE=1 SV=3	35	30	45.6	82.8	130.1	173.0	129.1	62.9	27.9
O00764	Pyridoxal kinase OS=Homo sapiens GN=PDXK PE=1 SV=1	33	9	107.4	48.9	120.9	104.9	75.0	89.0	175.4
O00767	Acyl-CoA desaturase OS=Homo sapiens GN=SCD PE=1 SV=2	9	6	55.0	93.7	102.8	151.6	122.9	75.2	22.9
O14497	AT-rich interactive domain-containing protein 1A OS=Homo sapiens GN=ARID1A PE=1 SV=3	29	44	220.7	149.5	105.2	82.6	84.3	90.8	86.1
O14523	C2 domain-containing protein 2-like OS=Homo sapiens GN=C2CD2L PE=1 SV=3	45	22	65.0	74.8	137.4	144.2	150.5	98.0	30.0
O14526	F-BAR domain only protein 1 OS=Homo sapiens GN=FCHO1 PE=1 SV=2	33	21	80.7	72.3	114.7	106.8	106.0	83.1	75.2
O14530	Thioredoxin domain-containing protein 9 OS=Homo sapiens GN=TXNDC9 PE=1 SV=2	54	14	126.2	80.3	95.7	113.4	83.3	83.0	116.3
O14562	Ubiquitin domain-containing protein UBFD1 OS=Homo sapiens GN=UBFD1 PE=1 SV=2	38	13	108.4	111.7	112.8	76.7	87.6	77.6	132.4
O14578	Citron Rho-interacting kinase OS=Homo sapiens GN=CIT PE=1 SV=2	55	108	97.2	113.2	99.4	80.8	96.6	130.1	93.8
O14579	Coatomer subunit epsilon OS=Homo sapiens GN=COPE PE=1 SV=3	63	21	79.9	84.0	124.6	95.3	86.2	67.1	121.9
O14617	AP-3 complex subunit delta-1 OS=Homo sapiens GN=AP3D1 PE=1 SV=1	46	45	87.4	83.6	91.5	94.6	107.2	105.3	143.8
O14618	Copper chaperone for superoxide dismutase OS=Homo sapiens GN=CCS PE=1 SV=1	30	7	102.3	87.6	113.2	102.1	83.7	59.2	99.9
O14639	Actin-binding LIM protein 1 OS=Homo sapiens GN=ABLIM1 PE=1 SV=3	66	46	78.2	120.4	151.6	125.7	87.0	34.5	32.9
O14641	Segment polarity protein dishevelled homolog DVL-2 OS=Homo sapiens GN=DVL2 PE=1 SV=1	29	15	112.2	89.1	109.4	116.1	87.1	70.3	114.2
O14646	Chromodomain-helicase-DNA-binding protein 1 OS=Homo sapiens GN=CHD1 PE=1 SV=2	38	64	114.7	74.8	98.8	91.4	85.0	99.4	171.1
O14653	Golgi SNAP receptor complex member 2 OS=Homo sapiens GN=GOSR2 PE=1 SV=2	67	15	62.9	100.8	105.0	125.2	141.3	109.5	40.7
O14656	Torsin-1A OS=Homo sapiens GN=TOR1A PE=1 SV=1	38	16	61.4	107.5	111.4	118.4	145.6	82.2	21.7
O14662	Syntaxin-16 OS=Homo sapiens GN=STX16 PE=1 SV=3	52	14	47.6	71.6	80.3	127.6	135.9	146.2	64.0
O14672	Disintegrin and metalloproteinase domain-containing protein 10 OS=Homo sapiens GN=ADAM10 PE=1 SV=1	62	41	56.0	101.1	116.3	127.2	141.7	73.9	27.6
O14681	Etoposide-induced protein 2.4 homolog OS=Homo sapiens GN=EI24 PE=1 SV=4	9	6	51.6	64.9	123.4	143.0	164.1	84.4	23.0
O14683	Tumor protein p53-inducible protein 11 OS=Homo sapiens GN=TP53I11 PE=1 SV=2	25	7	56.6	56.2	137.8	145.5	155.5	92.3	23.8
O14733	Dual specificity mitogen-activated protein kinase kinase 7 OS=Homo sapiens GN=MAP2K7 PE=1 SV=2	50	16	98.2	70.8	118.4	114.6	57.4	87.1	100.0
O14734	Acyl-coenzyme A thioesterase 8 OS=Homo sapiens GN=ACOT8 PE=1 SV=1	48	16	59.8	106.0	122.5	138.9	120.9	57.4	30.8
O14744	Protein arginine N-methyltransferase 5 OS=Homo sapiens GN=PRMT5 PE=1 SV=4	40	29	108.7	86.6	95.9	100.0	77.8	86.1	159.5
O14745	Na(+)/H(+) exchange regulatory cofactor NHE-RF1 OS=Homo sapiens GN=SLC9A3R1 PE=1 SV=4	71	31	87.0	76.6	120.5	125.7	102.4	53.1	76.0
O14757	Serine/threonine-protein kinase Chk1 OS=Homo sapiens GN=CHEK1 PE=1 SV=2	43	22	104.1	101.3	101.2	97.8	101.7	113.8	96.2
O14763	Tumor necrosis factor receptor superfamily member 10B OS=Homo sapiens GN=TNFRSF10B PE=1 SV=2	19	6	55.7	94.8	135.6	118.4	122.5	83.2	26.3
O14773	Tripeptidyl-peptidase 1 OS=Homo sapiens GN=TPP1 PE=1 SV=2	30	9	64.4	125.9	147.7	183.1	154.3	64.8	27.5
O14776	Transcription elongation regulator 1 OS=Homo sapiens GN=TCERG1 PE=1 SV=2	40	64	65.2	46.1	78.4	110.1	127.7	200.5	132.6
O14777	Kinetochore protein NDC80 homolog OS=Homo sapiens GN=NDC80 PE=1 SV=1	44	26	83.0	89.0	90.8	104.2	103.4	99.9	113.1
O14802	DNA-directed RNA polymerase III subunit RPC1 OS=Homo sapiens GN=POLR3A PE=1 SV=2	47	48	107.8	75.0	99.1	91.3	99.3	118.1	185.0
O14818	Proteasome subunit alpha type-7 OS=Homo sapiens GN=PSMA7 PE=1 SV=1	71	23	99.8	67.1	86.9	93.3	76.4	82.7	230.5
O14828	Secretory carrier-associated membrane protein 3 OS=Homo sapiens GN=SCAMP3 PE=1 SV=3	57	20	40.6	46.9	101.0	117.8	160.0	163.5	119.3
O14832	Phytanoyl-CoA dioxygenase, peroxisomal OS=Homo sapiens GN=PHYH PE=1 SV=1	43	14	56.5	91.3	129.6	159.9	103.6	48.3	13.4
O14893	Gem-associated protein 2 OS=Homo sapiens GN=GEMIN2 PE=1 SV=1	21	6	77.1	76.5	79.9	85.8	134.3	167.8	210.2
O14920	Inhibitor of nuclear factor kappa-B kinase subunit beta OS=Homo sapiens GN=IKBKB PE=1 SV=1	40	21	92.7	105.5	91.7	102.0	82.2	59.1	86.2
O14929	Histone acetyltransferase type B catalytic subunit OS=Homo sapiens GN=HAT1 PE=1 SV=1	65	21	105.2	84.8	97.9	105.9	68.8	66.9	185.7
O14933	Ubiquitin/ISG15-conjugating enzyme E2 L6 OS=Homo sapiens GN=UBE2L6 PE=1 SV=4	86	12	123.4	90.2	101.7	109.4	80.8	69.2	117.5
O14949	Cytochrome b-c1 complex subunit 8 OS=Homo sapiens GN=UQCRQ PE=1 SV=4	48	5	225.0	182.2	132.8	43.0	9.9	8.2	5.0
O14950	Myosin regulatory light chain 12B OS=Homo sapiens GN=MYL12B PE=1 SV=2	66	13	114.5	89.0	110.0	156.3	46.2	47.1	130.0
O14964	Hepatocyte growth factor-regulated tyrosine kinase substrate OS=Homo sapiens GN=HGS PE=1 SV=1	30	25	115.7	92.8	118.7	124.3	91.4	70.1	120.1
O14965	Aurora kinase A OS=Homo sapiens GN=AURKA PE=1 SV=2	64	25	105.1	136.5	99.2	81.3	80.0	86.7	72.2
O14966	Ras-related protein Rab-7L1 OS=Homo sapiens GN=RAB29 PE=1 SV=1	67	17	65.8	119.2	110.9	127.8	116.8	72.2	25.8
O14967	Calmegin OS=Homo sapiens GN=CLGN PE=1 SV=1	35	17	51.5	90.4	114.9	122.2	170.0	68.2	19.8
O14972	Down syndrome critical region protein 3 OS=Homo sapiens GN=DSCR3 PE=2 SV=1	32	9	86.2	82.2	104.5	129.3	105.6	84.2	93.5
O14974	Protein phosphatase 1 regulatory subunit 12A OS=Homo sapiens GN=PPP1R12A PE=1 SV=1	47	48	92.7	85.7	118.9	107.9	88.3	63.7	117.4
O14975	Very long-chain acyl-CoA synthetase OS=Homo sapiens GN=SLC27A2 PE=1 SV=2	46	24	59.7	97.2	109.8	126.4	154.6	86.8	25.2
O14976	Cyclin-G-associated kinase OS=Homo sapiens GN=GAK PE=1 SV=2	44	47	106.0	99.5	114.0	108.4	86.9	74.2	102.0
O14979	Heterogeneous nuclear ribonucleoprotein D-like OS=Homo sapiens GN=HNRNPDL PE=1 SV=3	57	32	51.4	32.1	53.8	76.0	153.2	242.3	186.3
O14980	Exportin-1 OS=Homo sapiens GN=XPO1 PE=1 SV=1	41	46	123.8	96.0	112.8	118.2	68.3	66.7	130.1
O15014	Zinc finger protein 609 OS=Homo sapiens GN=ZNF609 PE=1 SV=2	17	16	76.6	69.9	71.7	74.7	140.7	167.4	99.8
O15020	Spectrin beta chain, non-erythrocytic 2 OS=Homo sapiens GN=SPTBN2 PE=1 SV=3	52	117	73.3	107.7	129.3	130.2	106.6	74.6	54.0
O15027	Protein transport protein Sec16A OS=Homo sapiens GN=SEC16A PE=1 SV=3	41	63	104.8	116.4	123.6	112.4	79.5	63.3	101.6
O15042	U2 snRNP-associated SURP motif-containing protein OS=Homo sapiens GN=U2SURP PE=1 SV=2	51	52	70.6	52.3	70.9	79.3	123.6	192.7	190.5
O15056	Synaptojanin-2 OS=Homo sapiens GN=SYNJ2 PE=1 SV=3	9	11	73.5	75.5	88.3	90.6	106.6	112.8	145.1
O15067	Phosphoribosylformylglycinamidine synthase OS=Homo sapiens GN=PFAS PE=1 SV=4	61	64	94.5	68.2	96.2	134.3	68.5	65.1	183.5
O15078	Centrosomal protein of 290 kDa OS=Homo sapiens GN=CEP290 PE=1 SV=2	26	52	91.6	90.4	76.1	82.5	123.5	174.8	152.0
O15084	Serine/threonine-protein phosphatase 6 regulatory ankyrin repeat subunit A OS=Homo sapiens GN=ANKRD28 PE=1 SV=5	40	29	108.8	96.8	109.1	99.7	76.7	75.4	153.1
O15111	Inhibitor of nuclear factor kappa-B kinase subunit alpha OS=Homo sapiens GN=CHUK PE=1 SV=2	37	26	102.7	114.5	105.6	92.1	70.8	58.0	114.9
O15117	FYN-binding protein OS=Homo sapiens GN=FYB PE=1 SV=2	54	38	70.9	79.5	89.2	103.8	140.3	140.8	102.5
O15118	Niemann-Pick C1 protein OS=Homo sapiens GN=NPC1 PE=1 SV=2	17	19	49.7	92.9	119.3	173.2	155.7	82.2	28.9
O15126	Secretory carrier-associated membrane protein 1 OS=Homo sapiens GN=SCAMP1 PE=1 SV=2	36	12	35.4	61.0	82.1	92.0	179.5	163.7	97.2
O15127	Secretory carrier-associated membrane protein 2 OS=Homo sapiens GN=SCAMP2 PE=1 SV=2	29	11	43.2	52.7	73.1	96.1	179.5	171.7	105.1
O15143	Actin-related protein 2/3 complex subunit 1B OS=Homo sapiens GN=ARPC1B PE=1 SV=3	62	25	95.5	95.1	107.5	113.7	97.7	96.1	135.2
O15144	Actin-related protein 2/3 complex subunit 2 OS=Homo sapiens GN=ARPC2 PE=1 SV=1	85	32	86.7	77.1	96.6	123.3	70.2	97.2	170.4
O15145	Actin-related protein 2/3 complex subunit 3 OS=Homo sapiens GN=ARPC3 PE=1 SV=3	82	15	90.7	60.3	97.1	136.2	73.0	91.8	166.7
O15160	DNA-directed RNA polymerases I and III subunit RPAC1 OS=Homo sapiens GN=POLR1C PE=1 SV=1	58	16	131.5	101.9	94.1	105.5	100.7	89.4	130.9
O15162	Phospholipid scramblase 1 OS=Homo sapiens GN=PLSCR1 PE=1 SV=1	21	7	50.5	71.7	99.7	284.5	80.2	84.9	56.2
O15182	Centrin-3 OS=Homo sapiens GN=CETN3 PE=1 SV=2	53	11	102.2	114.1	99.0	98.8	106.1	97.7	86.7
O15212	Prefoldin subunit 6 OS=Homo sapiens GN=PFDN6 PE=1 SV=1	74	17	98.1	60.1	98.2	116.8	88.7	90.4	162.9
O15213	WD repeat-containing protein 46 OS=Homo sapiens GN=WDR46 PE=1 SV=3	45	23	82.0	68.1	56.8	63.7	127.5	183.4	145.0
O15226	NF-kappa-B-repressing factor OS=Homo sapiens GN=NKRF PE=1 SV=2	49	33	69.0	46.0	61.3	76.8	137.4	236.3	180.9
O15228	Dihydroxyacetone phosphate acyltransferase OS=Homo sapiens GN=GNPAT PE=1 SV=1	51	39	61.6	112.9	131.2	164.9	109.0	46.9	16.2
O15234	Protein CASC3 OS=Homo sapiens GN=CASC3 PE=1 SV=2	39	19	76.2	46.2	67.3	82.4	141.1	191.8	163.8
O15254	Peroxisomal acyl-coenzyme A oxidase 3 OS=Homo sapiens GN=ACOX3 PE=1 SV=2	52	30	53.6	109.0	123.5	132.2	121.0	44.7	19.0
O15258	Protein RER1 OS=Homo sapiens GN=RER1 PE=1 SV=1	35	9	56.0	89.0	103.8	107.7	138.8	76.5	32.2
O15269	Serine palmitoyltransferase 1 OS=Homo sapiens GN=SPTLC1 PE=1 SV=1	55	26	53.0	89.4	105.5	130.3	148.5	85.9	29.0
O15270	Serine palmitoyltransferase 2 OS=Homo sapiens GN=SPTLC2 PE=1 SV=1	62	30	63.4	81.2	124.6	147.3	152.9	100.0	34.1
O15294	UDP-N-acetylglucosamine--peptide N-acetylglucosaminyltransferase 110 kDa subunit OS=Homo sapiens GN=OGT PE=1 SV=3	43	37	106.4	83.2	98.8	102.7	91.1	96.5	136.6
O15320	cTAGE family member 5 OS=Homo sapiens GN=CTAGE5 PE=1 SV=4	50	37	60.9	91.0	118.1	145.3	136.7	91.2	31.6
O15321	Transmembrane 9 superfamily member 1 OS=Homo sapiens GN=TM9SF1 PE=2 SV=2	24	11	80.3	146.3	136.7	109.7	82.4	66.2	34.1
O15347	High mobility group protein B3 OS=Homo sapiens GN=HMGB3 PE=1 SV=4	56	21	140.6	104.9	105.1	92.9	109.2	116.6	101.3
O15355	Protein phosphatase 1G OS=Homo sapiens GN=PPM1G PE=1 SV=1	52	28	123.2	70.3	114.9	122.0	73.8	68.2	147.4
O15371	Eukaryotic translation initiation factor 3 subunit D OS=Homo sapiens GN=EIF3D PE=1 SV=1	66	36	89.8	80.6	95.8	95.8	102.4	118.9	160.3
O15372	Eukaryotic translation initiation factor 3 subunit H OS=Homo sapiens GN=EIF3H PE=1 SV=1	57	27	121.7	53.1	92.3	115.2	86.7	146.6	192.5
O15379	Histone deacetylase 3 OS=Homo sapiens GN=HDAC3 PE=1 SV=2	48	14	103.5	90.2	76.8	89.1	61.5	91.0	179.3
O15382	Branched-chain-amino-acid aminotransferase, mitochondrial OS=Homo sapiens GN=BCAT2 PE=1 SV=2	57	20	222.0	281.5	88.8	31.2	14.4	10.5	16.5
O15397	Importin-8 OS=Homo sapiens GN=IPO8 PE=1 SV=2	26	22	123.3	73.2	118.1	121.8	69.7	80.2	141.4
O15400	Syntaxin-7 OS=Homo sapiens GN=STX7 PE=1 SV=4	55	15	42.3	55.3	105.1	141.2	155.0	152.9	77.5
O15439	Multidrug resistance-associated protein 4 OS=Homo sapiens GN=ABCC4 PE=1 SV=3	28	30	71.7	159.1	150.1	141.8	99.4	55.4	31.9
O15446	DNA-directed RNA polymerase I subunit RPA34 OS=Homo sapiens GN=CD3EAP PE=1 SV=1	61	19	89.2	71.7	73.8	78.9	127.5	171.6	123.4
O15498	Synaptobrevin homolog YKT6 OS=Homo sapiens GN=YKT6 PE=1 SV=1	66	14	111.2	108.3	117.8	128.4	86.3	58.2	104.4
O15504	Nucleoporin-like protein 2 OS=Homo sapiens GN=NUPL2 PE=1 SV=1	45	15	67.0	48.7	76.6	104.0	155.4	162.8	103.9
O15511	Actin-related protein 2/3 complex subunit 5 OS=Homo sapiens GN=ARPC5 PE=1 SV=3	83	13	99.0	90.2	107.6	110.2	85.5	82.6	114.3
O15514	DNA-directed RNA polymerase II subunit RPB4 OS=Homo sapiens GN=POLR2D PE=1 SV=1	49	6	138.3	64.4	119.3	147.3	102.9	100.2	205.0
O15530	3-phosphoinositide-dependent protein kinase 1 OS=Homo sapiens GN=PDPK1 PE=1 SV=1	50	24	87.3	105.2	117.9	115.2	112.5	84.9	81.6
O15533	Tapasin OS=Homo sapiens GN=TAPBP PE=1 SV=1	26	8	52.8	89.5	104.3	113.4	149.3	80.0	22.1
O43143	Pre-mRNA-splicing factor ATP-dependent RNA helicase DHX15 OS=Homo sapiens GN=DHX15 PE=1 SV=2	60	60	69.0	61.7	66.0	76.4	112.6	163.1	196.0
O43148	mRNA cap guanine-N7 methyltransferase OS=Homo sapiens GN=RNMT PE=1 SV=1	53	22	101.4	75.8	85.7	103.2	85.5	97.5	192.4
O43149	Zinc finger ZZ-type and EF-hand domain-containing protein 1 OS=Homo sapiens GN=ZZEF1 PE=1 SV=6	25	57	122.7	106.8	99.3	88.7	67.6	72.6	145.6
O43156	TELO2-interacting protein 1 homolog OS=Homo sapiens GN=TTI1 PE=1 SV=3	28	25	104.4	99.4	99.7	95.6	95.4	93.8	81.5
O43166	Signal-induced proliferation-associated 1-like protein 1 OS=Homo sapiens GN=SIPA1L1 PE=1 SV=4	42	61	77.0	111.7	131.0	117.8	105.0	78.9	56.0
O43172	U4/U6 small nuclear ribonucleoprotein Prp4 OS=Homo sapiens GN=PRPF4 PE=1 SV=2	66	33	79.2	47.0	71.6	79.0	122.7	198.9	176.5
O43175	D-3-phosphoglycerate dehydrogenase OS=Homo sapiens GN=PHGDH PE=1 SV=4	65	35	127.6	99.6	120.9	104.6	79.7	62.2	108.8
O43237	Cytoplasmic dynein 1 light intermediate chain 2 OS=Homo sapiens GN=DYNC1LI2 PE=1 SV=1	51	22	99.1	109.4	113.4	110.7	107.8	77.7	100.6
O43242	26S proteasome non-ATPase regulatory subunit 3 OS=Homo sapiens GN=PSMD3 PE=1 SV=2	70	45	105.0	82.2	102.3	96.3	72.9	77.5	162.7
O43251	RNA binding protein fox-1 homolog 2 OS=Homo sapiens GN=RBFOX2 PE=1 SV=3	23	6	86.3	68.0	59.4	80.4	156.5	272.3	150.9
O43252	Bifunctional 3'-phosphoadenosine 5'-phosphosulfate synthase 1 OS=Homo sapiens GN=PAPSS1 PE=1 SV=2	57	30	127.0	87.7	108.0	110.2	73.3	65.6	137.6
O43264	Centromere/kinetochore protein zw10 homolog OS=Homo sapiens GN=ZW10 PE=1 SV=3	59	49	69.6	80.0	108.1	133.3	134.2	91.6	50.0
O43278	Kunitz-type protease inhibitor 1 OS=Homo sapiens GN=SPINT1 PE=1 SV=2	33	17	73.6	99.8	113.7	129.6	153.8	113.3	59.2
O43290	U4/U6.U5 tri-snRNP-associated protein 1 OS=Homo sapiens GN=SART1 PE=1 SV=1	69	65	50.7	38.4	62.3	75.3	146.0	218.2	183.7
O43303	Centriolar coiled-coil protein of 110 kDa OS=Homo sapiens GN=CCP110 PE=1 SV=3	43	29	90.2	99.2	89.8	76.9	114.6	151.2	142.9
O43314	Inositol hexakisphosphate and diphosphoinositol-pentakisphosphate kinase 2 OS=Homo sapiens GN=PPIP5K2 PE=1 SV=3	29	30	109.5	69.6	90.4	102.4	88.6	120.4	151.1
O43318	Mitogen-activated protein kinase kinase kinase 7 OS=Homo sapiens GN=MAP3K7 PE=1 SV=1	32	16	91.3	85.8	104.7	93.5	84.5	70.9	100.5
O43324	Eukaryotic translation elongation factor 1 epsilon-1 OS=Homo sapiens GN=EEF1E1 PE=1 SV=1	76	15	59.1	57.6	54.1	111.7	62.9	95.2	320.4
O43379	WD repeat-containing protein 62 OS=Homo sapiens GN=WDR62 PE=1 SV=4	26	31	102.3	97.3	101.8	98.6	80.3	77.3	129.6
O43390	Heterogeneous nuclear ribonucleoprotein R OS=Homo sapiens GN=HNRNPR PE=1 SV=1	55	47	63.5	47.1	49.1	81.8	131.0	226.8	166.2
O43395	U4/U6 small nuclear ribonucleoprotein Prp3 OS=Homo sapiens GN=PRPF3 PE=1 SV=2	47	33	62.2	47.7	65.1	72.7	143.1	197.2	184.7
O43396	Thioredoxin-like protein 1 OS=Homo sapiens GN=TXNL1 PE=1 SV=3	70	18	128.2	90.5	111.0	123.1	73.5	71.3	122.1
O43399	Tumor protein D54 OS=Homo sapiens GN=TPD52L2 PE=1 SV=2	80	22	98.4	77.4	123.0	125.1	107.1	93.7	92.2
O43402	ER membrane protein complex subunit 8 OS=Homo sapiens GN=EMC8 PE=1 SV=1	61	12	73.6	82.9	121.8	151.8	147.8	71.0	29.1
O43414	ERI1 exoribonuclease 3 OS=Homo sapiens GN=ERI3 PE=1 SV=2	24	9	89.3	83.7	80.3	107.6	95.1	191.9	177.4
O43426	Synaptojanin-1 OS=Homo sapiens GN=SYNJ1 PE=1 SV=2	27	29	76.1	86.1	102.8	90.4	122.8	140.5	127.3
O43427	Acidic fibroblast growth factor intracellular-binding protein OS=Homo sapiens GN=FIBP PE=1 SV=3	54	18	91.4	97.5	115.0	119.1	87.4	83.4	90.6
O43432	Eukaryotic translation initiation factor 4 gamma 3 OS=Homo sapiens GN=EIF4G3 PE=1 SV=2	42	70	56.6	53.6	69.8	99.7	135.7	215.6	128.4
O43447	Peptidyl-prolyl cis-trans isomerase H OS=Homo sapiens GN=PPIH PE=1 SV=1	82	19	92.2	78.0	87.3	83.0	117.1	116.7	132.0
O43464	Serine protease HTRA2, mitochondrial OS=Homo sapiens GN=HTRA2 PE=1 SV=2	44	13	233.6	300.6	85.7	38.1	20.0	22.8	19.1
O43488	Aflatoxin B1 aldehyde reductase member 2 OS=Homo sapiens GN=AKR7A2 PE=1 SV=3	52	17	142.3	137.1	103.2	70.0	54.5	46.3	83.1
O43491	Band 4.1-like protein 2 OS=Homo sapiens GN=EPB41L2 PE=1 SV=1	65	76	56.8	107.0	137.6	146.4	113.0	52.8	16.7
O43493	Trans-Golgi network integral membrane protein 2 OS=Homo sapiens GN=TGOLN2 PE=1 SV=2	43	19	47.9	80.1	110.0	138.7	152.1	114.4	54.7
O43516	WAS/WASL-interacting protein family member 1 OS=Homo sapiens GN=WIPF1 PE=1 SV=3	51	14	61.4	77.7	95.0	101.1	143.9	151.7	88.9
O43566	Regulator of G-protein signaling 14 OS=Homo sapiens GN=RGS14 PE=1 SV=4	46	15	90.2	106.1	111.4	117.7	116.9	91.0	88.7
O43583	Density-regulated protein OS=Homo sapiens GN=DENR PE=1 SV=2	55	9	73.8	81.8	88.6	92.1	141.6	162.8	134.7
O43592	Exportin-T OS=Homo sapiens GN=XPOT PE=1 SV=2	36	31	117.9	97.2	121.3	131.0	61.6	69.5	156.5
O43598	2'-deoxynucleoside 5'-phosphate N-hydrolase 1 OS=Homo sapiens GN=DNPH1 PE=1 SV=1	67	8	118.6	64.3	112.0	118.5	75.1	79.6	147.2
O43615	Mitochondrial import inner membrane translocase subunit TIM44 OS=Homo sapiens GN=TIMM44 PE=1 SV=2	62	45	233.3	217.6	108.0	34.2	15.8	12.6	8.5
O43617	Trafficking protein particle complex subunit 3 OS=Homo sapiens GN=TRAPPC3 PE=1 SV=1	46	10	115.7	80.0	120.0	132.2	95.9	90.2	144.0
O43633	Charged multivesicular body protein 2a OS=Homo sapiens GN=CHMP2A PE=1 SV=1	36	12	78.9	80.8	97.3	112.8	115.6	114.0	113.8
O43639	Cytoplasmic protein NCK2 OS=Homo sapiens GN=NCK2 PE=1 SV=2	44	15	99.7	101.8	140.2	138.3	127.9	77.2	85.0
O43660	Pleiotropic regulator 1 OS=Homo sapiens GN=PLRG1 PE=1 SV=1	73	36	48.4	38.9	53.0	73.8	136.4	260.5	197.6
O43663	Protein regulator of cytokinesis 1 OS=Homo sapiens GN=PRC1 PE=1 SV=2	53	29	99.6	161.8	79.7	49.5	61.8	90.9	54.4
O43665	Regulator of G-protein signaling 10 OS=Homo sapiens GN=RGS10 PE=1 SV=2	54	10	108.7	70.3	119.7	122.9	84.3	72.4	145.3
O43670	BUB3-interacting and GLEBS motif-containing protein ZNF207 OS=Homo sapiens GN=ZNF207 PE=1 SV=1	14	9	52.3	36.3	67.6	85.9	142.3	215.8	150.9
O43681	ATPase ASNA1 OS=Homo sapiens GN=ASNA1 PE=1 SV=2	60	17	90.4	100.9	117.4	118.4	106.4	56.1	59.9
O43683	Mitotic checkpoint serine/threonine-protein kinase BUB1 OS=Homo sapiens GN=BUB1 PE=1 SV=1	36	29	112.3	49.2	122.9	128.7	109.0	107.3	132.0
O43684	Mitotic checkpoint protein BUB3 OS=Homo sapiens GN=BUB3 PE=1 SV=1	67	23	67.9	51.5	69.2	92.6	125.4	183.9	150.8
O43707	Alpha-actinin-4 OS=Homo sapiens GN=ACTN4 PE=1 SV=2	77	85	95.3	98.0	134.3	137.2	88.5	49.4	83.6
O43709	Probable 18S rRNA (guanine-N(7))-methyltransferase OS=Homo sapiens GN=WBSCR22 PE=1 SV=2	34	10	92.2	72.5	88.7	95.6	118.6	151.7	188.3
O43719	HIV Tat-specific factor 1 OS=Homo sapiens GN=HTATSF1 PE=1 SV=1	46	42	66.4	35.4	58.8	197.9	46.9	53.9	347.2
O43736	Integral membrane protein 2A OS=Homo sapiens GN=ITM2A PE=1 SV=2	36	15	54.2	69.5	109.2	165.9	161.9	124.6	47.7
O43747	AP-1 complex subunit gamma-1 OS=Homo sapiens GN=AP1G1 PE=1 SV=5	50	39	79.3	78.0	101.3	110.7	112.2	109.5	106.4
O43752	Syntaxin-6 OS=Homo sapiens GN=STX6 PE=1 SV=1	74	18	44.8	70.2	85.6	122.9	162.8	171.2	73.9
O43765	Small glutamine-rich tetratricopeptide repeat-containing protein alpha OS=Homo sapiens GN=SGTA PE=1 SV=1	39	16	109.8	86.5	116.5	109.8	84.8	60.8	126.1
O43768	Alpha-endosulfine OS=Homo sapiens GN=ENSA PE=1 SV=1	80	12	116.9	72.9	119.2	125.6	86.7	80.9	141.8
O43772	Mitochondrial carnitine/acylcarnitine carrier protein OS=Homo sapiens GN=SLC25A20 PE=1 SV=1	64	19	219.5	246.5	107.3	47.5	22.8	21.3	17.7
O43776	Asparagine--tRNA ligase, cytoplasmic OS=Homo sapiens GN=NARS PE=1 SV=1	50	37	85.1	60.0	77.4	93.9	94.0	163.9	184.0
O43795	Unconventional myosin-Ib OS=Homo sapiens GN=MYO1B PE=1 SV=3	57	68	60.7	112.1	135.9	135.6	108.5	45.5	17.7
O43809	Cleavage and polyadenylation specificity factor subunit 5 OS=Homo sapiens GN=NUDT21 PE=1 SV=1	66	19	56.8	43.2	56.2	92.2	131.9	217.2	187.7
O43813	LanC-like protein 1 OS=Homo sapiens GN=LANCL1 PE=1 SV=1	49	19	119.6	95.9	112.2	111.2	99.1	86.0	160.1
O43815	Striatin OS=Homo sapiens GN=STRN PE=1 SV=4	49	26	74.9	104.8	110.0	133.6	126.6	81.8	42.6
O43818	U3 small nucleolar RNA-interacting protein 2 OS=Homo sapiens GN=RRP9 PE=1 SV=1	39	18	98.1	60.1	75.3	84.4	112.5	170.6	190.3
O43819	Protein SCO2 homolog, mitochondrial OS=Homo sapiens GN=SCO2 PE=1 SV=3	41	10	209.1	227.3	99.5	24.9	10.0	7.6	4.7
O43823	A-kinase anchor protein 8 OS=Homo sapiens GN=AKAP8 PE=1 SV=1	37	22	86.9	59.3	82.0	88.4	109.7	147.5	150.8
O43847	Nardilysin OS=Homo sapiens GN=NRD1 PE=1 SV=2	33	39	100.1	76.5	96.4	109.9	84.7	94.0	159.6
O43852	Calumenin OS=Homo sapiens GN=CALU PE=1 SV=2	65	25	71.5	95.5	119.1	169.0	134.8	69.6	21.3
O43861	Probable phospholipid-transporting ATPase IIB OS=Homo sapiens GN=ATP9B PE=2 SV=4	25	21	44.7	60.0	80.9	109.2	173.2	172.4	91.6
O43865	Adenosylhomocysteinase 2 OS=Homo sapiens GN=AHCYL1 PE=1 SV=2	61	32	116.6	93.3	117.1	107.6	83.6	69.7	125.5
O43909	Exostosin-like 3 OS=Homo sapiens GN=EXTL3 PE=1 SV=1	25	20	65.3	136.6	113.9	75.3	82.0	74.0	44.0
O43933	Peroxisome biogenesis factor 1 OS=Homo sapiens GN=PEX1 PE=1 SV=1	30	33	78.1	118.6	122.8	138.0	95.5	39.8	29.0
O60216	Double-strand-break repair protein rad21 homolog OS=Homo sapiens GN=RAD21 PE=1 SV=2	36	22	125.4	93.8	77.3	75.7	104.6	150.3	110.2
O60231	Putative pre-mRNA-splicing factor ATP-dependent RNA helicase DHX16 OS=Homo sapiens GN=DHX16 PE=1 SV=2	46	49	78.5	77.0	84.7	85.0	116.5	151.2	191.7
O60234	Glia maturation factor gamma OS=Homo sapiens GN=GMFG PE=1 SV=1	74	14	110.4	99.7	121.8	111.5	82.0	68.8	118.2
O60244	Mediator of RNA polymerase II transcription subunit 14 OS=Homo sapiens GN=MED14 PE=1 SV=2	34	42	68.3	66.3	74.2	87.5	130.8	179.3	118.9
O60256	Phosphoribosyl pyrophosphate synthase-associated protein 2 OS=Homo sapiens GN=PRPSAP2 PE=1 SV=1	63	23	113.0	75.9	113.3	103.5	71.3	89.8	153.5
O60264	SWI/SNF-related matrix-associated actin-dependent regulator of chromatin subfamily A member 5 OS=Homo sapiens GN=SMARCA5 PE=1 SV=1	47	48	145.0	127.6	91.4	70.3	86.7	89.5	64.1
O60271	C-Jun-amino-terminal kinase-interacting protein 4 OS=Homo sapiens GN=SPAG9 PE=1 SV=4	41	45	113.9	89.8	112.9	125.7	86.7	88.2	129.3
O60287	Nucleolar pre-ribosomal-associated protein 1 OS=Homo sapiens GN=URB1 PE=1 SV=4	16	26	82.3	97.4	76.0	66.4	138.5	161.1	130.6
O60293	Zinc finger C3H1 domain-containing protein OS=Homo sapiens GN=ZFC3H1 PE=1 SV=3	27	41	50.9	49.2	57.5	70.1	139.6	234.8	185.4
O60306	Intron-binding protein aquarius OS=Homo sapiens GN=AQR PE=1 SV=4	51	79	70.2	60.8	64.3	71.7	118.9	190.9	182.9
O60307	Microtubule-associated serine/threonine-protein kinase 3 OS=Homo sapiens GN=MAST3 PE=1 SV=2	28	27	67.0	47.8	72.4	87.6	124.9	178.4	170.6
O60313	Dynamin-like 120 kDa protein, mitochondrial OS=Homo sapiens GN=OPA1 PE=1 SV=3	65	66	231.3	221.9	108.0	39.5	17.5	11.5	7.4
O60333	Kinesin-like protein KIF1B OS=Homo sapiens GN=KIF1B PE=1 SV=5	20	25	99.5	34.7	106.7	112.4	85.4	156.9	167.9
O60341	Lysine-specific histone demethylase 1A OS=Homo sapiens GN=KDM1A PE=1 SV=2	62	41	125.4	86.2	96.8	101.3	74.5	87.8	151.6
O60343	TBC1 domain family member 4 OS=Homo sapiens GN=TBC1D4 PE=1 SV=2	29	34	117.2	61.3	112.6	104.0	96.0	92.8	147.6
O60427	Fatty acid desaturase 1 OS=Homo sapiens GN=FADS1 PE=1 SV=3	32	16	51.4	112.3	114.2	132.4	160.6	81.8	20.5
O60476	Mannosyl-oligosaccharide 1,2-alpha-mannosidase IB OS=Homo sapiens GN=MAN1A2 PE=1 SV=1	43	27	78.8	160.9	135.4	81.8	71.9	61.8	38.5
O60488	Long-chain-fatty-acid--CoA ligase 4 OS=Homo sapiens GN=ACSL4 PE=1 SV=2	70	48	113.1	175.8	111.8	76.5	77.1	39.1	23.6
O60493	Sorting nexin-3 OS=Homo sapiens GN=SNX3 PE=1 SV=3	82	15	96.6	69.7	119.6	122.2	109.9	79.3	92.4
O60496	Docking protein 2 OS=Homo sapiens GN=DOK2 PE=1 SV=2	51	18	97.4	101.2	112.0	109.7	95.8	64.6	74.3
O60499	Syntaxin-10 OS=Homo sapiens GN=STX10 PE=1 SV=1	44	10	41.5	72.1	92.9	108.9	138.5	136.4	70.9
O60502	Protein O-GlcNAcase OS=Homo sapiens GN=MGEA5 PE=1 SV=2	26	19	120.5	89.4	109.2	113.0	85.1	78.1	134.3
O60506	Heterogeneous nuclear ribonucleoprotein Q OS=Homo sapiens GN=SYNCRIP PE=1 SV=2	63	53	52.5	47.3	50.3	92.5	125.8	209.6	197.7
O60508	Pre-mRNA-processing factor 17 OS=Homo sapiens GN=CDC40 PE=1 SV=1	70	34	62.7	24.2	54.8	68.2	130.2	250.7	221.1
O60518	Ran-binding protein 6 OS=Homo sapiens GN=RANBP6 PE=1 SV=2	22	21	111.5	173.2	133.3	120.2	86.7	113.7	115.0
O60524	Nuclear export mediator factor NEMF OS=Homo sapiens GN=NEMF PE=1 SV=4	25	24	97.3	93.8	95.6	102.7	99.1	108.3	123.4
O60547	GDP-mannose 4,6 dehydratase OS=Homo sapiens GN=GMDS PE=1 SV=1	60	21	105.9	93.1	105.4	99.1	81.0	73.2	153.5
O60563	Cyclin-T1 OS=Homo sapiens GN=CCNT1 PE=1 SV=1	33	16	85.3	62.8	82.7	77.9	107.1	115.3	148.0
O60566	Mitotic checkpoint serine/threonine-protein kinase BUB1 beta OS=Homo sapiens GN=BUB1B PE=1 SV=3	56	47	105.4	88.3	103.0	110.1	84.0	79.7	133.6
O60568	Procollagen-lysine,2-oxoglutarate 5-dioxygenase 3 OS=Homo sapiens GN=PLOD3 PE=1 SV=1	35	21	69.0	101.3	101.6	135.3	144.3	71.6	30.2
O60573	Eukaryotic translation initiation factor 4E type 2 OS=Homo sapiens GN=EIF4E2 PE=1 SV=1	56	12	48.5	67.7	62.8	96.7	157.2	218.7	115.2
O60610	Protein diaphanous homolog 1 OS=Homo sapiens GN=DIAPH1 PE=1 SV=2	64	93	108.4	102.4	112.8	109.5	74.8	56.6	107.0
O60613	15 kDa selenoprotein OS=Homo sapiens GN=SEP15 PE=1 SV=3	54	9	59.0	124.6	116.1	119.1	174.5	72.5	16.8
O60645	Exocyst complex component 3 OS=Homo sapiens GN=EXOC3 PE=1 SV=2	44	30	87.6	109.0	124.9	131.3	91.8	68.8	57.6
O60664	Perilipin-3 OS=Homo sapiens GN=PLIN3 PE=1 SV=3	72	26	128.9	56.1	125.5	123.5	79.2	70.0	131.0
O60678	Protein arginine N-methyltransferase 3 OS=Homo sapiens GN=PRMT3 PE=1 SV=3	33	16	112.1	93.8	98.9	93.5	62.5	65.9	141.2
O60684	Importin subunit alpha-7 OS=Homo sapiens GN=KPNA6 PE=1 SV=1	36	21	117.3	100.2	124.3	109.9	99.3	85.0	174.1
O60711	Leupaxin OS=Homo sapiens GN=LPXN PE=1 SV=1	48	16	95.6	97.6	113.2	138.3	89.1	51.3	111.3
O60749	Sorting nexin-2 OS=Homo sapiens GN=SNX2 PE=1 SV=2	51	33	89.6	73.3	109.2	131.0	83.6	91.4	131.2
O60762	Dolichol-phosphate mannosyltransferase subunit 1 OS=Homo sapiens GN=DPM1 PE=1 SV=1	73	22	56.8	99.7	105.3	113.1	158.9	99.2	31.9
O60763	General vesicular transport factor p115 OS=Homo sapiens GN=USO1 PE=1 SV=2	50	43	114.7	111.1	120.9	99.4	73.7	63.0	118.1
O60825	6-phosphofructo-2-kinase/fructose-2,6-bisphosphatase 2 OS=Homo sapiens GN=PFKFB2 PE=1 SV=2	63	31	75.0	84.3	92.7	92.8	123.7	141.5	143.7
O60826	Coiled-coil domain-containing protein 22 OS=Homo sapiens GN=CCDC22 PE=1 SV=1	64	32	94.2	90.1	103.5	123.2	102.9	79.7	102.9
O60828	Polyglutamine-binding protein 1 OS=Homo sapiens GN=PQBP1 PE=1 SV=1	57	11	68.3	47.6	64.9	88.2	123.4	172.7	142.7
O60831	PRA1 family protein 2 OS=Homo sapiens GN=PRAF2 PE=1 SV=1	30	9	55.0	95.4	104.3	122.5	129.7	76.3	27.4
O60832	H/ACA ribonucleoprotein complex subunit 4 OS=Homo sapiens GN=DKC1 PE=1 SV=3	48	30	98.9	71.0	70.2	82.7	110.4	156.8	154.2
O60841	Eukaryotic translation initiation factor 5B OS=Homo sapiens GN=EIF5B PE=1 SV=4	51	74	96.1	82.1	99.4	95.0	96.6	96.2	169.9
O60861	Growth arrest-specific protein 7 OS=Homo sapiens GN=GAS7 PE=1 SV=3	44	24	55.1	77.5	130.5	145.3	126.8	77.7	28.6
O60869	Endothelial differentiation-related factor 1 OS=Homo sapiens GN=EDF1 PE=1 SV=1	66	17	52.5	44.4	60.5	107.2	157.9	200.6	93.7
O60870	DNA/RNA-binding protein KIN17 OS=Homo sapiens GN=KIN PE=1 SV=2	53	25	72.3	55.9	64.5	91.8	129.5	252.9	182.7
O60879	Protein diaphanous homolog 2 OS=Homo sapiens GN=DIAPH2 PE=1 SV=1	25	23	103.4	117.6	105.2	101.6	89.8	88.2	117.6
O60880	SH2 domain-containing protein 1A OS=Homo sapiens GN=SH2D1A PE=1 SV=1	62	9	119.5	78.2	119.3	124.5	116.5	125.6	143.0
O60884	DnaJ homolog subfamily A member 2 OS=Homo sapiens GN=DNAJA2 PE=1 SV=1	67	27	116.7	99.6	113.0	96.5	84.0	75.0	105.0
O60885	Bromodomain-containing protein 4 OS=Homo sapiens GN=BRD4 PE=1 SV=2	18	19	135.1	115.8	95.6	77.2	95.2	110.5	66.1
O60888	Protein CutA OS=Homo sapiens GN=CUTA PE=1 SV=2	41	4	118.8	133.1	104.3	104.3	85.2	54.8	97.6
O60906	Sphingomyelin phosphodiesterase 2 OS=Homo sapiens GN=SMPD2 PE=1 SV=2	35	11	52.2	81.3	103.3	119.0	143.3	95.6	29.6
O60911	Cathepsin L2 OS=Homo sapiens GN=CTSV PE=1 SV=2	38	11	47.6	94.6	127.7	204.5	144.3	170.3	70.9
O60925	Prefoldin subunit 1 OS=Homo sapiens GN=PFDN1 PE=1 SV=2	57	11	81.8	57.8	100.6	130.4	88.9	80.5	181.3
O60930	Ribonuclease H1 OS=Homo sapiens GN=RNASEH1 PE=1 SV=2	52	11	168.1	80.5	104.4	85.0	82.9	98.1	107.3
O60934	Nibrin OS=Homo sapiens GN=NBN PE=1 SV=1	46	24	97.7	97.5	92.0	82.9	110.7	97.9	112.2
O60942	mRNA-capping enzyme OS=Homo sapiens GN=RNGTT PE=1 SV=1	41	21	111.0	93.1	95.6	82.4	88.8	82.3	113.7
O75027	ATP-binding cassette sub-family B member 7, mitochondrial OS=Homo sapiens GN=ABCB7 PE=1 SV=2	39	26	192.3	223.4	97.0	35.1	18.1	13.3	11.2
O75037	Kinesin-like protein KIF21B OS=Homo sapiens GN=KIF21B PE=1 SV=2	18	22	119.8	92.7	107.5	95.5	96.8	90.8	119.8
O75044	SLIT-ROBO Rho GTPase-activating protein 2 OS=Homo sapiens GN=SRGAP2 PE=1 SV=2	31	27	81.8	76.6	93.1	109.8	115.0	126.5	127.4
O75054	Immunoglobulin superfamily member 3 OS=Homo sapiens GN=IGSF3 PE=2 SV=3	34	30	62.2	102.6	114.5	116.7	140.5	83.8	30.1
O75063	Glycosaminoglycan xylosylkinase OS=Homo sapiens GN=FAM20B PE=1 SV=1	44	18	83.2	75.9	133.0	118.5	81.2	99.7	45.4
O75083	WD repeat-containing protein 1 OS=Homo sapiens GN=WDR1 PE=1 SV=4	81	52	111.2	81.9	117.9	108.5	90.9	66.5	129.1
O75093	Slit homolog 1 protein OS=Homo sapiens GN=SLIT1 PE=2 SV=4	29	34	51.8	88.4	110.3	129.0	143.2	99.0	43.0
O75113	NEDD4-binding protein 1 OS=Homo sapiens GN=N4BP1 PE=1 SV=4	35	21	93.5	81.3	110.5	116.6	91.3	69.3	126.5
O75116	Rho-associated protein kinase 2 OS=Homo sapiens GN=ROCK2 PE=1 SV=4	39	47	92.0	103.9	119.6	123.7	116.6	74.5	93.9
O75122	CLIP-associating protein 2 OS=Homo sapiens GN=CLASP2 PE=1 SV=2	56	69	61.7	66.3	80.3	96.4	142.9	191.0	136.9
O75131	Copine-3 OS=Homo sapiens GN=CPNE3 PE=1 SV=1	57	29	106.1	93.3	117.8	111.2	84.9	72.3	138.1
O75143	Autophagy-related protein 13 OS=Homo sapiens GN=ATG13 PE=1 SV=1	20	9	162.5	95.0	128.2	123.1	95.8	74.9	108.7
O75146	Huntingtin-interacting protein 1-related protein OS=Homo sapiens GN=HIP1R PE=1 SV=2	39	36	84.3	109.2	134.5	104.1	85.7	65.8	76.4
O75150	E3 ubiquitin-protein ligase BRE1B OS=Homo sapiens GN=RNF40 PE=1 SV=4	53	58	78.1	71.5	75.9	86.7	128.2	166.8	104.3
O75152	Zinc finger CCCH domain-containing protein 11A OS=Homo sapiens GN=ZC3H11A PE=1 SV=3	59	59	54.3	34.3	51.0	95.8	131.8	210.0	210.3
O75153	Clustered mitochondria protein homolog OS=Homo sapiens GN=CLUH PE=1 SV=2	51	56	107.1	95.3	106.6	100.4	91.2	89.2	144.5
O75155	Cullin-associated NEDD8-dissociated protein 2 OS=Homo sapiens GN=CAND2 PE=1 SV=3	30	29	127.8	103.4	115.4	97.6	73.7	71.6	118.9
O75165	DnaJ homolog subfamily C member 13 OS=Homo sapiens GN=DNAJC13 PE=1 SV=5	60	127	37.8	52.1	81.2	124.3	164.6	164.0	94.1
O75170	Serine/threonine-protein phosphatase 6 regulatory subunit 2 OS=Homo sapiens GN=PPP6R2 PE=1 SV=2	42	25	112.0	96.5	112.6	95.4	86.3	71.4	134.3
O75175	CCR4-NOT transcription complex subunit 3 OS=Homo sapiens GN=CNOT3 PE=1 SV=1	28	26	46.0	48.5	70.2	98.3	171.0	194.0	85.6
O75179	Ankyrin repeat domain-containing protein 17 OS=Homo sapiens GN=ANKRD17 PE=1 SV=3	39	85	61.3	59.3	72.0	87.0	142.6	200.0	126.3
O75190	DnaJ homolog subfamily B member 6 OS=Homo sapiens GN=DNAJB6 PE=1 SV=2	25	7	60.3	71.3	135.8	257.2	51.9	37.9	57.4
O75191	Xylulose kinase OS=Homo sapiens GN=XYLB PE=1 SV=3	36	14	119.7	67.0	141.3	117.0	79.1	71.8	171.9
O75223	Gamma-glutamylcyclotransferase OS=Homo sapiens GN=GGCT PE=1 SV=1	84	17	116.8	68.3	117.1	132.2	83.2	77.0	160.3
O75306	NADH dehydrogenase [ubiquinone] iron-sulfur protein 2, mitochondrial OS=Homo sapiens GN=NDUFS2 PE=1 SV=2	61	24	231.3	249.9	97.5	27.4	10.9	7.8	3.6
O75312	Zinc finger protein ZPR1 OS=Homo sapiens GN=ZPR1 PE=1 SV=1	63	21	117.1	84.0	113.2	111.2	70.7	62.5	124.2
O75323	Protein NipSnap homolog 2 OS=Homo sapiens GN=GBAS PE=1 SV=1	69	19	184.3	202.7	116.2	40.8	24.5	18.4	19.0
O75330	Hyaluronan mediated motility receptor OS=Homo sapiens GN=HMMR PE=1 SV=2	65	52	64.2	63.8	65.9	85.9	128.7	209.6	122.4
O75340	Programmed cell death protein 6 OS=Homo sapiens GN=PDCD6 PE=1 SV=1	55	11	102.8	78.1	105.2	100.6	92.0	79.8	144.4
O75347	Tubulin-specific chaperone A OS=Homo sapiens GN=TBCA PE=1 SV=3	81	17	119.0	73.5	114.2	110.9	90.7	68.9	143.6
O75351	Vacuolar protein sorting-associated protein 4B OS=Homo sapiens GN=VPS4B PE=1 SV=2	53	28	132.1	105.3	106.6	115.9	80.9	68.3	110.7
O75367	Core histone macro-H2A.1 OS=Homo sapiens GN=H2AFY PE=1 SV=4	50	19	140.4	87.0	68.6	60.4	109.9	134.4	126.6
O75368	SH3 domain-binding glutamic acid-rich-like protein OS=Homo sapiens GN=SH3BGRL PE=1 SV=1	85	12	129.7	83.8	115.5	140.2	71.7	55.4	107.3
O75369	Filamin-B OS=Homo sapiens GN=FLNB PE=1 SV=2	81	191	102.3	117.7	135.3	126.1	84.7	43.0	63.7
O75376	Nuclear receptor corepressor 1 OS=Homo sapiens GN=NCOR1 PE=1 SV=2	29	51	107.9	33.4	105.6	100.1	73.2	111.3	193.7
O75381	Peroxisomal membrane protein PEX14 OS=Homo sapiens GN=PEX14 PE=1 SV=1	45	16	63.6	85.8	137.3	165.2	128.5	46.1	12.1
O75386	Tubby-related protein 3 OS=Homo sapiens GN=TULP3 PE=1 SV=2	42	15	83.7	123.5	118.9	126.8	117.7	65.0	34.8
O75390	Citrate synthase, mitochondrial OS=Homo sapiens GN=CS PE=1 SV=2	52	25	198.4	250.0	88.8	28.3	16.8	20.1	18.3
O75396	Vesicle-trafficking protein SEC22b OS=Homo sapiens GN=SEC22B PE=1 SV=4	49	13	46.5	72.9	113.9	242.2	97.4	79.6	48.1
O75400	Pre-mRNA-processing factor 40 homolog A OS=Homo sapiens GN=PRPF40A PE=1 SV=2	35	40	52.9	28.7	56.1	129.6	101.0	172.7	254.3
O75410	Transforming acidic coiled-coil-containing protein 1 OS=Homo sapiens GN=TACC1 PE=1 SV=2	49	41	84.1	88.1	144.4	142.1	87.9	48.1	36.8
O75427	Leucine-rich repeat and calponin homology domain-containing protein 4 OS=Homo sapiens GN=LRCH4 PE=1 SV=2	59	30	68.8	99.1	118.0	118.9	135.1	88.8	52.4
O75431	Metaxin-2 OS=Homo sapiens GN=MTX2 PE=1 SV=1	60	19	235.0	263.4	107.0	36.1	15.5	9.2	6.4
O75436	Vacuolar protein sorting-associated protein 26A OS=Homo sapiens GN=VPS26A PE=1 SV=2	46	14	101.6	87.6	109.6	125.7	89.3	83.9	124.2
O75439	Mitochondrial-processing peptidase subunit beta OS=Homo sapiens GN=PMPCB PE=1 SV=2	59	30	255.9	248.4	98.1	29.6	10.4	10.3	13.9
O75446	Histone deacetylase complex subunit SAP30 OS=Homo sapiens GN=SAP30 PE=1 SV=1	24	5	118.4	96.2	87.2	90.3	101.6	108.1	99.0
O75448	Mediator of RNA polymerase II transcription subunit 24 OS=Homo sapiens GN=MED24 PE=1 SV=1	31	23	56.6	64.4	59.6	79.5	151.5	212.6	105.6
O75449	Katanin p60 ATPase-containing subunit A1 OS=Homo sapiens GN=KATNA1 PE=1 SV=1	37	16	105.4	83.9	98.4	103.6	100.6	134.7	178.6
O75475	PC4 and SFRS1-interacting protein OS=Homo sapiens GN=PSIP1 PE=1 SV=1	51	27	123.1	81.1	102.7	89.1	91.0	95.4	145.1
O75477	Erlin-1 OS=Homo sapiens GN=ERLIN1 PE=1 SV=1	45	25	53.3	79.3	106.2	135.3	155.2	87.1	21.8
O75489	NADH dehydrogenase [ubiquinone] iron-sulfur protein 3, mitochondrial OS=Homo sapiens GN=NDUFS3 PE=1 SV=1	61	22	238.9	263.7	100.2	28.8	12.1	7.0	3.7
O75494	Serine/arginine-rich splicing factor 10 OS=Homo sapiens GN=SRSF10 PE=1 SV=1	38	16	39.8	38.0	45.7	106.3	114.5	176.9	253.5
O75503	Ceroid-lipofuscinosis neuronal protein 5 OS=Homo sapiens GN=CLN5 PE=1 SV=2	34	13	43.3	84.0	136.6	182.2	121.9	55.8	16.4
O75521	Enoyl-CoA delta isomerase 2, mitochondrial OS=Homo sapiens GN=ECI2 PE=1 SV=4	73	30	106.0	143.7	125.0	109.0	104.7	37.2	15.1
O75525	KH domain-containing, RNA-binding, signal transduction-associated protein 3 OS=Homo sapiens GN=KHDRBS3 PE=1 SV=1	36	14	41.2	40.8	53.4	66.3	168.8	235.5	145.6
O75531	Barrier-to-autointegration factor OS=Homo sapiens GN=BANF1 PE=1 SV=1	85	15	72.0	78.5	79.2	99.9	129.3	135.6	133.5
O75533	Splicing factor 3B subunit 1 OS=Homo sapiens GN=SF3B1 PE=1 SV=3	69	98	66.6	51.3	67.8	85.4	116.8	156.0	217.6
O75534	Cold shock domain-containing protein E1 OS=Homo sapiens GN=CSDE1 PE=1 SV=2	63	58	108.9	78.4	95.4	98.8	92.9	102.2	128.0
O75569	Interferon-inducible double-stranded RNA-dependent protein kinase activator A OS=Homo sapiens GN=PRKRA PE=1 SV=1	73	25	50.0	46.9	60.1	76.7	153.9	239.3	147.6
O75586	Mediator of RNA polymerase II transcription subunit 6 OS=Homo sapiens GN=MED6 PE=1 SV=2	44	13	61.8	36.6	75.0	115.5	139.8	226.4	141.5
O75592	E3 ubiquitin-protein ligase MYCBP2 OS=Homo sapiens GN=MYCBP2 PE=1 SV=3	21	79	60.4	62.5	70.0	86.4	122.1	184.4	194.5
O75607	Nucleoplasmin-3 OS=Homo sapiens GN=NPM3 PE=1 SV=3	43	6	80.9	53.7	85.5	95.9	113.3	158.0	150.0
O75608	Acyl-protein thioesterase 1 OS=Homo sapiens GN=LYPLA1 PE=1 SV=1	44	7	130.9	127.7	109.9	91.4	79.0	66.7	103.0
O75616	GTPase Era, mitochondrial OS=Homo sapiens GN=ERAL1 PE=1 SV=2	40	14	195.4	284.1	93.3	32.3	13.9	11.3	12.7
O75643	U5 small nuclear ribonucleoprotein 200 kDa helicase OS=Homo sapiens GN=SNRNP200 PE=1 SV=2	66	157	62.5	53.9	66.2	90.8	117.0	170.6	199.6
O75663	TIP41-like protein OS=Homo sapiens GN=TIPRL PE=1 SV=2	75	21	131.7	90.0	122.0	127.1	72.2	62.8	116.9
O75683	Surfeit locus protein 6 OS=Homo sapiens GN=SURF6 PE=1 SV=3	57	18	66.9	28.0	57.8	75.1	145.5	241.6	219.3
O75691	Small subunit processome component 20 homolog OS=Homo sapiens GN=UTP20 PE=1 SV=3	28	72	73.5	64.0	63.5	67.7	132.7	188.9	147.4
O75694	Nuclear pore complex protein Nup155 OS=Homo sapiens GN=NUP155 PE=1 SV=1	42	46	95.4	101.9	110.5	121.2	101.9	57.1	40.0
O75695	Protein XRP2 OS=Homo sapiens GN=RP2 PE=1 SV=4	49	18	56.2	108.3	125.9	149.8	116.5	62.3	23.9
O75717	WD repeat and HMG-box DNA-binding protein 1 OS=Homo sapiens GN=WDHD1 PE=1 SV=1	55	50	116.8	83.8	106.4	103.2	75.9	74.2	175.8
O75746	Calcium-binding mitochondrial carrier protein Aralar1 OS=Homo sapiens GN=SLC25A12 PE=1 SV=2	67	38	220.0	271.7	110.4	35.1	22.7	17.5	12.2
O75781	Paralemmin-1 OS=Homo sapiens GN=PALM PE=1 SV=2	38	19	76.4	56.9	153.9	173.7	98.5	79.6	37.0
O75787	Renin receptor OS=Homo sapiens GN=ATP6AP2 PE=1 SV=2	51	17	64.3	102.7	108.9	135.1	150.4	87.1	22.5
O75791	GRB2-related adapter protein 2 OS=Homo sapiens GN=GRAP2 PE=1 SV=1	67	21	117.6	77.0	113.0	115.1	85.1	68.0	113.3
O75792	Ribonuclease H2 subunit A OS=Homo sapiens GN=RNASEH2A PE=1 SV=2	69	27	103.8	78.2	95.2	106.1	104.3	117.5	139.4
O75794	Cell division cycle protein 123 homolog OS=Homo sapiens GN=CDC123 PE=1 SV=1	57	22	117.0	88.1	112.8	106.1	85.1	72.9	132.7
O75818	Ribonuclease P protein subunit p40 OS=Homo sapiens GN=RPP40 PE=1 SV=3	45	13	70.9	50.1	65.1	81.2	104.1	172.7	172.4
O75821	Eukaryotic translation initiation factor 3 subunit G OS=Homo sapiens GN=EIF3G PE=1 SV=2	56	23	112.5	76.7	102.2	123.2	97.6	97.9	147.5
O75822	Eukaryotic translation initiation factor 3 subunit J OS=Homo sapiens GN=EIF3J PE=1 SV=2	52	25	85.7	58.8	96.9	105.7	90.9	117.8	172.3
O75832	26S proteasome non-ATPase regulatory subunit 10 OS=Homo sapiens GN=PSMD10 PE=1 SV=1	46	11	121.3	89.0	104.6	105.7	79.0	70.2	141.5
O75844	CAAX prenyl protease 1 homolog OS=Homo sapiens GN=ZMPSTE24 PE=1 SV=2	30	16	74.2	106.1	121.3	161.2	136.3	83.7	27.0
O75874	Isocitrate dehydrogenase [NADP] cytoplasmic OS=Homo sapiens GN=IDH1 PE=1 SV=2	69	36	115.8	76.5	104.8	124.0	71.2	66.8	160.1
O75879	Glutamyl-tRNA(Gln) amidotransferase subunit B, mitochondrial OS=Homo sapiens GN=GATB PE=1 SV=1	55	24	255.0	239.7	97.0	33.6	14.8	11.7	12.5
O75880	Protein SCO1 homolog, mitochondrial OS=Homo sapiens GN=SCO1 PE=1 SV=1	27	7	216.1	232.8	84.3	21.2	12.3	10.4	7.8
O75882	Attractin OS=Homo sapiens GN=ATRN PE=1 SV=2	18	21	46.3	80.2	106.7	135.2	136.2	110.0	47.6
O75886	Signal transducing adapter molecule 2 OS=Homo sapiens GN=STAM2 PE=1 SV=1	14	7	142.2	121.6	138.7	149.3	90.5	90.7	150.7
O75909	Cyclin-K OS=Homo sapiens GN=CCNK PE=1 SV=2	34	13	63.3	47.7	60.8	87.2	143.1	233.4	180.0
O75915	PRA1 family protein 3 OS=Homo sapiens GN=ARL6IP5 PE=1 SV=1	35	11	48.0	93.5	110.1	103.7	160.8	74.1	28.9
O75934	Pre-mRNA-splicing factor SPF27 OS=Homo sapiens GN=BCAS2 PE=1 SV=1	81	23	53.0	43.0	54.9	76.9	133.8	239.9	183.3
O75935	Dynactin subunit 3 OS=Homo sapiens GN=DCTN3 PE=1 SV=1	60	13	106.5	88.3	94.9	138.4	69.1	87.8	160.2
O75937	DnaJ homolog subfamily C member 8 OS=Homo sapiens GN=DNAJC8 PE=1 SV=2	62	26	68.6	44.4	81.8	104.1	122.4	173.4	152.5
O75940	Survival of motor neuron-related-splicing factor 30 OS=Homo sapiens GN=SMNDC1 PE=1 SV=1	48	9	96.5	61.4	71.6	103.0	115.0	175.0	169.7
O75947	ATP synthase subunit d, mitochondrial OS=Homo sapiens GN=ATP5H PE=1 SV=3	90	23	232.0	265.2	89.9	26.4	8.4	5.1	2.5
O75955	Flotillin-1 OS=Homo sapiens GN=FLOT1 PE=1 SV=3	76	30	63.8	118.4	138.2	135.2	103.7	55.5	25.0
O75976	Carboxypeptidase D OS=Homo sapiens GN=CPD PE=1 SV=2	43	49	43.8	75.4	96.9	124.2	173.0	135.6	52.5
O75995	SAM and SH3 domain-containing protein 3 OS=Homo sapiens GN=SASH3 PE=1 SV=2	76	15	100.3	80.0	101.1	105.6	84.4	85.6	117.8
O76003	Glutaredoxin-3 OS=Homo sapiens GN=GLRX3 PE=1 SV=2	49	25	127.2	78.6	112.6	112.8	72.7	64.8	121.0
O76021	Ribosomal L1 domain-containing protein 1 OS=Homo sapiens GN=RSL1D1 PE=1 SV=3	59	38	95.4	57.6	62.3	65.7	116.3	173.7	141.8
O76024	Wolframin OS=Homo sapiens GN=WFS1 PE=1 SV=2	28	21	65.3	115.3	110.4	121.6	131.2	85.7	42.7
O76031	ATP-dependent Clp protease ATP-binding subunit clpX-like, mitochondrial OS=Homo sapiens GN=CLPX PE=1 SV=2	63	42	245.0	263.7	95.1	28.1	14.6	13.1	11.7
O76071	Probable cytosolic iron-sulfur protein assembly protein CIAO1 OS=Homo sapiens GN=CIAO1 PE=1 SV=1	46	11	139.6	56.4	122.8	108.6	77.3	76.9	145.1
O76094	Signal recognition particle subunit SRP72 OS=Homo sapiens GN=SRP72 PE=1 SV=3	73	53	81.3	106.2	122.4	114.7	98.9	74.8	108.9
O76095	Protein JTB OS=Homo sapiens GN=JTB PE=1 SV=1	15	3	60.7	77.6	131.4	140.4	149.4	116.8	57.0
O94762	ATP-dependent DNA helicase Q5 OS=Homo sapiens GN=RECQL5 PE=1 SV=2	40	26	79.4	46.6	75.7	78.6	148.5	238.6	142.6
O94763	Unconventional prefoldin RPB5 interactor 1 OS=Homo sapiens GN=URI1 PE=1 SV=3	45	22	59.1	53.8	69.1	91.6	138.4	197.0	122.8
O94766	Galactosylgalactosylxylosylprotein 3-beta-glucuronosyltransferase 3 OS=Homo sapiens GN=B3GAT3 PE=1 SV=2	44	13	109.0	127.9	122.5	86.1	61.7	68.5	41.3
O94776	Metastasis-associated protein MTA2 OS=Homo sapiens GN=MTA2 PE=1 SV=1	63	49	125.7	86.6	91.3	97.0	84.9	100.6	144.5
O94804	Serine/threonine-protein kinase 10 OS=Homo sapiens GN=STK10 PE=1 SV=1	40	35	79.5	80.7	100.7	121.5	113.0	103.9	103.1
O94819	Kelch repeat and BTB domain-containing protein 11 OS=Homo sapiens GN=KBTBD11 PE=1 SV=1	44	19	104.5	96.7	122.4	111.5	111.3	101.6	107.7
O94822	E3 ubiquitin-protein ligase listerin OS=Homo sapiens GN=LTN1 PE=1 SV=6	23	30	73.2	88.8	96.3	89.4	111.0	137.9	110.0
O94826	Mitochondrial import receptor subunit TOM70 OS=Homo sapiens GN=TOMM70A PE=1 SV=1	74	42	224.8	256.4	108.9	43.6	22.1	14.9	8.2
O94832	Unconventional myosin-Id OS=Homo sapiens GN=MYO1D PE=1 SV=2	52	53	59.7	108.0	133.1	136.3	111.3	58.2	28.8
O94842	TOX high mobility group box family member 4 OS=Homo sapiens GN=TOX4 PE=1 SV=1	24	11	130.0	81.2	117.0	101.2	116.0	116.8	162.4
O94855	Protein transport protein Sec24D OS=Homo sapiens GN=SEC24D PE=1 SV=2	31	24	87.8	122.6	102.9	92.7	59.5	64.2	84.6
O94868	F-BAR and double SH3 domains protein 2 OS=Homo sapiens GN=FCHSD2 PE=1 SV=3	36	22	84.5	122.8	146.0	143.8	78.0	34.7	30.0
O94874	E3 UFM1-protein ligase 1 OS=Homo sapiens GN=UFL1 PE=1 SV=2	64	54	60.7	100.6	114.7	136.4	154.6	89.5	32.9
O94887	FERM, RhoGEF and pleckstrin domain-containing protein 2 OS=Homo sapiens GN=FARP2 PE=1 SV=3	25	16	62.0	103.8	124.8	124.6	110.0	70.0	35.5
O94888	UBX domain-containing protein 7 OS=Homo sapiens GN=UBXN7 PE=1 SV=2	41	19	119.8	113.0	116.8	113.3	101.0	76.2	132.1
O94901	SUN domain-containing protein 1 OS=Homo sapiens GN=SUN1 PE=1 SV=3	40	23	85.9	105.8	119.8	116.9	114.8	56.3	49.7
O94903	Proline synthase co-transcribed bacterial homolog protein OS=Homo sapiens GN=PROSC PE=1 SV=1	62	18	139.4	131.8	96.8	92.5	69.9	59.2	104.6
O94905	Erlin-2 OS=Homo sapiens GN=ERLIN2 PE=1 SV=1	68	30	52.7	87.1	118.3	131.7	160.7	92.1	23.9
O94906	Pre-mRNA-processing factor 6 OS=Homo sapiens GN=PRPF6 PE=1 SV=1	67	71	63.5	51.7	64.7	77.6	137.0	197.0	156.7
O94913	Pre-mRNA cleavage complex 2 protein Pcf11 OS=Homo sapiens GN=PCF11 PE=1 SV=3	39	46	75.7	45.5	65.1	72.3	137.6	233.4	168.7
O94915	Protein furry homolog-like OS=Homo sapiens GN=FRYL PE=1 SV=2	26	68	71.1	88.7	118.2	120.9	128.2	114.7	104.2
O94919	Endonuclease domain-containing 1 protein OS=Homo sapiens GN=ENDOD1 PE=1 SV=2	47	19	51.1	88.0	99.3	106.0	164.0	106.7	54.1
O94925	Glutaminase kidney isoform, mitochondrial OS=Homo sapiens GN=GLS PE=1 SV=1	63	40	245.5	255.4	93.0	26.5	12.0	8.9	8.6
O94927	HAUS augmin-like complex subunit 5 OS=Homo sapiens GN=HAUS5 PE=1 SV=2	39	25	91.2	102.6	93.6	88.5	105.5	113.4	137.9
O94966	Ubiquitin carboxyl-terminal hydrolase 19 OS=Homo sapiens GN=USP19 PE=1 SV=2	39	34	103.6	95.5	105.5	114.0	107.8	102.1	96.0
O94973	AP-2 complex subunit alpha-2 OS=Homo sapiens GN=AP2A2 PE=1 SV=2	64	53	62.0	103.7	115.8	114.2	94.6	81.9	83.7
O94979	Protein transport protein Sec31A OS=Homo sapiens GN=SEC31A PE=1 SV=3	33	41	127.4	75.9	111.9	112.5	76.2	86.7	142.0
O94986	Centrosomal protein of 152 kDa OS=Homo sapiens GN=CEP152 PE=1 SV=4	27	32	189.4	221.9	95.8	50.2	34.9	42.5	42.4
O94992	Protein HEXIM1 OS=Homo sapiens GN=HEXIM1 PE=1 SV=1	44	13	103.8	69.1	107.9	114.6	86.8	98.6	201.2
O95067	G2/mitotic-specific cyclin-B2 OS=Homo sapiens GN=CCNB2 PE=1 SV=1	54	19	60.5	100.1	97.2	97.6	123.2	110.9	70.0
O95071	E3 ubiquitin-protein ligase UBR5 OS=Homo sapiens GN=UBR5 PE=1 SV=2	37	80	102.8	84.8	105.3	93.2	84.0	82.2	163.4
O95104	Splicing factor, arginine/serine-rich 15 OS=Homo sapiens GN=SCAF4 PE=1 SV=3	23	20	58.4	57.5	62.9	77.1	143.8	217.7	151.5
O95140	Mitofusin-2 OS=Homo sapiens GN=MFN2 PE=1 SV=3	34	22	199.7	229.5	106.5	46.3	16.6	18.5	10.2
O95149	Snurportin-1 OS=Homo sapiens GN=SNUPN PE=1 SV=1	21	11	107.1	87.4	104.8	109.1	84.8	76.3	130.6
O95155	Ubiquitin conjugation factor E4 B OS=Homo sapiens GN=UBE4B PE=1 SV=1	38	36	103.0	92.5	110.3	107.9	83.5	73.6	147.0
O95159	Zinc finger protein-like 1 OS=Homo sapiens GN=ZFPL1 PE=1 SV=2	50	11	80.4	156.2	113.0	82.9	82.3	83.1	47.5
O95163	Elongator complex protein 1 OS=Homo sapiens GN=IKBKAP PE=1 SV=3	45	49	109.5	90.4	103.0	107.0	70.5	79.4	151.3
O95182	NADH dehydrogenase [ubiquinone] 1 alpha subcomplex subunit 7 OS=Homo sapiens GN=NDUFA7 PE=1 SV=3	84	11	227.4	260.8	95.9	29.9	17.6	9.7	3.7
O95183	Vesicle-associated membrane protein 5 OS=Homo sapiens GN=VAMP5 PE=1 SV=1	33	3	52.7	102.4	125.6	132.5	144.1	89.7	39.0
O95197	Reticulon-3 OS=Homo sapiens GN=RTN3 PE=1 SV=2	24	17	57.7	76.1	99.4	121.1	139.0	104.8	64.8
O95202	LETM1 and EF-hand domain-containing protein 1, mitochondrial OS=Homo sapiens GN=LETM1 PE=1 SV=1	59	51	213.9	249.1	93.2	28.7	13.1	8.8	5.7
O95218	Zinc finger Ran-binding domain-containing protein 2 OS=Homo sapiens GN=ZRANB2 PE=1 SV=2	36	13	98.4	56.1	107.1	130.3	94.2	100.6	168.8
O95232	Luc7-like protein 3 OS=Homo sapiens GN=LUC7L3 PE=1 SV=2	50	24	47.2	42.1	55.8	71.8	144.0	215.3	155.5
O95235	Kinesin-like protein KIF20A OS=Homo sapiens GN=KIF20A PE=1 SV=1	44	28	137.6	143.3	109.3	80.5	74.5	83.3	69.5
O95239	Chromosome-associated kinesin KIF4A OS=Homo sapiens GN=KIF4A PE=1 SV=3	63	68	113.3	127.8	90.8	72.7	81.9	109.0	93.9
O95248	Myotubularin-related protein 5 OS=Homo sapiens GN=SBF1 PE=1 SV=3	46	66	79.5	93.8	120.0	118.8	125.8	109.7	86.2
O95249	Golgi SNAP receptor complex member 1 OS=Homo sapiens GN=GOSR1 PE=1 SV=1	71	23	67.8	110.3	107.8	103.4	96.3	107.5	57.2
O95251	Histone acetyltransferase KAT7 OS=Homo sapiens GN=KAT7 PE=1 SV=1	43	21	135.6	121.5	98.1	114.0	125.7	112.8	136.3
O95292	Vesicle-associated membrane protein-associated protein B/C OS=Homo sapiens GN=VAPB PE=1 SV=3	64	19	65.5	98.5	113.9	141.0	147.5	76.5	28.4
O95295	SNARE-associated protein Snapin OS=Homo sapiens GN=SNAPIN PE=1 SV=1	68	10	56.5	65.0	105.5	117.7	179.3	117.9	74.5
O95297	Myelin protein zero-like protein 1 OS=Homo sapiens GN=MPZL1 PE=1 SV=1	22	6	62.9	104.8	144.7	150.1	153.9	77.3	37.9
O95299	NADH dehydrogenase [ubiquinone] 1 alpha subcomplex subunit 10, mitochondrial OS=Homo sapiens GN=NDUFA10 PE=1 SV=1	47	20	274.3	224.0	109.3	37.1	15.9	11.0	6.4
O95319	CUGBP Elav-like family member 2 OS=Homo sapiens GN=CELF2 PE=1 SV=1	42	21	48.1	48.9	58.0	68.1	145.0	242.5	154.3
O95336	6-phosphogluconolactonase OS=Homo sapiens GN=PGLS PE=1 SV=2	67	15	123.1	79.8	112.8	105.6	81.6	68.5	144.6
O95347	Structural maintenance of chromosomes protein 2 OS=Homo sapiens GN=SMC2 PE=1 SV=2	71	109	73.4	70.0	79.5	80.0	126.7	158.2	146.2
O95372	Acyl-protein thioesterase 2 OS=Homo sapiens GN=LYPLA2 PE=1 SV=1	54	11	105.8	91.2	114.0	109.3	80.1	56.4	97.8
O95373	Importin-7 OS=Homo sapiens GN=IPO7 PE=1 SV=1	29	31	122.6	109.2	108.3	110.2	78.2	80.7	134.1
O95376	E3 ubiquitin-protein ligase ARIH2 OS=Homo sapiens GN=ARIH2 PE=1 SV=1	33	12	107.6	79.2	111.0	119.9	70.2	78.8	143.9
O95379	Tumor necrosis factor alpha-induced protein 8 OS=Homo sapiens GN=TNFAIP8 PE=1 SV=1	30	6	86.5	73.5	109.7	113.4	95.1	74.1	101.9
O95391	Pre-mRNA-splicing factor SLU7 OS=Homo sapiens GN=SLU7 PE=1 SV=2	30	15	72.5	50.1	50.1	72.4	158.8	253.5	209.8
O95394	Phosphoacetylglucosamine mutase OS=Homo sapiens GN=PGM3 PE=1 SV=1	28	13	115.3	62.4	103.3	120.7	84.1	96.7	180.6
O95400	CD2 antigen cytoplasmic tail-binding protein 2 OS=Homo sapiens GN=CD2BP2 PE=1 SV=1	43	15	63.8	37.8	63.0	104.1	121.8	190.9	153.3
O95402	Mediator of RNA polymerase II transcription subunit 26 OS=Homo sapiens GN=MED26 PE=1 SV=2	30	10	30.1	27.8	89.3	100.0	204.9	277.2	144.0
O95425	Supervillin OS=Homo sapiens GN=SVIL PE=1 SV=2	25	38	66.2	127.1	142.4	125.9	103.7	55.8	49.0
O95433	Activator of 90 kDa heat shock protein ATPase homolog 1 OS=Homo sapiens GN=AHSA1 PE=1 SV=1	76	26	121.8	99.6	125.4	113.9	88.8	73.0	136.1
O95453	Poly(A)-specific ribonuclease PARN OS=Homo sapiens GN=PARN PE=1 SV=1	40	27	85.4	79.2	85.3	87.0	87.3	112.8	180.6
O95456	Proteasome assembly chaperone 1 OS=Homo sapiens GN=PSMG1 PE=1 SV=1	62	15	119.7	98.5	121.5	103.8	101.4	79.1	194.3
O95466	Formin-like protein 1 OS=Homo sapiens GN=FMNL1 PE=1 SV=3	53	74	63.0	99.8	124.9	133.7	122.5	68.1	41.5
O95470	Sphingosine-1-phosphate lyase 1 OS=Homo sapiens GN=SGPL1 PE=1 SV=3	50	31	57.0	89.7	102.6	119.4	141.0	93.6	33.0
O95479	GDH/6PGL endoplasmic bifunctional protein OS=Homo sapiens GN=H6PD PE=1 SV=2	53	37	64.5	108.8	117.8	127.8	148.5	87.1	31.5
O95486	Protein transport protein Sec24A OS=Homo sapiens GN=SEC24A PE=1 SV=2	25	22	99.0	104.1	118.9	98.5	74.9	68.0	87.8
O95487	Protein transport protein Sec24B OS=Homo sapiens GN=SEC24B PE=1 SV=2	33	31	90.9	123.3	110.5	92.3	89.8	88.0	65.6
O95551	Tyrosyl-DNA phosphodiesterase 2 OS=Homo sapiens GN=TDP2 PE=1 SV=1	38	11	107.2	78.6	105.4	100.9	74.9	82.7	154.8
O95562	Vesicle transport protein SFT2B OS=Homo sapiens GN=SFT2D2 PE=1 SV=1	18	4	52.4	33.8	115.9	137.8	150.1	195.7	90.0
O95571	Persulfide dioxygenase ETHE1, mitochondrial OS=Homo sapiens GN=ETHE1 PE=1 SV=2	87	16	379.1	201.8	139.4	46.4	10.2	19.2	20.3
O95573	Long-chain-fatty-acid--CoA ligase 3 OS=Homo sapiens GN=ACSL3 PE=1 SV=3	73	47	59.4	101.5	109.1	126.1	154.6	85.0	28.4
O95602	DNA-directed RNA polymerase I subunit RPA1 OS=Homo sapiens GN=POLR1A PE=1 SV=2	47	61	98.7	101.4	88.4	82.6	110.8	124.6	94.4
O95613	Pericentrin OS=Homo sapiens GN=PCNT PE=1 SV=4	37	102	162.1	152.5	97.3	64.7	62.4	80.5	78.7
O95628	CCR4-NOT transcription complex subunit 4 OS=Homo sapiens GN=CNOT4 PE=1 SV=3	29	13	96.1	66.8	92.9	121.4	140.4	152.9	112.5
O95630	STAM-binding protein OS=Homo sapiens GN=STAMBP PE=1 SV=1	54	24	111.2	85.2	112.2	112.9	89.7	62.9	110.9
O95639	Cleavage and polyadenylation specificity factor subunit 4 OS=Homo sapiens GN=CPSF4 PE=1 SV=1	66	16	50.8	54.8	63.0	68.8	147.9	203.0	137.6
O95671	N-acetylserotonin O-methyltransferase-like protein OS=Homo sapiens GN=ASMTL PE=1 SV=3	47	28	109.6	112.2	121.1	100.2	84.3	63.9	95.7
O95674	Phosphatidate cytidylyltransferase 2 OS=Homo sapiens GN=CDS2 PE=1 SV=1	35	10	62.0	101.6	127.2	152.2	146.8	77.3	23.3
O95684	FGFR1 oncogene partner OS=Homo sapiens GN=FGFR1OP PE=1 SV=1	44	16	133.5	116.1	99.2	85.2	97.2	102.8	134.9
O95714	E3 ubiquitin-protein ligase HERC2 OS=Homo sapiens GN=HERC2 PE=1 SV=2	34	130	67.0	91.5	109.1	116.6	144.9	100.9	81.0
O95716	Ras-related protein Rab-3D OS=Homo sapiens GN=RAB3D PE=1 SV=1	63	18	74.6	124.4	107.0	133.6	93.8	81.7	31.4
O95721	Synaptosomal-associated protein 29 OS=Homo sapiens GN=SNAP29 PE=1 SV=1	83	24	74.3	96.0	105.8	117.1	105.1	73.5	52.5
O95747	Serine/threonine-protein kinase OSR1 OS=Homo sapiens GN=OXSR1 PE=1 SV=1	53	25	124.3	107.5	106.5	114.9	76.9	65.0	102.6
O95757	Heat shock 70 kDa protein 4L OS=Homo sapiens GN=HSPA4L PE=1 SV=3	77	70	126.6	77.1	119.7	127.1	72.2	80.5	145.8
O95758	Polypyrimidine tract-binding protein 3 OS=Homo sapiens GN=PTBP3 PE=1 SV=2	45	21	55.9	52.9	59.2	72.0	142.0	226.9	137.7
O95777	U6 snRNA-associated Sm-like protein LSm8 OS=Homo sapiens GN=LSM8 PE=1 SV=3	89	6	114.8	67.3	85.8	108.4	89.4	124.3	187.6
O95782	AP-2 complex subunit alpha-1 OS=Homo sapiens GN=AP2A1 PE=1 SV=3	67	61	65.7	99.8	134.4	131.8	103.6	69.6	63.7
O95786	Probable ATP-dependent RNA helicase DDX58 OS=Homo sapiens GN=DDX58 PE=1 SV=2	23	18	159.5	124.1	98.2	48.8	53.3	24.5	46.9
O95793	Double-stranded RNA-binding protein Staufen homolog 1 OS=Homo sapiens GN=STAU1 PE=1 SV=2	65	43	55.6	51.7	64.0	92.8	159.2	211.7	150.6
O95801	Tetratricopeptide repeat protein 4 OS=Homo sapiens GN=TTC4 PE=1 SV=3	60	20	116.5	83.6	109.9	105.6	90.8	77.6	118.9
O95816	BAG family molecular chaperone regulator 2 OS=Homo sapiens GN=BAG2 PE=1 SV=1	73	15	81.6	91.7	101.7	124.6	114.4	104.9	100.0
O95817	BAG family molecular chaperone regulator 3 OS=Homo sapiens GN=BAG3 PE=1 SV=3	65	22	103.1	72.2	102.6	111.1	81.0	68.3	139.5
O95819	Mitogen-activated protein kinase kinase kinase kinase 4 OS=Homo sapiens GN=MAP4K4 PE=1 SV=2	61	77	62.9	94.7	113.6	119.9	122.8	94.8	59.1
O95831	Apoptosis-inducing factor 1, mitochondrial OS=Homo sapiens GN=AIFM1 PE=1 SV=1	59	36	238.3	263.8	95.8	28.7	13.4	9.8	6.7
O95834	Echinoderm microtubule-associated protein-like 2 OS=Homo sapiens GN=EML2 PE=1 SV=1	28	14	113.5	75.0	103.8	118.3	95.9	84.3	158.8
O95861	3'(2'),5'-bisphosphate nucleotidase 1 OS=Homo sapiens GN=BPNT1 PE=1 SV=1	59	20	114.6	82.2	107.9	107.7	71.1	70.1	148.9
O95864	Fatty acid desaturase 2 OS=Homo sapiens GN=FADS2 PE=1 SV=1	36	20	62.0	86.3	109.9	141.6	149.8	98.8	30.9
O95865	N(G),N(G)-dimethylarginine dimethylaminohydrolase 2 OS=Homo sapiens GN=DDAH2 PE=1 SV=1	75	17	78.9	85.3	126.2	137.4	118.6	67.9	64.9
O95870	Abhydrolase domain-containing protein 16A OS=Homo sapiens GN=ABHD16A PE=1 SV=3	48	24	84.1	122.3	104.4	112.2	115.6	64.1	25.8
O95881	Thioredoxin domain-containing protein 12 OS=Homo sapiens GN=TXNDC12 PE=1 SV=1	52	12	64.2	101.1	113.0	135.8	144.5	67.3	20.0
O95926	Pre-mRNA-splicing factor SYF2 OS=Homo sapiens GN=SYF2 PE=1 SV=1	43	11	52.0	32.1	50.9	75.8	148.4	208.2	233.4
O95983	Methyl-CpG-binding domain protein 3 OS=Homo sapiens GN=MBD3 PE=1 SV=1	42	13	148.9	122.6	79.0	78.1	80.9	84.5	114.7
O95985	DNA topoisomerase 3-beta-1 OS=Homo sapiens GN=TOP3B PE=1 SV=1	57	39	55.0	57.9	64.3	79.2	144.4	223.1	144.4
O96000	NADH dehydrogenase [ubiquinone] 1 beta subcomplex subunit 10 OS=Homo sapiens GN=NDUFB10 PE=1 SV=3	52	13	210.8	236.4	94.1	33.0	16.3	18.5	9.3
O96005	Cleft lip and palate transmembrane protein 1 OS=Homo sapiens GN=CLPTM1 PE=1 SV=1	38	19	56.2	88.7	111.5	156.8	129.0	75.9	16.2
O96008	Mitochondrial import receptor subunit TOM40 homolog OS=Homo sapiens GN=TOMM40 PE=1 SV=1	63	20	217.0	241.7	106.1	38.0	19.9	14.8	11.5
O96011	Peroxisomal membrane protein 11B OS=Homo sapiens GN=PEX11B PE=1 SV=1	69	21	36.0	49.3	112.6	369.2	54.7	44.0	8.1
O96013	Serine/threonine-protein kinase PAK 4 OS=Homo sapiens GN=PAK4 PE=1 SV=1	53	22	91.8	40.0	109.2	120.7	114.1	164.8	127.9
O96017	Serine/threonine-protein kinase Chk2 OS=Homo sapiens GN=CHEK2 PE=1 SV=1	38	19	125.6	49.0	120.0	110.0	70.3	87.9	156.7
O96019	Actin-like protein 6A OS=Homo sapiens GN=ACTL6A PE=1 SV=1	52	21	120.7	85.9	95.8	97.4	87.6	103.7	116.1
P00167	Cytochrome b5 OS=Homo sapiens GN=CYB5A PE=1 SV=2	54	7	78.2	115.2	99.7	118.1	133.4	75.7	17.3
P00338	L-lactate dehydrogenase A chain OS=Homo sapiens GN=LDHA PE=1 SV=2	94	39	101.0	79.2	112.9	107.6	85.4	65.4	133.3
P00367	Glutamate dehydrogenase 1, mitochondrial OS=Homo sapiens GN=GLUD1 PE=1 SV=2	64	45	256.5	238.8	89.8	33.1	25.0	26.7	8.5
P00374	Dihydrofolate reductase OS=Homo sapiens GN=DHFR PE=1 SV=2	78	19	105.2	57.8	129.9	129.3	59.5	68.9	155.8
P00387	NADH-cytochrome b5 reductase 3 OS=Homo sapiens GN=CYB5R3 PE=1 SV=3	83	23	81.5	118.2	115.9	87.2	135.1	78.4	25.1
P00390	Glutathione reductase, mitochondrial OS=Homo sapiens GN=GSR PE=1 SV=2	58	26	153.5	113.7	102.3	92.2	56.1	60.1	136.1
P00403	Cytochrome c oxidase subunit 2 OS=Homo sapiens GN=MT-CO2 PE=1 SV=1	31	7	228.8	294.2	107.1	32.4	11.7	12.3	9.8
P00441	Superoxide dismutase [Cu-Zn] OS=Homo sapiens GN=SOD1 PE=1 SV=2	97	18	124.4	71.5	125.6	122.4	83.5	67.9	143.9
P00491	Purine nucleoside phosphorylase OS=Homo sapiens GN=PNP PE=1 SV=2	89	24	123.6	69.2	105.8	131.9	67.6	75.5	170.4
P00492	Hypoxanthine-guanine phosphoribosyltransferase OS=Homo sapiens GN=HPRT1 PE=1 SV=2	70	16	116.1	80.4	112.2	114.3	80.8	69.6	151.9
P00505	Aspartate aminotransferase, mitochondrial OS=Homo sapiens GN=GOT2 PE=1 SV=3	78	35	242.3	273.5	94.9	24.2	8.3	5.4	7.2
P00558	Phosphoglycerate kinase 1 OS=Homo sapiens GN=PGK1 PE=1 SV=3	95	52	111.9	69.0	115.7	113.3	91.2	72.0	146.3
P00734	Prothrombin OS=Homo sapiens GN=F2 PE=1 SV=2	11	8	255.6	157.1	104.9	86.4	41.9	45.7	35.5
P00761	Trypsin OS=Sus scrofa OX=9823 PE=1 SV=1	35	6	103.9	56.9	82.4	218.6	66.7	104.3	126.8
P00813	Adenosine deaminase OS=Homo sapiens GN=ADA PE=1 SV=3	88	38	129.3	70.8	115.1	113.4	82.0	73.4	157.9
P00966	Argininosuccinate synthase OS=Homo sapiens GN=ASS1 PE=1 SV=2	66	25	115.0	74.6	102.1	108.7	74.9	70.5	147.6
P01112	GTPase HRas OS=Homo sapiens GN=HRAS PE=1 SV=1	86	16	58.3	80.7	132.8	198.8	103.5	67.8	32.9
P01116	GTPase KRas OS=Homo sapiens GN=KRAS PE=1 SV=1	70	13	54.3	97.6	117.2	163.4	106.3	68.3	22.1
P01130	Low-density lipoprotein receptor OS=Homo sapiens GN=LDLR PE=1 SV=1	33	22	66.6	74.8	96.5	140.9	131.3	138.1	63.7
P01137	Transforming growth factor beta-1 OS=Homo sapiens GN=TGFB1 PE=1 SV=2	51	16	74.3	107.5	101.0	139.5	124.2	88.1	45.4
P01733	T-cell receptor beta chain V region YT35 OS=Homo sapiens GN=TRBV12-3 PE=1 SV=1	25	3	65.4	57.4	123.5	146.0	144.4	101.9	30.5
P01737	T-cell receptor alpha chain V region PY14 OS=Homo sapiens PE=1 SV=1	21	4	66.1	79.0	129.8	145.0	136.7	113.7	55.2
P01889	HLA class I histocompatibility antigen, B-7 alpha chain OS=Homo sapiens GN=HLA-B PE=1 SV=3	69	34	61.2	111.9	139.5	124.3	141.0	67.1	23.0
P02649	Apolipoprotein E OS=Homo sapiens GN=APOE PE=1 SV=1	12	4	188.1	120.5	112.7	118.7	91.2	76.1	36.1
P02686	Myelin basic protein OS=Homo sapiens GN=MBP PE=1 SV=3	38	6	55.9	101.0	116.4	105.7	106.0	51.0	23.6
P02765	Alpha-2-HS-glycoprotein OS=Homo sapiens GN=AHSG PE=1 SV=1	7	5	158.6	106.3	117.7	124.5	124.6	76.7	118.2
P02769	Serum albumin OS=Bos taurus OX=9913 GN=ALB PE=1 SV=4	80	63	110.1	85.5	110.1	111.6	101.5	78.4	118.3
P02786	Transferrin receptor protein 1 OS=Homo sapiens GN=TFRC PE=1 SV=2	71	72	41.6	69.4	89.7	111.5	165.7	167.0	71.8
P02787	Serotransferrin OS=Homo sapiens GN=TF PE=1 SV=3	4	3	66.9	78.8	81.9	182.1	109.6	165.3	63.2
P02794	Ferritin heavy chain OS=Homo sapiens GN=FTH1 PE=1 SV=2	72	12	87.1	74.0	129.8	115.6	104.1	83.2	87.2
P04040	Catalase OS=Homo sapiens GN=CAT PE=1 SV=3	80	50	56.1	99.9	135.7	132.3	148.5	43.2	21.5
P04049	RAF proto-oncogene serine/threonine-protein kinase OS=Homo sapiens GN=RAF1 PE=1 SV=1	44	21	98.9	67.9	113.3	98.8	96.6	84.4	127.0
P04053	DNA nucleotidylexotransferase OS=Homo sapiens GN=DNTT PE=1 SV=3	42	21	75.7	88.9	89.3	91.3	127.3	139.7	131.7
P04075	Fructose-bisphosphate aldolase A OS=Homo sapiens GN=ALDOA PE=1 SV=2	91	43	93.8	65.0	106.6	127.6	86.7	77.3	172.8
P04080	Cystatin-B OS=Homo sapiens GN=CSTB PE=1 SV=2	52	4	123.8	146.1	137.7	101.3	92.3	30.4	52.6
P04083	Annexin A1 OS=Homo sapiens GN=ANXA1 PE=1 SV=2	76	30	109.3	74.0	111.3	116.5	84.8	79.6	151.7
P04150	Glucocorticoid receptor OS=Homo sapiens GN=NR3C1 PE=1 SV=1	24	13	103.1	86.4	96.0	94.6	109.7	80.3	120.4
P04179	Superoxide dismutase [Mn], mitochondrial OS=Homo sapiens GN=SOD2 PE=1 SV=2	56	13	176.7	273.6	96.2	33.2	13.9	10.5	9.6
P04183	Thymidine kinase, cytosolic OS=Homo sapiens GN=TK1 PE=1 SV=2	64	15	172.6	181.8	120.7	99.3	120.0	55.2	95.8
P04234	T-cell surface glycoprotein CD3 delta chain OS=Homo sapiens GN=CD3D PE=1 SV=1	28	9	68.2	90.3	103.7	153.0	108.5	82.9	27.4
P04264	Keratin, type II cytoskeletal 1 OS=Homo sapiens GN=KRT1 PE=1 SV=6	55	38	49.4	41.6	61.7	69.6	132.1	74.7	381.4
P04350	Tubulin beta-4A chain OS=Homo sapiens GN=TUBB4A PE=1 SV=2	85	36	156.8	133.5	105.1	77.2	73.8	78.8	121.6
P04406	Glyceraldehyde-3-phosphate dehydrogenase OS=Homo sapiens GN=GAPDH PE=1 SV=3	95	44	95.1	85.6	85.9	98.1	102.5	142.4	131.7
P04439	HLA class I histocompatibility antigen, A-3 alpha chain OS=Homo sapiens GN=HLA-A PE=1 SV=2	70	31	61.9	108.0	133.1	133.7	136.1	65.7	28.1
P04632	Calpain small subunit 1 OS=Homo sapiens GN=CAPNS1 PE=1 SV=1	81	17	120.9	68.1	115.9	139.8	68.4	75.8	161.7
P04818	Thymidylate synthase OS=Homo sapiens GN=TYMS PE=1 SV=3	64	20	104.3	86.7	115.9	92.7	85.7	74.3	151.1
P04843	Dolichyl-diphosphooligosaccharide--protein glycosyltransferase subunit 1 OS=Homo sapiens GN=RPN1 PE=1 SV=1	77	61	64.5	96.4	115.0	142.9	142.3	80.9	20.4
P04844	Dolichyl-diphosphooligosaccharide--protein glycosyltransferase subunit 2 OS=Homo sapiens GN=RPN2 PE=1 SV=3	58	35	60.2	98.9	123.3	175.2	114.5	74.1	18.2
P04899	Guanine nucleotide-binding protein G(i) subunit alpha-2 OS=Homo sapiens GN=GNAI2 PE=1 SV=3	81	37	66.0	117.4	130.6	130.1	118.4	68.2	29.9
P04920	Anion exchange protein 2 OS=Homo sapiens GN=SLC4A2 PE=1 SV=4	21	17	53.6	97.3	126.2	142.9	112.4	61.0	22.1
P05023	Sodium/potassium-transporting ATPase subunit alpha-1 OS=Homo sapiens GN=ATP1A1 PE=1 SV=1	55	69	58.9	111.0	133.2	142.1	120.3	56.8	26.8
P05026	Sodium/potassium-transporting ATPase subunit beta-1 OS=Homo sapiens GN=ATP1B1 PE=1 SV=1	45	13	53.4	112.7	134.4	120.9	150.0	59.1	23.8
P05067	Amyloid beta A4 protein OS=Homo sapiens GN=APP PE=1 SV=3	26	18	48.9	69.9	93.4	131.4	153.1	131.6	77.1
P05106	Integrin beta-3 OS=Homo sapiens GN=ITGB3 PE=1 SV=2	20	11	67.0	97.8	121.1	125.4	121.0	62.9	46.4
P05107	Integrin beta-2 OS=Homo sapiens GN=ITGB2 PE=1 SV=2	64	53	57.2	102.3	116.9	130.0	154.6	83.1	27.7
P05141	ADP/ATP translocase 2 OS=Homo sapiens GN=SLC25A5 PE=1 SV=7	67	39	222.2	294.9	96.0	27.9	15.7	9.4	6.9
P05161	Ubiquitin-like protein ISG15 OS=Homo sapiens GN=ISG15 PE=1 SV=5	54	10	110.5	67.4	104.1	105.8	73.1	85.4	115.8
P05165	Propionyl-CoA carboxylase alpha chain, mitochondrial OS=Homo sapiens GN=PCCA PE=1 SV=4	54	31	220.6	241.8	92.7	38.1	16.3	17.6	23.7
P05166	Propionyl-CoA carboxylase beta chain, mitochondrial OS=Homo sapiens GN=PCCB PE=1 SV=3	65	30	233.9	256.3	95.3	34.4	13.8	15.4	13.0
P05198	Eukaryotic translation initiation factor 2 subunit 1 OS=Homo sapiens GN=EIF2S1 PE=1 SV=3	82	40	67.6	61.3	69.7	84.2	125.0	184.3	171.1
P05204	Non-histone chromosomal protein HMG-17 OS=Homo sapiens GN=HMGN2 PE=1 SV=3	62	8	131.1	25.0	64.5	104.2	58.6	133.6	268.8
P05387	60S acidic ribosomal protein P2 OS=Homo sapiens GN=RPLP2 PE=1 SV=1	100	17	50.3	55.2	60.7	79.5	153.6	188.4	122.1
P05388	60S acidic ribosomal protein P0 OS=Homo sapiens GN=RPLP0 PE=1 SV=1	68	28	49.2	52.1	57.0	81.5	148.5	234.0	150.1
P05455	Lupus La protein OS=Homo sapiens GN=SSB PE=1 SV=2	68	44	115.2	87.2	96.5	129.9	70.5	67.5	157.6
P05556	Integrin beta-1 OS=Homo sapiens GN=ITGB1 PE=1 SV=2	48	38	61.2	95.0	136.3	142.2	152.2	68.2	25.5
P05771	Protein kinase C beta type OS=Homo sapiens GN=PRKCB PE=1 SV=4	51	41	114.3	92.4	113.2	111.1	80.9	62.9	106.6
P06127	T-cell surface glycoprotein CD5 OS=Homo sapiens GN=CD5 PE=1 SV=2	51	23	50.3	102.1	128.5	123.1	143.2	71.1	26.6
P06132	Uroporphyrinogen decarboxylase OS=Homo sapiens GN=UROD PE=1 SV=2	54	13	109.4	75.3	104.0	105.7	83.6	79.7	148.8
P06213	Insulin receptor OS=Homo sapiens GN=INSR PE=1 SV=4	25	37	62.3	58.6	126.9	142.7	152.0	96.0	47.9
P06239	Tyrosine-protein kinase Lck OS=Homo sapiens GN=LCK PE=1 SV=6	74	35	58.2	110.2	134.4	136.5	122.0	67.2	31.0
P06280	Alpha-galactosidase A OS=Homo sapiens GN=GLA PE=1 SV=1	39	16	43.3	86.5	132.7	150.9	145.8	54.8	19.2
P06396	Gelsolin OS=Homo sapiens GN=GSN PE=1 SV=1	31	19	122.1	98.1	119.0	115.6	96.2	74.1	132.6
P06400	Retinoblastoma-associated protein OS=Homo sapiens GN=RB1 PE=1 SV=2	62	66	91.5	90.5	77.3	83.2	98.9	134.1	133.7
P06454	Prothymosin alpha OS=Homo sapiens GN=PTMA PE=1 SV=2	27	8	152.1	42.4	124.3	155.5	70.8	74.2	164.6
P06493	Cyclin-dependent kinase 1 OS=Homo sapiens GN=CDK1 PE=1 SV=3	83	29	111.0	102.4	105.0	96.4	92.3	73.7	98.5
P06576	ATP synthase subunit beta, mitochondrial OS=Homo sapiens GN=ATP5B PE=1 SV=3	91	45	235.2	281.4	94.0	27.9	11.9	9.3	5.9
P06729	T-cell surface antigen CD2 OS=Homo sapiens GN=CD2 PE=1 SV=2	43	19	63.2	55.4	131.5	154.1	138.1	99.0	41.9
P06730	Eukaryotic translation initiation factor 4E OS=Homo sapiens GN=EIF4E PE=1 SV=2	34	12	68.0	58.5	69.2	80.7	164.5	212.3	161.9
P06733	Alpha-enolase OS=Homo sapiens GN=ENO1 PE=1 SV=2	88	52	115.5	84.0	108.9	113.9	83.4	69.0	140.0
P06744	Glucose-6-phosphate isomerase OS=Homo sapiens GN=GPI PE=1 SV=4	66	44	102.9	72.9	106.8	118.8	79.1	79.5	172.0
P06746	DNA polymerase beta OS=Homo sapiens GN=POLB PE=1 SV=3	55	17	94.6	72.6	86.7	85.5	120.2	156.7	147.3
P06748	Nucleophosmin OS=Homo sapiens GN=NPM1 PE=1 SV=2	82	32	61.0	48.7	69.4	97.2	120.1	200.1	206.6
P06753	Tropomyosin alpha-3 chain OS=Homo sapiens GN=TPM3 PE=1 SV=2	51	27	136.4	92.4	120.6	130.3	75.7	52.3	112.3
P06756	Integrin alpha-V OS=Homo sapiens GN=ITGAV PE=1 SV=2	23	18	58.6	95.8	122.6	133.5	128.5	62.4	20.6
P06865	Beta-hexosaminidase subunit alpha OS=Homo sapiens GN=HEXA PE=1 SV=2	46	28	58.1	90.4	118.9	167.8	117.1	72.1	42.9
P07099	Epoxide hydrolase 1 OS=Homo sapiens GN=EPHX1 PE=1 SV=1	60	31	56.3	95.1	109.0	121.6	147.1	101.7	37.9
P07195	L-lactate dehydrogenase B chain OS=Homo sapiens GN=LDHB PE=1 SV=2	66	32	104.0	73.2	110.0	114.7	81.5	63.8	145.1
P07203	Glutathione peroxidase 1 OS=Homo sapiens GN=GPX1 PE=1 SV=4	85	13	188.7	198.7	96.3	58.9	42.2	32.3	52.2
P07237	Protein disulfide-isomerase OS=Homo sapiens GN=P4HB PE=1 SV=3	81	64	60.8	88.9	116.0	155.1	145.0	65.9	20.0
P07305	Histone H1.0 OS=Homo sapiens GN=H1F0 PE=1 SV=3	23	5	68.4	44.6	47.9	70.8	153.7	191.8	123.2
P07311	Acylphosphatase-1 OS=Homo sapiens GN=ACYP1 PE=1 SV=2	70	9	116.6	85.1	114.8	112.6	93.4	77.4	105.9
P07339	Cathepsin D OS=Homo sapiens GN=CTSD PE=1 SV=1	60	27	50.5	102.7	133.5	163.5	134.1	44.5	16.0
P07355	Annexin A2 OS=Homo sapiens GN=ANXA2 PE=1 SV=2	78	40	88.7	99.6	114.3	120.1	107.5	77.9	104.2
P07384	Calpain-1 catalytic subunit OS=Homo sapiens GN=CAPN1 PE=1 SV=1	50	34	124.2	56.6	132.0	113.4	69.0	74.1	162.6
P07437	Tubulin beta chain OS=Homo sapiens GN=TUBB PE=1 SV=2	86	40	118.8	100.1	104.7	107.7	82.5	81.7	130.1
P07602	Prosaposin OS=Homo sapiens GN=PSAP PE=1 SV=2	62	31	51.2	85.2	121.5	174.5	140.2	78.0	26.8
P07686	Beta-hexosaminidase subunit beta OS=Homo sapiens GN=HEXB PE=1 SV=3	52	36	49.1	83.7	130.5	194.6	111.7	51.9	14.9
P07737	Profilin-1 OS=Homo sapiens GN=PFN1 PE=1 SV=2	79	21	113.7	61.0	118.6	112.6	87.0	72.0	142.2
P07741	Adenine phosphoribosyltransferase OS=Homo sapiens GN=APRT PE=1 SV=2	91	19	129.9	94.8	107.9	109.9	77.5	63.3	125.2
P07814	Bifunctional glutamate/proline--tRNA ligase OS=Homo sapiens GN=EPRS PE=1 SV=5	74	141	74.9	75.2	87.5	86.1	99.5	133.2	181.0
P07858	Cathepsin B OS=Homo sapiens GN=CTSB PE=1 SV=3	48	18	60.5	96.2	141.3	181.0	123.5	61.5	17.4
P07900	Heat shock protein HSP 90-alpha OS=Homo sapiens GN=HSP90AA1 PE=1 SV=5	78	92	124.4	83.3	112.6	117.5	75.9	68.4	143.1
P07910	Heterogeneous nuclear ribonucleoproteins C1/C2 OS=Homo sapiens GN=HNRNPC PE=1 SV=4	57	30	49.5	36.7	52.0	84.1	129.3	219.9	200.8
P07947	Tyrosine-protein kinase Yes OS=Homo sapiens GN=YES1 PE=1 SV=3	61	26	57.3	102.2	130.4	128.0	123.1	82.7	32.2
P07954	Fumarate hydratase, mitochondrial OS=Homo sapiens GN=FH PE=1 SV=3	76	37	263.9	188.0	112.7	39.4	19.0	15.1	26.9
P08133	Annexin A6 OS=Homo sapiens GN=ANXA6 PE=1 SV=3	87	79	97.7	72.9	105.7	121.8	94.0	84.3	148.1
P08195	4F2 cell-surface antigen heavy chain OS=Homo sapiens GN=SLC3A2 PE=1 SV=3	48	38	59.0	98.6	133.5	137.2	109.8	50.4	20.8
P08236	Beta-glucuronidase OS=Homo sapiens GN=GUSB PE=1 SV=2	33	19	52.6	93.5	129.4	156.0	140.2	65.3	25.2
P08238	Heat shock protein HSP 90-beta OS=Homo sapiens GN=HSP90AB1 PE=1 SV=4	80	91	112.9	98.8	107.2	102.9	81.4	62.6	130.2
P08240	Signal recognition particle receptor subunit alpha OS=Homo sapiens GN=SRPR PE=1 SV=2	75	45	63.5	92.6	126.2	151.6	127.8	77.7	27.6
P08243	Asparagine synthetase [glutamine-hydrolyzing] OS=Homo sapiens GN=ASNS PE=1 SV=4	65	35	111.9	92.2	104.9	102.0	73.1	63.8	134.5
P08397	Porphobilinogen deaminase OS=Homo sapiens GN=HMBS PE=1 SV=2	42	13	120.9	77.0	115.9	113.6	75.3	73.8	151.2
P08559	Pyruvate dehydrogenase E1 component subunit alpha, somatic form, mitochondrial OS=Homo sapiens GN=PDHA1 PE=1 SV=3	65	32	198.9	264.5	99.7	19.7	9.9	8.3	10.1
P08574	Cytochrome c1, heme protein, mitochondrial OS=Homo sapiens GN=CYC1 PE=1 SV=3	35	13	237.1	227.5	95.1	33.4	19.3	14.1	10.1
P08575	Receptor-type tyrosine-protein phosphatase C OS=Homo sapiens GN=PTPRC PE=1 SV=2	54	96	54.3	113.2	128.9	142.7	108.9	54.7	22.7
P08579	U2 small nuclear ribonucleoprotein B'' OS=Homo sapiens GN=SNRPB2 PE=1 SV=1	36	9	105.4	36.2	76.8	121.9	93.5	176.7	195.8
P08621	U1 small nuclear ribonucleoprotein 70 kDa OS=Homo sapiens GN=SNRNP70 PE=1 SV=2	55	29	55.4	40.3	60.1	93.9	128.8	194.9	185.4
P08648	Integrin alpha-5 OS=Homo sapiens GN=ITGA5 PE=1 SV=2	26	21	54.1	105.2	125.5	132.8	122.3	58.9	21.6
P08670	Vimentin OS=Homo sapiens GN=VIM PE=1 SV=4	94	75	88.7	109.5	122.8	95.6	84.9	64.3	125.9
P08708	40S ribosomal protein S17 OS=Homo sapiens GN=RPS17 PE=1 SV=2	76	17	49.5	47.9	59.8	84.3	148.2	215.4	134.7
P08754	Guanine nucleotide-binding protein G(k) subunit alpha OS=Homo sapiens GN=GNAI3 PE=1 SV=3	69	32	62.5	152.2	128.2	132.8	121.9	62.5	27.4
P08758	Annexin A5 OS=Homo sapiens GN=ANXA5 PE=1 SV=2	62	21	109.9	76.6	101.9	126.8	76.4	76.6	138.8
P08865	40S ribosomal protein SA OS=Homo sapiens GN=RPSA PE=1 SV=4	69	24	49.3	50.9	55.1	83.9	123.4	235.8	159.9
P09001	39S ribosomal protein L3, mitochondrial OS=Homo sapiens GN=MRPL3 PE=1 SV=1	52	16	270.7	263.5	98.8	29.7	9.5	14.6	15.8
P09012	U1 small nuclear ribonucleoprotein A OS=Homo sapiens GN=SNRPA PE=1 SV=3	44	15	50.6	51.1	71.4	70.0	199.2	164.9	150.0
P09104	Gamma-enolase OS=Homo sapiens GN=ENO2 PE=1 SV=3	82	29	120.1	76.4	114.5	117.6	78.1	68.7	140.2
P09110	3-ketoacyl-CoA thiolase, peroxisomal OS=Homo sapiens GN=ACAA1 PE=1 SV=2	77	30	57.9	111.3	142.1	149.5	140.1	42.5	14.8
P09132	Signal recognition particle 19 kDa protein OS=Homo sapiens GN=SRP19 PE=1 SV=3	72	13	98.2	93.2	129.3	133.2	86.2	59.3	79.9
P09211	Glutathione S-transferase P OS=Homo sapiens GN=GSTP1 PE=1 SV=2	72	19	115.5	88.1	109.6	113.1	83.1	71.3	150.7
P09234	U1 small nuclear ribonucleoprotein C OS=Homo sapiens GN=SNRPC PE=1 SV=1	32	7	68.7	30.6	76.1	99.7	140.2	181.2	192.8
P09326	CD48 antigen OS=Homo sapiens GN=CD48 PE=1 SV=2	42	16	49.6	97.0	113.6	138.2	137.8	87.8	34.2
P09417	Dihydropteridine reductase OS=Homo sapiens GN=QDPR PE=1 SV=2	69	15	120.4	98.3	100.9	84.4	86.5	82.0	138.7
P09429	High mobility group protein B1 OS=Homo sapiens GN=HMGB1 PE=1 SV=3	59	27	135.2	77.6	113.3	94.8	96.5	70.4	115.4
P09471	Guanine nucleotide-binding protein G(o) subunit alpha OS=Homo sapiens GN=GNAO1 PE=1 SV=4	40	16	89.4	120.8	158.5	158.7	155.6	79.0	67.0
P09488	Glutathione S-transferase Mu 1 OS=Homo sapiens GN=GSTM1 PE=1 SV=3	69	22	130.7	77.8	118.4	126.6	68.3	72.5	152.1
P09496	Clathrin light chain A OS=Homo sapiens GN=CLTA PE=1 SV=1	27	15	99.1	108.3	138.0	137.3	100.8	60.7	86.5
P09497	Clathrin light chain B OS=Homo sapiens GN=CLTB PE=1 SV=1	30	13	103.2	108.2	135.4	131.8	91.2	50.3	87.1
P09543	2',3'-cyclic-nucleotide 3'-phosphodiesterase OS=Homo sapiens GN=CNP PE=1 SV=2	63	41	76.0	83.7	144.1	134.7	132.3	73.6	24.3
P09564	T-cell antigen CD7 OS=Homo sapiens GN=CD7 PE=1 SV=1	21	5	56.7	101.7	106.9	110.2	125.0	89.6	47.8
P09622	Dihydrolipoyl dehydrogenase, mitochondrial OS=Homo sapiens GN=DLD PE=1 SV=2	69	33	264.2	225.5	102.6	24.8	10.0	7.5	11.2
P09651	Heterogeneous nuclear ribonucleoprotein A1 OS=Homo sapiens GN=HNRNPA1 PE=1 SV=5	77	41	73.0	39.6	54.4	75.5	115.2	246.3	152.8
P09661	U2 small nuclear ribonucleoprotein A' OS=Homo sapiens GN=SNRPA1 PE=1 SV=2	82	31	67.8	48.3	68.5	75.5	135.8	173.4	199.1
P09669	Cytochrome c oxidase subunit 6C OS=Homo sapiens GN=COX6C PE=1 SV=2	53	9	191.3	211.9	95.2	33.1	27.1	32.3	21.9
P09693	T-cell surface glycoprotein CD3 gamma chain OS=Homo sapiens GN=CD3G PE=1 SV=1	45	9	60.0	97.6	121.0	156.9	146.5	85.1	34.9
P09874	Poly [ADP-ribose] polymerase 1 OS=Homo sapiens GN=PARP1 PE=1 SV=4	71	96	78.2	64.4	68.5	86.4	110.7	167.2	189.4
P09884	DNA polymerase alpha catalytic subunit OS=Homo sapiens GN=POLA1 PE=1 SV=2	30	35	102.9	87.7	103.1	98.3	81.3	77.2	151.6
P09960	Leukotriene A-4 hydrolase OS=Homo sapiens GN=LTA4H PE=1 SV=2	60	43	103.0	73.9	105.2	106.4	79.6	73.4	156.6
P09972	Fructose-bisphosphate aldolase C OS=Homo sapiens GN=ALDOC PE=1 SV=2	72	27	105.8	74.6	107.4	113.1	92.8	85.0	126.2
P0C0L4	Complement C4-A OS=Homo sapiens GN=C4A PE=1 SV=2	3	8	47.4	75.9	109.8	136.0	146.1	88.1	32.1
P0C7P0	CDGSH iron-sulfur domain-containing protein 3, mitochondrial OS=Homo sapiens GN=CISD3 PE=1 SV=1	50	8	188.9	244.0	97.8	27.8	13.9	6.4	6.5
P0CAP2	DNA-directed RNA polymerase II subunit GRINL1A OS=Homo sapiens GN=POLR2M PE=1 SV=1	54	12	95.5	74.7	103.5	93.0	91.0	83.6	139.8
P0DJD0	RANBP2-like and GRIP domain-containing protein 1 OS=Homo sapiens GN=RGPD1 PE=2 SV=1	30	54	115.8	121.4	135.1	154.8	128.1	114.1	99.5
P0DMV9	Heat shock 70 kDa protein 1B OS=Homo sapiens GN=HSPA1B PE=1 SV=1	71	57	118.1	84.3	109.1	125.8	85.5	75.2	134.5
P10155	60 kDa SS-A/Ro ribonucleoprotein OS=Homo sapiens GN=TROVE2 PE=1 SV=2	57	28	102.2	94.7	102.7	94.6	89.0	79.0	150.4
P10242	Transcriptional activator Myb OS=Homo sapiens GN=MYB PE=1 SV=2	15	10	110.2	91.6	95.3	93.3	108.5	94.7	104.2
P10253	Lysosomal alpha-glucosidase OS=Homo sapiens GN=GAA PE=1 SV=4	38	33	47.6	94.0	138.1	159.5	144.5	55.7	20.7
P10321	HLA class I histocompatibility antigen, Cw-7 alpha chain OS=Homo sapiens GN=HLA-C PE=1 SV=3	63	23	55.0	96.4	114.7	127.0	148.0	79.4	33.0
P10515	Dihydrolipoyllysine-residue acetyltransferase component of pyruvate dehydrogenase complex, mitochondrial OS=Homo sapiens GN=DLAT PE=1 SV=3	49	29	237.0	254.1	91.8	26.1	9.8	7.7	11.0
P10586	Receptor-type tyrosine-protein phosphatase F OS=Homo sapiens GN=PTPRF PE=1 SV=2	30	37	56.3	106.7	127.9	126.2	124.0	68.6	31.3
P10599	Thioredoxin OS=Homo sapiens GN=TXN PE=1 SV=3	90	11	110.4	70.6	111.6	105.7	88.3	68.4	139.6
P10606	Cytochrome c oxidase subunit 5B, mitochondrial OS=Homo sapiens GN=COX5B PE=1 SV=2	67	11	287.5	252.9	92.4	31.7	10.7	3.6	2.1
P10619	Lysosomal protective protein OS=Homo sapiens GN=CTSA PE=1 SV=2	40	19	52.4	95.7	122.2	203.5	120.8	59.9	14.1
P10636	Microtubule-associated protein tau OS=Homo sapiens GN=MAPT PE=1 SV=5	27	16	74.9	56.6	73.9	93.1	124.1	173.5	148.9
P10644	cAMP-dependent protein kinase type I-alpha regulatory subunit OS=Homo sapiens GN=PRKAR1A PE=1 SV=1	74	32	65.6	73.0	97.4	197.0	72.6	64.8	139.0
P10747	T-cell-specific surface glycoprotein CD28 OS=Homo sapiens GN=CD28 PE=1 SV=1	35	10	43.6	95.4	128.3	117.7	132.4	66.0	24.3
P10768	S-formylglutathione hydrolase OS=Homo sapiens GN=ESD PE=1 SV=2	91	22	109.0	82.8	114.4	101.1	92.8	71.4	153.3
P10809	60 kDa heat shock protein, mitochondrial OS=Homo sapiens GN=HSPD1 PE=1 SV=2	86	87	216.6	279.1	84.5	23.7	10.9	8.7	9.3
P11021	78 kDa glucose-regulated protein OS=Homo sapiens GN=HSPA5 PE=1 SV=2	65	64	61.6	98.6	119.1	142.5	152.9	67.2	18.1
P11142	Heat shock cognate 71 kDa protein OS=Homo sapiens GN=HSPA8 PE=1 SV=1	81	73	106.0	75.2	110.9	129.7	86.7	69.5	122.1
P11166	Solute carrier family 2, facilitated glucose transporter member 1 OS=Homo sapiens GN=SLC2A1 PE=1 SV=2	16	9	61.8	130.9	129.2	116.2	123.6	55.0	22.0
P11169	Solute carrier family 2, facilitated glucose transporter member 3 OS=Homo sapiens GN=SLC2A3 PE=1 SV=1	17	7	49.2	91.2	143.1	131.1	136.7	66.5	26.9
P11171	Protein 4.1 OS=Homo sapiens GN=EPB41 PE=1 SV=4	61	58	55.1	94.7	155.0	164.4	105.7	49.8	17.7
P11172	Uridine 5'-monophosphate synthase OS=Homo sapiens GN=UMPS PE=1 SV=1	65	38	122.8	83.0	110.3	99.2	72.5	69.4	119.5
P11177	Pyruvate dehydrogenase E1 component subunit beta, mitochondrial OS=Homo sapiens GN=PDHB PE=1 SV=3	64	21	255.5	283.8	95.0	25.3	8.9	3.6	2.9
P11182	Lipoamide acyltransferase component of branched-chain alpha-keto acid dehydrogenase complex, mitochondrial OS=Homo sapiens GN=DBT PE=1 SV=3	52	25	219.5	247.0	91.2	25.2	13.2	14.0	10.1
P11216	Glycogen phosphorylase, brain form OS=Homo sapiens GN=PYGB PE=1 SV=5	66	61	116.2	89.3	109.3	116.3	75.0	71.1	140.1
P11233	Ras-related protein Ral-A OS=Homo sapiens GN=RALA PE=1 SV=1	64	16	48.5	49.4	102.4	111.7	147.3	154.9	81.2
P11234	Ras-related protein Ral-B OS=Homo sapiens GN=RALB PE=1 SV=1	63	13	39.5	40.3	213.6	234.0	64.8	58.0	39.0
P11274	Breakpoint cluster region protein OS=Homo sapiens GN=BCR PE=1 SV=2	42	42	95.4	101.3	114.9	111.5	104.0	74.0	92.3
P11279	Lysosome-associated membrane glycoprotein 1 OS=Homo sapiens GN=LAMP1 PE=1 SV=3	27	10	48.7	91.3	111.6	163.6	171.8	112.3	51.2
P11310	Medium-chain specific acyl-CoA dehydrogenase, mitochondrial OS=Homo sapiens GN=ACADM PE=1 SV=1	66	38	235.6	242.7	94.2	25.3	9.3	7.5	7.5
P11387	DNA topoisomerase 1 OS=Homo sapiens GN=TOP1 PE=1 SV=2	56	55	125.3	75.3	80.3	78.2	94.7	138.1	124.3
P11388	DNA topoisomerase 2-alpha OS=Homo sapiens GN=TOP2A PE=1 SV=3	56	105	132.2	114.5	80.7	59.8	86.6	91.9	65.3
P11413	Glucose-6-phosphate 1-dehydrogenase OS=Homo sapiens GN=G6PD PE=1 SV=4	79	41	109.6	93.0	113.7	108.7	75.9	62.7	122.2
P11441	Ubiquitin-like protein 4A OS=Homo sapiens GN=UBL4A PE=1 SV=1	66	10	122.2	70.1	118.1	122.1	100.9	78.3	155.7
P11498	Pyruvate carboxylase, mitochondrial OS=Homo sapiens GN=PC PE=1 SV=2	59	54	253.5	270.5	97.3	35.8	23.6	24.9	18.3
P11586	C-1-tetrahydrofolate synthase, cytoplasmic OS=Homo sapiens GN=MTHFD1 PE=1 SV=3	81	90	47.6	49.7	66.3	105.3	158.5	219.3	96.3
P11717	Cation-independent mannose-6-phosphate receptor OS=Homo sapiens GN=IGF2R PE=1 SV=3	64	150	37.4	56.9	71.1	118.8	169.2	204.8	90.6
P11766	Alcohol dehydrogenase class-3 OS=Homo sapiens GN=ADH5 PE=1 SV=4	56	25	115.9	78.4	110.4	119.4	71.5	67.7	145.4
P11908	Ribose-phosphate pyrophosphokinase 2 OS=Homo sapiens GN=PRPS2 PE=1 SV=2	62	24	120.6	102.2	97.0	114.1	72.7	86.0	155.8
P11940	Polyadenylate-binding protein 1 OS=Homo sapiens GN=PABPC1 PE=1 SV=2	75	58	59.2	47.8	63.2	85.1	147.3	228.9	179.4
P12004	Proliferating cell nuclear antigen OS=Homo sapiens GN=PCNA PE=1 SV=1	82	24	125.1	79.8	112.0	112.2	75.2	73.1	147.6
P12081	Histidine--tRNA ligase, cytoplasmic OS=Homo sapiens GN=HARS PE=1 SV=2	82	55	79.1	63.3	67.4	80.0	101.9	189.2	205.9
P12259	Coagulation factor V OS=Homo sapiens GN=F5 PE=1 SV=4	9	19	92.8	94.6	97.7	121.2	132.3	109.4	69.7
P12268	Inosine-5'-monophosphate dehydrogenase 2 OS=Homo sapiens GN=IMPDH2 PE=1 SV=2	76	47	126.9	94.3	113.2	99.5	76.1	62.4	136.8
P12270	Nucleoprotein TPR OS=Homo sapiens GN=TPR PE=1 SV=3	47	108	126.2	50.4	100.9	111.5	75.3	89.4	190.2
P12694	2-oxoisovalerate dehydrogenase subunit alpha, mitochondrial OS=Homo sapiens GN=BCKDHA PE=1 SV=2	54	20	230.1	248.1	92.3	23.9	11.9	11.7	11.3
P12814	Alpha-actinin-1 OS=Homo sapiens GN=ACTN1 PE=1 SV=2	70	67	103.3	90.9	116.9	137.6	73.2	54.2	136.5
P12931	Proto-oncogene tyrosine-protein kinase Src OS=Homo sapiens GN=SRC PE=1 SV=3	50	24	58.6	113.4	122.1	142.5	125.5	86.2	44.3
P12955	Xaa-Pro dipeptidase OS=Homo sapiens GN=PEPD PE=1 SV=3	31	17	110.8	72.9	106.8	106.9	84.3	77.5	133.8
P12956	X-ray repair cross-complementing protein 6 OS=Homo sapiens GN=XRCC6 PE=1 SV=2	78	68	71.4	64.6	73.1	83.4	124.1	163.3	175.1
P13010	X-ray repair cross-complementing protein 5 OS=Homo sapiens GN=XRCC5 PE=1 SV=3	85	76	67.7	69.3	70.7	78.1	120.5	158.5	180.4
P13073	Cytochrome c oxidase subunit 4 isoform 1, mitochondrial OS=Homo sapiens GN=COX4I1 PE=1 SV=1	62	19	241.1	245.2	100.5	28.3	10.5	6.2	3.7
P13196	5-aminolevulinate synthase, nonspecific, mitochondrial OS=Homo sapiens GN=ALAS1 PE=1 SV=2	45	25	239.1	238.3	95.2	25.9	17.2	19.6	16.3
P13489	Ribonuclease inhibitor OS=Homo sapiens GN=RNH1 PE=1 SV=2	85	34	128.8	67.7	109.0	120.9	69.6	67.8	133.1
P13591	Neural cell adhesion molecule 1 OS=Homo sapiens GN=NCAM1 PE=1 SV=3	10	7	83.5	129.2	153.8	139.2	112.7	68.9	38.6
P13598	Intercellular adhesion molecule 2 OS=Homo sapiens GN=ICAM2 PE=1 SV=2	28	8	38.5	72.2	146.5	186.9	88.8	51.7	27.0
P13612	Integrin alpha-4 OS=Homo sapiens GN=ITGA4 PE=1 SV=3	48	57	60.6	103.1	120.9	154.7	135.0	89.9	32.1
P13637	Sodium/potassium-transporting ATPase subunit alpha-3 OS=Homo sapiens GN=ATP1A3 PE=1 SV=3	57	58	53.7	112.0	136.8	134.4	122.4	51.7	21.3
P13639	Elongation factor 2 OS=Homo sapiens GN=EEF2 PE=1 SV=4	83	92	95.2	77.0	95.7	101.7	95.8	123.8	126.2
P13645	Keratin, type I cytoskeletal 10 OS=Homo sapiens GN=KRT10 PE=1 SV=6	58	29	44.3	42.6	50.3	66.1	159.8	64.3	302.1
P13667	Protein disulfide-isomerase A4 OS=Homo sapiens GN=PDIA4 PE=1 SV=2	71	75	61.8	96.1	121.5	139.8	151.3	68.6	20.0
P13674	Prolyl 4-hydroxylase subunit alpha-1 OS=Homo sapiens GN=P4HA1 PE=1 SV=2	52	27	58.7	100.4	111.7	129.6	142.4	67.6	19.9
P13693	Translationally-controlled tumor protein OS=Homo sapiens GN=TPT1 PE=1 SV=1	53	16	93.3	40.9	89.7	125.9	117.0	159.3	108.6
P13796	Plastin-2 OS=Homo sapiens GN=LCP1 PE=1 SV=6	87	61	109.6	82.7	114.8	116.2	81.4	64.5	131.3
P13798	Acylamino-acid-releasing enzyme OS=Homo sapiens GN=APEH PE=1 SV=4	55	32	111.9	69.3	101.8	110.6	70.0	82.0	174.8
P13804	Electron transfer flavoprotein subunit alpha, mitochondrial OS=Homo sapiens GN=ETFA PE=1 SV=1	76	26	238.8	256.7	95.1	23.1	8.7	5.5	7.5
P13807	Glycogen [starch] synthase, muscle OS=Homo sapiens GN=GYS1 PE=1 SV=2	50	32	56.2	67.6	74.3	94.8	176.7	198.7	59.9
P13861	cAMP-dependent protein kinase type II-alpha regulatory subunit OS=Homo sapiens GN=PRKAR2A PE=1 SV=2	70	26	104.5	136.0	114.3	104.1	91.4	65.3	68.8
P13984	General transcription factor IIF subunit 2 OS=Homo sapiens GN=GTF2F2 PE=1 SV=2	76	18	94.7	67.5	90.1	105.8	93.4	121.9	179.2
P13987	CD59 glycoprotein OS=Homo sapiens GN=CD59 PE=1 SV=1	28	7	57.0	99.7	121.1	113.4	176.3	91.1	43.9
P13995	Bifunctional methylenetetrahydrofolate dehydrogenase/cyclohydrolase, mitochondrial OS=Homo sapiens GN=MTHFD2 PE=1 SV=2	86	25	356.1	121.6	158.2	42.4	12.5	13.2	11.3
P14151	L-selectin OS=Homo sapiens GN=SELL PE=1 SV=2	22	11	84.5	71.1	122.2	185.4	89.9	74.2	82.5
P14174	Macrophage migration inhibitory factor OS=Homo sapiens GN=MIF PE=1 SV=4	41	4	168.9	94.2	124.8	123.5	107.2	74.2	188.2
P14209	CD99 antigen OS=Homo sapiens GN=CD99 PE=1 SV=1	16	4	66.8	93.4	156.5	171.4	145.7	72.5	24.4
P14314	Glucosidase 2 subunit beta OS=Homo sapiens GN=PRKCSH PE=1 SV=2	52	34	61.7	70.2	131.2	123.2	180.5	68.3	26.0
P14324	Farnesyl pyrophosphate synthase OS=Homo sapiens GN=FDPS PE=1 SV=4	31	16	88.5	63.1	93.4	134.1	67.4	57.3	204.6
P14373	Zinc finger protein RFP OS=Homo sapiens GN=TRIM27 PE=1 SV=1	38	14	61.3	94.0	114.2	145.9	144.6	79.7	43.7
P14550	Alcohol dehydrogenase [NADP(+)] OS=Homo sapiens GN=AKR1A1 PE=1 SV=3	73	22	116.5	78.4	110.4	114.5	79.4	73.8	154.6
P14618	Pyruvate kinase PKM OS=Homo sapiens GN=PKM PE=1 SV=4	85	62	108.5	87.6	105.1	115.1	72.2	64.2	153.4
P14625	Endoplasmin OS=Homo sapiens GN=HSP90B1 PE=1 SV=1	79	89	65.6	94.4	115.7	160.1	126.2	78.0	29.3
P14635	G2/mitotic-specific cyclin-B1 OS=Homo sapiens GN=CCNB1 PE=1 SV=1	39	14	66.2	78.4	84.5	86.1	117.3	122.3	78.3
P14649	Myosin light chain 6B OS=Homo sapiens GN=MYL6B PE=1 SV=1	62	13	75.7	85.9	110.2	110.8	89.3	84.6	131.6
P14678	Small nuclear ribonucleoprotein-associated proteins B and B' OS=Homo sapiens GN=SNRPB PE=1 SV=2	35	11	64.7	47.6	67.3	84.5	122.0	202.4	201.7
P14735	Insulin-degrading enzyme OS=Homo sapiens GN=IDE PE=1 SV=4	49	56	100.8	82.3	119.6	107.7	68.7	80.8	146.7
P14866	Heterogeneous nuclear ribonucleoprotein L OS=Homo sapiens GN=HNRNPL PE=1 SV=2	68	37	58.3	47.9	56.4	75.3	168.6	239.9	140.2
P14868	Aspartate--tRNA ligase, cytoplasmic OS=Homo sapiens GN=DARS PE=1 SV=2	79	52	84.0	81.8	82.6	89.4	89.1	131.6	211.4
P14927	Cytochrome b-c1 complex subunit 7 OS=Homo sapiens GN=UQCRB PE=1 SV=2	75	14	196.3	259.0	101.3	26.8	19.5	11.4	7.9
P15104	Glutamine synthetase OS=Homo sapiens GN=GLUL PE=1 SV=4	55	17	89.9	58.0	96.2	121.2	78.4	69.4	193.1
P15121	Aldose reductase OS=Homo sapiens GN=AKR1B1 PE=1 SV=3	78	22	132.4	90.7	104.2	111.3	76.7	69.3	164.8
P15151	Poliovirus receptor OS=Homo sapiens GN=PVR PE=1 SV=2	12	4	73.9	98.6	204.1	221.9	179.2	97.9	22.4
P15153	Ras-related C3 botulinum toxin substrate 2 OS=Homo sapiens GN=RAC2 PE=1 SV=1	61	12	32.1	91.9	106.7	98.9	129.5	90.3	123.2
P15170	Eukaryotic peptide chain release factor GTP-binding subunit ERF3A OS=Homo sapiens GN=GSPT1 PE=1 SV=1	65	40	145.6	85.7	117.9	105.8	68.2	76.9	134.7
P15311	Ezrin OS=Homo sapiens GN=EZR PE=1 SV=4	79	73	54.7	80.1	112.2	133.8	140.1	92.0	68.6
P15374	Ubiquitin carboxyl-terminal hydrolase isozyme L3 OS=Homo sapiens GN=UCHL3 PE=1 SV=1	67	15	123.4	83.4	129.4	114.2	91.4	95.5	134.8
P15498	Proto-oncogene vav OS=Homo sapiens GN=VAV1 PE=1 SV=4	58	53	115.7	100.0	101.0	105.1	74.5	65.6	121.0
P15531	Nucleoside diphosphate kinase A OS=Homo sapiens GN=NME1 PE=1 SV=1	70	12	156.2	74.1	98.5	142.3	59.3	61.3	159.4
P15586	N-acetylglucosamine-6-sulfatase OS=Homo sapiens GN=GNS PE=1 SV=3	41	17	72.1	43.9	175.4	179.4	120.2	65.7	23.9
P15848	Arylsulfatase B OS=Homo sapiens GN=ARSB PE=1 SV=1	34	15	43.5	76.1	126.6	156.5	128.0	51.7	22.2
P15880	40S ribosomal protein S2 OS=Homo sapiens GN=RPS2 PE=1 SV=2	67	27	49.7	45.1	59.8	78.4	151.0	217.6	140.8
P15923	Transcription factor E2-alpha OS=Homo sapiens GN=TCF3 PE=1 SV=1	36	17	124.9	51.0	102.2	121.2	80.8	86.2	140.2
P15927	Replication protein A 32 kDa subunit OS=Homo sapiens GN=RPA2 PE=1 SV=1	77	17	80.8	62.9	85.8	81.5	105.4	138.3	164.7
P16083	Ribosyldihydronicotinamide dehydrogenase [quinone] OS=Homo sapiens GN=NQO2 PE=1 SV=5	67	13	106.9	67.3	109.2	114.1	78.1	68.7	148.0
P16150	Leukosialin OS=Homo sapiens GN=SPN PE=1 SV=1	37	13	53.1	103.2	123.9	138.8	126.5	58.9	21.9
P16219	Short-chain specific acyl-CoA dehydrogenase, mitochondrial OS=Homo sapiens GN=ACADS PE=1 SV=1	58	22	226.4	247.5	85.6	21.1	4.9	5.2	5.8
P16278	Beta-galactosidase OS=Homo sapiens GN=GLB1 PE=1 SV=2	37	23	63.8	94.5	135.9	160.0	126.4	57.4	21.1
P16284	Platelet endothelial cell adhesion molecule OS=Homo sapiens GN=PECAM1 PE=1 SV=1	53	44	69.0	111.5	121.7	155.1	107.4	71.6	23.9
P16333	Cytoplasmic protein NCK1 OS=Homo sapiens GN=NCK1 PE=1 SV=1	67	26	87.1	89.4	120.5	131.7	93.9	57.9	78.3
P16401	Histone H1.5 OS=Homo sapiens GN=HIST1H1B PE=1 SV=3	33	16	97.9	59.8	57.9	60.3	148.4	172.0	129.7
P16402	Histone H1.3 OS=Homo sapiens GN=HIST1H1D PE=1 SV=2	40	18	91.8	56.1	58.8	62.2	147.2	179.4	135.7
P16435	NADPH--cytochrome P450 reductase OS=Homo sapiens GN=POR PE=1 SV=2	68	46	56.9	102.6	101.6	123.4	138.5	84.8	32.7
P16455	Methylated-DNA--protein-cysteine methyltransferase OS=Homo sapiens GN=MGMT PE=1 SV=1	58	11	136.8	99.5	107.8	104.0	84.9	95.2	135.4
P16591	Tyrosine-protein kinase Fer OS=Homo sapiens GN=FER PE=1 SV=2	30	20	90.4	92.8	91.3	100.9	98.8	101.0	67.9
P16615	Sarcoplasmic/endoplasmic reticulum calcium ATPase 2 OS=Homo sapiens GN=ATP2A2 PE=1 SV=1	49	60	57.6	89.7	109.1	140.0	134.5	84.7	25.8
P16885	1-phosphatidylinositol 4,5-bisphosphate phosphodiesterase gamma-2 OS=Homo sapiens GN=PLCG2 PE=1 SV=4	38	41	102.9	94.2	110.2	101.0	85.6	71.9	128.3
P16930	Fumarylacetoacetase OS=Homo sapiens GN=FAH PE=1 SV=2	42	13	107.4	52.6	111.8	111.5	83.2	74.0	157.9
P16949	Stathmin OS=Homo sapiens GN=STMN1 PE=1 SV=3	90	32	65.3	31.6	118.4	159.6	56.7	50.3	256.5
P16989	Y-box-binding protein 3 OS=Homo sapiens GN=YBX3 PE=1 SV=4	76	31	53.0	43.2	64.1	83.1	141.5	199.3	170.5
P17026	Zinc finger protein 22 OS=Homo sapiens GN=ZNF22 PE=1 SV=3	59	12	115.9	61.6	79.8	86.6	129.4	153.3	155.9
P17028	Zinc finger protein 24 OS=Homo sapiens GN=ZNF24 PE=1 SV=4	46	13	117.1	96.7	105.0	92.3	89.1	88.7	75.1
P17029	Zinc finger protein with KRAB and SCAN domains 1 OS=Homo sapiens GN=ZKSCAN1 PE=1 SV=3	24	10	101.2	96.1	102.3	114.7	89.0	82.9	105.3
P17096	High mobility group protein HMG-I/HMG-Y OS=Homo sapiens GN=HMGA1 PE=1 SV=3	56	6	153.8	82.9	63.1	68.6	78.9	95.4	98.1
P17174	Aspartate aminotransferase, cytoplasmic OS=Homo sapiens GN=GOT1 PE=1 SV=3	69	28	118.2	81.2	114.3	108.0	76.0	73.3	150.5
P17252	Protein kinase C alpha type OS=Homo sapiens GN=PRKCA PE=1 SV=4	64	50	118.8	100.8	119.7	107.4	86.1	67.8	106.0
P17480	Nucleolar transcription factor 1 OS=Homo sapiens GN=UBTF PE=1 SV=1	53	55	131.2	138.1	106.8	85.9	95.4	64.0	44.4
P17600	Synapsin-1 OS=Homo sapiens GN=SYN1 PE=1 SV=3	20	8	245.1	127.0	136.8	107.8	84.1	115.1	80.4
P17612	cAMP-dependent protein kinase catalytic subunit alpha OS=Homo sapiens GN=PRKACA PE=1 SV=2	58	28	99.4	91.1	115.7	119.9	98.1	67.1	79.9
P17706	Tyrosine-protein phosphatase non-receptor type 2 OS=Homo sapiens GN=PTPN2 PE=1 SV=2	58	28	94.5	117.8	109.6	103.4	111.1	78.4	49.3
P17812	CTP synthase 1 OS=Homo sapiens GN=CTPS1 PE=1 SV=2	64	42	133.4	68.8	116.8	104.6	71.3	68.7	135.2
P17844	Probable ATP-dependent RNA helicase DDX5 OS=Homo sapiens GN=DDX5 PE=1 SV=1	67	72	58.9	57.5	59.2	72.5	149.0	221.2	160.7
P17858	ATP-dependent 6-phosphofructokinase, liver type OS=Homo sapiens GN=PFKL PE=1 SV=6	53	36	93.1	79.0	114.6	108.3	65.0	79.2	150.9
P17900	Ganglioside GM2 activator OS=Homo sapiens GN=GM2A PE=1 SV=4	34	9	52.4	95.8	141.4	166.5	142.3	45.5	15.6
P17980	26S protease regulatory subunit 6A OS=Homo sapiens GN=PSMC3 PE=1 SV=3	76	36	123.0	103.7	109.2	110.0	78.7	72.1	140.1
P17987	T-complex protein 1 subunit alpha OS=Homo sapiens GN=TCP1 PE=1 SV=1	85	48	101.7	85.7	107.9	99.4	87.2	87.2	149.7
P18031	Tyrosine-protein phosphatase non-receptor type 1 OS=Homo sapiens GN=PTPN1 PE=1 SV=1	72	36	75.5	113.8	109.7	133.1	110.0	79.4	27.1
P18065	Insulin-like growth factor-binding protein 2 OS=Homo sapiens GN=IGFBP2 PE=1 SV=2	67	17	57.1	88.2	118.6	140.0	136.8	118.2	49.1
P18074	TFIIH basal transcription factor complex helicase XPD subunit OS=Homo sapiens GN=ERCC2 PE=1 SV=1	33	23	85.8	95.2	101.9	99.5	114.3	76.5	92.2
P18077	60S ribosomal protein L35a OS=Homo sapiens GN=RPL35A PE=1 SV=2	65	18	45.0	28.5	55.3	128.6	83.0	194.7	242.0
P18124	60S ribosomal protein L7 OS=Homo sapiens GN=RPL7 PE=1 SV=1	78	36	46.5	53.3	59.6	72.8	164.8	193.1	125.4
P18206	Vinculin OS=Homo sapiens GN=VCL PE=1 SV=4	29	27	100.5	91.3	137.0	106.8	120.1	90.4	113.9
P18433	Receptor-type tyrosine-protein phosphatase alpha OS=Homo sapiens GN=PTPRA PE=1 SV=2	49	36	52.9	121.3	135.8	137.3	131.8	70.6	23.4
P18583	Protein SON OS=Homo sapiens GN=SON PE=1 SV=4	29	53	63.2	56.4	61.1	84.3	154.5	196.7	113.2
P18615	Negative elongation factor E OS=Homo sapiens GN=NELFE PE=1 SV=3	62	24	60.6	55.9	71.4	84.2	156.6	200.4	148.8
P18621	60S ribosomal protein L17 OS=Homo sapiens GN=RPL17 PE=1 SV=3	71	22	52.9	52.1	60.3	82.5	156.9	197.2	146.0
P18669	Phosphoglycerate mutase 1 OS=Homo sapiens GN=PGAM1 PE=1 SV=2	87	27	121.9	65.7	120.2	111.5	84.8	75.2	151.8
P18754	Regulator of chromosome condensation OS=Homo sapiens GN=RCC1 PE=1 SV=1	55	17	124.7	87.1	92.4	90.8	106.6	130.2	143.0
P18850	Cyclic AMP-dependent transcription factor ATF-6 alpha OS=Homo sapiens GN=ATF6 PE=1 SV=3	26	15	58.9	117.1	135.0	138.6	218.3	105.0	29.6
P18858	DNA ligase 1 OS=Homo sapiens GN=LIG1 PE=1 SV=1	64	58	129.7	100.5	111.8	101.3	77.0	68.5	130.9
P18859	ATP synthase-coupling factor 6, mitochondrial OS=Homo sapiens GN=ATP5J PE=1 SV=1	57	11	187.9	228.3	102.0	28.9	13.4	10.6	6.4
P18887	DNA repair protein XRCC1 OS=Homo sapiens GN=XRCC1 PE=1 SV=2	41	23	103.1	93.3	102.1	90.8	122.4	128.1	126.6
P19174	1-phosphatidylinositol 4,5-bisphosphate phosphodiesterase gamma-1 OS=Homo sapiens GN=PLCG1 PE=1 SV=1	49	56	107.9	81.8	100.6	110.7	74.5	83.7	139.5
P19338	Nucleolin OS=Homo sapiens GN=NCL PE=1 SV=3	56	69	85.3	55.8	83.6	96.3	107.6	130.5	207.3
P19367	Hexokinase-1 OS=Homo sapiens GN=HK1 PE=1 SV=3	55	60	188.7	243.5	95.2	38.6	25.2	17.2	15.8
P19387	DNA-directed RNA polymerase II subunit RPB3 OS=Homo sapiens GN=POLR2C PE=1 SV=2	65	15	126.7	91.7	88.4	100.9	98.8	96.2	119.9
P19388	DNA-directed RNA polymerases I, II, and III subunit RPABC1 OS=Homo sapiens GN=POLR2E PE=1 SV=4	59	12	92.0	74.3	77.2	88.5	85.5	129.5	136.9
P19404	NADH dehydrogenase [ubiquinone] flavoprotein 2, mitochondrial OS=Homo sapiens GN=NDUFV2 PE=1 SV=2	59	15	257.1	244.5	91.6	33.4	10.4	6.5	4.9
P19447	TFIIH basal transcription factor complex helicase XPB subunit OS=Homo sapiens GN=ERCC3 PE=1 SV=1	42	23	66.8	71.8	73.8	82.7	145.6	190.1	126.5
P19474	E3 ubiquitin-protein ligase TRIM21 OS=Homo sapiens GN=TRIM21 PE=1 SV=1	44	19	95.1	74.2	90.8	108.0	86.8	84.9	115.6
P19525	Interferon-induced, double-stranded RNA-activated protein kinase OS=Homo sapiens GN=EIF2AK2 PE=1 SV=2	47	31	58.9	45.1	58.0	86.2	130.6	237.2	162.5
P19623	Spermidine synthase OS=Homo sapiens GN=SRM PE=1 SV=1	78	19	127.5	76.4	122.1	106.7	77.4	78.2	153.7
P19634	Sodium/hydrogen exchanger 1 OS=Homo sapiens GN=SLC9A1 PE=1 SV=2	21	13	53.0	112.6	130.2	134.1	120.7	58.7	18.1
P19784	Casein kinase II subunit alpha' OS=Homo sapiens GN=CSNK2A2 PE=1 SV=1	71	22	110.2	90.7	104.7	102.2	82.0	75.7	148.3
P19838	Nuclear factor NF-kappa-B p105 subunit OS=Homo sapiens GN=NFKB1 PE=1 SV=2	44	40	119.1	92.7	107.9	99.8	72.9	59.9	114.5
P20020	Plasma membrane calcium-transporting ATPase 1 OS=Homo sapiens GN=ATP2B1 PE=1 SV=3	33	44	62.6	124.9	134.8	159.3	131.6	71.8	32.2
P20042	Eukaryotic translation initiation factor 2 subunit 2 OS=Homo sapiens GN=EIF2S2 PE=1 SV=2	62	30	65.5	58.0	67.3	82.5	131.1	174.4	155.4
P20073	Annexin A7 OS=Homo sapiens GN=ANXA7 PE=1 SV=3	47	24	109.0	74.1	102.7	113.5	72.2	87.1	183.0
P20248	Cyclin-A2 OS=Homo sapiens GN=CCNA2 PE=1 SV=2	34	13	69.3	76.6	84.7	92.5	94.4	129.3	123.2
P20290	Transcription factor BTF3 OS=Homo sapiens GN=BTF3 PE=1 SV=1	83	20	91.3	68.7	85.9	99.8	120.7	141.0	130.5
P20339	Ras-related protein Rab-5A OS=Homo sapiens GN=RAB5A PE=1 SV=2	70	12	75.9	106.8	117.7	118.7	154.7	96.6	55.2
P20340	Ras-related protein Rab-6A OS=Homo sapiens GN=RAB6A PE=1 SV=3	69	18	65.6	157.7	98.8	106.4	93.5	87.9	42.9
P20618	Proteasome subunit beta type-1 OS=Homo sapiens GN=PSMB1 PE=1 SV=2	66	18	94.8	66.7	95.1	99.7	86.8	95.6	233.0
P20645	Cation-dependent mannose-6-phosphate receptor OS=Homo sapiens GN=M6PR PE=1 SV=1	53	17	36.1	42.7	64.0	118.2	137.8	183.1	130.0
P20700	Lamin-B1 OS=Homo sapiens GN=LMNB1 PE=1 SV=2	80	71	142.6	112.5	103.8	109.8	94.2	66.5	45.3
P20701	Integrin alpha-L OS=Homo sapiens GN=ITGAL PE=1 SV=3	36	39	57.0	79.1	125.7	140.8	143.7	79.8	28.9
P20810	Calpastatin OS=Homo sapiens GN=CAST PE=1 SV=4	28	11	119.2	67.0	110.8	136.3	120.3	138.1	175.9
P20839	Inosine-5'-monophosphate dehydrogenase 1 OS=Homo sapiens GN=IMPDH1 PE=1 SV=2	50	25	148.8	113.7	120.4	104.1	80.5	69.2	135.6
P20933	N(4)-(beta-N-acetylglucosaminyl)-L-asparaginase OS=Homo sapiens GN=AGA PE=1 SV=2	22	7	46.7	86.2	120.3	119.0	146.7	65.6	40.8
P20963	T-cell surface glycoprotein CD3 zeta chain OS=Homo sapiens GN=CD247 PE=1 SV=2	64	22	54.0	96.5	113.6	137.0	125.1	82.8	29.8
P21127	Cyclin-dependent kinase 11B OS=Homo sapiens GN=CDK11B PE=1 SV=3	32	34	109.7	76.6	99.6	91.2	77.4	85.8	151.0
P21266	Glutathione S-transferase Mu 3 OS=Homo sapiens GN=GSTM3 PE=1 SV=3	71	20	108.2	92.4	108.4	116.3	73.2	69.1	153.6
P21281	V-type proton ATPase subunit B, brain isoform OS=Homo sapiens GN=ATP6V1B2 PE=1 SV=3	83	39	76.9	76.5	112.5	116.1	126.7	98.2	92.6
P21283	V-type proton ATPase subunit C 1 OS=Homo sapiens GN=ATP6V1C1 PE=1 SV=4	54	26	81.6	71.3	110.7	143.2	94.4	81.0	90.3
P21291	Cysteine and glycine-rich protein 1 OS=Homo sapiens GN=CSRP1 PE=1 SV=3	66	11	86.7	90.4	129.4	116.6	100.1	63.4	94.2
P21333	Filamin-A OS=Homo sapiens GN=FLNA PE=1 SV=4	73	192	98.8	94.2	145.2	135.7	82.1	45.3	71.6
P21359	Neurofibromin OS=Homo sapiens GN=NF1 PE=1 SV=2	22	54	60.8	84.8	99.7	108.4	114.8	124.8	75.2
P21399	Cytoplasmic aconitate hydratase OS=Homo sapiens GN=ACO1 PE=1 SV=3	65	50	115.2	81.0	109.8	118.4	79.9	74.5	151.7
P21580	Tumor necrosis factor alpha-induced protein 3 OS=Homo sapiens GN=TNFAIP3 PE=1 SV=1	35	21	119.9	109.1	136.1	141.0	133.4	97.8	114.2
P21796	Voltage-dependent anion-selective channel protein 1 OS=Homo sapiens GN=VDAC1 PE=1 SV=2	92	34	239.2	252.4	102.9	40.1	20.5	14.0	9.2
P21912	Succinate dehydrogenase [ubiquinone] iron-sulfur subunit, mitochondrial OS=Homo sapiens GN=SDHB PE=1 SV=3	73	26	214.2	267.7	101.6	27.3	13.5	9.6	8.4
P21964	Catechol O-methyltransferase OS=Homo sapiens GN=COMT PE=1 SV=2	77	26	70.1	95.4	103.3	142.2	122.6	90.2	32.1
P22033	Methylmalonyl-CoA mutase, mitochondrial OS=Homo sapiens GN=MUT PE=1 SV=4	57	40	240.7	266.2	91.0	28.9	16.6	15.4	13.5
P22059	Oxysterol-binding protein 1 OS=Homo sapiens GN=OSBP PE=1 SV=1	56	37	104.2	95.3	110.1	116.6	89.7	74.8	111.1
P22061	Protein-L-isoaspartate(D-aspartate) O-methyltransferase OS=Homo sapiens GN=PCMT1 PE=1 SV=4	66	12	130.0	103.1	107.4	106.8	63.3	58.0	91.0
P22087	rRNA 2'-O-methyltransferase fibrillarin OS=Homo sapiens GN=FBL PE=1 SV=2	72	24	101.3	73.9	73.8	85.7	110.0	159.4	135.4
P22102	Trifunctional purine biosynthetic protein adenosine-3 OS=Homo sapiens GN=GART PE=1 SV=1	72	68	106.2	92.4	109.1	96.9	81.0	68.7	126.5
P22234	Multifunctional protein ADE2 OS=Homo sapiens GN=PAICS PE=1 SV=3	71	44	111.1	84.6	109.0	113.7	75.7	65.0	150.4
P22307	Non-specific lipid-transfer protein OS=Homo sapiens GN=SCP2 PE=1 SV=2	70	47	54.5	105.1	137.7	147.0	129.5	37.4	12.3
P22314	Ubiquitin-like modifier-activating enzyme 1 OS=Homo sapiens GN=UBA1 PE=1 SV=3	75	68	112.0	74.5	108.8	99.9	82.5	70.6	145.7
P22392	Nucleoside diphosphate kinase B OS=Homo sapiens GN=NME2 PE=1 SV=1	84	15	125.2	66.7	102.7	106.4	66.0	80.2	183.2
P22570	NADPH:adrenodoxin oxidoreductase, mitochondrial OS=Homo sapiens GN=FDXR PE=1 SV=3	75	35	244.8	249.1	95.6	33.0	15.3	11.6	13.1
P22626	Heterogeneous nuclear ribonucleoproteins A2/B1 OS=Homo sapiens GN=HNRNPA2B1 PE=1 SV=2	78	42	65.1	30.9	60.8	80.6	137.9	240.0	176.3
P22681	E3 ubiquitin-protein ligase CBL OS=Homo sapiens GN=CBL PE=1 SV=2	55	29	130.2	109.1	112.0	126.7	78.5	75.7	116.8
P22695	Cytochrome b-c1 complex subunit 2, mitochondrial OS=Homo sapiens GN=UQCRC2 PE=1 SV=3	74	31	307.4	204.8	119.0	35.6	16.1	13.5	8.5
P22830	Ferrochelatase, mitochondrial OS=Homo sapiens GN=FECH PE=1 SV=2	72	33	265.3	222.9	113.2	34.7	14.0	14.0	8.6
P23193	Transcription elongation factor A protein 1 OS=Homo sapiens GN=TCEA1 PE=1 SV=2	70	30	87.8	46.5	101.1	107.5	100.2	144.0	166.2
P23246	Splicing factor, proline- and glutamine-rich OS=Homo sapiens GN=SFPQ PE=1 SV=2	60	53	48.4	43.9	54.3	79.9	165.0	211.8	166.5
P23258	Tubulin gamma-1 chain OS=Homo sapiens GN=TUBG1 PE=1 SV=2	90	37	82.5	74.7	78.5	92.1	119.3	179.9	127.4
P23284	Peptidyl-prolyl cis-trans isomerase B OS=Homo sapiens GN=PPIB PE=1 SV=2	71	30	55.2	95.5	110.3	123.4	180.1	78.5	23.2
P23368	NAD-dependent malic enzyme, mitochondrial OS=Homo sapiens GN=ME2 PE=1 SV=1	84	47	226.6	259.2	90.3	28.5	12.1	11.8	14.2
P23381	Tryptophan--tRNA ligase, cytoplasmic OS=Homo sapiens GN=WARS PE=1 SV=2	61	29	118.1	71.5	109.9	98.1	82.3	75.4	149.2
P23396	40S ribosomal protein S3 OS=Homo sapiens GN=RPS3 PE=1 SV=2	90	37	45.6	51.9	58.7	77.4	155.4	209.7	147.8
P23434	Glycine cleavage system H protein, mitochondrial OS=Homo sapiens GN=GCSH PE=1 SV=2	39	3	213.9	270.2	97.5	29.2	12.2	12.4	5.2
P23458	Tyrosine-protein kinase JAK1 OS=Homo sapiens GN=JAK1 PE=1 SV=2	56	65	62.1	104.1	132.3	146.8	121.2	67.5	28.4
P23526	Adenosylhomocysteinase OS=Homo sapiens GN=AHCY PE=1 SV=4	56	33	105.4	83.8	117.9	92.7	89.9	72.1	157.4
P23528	Cofilin-1 OS=Homo sapiens GN=CFL1 PE=1 SV=3	90	30	122.0	88.4	118.4	137.9	78.6	59.6	110.1
P23588	Eukaryotic translation initiation factor 4B OS=Homo sapiens GN=EIF4B PE=1 SV=2	61	42	81.1	46.9	93.7	89.6	115.8	132.5	163.9
P23634	Plasma membrane calcium-transporting ATPase 4 OS=Homo sapiens GN=ATP2B4 PE=1 SV=2	53	84	60.9	102.4	135.4	145.4	110.6	56.5	23.5
P23743	Diacylglycerol kinase alpha OS=Homo sapiens GN=DGKA PE=1 SV=3	62	44	108.7	95.0	106.5	103.9	92.8	93.7	101.9
P23786	Carnitine O-palmitoyltransferase 2, mitochondrial OS=Homo sapiens GN=CPT2 PE=1 SV=2	62	46	229.1	254.3	95.0	30.0	9.9	10.2	8.0
P23919	Thymidylate kinase OS=Homo sapiens GN=DTYMK PE=1 SV=4	80	20	137.3	98.2	102.0	89.3	62.8	57.0	104.9
P23921	Ribonucleoside-diphosphate reductase large subunit OS=Homo sapiens GN=RRM1 PE=1 SV=1	63	39	111.6	99.8	110.9	98.0	83.1	71.6	143.7
P24534	Elongation factor 1-beta OS=Homo sapiens GN=EEF1B2 PE=1 SV=3	74	18	112.6	73.7	85.2	116.1	83.9	97.1	122.4
P24539	ATP synthase F(0) complex subunit B1, mitochondrial OS=Homo sapiens GN=ATP5F1 PE=1 SV=2	57	26	283.8	210.6	128.5	43.5	15.7	13.2	8.8
P24666	Low molecular weight phosphotyrosine protein phosphatase OS=Homo sapiens GN=ACP1 PE=1 SV=3	85	15	128.8	121.1	109.5	94.1	67.5	59.2	119.1
P24723	Protein kinase C eta type OS=Homo sapiens GN=PRKCH PE=1 SV=4	38	25	56.4	108.3	122.0	124.2	115.8	53.9	34.3
P24752	Acetyl-CoA acetyltransferase, mitochondrial OS=Homo sapiens GN=ACAT1 PE=1 SV=1	76	41	230.9	244.0	97.3	27.7	9.1	7.0	9.3
P24928	DNA-directed RNA polymerase II subunit RPB1 OS=Homo sapiens GN=POLR2A PE=1 SV=2	44	67	105.8	78.4	88.2	96.9	96.6	112.7	158.6
P24941	Cyclin-dependent kinase 2 OS=Homo sapiens GN=CDK2 PE=1 SV=2	68	23	103.0	95.8	100.2	100.6	83.3	86.2	101.9
P25054	Adenomatous polyposis coli protein OS=Homo sapiens GN=APC PE=1 SV=2	16	33	64.1	99.2	109.7	105.6	119.9	102.0	64.1
P25098	Beta-adrenergic receptor kinase 1 OS=Homo sapiens GN=ADRBK1 PE=1 SV=2	61	43	92.2	91.8	102.3	96.2	94.5	102.7	121.8
P25205	DNA replication licensing factor MCM3 OS=Homo sapiens GN=MCM3 PE=1 SV=3	73	64	103.4	64.6	89.7	95.8	76.2	101.2	198.6
P25325	3-mercaptopyruvate sulfurtransferase OS=Homo sapiens GN=MPST PE=1 SV=3	68	17	177.3	162.7	97.6	60.7	42.5	34.2	64.5
P25398	40S ribosomal protein S12 OS=Homo sapiens GN=RPS12 PE=1 SV=3	72	18	51.0	51.5	63.1	79.6	162.6	217.7	139.2
P25445	Tumor necrosis factor receptor superfamily member 6 OS=Homo sapiens GN=FAS PE=1 SV=1	45	18	62.0	109.8	122.7	153.0	111.6	53.7	13.7
P25490	Transcriptional repressor protein YY1 OS=Homo sapiens GN=YY1 PE=1 SV=2	27	14	188.1	69.0	126.3	108.2	61.8	94.1	69.6
P25685	DnaJ homolog subfamily B member 1 OS=Homo sapiens GN=DNAJB1 PE=1 SV=4	66	28	108.6	77.4	105.3	104.9	113.0	108.6	84.4
P25705	ATP synthase subunit alpha, mitochondrial OS=Homo sapiens GN=ATP5A1 PE=1 SV=1	80	63	214.8	254.8	97.7	33.8	17.3	13.4	11.5
P25786	Proteasome subunit alpha type-1 OS=Homo sapiens GN=PSMA1 PE=1 SV=1	92	30	102.7	64.0	102.3	106.3	78.5	80.0	195.4
P25787	Proteasome subunit alpha type-2 OS=Homo sapiens GN=PSMA2 PE=1 SV=2	60	17	110.0	32.0	114.9	113.3	67.6	81.0	254.5
P25788	Proteasome subunit alpha type-3 OS=Homo sapiens GN=PSMA3 PE=1 SV=2	58	22	102.0	66.4	97.0	116.2	71.7	78.4	201.5
P25789	Proteasome subunit alpha type-4 OS=Homo sapiens GN=PSMA4 PE=1 SV=1	76	23	94.9	62.2	88.1	112.5	61.7	90.2	271.8
P26196	Probable ATP-dependent RNA helicase DDX6 OS=Homo sapiens GN=DDX6 PE=1 SV=2	83	40	56.3	67.1	68.1	80.9	136.4	181.9	140.9
P26358	DNA (cytosine-5)-methyltransferase 1 OS=Homo sapiens GN=DNMT1 PE=1 SV=2	51	78	115.8	89.3	83.7	74.3	102.7	132.9	114.6
P26368	Splicing factor U2AF 65 kDa subunit OS=Homo sapiens GN=U2AF2 PE=1 SV=4	57	23	66.1	53.1	59.7	85.5	130.7	205.6	146.7
P26373	60S ribosomal protein L13 OS=Homo sapiens GN=RPL13 PE=1 SV=4	63	28	33.3	46.8	53.9	65.8	189.3	154.1	139.4
P26440	Isovaleryl-CoA dehydrogenase, mitochondrial OS=Homo sapiens GN=IVD PE=1 SV=1	55	23	232.8	254.3	89.8	28.9	13.1	17.6	21.5
P26583	High mobility group protein B2 OS=Homo sapiens GN=HMGB2 PE=1 SV=2	56	28	136.5	83.9	87.1	83.6	94.5	114.5	111.7
P26599	Polypyrimidine tract-binding protein 1 OS=Homo sapiens GN=PTBP1 PE=1 SV=1	79	36	49.7	36.6	54.4	76.9	177.4	257.5	141.8
P26639	Threonine--tRNA ligase, cytoplasmic OS=Homo sapiens GN=TARS PE=1 SV=3	69	62	104.6	86.2	98.5	98.7	89.6	99.4	141.7
P26640	Valine--tRNA ligase OS=Homo sapiens GN=VARS PE=1 SV=4	58	77	95.6	81.2	106.3	103.2	75.0	76.8	162.9
P26641	Elongation factor 1-gamma OS=Homo sapiens GN=EEF1G PE=1 SV=3	75	37	94.2	72.1	98.0	100.8	94.1	108.8	150.5
P26885	Peptidyl-prolyl cis-trans isomerase FKBP2 OS=Homo sapiens GN=FKBP2 PE=1 SV=2	76	17	76.1	93.6	120.1	151.7	106.0	75.6	22.7
P27105	Erythrocyte band 7 integral membrane protein OS=Homo sapiens GN=STOM PE=1 SV=3	68	15	53.9	97.2	121.7	136.9	137.8	84.8	41.5
P27348	14-3-3 protein theta OS=Homo sapiens GN=YWHAQ PE=1 SV=1	82	32	108.6	57.5	116.0	148.6	69.6	71.3	162.7
P27361	Mitogen-activated protein kinase 3 OS=Homo sapiens GN=MAPK3 PE=1 SV=4	54	18	107.2	96.6	104.6	95.7	83.5	70.1	100.5
P27448	MAP/microtubule affinity-regulating kinase 3 OS=Homo sapiens GN=MARK3 PE=1 SV=4	59	42	59.4	81.6	104.0	115.6	138.5	133.1	77.8
P27635	60S ribosomal protein L10 OS=Homo sapiens GN=RPL10 PE=1 SV=4	69	26	44.2	50.6	59.8	66.8	161.3	221.6	151.3
P27694	Replication protein A 70 kDa DNA-binding subunit OS=Homo sapiens GN=RPA1 PE=1 SV=2	57	44	86.1	77.3	81.0	86.3	102.9	136.9	174.9
P27695	DNA-(apurinic or apyrimidinic site) lyase OS=Homo sapiens GN=APEX1 PE=1 SV=2	68	28	93.8	69.2	82.6	91.9	120.7	157.3	150.4
P27707	Deoxycytidine kinase OS=Homo sapiens GN=DCK PE=1 SV=1	57	12	105.0	95.6	109.3	103.9	70.3	63.1	136.4
P27708	CAD protein OS=Homo sapiens GN=CAD PE=1 SV=3	65	115	102.4	91.5	101.9	96.7	80.9	79.8	153.8
P27797	Calreticulin OS=Homo sapiens GN=CALR PE=1 SV=1	79	41	66.7	89.8	119.5	157.9	137.5	72.8	21.0
P27816	Microtubule-associated protein 4 OS=Homo sapiens GN=MAP4 PE=1 SV=3	77	89	48.0	36.2	64.4	87.7	128.0	199.5	209.3
P27824	Calnexin OS=Homo sapiens GN=CANX PE=1 SV=2	62	52	62.6	100.4	119.6	150.3	157.2	80.7	24.0
P27986	Phosphatidylinositol 3-kinase regulatory subunit alpha OS=Homo sapiens GN=PIK3R1 PE=1 SV=2	52	34	83.8	95.2	108.3	103.6	101.5	88.7	105.8
P28062	Proteasome subunit beta type-8 OS=Homo sapiens GN=PSMB8 PE=1 SV=3	64	17	111.5	54.2	97.3	104.9	69.2	97.4	213.8
P28065	Proteasome subunit beta type-9 OS=Homo sapiens GN=PSMB9 PE=1 SV=2	62	9	105.6	65.0	108.1	76.5	74.6	85.9	190.7
P28066	Proteasome subunit alpha type-5 OS=Homo sapiens GN=PSMA5 PE=1 SV=3	70	15	122.8	75.8	110.2	120.5	82.5	88.6	207.2
P28070	Proteasome subunit beta type-4 OS=Homo sapiens GN=PSMB4 PE=1 SV=4	63	11	106.8	64.4	101.7	113.7	67.8	93.9	246.7
P28072	Proteasome subunit beta type-6 OS=Homo sapiens GN=PSMB6 PE=1 SV=4	59	10	103.8	59.5	103.0	97.0	81.5	75.4	201.1
P28074	Proteasome subunit beta type-5 OS=Homo sapiens GN=PSMB5 PE=1 SV=3	70	21	91.7	56.6	84.6	99.3	82.3	100.7	280.4
P28288	ATP-binding cassette sub-family D member 3 OS=Homo sapiens GN=ABCD3 PE=1 SV=1	54	45	61.5	127.2	128.9	144.4	104.9	42.6	13.8
P28290	Sperm-specific antigen 2 OS=Homo sapiens GN=SSFA2 PE=1 SV=3	33	33	74.3	106.7	124.6	137.0	120.7	62.0	25.1
P28331	NADH-ubiquinone oxidoreductase 75 kDa subunit, mitochondrial OS=Homo sapiens GN=NDUFS1 PE=1 SV=3	70	44	246.3	255.5	98.3	33.0	14.8	12.4	6.9
P28340	DNA polymerase delta catalytic subunit OS=Homo sapiens GN=POLD1 PE=1 SV=2	70	68	104.7	82.2	94.3	96.9	81.3	91.3	145.3
P28482	Mitogen-activated protein kinase 1 OS=Homo sapiens GN=MAPK1 PE=1 SV=3	61	22	104.2	103.3	110.5	107.5	91.3	73.4	117.6
P28715	DNA repair protein complementing XP-G cells OS=Homo sapiens GN=ERCC5 PE=1 SV=3	26	23	101.7	80.1	86.6	94.2	107.1	138.0	159.4
P28799	Granulins OS=Homo sapiens GN=GRN PE=1 SV=2	38	16	50.7	85.0	127.0	184.2	137.1	72.7	26.4
P28838	Cytosol aminopeptidase OS=Homo sapiens GN=LAP3 PE=1 SV=3	82	43	189.3	179.3	100.3	63.3	39.6	37.4	69.2
P28907	ADP-ribosyl cyclase/cyclic ADP-ribose hydrolase 1 OS=Homo sapiens GN=CD38 PE=1 SV=2	55	28	55.5	103.7	128.3	133.6	122.7	66.5	23.8
P28908	Tumor necrosis factor receptor superfamily member 8 OS=Homo sapiens GN=TNFRSF8 PE=1 SV=1	41	22	51.6	92.9	126.5	130.4	127.8	65.6	21.5
P29016	T-cell surface glycoprotein CD1b OS=Homo sapiens GN=CD1B PE=1 SV=1	26	7	59.1	77.0	122.4	171.0	115.0	100.0	60.7
P29084	Transcription initiation factor IIE subunit beta OS=Homo sapiens GN=GTF2E2 PE=1 SV=1	70	20	112.7	80.0	105.6	101.6	95.3	105.7	156.7
P29144	Tripeptidyl-peptidase 2 OS=Homo sapiens GN=TPP2 PE=1 SV=4	61	73	89.0	70.0	86.1	93.3	107.4	143.0	152.8
P29218	Inositol monophosphatase 1 OS=Homo sapiens GN=IMPA1 PE=1 SV=1	56	14	117.9	69.6	112.2	121.0	78.1	73.1	154.6
P29323	Ephrin type-B receptor 2 OS=Homo sapiens GN=EPHB2 PE=1 SV=5	30	26	61.0	87.2	128.1	142.3	119.2	86.0	37.6
P29350	Tyrosine-protein phosphatase non-receptor type 6 OS=Homo sapiens GN=PTPN6 PE=1 SV=1	65	37	95.6	85.0	97.8	92.8	106.7	106.5	116.6
P29401	Transketolase OS=Homo sapiens GN=TKT PE=1 SV=3	83	49	91.6	64.8	106.5	93.5	90.8	83.8	180.4
P29558	RNA-binding motif, single-stranded-interacting protein 1 OS=Homo sapiens GN=RBMS1 PE=1 SV=3	52	13	51.8	45.5	59.8	83.4	161.0	217.6	144.0
P29590	Protein PML OS=Homo sapiens GN=PML PE=1 SV=3	50	43	116.1	80.3	101.0	92.9	81.9	78.0	151.1
P29597	Non-receptor tyrosine-protein kinase TYK2 OS=Homo sapiens GN=TYK2 PE=1 SV=3	42	42	65.8	98.5	122.5	119.9	125.5	69.3	35.7
P29692	Elongation factor 1-delta OS=Homo sapiens GN=EEF1D PE=1 SV=5	69	23	97.0	79.5	95.2	120.3	104.2	120.5	158.2
P29728	2'-5'-oligoadenylate synthase 2 OS=Homo sapiens GN=OAS2 PE=1 SV=3	34	27	74.9	128.4	101.0	115.9	98.0	91.0	58.0
P30038	Delta-1-pyrroline-5-carboxylate dehydrogenase, mitochondrial OS=Homo sapiens GN=ALDH4A1 PE=1 SV=3	51	25	236.0	242.3	96.3	32.8	24.7	21.6	17.9
P30040	Endoplasmic reticulum resident protein 29 OS=Homo sapiens GN=ERP29 PE=1 SV=4	67	21	61.0	102.0	118.6	131.0	156.4	65.9	19.8
P30041	Peroxiredoxin-6 OS=Homo sapiens GN=PRDX6 PE=1 SV=3	71	22	128.5	82.9	119.5	121.3	69.6	66.6	132.5
P30042	ES1 protein homolog, mitochondrial OS=Homo sapiens GN=C21orf33 PE=1 SV=3	65	16	233.4	251.2	96.9	22.4	6.8	5.8	6.6
P30043	Flavin reductase (NADPH) OS=Homo sapiens GN=BLVRB PE=1 SV=3	67	9	113.2	90.4	119.6	97.4	71.0	70.4	105.5
P30044	Peroxiredoxin-5, mitochondrial OS=Homo sapiens GN=PRDX5 PE=1 SV=4	62	16	183.4	177.3	102.0	77.2	42.6	32.6	51.8
P30046	D-dopachrome decarboxylase OS=Homo sapiens GN=DDT PE=1 SV=3	40	5	148.7	81.4	107.9	109.3	67.1	59.7	134.6
P30048	Thioredoxin-dependent peroxide reductase, mitochondrial OS=Homo sapiens GN=PRDX3 PE=1 SV=3	59	16	254.4	267.3	93.5	26.2	6.1	3.7	6.6
P30050	60S ribosomal protein L12 OS=Homo sapiens GN=RPL12 PE=1 SV=1	69	15	42.3	47.3	61.1	74.8	183.6	212.6	137.8
P30084	Enoyl-CoA hydratase, mitochondrial OS=Homo sapiens GN=ECHS1 PE=1 SV=4	73	25	212.2	252.0	85.5	18.1	7.8	9.6	8.7
P30085	UMP-CMP kinase OS=Homo sapiens GN=CMPK1 PE=1 SV=3	63	15	132.0	104.0	115.9	111.1	78.7	63.5	127.8
P30086	Phosphatidylethanolamine-binding protein 1 OS=Homo sapiens GN=PEBP1 PE=1 SV=3	81	16	125.0	77.5	112.7	119.6	80.6	72.8	144.9
P30101	Protein disulfide-isomerase A3 OS=Homo sapiens GN=PDIA3 PE=1 SV=4	85	64	63.7	82.8	116.7	141.9	148.2	74.7	24.4
P30153	Serine/threonine-protein phosphatase 2A 65 kDa regulatory subunit A alpha isoform OS=Homo sapiens GN=PPP2R1A PE=1 SV=4	67	49	107.6	72.1	118.6	110.0	88.6	77.6	123.0
P30154	Serine/threonine-protein phosphatase 2A 65 kDa regulatory subunit A beta isoform OS=Homo sapiens GN=PPP2R1B PE=1 SV=3	52	31	110.6	94.1	110.2	110.8	80.9	80.9	117.9
P30260	Cell division cycle protein 27 homolog OS=Homo sapiens GN=CDC27 PE=1 SV=2	45	33	88.7	54.9	76.3	83.0	109.7	155.6	176.9
P30405	Peptidyl-prolyl cis-trans isomerase F, mitochondrial OS=Homo sapiens GN=PPIF PE=1 SV=1	82	19	287.0	187.4	125.9	36.6	17.3	15.4	14.4
P30414	NK-tumor recognition protein OS=Homo sapiens GN=NKTR PE=1 SV=2	14	14	83.8	46.5	78.7	83.2	153.5	204.4	221.7
P30419	Glycylpeptide N-tetradecanoyltransferase 1 OS=Homo sapiens GN=NMT1 PE=1 SV=2	43	28	68.1	72.8	74.9	90.3	140.2	187.5	126.8
P30504	HLA class I histocompatibility antigen, Cw-4 alpha chain OS=Homo sapiens GN=HLA-C PE=1 SV=1	61	28	50.7	82.9	122.4	130.3	160.9	83.4	27.9
P30519	Heme oxygenase 2 OS=Homo sapiens GN=HMOX2 PE=1 SV=2	78	34	56.5	99.4	116.0	133.0	149.9	89.5	26.7
P30520	Adenylosuccinate synthetase isozyme 2 OS=Homo sapiens GN=ADSS PE=1 SV=3	52	28	119.7	79.4	115.2	117.2	83.1	74.9	156.4
P30533	Alpha-2-macroglobulin receptor-associated protein OS=Homo sapiens GN=LRPAP1 PE=1 SV=1	56	26	66.9	78.9	119.9	150.8	136.4	68.4	21.8
P30566	Adenylosuccinate lyase OS=Homo sapiens GN=ADSL PE=1 SV=2	67	28	115.9	79.1	109.0	107.0	76.1	66.1	143.2
P30622	CAP-Gly domain-containing linker protein 1 OS=Homo sapiens GN=CLIP1 PE=1 SV=2	43	58	106.0	91.1	111.4	103.8	102.4	78.7	113.8
P30626	Sorcin OS=Homo sapiens GN=SRI PE=1 SV=1	57	12	115.0	75.0	106.4	101.0	93.2	76.8	150.9
P30679	Guanine nucleotide-binding protein subunit alpha-15 OS=Homo sapiens GN=GNA15 PE=1 SV=2	42	17	54.3	103.1	133.8	126.4	128.9	67.7	24.9
P30825	High affinity cationic amino acid transporter 1 OS=Homo sapiens GN=SLC7A1 PE=1 SV=1	13	8	57.0	66.9	146.5	149.1	118.9	107.1	39.2
P30876	DNA-directed RNA polymerase II subunit RPB2 OS=Homo sapiens GN=POLR2B PE=1 SV=1	53	54	106.2	90.9	106.9	94.4	87.5	94.6	151.5
P31040	Succinate dehydrogenase [ubiquinone] flavoprotein subunit, mitochondrial OS=Homo sapiens GN=SDHA PE=1 SV=2	77	44	237.3	229.9	96.2	32.7	14.4	12.5	11.9
P31146	Coronin-1A OS=Homo sapiens GN=CORO1A PE=1 SV=4	65	48	95.9	109.0	146.8	125.6	90.2	43.9	52.1
P31150	Rab GDP dissociation inhibitor alpha OS=Homo sapiens GN=GDI1 PE=1 SV=2	80	40	112.6	79.6	113.1	120.8	91.0	74.6	163.5
P31153	S-adenosylmethionine synthase isoform type-2 OS=Homo sapiens GN=MAT2A PE=1 SV=1	67	35	115.2	79.6	100.6	110.1	63.9	66.7	149.4
P31350	Ribonucleoside-diphosphate reductase subunit M2 OS=Homo sapiens GN=RRM2 PE=1 SV=1	69	31	92.1	70.8	107.1	146.4	67.8	45.1	204.6
P31483	Nucleolysin TIA-1 isoform p40 OS=Homo sapiens GN=TIA1 PE=1 SV=3	58	19	77.2	58.8	77.6	85.8	152.5	185.5	137.3
P31689	DnaJ homolog subfamily A member 1 OS=Homo sapiens GN=DNAJA1 PE=1 SV=2	75	34	109.5	94.9	104.6	93.5	91.2	76.3	106.9
P31749	RAC-alpha serine/threonine-protein kinase OS=Homo sapiens GN=AKT1 PE=1 SV=2	63	26	68.8	111.1	120.1	121.3	115.7	63.2	58.1
P31751	RAC-beta serine/threonine-protein kinase OS=Homo sapiens GN=AKT2 PE=1 SV=2	64	29	66.4	102.1	120.7	129.7	118.0	75.2	60.0
P31785	Cytokine receptor common subunit gamma OS=Homo sapiens GN=IL2RG PE=1 SV=1	34	13	63.5	122.8	124.4	187.9	205.8	119.3	47.1
P31930	Cytochrome b-c1 complex subunit 1, mitochondrial OS=Homo sapiens GN=UQCRC1 PE=1 SV=3	73	33	237.0	260.3	100.2	31.6	15.9	9.4	7.6
P31937	3-hydroxyisobutyrate dehydrogenase, mitochondrial OS=Homo sapiens GN=HIBADH PE=1 SV=2	62	22	217.0	265.7	93.7	23.5	9.2	6.0	9.8
P31939	Bifunctional purine biosynthesis protein PURH OS=Homo sapiens GN=ATIC PE=1 SV=3	93	62	111.0	89.3	111.6	95.4	86.0	73.0	143.4
P31942	Heterogeneous nuclear ribonucleoprotein H3 OS=Homo sapiens GN=HNRNPH3 PE=1 SV=2	76	18	74.8	54.7	69.0	86.8	130.6	201.1	113.7
P31943	Heterogeneous nuclear ribonucleoprotein H OS=Homo sapiens GN=HNRNPH1 PE=1 SV=4	65	29	97.2	71.6	83.5	86.7	118.6	160.7	138.4
P31946	14-3-3 protein beta/alpha OS=Homo sapiens GN=YWHAB PE=1 SV=3	72	27	69.4	51.4	121.3	109.9	66.1	59.0	215.4
P31948	Stress-induced-phosphoprotein 1 OS=Homo sapiens GN=STIP1 PE=1 SV=1	77	82	117.6	82.0	119.1	111.6	79.1	63.4	135.8
P32119	Peroxiredoxin-2 OS=Homo sapiens GN=PRDX2 PE=1 SV=5	74	20	113.9	66.8	105.9	115.9	100.1	80.4	138.8
P32121	Beta-arrestin-2 OS=Homo sapiens GN=ARRB2 PE=1 SV=2	52	17	97.9	108.7	129.1	118.1	96.7	68.5	82.7
P32189	Glycerol kinase OS=Homo sapiens GN=GK PE=1 SV=3	45	21	201.8	261.9	135.7	60.7	46.8	27.7	27.9
P32321	Deoxycytidylate deaminase OS=Homo sapiens GN=DCTD PE=1 SV=2	70	7	141.5	83.0	147.3	131.2	116.3	75.3	166.1
P32322	Pyrroline-5-carboxylate reductase 1, mitochondrial OS=Homo sapiens GN=PYCR1 PE=1 SV=2	61	20	298.3	188.2	103.5	44.5	13.8	16.7	18.4
P32455	Guanylate-binding protein 1 OS=Homo sapiens GN=GBP1 PE=1 SV=2	50	33	125.7	82.7	109.9	113.6	76.7	70.3	136.3
P32519	ETS-related transcription factor Elf-1 OS=Homo sapiens GN=ELF1 PE=1 SV=2	37	14	114.5	114.2	82.9	76.9	104.7	128.7	108.4
P32780	General transcription factor IIH subunit 1 OS=Homo sapiens GN=GTF2H1 PE=1 SV=1	41	19	76.6	73.9	71.6	80.7	127.4	211.1	142.2
P32856	Syntaxin-2 OS=Homo sapiens GN=STX2 PE=2 SV=3	50	14	52.9	100.2	130.6	137.6	110.0	72.5	30.2
P32942	Intercellular adhesion molecule 3 OS=Homo sapiens GN=ICAM3 PE=1 SV=2	27	18	51.1	90.6	140.5	166.5	115.0	64.6	26.6
P32969	60S ribosomal protein L9 OS=Homo sapiens GN=RPL9 PE=1 SV=1	80	20	39.1	44.7	52.1	63.3	177.4	236.1	152.1
P33121	Long-chain-fatty-acid--CoA ligase 1 OS=Homo sapiens GN=ACSL1 PE=1 SV=1	50	30	86.1	128.5	120.4	126.8	107.4	57.5	22.8
P33176	Kinesin-1 heavy chain OS=Homo sapiens GN=KIF5B PE=1 SV=1	75	83	110.5	79.2	106.4	118.3	76.1	78.9	147.2
P33240	Cleavage stimulation factor subunit 2 OS=Homo sapiens GN=CSTF2 PE=1 SV=1	56	21	76.9	58.2	69.8	93.2	163.4	229.2	144.7
P33241	Lymphocyte-specific protein 1 OS=Homo sapiens GN=LSP1 PE=1 SV=1	51	14	73.0	110.4	144.7	130.0	102.8	48.7	47.1
P33316	Deoxyuridine 5'-triphosphate nucleotidohydrolase, mitochondrial OS=Homo sapiens GN=DUT PE=1 SV=4	56	16	167.8	96.2	125.9	105.8	72.9	72.8	142.2
P33527	Multidrug resistance-associated protein 1 OS=Homo sapiens GN=ABCC1 PE=1 SV=3	52	69	62.6	117.2	139.2	141.3	100.2	49.6	18.5
P33897	ATP-binding cassette sub-family D member 1 OS=Homo sapiens GN=ABCD1 PE=1 SV=2	30	19	66.8	113.0	141.5	147.8	127.5	46.7	12.1
P33981	Dual specificity protein kinase TTK OS=Homo sapiens GN=TTK PE=1 SV=2	50	31	129.7	141.5	105.0	95.4	76.9	82.8	68.6
P33991	DNA replication licensing factor MCM4 OS=Homo sapiens GN=MCM4 PE=1 SV=5	65	53	128.6	93.0	113.6	100.7	78.5	80.0	156.5
P33992	DNA replication licensing factor MCM5 OS=Homo sapiens GN=MCM5 PE=1 SV=5	65	49	105.4	76.4	92.9	88.2	78.5	99.0	189.9
P33993	DNA replication licensing factor MCM7 OS=Homo sapiens GN=MCM7 PE=1 SV=4	75	56	119.5	109.9	106.7	109.3	84.4	72.9	130.7
P34059	N-acetylgalactosamine-6-sulfatase OS=Homo sapiens GN=GALNS PE=1 SV=1	34	15	46.5	86.5	131.8	159.9	139.9	59.6	21.8
P34896	Serine hydroxymethyltransferase, cytosolic OS=Homo sapiens GN=SHMT1 PE=1 SV=1	55	24	114.8	75.8	98.9	113.4	81.2	105.4	167.2
P34897	Serine hydroxymethyltransferase, mitochondrial OS=Homo sapiens GN=SHMT2 PE=1 SV=3	84	50	288.2	235.5	103.6	25.2	9.5	9.7	11.3
P34913	Bifunctional epoxide hydrolase 2 OS=Homo sapiens GN=EPHX2 PE=1 SV=2	64	24	74.8	118.8	144.5	148.3	102.2	49.7	34.4
P34932	Heat shock 70 kDa protein 4 OS=Homo sapiens GN=HSPA4 PE=1 SV=4	84	91	109.3	71.5	108.8	127.9	76.9	67.5	161.0
P34947	G protein-coupled receptor kinase 5 OS=Homo sapiens GN=GRK5 PE=1 SV=1	25	11	55.5	107.1	133.4	151.9	135.7	72.2	34.7
P35080	Profilin-2 OS=Homo sapiens GN=PFN2 PE=1 SV=3	28	5	104.3	89.7	121.7	122.3	138.0	116.0	191.8
P35221	Catenin alpha-1 OS=Homo sapiens GN=CTNNA1 PE=1 SV=1	70	56	65.1	104.5	125.1	132.6	122.6	76.8	54.2
P35222	Catenin beta-1 OS=Homo sapiens GN=CTNNB1 PE=1 SV=1	54	32	62.9	115.0	127.2	136.4	122.2	70.1	24.7
P35232	Prohibitin OS=Homo sapiens GN=PHB PE=1 SV=1	93	32	250.7	265.6	105.7	30.1	13.3	5.0	5.3
P35236	Tyrosine-protein phosphatase non-receptor type 7 OS=Homo sapiens GN=PTPN7 PE=1 SV=3	67	20	122.0	105.8	126.7	101.2	87.4	67.7	132.5
P35240	Merlin OS=Homo sapiens GN=NF2 PE=1 SV=1	42	24	54.2	96.1	127.7	124.4	128.5	64.4	33.2
P35241	Radixin OS=Homo sapiens GN=RDX PE=1 SV=1	72	54	56.3	76.2	117.4	125.5	137.5	92.9	71.9
P35249	Replication factor C subunit 4 OS=Homo sapiens GN=RFC4 PE=1 SV=2	90	35	90.9	83.2	79.6	102.1	106.0	139.0	149.1
P35250	Replication factor C subunit 2 OS=Homo sapiens GN=RFC2 PE=1 SV=3	74	31	97.3	91.4	85.8	90.8	94.9	135.0	141.9
P35251	Replication factor C subunit 1 OS=Homo sapiens GN=RFC1 PE=1 SV=4	46	55	79.1	60.4	73.3	82.0	132.4	184.2	152.6
P35268	60S ribosomal protein L22 OS=Homo sapiens GN=RPL22 PE=1 SV=2	70	11	42.2	39.9	52.8	84.0	143.5	248.2	168.9
P35269	General transcription factor IIF subunit 1 OS=Homo sapiens GN=GTF2F1 PE=1 SV=2	45	28	106.2	53.9	90.9	113.2	101.7	154.4	189.1
P35270	Sepiapterin reductase OS=Homo sapiens GN=SPR PE=1 SV=1	58	14	167.2	151.5	111.3	90.7	53.9	50.2	93.5
P35527	Keratin, type I cytoskeletal 9 OS=Homo sapiens GN=KRT9 PE=1 SV=3	49	20	53.6	51.7	84.6	64.5	97.7	69.8	344.1
P35573	Glycogen debranching enzyme OS=Homo sapiens GN=AGL PE=1 SV=3	59	77	95.6	80.5	101.1	102.6	103.7	114.0	127.2
P35579	Myosin-9 OS=Homo sapiens GN=MYH9 PE=1 SV=4	78	216	91.3	91.3	114.0	112.3	77.6	49.9	147.9
P35580	Myosin-10 OS=Homo sapiens GN=MYH10 PE=1 SV=3	71	189	90.6	100.9	126.4	112.5	83.6	46.0	124.2
P35606	Coatomer subunit beta' OS=Homo sapiens GN=COPB2 PE=1 SV=2	72	62	98.4	109.0	123.8	120.9	71.2	53.4	96.8
P35610	Sterol O-acyltransferase 1 OS=Homo sapiens GN=SOAT1 PE=1 SV=3	27	15	73.8	119.0	109.2	120.4	143.5	72.0	22.2
P35611	Alpha-adducin OS=Homo sapiens GN=ADD1 PE=1 SV=2	62	44	70.3	101.0	120.4	115.5	101.2	82.3	71.2
P35612	Beta-adducin OS=Homo sapiens GN=ADD2 PE=1 SV=3	26	16	75.3	95.6	118.0	104.4	104.2	99.9	99.5
P35613	Basigin OS=Homo sapiens GN=BSG PE=1 SV=2	42	14	56.1	110.4	151.8	137.5	128.1	55.5	15.4
P35626	Beta-adrenergic receptor kinase 2 OS=Homo sapiens GN=ADRBK2 PE=1 SV=2	51	31	93.1	77.0	93.1	110.6	77.9	134.4	120.8
P35637	RNA-binding protein FUS OS=Homo sapiens GN=FUS PE=1 SV=1	37	25	51.5	45.5	63.3	86.3	157.8	215.9	154.5
P35658	Nuclear pore complex protein Nup214 OS=Homo sapiens GN=NUP214 PE=1 SV=2	33	48	103.5	99.9	118.1	119.2	110.5	64.3	73.2
P35659	Protein DEK OS=Homo sapiens GN=DEK PE=1 SV=1	43	25	124.2	81.3	77.8	61.2	99.2	106.4	99.6
P35754	Glutaredoxin-1 OS=Homo sapiens GN=GLRX PE=1 SV=2	81	7	140.9	88.0	112.7	124.9	83.1	68.1	137.1
P35813	Protein phosphatase 1A OS=Homo sapiens GN=PPM1A PE=1 SV=1	65	22	133.4	93.2	108.5	117.9	73.2	65.7	131.9
P35908	Keratin, type II cytoskeletal 2 epidermal OS=Homo sapiens GN=KRT2 PE=1 SV=2	73	41	42.2	38.6	63.9	60.4	155.8	69.1	302.3
P35914	Hydroxymethylglutaryl-CoA lyase, mitochondrial OS=Homo sapiens GN=HMGCL PE=1 SV=2	48	18	148.5	166.4	111.5	101.3	74.8	46.1	43.4
P35998	26S protease regulatory subunit 7 OS=Homo sapiens GN=PSMC2 PE=1 SV=3	82	43	108.4	95.1	103.5	101.9	71.3	72.4	150.7
P36404	ADP-ribosylation factor-like protein 2 OS=Homo sapiens GN=ARL2 PE=1 SV=4	53	11	171.6	137.4	84.9	113.9	40.5	60.2	114.9
P36405	ADP-ribosylation factor-like protein 3 OS=Homo sapiens GN=ARL3 PE=1 SV=2	75	12	139.0	65.0	126.0	128.5	64.8	52.8	129.7
P36507	Dual specificity mitogen-activated protein kinase kinase 2 OS=Homo sapiens GN=MAP2K2 PE=1 SV=1	56	26	138.8	111.9	104.2	100.0	65.8	51.7	103.3
P36542	ATP synthase subunit gamma, mitochondrial OS=Homo sapiens GN=ATP5C1 PE=1 SV=1	56	21	221.1	247.8	94.3	37.2	16.9	12.9	9.6
P36543	V-type proton ATPase subunit E 1 OS=Homo sapiens GN=ATP6V1E1 PE=1 SV=1	69	22	52.4	83.4	114.4	96.0	161.8	103.4	103.5
P36551	Oxygen-dependent coproporphyrinogen-III oxidase, mitochondrial OS=Homo sapiens GN=CPOX PE=1 SV=3	63	32	238.9	268.0	94.6	23.6	10.9	7.1	5.6
P36578	60S ribosomal protein L4 OS=Homo sapiens GN=RPL4 PE=1 SV=5	60	44	41.8	44.6	59.2	75.2	166.1	198.9	140.7
P36639	7,8-dihydro-8-oxoguanine triphosphatase OS=Homo sapiens GN=NUDT1 PE=1 SV=3	40	11	119.0	86.1	102.3	100.7	65.3	57.1	108.4
P36776	Lon protease homolog, mitochondrial OS=Homo sapiens GN=LONP1 PE=1 SV=2	66	69	235.7	252.6	102.2	30.1	14.6	11.9	11.8
P36871	Phosphoglucomutase-1 OS=Homo sapiens GN=PGM1 PE=1 SV=3	67	41	107.1	79.8	111.4	108.5	84.2	69.5	155.6
P36915	Guanine nucleotide-binding protein-like 1 OS=Homo sapiens GN=GNL1 PE=1 SV=2	48	27	107.1	92.1	107.4	97.9	76.3	66.3	125.9
P36956	Sterol regulatory element-binding protein 1 OS=Homo sapiens GN=SREBF1 PE=1 SV=2	17	18	65.1	60.6	115.3	129.4	149.3	110.5	59.8
P36957	Dihydrolipoyllysine-residue succinyltransferase component of 2-oxoglutarate dehydrogenase complex, mitochondrial OS=Homo sapiens GN=DLST PE=1 SV=4	37	17	280.2	264.4	89.5	30.2	9.6	12.0	15.3
P36969	Phospholipid hydroperoxide glutathione peroxidase, mitochondrial OS=Homo sapiens GN=GPX4 PE=1 SV=3	66	16	107.0	107.3	107.5	97.9	83.9	69.0	91.9
P37108	Signal recognition particle 14 kDa protein OS=Homo sapiens GN=SRP14 PE=1 SV=2	54	14	78.4	40.6	92.6	109.3	107.2	169.2	192.1
P37235	Hippocalcin-like protein 1 OS=Homo sapiens GN=HPCAL1 PE=1 SV=3	54	10	121.4	108.3	118.8	142.6	101.8	72.1	74.9
P37268	Squalene synthase OS=Homo sapiens GN=FDFT1 PE=1 SV=1	72	33	64.3	99.6	110.1	134.6	137.8	92.2	30.9
P37802	Transgelin-2 OS=Homo sapiens GN=TAGLN2 PE=1 SV=3	93	26	116.8	76.5	108.8	116.7	80.5	70.7	142.7
P37837	Transaldolase OS=Homo sapiens GN=TALDO1 PE=1 SV=2	59	32	120.0	59.5	113.2	124.4	85.0	70.7	171.4
P38117	Electron transfer flavoprotein subunit beta OS=Homo sapiens GN=ETFB PE=1 SV=3	88	28	208.3	247.0	94.1	31.3	20.5	19.0	21.8
P38159	RNA-binding motif protein, X chromosome OS=Homo sapiens GN=RBMX PE=1 SV=3	71	44	74.4	51.2	49.7	75.8	136.5	225.6	165.8
P38432	Coilin OS=Homo sapiens GN=COIL PE=1 SV=1	40	24	45.3	37.0	47.2	76.9	150.8	261.0	220.4
P38606	V-type proton ATPase catalytic subunit A OS=Homo sapiens GN=ATP6V1A PE=1 SV=2	82	43	77.7	80.9	103.8	128.5	109.0	93.3	93.7
P38646	Stress-70 protein, mitochondrial OS=Homo sapiens GN=HSPA9 PE=1 SV=2	71	72	230.5	265.5	94.9	27.8	11.6	10.4	9.8
P38919	Eukaryotic initiation factor 4A-III OS=Homo sapiens GN=EIF4A3 PE=1 SV=4	74	39	67.0	55.1	61.2	77.4	119.7	203.1	198.2
P38935	DNA-binding protein SMUBP-2 OS=Homo sapiens GN=IGHMBP2 PE=1 SV=3	66	62	56.5	52.0	62.2	86.7	135.0	218.1	138.5
P39019	40S ribosomal protein S19 OS=Homo sapiens GN=RPS19 PE=1 SV=2	74	20	40.9	35.6	56.6	113.9	128.1	181.9	195.1
P39023	60S ribosomal protein L3 OS=Homo sapiens GN=RPL3 PE=1 SV=2	77	52	48.1	48.8	59.2	78.9	155.0	219.2	156.3
P39656	Dolichyl-diphosphooligosaccharide--protein glycosyltransferase 48 kDa subunit OS=Homo sapiens GN=DDOST PE=1 SV=4	49	20	68.5	86.1	119.3	147.4	161.0	78.8	23.6
P39687	Acidic leucine-rich nuclear phosphoprotein 32 family member A OS=Homo sapiens GN=ANP32A PE=1 SV=1	58	20	123.3	72.2	120.2	114.8	83.4	69.0	143.6
P39748	Flap endonuclease 1 OS=Homo sapiens GN=FEN1 PE=1 SV=1	63	27	90.0	72.5	90.5	91.0	121.3	144.4	149.8
P40121	Macrophage-capping protein OS=Homo sapiens GN=CAPG PE=1 SV=2	61	20	120.7	84.0	116.3	105.8	88.2	64.7	124.0
P40222	Alpha-taxilin OS=Homo sapiens GN=TXLNA PE=1 SV=3	75	39	60.4	40.5	73.4	99.2	144.7	219.1	122.4
P40227	T-complex protein 1 subunit zeta OS=Homo sapiens GN=CCT6A PE=1 SV=3	85	50	122.9	78.0	111.3	106.0	80.8	85.9	133.3
P40306	Proteasome subunit beta type-10 OS=Homo sapiens GN=PSMB10 PE=1 SV=1	58	11	92.2	77.9	101.9	87.9	86.1	87.0	161.5
P40429	60S ribosomal protein L13a OS=Homo sapiens GN=RPL13A PE=1 SV=2	64	27	34.7	42.1	55.6	91.6	158.6	191.0	177.3
P40692	DNA mismatch repair protein Mlh1 OS=Homo sapiens GN=MLH1 PE=1 SV=1	55	33	105.3	64.6	103.4	94.1	96.8	98.4	158.7
P40763	Signal transducer and activator of transcription 3 OS=Homo sapiens GN=STAT3 PE=1 SV=2	59	41	110.8	109.3	117.7	97.8	86.7	69.2	118.5
P40818	Ubiquitin carboxyl-terminal hydrolase 8 OS=Homo sapiens GN=USP8 PE=1 SV=1	38	35	79.1	48.9	83.7	101.6	107.0	158.2	221.9
P40855	Peroxisomal biogenesis factor 19 OS=Homo sapiens GN=PEX19 PE=1 SV=1	59	18	105.2	99.7	128.5	136.8	86.6	55.6	93.0
P40925	Malate dehydrogenase, cytoplasmic OS=Homo sapiens GN=MDH1 PE=1 SV=4	58	26	101.3	61.1	108.6	113.8	89.3	93.2	152.9
P40926	Malate dehydrogenase, mitochondrial OS=Homo sapiens GN=MDH2 PE=1 SV=3	76	38	247.3	227.3	99.2	55.6	10.0	10.3	14.4
P40937	Replication factor C subunit 5 OS=Homo sapiens GN=RFC5 PE=1 SV=1	77	27	83.9	93.9	86.8	93.2	126.3	159.1	139.6
P40938	Replication factor C subunit 3 OS=Homo sapiens GN=RFC3 PE=1 SV=2	78	33	83.3	90.4	80.2	82.8	96.4	139.0	163.4
P40939	Trifunctional enzyme subunit alpha, mitochondrial OS=Homo sapiens GN=HADHA PE=1 SV=2	87	80	243.2	234.9	102.5	32.9	13.5	12.2	9.6
P41091	Eukaryotic translation initiation factor 2 subunit 3 OS=Homo sapiens GN=EIF2S3 PE=1 SV=3	65	37	61.9	56.0	60.6	76.2	109.1	211.0	194.8
P41214	Eukaryotic translation initiation factor 2D OS=Homo sapiens GN=EIF2D PE=1 SV=3	69	28	76.7	69.0	77.3	82.6	117.6	168.5	171.2
P41223	Protein BUD31 homolog OS=Homo sapiens GN=BUD31 PE=1 SV=2	69	12	41.0	36.8	60.8	124.5	93.4	139.9	262.0
P41227	N-alpha-acetyltransferase 10 OS=Homo sapiens GN=NAA10 PE=1 SV=1	86	15	108.6	67.2	95.9	111.4	75.2	93.6	138.6
P41236	Protein phosphatase inhibitor 2 OS=Homo sapiens GN=PPP1R2 PE=1 SV=2	34	8	110.4	70.9	112.6	104.4	92.9	60.0	143.1
P41240	Tyrosine-protein kinase CSK OS=Homo sapiens GN=CSK PE=1 SV=1	73	33	90.9	113.0	115.5	93.4	102.8	62.9	86.0
P41250	Glycine--tRNA ligase OS=Homo sapiens GN=GARS PE=1 SV=3	78	61	141.2	121.5	105.1	95.4	62.2	61.4	118.6
P41252	Isoleucine--tRNA ligase, cytoplasmic OS=Homo sapiens GN=IARS PE=1 SV=2	65	90	78.0	83.8	84.6	86.6	93.7	121.5	175.5
P41440	Folate transporter 1 OS=Homo sapiens GN=SLC19A1 PE=1 SV=3	19	10	55.3	101.6	131.9	143.6	131.0	77.7	21.7
P41567	Eukaryotic translation initiation factor 1 OS=Homo sapiens GN=EIF1 PE=1 SV=1	72	15	96.2	75.1	72.8	96.3	103.0	132.6	145.0
P41732	Tetraspanin-7 OS=Homo sapiens GN=TSPAN7 PE=1 SV=2	18	4	46.3	74.1	109.4	142.0	139.7	83.9	52.4
P42166	Lamina-associated polypeptide 2, isoform alpha OS=Homo sapiens GN=TMPO PE=1 SV=2	80	56	63.2	53.9	72.1	79.0	124.0	186.2	187.5
P42167	Lamina-associated polypeptide 2, isoforms beta/gamma OS=Homo sapiens GN=TMPO PE=1 SV=2	63	29	78.9	98.1	104.2	89.4	156.6	74.8	27.0
P42224	Signal transducer and activator of transcription 1-alpha/beta OS=Homo sapiens GN=STAT1 PE=1 SV=2	57	47	103.1	94.4	118.8	113.5	94.0	66.6	108.1
P42285	Superkiller viralicidic activity 2-like 2 OS=Homo sapiens GN=SKIV2L2 PE=1 SV=3	52	61	66.4	59.6	65.1	69.7	120.2	180.3	192.0
P42331	Rho GTPase-activating protein 25 OS=Homo sapiens GN=ARHGAP25 PE=1 SV=2	52	28	99.0	99.9	119.2	118.7	99.4	85.1	93.5
P42345	Serine/threonine-protein kinase mTOR OS=Homo sapiens GN=MTOR PE=1 SV=1	38	78	78.6	97.5	102.0	93.0	115.6	120.9	120.2
P42356	Phosphatidylinositol 4-kinase alpha OS=Homo sapiens GN=PI4KA PE=1 SV=3	31	54	83.2	108.8	135.3	124.9	131.8	113.2	78.8
P42566	Epidermal growth factor receptor substrate 15 OS=Homo sapiens GN=EPS15 PE=1 SV=2	54	36	92.9	111.4	125.5	130.5	88.1	50.9	64.3
P42574	Caspase-3 OS=Homo sapiens GN=CASP3 PE=1 SV=2	63	14	127.8	66.5	99.9	117.2	65.3	67.7	164.1
P42575	Caspase-2 OS=Homo sapiens GN=CASP2 PE=1 SV=2	53	20	120.3	89.8	108.1	99.1	71.1	68.3	135.6
P42677	40S ribosomal protein S27 OS=Homo sapiens GN=RPS27 PE=1 SV=3	45	8	61.8	47.3	67.3	73.0	152.2	217.1	136.9
P42694	Probable helicase with zinc finger domain OS=Homo sapiens GN=HELZ PE=1 SV=2	39	58	65.7	71.9	76.0	82.2	139.9	183.2	150.1
P42695	Condensin-2 complex subunit D3 OS=Homo sapiens GN=NCAPD3 PE=1 SV=2	31	39	69.3	65.3	75.2	86.5	135.1	177.9	121.5
P42696	RNA-binding protein 34 OS=Homo sapiens GN=RBM34 PE=1 SV=2	63	31	58.1	45.1	53.8	84.4	145.1	246.6	173.7
P42704	Leucine-rich PPR motif-containing protein, mitochondrial OS=Homo sapiens GN=LRPPRC PE=1 SV=3	79	124	218.6	251.3	89.5	24.1	11.9	10.1	10.8
P42765	3-ketoacyl-CoA thiolase, mitochondrial OS=Homo sapiens GN=ACAA2 PE=1 SV=2	86	33	225.9	263.8	95.8	30.4	15.4	13.9	15.8
P42766	60S ribosomal protein L35 OS=Homo sapiens GN=RPL35 PE=1 SV=2	52	11	43.8	37.5	41.4	94.6	132.5	237.9	172.3
P42768	Wiskott-Aldrich syndrome protein OS=Homo sapiens GN=WAS PE=1 SV=4	57	22	70.3	80.9	89.0	106.5	118.7	123.7	97.4
P42785	Lysosomal Pro-X carboxypeptidase OS=Homo sapiens GN=PRCP PE=1 SV=1	27	16	51.3	87.4	127.4	161.9	121.7	50.2	22.2
P42858	Huntingtin OS=Homo sapiens GN=HTT PE=1 SV=2	24	55	105.0	97.9	112.6	109.5	94.2	74.8	119.1
P42892	Endothelin-converting enzyme 1 OS=Homo sapiens GN=ECE1 PE=1 SV=2	44	31	55.1	52.3	97.7	139.9	123.8	128.4	109.6
P43007	Neutral amino acid transporter A OS=Homo sapiens GN=SLC1A4 PE=1 SV=1	29	14	56.9	100.3	136.3	164.1	115.3	58.2	18.9
P43034	Platelet-activating factor acetylhydrolase IB subunit alpha OS=Homo sapiens GN=PAFAH1B1 PE=1 SV=2	73	34	123.0	95.4	117.6	106.1	80.9	66.9	122.8
P43155	Carnitine O-acetyltransferase OS=Homo sapiens GN=CRAT PE=1 SV=5	39	20	213.6	231.2	103.3	41.9	34.0	20.1	15.1
P43243	Matrin-3 OS=Homo sapiens GN=MATR3 PE=1 SV=2	62	65	82.8	56.5	80.0	89.5	125.5	157.4	141.1
P43250	G protein-coupled receptor kinase 6 OS=Homo sapiens GN=GRK6 PE=1 SV=2	51	28	59.7	105.1	130.6	128.1	140.0	84.1	43.9
P43307	Translocon-associated protein subunit alpha OS=Homo sapiens GN=SSR1 PE=1 SV=3	21	4	71.9	110.0	116.0	161.6	121.5	65.6	12.7
P43378	Tyrosine-protein phosphatase non-receptor type 9 OS=Homo sapiens GN=PTPN9 PE=1 SV=1	32	15	66.1	69.6	81.4	100.5	131.4	141.8	107.3
P43403	Tyrosine-protein kinase ZAP-70 OS=Homo sapiens GN=ZAP70 PE=1 SV=1	83	53	101.0	73.8	120.7	111.6	102.8	76.7	105.5
P43487	Ran-specific GTPase-activating protein OS=Homo sapiens GN=RANBP1 PE=1 SV=1	68	12	142.0	39.6	122.9	169.0	46.3	68.4	155.9
P43490	Nicotinamide phosphoribosyltransferase OS=Homo sapiens GN=NAMPT PE=1 SV=1	70	27	122.8	76.6	106.3	125.6	65.5	73.8	148.6
P43686	26S protease regulatory subunit 6B OS=Homo sapiens GN=PSMC4 PE=1 SV=2	80	39	118.0	80.5	111.5	98.9	72.0	63.5	132.5
P43897	Elongation factor Ts, mitochondrial OS=Homo sapiens GN=TSFM PE=1 SV=2	65	29	249.6	222.6	90.9	30.5	12.7	11.3	9.8
P45880	Voltage-dependent anion-selective channel protein 2 OS=Homo sapiens GN=VDAC2 PE=1 SV=2	72	22	223.3	232.2	104.3	43.8	21.5	16.3	9.9
P45954	Short/branched chain specific acyl-CoA dehydrogenase, mitochondrial OS=Homo sapiens GN=ACADSB PE=1 SV=1	55	20	262.5	260.5	95.0	29.3	10.5	6.4	7.8
P45973	Chromobox protein homolog 5 OS=Homo sapiens GN=CBX5 PE=1 SV=1	73	16	147.3	126.3	91.6	85.2	67.9	66.9	67.8
P45974	Ubiquitin carboxyl-terminal hydrolase 5 OS=Homo sapiens GN=USP5 PE=1 SV=2	47	37	124.1	92.1	121.4	111.8	87.0	67.8	136.8
P45984	Mitogen-activated protein kinase 9 OS=Homo sapiens GN=MAPK9 PE=1 SV=2	36	13	108.8	83.1	106.3	105.1	85.5	77.8	155.7
P45985	Dual specificity mitogen-activated protein kinase kinase 4 OS=Homo sapiens GN=MAP2K4 PE=1 SV=1	29	8	100.8	106.3	106.7	124.4	83.8	84.0	175.6
P46013	Antigen KI-67 OS=Homo sapiens GN=MKI67 PE=1 SV=2	58	149	93.6	68.6	68.9	74.0	135.1	173.6	95.5
P46060	Ran GTPase-activating protein 1 OS=Homo sapiens GN=RANGAP1 PE=1 SV=1	60	32	104.2	100.2	114.7	119.2	101.3	67.8	92.8
P46063	ATP-dependent DNA helicase Q1 OS=Homo sapiens GN=RECQL PE=1 SV=3	58	36	91.8	80.8	71.7	84.7	117.3	186.2	160.6
P46087	Probable 28S rRNA (cytosine(4447)-C(5))-methyltransferase OS=Homo sapiens GN=NOP2 PE=1 SV=2	47	42	76.6	55.6	62.5	67.9	124.5	197.8	194.2
P46108	Adapter molecule crk OS=Homo sapiens GN=CRK PE=1 SV=2	55	14	105.1	85.4	117.8	118.9	95.7	73.8	100.3
P46109	Crk-like protein OS=Homo sapiens GN=CRKL PE=1 SV=1	66	20	120.2	88.1	114.7	110.0	81.9	48.1	96.6
P46379	Large proline-rich protein BAG6 OS=Homo sapiens GN=BAG6 PE=1 SV=2	43	32	104.0	91.0	104.6	102.2	91.1	65.7	108.4
P46459	Vesicle-fusing ATPase OS=Homo sapiens GN=NSF PE=1 SV=3	74	73	55.9	86.9	97.3	125.8	150.5	129.1	44.2
P46531	Neurogenic locus notch homolog protein 1 OS=Homo sapiens GN=NOTCH1 PE=1 SV=4	20	34	67.8	86.2	119.2	127.3	148.4	89.5	41.6
P46734	Dual specificity mitogen-activated protein kinase kinase 3 OS=Homo sapiens GN=MAP2K3 PE=1 SV=2	47	17	107.6	107.6	105.6	108.3	105.2	111.5	125.8
P46736	Lys-63-specific deubiquitinase BRCC36 OS=Homo sapiens GN=BRCC3 PE=1 SV=2	35	10	121.0	71.6	98.4	88.5	73.8	94.5	154.3
P46776	60S ribosomal protein L27a OS=Homo sapiens GN=RPL27A PE=1 SV=2	52	14	49.3	50.3	54.8	84.4	146.6	197.0	131.5
P46777	60S ribosomal protein L5 OS=Homo sapiens GN=RPL5 PE=1 SV=3	81	46	39.5	45.7	62.2	63.2	175.5	226.3	149.2
P46778	60S ribosomal protein L21 OS=Homo sapiens GN=RPL21 PE=1 SV=2	71	19	43.5	49.3	63.0	67.8	157.7	205.5	135.9
P46779	60S ribosomal protein L28 OS=Homo sapiens GN=RPL28 PE=1 SV=3	61	19	32.8	34.0	49.1	93.7	142.7	182.5	234.4
P46781	40S ribosomal protein S9 OS=Homo sapiens GN=RPS9 PE=1 SV=3	76	34	46.1	42.1	58.7	77.5	135.9	209.5	149.5
P46782	40S ribosomal protein S5 OS=Homo sapiens GN=RPS5 PE=1 SV=4	50	16	47.2	52.4	61.5	76.1	152.2	214.2	136.5
P46783	40S ribosomal protein S10 OS=Homo sapiens GN=RPS10 PE=1 SV=1	87	25	45.0	40.7	59.6	108.2	113.6	189.2	177.3
P46926	Glucosamine-6-phosphate isomerase 1 OS=Homo sapiens GN=GNPDA1 PE=1 SV=1	82	21	95.1	80.4	102.4	108.2	79.0	82.3	203.7
P46939	Utrophin OS=Homo sapiens GN=UTRN PE=1 SV=2	53	159	66.3	99.1	144.9	143.0	105.4	54.0	22.8
P46940	Ras GTPase-activating-like protein IQGAP1 OS=Homo sapiens GN=IQGAP1 PE=1 SV=1	68	126	85.0	99.2	121.7	127.1	94.6	62.3	90.9
P46976	Glycogenin-1 OS=Homo sapiens GN=GYG1 PE=1 SV=4	25	11	59.9	51.6	66.1	87.3	153.8	223.2	208.7
P46977	Dolichyl-diphosphooligosaccharide--protein glycosyltransferase subunit STT3A OS=Homo sapiens GN=STT3A PE=1 SV=2	30	29	62.8	98.1	133.8	151.0	121.8	67.3	18.2
P47755	F-actin-capping protein subunit alpha-2 OS=Homo sapiens GN=CAPZA2 PE=1 SV=3	84	20	95.6	98.1	111.1	133.9	77.3	72.7	125.6
P47756	F-actin-capping protein subunit beta OS=Homo sapiens GN=CAPZB PE=1 SV=4	65	23	100.7	85.7	112.2	122.1	81.6	68.4	97.7
P47813	Eukaryotic translation initiation factor 1A, X-chromosomal OS=Homo sapiens GN=EIF1AX PE=1 SV=2	55	12	76.3	55.0	78.4	82.1	103.1	154.1	209.6
P47897	Glutamine--tRNA ligase OS=Homo sapiens GN=QARS PE=1 SV=1	73	64	85.4	79.1	96.6	92.4	92.3	112.7	174.3
P47914	60S ribosomal protein L29 OS=Homo sapiens GN=RPL29 PE=1 SV=2	31	8	34.7	35.8	58.8	65.5	191.9	214.4	134.5
P47985	Cytochrome b-c1 complex subunit Rieske, mitochondrial OS=Homo sapiens GN=UQCRFS1 PE=1 SV=2	64	18	256.5	243.0	88.3	31.9	15.3	8.4	9.8
P48047	ATP synthase subunit O, mitochondrial OS=Homo sapiens GN=ATP5O PE=1 SV=1	80	22	270.8	248.0	112.6	35.1	12.0	10.9	7.9
P48059	LIM and senescent cell antigen-like-containing domain protein 1 OS=Homo sapiens GN=LIMS1 PE=1 SV=4	66	22	70.8	99.4	114.1	141.6	113.9	68.1	45.8
P48147	Prolyl endopeptidase OS=Homo sapiens GN=PREP PE=1 SV=2	70	48	105.8	88.9	105.7	109.0	72.5	71.4	159.6
P48426	Phosphatidylinositol 5-phosphate 4-kinase type-2 alpha OS=Homo sapiens GN=PIP4K2A PE=1 SV=2	40	23	76.1	107.3	127.3	151.8	93.8	50.0	32.9
P48444	Coatomer subunit delta OS=Homo sapiens GN=ARCN1 PE=1 SV=1	67	39	94.0	100.6	117.5	115.7	81.9	63.3	113.6
P48449	Lanosterol synthase OS=Homo sapiens GN=LSS PE=1 SV=1	56	41	70.0	106.0	115.9	119.2	143.2	89.3	34.7
P48454	Serine/threonine-protein phosphatase 2B catalytic subunit gamma isoform OS=Homo sapiens GN=PPP3CC PE=1 SV=3	21	10	97.0	77.2	116.2	126.3	89.8	78.0	105.3
P48506	Glutamate--cysteine ligase catalytic subunit OS=Homo sapiens GN=GCLC PE=1 SV=2	37	25	105.8	77.1	106.2	103.0	86.7	68.8	155.8
P48553	Trafficking protein particle complex subunit 10 OS=Homo sapiens GN=TRAPPC10 PE=1 SV=2	28	22	94.0	65.0	98.2	147.1	94.7	114.6	105.6
P48556	26S proteasome non-ATPase regulatory subunit 8 OS=Homo sapiens GN=PSMD8 PE=1 SV=2	45	23	107.6	96.9	101.8	95.9	70.4	73.7	150.4
P48634	Protein PRRC2A OS=Homo sapiens GN=PRRC2A PE=1 SV=3	42	71	58.5	52.5	65.4	81.0	134.6	194.1	207.1
P48637	Glutathione synthetase OS=Homo sapiens GN=GSS PE=1 SV=1	63	31	109.6	70.7	110.3	137.1	78.2	88.7	204.1
P48643	T-complex protein 1 subunit epsilon OS=Homo sapiens GN=CCT5 PE=1 SV=1	87	61	111.5	84.8	108.2	116.6	77.0	70.9	130.3
P48651	Phosphatidylserine synthase 1 OS=Homo sapiens GN=PTDSS1 PE=1 SV=1	25	11	83.9	102.4	110.3	153.6	97.8	91.6	40.9
P48723	Heat shock 70 kDa protein 13 OS=Homo sapiens GN=HSPA13 PE=1 SV=1	42	19	74.8	104.7	122.7	163.4	147.8	99.8	28.3
P48729	Casein kinase I isoform alpha OS=Homo sapiens GN=CSNK1A1 PE=1 SV=2	53	19	81.2	85.5	88.6	87.2	98.4	122.0	129.5
P48735	Isocitrate dehydrogenase [NADP], mitochondrial OS=Homo sapiens GN=IDH2 PE=1 SV=2	78	47	239.5	256.3	92.2	27.1	11.3	12.2	9.6
P48739	Phosphatidylinositol transfer protein beta isoform OS=Homo sapiens GN=PITPNB PE=1 SV=2	82	24	138.1	130.9	91.9	107.0	63.4	62.7	119.4
P48960	CD97 antigen OS=Homo sapiens GN=CD97 PE=1 SV=4	34	20	57.0	114.4	122.4	130.3	113.4	74.1	28.8
P49005	DNA polymerase delta subunit 2 OS=Homo sapiens GN=POLD2 PE=1 SV=1	61	24	117.6	86.0	101.2	96.1	81.5	85.9	174.0
P49006	MARCKS-related protein OS=Homo sapiens GN=MARCKSL1 PE=1 SV=2	86	14	50.8	95.9	129.1	135.0	168.7	119.8	53.4
P49069	Calcium signal-modulating cyclophilin ligand OS=Homo sapiens GN=CAMLG PE=1 SV=1	57	14	57.6	98.7	121.3	134.9	167.1	88.3	30.3
P49137	MAP kinase-activated protein kinase 2 OS=Homo sapiens GN=MAPKAPK2 PE=1 SV=1	52	20	131.3	110.4	115.1	97.7	81.5	74.9	150.3
P49189	4-trimethylaminobutyraldehyde dehydrogenase OS=Homo sapiens GN=ALDH9A1 PE=1 SV=3	66	30	182.5	154.1	96.4	72.0	37.9	41.7	82.4
P49207	60S ribosomal protein L34 OS=Homo sapiens GN=RPL34 PE=1 SV=3	50	12	44.9	29.0	58.4	85.1	144.4	220.5	153.5
P49247	Ribose-5-phosphate isomerase OS=Homo sapiens GN=RPIA PE=1 SV=3	66	15	129.7	92.4	117.0	106.4	72.1	74.4	142.9
P49257	Protein ERGIC-53 OS=Homo sapiens GN=LMAN1 PE=1 SV=2	57	35	77.9	59.2	132.3	195.2	89.2	118.8	40.1
P49321	Nuclear autoantigenic sperm protein OS=Homo sapiens GN=NASP PE=1 SV=2	65	39	119.9	59.9	122.8	122.6	76.7	72.7	179.4
P49327	Fatty acid synthase OS=Homo sapiens GN=FASN PE=1 SV=3	57	125	115.6	89.3	107.9	109.0	79.4	76.9	158.1
P49336	Cyclin-dependent kinase 8 OS=Homo sapiens GN=CDK8 PE=1 SV=1	26	8	77.8	71.5	69.4	76.1	120.0	205.3	140.0
P49354	Protein farnesyltransferase/geranylgeranyltransferase type-1 subunit alpha OS=Homo sapiens GN=FNTA PE=1 SV=1	40	14	112.8	84.9	99.0	119.8	64.5	73.9	173.1
P49366	Deoxyhypusine synthase OS=Homo sapiens GN=DHPS PE=1 SV=1	71	20	102.8	71.3	107.1	113.9	80.9	74.5	155.9
P49368	T-complex protein 1 subunit gamma OS=Homo sapiens GN=CCT3 PE=1 SV=4	76	53	97.5	78.8	101.9	100.7	84.9	90.1	147.0
P49411	Elongation factor Tu, mitochondrial OS=Homo sapiens GN=TUFM PE=1 SV=2	76	41	255.0	253.4	94.3	27.0	9.7	8.3	8.2
P49454	Centromere protein F OS=Homo sapiens GN=CENPF PE=1 SV=2	53	157	137.3	128.2	87.5	74.4	86.1	99.4	69.3
P49458	Signal recognition particle 9 kDa protein OS=Homo sapiens GN=SRP9 PE=1 SV=2	66	9	42.0	26.7	76.8	160.8	55.8	117.6	274.8
P49588	Alanine--tRNA ligase, cytoplasmic OS=Homo sapiens GN=AARS PE=1 SV=2	68	69	118.2	82.9	109.7	118.2	75.1	72.3	152.6
P49589	Cysteine--tRNA ligase, cytoplasmic OS=Homo sapiens GN=CARS PE=1 SV=3	55	48	106.2	78.2	100.7	104.8	82.8	79.5	153.6
P49590	Probable histidine--tRNA ligase, mitochondrial OS=Homo sapiens GN=HARS2 PE=1 SV=1	63	37	243.1	213.6	93.6	28.9	12.0	10.1	13.3
P49591	Serine--tRNA ligase, cytoplasmic OS=Homo sapiens GN=SARS PE=1 SV=3	59	33	87.6	78.3	95.5	103.0	121.4	118.3	107.8
P49593	Protein phosphatase 1F OS=Homo sapiens GN=PPM1F PE=1 SV=3	43	11	114.1	88.6	117.5	107.7	87.1	78.1	159.5
P49642	DNA primase small subunit OS=Homo sapiens GN=PRIM1 PE=1 SV=1	48	19	104.1	76.4	92.2	91.2	95.4	107.3	143.4
P49643	DNA primase large subunit OS=Homo sapiens GN=PRIM2 PE=1 SV=2	48	22	99.5	69.8	102.4	97.9	89.6	102.1	147.0
P49674	Casein kinase I isoform epsilon OS=Homo sapiens GN=CSNK1E PE=1 SV=1	51	23	99.9	43.3	93.0	81.3	102.9	156.6	197.3
P49720	Proteasome subunit beta type-3 OS=Homo sapiens GN=PSMB3 PE=1 SV=2	56	15	98.6	63.0	87.9	98.5	71.3	94.8	226.8
P49721	Proteasome subunit beta type-2 OS=Homo sapiens GN=PSMB2 PE=1 SV=1	71	23	100.2	60.3	100.7	109.0	72.5	85.1	215.2
P49736	DNA replication licensing factor MCM2 OS=Homo sapiens GN=MCM2 PE=1 SV=4	67	68	107.2	86.7	110.0	94.4	82.6	66.8	153.3
P49748	Very long-chain specific acyl-CoA dehydrogenase, mitochondrial OS=Homo sapiens GN=ACADVL PE=1 SV=1	69	47	224.8	245.6	98.6	31.0	15.2	14.7	9.5
P49750	YLP motif-containing protein 1 OS=Homo sapiens GN=YLPM1 PE=1 SV=3	37	63	68.1	52.0	59.6	73.2	157.4	210.3	136.7
P49754	Vacuolar protein sorting-associated protein 41 homolog OS=Homo sapiens GN=VPS41 PE=1 SV=3	26	16	58.7	80.6	121.2	126.4	121.4	72.0	66.1
P49755	Transmembrane emp24 domain-containing protein 10 OS=Homo sapiens GN=TMED10 PE=1 SV=2	53	18	60.9	96.5	112.6	115.9	152.8	98.7	30.1
P49756	RNA-binding protein 25 OS=Homo sapiens GN=RBM25 PE=1 SV=3	43	39	51.4	41.7	55.3	71.9	157.8	233.0	171.0
P49757	Protein numb homolog OS=Homo sapiens GN=NUMB PE=1 SV=2	33	23	52.5	92.2	114.9	139.0	113.9	92.3	51.9
P49768	Presenilin-1 OS=Homo sapiens GN=PSEN1 PE=1 SV=1	25	9	58.6	103.9	136.9	153.5	140.0	93.4	39.1
P49770	Translation initiation factor eIF-2B subunit beta OS=Homo sapiens GN=EIF2B2 PE=1 SV=3	42	13	133.5	85.6	107.3	101.3	85.4	97.7	125.0
P49773	Histidine triad nucleotide-binding protein 1 OS=Homo sapiens GN=HINT1 PE=1 SV=2	86	12	141.1	82.0	115.2	124.1	70.3	57.2	117.9
P49790	Nuclear pore complex protein Nup153 OS=Homo sapiens GN=NUP153 PE=1 SV=2	47	49	123.2	94.8	102.2	98.6	95.6	71.2	135.6
P49792	E3 SUMO-protein ligase RanBP2 OS=Homo sapiens GN=RANBP2 PE=1 SV=2	56	171	86.9	94.8	120.4	137.4	120.7	60.5	55.6
P49815	Tuberin OS=Homo sapiens GN=TSC2 PE=1 SV=2	30	38	107.5	106.9	103.8	94.0	102.6	104.3	118.1
P49821	NADH dehydrogenase [ubiquinone] flavoprotein 1, mitochondrial OS=Homo sapiens GN=NDUFV1 PE=1 SV=4	71	33	233.8	273.1	88.8	30.9	14.1	12.8	9.4
P49840	Glycogen synthase kinase-3 alpha OS=Homo sapiens GN=GSK3A PE=1 SV=2	59	21	89.3	97.4	101.5	108.8	105.5	88.8	96.7
P49841	Glycogen synthase kinase-3 beta OS=Homo sapiens GN=GSK3B PE=1 SV=2	69	25	83.7	95.0	106.0	94.7	115.3	109.7	110.7
P49848	Transcription initiation factor TFIID subunit 6 OS=Homo sapiens GN=TAF6 PE=1 SV=1	42	23	115.7	102.8	81.9	81.2	95.3	96.1	92.3
P49903	Selenide, water dikinase 1 OS=Homo sapiens GN=SEPHS1 PE=1 SV=2	59	15	119.8	80.8	109.3	105.8	91.6	76.4	145.2
P49915	GMP synthase [glutamine-hydrolyzing] OS=Homo sapiens GN=GMPS PE=1 SV=1	81	56	123.1	77.6	117.1	119.4	72.3	64.2	146.3
P49916	DNA ligase 3 OS=Homo sapiens GN=LIG3 PE=1 SV=2	54	52	103.3	99.3	84.7	71.0	100.9	111.7	97.2
P49917	DNA ligase 4 OS=Homo sapiens GN=LIG4 PE=1 SV=2	45	28	91.1	112.2	98.9	96.0	108.2	99.1	112.4
P49959	Double-strand break repair protein MRE11A OS=Homo sapiens GN=MRE11A PE=1 SV=3	51	34	101.5	107.3	91.9	84.6	93.5	88.2	110.8
P50148	Guanine nucleotide-binding protein G(q) subunit alpha OS=Homo sapiens GN=GNAQ PE=1 SV=4	77	35	59.1	109.1	129.0	159.5	112.7	69.3	26.7
P50213	Isocitrate dehydrogenase [NAD] subunit alpha, mitochondrial OS=Homo sapiens GN=IDH3A PE=1 SV=1	59	30	293.8	237.8	107.0	32.3	11.4	11.0	12.1
P50238	Cysteine-rich protein 1 OS=Homo sapiens GN=CRIP1 PE=1 SV=3	79	6	58.9	67.7	151.6	60.7	113.0	65.2	113.0
P50395	Rab GDP dissociation inhibitor beta OS=Homo sapiens GN=GDI2 PE=1 SV=2	88	54	110.5	88.9	110.0	132.1	81.5	68.5	162.9
P50402	Emerin OS=Homo sapiens GN=EMD PE=1 SV=1	72	19	67.2	101.9	116.7	131.6	136.5	76.8	28.4
P50416	Carnitine O-palmitoyltransferase 1, liver isoform OS=Homo sapiens GN=CPT1A PE=1 SV=2	47	32	103.1	150.0	107.2	102.1	99.3	58.9	22.5
P50452	Serpin B8 OS=Homo sapiens GN=SERPINB8 PE=1 SV=2	53	24	102.8	72.0	107.9	120.3	78.2	86.6	179.0
P50454	Serpin H1 OS=Homo sapiens GN=SERPINH1 PE=1 SV=2	61	24	69.3	96.1	114.7	158.9	126.3	73.1	20.7
P50502	Hsc70-interacting protein OS=Homo sapiens GN=ST13 PE=1 SV=2	40	20	114.2	76.7	114.8	102.5	88.0	63.7	127.4
P50542	Peroxisomal targeting signal 1 receptor OS=Homo sapiens GN=PEX5 PE=1 SV=3	51	22	101.9	113.9	136.9	133.5	114.6	54.3	71.8
P50552	Vasodilator-stimulated phosphoprotein OS=Homo sapiens GN=VASP PE=1 SV=3	56	22	92.0	112.1	108.8	98.2	119.8	102.4	68.9
P50570	Dynamin-2 OS=Homo sapiens GN=DNM2 PE=1 SV=2	67	64	80.2	106.9	117.1	130.8	88.5	70.6	69.4
P50579	Methionine aminopeptidase 2 OS=Homo sapiens GN=METAP2 PE=1 SV=1	58	25	73.6	64.4	74.1	79.0	127.1	171.4	141.0
P50583	Bis(5'-nucleosyl)-tetraphosphatase [asymmetrical] OS=Homo sapiens GN=NUDT2 PE=1 SV=3	71	8	130.1	84.5	106.1	112.8	70.4	67.4	144.2
P50748	Kinetochore-associated protein 1 OS=Homo sapiens GN=KNTC1 PE=1 SV=1	15	29	96.0	94.9	104.1	101.5	79.9	66.0	137.9
P50750	Cyclin-dependent kinase 9 OS=Homo sapiens GN=CDK9 PE=1 SV=3	38	16	100.9	67.4	84.4	107.5	70.1	118.0	167.8
P50851	Lipopolysaccharide-responsive and beige-like anchor protein OS=Homo sapiens GN=LRBA PE=1 SV=4	28	65	110.8	88.3	121.6	133.8	75.8	73.9	135.4
P50897	Palmitoyl-protein thioesterase 1 OS=Homo sapiens GN=PPT1 PE=1 SV=1	53	18	52.1	87.0	139.5	162.8	142.8	41.6	15.1
P50914	60S ribosomal protein L14 OS=Homo sapiens GN=RPL14 PE=1 SV=4	54	17	40.4	47.9	51.1	92.7	129.0	181.7	168.1
P50990	T-complex protein 1 subunit theta OS=Homo sapiens GN=CCT8 PE=1 SV=4	83	60	110.7	81.1	107.5	117.1	85.5	73.5	141.5
P50991	T-complex protein 1 subunit delta OS=Homo sapiens GN=CCT4 PE=1 SV=4	82	45	104.3	89.3	103.3	98.9	87.7	97.4	135.8
P50995	Annexin A11 OS=Homo sapiens GN=ANXA11 PE=1 SV=1	47	27	120.3	82.2	101.0	118.1	82.5	92.7	140.6
P51003	Poly(A) polymerase alpha OS=Homo sapiens GN=PAPOLA PE=1 SV=4	30	17	100.2	84.5	98.4	104.9	81.8	83.3	132.9
P51114	Fragile X mental retardation syndrome-related protein 1 OS=Homo sapiens GN=FXR1 PE=1 SV=3	62	40	52.7	49.9	62.3	89.0	168.8	239.5	116.2
P51116	Fragile X mental retardation syndrome-related protein 2 OS=Homo sapiens GN=FXR2 PE=1 SV=2	64	35	39.7	43.0	59.9	79.7	170.6	251.7	119.5
P51148	Ras-related protein Rab-5C OS=Homo sapiens GN=RAB5C PE=1 SV=2	71	16	67.9	117.9	110.4	101.1	141.5	87.0	56.8
P51149	Ras-related protein Rab-7a OS=Homo sapiens GN=RAB7A PE=1 SV=1	88	27	69.2	104.3	110.9	145.8	120.1	82.7	37.4
P51151	Ras-related protein Rab-9A OS=Homo sapiens GN=RAB9A PE=1 SV=1	67	10	69.2	86.1	106.4	123.9	111.0	95.7	60.3
P51159	Ras-related protein Rab-27A OS=Homo sapiens GN=RAB27A PE=1 SV=3	41	10	69.8	108.1	112.0	112.2	118.6	79.1	38.5
P51178	1-phosphatidylinositol 4,5-bisphosphate phosphodiesterase delta-1 OS=Homo sapiens GN=PLCD1 PE=1 SV=2	19	10	94.8	93.1	135.6	122.2	90.4	90.1	81.8
P51398	28S ribosomal protein S29, mitochondrial OS=Homo sapiens GN=DAP3 PE=1 SV=1	72	30	244.1	261.0	83.8	23.5	8.4	8.4	12.8
P51532	Transcription activator BRG1 OS=Homo sapiens GN=SMARCA4 PE=1 SV=2	31	52	149.3	93.6	92.0	91.4	90.7	109.5	93.0
P51570	Galactokinase OS=Homo sapiens GN=GALK1 PE=1 SV=1	69	26	127.4	85.0	116.4	111.0	81.2	68.9	137.4
P51571	Translocon-associated protein subunit delta OS=Homo sapiens GN=SSR4 PE=1 SV=1	45	9	66.8	86.9	129.2	137.1	170.7	96.9	23.2
P51572	B-cell receptor-associated protein 31 OS=Homo sapiens GN=BCAP31 PE=1 SV=3	58	26	42.5	83.5	101.7	93.5	192.6	103.6	44.0
P51580	Thiopurine S-methyltransferase OS=Homo sapiens GN=TPMT PE=1 SV=1	40	12	107.8	77.5	109.2	110.3	82.9	66.8	150.3
P51610	Host cell factor 1 OS=Homo sapiens GN=HCFC1 PE=1 SV=2	48	68	88.9	62.0	75.6	85.3	112.8	161.4	171.2
P51648	Fatty aldehyde dehydrogenase OS=Homo sapiens GN=ALDH3A2 PE=1 SV=1	42	21	66.5	106.4	108.4	129.0	134.9	80.5	24.3
P51649	Succinate-semialdehyde dehydrogenase, mitochondrial OS=Homo sapiens GN=ALDH5A1 PE=1 SV=2	57	33	217.4	236.0	90.1	26.2	10.4	13.0	12.8
P51659	Peroxisomal multifunctional enzyme type 2 OS=Homo sapiens GN=HSD17B4 PE=1 SV=3	73	59	59.2	94.5	144.1	158.0	125.7	45.5	13.1
P51665	26S proteasome non-ATPase regulatory subunit 7 OS=Homo sapiens GN=PSMD7 PE=1 SV=2	51	16	93.2	97.7	105.5	72.7	98.5	78.0	174.4
P51692	Signal transducer and activator of transcription 5B OS=Homo sapiens GN=STAT5B PE=1 SV=2	35	26	109.4	93.8	120.0	96.6	86.8	77.5	132.5
P51784	Ubiquitin carboxyl-terminal hydrolase 11 OS=Homo sapiens GN=USP11 PE=1 SV=3	47	44	132.7	99.0	108.8	98.8	68.7	68.4	118.6
P51795	H(+)/Cl(-) exchange transporter 5 OS=Homo sapiens GN=CLCN5 PE=1 SV=1	17	12	35.2	60.9	78.7	113.9	155.1	154.1	77.1
P51798	H(+)/Cl(-) exchange transporter 7 OS=Homo sapiens GN=CLCN7 PE=1 SV=2	23	20	49.3	82.0	115.2	144.3	137.0	83.7	40.3
P51809	Vesicle-associated membrane protein 7 OS=Homo sapiens GN=VAMP7 PE=1 SV=3	67	18	43.8	80.1	89.6	106.2	182.3	173.1	106.3
P51828	Adenylate cyclase type 7 OS=Homo sapiens GN=ADCY7 PE=2 SV=1	17	14	59.9	97.8	120.4	132.6	116.1	82.0	31.2
P51858	Hepatoma-derived growth factor OS=Homo sapiens GN=HDGF PE=1 SV=1	72	19	118.5	64.2	108.3	117.4	80.9	76.3	147.9
P51991	Heterogeneous nuclear ribonucleoprotein A3 OS=Homo sapiens GN=HNRNPA3 PE=1 SV=2	62	38	82.0	50.3	56.3	66.2	126.2	247.5	150.3
P52209	6-phosphogluconate dehydrogenase, decarboxylating OS=Homo sapiens GN=PGD PE=1 SV=3	72	34	92.0	72.7	103.9	98.8	93.7	87.5	138.5
P52272	Heterogeneous nuclear ribonucleoprotein M OS=Homo sapiens GN=HNRNPM PE=1 SV=3	84	70	53.5	50.0	57.1	98.7	127.3	193.8	176.9
P52292	Importin subunit alpha-1 OS=Homo sapiens GN=KPNA2 PE=1 SV=1	66	25	109.9	88.2	104.0	93.8	95.9	83.4	128.1
P52294	Importin subunit alpha-5 OS=Homo sapiens GN=KPNA1 PE=1 SV=3	37	20	102.6	78.6	102.5	93.3	88.9	96.9	145.3
P52298	Nuclear cap-binding protein subunit 2 OS=Homo sapiens GN=NCBP2 PE=1 SV=1	57	12	79.3	39.1	64.7	117.1	90.8	235.1	266.3
P52306	Rap1 GTPase-GDP dissociation stimulator 1 OS=Homo sapiens GN=RAP1GDS1 PE=1 SV=3	59	33	112.1	102.1	99.5	98.1	71.1	63.0	129.7
P52333	Tyrosine-protein kinase JAK3 OS=Homo sapiens GN=JAK3 PE=1 SV=2	35	31	91.6	90.3	125.1	110.8	105.7	79.3	80.4
P52434	DNA-directed RNA polymerases I, II, and III subunit RPABC3 OS=Homo sapiens GN=POLR2H PE=1 SV=4	65	8	111.7	57.6	88.3	133.7	45.0	119.7	141.2
P52566	Rho GDP-dissociation inhibitor 2 OS=Homo sapiens GN=ARHGDIB PE=1 SV=3	91	26	124.5	76.9	111.1	116.1	75.3	71.1	146.6
P52594	Arf-GAP domain and FG repeat-containing protein 1 OS=Homo sapiens GN=AGFG1 PE=1 SV=2	38	19	74.0	110.5	151.4	139.5	102.2	49.2	41.7
P52597	Heterogeneous nuclear ribonucleoprotein F OS=Homo sapiens GN=HNRNPF PE=1 SV=3	72	24	111.3	71.1	102.0	101.3	86.8	82.4	144.7
P52630	Signal transducer and activator of transcription 2 OS=Homo sapiens GN=STAT2 PE=1 SV=1	29	21	88.2	121.0	123.9	115.6	116.3	76.6	61.1
P52732	Kinesin-like protein KIF11 OS=Homo sapiens GN=KIF11 PE=1 SV=2	68	77	92.4	96.9	99.0	96.4	77.6	70.7	131.0
P52756	RNA-binding protein 5 OS=Homo sapiens GN=RBM5 PE=1 SV=2	27	26	56.3	40.6	63.6	83.2	120.5	180.8	190.2
P52758	Ribonuclease UK114 OS=Homo sapiens GN=HRSP12 PE=1 SV=1	53	5	151.3	138.8	104.0	86.9	64.1	43.2	66.7
P52788	Spermine synthase OS=Homo sapiens GN=SMS PE=1 SV=2	64	17	128.2	88.6	116.0	107.5	78.6	76.4	142.5
P52789	Hexokinase-2 OS=Homo sapiens GN=HK2 PE=1 SV=2	53	46	197.7	208.3	96.2	47.6	36.4	36.8	42.1
P52815	39S ribosomal protein L12, mitochondrial OS=Homo sapiens GN=MRPL12 PE=1 SV=2	72	16	254.3	243.9	98.2	30.6	11.7	10.1	13.7
P52888	Thimet oligopeptidase OS=Homo sapiens GN=THOP1 PE=1 SV=2	40	31	117.8	76.9	102.4	107.2	79.3	78.5	151.7
P52907	F-actin-capping protein subunit alpha-1 OS=Homo sapiens GN=CAPZA1 PE=1 SV=3	81	23	98.9	81.1	123.0	118.3	92.6	67.5	114.1
P52948	Nuclear pore complex protein Nup98-Nup96 OS=Homo sapiens GN=NUP98 PE=1 SV=4	26	44	106.0	95.1	112.6	110.3	125.5	71.9	55.5
P53004	Biliverdin reductase A OS=Homo sapiens GN=BLVRA PE=1 SV=2	51	20	135.5	91.1	106.4	99.4	77.1	66.2	134.4
P53007	Tricarboxylate transport protein, mitochondrial OS=Homo sapiens GN=SLC25A1 PE=1 SV=2	62	24	222.9	200.5	106.1	38.3	21.2	20.3	13.8
P53041	Serine/threonine-protein phosphatase 5 OS=Homo sapiens GN=PPP5C PE=1 SV=1	57	29	114.2	78.4	112.6	109.7	80.1	76.7	158.4
P53350	Serine/threonine-protein kinase PLK1 OS=Homo sapiens GN=PLK1 PE=1 SV=1	61	39	89.3	100.1	92.8	86.2	104.8	107.8	79.5
P53365	Arfaptin-2 OS=Homo sapiens GN=ARFIP2 PE=1 SV=1	54	16	106.5	85.7	107.6	109.9	86.2	93.0	124.4
P53367	Arfaptin-1 OS=Homo sapiens GN=ARFIP1 PE=1 SV=2	47	18	109.7	60.3	101.6	137.7	78.3	84.9	158.4
P53396	ATP-citrate synthase OS=Homo sapiens GN=ACLY PE=1 SV=3	62	78	111.6	87.9	105.9	105.4	80.0	78.6	155.4
P53582	Methionine aminopeptidase 1 OS=Homo sapiens GN=METAP1 PE=1 SV=2	68	20	55.3	51.8	61.5	125.6	100.5	140.0	217.2
P53597	Succinyl-CoA ligase [ADP/GDP-forming] subunit alpha, mitochondrial OS=Homo sapiens GN=SUCLG1 PE=1 SV=4	55	23	243.8	216.7	103.1	25.0	9.2	6.3	7.4
P53602	Diphosphomevalonate decarboxylase OS=Homo sapiens GN=MVD PE=1 SV=1	57	17	132.2	81.6	104.2	109.5	73.5	81.2	133.3
P53609	Geranylgeranyl transferase type-1 subunit beta OS=Homo sapiens GN=PGGT1B PE=1 SV=2	22	9	124.0	81.9	117.1	114.3	74.9	65.5	130.1
P53611	Geranylgeranyl transferase type-2 subunit beta OS=Homo sapiens GN=RABGGTB PE=1 SV=2	15	5	118.9	82.5	114.3	112.0	76.5	71.6	145.5
P53618	Coatomer subunit beta OS=Homo sapiens GN=COPB1 PE=1 SV=3	59	70	106.2	121.4	119.4	111.7	69.6	54.4	93.7
P53621	Coatomer subunit alpha OS=Homo sapiens GN=COPA PE=1 SV=2	67	92	94.5	101.0	123.1	116.8	77.3	64.1	96.9
P53634	Dipeptidyl peptidase 1 OS=Homo sapiens GN=CTSC PE=1 SV=2	51	21	52.3	92.7	140.3	174.8	128.0	53.0	16.1
P53671	LIM domain kinase 2 OS=Homo sapiens GN=LIMK2 PE=1 SV=1	40	16	85.9	87.0	82.3	82.1	72.0	115.2	152.0
P53677	AP-3 complex subunit mu-2 OS=Homo sapiens GN=AP3M2 PE=2 SV=1	35	13	114.9	106.9	125.2	141.2	94.4	94.7	129.2
P53701	Cytochrome c-type heme lyase OS=Homo sapiens GN=HCCS PE=1 SV=1	52	19	261.2	219.6	111.1	35.5	16.4	8.1	4.6
P53801	Pituitary tumor-transforming gene 1 protein-interacting protein OS=Homo sapiens GN=PTTG1IP PE=1 SV=1	23	4	42.1	72.0	109.3	133.3	168.9	92.5	36.4
P53814	Smoothelin OS=Homo sapiens GN=SMTN PE=1 SV=7	21	15	85.7	54.9	85.9	120.4	114.7	114.9	114.7
P53985	Monocarboxylate transporter 1 OS=Homo sapiens GN=SLC16A1 PE=1 SV=3	20	13	55.6	105.9	138.0	142.0	122.0	51.9	19.3
P53990	IST1 homolog OS=Homo sapiens GN=IST1 PE=1 SV=1	40	14	89.2	82.3	113.0	119.1	127.6	97.3	95.6
P53992	Protein transport protein Sec24C OS=Homo sapiens GN=SEC24C PE=1 SV=3	57	46	84.4	145.5	118.9	89.8	91.3	76.2	54.8
P53999	Activated RNA polymerase II transcriptional coactivator p15 OS=Homo sapiens GN=SUB1 PE=1 SV=3	69	15	66.9	52.0	71.9	183.9	77.4	91.4	219.6
P54098	DNA polymerase subunit gamma-1 OS=Homo sapiens GN=POLG PE=1 SV=1	43	45	218.3	231.6	95.9	35.2	16.1	18.8	19.6
P54105	Methylosome subunit pICln OS=Homo sapiens GN=CLNS1A PE=1 SV=1	67	8	141.4	84.2	111.6	113.4	82.1	78.5	134.3
P54132	Bloom syndrome protein OS=Homo sapiens GN=BLM PE=1 SV=1	43	49	63.2	64.6	67.1	78.3	144.1	202.8	139.8
P54136	Arginine--tRNA ligase, cytoplasmic OS=Homo sapiens GN=RARS PE=1 SV=2	74	66	82.8	73.3	88.6	94.2	89.2	123.8	183.8
P54577	Tyrosine--tRNA ligase, cytoplasmic OS=Homo sapiens GN=YARS PE=1 SV=4	85	63	104.6	78.4	98.5	111.0	97.7	105.0	140.0
P54578	Ubiquitin carboxyl-terminal hydrolase 14 OS=Homo sapiens GN=USP14 PE=1 SV=3	82	46	111.7	80.6	114.2	110.5	83.9	69.2	140.9
P54619	5'-AMP-activated protein kinase subunit gamma-1 OS=Homo sapiens GN=PRKAG1 PE=1 SV=1	58	22	96.2	99.3	123.0	127.7	86.3	69.5	96.6
P54687	Branched-chain-amino-acid aminotransferase, cytosolic OS=Homo sapiens GN=BCAT1 PE=1 SV=3	44	15	113.2	86.6	120.4	115.5	83.5	81.7	148.9
P54709	Sodium/potassium-transporting ATPase subunit beta-3 OS=Homo sapiens GN=ATP1B3 PE=1 SV=1	70	18	60.2	113.2	143.0	138.4	122.1	53.0	22.6
P54725	UV excision repair protein RAD23 homolog A OS=Homo sapiens GN=RAD23A PE=1 SV=1	71	19	123.3	103.9	110.3	104.8	84.6	51.8	73.9
P54727	UV excision repair protein RAD23 homolog B OS=Homo sapiens GN=RAD23B PE=1 SV=1	53	19	153.9	90.8	115.7	127.9	61.6	50.8	103.7
P54819	Adenylate kinase 2, mitochondrial OS=Homo sapiens GN=AK2 PE=1 SV=2	77	21	203.1	257.6	91.9	40.2	22.8	19.1	28.2
P54886	Delta-1-pyrroline-5-carboxylate synthase OS=Homo sapiens GN=ALDH18A1 PE=1 SV=2	64	54	306.8	246.6	76.6	22.3	13.8	11.3	12.9
P54920	Alpha-soluble NSF attachment protein OS=Homo sapiens GN=NAPA PE=1 SV=3	95	32	49.0	85.5	98.9	137.8	137.5	124.4	68.1
P55010	Eukaryotic translation initiation factor 5 OS=Homo sapiens GN=EIF5 PE=1 SV=2	52	28	114.7	85.8	96.9	91.1	93.0	117.1	144.7
P55011	Solute carrier family 12 member 2 OS=Homo sapiens GN=SLC12A2 PE=1 SV=1	38	46	61.1	114.2	131.7	141.7	113.7	56.8	22.5
P55036	26S proteasome non-ATPase regulatory subunit 4 OS=Homo sapiens GN=PSMD4 PE=1 SV=1	48	18	124.9	98.1	103.7	107.7	73.4	76.8	119.1
P55039	Developmentally-regulated GTP-binding protein 2 OS=Homo sapiens GN=DRG2 PE=1 SV=1	72	28	92.2	91.2	92.5	92.5	101.8	112.5	125.3
P55060	Exportin-2 OS=Homo sapiens GN=CSE1L PE=1 SV=3	53	52	118.0	87.8	115.8	113.7	73.2	63.8	138.0
P55072	Transitional endoplasmic reticulum ATPase OS=Homo sapiens GN=VCP PE=1 SV=4	81	86	83.4	94.4	111.3	122.8	117.2	72.9	103.1
P55081	Microfibrillar-associated protein 1 OS=Homo sapiens GN=MFAP1 PE=1 SV=2	36	18	79.1	43.8	82.1	99.8	112.1	142.7	178.1
P55084	Trifunctional enzyme subunit beta, mitochondrial OS=Homo sapiens GN=HADHB PE=1 SV=3	79	44	231.1	253.3	96.3	28.7	10.4	9.2	5.9
P55145	Mesencephalic astrocyte-derived neurotrophic factor OS=Homo sapiens GN=MANF PE=1 SV=3	59	24	63.5	87.2	121.2	146.3	153.5	67.2	15.9
P55160	Nck-associated protein 1-like OS=Homo sapiens GN=NCKAP1L PE=1 SV=3	31	32	67.1	84.7	104.3	103.6	118.5	105.3	84.9
P55196	Afadin OS=Homo sapiens GN=MLLT4 PE=1 SV=3	28	37	66.5	90.1	110.0	119.3	133.4	104.6	91.6
P55199	RNA polymerase II elongation factor ELL OS=Homo sapiens GN=ELL PE=1 SV=1	50	26	67.0	67.4	67.0	100.9	150.7	224.0	158.9
P55209	Nucleosome assembly protein 1-like 1 OS=Homo sapiens GN=NAP1L1 PE=1 SV=1	48	17	116.9	92.2	109.4	108.8	80.6	67.4	135.1
P55210	Caspase-7 OS=Homo sapiens GN=CASP7 PE=1 SV=1	57	16	129.9	85.1	100.7	116.0	67.3	71.8	114.8
P55265	Double-stranded RNA-specific adenosine deaminase OS=Homo sapiens GN=ADAR PE=1 SV=4	70	95	51.4	42.0	52.7	66.6	169.6	235.7	151.2
P55283	Cadherin-4 OS=Homo sapiens GN=CDH4 PE=2 SV=2	27	14	58.2	92.7	108.0	143.8	115.0	92.9	61.1
P55327	Tumor protein D52 OS=Homo sapiens GN=TPD52 PE=1 SV=2	78	20	88.3	56.8	147.9	178.5	61.6	55.3	124.8
P55735	Protein SEC13 homolog OS=Homo sapiens GN=SEC13 PE=1 SV=3	53	11	133.7	101.7	113.6	123.6	113.4	70.1	141.9
P55769	NHP2-like protein 1 OS=Homo sapiens GN=SNU13 PE=1 SV=3	52	9	113.6	60.5	81.1	64.5	101.5	161.9	151.2
P55786	Puromycin-sensitive aminopeptidase OS=Homo sapiens GN=NPEPPS PE=1 SV=2	55	43	112.4	92.7	110.6	109.6	80.6	69.0	138.3
P55795	Heterogeneous nuclear ribonucleoprotein H2 OS=Homo sapiens GN=HNRNPH2 PE=1 SV=1	54	22	93.1	82.0	81.2	85.7	114.9	146.1	136.9
P55809	Succinyl-CoA:3-ketoacid coenzyme A transferase 1, mitochondrial OS=Homo sapiens GN=OXCT1 PE=1 SV=1	70	34	231.0	252.9	92.0	25.5	11.5	9.0	10.0
P55854	Small ubiquitin-related modifier 3 OS=Homo sapiens GN=SUMO3 PE=1 SV=2	30	4	110.3	57.9	108.1	110.6	88.0	86.6	114.8
P55884	Eukaryotic translation initiation factor 3 subunit B OS=Homo sapiens GN=EIF3B PE=1 SV=3	61	49	98.0	84.5	93.6	88.6	102.0	115.6	159.7
P55899	IgG receptor FcRn large subunit p51 OS=Homo sapiens GN=FCGRT PE=1 SV=1	22	6	52.5	83.8	85.8	127.7	144.5	146.1	69.2
P55957	BH3-interacting domain death agonist OS=Homo sapiens GN=BID PE=1 SV=1	61	10	121.1	98.8	120.2	98.6	87.9	75.3	129.5
P56159	GDNF family receptor alpha-1 OS=Homo sapiens GN=GFRA1 PE=2 SV=2	39	18	69.3	96.0	105.8	110.9	116.9	96.2	48.6
P56182	Ribosomal RNA processing protein 1 homolog A OS=Homo sapiens GN=RRP1 PE=1 SV=1	44	19	64.6	46.6	54.3	75.1	126.7	180.6	195.5
P56192	Methionine--tRNA ligase, cytoplasmic OS=Homo sapiens GN=MARS PE=1 SV=2	59	54	80.1	80.6	89.8	91.4	97.4	121.3	173.3
P56202	Cathepsin W OS=Homo sapiens GN=CTSW PE=1 SV=2	54	15	87.2	153.2	138.7	207.7	122.6	100.0	41.0
P56211	cAMP-regulated phosphoprotein 19 OS=Homo sapiens GN=ARPP19 PE=1 SV=2	61	7	96.7	67.6	111.4	105.5	91.2	101.9	157.0
P56381	ATP synthase subunit epsilon, mitochondrial OS=Homo sapiens GN=ATP5E PE=1 SV=2	61	5	233.3	226.1	120.7	25.8	19.3	9.6	4.2
P56385	ATP synthase subunit e, mitochondrial OS=Homo sapiens GN=ATP5I PE=1 SV=2	67	5	233.4	228.1	99.8	26.8	11.2	9.3	5.5
P56524	Histone deacetylase 4 OS=Homo sapiens GN=HDAC4 PE=1 SV=3	27	20	98.0	73.3	96.4	91.2	79.0	63.5	128.7
P56537	Eukaryotic translation initiation factor 6 OS=Homo sapiens GN=EIF6 PE=1 SV=1	49	9	105.4	79.6	100.3	104.1	93.2	110.1	144.8
P56556	NADH dehydrogenase [ubiquinone] 1 alpha subcomplex subunit 6 OS=Homo sapiens GN=NDUFA6 PE=1 SV=3	34	7	323.3	235.3	95.8	16.8	6.8	5.7	3.4
P56589	Peroxisomal biogenesis factor 3 OS=Homo sapiens GN=PEX3 PE=1 SV=1	56	18	52.8	114.3	139.0	150.2	106.5	39.4	9.8
P56937	3-keto-steroid reductase OS=Homo sapiens GN=HSD17B7 PE=1 SV=1	27	9	79.4	113.2	114.5	103.3	134.8	82.5	34.8
P56962	Syntaxin-17 OS=Homo sapiens GN=STX17 PE=1 SV=2	55	15	99.8	41.6	118.1	146.1	104.2	111.6	59.4
P57075	Ubiquitin-associated and SH3 domain-containing protein A OS=Homo sapiens GN=UBASH3A PE=1 SV=1	34	22	59.5	92.4	100.4	98.7	115.8	97.3	76.9
P57088	Transmembrane protein 33 OS=Homo sapiens GN=TMEM33 PE=1 SV=2	36	11	66.2	120.7	106.6	135.6	127.3	84.9	26.7
P57105	Synaptojanin-2-binding protein OS=Homo sapiens GN=SYNJ2BP PE=1 SV=2	70	8	186.5	216.9	111.1	67.2	48.8	25.7	19.9
P57678	Gem-associated protein 4 OS=Homo sapiens GN=GEMIN4 PE=1 SV=2	42	39	85.1	81.8	78.1	82.7	90.6	138.3	175.0
P57721	Poly(rC)-binding protein 3 OS=Homo sapiens GN=PCBP3 PE=2 SV=2	38	12	91.1	87.4	79.7	102.5	113.0	172.9	132.8
P57737	Coronin-7 OS=Homo sapiens GN=CORO7 PE=1 SV=2	50	37	102.5	108.5	129.9	114.3	85.8	50.5	79.6
P57740	Nuclear pore complex protein Nup107 OS=Homo sapiens GN=NUP107 PE=1 SV=1	33	26	108.9	102.5	109.3	113.7	91.2	63.4	76.4
P57764	Gasdermin-D OS=Homo sapiens GN=GSDMD PE=1 SV=1	45	15	138.8	108.4	119.3	130.8	76.6	69.5	120.6
P57772	Selenocysteine-specific elongation factor OS=Homo sapiens GN=EEFSEC PE=1 SV=4	51	30	66.2	66.1	66.6	83.6	130.5	192.2	134.3
P58546	Myotrophin OS=Homo sapiens GN=MTPN PE=1 SV=2	60	6	119.3	95.2	99.0	84.4	118.1	85.2	144.1
P59768	Guanine nucleotide-binding protein G(I)/G(S)/G(O) subunit gamma-2 OS=Homo sapiens GN=GNG2 PE=1 SV=2	69	10	52.9	87.6	125.4	159.7	110.4	70.5	25.2
P59998	Actin-related protein 2/3 complex subunit 4 OS=Homo sapiens GN=ARPC4 PE=1 SV=3	70	15	104.6	103.8	110.2	111.0	94.2	80.5	128.9
P60033	CD81 antigen OS=Homo sapiens GN=CD81 PE=1 SV=1	32	6	75.5	95.6	136.9	106.7	128.5	93.1	31.1
P60174	Triosephosphate isomerase OS=Homo sapiens GN=TPI1 PE=1 SV=3	85	29	123.1	88.5	113.8	95.6	86.5	69.3	149.1
P60228	Eukaryotic translation initiation factor 3 subunit E OS=Homo sapiens GN=EIF3E PE=1 SV=1	68	33	98.3	74.6	85.9	103.1	81.3	112.2	160.2
P60520	Gamma-aminobutyric acid receptor-associated protein-like 2 OS=Homo sapiens GN=GABARAPL2 PE=1 SV=1	59	10	107.2	90.2	102.3	122.9	94.5	81.8	88.6
P60660	Myosin light polypeptide 6 OS=Homo sapiens GN=MYL6 PE=1 SV=2	70	14	100.0	99.2	116.2	102.2	87.1	54.6	108.4
P60709	Actin, cytoplasmic 1 OS=Homo sapiens GN=ACTB PE=1 SV=1	80	42	101.0	97.7	123.8	110.8	82.3	54.9	95.1
P60842	Eukaryotic initiation factor 4A-I OS=Homo sapiens GN=EIF4A1 PE=1 SV=1	85	40	93.5	95.4	98.7	89.0	98.4	111.8	140.4
P60866	40S ribosomal protein S20 OS=Homo sapiens GN=RPS20 PE=1 SV=1	71	11	36.1	46.8	56.7	66.2	180.4	214.0	132.2
P60891	Ribose-phosphate pyrophosphokinase 1 OS=Homo sapiens GN=PRPS1 PE=1 SV=2	67	28	130.3	108.5	98.1	113.7	71.1	81.8	137.6
P60900	Proteasome subunit alpha type-6 OS=Homo sapiens GN=PSMA6 PE=1 SV=1	78	24	122.4	69.8	97.8	110.1	66.8	82.2	213.5
P60953	Cell division control protein 42 homolog OS=Homo sapiens GN=CDC42 PE=1 SV=2	70	19	69.6	88.9	111.7	106.5	131.2	79.7	75.6
P60981	Destrin OS=Homo sapiens GN=DSTN PE=1 SV=3	65	19	127.7	83.3	119.7	150.9	72.6	66.0	124.8
P60983	Glia maturation factor beta OS=Homo sapiens GN=GMFB PE=1 SV=2	66	9	109.6	96.7	120.0	103.2	86.2	67.0	146.7
P61006	Ras-related protein Rab-8A OS=Homo sapiens GN=RAB8A PE=1 SV=1	87	24	64.4	111.7	124.9	114.9	133.4	74.2	32.1
P61009	Signal peptidase complex subunit 3 OS=Homo sapiens GN=SPCS3 PE=1 SV=1	34	12	68.7	104.3	109.2	173.7	116.0	82.2	21.1
P61011	Signal recognition particle 54 kDa protein OS=Homo sapiens GN=SRP54 PE=1 SV=1	63	35	85.7	103.4	114.5	136.3	73.5	57.9	96.6
P61018	Ras-related protein Rab-4B OS=Homo sapiens GN=RAB4B PE=1 SV=1	62	11	75.7	94.1	104.4	115.3	115.8	113.8	80.7
P61019	Ras-related protein Rab-2A OS=Homo sapiens GN=RAB2A PE=1 SV=1	75	19	79.5	116.9	118.7	130.8	118.2	96.9	52.1
P61020	Ras-related protein Rab-5B OS=Homo sapiens GN=RAB5B PE=1 SV=1	50	9	94.3	94.3	102.7	123.6	128.9	93.6	76.5
P61026	Ras-related protein Rab-10 OS=Homo sapiens GN=RAB10 PE=1 SV=1	89	25	67.2	113.6	131.7	148.4	128.6	68.9	34.8
P61081	NEDD8-conjugating enzyme Ubc12 OS=Homo sapiens GN=UBE2M PE=1 SV=1	62	14	125.5	92.8	112.7	108.8	80.9	61.7	113.4
P61086	Ubiquitin-conjugating enzyme E2 K OS=Homo sapiens GN=UBE2K PE=1 SV=3	57	13	125.3	90.0	109.4	130.6	77.7	77.4	137.1
P61088	Ubiquitin-conjugating enzyme E2 N OS=Homo sapiens GN=UBE2N PE=1 SV=1	84	13	100.9	82.2	112.9	94.8	99.8	66.0	110.2
P61106	Ras-related protein Rab-14 OS=Homo sapiens GN=RAB14 PE=1 SV=4	87	26	84.3	107.2	113.1	136.2	113.3	88.8	72.6
P61158	Actin-related protein 3 OS=Homo sapiens GN=ACTR3 PE=1 SV=3	81	34	93.9	89.1	113.6	111.8	94.8	83.6	116.6
P61160	Actin-related protein 2 OS=Homo sapiens GN=ACTR2 PE=1 SV=1	58	26	89.7	92.5	110.9	105.5	95.3	86.9	126.1
P61163	Alpha-centractin OS=Homo sapiens GN=ACTR1A PE=1 SV=1	62	23	99.5	107.8	105.8	105.9	85.2	66.1	113.1
P61201	COP9 signalosome complex subunit 2 OS=Homo sapiens GN=COPS2 PE=1 SV=1	56	28	103.2	85.8	113.2	103.9	93.9	78.7	172.9
P61204	ADP-ribosylation factor 3 OS=Homo sapiens GN=ARF3 PE=1 SV=2	72	17	114.1	118.3	118.5	115.9	67.2	48.8	89.6
P61221	ATP-binding cassette sub-family E member 1 OS=Homo sapiens GN=ABCE1 PE=1 SV=1	74	49	67.0	64.5	77.3	90.1	139.9	173.2	137.4
P61224	Ras-related protein Rap-1b OS=Homo sapiens GN=RAP1B PE=1 SV=1	85	22	72.1	141.8	107.5	128.6	104.9	61.7	22.9
P61225	Ras-related protein Rap-2b OS=Homo sapiens GN=RAP2B PE=1 SV=1	77	15	62.8	126.2	140.6	160.8	121.9	79.9	35.6
P61244	Protein max OS=Homo sapiens GN=MAX PE=1 SV=1	43	6	129.4	69.9	104.7	109.6	88.3	68.2	147.3
P61247	40S ribosomal protein S3a OS=Homo sapiens GN=RPS3A PE=1 SV=2	82	49	41.2	38.4	54.4	83.0	151.0	223.9	186.5
P61254	60S ribosomal protein L26 OS=Homo sapiens GN=RPL26 PE=1 SV=1	68	21	46.7	44.2	53.6	76.6	146.6	230.7	164.8
P61289	Proteasome activator complex subunit 3 OS=Homo sapiens GN=PSME3 PE=1 SV=1	43	13	104.3	71.3	108.9	106.2	81.0	73.9	166.3
P61313	60S ribosomal protein L15 OS=Homo sapiens GN=RPL15 PE=1 SV=2	60	16	44.0	42.1	58.5	82.6	157.6	200.9	164.1
P61326	Protein mago nashi homolog OS=Homo sapiens GN=MAGOH PE=1 SV=1	78	15	78.4	58.0	60.3	85.3	90.4	177.5	206.4
P61353	60S ribosomal protein L27 OS=Homo sapiens GN=RPL27 PE=1 SV=2	60	14	52.9	60.2	57.2	71.0	128.0	178.7	112.7
P61421	V-type proton ATPase subunit d 1 OS=Homo sapiens GN=ATP6V0D1 PE=1 SV=1	52	18	50.3	75.7	97.5	137.8	121.4	119.8	70.3
P61513	60S ribosomal protein L37a OS=Homo sapiens GN=RPL37A PE=1 SV=2	67	9	20.9	24.3	53.3	144.5	68.9	142.8	352.4
P61586	Transforming protein RhoA OS=Homo sapiens GN=RHOA PE=1 SV=1	87	18	79.3	100.6	117.9	119.9	133.5	81.5	99.1
P61604	10 kDa heat shock protein, mitochondrial OS=Homo sapiens GN=HSPE1 PE=1 SV=2	93	26	241.4	230.3	116.8	29.4	10.0	6.7	11.0
P61619	Protein transport protein Sec61 subunit alpha isoform 1 OS=Homo sapiens GN=SEC61A1 PE=1 SV=2	31	17	62.7	104.4	118.3	127.9	127.1	75.6	15.7
P61758	Prefoldin subunit 3 OS=Homo sapiens GN=VBP1 PE=1 SV=3	72	23	135.2	52.8	118.0	152.1	61.6	73.7	167.2
P61764	Syntaxin-binding protein 1 OS=Homo sapiens GN=STXBP1 PE=1 SV=1	44	24	72.4	70.8	120.6	129.8	117.1	101.7	74.7
P61769	Beta-2-microglobulin OS=Homo sapiens GN=B2M PE=1 SV=1	52	7	72.8	84.8	126.7	121.9	114.5	89.4	37.4
P61916	Epididymal secretory protein E1 OS=Homo sapiens GN=NPC2 PE=1 SV=1	52	14	49.5	83.1	133.1	167.8	127.3	51.8	19.1
P61923	Coatomer subunit zeta-1 OS=Homo sapiens GN=COPZ1 PE=1 SV=1	38	7	107.6	125.3	114.9	102.1	84.2	56.9	90.9
P61927	60S ribosomal protein L37 OS=Homo sapiens GN=RPL37 PE=1 SV=2	51	9	15.4	22.8	21.2	196.4	60.4	92.0	363.6
P61962	DDB1- and CUL4-associated factor 7 OS=Homo sapiens GN=DCAF7 PE=1 SV=1	37	12	108.1	83.8	103.4	92.0	98.8	91.2	114.8
P61964	WD repeat-containing protein 5 OS=Homo sapiens GN=WDR5 PE=1 SV=1	74	18	91.4	73.4	87.3	88.0	93.7	129.7	140.9
P61970	Nuclear transport factor 2 OS=Homo sapiens GN=NUTF2 PE=1 SV=1	48	4	131.1	122.8	110.1	119.3	86.0	78.7	127.7
P61978	Heterogeneous nuclear ribonucleoprotein K OS=Homo sapiens GN=HNRNPK PE=1 SV=1	67	37	83.0	56.4	74.4	90.9	134.5	172.7	150.2
P61981	14-3-3 protein gamma OS=Homo sapiens GN=YWHAG PE=1 SV=2	93	28	108.5	87.6	115.2	149.8	86.4	73.7	139.5
P62070	Ras-related protein R-Ras2 OS=Homo sapiens GN=RRAS2 PE=1 SV=1	56	13	53.0	116.6	140.9	142.1	132.1	73.7	24.7
P62072	Mitochondrial import inner membrane translocase subunit Tim10 OS=Homo sapiens GN=TIMM10 PE=1 SV=1	49	8	244.9	295.9	93.4	31.1	8.4	4.4	7.7
P62081	40S ribosomal protein S7 OS=Homo sapiens GN=RPS7 PE=1 SV=1	74	24	40.1	48.1	54.7	75.2	170.9	220.6	158.6
P62136	Serine/threonine-protein phosphatase PP1-alpha catalytic subunit OS=Homo sapiens GN=PPP1CA PE=1 SV=1	76	27	94.7	107.4	99.3	114.8	97.2	82.3	86.4
P62158	Calmodulin OS=Homo sapiens GN=CALM1 PE=1 SV=2	77	13	81.4	116.4	112.1	158.8	102.1	49.4	40.3
P62191	26S protease regulatory subunit 4 OS=Homo sapiens GN=PSMC1 PE=1 SV=1	75	43	110.5	87.0	107.6	101.0	80.1	71.0	147.5
P62195	26S protease regulatory subunit 8 OS=Homo sapiens GN=PSMC5 PE=1 SV=1	77	40	131.8	75.2	113.1	103.3	73.2	85.3	154.8
P62241	40S ribosomal protein S8 OS=Homo sapiens GN=RPS8 PE=1 SV=2	68	25	44.0	52.0	62.9	65.6	182.5	225.6	147.1
P62244	40S ribosomal protein S15a OS=Homo sapiens GN=RPS15A PE=1 SV=2	82	18	47.7	52.2	57.6	75.9	141.3	216.2	147.0
P62249	40S ribosomal protein S16 OS=Homo sapiens GN=RPS16 PE=1 SV=2	76	17	33.9	47.2	51.9	77.6	157.0	195.6	180.9
P62258	14-3-3 protein epsilon OS=Homo sapiens GN=YWHAE PE=1 SV=1	80	32	108.3	73.1	104.4	166.1	64.5	73.0	166.2
P62263	40S ribosomal protein S14 OS=Homo sapiens GN=RPS14 PE=1 SV=3	70	12	46.7	44.8	59.9	74.4	160.2	217.7	146.6
P62266	40S ribosomal protein S23 OS=Homo sapiens GN=RPS23 PE=1 SV=3	65	14	41.3	30.3	67.0	118.7	137.4	172.3	193.6
P62269	40S ribosomal protein S18 OS=Homo sapiens GN=RPS18 PE=1 SV=3	70	27	52.6	48.6	63.0	85.3	142.0	211.6	149.7
P62277	40S ribosomal protein S13 OS=Homo sapiens GN=RPS13 PE=1 SV=2	68	24	41.8	41.2	53.2	78.8	158.6	226.5	145.9
P62280	40S ribosomal protein S11 OS=Homo sapiens GN=RPS11 PE=1 SV=3	75	27	49.3	53.5	60.7	75.1	165.7	195.6	136.0
P62304	Small nuclear ribonucleoprotein E OS=Homo sapiens GN=SNRPE PE=1 SV=1	57	4	52.8	51.5	75.8	69.9	133.0	203.8	193.4
P62306	Small nuclear ribonucleoprotein F OS=Homo sapiens GN=SNRPF PE=1 SV=1	34	4	73.5	43.0	73.7	101.7	125.1	197.4	199.2
P62308	Small nuclear ribonucleoprotein G OS=Homo sapiens GN=SNRPG PE=1 SV=1	37	5	96.6	68.3	88.6	109.0	123.8	188.9	201.3
P62312	U6 snRNA-associated Sm-like protein LSm6 OS=Homo sapiens GN=LSM6 PE=1 SV=1	60	8	92.8	55.2	85.6	97.8	115.7	131.8	187.1
P62314	Small nuclear ribonucleoprotein Sm D1 OS=Homo sapiens GN=SNRPD1 PE=1 SV=1	55	5	86.3	40.5	65.9	60.0	100.3	199.5	216.9
P62316	Small nuclear ribonucleoprotein Sm D2 OS=Homo sapiens GN=SNRPD2 PE=1 SV=1	70	14	77.3	50.2	69.3	101.4	111.1	168.1	179.4
P62318	Small nuclear ribonucleoprotein Sm D3 OS=Homo sapiens GN=SNRPD3 PE=1 SV=1	53	8	61.1	59.3	60.5	82.3	126.7	239.9	223.8
P62328	Thymosin beta-4 OS=Homo sapiens GN=TMSB4X PE=1 SV=2	57	7	110.3	50.6	99.4	187.3	66.8	71.2	168.3
P62330	ADP-ribosylation factor 6 OS=Homo sapiens GN=ARF6 PE=1 SV=2	87	18	80.5	159.3	126.6	135.9	87.8	42.6	19.0
P62333	26S protease regulatory subunit 10B OS=Homo sapiens GN=PSMC6 PE=1 SV=1	79	35	104.8	79.9	106.1	89.0	81.6	78.4	149.2
P62424	60S ribosomal protein L7a OS=Homo sapiens GN=RPL7A PE=1 SV=2	67	33	42.6	45.2	59.5	76.4	167.4	207.6	143.2
P62487	DNA-directed RNA polymerase II subunit RPB7 OS=Homo sapiens GN=POLR2G PE=1 SV=1	52	8	65.8	75.7	103.3	92.5	139.2	101.3	132.9
P62495	Eukaryotic peptide chain release factor subunit 1 OS=Homo sapiens GN=ETF1 PE=1 SV=3	60	29	71.5	64.5	70.1	86.2	112.0	156.5	187.0
P62633	Cellular nucleic acid-binding protein OS=Homo sapiens GN=CNBP PE=1 SV=1	67	13	109.4	77.0	116.3	112.1	112.4	113.9	129.1
P62701	40S ribosomal protein S4, X isoform OS=Homo sapiens GN=RPS4X PE=1 SV=2	83	38	51.9	52.4	61.8	82.0	148.1	213.9	136.3
P62750	60S ribosomal protein L23a OS=Homo sapiens GN=RPL23A PE=1 SV=1	65	25	49.9	47.6	58.0	91.4	147.6	201.8	137.8
P62753	40S ribosomal protein S6 OS=Homo sapiens GN=RPS6 PE=1 SV=1	60	32	47.0	49.8	63.8	95.8	158.1	196.3	162.0
P62805	Histone H4 OS=Homo sapiens GN=HIST1H4A PE=1 SV=2	69	19	107.1	88.5	62.6	55.9	103.2	138.2	153.0
P62820	Ras-related protein Rab-1A OS=Homo sapiens GN=RAB1A PE=1 SV=3	89	29	71.4	109.3	112.2	120.5	116.0	83.7	54.9
P62826	GTP-binding nuclear protein Ran OS=Homo sapiens GN=RAN PE=1 SV=3	60	19	152.7	64.4	119.5	94.7	73.0	77.5	153.0
P62829	60S ribosomal protein L23 OS=Homo sapiens GN=RPL23 PE=1 SV=1	80	18	44.7	47.1	72.0	85.4	163.2	220.6	166.6
P62834	Ras-related protein Rap-1A OS=Homo sapiens GN=RAP1A PE=1 SV=1	85	21	54.0	107.4	127.4	152.8	111.3	54.7	20.7
P62841	40S ribosomal protein S15 OS=Homo sapiens GN=RPS15 PE=1 SV=2	72	8	47.9	63.6	67.0	80.4	156.3	207.7	132.8
P62847	40S ribosomal protein S24 OS=Homo sapiens GN=RPS24 PE=1 SV=1	45	9	44.0	46.3	56.3	73.1	167.5	223.6	144.7
P62851	40S ribosomal protein S25 OS=Homo sapiens GN=RPS25 PE=1 SV=1	58	17	46.0	38.2	58.1	84.4	154.4	241.4	173.4
P62854	40S ribosomal protein S26 OS=Homo sapiens GN=RPS26 PE=1 SV=3	52	7	43.5	44.9	53.5	82.7	130.7	221.6	172.4
P62857	40S ribosomal protein S28 OS=Homo sapiens GN=RPS28 PE=1 SV=1	72	9	31.2	43.2	51.5	44.2	226.3	204.3	136.2
P62861	40S ribosomal protein S30 OS=Homo sapiens GN=FAU PE=1 SV=1	20	4	44.3	46.7	59.5	68.7	192.5	202.4	129.6
P62873	Guanine nucleotide-binding protein G(I)/G(S)/G(T) subunit beta-1 OS=Homo sapiens GN=GNB1 PE=1 SV=3	71	20	61.6	124.1	135.1	137.9	107.3	68.1	22.1
P62879	Guanine nucleotide-binding protein G(I)/G(S)/G(T) subunit beta-2 OS=Homo sapiens GN=GNB2 PE=1 SV=3	70	20	71.8	101.4	146.2	158.1	99.7	76.9	29.6
P62888	60S ribosomal protein L30 OS=Homo sapiens GN=RPL30 PE=1 SV=2	85	16	43.4	44.5	53.3	78.0	135.9	244.8	176.6
P62899	60S ribosomal protein L31 OS=Homo sapiens GN=RPL31 PE=1 SV=1	57	13	39.2	45.7	57.4	69.7	164.4	218.5	143.9
P62906	60S ribosomal protein L10a OS=Homo sapiens GN=RPL10A PE=1 SV=2	64	24	47.0	61.9	60.7	69.8	164.6	216.4	134.2
P62910	60S ribosomal protein L32 OS=Homo sapiens GN=RPL32 PE=1 SV=2	53	14	46.3	52.5	55.2	83.6	137.9	224.3	156.2
P62913	60S ribosomal protein L11 OS=Homo sapiens GN=RPL11 PE=1 SV=2	75	19	48.5	51.1	59.8	72.1	158.2	224.8	145.0
P62917	60S ribosomal protein L8 OS=Homo sapiens GN=RPL8 PE=1 SV=2	62	29	41.1	37.8	62.8	74.1	170.2	204.8	158.0
P62937	Peptidyl-prolyl cis-trans isomerase A OS=Homo sapiens GN=PPIA PE=1 SV=2	90	20	101.3	80.9	109.1	92.1	106.3	81.8	140.2
P62979	Ubiquitin-40S ribosomal protein S27a OS=Homo sapiens GN=RPS27A PE=1 SV=2	84	22	71.1	95.0	109.3	85.9	149.5	105.7	78.3
P62993	Growth factor receptor-bound protein 2 OS=Homo sapiens GN=GRB2 PE=1 SV=1	89	23	91.4	78.4	107.1	115.6	102.5	85.9	116.5
P62995	Transformer-2 protein homolog beta OS=Homo sapiens GN=TRA2B PE=1 SV=1	55	24	46.0	43.7	51.7	68.8	138.1	217.5	165.9
P63000	Ras-related C3 botulinum toxin substrate 1 OS=Homo sapiens GN=RAC1 PE=1 SV=1	66	15	49.0	93.4	117.2	123.1	138.1	76.0	55.2
P63010	AP-2 complex subunit beta OS=Homo sapiens GN=AP2B1 PE=1 SV=1	62	77	68.3	91.9	116.9	132.4	92.0	81.7	80.9
P63027	Vesicle-associated membrane protein 2 OS=Homo sapiens GN=VAMP2 PE=1 SV=3	46	7	34.6	62.9	80.1	81.4	179.8	161.0	101.3
P63104	14-3-3 protein zeta/delta OS=Homo sapiens GN=YWHAZ PE=1 SV=1	78	31	111.9	70.4	116.4	134.0	80.5	63.4	126.1
P63151	Serine/threonine-protein phosphatase 2A 55 kDa regulatory subunit B alpha isoform OS=Homo sapiens GN=PPP2R2A PE=1 SV=1	67	25	119.7	89.7	115.1	104.0	86.6	83.7	149.1
P63167	Dynein light chain 1, cytoplasmic OS=Homo sapiens GN=DYNLL1 PE=1 SV=1	74	12	88.5	110.2	112.5	110.5	82.6	81.8	90.9
P63173	60S ribosomal protein L38 OS=Homo sapiens GN=RPL38 PE=1 SV=2	57	8	48.0	45.5	57.6	76.5	154.6	206.6	143.3
P63208	S-phase kinase-associated protein 1 OS=Homo sapiens GN=SKP1 PE=1 SV=2	97	19	107.0	37.4	122.8	127.5	57.2	95.7	158.1
P63218	Guanine nucleotide-binding protein G(I)/G(S)/G(O) subunit gamma-5 OS=Homo sapiens GN=GNG5 PE=1 SV=3	76	7	43.2	51.7	160.6	199.1	65.6	57.9	26.7
P63220	40S ribosomal protein S21 OS=Homo sapiens GN=RPS21 PE=1 SV=1	71	10	48.9	42.4	55.6	142.1	119.8	174.8	215.9
P63241	Eukaryotic translation initiation factor 5A-1 OS=Homo sapiens GN=EIF5A PE=1 SV=2	72	19	129.3	100.5	95.0	107.9	86.3	91.9	105.1
P63244	Guanine nucleotide-binding protein subunit beta-2-like 1 OS=Homo sapiens GN=GNB2L1 PE=1 SV=3	88	34	53.6	54.1	59.9	97.6	132.2	205.9	175.9
P63279	SUMO-conjugating enzyme UBC9 OS=Homo sapiens GN=UBE2I PE=1 SV=1	80	15	108.0	82.8	100.4	125.5	83.6	84.6	100.0
P63313	Thymosin beta-10 OS=Homo sapiens GN=TMSB10 PE=1 SV=2	48	7	96.7	52.6	102.6	182.2	80.3	72.2	190.3
P67809	Nuclease-sensitive element-binding protein 1 OS=Homo sapiens GN=YBX1 PE=1 SV=3	65	27	49.5	45.4	66.4	80.0	150.7	202.9	167.1
P67812	Signal peptidase complex catalytic subunit SEC11A OS=Homo sapiens GN=SEC11A PE=1 SV=1	40	13	60.1	90.0	101.7	119.3	148.1	82.9	42.3
P67870	Casein kinase II subunit beta OS=Homo sapiens GN=CSNK2B PE=1 SV=1	49	9	105.2	96.8	110.3	103.2	88.0	78.3	144.7
P67936	Tropomyosin alpha-4 chain OS=Homo sapiens GN=TPM4 PE=1 SV=3	88	47	108.2	73.5	118.5	134.3	81.9	57.1	140.8
P68036	Ubiquitin-conjugating enzyme E2 L3 OS=Homo sapiens GN=UBE2L3 PE=1 SV=1	83	16	115.8	86.7	116.1	117.3	85.2	91.4	154.8
P68104	Elongation factor 1-alpha 1 OS=Homo sapiens GN=EEF1A1 PE=1 SV=1	79	40	90.6	86.0	73.9	82.3	95.3	148.5	141.4
P68366	Tubulin alpha-4A chain OS=Homo sapiens GN=TUBA4A PE=1 SV=1	64	34	107.5	102.4	100.6	101.9	87.2	79.0	131.5
P68371	Tubulin beta-4B chain OS=Homo sapiens GN=TUBB4B PE=1 SV=1	85	40	118.2	107.0	114.3	88.2	90.4	81.0	121.1
P68400	Casein kinase II subunit alpha OS=Homo sapiens GN=CSNK2A1 PE=1 SV=1	60	21	102.0	84.1	107.3	99.9	75.2	82.8	168.6
P68431	Histone H3.1 OS=Homo sapiens GN=HIST1H3A PE=1 SV=2	81	19	104.5	62.7	53.8	62.7	71.0	114.1	124.8
P78310	Coxsackievirus and adenovirus receptor OS=Homo sapiens GN=CXADR PE=1 SV=1	51	16	69.7	103.2	139.4	118.1	139.2	85.0	42.0
P78316	Nucleolar protein 14 OS=Homo sapiens GN=NOP14 PE=1 SV=3	26	23	94.7	54.9	77.7	86.3	102.2	143.9	178.3
P78318	Immunoglobulin-binding protein 1 OS=Homo sapiens GN=IGBP1 PE=1 SV=1	46	13	107.0	86.1	113.5	103.4	80.7	68.7	131.1
P78330	Phosphoserine phosphatase OS=Homo sapiens GN=PSPH PE=1 SV=2	44	10	108.5	79.6	113.9	103.8	83.3	76.3	146.6
P78332	RNA-binding protein 6 OS=Homo sapiens GN=RBM6 PE=1 SV=5	35	38	63.1	40.9	64.3	76.9	126.5	204.4	161.1
P78344	Eukaryotic translation initiation factor 4 gamma 2 OS=Homo sapiens GN=EIF4G2 PE=1 SV=1	70	65	85.4	74.7	85.8	100.4	113.4	142.4	113.4
P78346	Ribonuclease P protein subunit p30 OS=Homo sapiens GN=RPP30 PE=1 SV=1	72	19	83.8	68.9	69.2	84.0	101.2	182.7	167.2
P78347	General transcription factor II-I OS=Homo sapiens GN=GTF2I PE=1 SV=2	62	65	147.7	133.2	112.4	95.9	82.8	67.3	56.2
P78356	Phosphatidylinositol 5-phosphate 4-kinase type-2 beta OS=Homo sapiens GN=PIP4K2B PE=1 SV=1	37	19	59.7	106.5	137.9	115.1	111.9	50.3	43.0
P78362	SRSF protein kinase 2 OS=Homo sapiens GN=SRPK2 PE=1 SV=3	39	30	52.9	20.6	63.4	79.0	141.9	242.6	196.2
P78368	Casein kinase I isoform gamma-2 OS=Homo sapiens GN=CSNK1G2 PE=1 SV=1	63	24	57.1	87.9	101.3	145.2	113.0	88.3	51.6
P78371	T-complex protein 1 subunit beta OS=Homo sapiens GN=CCT2 PE=1 SV=4	88	54	121.7	75.3	114.9	117.9	75.5	65.5	134.6
P78406	mRNA export factor OS=Homo sapiens GN=RAE1 PE=1 SV=1	63	25	89.8	80.3	97.9	98.6	124.2	116.6	107.2
P78417	Glutathione S-transferase omega-1 OS=Homo sapiens GN=GSTO1 PE=1 SV=2	69	25	111.2	71.0	105.9	104.9	82.5	77.2	162.2
P78527	DNA-dependent protein kinase catalytic subunit OS=Homo sapiens GN=PRKDC PE=1 SV=3	59	286	65.9	65.1	76.1	100.9	104.2	145.6	169.6
P78536	Disintegrin and metalloproteinase domain-containing protein 17 OS=Homo sapiens GN=ADAM17 PE=1 SV=1	28	18	52.8	94.7	108.5	125.2	155.8	81.7	25.7
P78537	Biogenesis of lysosome-related organelles complex 1 subunit 1 OS=Homo sapiens GN=BLOC1S1 PE=1 SV=2	56	6	73.2	77.6	123.4	169.1	140.7	109.7	50.9
P78559	Microtubule-associated protein 1A OS=Homo sapiens GN=MAP1A PE=1 SV=6	56	122	71.7	61.7	76.5	75.6	112.6	148.1	203.8
P80217	Interferon-induced 35 kDa protein OS=Homo sapiens GN=IFI35 PE=1 SV=5	63	18	72.7	81.1	97.7	109.0	128.8	92.5	95.9
P80303	Nucleobindin-2 OS=Homo sapiens GN=NUCB2 PE=1 SV=2	69	40	67.1	103.2	117.6	120.1	128.1	79.0	30.7
P80404	4-aminobutyrate aminotransferase, mitochondrial OS=Homo sapiens GN=ABAT PE=1 SV=3	67	29	236.0	243.1	97.1	28.0	10.7	9.4	11.2
P81877	Single-stranded DNA-binding protein 2 OS=Homo sapiens GN=SSBP2 PE=1 SV=2	19	6	66.2	8.6	80.3	86.3	96.5	224.0	220.7
P82094	TATA element modulatory factor OS=Homo sapiens GN=TMF1 PE=1 SV=2	64	73	81.8	154.5	157.5	108.7	63.4	36.3	17.7
P82650	28S ribosomal protein S22, mitochondrial OS=Homo sapiens GN=MRPS22 PE=1 SV=1	69	31	253.8	242.5	95.4	33.2	13.2	15.9	14.9
P82663	28S ribosomal protein S25, mitochondrial OS=Homo sapiens GN=MRPS25 PE=1 SV=1	73	13	228.7	233.5	86.1	24.9	10.2	10.1	11.3
P82673	28S ribosomal protein S35, mitochondrial OS=Homo sapiens GN=MRPS35 PE=1 SV=1	57	19	243.8	252.6	97.5	30.6	12.8	11.4	10.8
P82675	28S ribosomal protein S5, mitochondrial OS=Homo sapiens GN=MRPS5 PE=1 SV=2	53	21	234.4	294.1	80.2	19.7	5.7	4.6	9.2
P82912	28S ribosomal protein S11, mitochondrial OS=Homo sapiens GN=MRPS11 PE=1 SV=2	43	7	235.8	251.0	94.5	25.2	13.7	13.2	14.5
P82914	28S ribosomal protein S15, mitochondrial OS=Homo sapiens GN=MRPS15 PE=1 SV=1	40	17	232.9	269.7	92.5	23.6	9.4	9.0	10.3
P82933	28S ribosomal protein S9, mitochondrial OS=Homo sapiens GN=MRPS9 PE=1 SV=2	63	29	232.4	277.1	92.2	27.7	13.6	11.8	14.2
P82979	SAP domain-containing ribonucleoprotein OS=Homo sapiens GN=SARNP PE=1 SV=3	52	15	76.3	55.5	73.7	78.4	164.6	168.3	136.3
P83111	Serine beta-lactamase-like protein LACTB, mitochondrial OS=Homo sapiens GN=LACTB PE=1 SV=2	46	21	239.8	230.9	95.8	37.5	20.1	27.9	16.0
P83436	Conserved oligomeric Golgi complex subunit 7 OS=Homo sapiens GN=COG7 PE=1 SV=1	44	23	116.8	123.7	120.5	104.1	92.6	71.8	118.9
P83731	60S ribosomal protein L24 OS=Homo sapiens GN=RPL24 PE=1 SV=1	52	15	40.5	53.0	65.0	68.8	185.3	232.7	141.1
P83881	60S ribosomal protein L36a OS=Homo sapiens GN=RPL36A PE=1 SV=2	50	16	52.0	25.2	65.1	104.4	156.3	206.8	154.7
P83916	Chromobox protein homolog 1 OS=Homo sapiens GN=CBX1 PE=1 SV=1	56	12	121.6	69.0	93.8	106.3	82.5	72.0	146.5
P84085	ADP-ribosylation factor 5 OS=Homo sapiens GN=ARF5 PE=1 SV=2	85	16	127.0	142.6	106.9	102.0	63.8	42.3	100.7
P84090	Enhancer of rudimentary homolog OS=Homo sapiens GN=ERH PE=1 SV=1	70	7	75.1	46.7	69.5	98.1	158.0	199.6	169.4
P84095	Rho-related GTP-binding protein RhoG OS=Homo sapiens GN=RHOG PE=1 SV=1	88	18	49.8	70.5	93.7	115.7	139.3	103.0	89.1
P84098	60S ribosomal protein L19 OS=Homo sapiens GN=RPL19 PE=1 SV=1	55	20	36.3	38.3	54.2	63.2	174.0	222.0	153.9
P84103	Serine/arginine-rich splicing factor 3 OS=Homo sapiens GN=SRSF3 PE=1 SV=1	51	15	45.1	34.2	54.3	78.4	129.1	193.7	153.0
P85037	Forkhead box protein K1 OS=Homo sapiens GN=FOXK1 PE=1 SV=1	53	29	76.0	87.6	88.5	89.3	119.4	128.8	121.5
P98155	Very low-density lipoprotein receptor OS=Homo sapiens GN=VLDLR PE=1 SV=1	47	34	40.1	61.1	91.7	131.7	175.7	171.6	69.6
P98171	Rho GTPase-activating protein 4 OS=Homo sapiens GN=ARHGAP4 PE=1 SV=2	45	36	82.1	76.4	83.6	84.1	99.0	114.2	166.1
P98175	RNA-binding protein 10 OS=Homo sapiens GN=RBM10 PE=1 SV=3	56	51	59.4	45.1	71.4	80.1	137.6	202.6	198.5
P98194	Calcium-transporting ATPase type 2C member 1 OS=Homo sapiens GN=ATP2C1 PE=1 SV=3	44	35	62.6	117.6	119.8	116.6	121.5	110.7	57.5
P98196	Probable phospholipid-transporting ATPase IH OS=Homo sapiens GN=ATP11A PE=1 SV=3	27	25	51.0	29.0	127.7	159.3	95.4	156.9	78.5
P99999	Cytochrome c OS=Homo sapiens GN=CYCS PE=1 SV=2	73	14	275.5	207.3	97.6	26.2	13.1	9.3	9.3
PH009	Gag polyprotein OS=HIV GN=Gag	86	44	16.1	65.8	12.5	15.1	16.7	18.1	20.5
Q00013	55 kDa erythrocyte membrane protein OS=Homo sapiens GN=MPP1 PE=1 SV=2	92	39	80.9	115.0	134.6	138.0	110.9	59.7	44.8
Q00059	Transcription factor A, mitochondrial OS=Homo sapiens GN=TFAM PE=1 SV=1	59	29	269.9	243.3	99.0	21.4	7.1	4.7	3.4
Q00169	Phosphatidylinositol transfer protein alpha isoform OS=Homo sapiens GN=PITPNA PE=1 SV=2	57	17	122.3	61.3	110.8	135.9	75.6	70.1	149.4
Q00325	Phosphate carrier protein, mitochondrial OS=Homo sapiens GN=SLC25A3 PE=1 SV=2	60	30	227.8	233.9	104.9	35.0	17.6	16.3	11.5
Q00341	Vigilin OS=Homo sapiens GN=HDLBP PE=1 SV=2	68	105	43.9	52.7	68.6	92.1	169.9	213.6	104.0
Q00403	Transcription initiation factor IIB OS=Homo sapiens GN=GTF2B PE=1 SV=1	72	22	85.7	64.4	84.0	88.8	108.1	153.2	170.2
Q00534	Cyclin-dependent kinase 6 OS=Homo sapiens GN=CDK6 PE=1 SV=1	59	20	118.9	96.9	111.3	101.9	81.1	63.4	128.0
Q00535	Cyclin-dependent-like kinase 5 OS=Homo sapiens GN=CDK5 PE=1 SV=3	69	21	114.0	104.9	105.7	114.1	72.7	64.5	108.9
Q00537	Cyclin-dependent kinase 17 OS=Homo sapiens GN=CDK17 PE=1 SV=2	48	22	78.0	124.8	116.2	108.5	91.9	60.5	44.4
Q00577	Transcriptional activator protein Pur-alpha OS=Homo sapiens GN=PURA PE=1 SV=2	58	18	55.8	55.9	67.7	87.2	149.8	179.8	117.8
Q00610	Clathrin heavy chain 1 OS=Homo sapiens GN=CLTC PE=1 SV=5	69	127	96.0	121.0	127.4	116.6	77.7	55.0	83.3
Q00653	Nuclear factor NF-kappa-B p100 subunit OS=Homo sapiens GN=NFKB2 PE=1 SV=4	48	32	122.4	95.1	109.2	110.3	70.3	53.4	106.3
Q00688	Peptidyl-prolyl cis-trans isomerase FKBP3 OS=Homo sapiens GN=FKBP3 PE=1 SV=1	83	33	57.0	58.4	66.9	89.7	158.2	199.5	129.5
Q00765	Receptor expression-enhancing protein 5 OS=Homo sapiens GN=REEP5 PE=1 SV=3	31	12	56.5	91.4	107.4	133.2	156.6	88.9	39.0
Q00796	Sorbitol dehydrogenase OS=Homo sapiens GN=SORD PE=1 SV=4	71	22	113.5	72.8	102.4	108.9	72.7	73.9	145.9
Q00839	Heterogeneous nuclear ribonucleoprotein U OS=Homo sapiens GN=HNRNPU PE=1 SV=6	63	66	63.3	53.9	59.3	75.6	130.7	194.0	189.3
Q01081	Splicing factor U2AF 35 kDa subunit OS=Homo sapiens GN=U2AF1 PE=1 SV=3	44	11	48.2	41.1	46.5	101.5	114.9	186.0	225.4
Q01082	Spectrin beta chain, non-erythrocytic 1 OS=Homo sapiens GN=SPTBN1 PE=1 SV=2	80	251	75.9	118.0	147.4	145.7	82.1	38.1	44.9
Q01085	Nucleolysin TIAR OS=Homo sapiens GN=TIAL1 PE=1 SV=1	54	19	70.8	49.9	81.7	84.2	149.9	218.4	150.1
Q01105	Protein SET OS=Homo sapiens GN=SET PE=1 SV=3	39	16	121.7	71.3	115.1	92.1	90.8	72.4	165.9
Q01130	Serine/arginine-rich splicing factor 2 OS=Homo sapiens GN=SRSF2 PE=1 SV=4	36	10	64.9	43.7	62.4	97.5	93.0	173.5	218.3
Q01167	Forkhead box protein K2 OS=Homo sapiens GN=FOXK2 PE=1 SV=3	38	18	95.7	121.3	103.4	104.0	131.5	132.9	108.3
Q01196	Runt-related transcription factor 1 OS=Homo sapiens GN=RUNX1 PE=1 SV=3	58	21	146.6	133.4	101.0	80.9	87.5	80.2	58.5
Q01433	AMP deaminase 2 OS=Homo sapiens GN=AMPD2 PE=1 SV=2	44	34	102.8	80.0	113.9	123.1	105.6	87.0	136.9
Q01469	Fatty acid-binding protein, epidermal OS=Homo sapiens GN=FABP5 PE=1 SV=3	87	24	113.4	73.5	117.7	120.3	91.1	74.9	164.3
Q01518	Adenylyl cyclase-associated protein 1 OS=Homo sapiens GN=CAP1 PE=1 SV=5	63	42	114.6	72.6	112.4	127.4	72.0	68.1	162.0
Q01581	Hydroxymethylglutaryl-CoA synthase, cytoplasmic OS=Homo sapiens GN=HMGCS1 PE=1 SV=2	61	29	119.7	60.0	115.3	121.6	78.4	84.7	174.2
Q01650	Large neutral amino acids transporter small subunit 1 OS=Homo sapiens GN=SLC7A5 PE=1 SV=2	10	7	62.9	116.1	156.5	163.0	126.7	49.6	21.7
Q01658	Protein Dr1 OS=Homo sapiens GN=DR1 PE=1 SV=1	39	8	125.0	61.8	120.1	110.0	84.4	94.1	169.8
Q01780	Exosome component 10 OS=Homo sapiens GN=EXOSC10 PE=1 SV=2	66	55	69.0	44.2	65.0	72.6	119.4	201.9	213.5
Q01813	ATP-dependent 6-phosphofructokinase, platelet type OS=Homo sapiens GN=PFKP PE=1 SV=2	60	61	90.8	86.3	101.6	91.6	99.6	98.6	139.5
Q01826	DNA-binding protein SATB1 OS=Homo sapiens GN=SATB1 PE=1 SV=1	46	27	165.0	129.6	102.8	95.8	96.6	92.5	59.1
Q01844	RNA-binding protein EWS OS=Homo sapiens GN=EWSR1 PE=1 SV=1	19	13	70.2	52.7	67.2	99.7	138.4	202.9	144.3
Q01970	1-phosphatidylinositol 4,5-bisphosphate phosphodiesterase beta-3 OS=Homo sapiens GN=PLCB3 PE=1 SV=2	41	45	69.8	91.3	116.8	122.2	128.6	103.1	83.0
Q02040	A-kinase anchor protein 17A OS=Homo sapiens GN=AKAP17A PE=1 SV=2	21	14	52.4	54.4	64.6	72.6	140.8	236.5	174.2
Q02127	Dihydroorotate dehydrogenase (quinone), mitochondrial OS=Homo sapiens GN=DHODH PE=1 SV=3	69	26	230.4	243.8	93.8	37.5	26.3	25.1	19.8
Q02218	2-oxoglutarate dehydrogenase, mitochondrial OS=Homo sapiens GN=OGDH PE=1 SV=3	64	65	219.3	262.6	90.4	27.5	13.3	14.3	16.3
Q02224	Centromere-associated protein E OS=Homo sapiens GN=CENPE PE=1 SV=2	43	111	58.9	80.8	83.7	81.3	123.5	154.5	101.0
Q02241	Kinesin-like protein KIF23 OS=Homo sapiens GN=KIF23 PE=1 SV=3	64	49	127.8	219.5	142.1	44.1	38.3	43.0	36.2
Q02252	Methylmalonate-semialdehyde dehydrogenase [acylating], mitochondrial OS=Homo sapiens GN=ALDH6A1 PE=1 SV=2	61	32	239.0	249.5	94.6	24.7	9.8	9.9	7.7
Q02338	D-beta-hydroxybutyrate dehydrogenase, mitochondrial OS=Homo sapiens GN=BDH1 PE=1 SV=3	65	21	224.2	261.7	89.7	28.5	11.9	10.3	9.4
Q02543	60S ribosomal protein L18a OS=Homo sapiens GN=RPL18A PE=1 SV=2	73	23	41.8	47.3	58.0	71.1	158.5	200.1	157.7
Q02750	Dual specificity mitogen-activated protein kinase kinase 1 OS=Homo sapiens GN=MAP2K1 PE=1 SV=2	66	25	117.5	98.6	113.3	94.2	75.7	67.0	113.5
Q02790	Peptidyl-prolyl cis-trans isomerase FKBP4 OS=Homo sapiens GN=FKBP4 PE=1 SV=3	85	55	123.6	83.1	105.3	117.6	69.7	72.5	154.9
Q02809	Procollagen-lysine,2-oxoglutarate 5-dioxygenase 1 OS=Homo sapiens GN=PLOD1 PE=1 SV=2	40	24	72.5	108.3	96.1	155.8	126.0	82.0	29.5
Q02878	60S ribosomal protein L6 OS=Homo sapiens GN=RPL6 PE=1 SV=3	66	32	55.5	41.1	64.7	74.6	156.7	225.7	135.2
Q02880	DNA topoisomerase 2-beta OS=Homo sapiens GN=TOP2B PE=1 SV=3	45	73	157.0	110.5	84.7	70.3	85.7	98.3	75.7
Q02978	Mitochondrial 2-oxoglutarate/malate carrier protein OS=Homo sapiens GN=SLC25A11 PE=1 SV=3	67	20	206.4	275.1	85.7	28.8	17.9	19.2	14.7
Q03252	Lamin-B2 OS=Homo sapiens GN=LMNB2 PE=1 SV=4	68	54	145.1	96.0	111.7	106.8	86.6	63.8	43.4
Q03426	Mevalonate kinase OS=Homo sapiens GN=MVK PE=1 SV=1	42	12	126.6	94.3	110.8	123.9	69.8	64.1	80.7
Q03518	Antigen peptide transporter 1 OS=Homo sapiens GN=TAP1 PE=1 SV=2	35	20	56.2	93.1	111.8	137.1	148.5	85.3	24.0
Q03519	Antigen peptide transporter 2 OS=Homo sapiens GN=TAP2 PE=1 SV=1	31	22	67.0	72.5	118.5	156.5	124.0	98.5	36.5
Q04206	Transcription factor p65 OS=Homo sapiens GN=RELA PE=1 SV=2	34	19	136.3	93.9	122.4	121.0	87.1	68.9	120.0
Q04323	UBX domain-containing protein 1 OS=Homo sapiens GN=UBXN1 PE=1 SV=2	47	12	115.9	74.9	129.5	128.5	90.0	87.7	135.5
Q04446	1,4-alpha-glucan-branching enzyme OS=Homo sapiens GN=GBE1 PE=1 SV=3	36	22	140.2	18.0	151.0	147.3	39.3	67.9	217.9
Q04637	Eukaryotic translation initiation factor 4 gamma 1 OS=Homo sapiens GN=EIF4G1 PE=1 SV=4	50	92	59.5	54.9	67.2	88.5	134.4	192.6	145.6
Q04656	Copper-transporting ATPase 1 OS=Homo sapiens GN=ATP7A PE=1 SV=3	28	34	50.1	80.7	108.7	131.1	141.0	116.0	60.0
Q04726	Transducin-like enhancer protein 3 OS=Homo sapiens GN=TLE3 PE=1 SV=2	29	16	117.6	83.3	120.5	114.8	91.5	64.4	162.6
Q04727	Transducin-like enhancer protein 4 OS=Homo sapiens GN=TLE4 PE=1 SV=3	28	13	119.0	88.2	121.2	124.4	127.0	114.3	175.9
Q04759	Protein kinase C theta type OS=Homo sapiens GN=PRKCQ PE=1 SV=3	60	43	59.3	97.3	113.1	127.2	103.1	73.2	61.9
Q04760	Lactoylglutathione lyase OS=Homo sapiens GN=GLO1 PE=1 SV=4	55	12	110.3	85.2	109.7	109.9	89.0	68.5	142.9
Q04837	Single-stranded DNA-binding protein, mitochondrial OS=Homo sapiens GN=SSBP1 PE=1 SV=1	72	17	164.5	269.1	94.5	31.3	18.5	17.9	20.2
Q04864	Proto-oncogene c-Rel OS=Homo sapiens GN=REL PE=1 SV=1	35	20	171.8	142.6	134.4	93.5	93.6	105.6	152.9
Q04917	14-3-3 protein eta OS=Homo sapiens GN=YWHAH PE=1 SV=4	72	26	103.1	83.2	117.6	143.7	76.5	67.4	121.2
Q05086	Ubiquitin-protein ligase E3A OS=Homo sapiens GN=UBE3A PE=1 SV=4	53	41	117.8	94.7	110.4	112.4	69.0	68.3	136.3
Q05519	Serine/arginine-rich splicing factor 11 OS=Homo sapiens GN=SRSF11 PE=1 SV=1	28	15	42.1	34.7	49.1	63.6	152.1	235.9	162.4
Q05655	Protein kinase C delta type OS=Homo sapiens GN=PRKCD PE=1 SV=2	43	30	94.5	93.4	114.3	124.6	123.7	70.5	78.3
Q06124	Tyrosine-protein phosphatase non-receptor type 11 OS=Homo sapiens GN=PTPN11 PE=1 SV=2	70	45	119.4	76.5	120.5	119.8	84.5	68.2	130.2
Q06136	3-ketodihydrosphingosine reductase OS=Homo sapiens GN=KDSR PE=1 SV=1	29	8	65.7	87.8	90.6	175.6	90.6	103.9	36.4
Q06203	Amidophosphoribosyltransferase OS=Homo sapiens GN=PPAT PE=1 SV=1	52	28	118.8	72.8	111.3	103.4	76.3	74.6	147.9
Q06210	Glutamine--fructose-6-phosphate aminotransferase [isomerizing] 1 OS=Homo sapiens GN=GFPT1 PE=1 SV=3	62	38	117.7	95.3	109.6	109.6	75.6	62.4	132.0
Q06265	Exosome complex component RRP45 OS=Homo sapiens GN=EXOSC9 PE=1 SV=3	31	12	72.4	61.6	66.3	76.9	107.4	180.0	206.7
Q06323	Proteasome activator complex subunit 1 OS=Homo sapiens GN=PSME1 PE=1 SV=1	74	22	116.4	74.6	98.0	128.0	59.2	66.0	176.1
Q06330	Recombining binding protein suppressor of hairless OS=Homo sapiens GN=RBPJ PE=1 SV=3	20	8	144.4	116.9	82.1	78.5	83.8	99.6	79.8
Q06481	Amyloid-like protein 2 OS=Homo sapiens GN=APLP2 PE=1 SV=2	18	13	45.8	57.4	69.5	109.6	143.5	158.0	75.4
Q06546	GA-binding protein alpha chain OS=Homo sapiens GN=GABPA PE=1 SV=1	36	13	147.3	96.5	121.9	114.7	84.7	90.9	159.6
Q06587	E3 ubiquitin-protein ligase RING1 OS=Homo sapiens GN=RING1 PE=1 SV=2	39	10	146.6	98.8	106.6	74.6	89.1	90.3	97.5
Q06787	Fragile X mental retardation protein 1 OS=Homo sapiens GN=FMR1 PE=1 SV=1	50	35	41.7	47.0	53.2	81.6	176.7	253.4	115.4
Q06830	Peroxiredoxin-1 OS=Homo sapiens GN=PRDX1 PE=1 SV=1	80	26	110.3	67.8	104.1	113.8	107.4	73.0	116.5
Q07020	60S ribosomal protein L18 OS=Homo sapiens GN=RPL18 PE=1 SV=2	53	18	38.4	40.4	51.6	67.9	144.7	229.3	150.2
Q07065	Cytoskeleton-associated protein 4 OS=Homo sapiens GN=CKAP4 PE=1 SV=2	68	41	63.8	92.0	116.9	142.4	147.2	73.8	19.6
Q07666	KH domain-containing, RNA-binding, signal transduction-associated protein 1 OS=Homo sapiens GN=KHDRBS1 PE=1 SV=1	44	24	43.1	39.5	42.6	76.4	160.2	233.9	190.8
Q07864	DNA polymerase epsilon catalytic subunit A OS=Homo sapiens GN=POLE PE=1 SV=5	14	24	113.9	92.8	102.7	100.3	86.5	85.4	139.8
Q07866	Kinesin light chain 1 OS=Homo sapiens GN=KLC1 PE=1 SV=2	60	48	100.7	78.4	111.9	109.9	82.8	79.8	138.3
Q07954	Prolow-density lipoprotein receptor-related protein 1 OS=Homo sapiens GN=LRP1 PE=1 SV=2	20	68	48.1	68.7	91.3	114.8	169.2	146.0	61.3
Q07955	Serine/arginine-rich splicing factor 1 OS=Homo sapiens GN=SRSF1 PE=1 SV=2	57	25	72.1	56.5	68.0	83.9	146.1	172.9	139.6
Q07960	Rho GTPase-activating protein 1 OS=Homo sapiens GN=ARHGAP1 PE=1 SV=1	56	23	117.6	85.8	113.3	112.1	81.4	62.7	124.1
Q08170	Serine/arginine-rich splicing factor 4 OS=Homo sapiens GN=SRSF4 PE=1 SV=2	36	28	52.2	34.9	58.4	82.5	114.4	213.4	222.0
Q08211	ATP-dependent RNA helicase A OS=Homo sapiens GN=DHX9 PE=1 SV=4	64	90	50.1	51.7	57.5	72.3	146.1	235.3	159.4
Q08257	Quinone oxidoreductase OS=Homo sapiens GN=CRYZ PE=1 SV=1	73	26	189.5	153.0	105.8	65.2	40.4	44.5	57.7
Q08357	Sodium-dependent phosphate transporter 2 OS=Homo sapiens GN=SLC20A2 PE=1 SV=1	17	8	51.4	101.8	126.2	116.7	131.1	73.5	28.7
Q08378	Golgin subfamily A member 3 OS=Homo sapiens GN=GOLGA3 PE=1 SV=2	51	67	115.0	81.9	107.3	104.2	81.6	89.7	178.0
Q08379	Golgin subfamily A member 2 OS=Homo sapiens GN=GOLGA2 PE=1 SV=3	51	44	96.2	114.7	121.2	104.7	91.6	106.4	76.7
Q08380	Galectin-3-binding protein OS=Homo sapiens GN=LGALS3BP PE=1 SV=1	42	21	48.6	77.3	126.1	169.5	149.8	86.1	39.1
Q08431	Lactadherin OS=Homo sapiens GN=MFGE8 PE=1 SV=2	68	21	59.6	101.7	115.5	113.7	143.9	82.9	47.7
Q08722	Leukocyte surface antigen CD47 OS=Homo sapiens GN=CD47 PE=1 SV=1	18	12	49.6	103.9	131.4	114.3	168.3	75.1	29.7
Q08752	Peptidyl-prolyl cis-trans isomerase D OS=Homo sapiens GN=PPID PE=1 SV=3	70	28	108.2	78.6	103.4	106.7	86.5	82.7	130.5
Q08881	Tyrosine-protein kinase ITK/TSK OS=Homo sapiens GN=ITK PE=1 SV=1	63	42	55.4	105.2	123.3	135.4	135.6	64.8	32.5
Q08945	FACT complex subunit SSRP1 OS=Homo sapiens GN=SSRP1 PE=1 SV=1	49	43	143.9	94.4	100.1	89.8	76.3	78.6	134.2
Q08AF3	Schlafen family member 5 OS=Homo sapiens GN=SLFN5 PE=1 SV=1	41	39	105.6	103.4	92.2	100.4	108.7	140.6	104.7
Q08AM6	Protein VAC14 homolog OS=Homo sapiens GN=VAC14 PE=1 SV=1	45	28	80.2	89.5	106.0	125.1	123.7	103.1	90.9
Q08J23	tRNA (cytosine(34)-C(5))-methyltransferase OS=Homo sapiens GN=NSUN2 PE=1 SV=2	83	68	94.9	71.2	85.6	84.8	99.9	129.6	200.0
Q09028	Histone-binding protein RBBP4 OS=Homo sapiens GN=RBBP4 PE=1 SV=3	63	19	110.9	66.1	97.5	121.2	74.5	75.0	201.3
Q09161	Nuclear cap-binding protein subunit 1 OS=Homo sapiens GN=NCBP1 PE=1 SV=1	51	39	65.6	59.3	72.9	89.9	124.4	184.4	166.7
Q09328	Alpha-1,6-mannosylglycoprotein 6-beta-N-acetylglucosaminyltransferase A OS=Homo sapiens GN=MGAT5 PE=2 SV=1	35	23	70.0	135.9	131.8	106.9	116.2	86.1	40.7
Q09472	Histone acetyltransferase p300 OS=Homo sapiens GN=EP300 PE=1 SV=2	22	37	69.4	59.7	80.2	86.9	123.9	161.4	156.5
Q09666	Neuroblast differentiation-associated protein AHNAK OS=Homo sapiens GN=AHNAK PE=1 SV=2	71	242	64.4	114.7	136.3	138.9	117.1	57.1	29.3
Q0VDF9	Heat shock 70 kDa protein 14 OS=Homo sapiens GN=HSPA14 PE=1 SV=1	67	37	88.5	71.3	81.6	87.4	116.1	185.8	150.0
Q10469	Alpha-1,6-mannosyl-glycoprotein 2-beta-N-acetylglucosaminyltransferase OS=Homo sapiens GN=MGAT2 PE=1 SV=1	40	20	83.9	143.0	132.4	99.3	76.6	76.6	51.4
Q10471	Polypeptide N-acetylgalactosaminyltransferase 2 OS=Homo sapiens GN=GALNT2 PE=1 SV=1	63	48	90.3	137.8	138.8	104.5	73.5	74.4	45.3
Q10472	Polypeptide N-acetylgalactosaminyltransferase 1 OS=Homo sapiens GN=GALNT1 PE=1 SV=1	42	22	83.3	155.9	126.6	91.1	85.7	76.7	39.9
Q10567	AP-1 complex subunit beta-1 OS=Homo sapiens GN=AP1B1 PE=1 SV=2	55	62	96.8	93.9	113.1	118.6	107.6	91.8	118.3
Q10570	Cleavage and polyadenylation specificity factor subunit 1 OS=Homo sapiens GN=CPSF1 PE=1 SV=2	42	58	68.6	60.7	70.3	77.0	126.4	202.4	146.6
Q10589	Bone marrow stromal antigen 2 OS=Homo sapiens GN=BST2 PE=1 SV=1	20	6	50.8	79.9	106.0	127.0	165.9	102.0	55.1
Q10713	Mitochondrial-processing peptidase subunit alpha OS=Homo sapiens GN=PMPCA PE=1 SV=2	68	31	240.7	224.8	94.1	28.8	13.6	12.9	13.3
Q12765	Secernin-1 OS=Homo sapiens GN=SCRN1 PE=1 SV=2	34	12	125.3	97.3	114.3	109.1	81.0	63.7	129.5
Q12768	WASH complex subunit strumpellin OS=Homo sapiens GN=KIAA0196 PE=1 SV=1	32	32	83.1	103.5	106.0	98.8	97.9	72.0	91.3
Q12769	Nuclear pore complex protein Nup160 OS=Homo sapiens GN=NUP160 PE=1 SV=3	33	36	112.5	122.3	135.6	126.4	113.7	76.6	63.8
Q12770	Sterol regulatory element-binding protein cleavage-activating protein OS=Homo sapiens GN=SCAP PE=1 SV=4	27	22	91.4	108.5	153.5	178.9	166.2	85.6	63.1
Q12788	Transducin beta-like protein 3 OS=Homo sapiens GN=TBL3 PE=1 SV=2	65	42	80.5	74.9	63.1	69.5	114.1	197.7	150.4
Q12789	General transcription factor 3C polypeptide 1 OS=Homo sapiens GN=GTF3C1 PE=1 SV=4	41	74	102.9	93.8	87.4	81.8	103.9	114.0	96.2
Q12797	Aspartyl/asparaginyl beta-hydroxylase OS=Homo sapiens GN=ASPH PE=1 SV=3	36	23	84.9	109.0	122.0	127.2	147.4	70.9	25.9
Q12802	A-kinase anchor protein 13 OS=Homo sapiens GN=AKAP13 PE=1 SV=2	30	57	59.8	69.9	90.2	103.2	121.7	156.7	133.5
Q12834	Cell division cycle protein 20 homolog OS=Homo sapiens GN=CDC20 PE=1 SV=2	47	17	92.0	115.1	94.2	89.4	128.4	124.3	95.9
Q12846	Syntaxin-4 OS=Homo sapiens GN=STX4 PE=1 SV=2	48	16	55.4	104.5	122.4	133.4	129.6	73.6	32.7
Q12849	G-rich sequence factor 1 OS=Homo sapiens GN=GRSF1 PE=1 SV=3	70	27	230.2	245.4	88.1	28.9	25.6	27.7	25.6
Q12851	Mitogen-activated protein kinase kinase kinase kinase 2 OS=Homo sapiens GN=MAP4K2 PE=1 SV=2	27	17	90.8	104.5	107.1	105.9	95.2	98.3	121.8
Q12872	Splicing factor, suppressor of white-apricot homolog OS=Homo sapiens GN=SFSWAP PE=1 SV=3	31	26	68.5	56.6	60.7	77.1	135.1	203.1	150.6
Q12873	Chromodomain-helicase-DNA-binding protein 3 OS=Homo sapiens GN=CHD3 PE=1 SV=3	23	41	127.0	118.5	89.0	71.3	80.5	91.0	86.4
Q12874	Splicing factor 3A subunit 3 OS=Homo sapiens GN=SF3A3 PE=1 SV=1	65	31	68.9	45.6	72.4	74.6	120.8	175.1	218.9
Q12882	Dihydropyrimidine dehydrogenase [NADP(+)] OS=Homo sapiens GN=DPYD PE=1 SV=2	22	19	135.4	43.9	124.2	139.8	82.0	95.6	215.5
Q12888	Tumor suppressor p53-binding protein 1 OS=Homo sapiens GN=TP53BP1 PE=1 SV=2	24	30	168.7	104.9	97.8	102.9	89.6	154.8	131.0
Q12899	Tripartite motif-containing protein 26 OS=Homo sapiens GN=TRIM26 PE=1 SV=1	47	20	100.2	94.7	85.6	88.6	86.8	107.9	114.5
Q12904	Aminoacyl tRNA synthase complex-interacting multifunctional protein 1 OS=Homo sapiens GN=AIMP1 PE=1 SV=2	81	25	83.2	67.6	87.1	98.5	103.1	138.2	189.9
Q12905	Interleukin enhancer-binding factor 2 OS=Homo sapiens GN=ILF2 PE=1 SV=2	84	32	43.9	39.6	52.0	71.3	152.7	223.5	181.1
Q12906	Interleukin enhancer-binding factor 3 OS=Homo sapiens GN=ILF3 PE=1 SV=3	74	68	55.4	41.8	58.5	76.1	142.4	220.6	164.2
Q12907	Vesicular integral-membrane protein VIP36 OS=Homo sapiens GN=LMAN2 PE=1 SV=1	62	22	78.6	128.6	105.9	127.3	105.9	88.2	34.7
Q12912	Lymphoid-restricted membrane protein OS=Homo sapiens GN=LRMP PE=1 SV=3	48	19	71.1	106.2	108.7	133.5	127.6	85.2	36.6
Q12931	Heat shock protein 75 kDa, mitochondrial OS=Homo sapiens GN=TRAP1 PE=1 SV=3	68	49	182.8	206.1	119.2	109.4	9.6	9.4	19.2
Q12959	Disks large homolog 1 OS=Homo sapiens GN=DLG1 PE=1 SV=2	54	39	71.4	113.0	146.9	135.7	100.7	39.9	18.3
Q12972	Nuclear inhibitor of protein phosphatase 1 OS=Homo sapiens GN=PPP1R8 PE=1 SV=2	49	15	94.0	72.5	104.3	96.6	119.2	112.3	147.2
Q12974	Protein tyrosine phosphatase type IVA 2 OS=Homo sapiens GN=PTP4A2 PE=1 SV=1	56	9	57.2	114.7	115.0	97.1	163.2	57.8	31.3
Q12979	Active breakpoint cluster region-related protein OS=Homo sapiens GN=ABR PE=2 SV=2	31	24	96.6	73.4	122.5	146.3	126.6	77.9	82.9
Q12981	Vesicle transport protein SEC20 OS=Homo sapiens GN=BNIP1 PE=1 SV=3	70	18	57.1	91.5	114.8	139.0	146.0	95.2	26.8
Q12986	Transcriptional repressor NF-X1 OS=Homo sapiens GN=NFX1 PE=1 SV=2	52	46	62.9	63.2	68.2	86.4	132.6	175.0	152.8
Q12996	Cleavage stimulation factor subunit 3 OS=Homo sapiens GN=CSTF3 PE=1 SV=1	49	29	51.1	57.5	57.7	70.6	177.6	196.3	110.7
Q13011	Delta(3,5)-Delta(2,4)-dienoyl-CoA isomerase, mitochondrial OS=Homo sapiens GN=ECH1 PE=1 SV=2	74	21	219.1	195.6	112.2	75.8	48.6	25.1	12.0
Q13033	Striatin-3 OS=Homo sapiens GN=STRN3 PE=1 SV=3	28	22	90.5	93.0	128.4	137.4	121.9	84.0	48.4
Q13043	Serine/threonine-protein kinase 4 OS=Homo sapiens GN=STK4 PE=1 SV=2	62	29	113.9	99.8	114.8	107.4	79.9	72.7	114.9
Q13045	Protein flightless-1 homolog OS=Homo sapiens GN=FLII PE=1 SV=2	51	56	95.8	100.1	105.3	104.7	89.1	90.0	127.4
Q13057	Bifunctional coenzyme A synthase OS=Homo sapiens GN=COASY PE=1 SV=4	40	13	200.9	155.1	128.1	114.1	76.5	70.8	112.9
Q13085	Acetyl-CoA carboxylase 1 OS=Homo sapiens GN=ACACA PE=1 SV=2	32	58	111.8	104.3	112.6	107.5	67.2	68.0	125.0
Q13094	Lymphocyte cytosolic protein 2 OS=Homo sapiens GN=LCP2 PE=1 SV=1	52	29	102.6	104.3	119.1	109.0	96.0	68.6	113.1
Q13098	COP9 signalosome complex subunit 1 OS=Homo sapiens GN=GPS1 PE=1 SV=4	44	25	103.3	79.4	107.7	103.7	87.3	74.6	171.2
Q13107	Ubiquitin carboxyl-terminal hydrolase 4 OS=Homo sapiens GN=USP4 PE=1 SV=3	20	17	135.1	121.8	120.1	110.0	83.5	77.5	118.2
Q13111	Chromatin assembly factor 1 subunit A OS=Homo sapiens GN=CHAF1A PE=1 SV=2	37	23	120.9	100.7	91.3	77.3	132.7	126.7	96.1
Q13112	Chromatin assembly factor 1 subunit B OS=Homo sapiens GN=CHAF1B PE=1 SV=1	37	18	96.9	87.7	79.1	77.6	84.3	125.2	118.8
Q13123	Protein Red OS=Homo sapiens GN=IK PE=1 SV=3	56	33	68.3	43.8	67.7	84.2	129.0	183.9	167.7
Q13131	5'-AMP-activated protein kinase catalytic subunit alpha-1 OS=Homo sapiens GN=PRKAA1 PE=1 SV=4	52	29	93.9	79.9	124.1	122.3	106.4	67.7	91.5
Q13136	Liprin-alpha-1 OS=Homo sapiens GN=PPFIA1 PE=1 SV=1	48	57	75.1	97.3	121.5	124.2	106.2	81.4	82.2
Q13137	Calcium-binding and coiled-coil domain-containing protein 2 OS=Homo sapiens GN=CALCOCO2 PE=1 SV=1	61	29	71.8	81.3	100.2	128.3	128.7	91.5	80.8
Q13144	Translation initiation factor eIF-2B subunit epsilon OS=Homo sapiens GN=EIF2B5 PE=1 SV=3	29	18	95.6	60.4	104.5	96.0	91.6	108.5	115.4
Q13148	TAR DNA-binding protein 43 OS=Homo sapiens GN=TARDBP PE=1 SV=1	63	20	86.9	80.8	73.4	92.7	112.6	171.3	98.4
Q13151	Heterogeneous nuclear ribonucleoprotein A0 OS=Homo sapiens GN=HNRNPA0 PE=1 SV=1	62	25	58.7	41.5	52.8	78.0	115.8	212.1	271.9
Q13153	Serine/threonine-protein kinase PAK 1 OS=Homo sapiens GN=PAK1 PE=1 SV=2	56	28	102.6	92.4	118.5	117.5	91.9	66.4	106.4
Q13155	Aminoacyl tRNA synthase complex-interacting multifunctional protein 2 OS=Homo sapiens GN=AIMP2 PE=1 SV=2	66	18	84.9	38.2	90.0	87.5	85.1	156.9	226.6
Q13158	FAS-associated death domain protein OS=Homo sapiens GN=FADD PE=1 SV=1	63	7	100.6	104.2	131.7	143.7	136.6	80.3	120.0
Q13162	Peroxiredoxin-4 OS=Homo sapiens GN=PRDX4 PE=1 SV=1	67	23	83.6	95.6	120.2	137.7	129.1	77.0	17.9
Q13177	Serine/threonine-protein kinase PAK 2 OS=Homo sapiens GN=PAK2 PE=1 SV=3	74	41	120.9	116.6	112.5	99.0	86.9	54.5	104.8
Q13185	Chromobox protein homolog 3 OS=Homo sapiens GN=CBX3 PE=1 SV=4	68	15	120.0	67.0	101.3	118.1	69.0	74.1	173.6
Q13190	Syntaxin-5 OS=Homo sapiens GN=STX5 PE=1 SV=2	49	14	73.6	112.0	124.7	139.6	132.2	113.2	54.9
Q13200	26S proteasome non-ATPase regulatory subunit 2 OS=Homo sapiens GN=PSMD2 PE=1 SV=3	71	58	110.4	87.5	105.8	96.6	77.0	75.4	149.7
Q13206	Probable ATP-dependent RNA helicase DDX10 OS=Homo sapiens GN=DDX10 PE=1 SV=2	48	39	83.1	62.0	67.3	71.1	114.1	152.4	193.3
Q13217	DnaJ homolog subfamily C member 3 OS=Homo sapiens GN=DNAJC3 PE=1 SV=1	73	41	66.5	100.2	117.4	141.3	146.4	96.4	24.1
Q13239	Src-like-adapter OS=Homo sapiens GN=SLA PE=1 SV=3	40	9	66.7	101.9	96.3	104.6	107.0	95.6	70.9
Q13242	Serine/arginine-rich splicing factor 9 OS=Homo sapiens GN=SRSF9 PE=1 SV=1	70	24	64.8	44.5	66.1	82.9	146.4	223.3	165.3
Q13243	Serine/arginine-rich splicing factor 5 OS=Homo sapiens GN=SRSF5 PE=1 SV=1	49	16	45.3	36.9	62.4	73.0	141.2	194.9	192.3
Q13247	Serine/arginine-rich splicing factor 6 OS=Homo sapiens GN=SRSF6 PE=1 SV=2	46	25	54.8	48.7	56.2	68.6	139.2	200.4	194.7
Q13257	Mitotic spindle assembly checkpoint protein MAD2A OS=Homo sapiens GN=MAD2L1 PE=1 SV=1	35	9	108.1	91.0	99.3	97.3	77.6	80.6	149.9
Q13263	Transcription intermediary factor 1-beta OS=Homo sapiens GN=TRIM28 PE=1 SV=5	70	51	121.1	58.3	100.8	92.3	59.1	104.2	206.1
Q13277	Syntaxin-3 OS=Homo sapiens GN=STX3 PE=1 SV=3	36	11	61.8	86.0	108.0	132.3	130.0	112.6	57.6
Q13283	Ras GTPase-activating protein-binding protein 1 OS=Homo sapiens GN=G3BP1 PE=1 SV=1	70	34	40.5	46.1	58.1	81.7	180.7	244.6	106.6
Q13287	N-myc-interactor OS=Homo sapiens GN=NMI PE=1 SV=2	73	20	101.5	78.6	118.6	143.6	111.4	95.6	92.7
Q13303	Voltage-gated potassium channel subunit beta-2 OS=Homo sapiens GN=KCNAB2 PE=1 SV=2	75	31	103.5	130.0	118.8	93.7	89.9	80.5	53.7
Q13308	Inactive tyrosine-protein kinase 7 OS=Homo sapiens GN=PTK7 PE=1 SV=2	53	53	74.2	124.7	142.5	147.5	133.4	67.4	34.7
Q13309	S-phase kinase-associated protein 2 OS=Homo sapiens GN=SKP2 PE=1 SV=2	37	12	154.9	100.3	104.6	110.5	113.4	76.3	137.1
Q13310	Polyadenylate-binding protein 4 OS=Homo sapiens GN=PABPC4 PE=1 SV=1	68	54	61.7	52.5	64.6	81.2	131.2	207.5	143.3
Q13332	Receptor-type tyrosine-protein phosphatase S OS=Homo sapiens GN=PTPRS PE=1 SV=3	30	37	54.4	103.7	111.0	118.6	128.7	81.7	43.9
Q13347	Eukaryotic translation initiation factor 3 subunit I OS=Homo sapiens GN=EIF3I PE=1 SV=1	87	25	93.7	70.6	98.3	84.7	109.8	111.3	148.6
Q13356	Peptidyl-prolyl cis-trans isomerase-like 2 OS=Homo sapiens GN=PPIL2 PE=1 SV=1	59	25	86.3	80.8	78.8	69.9	121.8	148.7	110.1
Q13363	C-terminal-binding protein 1 OS=Homo sapiens GN=CTBP1 PE=1 SV=2	48	19	130.0	75.3	102.2	115.4	67.3	71.7	179.9
Q13370	cGMP-inhibited 3',5'-cyclic phosphodiesterase B OS=Homo sapiens GN=PDE3B PE=1 SV=2	30	23	50.4	89.2	105.4	121.3	157.1	94.4	45.1
Q13395	Probable methyltransferase TARBP1 OS=Homo sapiens GN=TARBP1 PE=1 SV=1	21	26	102.4	104.9	99.0	103.2	90.7	91.1	139.9
Q13409	Cytoplasmic dynein 1 intermediate chain 2 OS=Homo sapiens GN=DYNC1I2 PE=1 SV=3	52	22	108.4	110.7	111.7	103.1	101.9	71.1	100.0
Q13416	Origin recognition complex subunit 2 OS=Homo sapiens GN=ORC2 PE=1 SV=2	29	14	135.7	53.5	84.1	103.1	87.4	162.4	149.8
Q13418	Integrin-linked protein kinase OS=Homo sapiens GN=ILK PE=1 SV=2	47	22	77.2	86.3	126.6	124.6	126.8	75.8	47.5
Q13422	DNA-binding protein Ikaros OS=Homo sapiens GN=IKZF1 PE=1 SV=1	46	17	132.3	119.8	104.3	81.9	89.8	74.2	51.3
Q13423	NAD(P) transhydrogenase, mitochondrial OS=Homo sapiens GN=NNT PE=1 SV=3	51	68	231.5	234.7	100.9	36.1	23.1	19.9	13.9
Q13425	Beta-2-syntrophin OS=Homo sapiens GN=SNTB2 PE=1 SV=1	47	24	64.3	122.6	139.1	126.0	109.9	48.2	15.8
Q13426	DNA repair protein XRCC4 OS=Homo sapiens GN=XRCC4 PE=1 SV=2	41	16	102.6	93.9	88.9	94.0	85.8	110.9	116.8
Q13427	Peptidyl-prolyl cis-trans isomerase G OS=Homo sapiens GN=PPIG PE=1 SV=2	28	21	50.4	42.9	47.9	62.3	164.0	224.3	182.9
Q13428	Treacle protein OS=Homo sapiens GN=TCOF1 PE=1 SV=3	43	63	77.3	68.7	90.1	114.1	121.7	122.8	112.1
Q13435	Splicing factor 3B subunit 2 OS=Homo sapiens GN=SF3B2 PE=1 SV=2	60	60	61.0	43.9	70.5	79.1	132.6	166.8	211.8
Q13438	Protein OS-9 OS=Homo sapiens GN=OS9 PE=1 SV=1	53	27	65.4	83.5	120.9	155.3	175.7	95.1	31.5
Q13439	Golgin subfamily A member 4 OS=Homo sapiens GN=GOLGA4 PE=1 SV=1	26	48	123.5	89.4	111.8	96.9	94.5	96.3	135.6
Q13442	28 kDa heat- and acid-stable phosphoprotein OS=Homo sapiens GN=PDAP1 PE=1 SV=1	73	21	58.0	43.8	84.9	87.8	94.5	122.3	263.1
Q13449	Limbic system-associated membrane protein OS=Homo sapiens GN=LSAMP PE=1 SV=2	40	12	65.9	99.8	102.7	134.7	112.9	90.8	71.0
Q13451	Peptidyl-prolyl cis-trans isomerase FKBP5 OS=Homo sapiens GN=FKBP5 PE=1 SV=2	59	28	117.2	99.5	121.3	118.3	85.9	68.1	142.1
Q13459	Unconventional myosin-IXb OS=Homo sapiens GN=MYO9B PE=1 SV=3	32	57	77.8	85.1	82.0	89.8	101.9	166.9	207.0
Q13464	Rho-associated protein kinase 1 OS=Homo sapiens GN=ROCK1 PE=1 SV=1	56	85	89.7	98.0	120.7	119.8	103.9	66.6	85.7
Q13472	DNA topoisomerase 3-alpha OS=Homo sapiens GN=TOP3A PE=1 SV=1	20	20	133.6	91.2	87.9	57.4	85.0	105.5	122.0
Q13492	Phosphatidylinositol-binding clathrin assembly protein OS=Homo sapiens GN=PICALM PE=1 SV=2	53	27	69.4	111.3	138.1	126.1	94.0	55.8	39.2
Q13496	Myotubularin OS=Homo sapiens GN=MTM1 PE=1 SV=2	46	24	64.1	90.9	109.2	102.4	110.9	107.0	71.4
Q13501	Sequestosome-1 OS=Homo sapiens GN=SQSTM1 PE=1 SV=1	40	9	97.0	93.0	107.8	113.6	103.1	79.1	108.2
Q13505	Metaxin-1 OS=Homo sapiens GN=MTX1 PE=1 SV=2	44	19	187.3	239.1	99.8	26.9	19.4	10.0	5.2
Q13510	Acid ceramidase OS=Homo sapiens GN=ASAH1 PE=1 SV=5	52	24	48.5	100.5	130.5	172.1	128.3	43.7	16.0
Q13523	Serine/threonine-protein kinase PRP4 homolog OS=Homo sapiens GN=PRPF4B PE=1 SV=3	39	49	47.3	37.6	51.9	76.5	150.8	229.8	189.7
Q13526	Peptidyl-prolyl cis-trans isomerase NIMA-interacting 1 OS=Homo sapiens GN=PIN1 PE=1 SV=1	71	10	101.7	77.1	103.4	95.6	93.2	77.2	120.7
Q13535	Serine/threonine-protein kinase ATR OS=Homo sapiens GN=ATR PE=1 SV=3	12	24	74.2	100.4	84.9	90.5	119.9	154.0	108.1
Q13547	Histone deacetylase 1 OS=Homo sapiens GN=HDAC1 PE=1 SV=1	59	25	111.6	90.1	99.3	89.0	75.4	81.9	130.4
Q13555	Calcium/calmodulin-dependent protein kinase type II subunit gamma OS=Homo sapiens GN=CAMK2G PE=1 SV=3	43	21	80.0	81.3	79.2	90.7	119.3	183.1	76.8
Q13561	Dynactin subunit 2 OS=Homo sapiens GN=DCTN2 PE=1 SV=4	76	34	93.9	88.5	102.3	121.9	93.1	64.2	144.3
Q13564	NEDD8-activating enzyme E1 regulatory subunit OS=Homo sapiens GN=NAE1 PE=1 SV=1	53	21	136.5	34.1	120.8	131.9	64.9	76.5	162.6
Q13573	SNW domain-containing protein 1 OS=Homo sapiens GN=SNW1 PE=1 SV=1	58	34	81.7	64.5	77.6	87.5	114.0	164.1	189.7
Q13574	Diacylglycerol kinase zeta OS=Homo sapiens GN=DGKZ PE=1 SV=3	34	27	118.8	66.6	120.0	141.6	94.4	111.5	151.8
Q13576	Ras GTPase-activating-like protein IQGAP2 OS=Homo sapiens GN=IQGAP2 PE=1 SV=4	67	121	70.2	122.7	135.8	132.1	95.3	44.7	41.4
Q13586	Stromal interaction molecule 1 OS=Homo sapiens GN=STIM1 PE=1 SV=3	62	48	59.6	104.2	123.4	125.3	133.0	71.2	24.2
Q13588	GRB2-related adapter protein OS=Homo sapiens GN=GRAP PE=1 SV=1	56	11	90.0	91.7	106.4	120.6	98.8	85.2	99.4
Q13595	Transformer-2 protein homolog alpha OS=Homo sapiens GN=TRA2A PE=1 SV=1	45	17	60.2	60.1	54.2	69.2	142.4	211.8	166.7
Q13596	Sorting nexin-1 OS=Homo sapiens GN=SNX1 PE=1 SV=3	52	29	115.8	106.9	111.9	115.2	80.7	56.0	123.4
Q13601	KRR1 small subunit processome component homolog OS=Homo sapiens GN=KRR1 PE=1 SV=4	40	21	60.1	47.9	55.7	72.6	138.0	225.8	157.5
Q13608	Peroxisome assembly factor 2 OS=Homo sapiens GN=PEX6 PE=1 SV=2	44	28	72.3	124.4	141.2	135.5	119.7	44.4	24.8
Q13610	Periodic tryptophan protein 1 homolog OS=Homo sapiens GN=PWP1 PE=1 SV=1	41	17	91.7	57.8	82.4	109.8	111.7	154.1	160.0
Q13613	Myotubularin-related protein 1 OS=Homo sapiens GN=MTMR1 PE=1 SV=4	41	23	72.6	100.6	120.9	126.2	112.2	98.0	82.2
Q13616	Cullin-1 OS=Homo sapiens GN=CUL1 PE=1 SV=2	50	38	88.8	88.6	82.6	93.7	96.3	124.4	144.2
Q13617	Cullin-2 OS=Homo sapiens GN=CUL2 PE=1 SV=2	53	41	97.2	87.5	102.6	91.9	79.2	83.1	139.3
Q13618	Cullin-3 OS=Homo sapiens GN=CUL3 PE=1 SV=2	57	49	71.8	80.2	92.1	104.3	112.2	114.1	129.3
Q13619	Cullin-4A OS=Homo sapiens GN=CUL4A PE=1 SV=3	52	43	115.4	77.4	98.5	95.3	79.9	86.8	152.5
Q13620	Cullin-4B OS=Homo sapiens GN=CUL4B PE=1 SV=4	39	37	97.0	59.9	104.4	136.0	69.2	75.4	220.2
Q13625	Apoptosis-stimulating of p53 protein 2 OS=Homo sapiens GN=TP53BP2 PE=1 SV=2	20	16	96.1	84.8	101.6	96.2	83.5	75.9	89.0
Q13627	Dual specificity tyrosine-phosphorylation-regulated kinase 1A OS=Homo sapiens GN=DYRK1A PE=1 SV=2	32	26	91.8	90.3	94.9	106.5	101.8	101.0	118.5
Q13630	GDP-L-fucose synthase OS=Homo sapiens GN=TSTA3 PE=1 SV=1	37	11	148.5	112.4	128.2	114.1	101.7	83.7	168.8
Q13642	Four and a half LIM domains protein 1 OS=Homo sapiens GN=FHL1 PE=1 SV=4	46	17	119.3	77.8	122.3	101.9	81.9	83.1	138.8
Q13685	Angio-associated migratory cell protein OS=Homo sapiens GN=AAMP PE=1 SV=2	38	12	117.2	91.2	114.4	124.4	85.9	85.4	152.1
Q13724	Mannosyl-oligosaccharide glucosidase OS=Homo sapiens GN=MOGS PE=1 SV=5	62	44	60.7	95.9	112.7	130.1	146.0	75.3	22.3
Q13740	CD166 antigen OS=Homo sapiens GN=ALCAM PE=1 SV=2	52	26	77.8	142.5	130.4	124.4	99.6	47.5	22.9
Q13765	Nascent polypeptide-associated complex subunit alpha OS=Homo sapiens GN=NACA PE=1 SV=1	39	12	90.4	74.9	87.8	109.0	94.9	118.2	156.8
Q13769	THO complex subunit 5 homolog OS=Homo sapiens GN=THOC5 PE=1 SV=2	54	35	58.0	57.4	66.0	79.5	143.3	202.5	138.4
Q13795	ADP-ribosylation factor-related protein 1 OS=Homo sapiens GN=ARFRP1 PE=1 SV=1	42	8	65.1	108.3	106.1	111.2	106.5	121.4	71.1
Q13813	Spectrin alpha chain, non-erythrocytic 1 OS=Homo sapiens GN=SPTAN1 PE=1 SV=3	84	298	80.5	123.2	153.4	136.8	80.7	32.4	36.6
Q13823	Nucleolar GTP-binding protein 2 OS=Homo sapiens GN=GNL2 PE=1 SV=1	43	34	75.6	44.8	65.8	76.7	104.0	196.5	243.2
Q13838	Spliceosome RNA helicase DDX39B OS=Homo sapiens GN=DDX39B PE=1 SV=1	68	37	97.1	67.7	83.6	93.7	103.5	142.3	139.0
Q13867	Bleomycin hydrolase OS=Homo sapiens GN=BLMH PE=1 SV=1	47	25	107.8	72.5	106.1	130.3	79.6	74.1	155.5
Q13868	Exosome complex component RRP4 OS=Homo sapiens GN=EXOSC2 PE=1 SV=2	47	12	77.6	59.1	67.5	74.9	95.9	184.5	227.3
Q13884	Beta-1-syntrophin OS=Homo sapiens GN=SNTB1 PE=1 SV=3	44	22	76.8	108.9	151.4	133.4	115.8	51.9	26.2
Q13889	General transcription factor IIH subunit 3 OS=Homo sapiens GN=GTF2H3 PE=1 SV=2	27	8	64.7	75.1	66.1	77.3	115.3	189.7	126.3
Q13895	Bystin OS=Homo sapiens GN=BYSL PE=1 SV=3	62	30	88.6	74.3	78.4	77.7	101.5	136.8	224.8
Q13907	Isopentenyl-diphosphate Delta-isomerase 1 OS=Homo sapiens GN=IDI1 PE=1 SV=2	60	13	155.0	118.8	108.7	101.2	62.9	66.0	146.5
Q13948	Protein CASP OS=Homo sapiens GN=CUX1 PE=1 SV=2	70	48	116.2	118.1	138.9	117.5	81.7	82.2	54.6
Q13951	Core-binding factor subunit beta OS=Homo sapiens GN=CBFB PE=1 SV=2	53	12	157.9	105.2	108.0	126.1	80.1	66.8	92.5
Q14004	Cyclin-dependent kinase 13 OS=Homo sapiens GN=CDK13 PE=1 SV=2	40	46	64.2	57.0	70.6	89.1	144.7	214.3	166.3
Q14005	Pro-interleukin-16 OS=Homo sapiens GN=IL16 PE=1 SV=4	19	19	84.8	94.7	131.2	142.3	91.1	59.5	74.8
Q14008	Cytoskeleton-associated protein 5 OS=Homo sapiens GN=CKAP5 PE=1 SV=3	64	143	72.8	86.3	91.7	94.8	123.9	136.8	91.0
Q14011	Cold-inducible RNA-binding protein OS=Homo sapiens GN=CIRBP PE=1 SV=1	65	11	60.3	54.0	59.6	98.8	137.3	236.0	149.4
Q14019	Coactosin-like protein OS=Homo sapiens GN=COTL1 PE=1 SV=3	88	22	122.0	68.8	110.7	127.8	75.7	65.0	136.8
Q14103	Heterogeneous nuclear ribonucleoprotein D0 OS=Homo sapiens GN=HNRNPD PE=1 SV=1	49	36	48.3	39.5	58.2	73.8	148.1	215.2	183.7
Q14114	Low-density lipoprotein receptor-related protein 8 OS=Homo sapiens GN=LRP8 PE=1 SV=4	38	25	42.3	66.1	87.9	115.3	163.8	164.3	77.9
Q14118	Dystroglycan OS=Homo sapiens GN=DAG1 PE=1 SV=2	23	18	81.3	102.7	120.0	110.8	127.1	91.0	71.0
Q14126	Desmoglein-2 OS=Homo sapiens GN=DSG2 PE=1 SV=2	41	30	67.4	113.0	137.1	143.1	129.2	68.7	40.4
Q14137	Ribosome biogenesis protein BOP1 OS=Homo sapiens GN=BOP1 PE=1 SV=2	62	37	118.0	49.9	88.1	86.7	94.1	142.4	188.3
Q14139	Ubiquitin conjugation factor E4 A OS=Homo sapiens GN=UBE4A PE=1 SV=2	29	27	91.3	114.5	140.6	132.7	149.3	94.5	85.7
Q14141	Septin-6 OS=Homo sapiens GN=SEPT6 PE=1 SV=4	61	37	62.3	96.5	140.2	187.2	91.0	49.5	47.7
Q14145	Kelch-like ECH-associated protein 1 OS=Homo sapiens GN=KEAP1 PE=1 SV=2	28	14	108.3	135.4	86.4	117.0	124.1	141.2	121.5
Q14151	Scaffold attachment factor B2 OS=Homo sapiens GN=SAFB2 PE=1 SV=1	41	46	59.0	43.6	58.7	79.0	137.9	229.9	207.8
Q14152	Eukaryotic translation initiation factor 3 subunit A OS=Homo sapiens GN=EIF3A PE=1 SV=1	64	114	80.7	62.3	88.4	87.6	105.0	122.5	165.8
Q14155	Rho guanine nucleotide exchange factor 7 OS=Homo sapiens GN=ARHGEF7 PE=1 SV=2	45	27	99.6	89.1	119.0	112.3	95.6	92.8	135.7
Q14156	Protein EFR3 homolog A OS=Homo sapiens GN=EFR3A PE=1 SV=2	27	19	59.9	97.2	112.0	123.4	103.6	69.4	34.7
Q14157	Ubiquitin-associated protein 2-like OS=Homo sapiens GN=UBAP2L PE=1 SV=2	45	41	39.1	44.3	58.4	85.7	187.5	257.2	107.0
Q14160	Protein scribble homolog OS=Homo sapiens GN=SCRIB PE=1 SV=4	52	63	71.2	110.5	129.0	130.1	121.9	61.8	45.9
Q14161	ARF GTPase-activating protein GIT2 OS=Homo sapiens GN=GIT2 PE=1 SV=2	57	37	98.2	81.5	106.7	103.9	90.5	74.9	103.8
Q14165	Malectin OS=Homo sapiens GN=MLEC PE=1 SV=1	59	22	85.1	95.5	123.5	138.2	117.6	90.8	20.6
Q14166	Tubulin--tyrosine ligase-like protein 12 OS=Homo sapiens GN=TTLL12 PE=1 SV=2	62	38	145.8	108.1	103.0	108.7	64.8	62.5	115.5
Q14168	MAGUK p55 subfamily member 2 OS=Homo sapiens GN=MPP2 PE=1 SV=3	48	26	75.1	114.7	136.6	136.7	96.3	61.7	35.1
Q14181	DNA polymerase alpha subunit B OS=Homo sapiens GN=POLA2 PE=1 SV=2	34	18	112.1	83.6	108.2	110.4	83.7	83.4	158.9
Q14191	Werner syndrome ATP-dependent helicase OS=Homo sapiens GN=WRN PE=1 SV=2	31	38	75.4	85.9	85.7	89.5	131.2	152.8	129.7
Q14192	Four and a half LIM domains protein 2 OS=Homo sapiens GN=FHL2 PE=1 SV=3	79	20	102.6	77.1	116.4	121.2	101.7	93.1	99.6
Q14203	Dynactin subunit 1 OS=Homo sapiens GN=DCTN1 PE=1 SV=3	56	75	115.3	102.8	117.0	109.4	84.9	71.8	115.1
Q14204	Cytoplasmic dynein 1 heavy chain 1 OS=Homo sapiens GN=DYNC1H1 PE=1 SV=5	61	297	101.0	119.0	108.0	100.3	87.8	71.3	92.8
Q14232	Translation initiation factor eIF-2B subunit alpha OS=Homo sapiens GN=EIF2B1 PE=1 SV=1	53	15	102.0	89.2	100.6	102.8	88.6	87.4	138.6
Q14240	Eukaryotic initiation factor 4A-II OS=Homo sapiens GN=EIF4A2 PE=1 SV=2	79	35	97.9	77.2	95.6	111.0	100.0	121.9	143.4
Q14241	Transcription elongation factor B polypeptide 3 OS=Homo sapiens GN=TCEB3 PE=1 SV=2	41	35	58.0	43.7	72.4	87.3	135.7	188.5	188.3
Q14247	Src substrate cortactin OS=Homo sapiens GN=CTTN PE=1 SV=2	51	25	88.7	77.5	118.4	173.3	72.6	46.0	141.8
Q14254	Flotillin-2 OS=Homo sapiens GN=FLOT2 PE=1 SV=2	68	35	60.8	112.8	136.4	141.9	108.5	56.5	22.8
Q14257	Reticulocalbin-2 OS=Homo sapiens GN=RCN2 PE=1 SV=1	49	17	46.6	28.8	144.2	262.2	61.6	76.8	28.2
Q14258	E3 ubiquitin/ISG15 ligase TRIM25 OS=Homo sapiens GN=TRIM25 PE=1 SV=2	64	40	56.2	50.1	64.3	91.4	127.8	185.8	206.7
Q14289	Protein-tyrosine kinase 2-beta OS=Homo sapiens GN=PTK2B PE=1 SV=2	36	30	95.0	94.7	110.7	104.7	89.2	77.9	106.3
Q14318	Peptidyl-prolyl cis-trans isomerase FKBP8 OS=Homo sapiens GN=FKBP8 PE=1 SV=2	65	25	90.1	84.4	123.5	127.0	123.1	86.3	29.6
Q14320	Protein FAM50A OS=Homo sapiens GN=FAM50A PE=1 SV=2	33	13	107.1	60.0	90.5	102.7	79.6	113.9	165.0
Q14331	Protein FRG1 OS=Homo sapiens GN=FRG1 PE=1 SV=1	44	14	82.0	64.9	84.6	94.0	125.7	169.7	119.5
Q14344	Guanine nucleotide-binding protein subunit alpha-13 OS=Homo sapiens GN=GNA13 PE=1 SV=2	62	27	55.5	105.8	128.6	120.0	140.2	64.9	25.1
Q14353	Guanidinoacetate N-methyltransferase OS=Homo sapiens GN=GAMT PE=1 SV=1	42	8	121.3	87.1	109.4	110.1	74.0	64.1	116.4
Q14376	UDP-glucose 4-epimerase OS=Homo sapiens GN=GALE PE=1 SV=2	64	18	135.5	84.2	113.5	111.0	75.0	77.6	155.9
Q14444	Caprin-1 OS=Homo sapiens GN=CAPRIN1 PE=1 SV=2	40	35	38.6	39.9	52.5	88.2	180.2	248.6	115.6
Q14493	Histone RNA hairpin-binding protein OS=Homo sapiens GN=SLBP PE=1 SV=1	43	13	85.4	68.9	89.7	96.2	114.1	142.8	163.3
Q14498	RNA-binding protein 39 OS=Homo sapiens GN=RBM39 PE=1 SV=2	57	34	66.7	65.7	68.3	81.2	138.9	179.4	151.4
Q14517	Protocadherin Fat 1 OS=Homo sapiens GN=FAT1 PE=1 SV=2	19	60	60.6	84.4	118.1	133.2	130.4	95.0	46.4
Q14527	Helicase-like transcription factor OS=Homo sapiens GN=HLTF PE=1 SV=2	56	56	70.5	77.0	80.4	85.2	116.2	153.1	168.5
Q14534	Squalene monooxygenase OS=Homo sapiens GN=SQLE PE=1 SV=3	41	19	64.6	94.8	112.7	152.9	129.8	96.8	30.6
Q14554	Protein disulfide-isomerase A5 OS=Homo sapiens GN=PDIA5 PE=1 SV=1	54	34	62.1	95.9	121.7	133.8	143.5	83.9	27.3
Q14558	Phosphoribosyl pyrophosphate synthase-associated protein 1 OS=Homo sapiens GN=PRPSAP1 PE=1 SV=2	62	17	98.2	101.9	99.6	93.7	86.6	84.8	135.3
Q14562	ATP-dependent RNA helicase DHX8 OS=Homo sapiens GN=DHX8 PE=1 SV=1	46	44	54.2	47.0	58.6	74.1	137.2	204.1	176.8
Q14566	DNA replication licensing factor MCM6 OS=Homo sapiens GN=MCM6 PE=1 SV=1	65	60	123.0	79.0	109.5	107.0	71.6	68.4	155.5
Q14571	Inositol 1,4,5-trisphosphate receptor type 2 OS=Homo sapiens GN=ITPR2 PE=1 SV=2	46	113	57.9	97.0	117.4	137.2	139.8	80.9	27.6
Q14573	Inositol 1,4,5-trisphosphate receptor type 3 OS=Homo sapiens GN=ITPR3 PE=1 SV=2	32	72	63.5	110.5	123.7	143.0	127.7	74.3	22.0
Q14642	Type I inositol 1,4,5-trisphosphate 5-phosphatase OS=Homo sapiens GN=INPP5A PE=1 SV=1	37	13	57.2	120.0	127.7	129.5	113.6	56.2	23.8
Q14643	Inositol 1,4,5-trisphosphate receptor type 1 OS=Homo sapiens GN=ITPR1 PE=1 SV=3	35	81	57.5	86.3	100.6	114.4	124.1	91.1	117.2
Q14644	Ras GTPase-activating protein 3 OS=Homo sapiens GN=RASA3 PE=1 SV=3	69	46	61.1	107.8	132.5	145.1	115.8	66.0	25.8
Q14651	Plastin-1 OS=Homo sapiens GN=PLS1 PE=1 SV=2	38	22	128.4	80.3	97.6	126.6	79.9	65.9	124.0
Q14669	E3 ubiquitin-protein ligase TRIP12 OS=Homo sapiens GN=TRIP12 PE=1 SV=1	31	49	104.3	91.4	107.0	93.6	101.0	100.9	103.1
Q14671	Pumilio homolog 1 OS=Homo sapiens GN=PUM1 PE=1 SV=3	36	37	57.2	53.5	65.8	76.6	131.0	220.3	171.0
Q14676	Mediator of DNA damage checkpoint protein 1 OS=Homo sapiens GN=MDC1 PE=1 SV=3	31	30	142.3	99.1	79.4	64.0	85.6	100.3	84.5
Q14677	Clathrin interactor 1 OS=Homo sapiens GN=CLINT1 PE=1 SV=1	38	31	64.3	59.7	80.9	99.7	135.1	175.3	137.0
Q14680	Maternal embryonic leucine zipper kinase OS=Homo sapiens GN=MELK PE=1 SV=3	48	25	74.5	110.8	106.0	106.2	127.1	103.8	65.9
Q14683	Structural maintenance of chromosomes protein 1A OS=Homo sapiens GN=SMC1A PE=1 SV=2	63	85	106.9	85.3	77.6	74.4	111.1	151.9	93.7
Q14684	Ribosomal RNA processing protein 1 homolog B OS=Homo sapiens GN=RRP1B PE=1 SV=3	52	38	64.1	50.4	60.7	76.5	135.0	203.6	172.7
Q14687	Genetic suppressor element 1 OS=Homo sapiens GN=GSE1 PE=1 SV=3	36	30	127.9	88.0	107.8	110.4	111.9	103.1	186.3
Q14690	Protein RRP5 homolog OS=Homo sapiens GN=PDCD11 PE=1 SV=3	38	61	112.1	82.0	65.2	64.6	100.0	136.5	108.9
Q14691	DNA replication complex GINS protein PSF1 OS=Homo sapiens GN=GINS1 PE=1 SV=1	48	9	89.4	71.4	93.9	98.7	73.8	74.4	147.0
Q14692	Ribosome biogenesis protein BMS1 homolog OS=Homo sapiens GN=BMS1 PE=1 SV=1	36	37	94.1	54.1	81.8	90.2	121.2	166.3	204.3
Q14694	Ubiquitin carboxyl-terminal hydrolase 10 OS=Homo sapiens GN=USP10 PE=1 SV=2	60	44	46.5	51.3	59.3	83.8	165.5	255.0	104.9
Q14696	LDLR chaperone MESD OS=Homo sapiens GN=MESDC2 PE=1 SV=2	54	16	59.4	88.1	119.6	135.0	159.5	76.8	20.5
Q14697	Neutral alpha-glucosidase AB OS=Homo sapiens GN=GANAB PE=1 SV=3	73	61	60.7	92.3	113.8	131.8	141.7	69.9	22.8
Q14699	Raftlin OS=Homo sapiens GN=RFTN1 PE=1 SV=4	59	31	58.2	109.1	123.4	130.1	112.2	68.0	35.0
Q14738	Serine/threonine-protein phosphatase 2A 56 kDa regulatory subunit delta isoform OS=Homo sapiens GN=PPP2R5D PE=1 SV=1	42	29	124.2	96.5	107.7	110.8	85.4	70.0	124.5
Q14739	Lamin-B receptor OS=Homo sapiens GN=LBR PE=1 SV=2	29	18	81.1	102.1	101.7	104.7	134.9	73.1	28.2
Q14746	Conserved oligomeric Golgi complex subunit 2 OS=Homo sapiens GN=COG2 PE=1 SV=1	34	17	88.6	124.3	106.4	98.0	80.1	61.0	89.8
Q14761	Protein tyrosine phosphatase receptor type C-associated protein OS=Homo sapiens GN=PTPRCAP PE=1 SV=1	46	7	74.8	102.6	148.3	129.6	113.9	64.7	24.9
Q14764	Major vault protein OS=Homo sapiens GN=MVP PE=1 SV=4	46	30	58.5	54.5	74.5	87.6	136.1	193.1	172.0
Q14789	Golgin subfamily B member 1 OS=Homo sapiens GN=GOLGB1 PE=1 SV=2	74	233	87.0	142.3	136.8	110.2	68.0	61.2	44.0
Q14790	Caspase-8 OS=Homo sapiens GN=CASP8 PE=1 SV=1	59	22	128.6	92.5	124.9	121.5	83.0	65.2	138.6
Q14807	Kinesin-like protein KIF22 OS=Homo sapiens GN=KIF22 PE=1 SV=5	45	22	120.8	119.5	93.7	79.0	104.0	101.7	75.1
Q14839	Chromodomain-helicase-DNA-binding protein 4 OS=Homo sapiens GN=CHD4 PE=1 SV=2	47	78	131.9	109.0	89.1	78.8	83.6	97.0	115.1
Q14847	LIM and SH3 domain protein 1 OS=Homo sapiens GN=LASP1 PE=1 SV=2	73	23	96.6	55.0	143.2	141.3	113.3	55.4	79.8
Q14849	StAR-related lipid transfer protein 3 OS=Homo sapiens GN=STARD3 PE=1 SV=2	36	14	41.7	81.7	117.8	174.0	150.5	102.6	36.8
Q14966	Zinc finger protein 638 OS=Homo sapiens GN=ZNF638 PE=1 SV=2	33	58	71.4	57.1	61.3	75.8	142.0	212.0	164.0
Q14974	Importin subunit beta-1 OS=Homo sapiens GN=KPNB1 PE=1 SV=2	53	41	107.6	81.5	110.2	115.6	83.6	76.0	140.9
Q14978	Nucleolar and coiled-body phosphoprotein 1 OS=Homo sapiens GN=NOLC1 PE=1 SV=2	63	42	98.9	53.4	79.7	88.4	108.9	152.1	175.5
Q14980	Nuclear mitotic apparatus protein 1 OS=Homo sapiens GN=NUMA1 PE=1 SV=2	64	119	161.1	99.9	94.9	86.1	107.4	102.6	90.9
Q14997	Proteasome activator complex subunit 4 OS=Homo sapiens GN=PSME4 PE=1 SV=2	16	21	101.8	83.2	107.3	95.3	87.7	84.1	175.9
Q14BN4	Sarcolemmal membrane-associated protein OS=Homo sapiens GN=SLMAP PE=1 SV=1	67	52	64.7	100.1	108.0	110.5	149.5	94.0	36.0
Q14C86	GTPase-activating protein and VPS9 domain-containing protein 1 OS=Homo sapiens GN=GAPVD1 PE=1 SV=2	31	38	130.7	106.4	117.8	102.8	80.6	66.8	114.8
Q14CB8	Rho GTPase-activating protein 19 OS=Homo sapiens GN=ARHGAP19 PE=1 SV=1	60	26	78.2	101.4	105.5	110.9	134.4	120.3	81.9
Q14CX7	N-alpha-acetyltransferase 25, NatB auxiliary subunit OS=Homo sapiens GN=NAA25 PE=1 SV=1	43	39	65.9	66.0	72.1	83.9	145.0	198.2	129.7
Q15003	Condensin complex subunit 2 OS=Homo sapiens GN=NCAPH PE=1 SV=3	62	39	99.0	72.7	98.9	91.0	85.4	103.8	178.6
Q15004	PCNA-associated factor OS=Homo sapiens GN=KIAA0101 PE=1 SV=1	74	8	121.8	102.4	98.3	79.0	120.5	122.7	160.2
Q15005	Signal peptidase complex subunit 2 OS=Homo sapiens GN=SPCS2 PE=1 SV=3	61	22	57.3	92.7	103.4	113.1	141.9	120.9	62.7
Q15006	ER membrane protein complex subunit 2 OS=Homo sapiens GN=EMC2 PE=1 SV=1	56	16	66.4	99.2	93.1	128.6	133.1	85.2	35.4
Q15007	Pre-mRNA-splicing regulator WTAP OS=Homo sapiens GN=WTAP PE=1 SV=2	51	23	71.7	43.8	68.4	88.9	105.7	186.0	227.0
Q15008	26S proteasome non-ATPase regulatory subunit 6 OS=Homo sapiens GN=PSMD6 PE=1 SV=1	65	35	135.5	92.1	99.2	101.4	79.2	74.6	161.3
Q15018	BRISC complex subunit Abro1 OS=Homo sapiens GN=FAM175B PE=1 SV=2	43	17	113.5	99.5	126.4	106.4	85.7	65.6	128.1
Q15019	Septin-2 OS=Homo sapiens GN=SEPT2 PE=1 SV=1	81	30	61.1	108.0	142.4	124.7	111.8	46.3	35.9
Q15020	Squamous cell carcinoma antigen recognized by T-cells 3 OS=Homo sapiens GN=SART3 PE=1 SV=1	58	50	94.2	69.4	91.5	88.3	85.7	107.5	199.5
Q15021	Condensin complex subunit 1 OS=Homo sapiens GN=NCAPD2 PE=1 SV=3	50	65	98.9	90.2	97.9	97.1	80.5	84.6	159.0
Q15022	Polycomb protein SUZ12 OS=Homo sapiens GN=SUZ12 PE=1 SV=3	35	16	167.1	167.4	107.8	87.8	100.8	89.7	97.3
Q15027	Arf-GAP with coiled-coil, ANK repeat and PH domain-containing protein 1 OS=Homo sapiens GN=ACAP1 PE=1 SV=1	66	48	72.7	97.5	99.9	96.7	117.6	92.3	65.9
Q15029	116 kDa U5 small nuclear ribonucleoprotein component OS=Homo sapiens GN=EFTUD2 PE=1 SV=1	79	76	69.6	57.5	67.2	77.3	129.4	198.1	173.2
Q15031	Probable leucine--tRNA ligase, mitochondrial OS=Homo sapiens GN=LARS2 PE=1 SV=2	57	44	236.1	269.0	90.5	23.2	10.1	8.8	8.5
Q15032	R3H domain-containing protein 1 OS=Homo sapiens GN=R3HDM1 PE=1 SV=3	22	19	64.6	27.2	86.2	82.4	120.6	238.0	184.2
Q15036	Sorting nexin-17 OS=Homo sapiens GN=SNX17 PE=1 SV=1	55	23	81.0	99.7	114.7	112.1	103.9	70.9	83.7
Q15041	ADP-ribosylation factor-like protein 6-interacting protein 1 OS=Homo sapiens GN=ARL6IP1 PE=1 SV=2	34	7	57.0	78.6	113.2	118.2	168.7	92.6	50.1
Q15042	Rab3 GTPase-activating protein catalytic subunit OS=Homo sapiens GN=RAB3GAP1 PE=1 SV=3	47	42	100.7	104.1	111.5	106.0	79.3	63.3	101.0
Q15043	Zinc transporter ZIP14 OS=Homo sapiens GN=SLC39A14 PE=1 SV=3	15	5	58.8	93.2	120.7	133.3	134.3	76.3	27.0
Q15046	Lysine--tRNA ligase OS=Homo sapiens GN=KARS PE=1 SV=3	67	49	80.0	76.5	84.8	103.5	70.5	101.6	211.4
Q15050	Ribosome biogenesis regulatory protein homolog OS=Homo sapiens GN=RRS1 PE=1 SV=2	39	17	123.0	24.5	58.7	77.2	84.7	234.8	224.0
Q15052	Rho guanine nucleotide exchange factor 6 OS=Homo sapiens GN=ARHGEF6 PE=1 SV=2	61	45	89.3	84.8	107.4	125.0	86.9	83.1	125.8
Q15054	DNA polymerase delta subunit 3 OS=Homo sapiens GN=POLD3 PE=1 SV=2	38	18	105.1	73.6	103.4	110.9	86.9	83.9	168.2
Q15056	Eukaryotic translation initiation factor 4H OS=Homo sapiens GN=EIF4H PE=1 SV=5	70	21	100.0	43.7	91.6	112.1	88.4	121.7	139.0
Q15057	Arf-GAP with coiled-coil, ANK repeat and PH domain-containing protein 2 OS=Homo sapiens GN=ACAP2 PE=1 SV=3	46	31	95.3	108.6	136.0	124.9	102.4	61.7	78.0
Q15058	Kinesin-like protein KIF14 OS=Homo sapiens GN=KIF14 PE=1 SV=1	42	57	101.0	145.2	93.0	70.5	75.5	109.6	72.3
Q15061	WD repeat-containing protein 43 OS=Homo sapiens GN=WDR43 PE=1 SV=3	36	23	113.2	58.4	72.7	89.1	110.7	196.7	129.2
Q15067	Peroxisomal acyl-coenzyme A oxidase 1 OS=Homo sapiens GN=ACOX1 PE=1 SV=3	72	42	55.2	116.2	130.6	147.4	117.1	45.4	14.3
Q15070	Mitochondrial inner membrane protein OXA1L OS=Homo sapiens GN=OXA1L PE=1 SV=3	24	12	201.5	247.3	91.6	30.6	17.2	15.7	10.4
Q15075	Early endosome antigen 1 OS=Homo sapiens GN=EEA1 PE=1 SV=2	36	42	129.1	89.5	122.2	119.1	91.8	77.2	150.0
Q15084	Protein disulfide-isomerase A6 OS=Homo sapiens GN=PDIA6 PE=1 SV=1	63	28	59.1	82.6	123.3	155.7	154.0	77.5	27.5
Q15102	Platelet-activating factor acetylhydrolase IB subunit gamma OS=Homo sapiens GN=PAFAH1B3 PE=1 SV=1	90	18	104.5	49.6	138.3	87.3	90.6	72.8	180.2
Q15120	[Pyruvate dehydrogenase (acetyl-transferring)] kinase isozyme 3, mitochondrial OS=Homo sapiens GN=PDK3 PE=1 SV=1	60	21	195.0	268.0	78.6	19.8	7.7	6.5	7.2
Q15126	Phosphomevalonate kinase OS=Homo sapiens GN=PMVK PE=1 SV=3	55	16	142.9	120.5	128.3	118.2	95.4	73.7	145.6
Q15149	Plectin OS=Homo sapiens GN=PLEC PE=1 SV=3	67	338	88.5	125.8	133.4	107.9	73.8	52.1	62.1
Q15154	Pericentriolar material 1 protein OS=Homo sapiens GN=PCM1 PE=1 SV=4	51	105	73.4	74.9	76.9	86.4	109.1	128.8	190.4
Q15181	Inorganic pyrophosphatase OS=Homo sapiens GN=PPA1 PE=1 SV=2	84	25	135.5	94.3	116.2	122.0	72.1	59.9	134.0
Q15185	Prostaglandin E synthase 3 OS=Homo sapiens GN=PTGES3 PE=1 SV=1	54	13	132.9	84.4	111.7	121.0	73.1	59.1	119.3
Q15233	Non-POU domain-containing octamer-binding protein OS=Homo sapiens GN=NONO PE=1 SV=4	76	51	54.1	46.7	53.5	69.3	153.4	230.1	138.5
Q15257	Serine/threonine-protein phosphatase 2A activator OS=Homo sapiens GN=PPP2R4 PE=1 SV=3	54	14	108.1	82.2	108.9	105.4	76.8	68.5	175.0
Q15262	Receptor-type tyrosine-protein phosphatase kappa OS=Homo sapiens GN=PTPRK PE=1 SV=2	36	41	69.6	114.5	133.3	152.7	118.7	67.6	38.5
Q15269	Periodic tryptophan protein 2 homolog OS=Homo sapiens GN=PWP2 PE=2 SV=2	38	34	67.8	65.0	64.3	79.7	133.6	199.3	156.6
[truncated: 2,174 more rows]
