# Supplementary material for: Comparative Analysis of T-Cell Spatial Proteomics and the Influence of HIV Expression
Source: Mol Cell Proteomics. 2022 Jan 8;21(3):100194. doi: 10.1016/j.mcpro.2022.100194 (PMC8956815; doi:10.1016/j.mcpro.2022.100194)
Supplement: dNef1_UnC [file mmc7.csv]

UniProt Accession	Description	Coverage [%]	# Peptides	3K	5.4K	12.2K	24K	78.4K	110K	195.5K
A0AVT1	Ubiquitin-like modifier-activating enzyme 6 OS=Homo sapiens GN=UBA6 PE=1 SV=1	61	54	111.6	104.1	130.2	131.6	104.1	121.1	116.2
A0FGR8	Extended synaptotagmin-2 OS=Homo sapiens GN=ESYT2 PE=1 SV=1	60	62	66.2	96.4	110.6	76.1	107.9	71.2	27.1
A0JLT2	Mediator of RNA polymerase II transcription subunit 19 OS=Homo sapiens GN=MED19 PE=1 SV=2	39	6	56.4	62.9	63.4	91.8	145.7	207.8	159.7
A0PJZ3	Glucoside xylosyltransferase 2 OS=Homo sapiens GN=GXYLT2 PE=2 SV=2	30	11	100.3	148.6	165.1	105.2	103.3	78.9	66.5
A1L020	RNA-binding protein MEX3A OS=Homo sapiens GN=MEX3A PE=1 SV=1	46	15	60.1	60.0	77.0	92.2	153.1	148.9	188.1
A1L0T0	Acetolactate synthase-like protein OS=Homo sapiens GN=ILVBL PE=1 SV=2	56	29	89.4	106.5	120.7	123.9	154.1	67.8	53.3
A1X283	SH3 and PX domain-containing protein 2B OS=Homo sapiens GN=SH3PXD2B PE=1 SV=3	18	14	99.8	116.6	122.3	121.9	143.8	155.6	114.1
A2RRP1	Neuroblastoma-amplified sequence OS=Homo sapiens GN=NBAS PE=1 SV=2	56	113	74.1	84.8	112.3	116.4	173.3	83.5	38.2
A2VDJ0	Transmembrane protein 131-like OS=Homo sapiens GN=KIAA0922 PE=1 SV=2	27	37	75.1	91.2	129.7	178.5	197.8	90.9	38.9
A3KMH1	von Willebrand factor A domain-containing protein 8 OS=Homo sapiens GN=VWA8 PE=1 SV=2	53	93	197.7	207.2	133.9	84.0	71.3	35.4	20.4
A3KN83	Protein strawberry notch homolog 1 OS=Homo sapiens GN=SBNO1 PE=1 SV=1	25	26	58.0	61.7	63.8	37.2	18.6	72.6	80.7
A4D1E9	GTP-binding protein 10 OS=Homo sapiens GN=GTPBP10 PE=1 SV=1	69	23	341.5	306.8	113.2	45.9	16.8	12.0	20.6
A4D1P6	WD repeat-containing protein 91 OS=Homo sapiens GN=WDR91 PE=1 SV=2	29	14	86.9	91.1	112.0	123.4	119.9	108.5	112.3
A5YKK6	CCR4-NOT transcription complex subunit 1 OS=Homo sapiens GN=CNOT1 PE=1 SV=2	50	119	52.3	54.0	64.9	70.6	141.5	163.9	105.4
A6NDG6	Phosphoglycolate phosphatase OS=Homo sapiens GN=PGP PE=1 SV=1	49	12	78.3	78.0	129.5	140.5	119.7	156.0	123.7
A6NHR9	Structural maintenance of chromosomes flexible hinge domain-containing protein 1 OS=Homo sapiens GN=SMCHD1 PE=1 SV=2	43	75	119.8	87.2	75.8	65.2	80.9	104.2	112.6
A6NIH7	Protein unc-119 homolog B OS=Homo sapiens GN=UNC119B PE=1 SV=1	64	10	97.8	106.9	133.5	159.8	139.8	123.6	124.2
A8MVW0	Protein FAM171A2 OS=Homo sapiens GN=FAM171A2 PE=1 SV=1	46	27	79.0	112.6	131.6	123.6	159.7	97.9	66.5
B0I1T2	Unconventional myosin-Ig OS=Homo sapiens GN=MYO1G PE=1 SV=2	75	87	69.3	97.6	135.0	138.9	120.7	58.9	18.0
O00115	Deoxyribonuclease-2-alpha OS=Homo sapiens GN=DNASE2 PE=1 SV=2	21	9	66.8	91.6	153.8	249.9	175.1	51.9	27.2
O00116	Alkyldihydroxyacetonephosphate synthase, peroxisomal OS=Homo sapiens GN=AGPS PE=1 SV=1	76	52	77.1	104.4	123.9	119.9	119.3	51.6	19.4
O00139	Kinesin-like protein KIF2A OS=Homo sapiens GN=KIF2A PE=1 SV=3	44	34	134.1	108.4	92.0	120.5	123.9	115.4	152.7
O00148	ATP-dependent RNA helicase DDX39A OS=Homo sapiens GN=DDX39A PE=1 SV=2	65	34	133.3	129.1	124.6	107.4	103.8	110.3	82.9
O00151	PDZ and LIM domain protein 1 OS=Homo sapiens GN=PDLIM1 PE=1 SV=4	80	26	104.6	108.9	142.1	140.5	105.8	79.7	87.9
O00154	Cytosolic acyl coenzyme A thioester hydrolase OS=Homo sapiens GN=ACOT7 PE=1 SV=3	51	20	115.9	94.0	140.0	125.7	114.9	112.0	117.0
O00159	Unconventional myosin-Ic OS=Homo sapiens GN=MYO1C PE=1 SV=4	35	34	82.0	121.4	170.9	174.0	158.6	63.8	27.8
O00161	Synaptosomal-associated protein 23 OS=Homo sapiens GN=SNAP23 PE=1 SV=1	84	23	69.7	118.9	149.5	135.5	192.8	78.7	37.3
O00165	HCLS1-associated protein X-1 OS=Homo sapiens GN=HAX1 PE=1 SV=2	80	16	191.0	146.8	72.0	40.3	13.8	52.7	13.6
O00170	AH receptor-interacting protein OS=Homo sapiens GN=AIP PE=1 SV=2	72	23	108.4	102.7	127.7	133.6	117.1	99.4	101.7
O00178	GTP-binding protein 1 OS=Homo sapiens GN=GTPBP1 PE=1 SV=3	59	30	74.4	64.7	72.5	99.0	113.7	148.0	248.2
O00182	Galectin-9 OS=Homo sapiens GN=LGALS9 PE=1 SV=2	49	16	120.3	86.4	186.7	155.5	156.4	36.2	26.4
O00186	Syntaxin-binding protein 3 OS=Homo sapiens GN=STXBP3 PE=1 SV=2	68	45	81.3	120.1	155.3	179.4	183.7	72.2	39.0
O00193	Small acidic protein OS=Homo sapiens GN=SMAP PE=1 SV=1	30	6	76.3	28.8	49.1	77.2	51.2	135.4	137.4
O00203	AP-3 complex subunit beta-1 OS=Homo sapiens GN=AP3B1 PE=1 SV=3	43	48	78.5	79.2	97.3	106.6	104.3	97.4	126.1
O00214	Galectin-8 OS=Homo sapiens GN=LGALS8 PE=1 SV=4	44	17	77.9	109.1	157.5	172.0	154.2	50.8	31.3
O00231	26S proteasome non-ATPase regulatory subunit 11 OS=Homo sapiens GN=PSMD11 PE=1 SV=3	69	35	104.5	97.1	116.7	101.6	100.0	98.2	147.3
O00232	26S proteasome non-ATPase regulatory subunit 12 OS=Homo sapiens GN=PSMD12 PE=1 SV=3	71	36	105.0	92.3	125.8	89.6	120.1	140.8	127.8
O00233	26S proteasome non-ATPase regulatory subunit 9 OS=Homo sapiens GN=PSMD9 PE=1 SV=3	47	11	102.0	85.5	117.3	140.5	99.0	104.6	86.0
O00244	Copper transport protein ATOX1 OS=Homo sapiens GN=ATOX1 PE=1 SV=1	59	5	94.6	85.5	133.5	171.4	118.4	103.9	123.3
O00257	E3 SUMO-protein ligase CBX4 OS=Homo sapiens GN=CBX4 PE=1 SV=3	26	11	124.6	77.5	81.7	115.4	109.9	157.8	176.0
O00264	Membrane-associated progesterone receptor component 1 OS=Homo sapiens GN=PGRMC1 PE=1 SV=3	68	14	47.4	44.2	60.3	38.0	46.0	64.8	15.9
O00267	Transcription elongation factor SPT5 OS=Homo sapiens GN=SUPT5H PE=1 SV=1	49	53	77.5	66.7	80.6	68.5	49.9	94.0	88.8
O00273	DNA fragmentation factor subunit alpha OS=Homo sapiens GN=DFFA PE=1 SV=1	58	19	76.4	61.4	92.1	104.0	87.1	124.7	112.7
O00291	Huntingtin-interacting protein 1 OS=Homo sapiens GN=HIP1 PE=1 SV=5	35	33	95.6	134.8	158.7	126.8	77.4	46.7	17.3
O00299	Chloride intracellular channel protein 1 OS=Homo sapiens GN=CLIC1 PE=1 SV=4	78	19	97.7	98.1	97.8	91.8	69.6	72.9	94.1
O00303	Eukaryotic translation initiation factor 3 subunit F OS=Homo sapiens GN=EIF3F PE=1 SV=1	44	16	97.6	53.3	65.1	69.2	72.7	161.4	217.5
O00308	NEDD4-like E3 ubiquitin-protein ligase WWP2 OS=Homo sapiens GN=WWP2 PE=1 SV=2	27	18	56.1	63.0	87.8	97.1	122.8	136.6	103.7
O00311	Cell division cycle 7-related protein kinase OS=Homo sapiens GN=CDC7 PE=1 SV=1	24	10	114.1	93.4	108.9	191.3	137.7	98.5	129.1
O00330	Pyruvate dehydrogenase protein X component, mitochondrial OS=Homo sapiens GN=PDHX PE=1 SV=3	53	25	321.7	305.9	125.5	73.4	13.4	7.5	23.5
O00410	Importin-5 OS=Homo sapiens GN=IPO5 PE=1 SV=4	64	62	105.0	95.6	118.9	104.3	95.7	99.0	92.1
O00411	DNA-directed RNA polymerase, mitochondrial OS=Homo sapiens GN=POLRMT PE=1 SV=2	54	47	310.5	296.6	127.7	48.6	23.3	18.1	23.0
O00422	Histone deacetylase complex subunit SAP18 OS=Homo sapiens GN=SAP18 PE=1 SV=1	92	20	47.4	48.7	40.6	47.3	115.8	205.9	217.6
O00425	Insulin-like growth factor 2 mRNA-binding protein 3 OS=Homo sapiens GN=IGF2BP3 PE=1 SV=2	61	39	46.5	56.5	51.6	70.4	145.9	185.8	225.5
O00429	Dynamin-1-like protein OS=Homo sapiens GN=DNM1L PE=1 SV=2	74	46	106.7	99.1	120.3	150.0	123.3	120.6	93.8
O00442	RNA 3'-terminal phosphate cyclase OS=Homo sapiens GN=RTCA PE=1 SV=1	63	19	134.3	117.9	105.1	97.9	110.7	89.1	166.6
O00462	Beta-mannosidase OS=Homo sapiens GN=MANBA PE=2 SV=3	31	22	54.8	56.4	122.9	131.6	103.2	70.3	18.3
O00463	TNF receptor-associated factor 5 OS=Homo sapiens GN=TRAF5 PE=1 SV=2	49	21	117.0	113.5	129.1	150.7	131.1	100.8	90.7
O00471	Exocyst complex component 5 OS=Homo sapiens GN=EXOC5 PE=1 SV=1	54	40	88.1	95.7	121.6	96.5	93.5	81.5	41.6
O00483	Cytochrome c oxidase subunit NDUFA4 OS=Homo sapiens GN=NDUFA4 PE=1 SV=1	56	8	307.0	298.4	139.3	53.1	26.0	12.5	19.7
O00487	26S proteasome non-ATPase regulatory subunit 14 OS=Homo sapiens GN=PSMD14 PE=1 SV=1	80	18	101.7	90.1	97.9	80.6	70.0	71.3	138.6
O00505	Importin subunit alpha-4 OS=Homo sapiens GN=KPNA3 PE=1 SV=2	44	19	53.1	45.9	53.7	25.2	32.6	108.4	126.4
O00541	Pescadillo homolog OS=Homo sapiens GN=PES1 PE=1 SV=1	43	27	89.9	72.7	71.3	78.8	83.6	122.6	149.9
O00560	Syntenin-1 OS=Homo sapiens GN=SDCBP PE=1 SV=1	66	13	76.0	117.6	133.7	157.2	166.3	95.8	86.6
O00566	U3 small nucleolar ribonucleoprotein protein MPP10 OS=Homo sapiens GN=MPHOSPH10 PE=1 SV=2	42	26	62.9	48.6	60.9	78.2	111.3	191.3	216.1
O00567	Nucleolar protein 56 OS=Homo sapiens GN=NOP56 PE=1 SV=4	69	43	114.8	79.6	82.8	102.1	122.2	117.8	133.8
O00571	ATP-dependent RNA helicase DDX3X OS=Homo sapiens GN=DDX3X PE=1 SV=3	76	60	91.3	88.7	83.1	92.8	120.1	127.9	178.8
O00584	Ribonuclease T2 OS=Homo sapiens GN=RNASET2 PE=1 SV=2	54	13	66.3	121.4	195.7	206.0	151.6	42.0	19.0
O00592	Podocalyxin OS=Homo sapiens GN=PODXL PE=1 SV=2	14	6	46.1	38.2	43.7	26.1	47.0	95.2	77.3
O00629	Importin subunit alpha-3 OS=Homo sapiens GN=KPNA4 PE=1 SV=1	52	23	100.0	93.5	124.5	127.2	111.3	129.3	126.2
O00743	Serine/threonine-protein phosphatase 6 catalytic subunit OS=Homo sapiens GN=PPP6C PE=1 SV=1	58	18	101.9	64.3	103.7	115.4	77.1	81.5	108.3
O00746	Nucleoside diphosphate kinase, mitochondrial OS=Homo sapiens GN=NME4 PE=1 SV=1	65	16	261.5	267.0	123.7	64.7	32.4	27.7	36.2
O00750	Phosphatidylinositol 4-phosphate 3-kinase C2 domain-containing subunit beta OS=Homo sapiens GN=PIK3C2B PE=1 SV=2	17	18	77.6	109.5	141.6	121.9	146.7	146.2	76.7
O00754	Lysosomal alpha-mannosidase OS=Homo sapiens GN=MAN2B1 PE=1 SV=3	35	30	49.3	65.5	102.9	73.2	86.1	66.5	14.4
O00764	Pyridoxal kinase OS=Homo sapiens GN=PDXK PE=1 SV=1	33	9	76.1	76.8	80.6	71.7	54.5	100.9	81.9
O00767	Acyl-CoA desaturase OS=Homo sapiens GN=SCD PE=1 SV=2	9	6	53.1	74.0	90.4	60.7	134.8	83.7	31.2
O14497	AT-rich interactive domain-containing protein 1A OS=Homo sapiens GN=ARID1A PE=1 SV=3	29	44	65.6	92.9	71.2	18.1	16.3	61.9	61.5
O14523	C2 domain-containing protein 2-like OS=Homo sapiens GN=C2CD2L PE=1 SV=3	45	22	78.3	109.2	132.3	132.4	169.8	88.6	39.8
O14526	F-BAR domain only protein 1 OS=Homo sapiens GN=FCHO1 PE=1 SV=2	33	21	72.4	43.7	63.9	71.2	71.9	107.7	63.5
O14530	Thioredoxin domain-containing protein 9 OS=Homo sapiens GN=TXNDC9 PE=1 SV=2	54	14	118.3	42.4	160.6	155.4	119.0	85.3	101.6
O14562	Ubiquitin domain-containing protein UBFD1 OS=Homo sapiens GN=UBFD1 PE=1 SV=2	38	13	92.8	92.3	106.9	175.8	119.5	148.6	84.0
O14578	Citron Rho-interacting kinase OS=Homo sapiens GN=CIT PE=1 SV=2	55	108	83.5	97.9	89.7	65.5	66.3	97.4	113.8
O14579	Coatomer subunit epsilon OS=Homo sapiens GN=COPE PE=1 SV=3	63	21	95.5	90.3	125.7	180.5	87.0	66.3	94.2
O14617	AP-3 complex subunit delta-1 OS=Homo sapiens GN=AP3D1 PE=1 SV=1	46	45	77.2	75.4	90.2	85.4	104.5	112.8	144.3
O14618	Copper chaperone for superoxide dismutase OS=Homo sapiens GN=CCS PE=1 SV=1	30	7	112.0	102.2	134.2	188.8	109.9	104.9	84.2
O14639	Actin-binding LIM protein 1 OS=Homo sapiens GN=ABLIM1 PE=1 SV=3	66	46	98.5	145.2	165.3	164.6	106.9	53.1	36.9
O14641	Segment polarity protein dishevelled homolog DVL-2 OS=Homo sapiens GN=DVL2 PE=1 SV=1	29	15	66.8	39.7	40.7	35.5	30.0	84.9	66.5
O14646	Chromodomain-helicase-DNA-binding protein 1 OS=Homo sapiens GN=CHD1 PE=1 SV=2	38	64	105.9	90.1	112.1	119.6	109.8	115.2	163.3
O14653	Golgi SNAP receptor complex member 2 OS=Homo sapiens GN=GOSR2 PE=1 SV=2	67	15	65.6	72.0	88.9	67.8	78.1	68.9	44.7
O14656	Torsin-1A OS=Homo sapiens GN=TOR1A PE=1 SV=1	38	16	98.3	109.8	128.9	156.2	178.3	68.4	43.8
O14662	Syntaxin-16 OS=Homo sapiens GN=STX16 PE=1 SV=3	52	14	41.5	75.3	83.5	87.0	219.7	182.8	107.4
O14672	Disintegrin and metalloproteinase domain-containing protein 10 OS=Homo sapiens GN=ADAM10 PE=1 SV=1	62	41	68.7	82.0	102.2	105.0	118.5	70.1	28.7
O14681	Etoposide-induced protein 2.4 homolog OS=Homo sapiens GN=EI24 PE=1 SV=4	9	6	79.3	87.3	144.8	175.0	184.5	110.6	51.5
O14683	Tumor protein p53-inducible protein 11 OS=Homo sapiens GN=TP53I11 PE=1 SV=2	25	7	50.3	48.6	134.2	225.4	189.0	102.0	33.3
O14733	Dual specificity mitogen-activated protein kinase kinase 7 OS=Homo sapiens GN=MAP2K7 PE=1 SV=2	50	16	163.2	138.8	131.0	115.2	119.3	88.8	81.6
O14734	Acyl-coenzyme A thioesterase 8 OS=Homo sapiens GN=ACOT8 PE=1 SV=1	48	16	86.6	92.8	146.0	229.4	161.4	43.1	16.4
O14744	Protein arginine N-methyltransferase 5 OS=Homo sapiens GN=PRMT5 PE=1 SV=4	40	29	94.8	85.8	110.3	143.8	109.0	127.4	158.6
O14745	Na(+)/H(+) exchange regulatory cofactor NHE-RF1 OS=Homo sapiens GN=SLC9A3R1 PE=1 SV=4	71	31	80.0	95.5	133.6	186.3	145.6	90.3	63.4
O14757	Serine/threonine-protein kinase Chk1 OS=Homo sapiens GN=CHEK1 PE=1 SV=2	43	22	112.8	106.8	100.3	94.7	103.4	92.6	91.1
O14763	Tumor necrosis factor receptor superfamily member 10B OS=Homo sapiens GN=TNFRSF10B PE=1 SV=2	19	6	65.6	111.0	161.7	186.1	160.0	91.2	33.9
O14773	Tripeptidyl-peptidase 1 OS=Homo sapiens GN=TPP1 PE=1 SV=2	30	9	75.1	127.3	174.8	179.6	187.5	47.7	34.4
O14776	Transcription elongation regulator 1 OS=Homo sapiens GN=TCERG1 PE=1 SV=2	40	64	66.8	54.8	51.0	41.6	83.9	152.0	230.9
O14777	Kinetochore protein NDC80 homolog OS=Homo sapiens GN=NDC80 PE=1 SV=1	44	26	102.8	78.7	105.5	94.1	117.9	141.5	128.1
O14802	DNA-directed RNA polymerase III subunit RPC1 OS=Homo sapiens GN=POLR3A PE=1 SV=2	47	48	80.3	72.4	93.3	106.6	94.1	121.4	164.2
O14818	Proteasome subunit alpha type-7 OS=Homo sapiens GN=PSMA7 PE=1 SV=1	71	23	94.0	79.3	111.7	130.9	92.4	85.5	219.1
O14828	Secretory carrier-associated membrane protein 3 OS=Homo sapiens GN=SCAMP3 PE=1 SV=3	57	20	52.5	56.3	72.9	136.8	136.4	136.3	103.6
O14832	Phytanoyl-CoA dioxygenase, peroxisomal OS=Homo sapiens GN=PHYH PE=1 SV=1	43	14	84.0	136.4	194.6	203.1	181.5	47.4	30.2
O14893	Gem-associated protein 2 OS=Homo sapiens GN=GEMIN2 PE=1 SV=1	21	6	57.8	55.0	67.9	44.6	48.8	98.6	107.9
O14920	Inhibitor of nuclear factor kappa-B kinase subunit beta OS=Homo sapiens GN=IKBKB PE=1 SV=1	40	21	153.4	117.6	149.7	144.6	116.0	96.9	81.4
O14929	Histone acetyltransferase type B catalytic subunit OS=Homo sapiens GN=HAT1 PE=1 SV=1	65	21	104.7	87.3	122.6	146.4	112.7	138.7	110.1
O14933	Ubiquitin/ISG15-conjugating enzyme E2 L6 OS=Homo sapiens GN=UBE2L6 PE=1 SV=4	86	12	114.5	102.3	135.6	151.9	120.6	114.2	101.6
O14949	Cytochrome b-c1 complex subunit 8 OS=Homo sapiens GN=UQCRQ PE=1 SV=4	48	5	107.1	26.9	303.1	238.8	36.2	33.3	16.5
O14950	Myosin regulatory light chain 12B OS=Homo sapiens GN=MYL12B PE=1 SV=2	66	13	78.0	110.4	149.1	84.5	132.6	102.2	157.9
O14964	Hepatocyte growth factor-regulated tyrosine kinase substrate OS=Homo sapiens GN=HGS PE=1 SV=1	30	25	81.9	87.7	126.0	151.1	135.2	137.4	84.5
O14965	Aurora kinase A OS=Homo sapiens GN=AURKA PE=1 SV=2	64	25	125.0	139.6	110.8	82.3	82.0	75.1	61.7
O14966	Ras-related protein Rab-7L1 OS=Homo sapiens GN=RAB29 PE=1 SV=1	67	17	95.9	111.0	131.1	171.9	199.7	99.9	48.2
O14967	Calmegin OS=Homo sapiens GN=CLGN PE=1 SV=1	35	17	57.7	59.2	78.3	97.6	99.3	74.4	27.0
O14972	Down syndrome critical region protein 3 OS=Homo sapiens GN=DSCR3 PE=2 SV=1	32	9	85.6	93.5	122.6	92.5	153.5	83.8	66.6
O14974	Protein phosphatase 1 regulatory subunit 12A OS=Homo sapiens GN=PPP1R12A PE=1 SV=1	47	48	79.2	78.1	94.6	123.6	66.6	76.6	86.4
O14975	Very long-chain acyl-CoA synthetase OS=Homo sapiens GN=SLC27A2 PE=1 SV=2	46	24	79.3	89.5	120.2	149.0	198.9	104.9	36.5
O14976	Cyclin-G-associated kinase OS=Homo sapiens GN=GAK PE=1 SV=2	44	47	83.8	79.4	90.5	88.8	69.1	99.5	69.7
O14979	Heterogeneous nuclear ribonucleoprotein D-like OS=Homo sapiens GN=HNRNPDL PE=1 SV=3	57	32	50.0	44.7	40.6	57.3	133.8	151.8	208.7
O14980	Exportin-1 OS=Homo sapiens GN=XPO1 PE=1 SV=1	41	46	111.9	99.3	132.6	99.4	100.1	93.2	114.5
O15014	Zinc finger protein 609 OS=Homo sapiens GN=ZNF609 PE=1 SV=2	17	16	99.1	79.1	66.3	123.2	126.1	175.4	148.0
O15020	Spectrin beta chain, non-erythrocytic 2 OS=Homo sapiens GN=SPTBN2 PE=1 SV=3	52	117	72.5	83.8	106.0	121.7	85.7	73.4	56.6
O15027	Protein transport protein Sec16A OS=Homo sapiens GN=SEC16A PE=1 SV=3	41	63	104.2	122.4	121.5	94.5	80.4	79.0	90.2
O15042	U2 snRNP-associated SURP motif-containing protein OS=Homo sapiens GN=U2SURP PE=1 SV=2	51	52	59.6	55.9	63.9	69.0	115.0	169.1	193.0
O15056	Synaptojanin-2 OS=Homo sapiens GN=SYNJ2 PE=1 SV=3	9	11	83.4	74.4	99.8	136.6	123.5	118.9	138.0
O15067	Phosphoribosylformylglycinamidine synthase OS=Homo sapiens GN=PFAS PE=1 SV=4	61	64	99.7	85.7	111.7	122.0	78.3	75.1	95.1
O15078	Centrosomal protein of 290 kDa OS=Homo sapiens GN=CEP290 PE=1 SV=2	26	52	74.0	119.0	70.9	67.2	104.2	92.8	373.8
O15084	Serine/threonine-protein phosphatase 6 regulatory ankyrin repeat subunit A OS=Homo sapiens GN=ANKRD28 PE=1 SV=5	40	29	108.6	94.1	106.3	114.4	79.0	90.4	108.1
O15111	Inhibitor of nuclear factor kappa-B kinase subunit alpha OS=Homo sapiens GN=CHUK PE=1 SV=2	37	26	157.2	120.5	150.1	95.5	99.1	53.5	78.0
O15117	FYN-binding protein OS=Homo sapiens GN=FYB PE=1 SV=2	54	38	72.7	68.7	74.9	76.2	100.2	127.4	129.3
O15118	Niemann-Pick C1 protein OS=Homo sapiens GN=NPC1 PE=1 SV=2	17	19	71.2	112.8	168.7	180.2	204.1	77.0	36.6
O15126	Secretory carrier-associated membrane protein 1 OS=Homo sapiens GN=SCAMP1 PE=1 SV=2	36	12	45.3	62.6	78.5	118.6	185.5	148.5	147.3
O15127	Secretory carrier-associated membrane protein 2 OS=Homo sapiens GN=SCAMP2 PE=1 SV=2	29	11	53.4	68.2	86.5	120.2	182.8	142.1	151.8
O15143	Actin-related protein 2/3 complex subunit 1B OS=Homo sapiens GN=ARPC1B PE=1 SV=3	62	25	93.7	91.8	113.6	124.4	97.1	88.7	123.1
O15144	Actin-related protein 2/3 complex subunit 2 OS=Homo sapiens GN=ARPC2 PE=1 SV=1	85	32	67.2	56.2	73.2	41.1	48.1	84.0	95.1
O15145	Actin-related protein 2/3 complex subunit 3 OS=Homo sapiens GN=ARPC3 PE=1 SV=3	82	15	90.5	38.7	56.9	37.2	53.3	106.0	116.3
O15160	DNA-directed RNA polymerases I and III subunit RPAC1 OS=Homo sapiens GN=POLR1C PE=1 SV=1	58	16	120.3	104.7	90.9	111.2	86.2	102.5	109.8
O15162	Phospholipid scramblase 1 OS=Homo sapiens GN=PLSCR1 PE=1 SV=1	21	7	26.2	40.1	46.9	614.7	82.1	63.3	23.4
O15182	Centrin-3 OS=Homo sapiens GN=CETN3 PE=1 SV=2	53	11	149.5	119.9	120.3	157.3	125.7	100.6	117.0
O15212	Prefoldin subunit 6 OS=Homo sapiens GN=PFDN6 PE=1 SV=1	74	17	73.7	59.8	105.7	185.7	105.5	127.6	125.2
O15213	WD repeat-containing protein 46 OS=Homo sapiens GN=WDR46 PE=1 SV=3	45	23	136.3	69.2	71.6	90.5	106.6	117.8	185.2
O15226	NF-kappa-B-repressing factor OS=Homo sapiens GN=NKRF PE=1 SV=2	49	33	86.4	56.5	63.8	79.6	129.1	207.0	217.3
O15228	Dihydroxyacetone phosphate acyltransferase OS=Homo sapiens GN=GNPAT PE=1 SV=1	51	39	59.9	71.9	119.0	92.9	120.7	65.6	9.2
O15234	Protein CASC3 OS=Homo sapiens GN=CASC3 PE=1 SV=2	39	19	53.6	64.2	64.4	76.7	120.3	153.6	203.0
O15254	Peroxisomal acyl-coenzyme A oxidase 3 OS=Homo sapiens GN=ACOX3 PE=1 SV=2	52	30	56.7	73.0	91.8	78.6	93.9	82.2	46.0
O15258	Protein RER1 OS=Homo sapiens GN=RER1 PE=1 SV=1	35	9	64.7	82.0	98.8	68.1	115.8	79.1	33.5
O15269	Serine palmitoyltransferase 1 OS=Homo sapiens GN=SPTLC1 PE=1 SV=1	55	26	77.7	90.0	117.3	178.4	187.8	88.0	38.7
O15270	Serine palmitoyltransferase 2 OS=Homo sapiens GN=SPTLC2 PE=1 SV=1	62	30	55.6	58.9	81.4	71.6	95.1	80.2	37.9
O15294	UDP-N-acetylglucosamine--peptide N-acetylglucosaminyltransferase 110 kDa subunit OS=Homo sapiens GN=OGT PE=1 SV=3	43	37	101.8	98.1	112.9	116.3	100.8	117.0	103.3
O15320	cTAGE family member 5 OS=Homo sapiens GN=CTAGE5 PE=1 SV=4	50	37	56.6	73.7	93.5	70.7	114.1	79.4	25.2
O15321	Transmembrane 9 superfamily member 1 OS=Homo sapiens GN=TM9SF1 PE=2 SV=2	24	11	77.7	100.9	119.5	67.8	65.0	83.9	38.9
O15347	High mobility group protein B3 OS=Homo sapiens GN=HMGB3 PE=1 SV=4	56	21	198.4	117.8	102.0	111.1	105.7	99.2	91.3
O15355	Protein phosphatase 1G OS=Homo sapiens GN=PPM1G PE=1 SV=1	52	28	76.7	68.9	91.9	128.8	71.3	110.0	106.2
O15371	Eukaryotic translation initiation factor 3 subunit D OS=Homo sapiens GN=EIF3D PE=1 SV=1	66	36	77.3	72.2	87.6	84.2	98.0	124.4	119.9
O15372	Eukaryotic translation initiation factor 3 subunit H OS=Homo sapiens GN=EIF3H PE=1 SV=1	57	27	69.8	79.9	90.4	76.7	96.5	131.1	172.1
O15379	Histone deacetylase 3 OS=Homo sapiens GN=HDAC3 PE=1 SV=2	48	14	129.8	106.7	126.1	96.9	119.9	87.9	195.7
O15382	Branched-chain-amino-acid aminotransferase, mitochondrial OS=Homo sapiens GN=BCAT2 PE=1 SV=2	57	20	294.8	316.9	129.1	49.4	14.5	12.4	18.6
O15397	Importin-8 OS=Homo sapiens GN=IPO8 PE=1 SV=2	26	22	82.1	73.1	91.0	70.1	59.6	91.6	89.5
O15400	Syntaxin-7 OS=Homo sapiens GN=STX7 PE=1 SV=4	55	15	42.0	50.0	74.2	98.9	118.2	113.4	88.0
O15439	Multidrug resistance-associated protein 4 OS=Homo sapiens GN=ABCC4 PE=1 SV=3	28	30	56.4	61.1	80.5	66.5	60.4	75.9	21.5
O15446	DNA-directed RNA polymerase I subunit RPA34 OS=Homo sapiens GN=CD3EAP PE=1 SV=1	61	19	131.2	89.3	78.4	100.5	140.0	170.8	143.1
O15498	Synaptobrevin homolog YKT6 OS=Homo sapiens GN=YKT6 PE=1 SV=1	66	14	102.9	86.2	146.0	151.1	136.3	103.1	79.2
O15504	Nucleoporin-like protein 2 OS=Homo sapiens GN=NUPL2 PE=1 SV=1	45	15	78.2	80.6	95.8	122.8	150.6	165.9	140.0
O15511	Actin-related protein 2/3 complex subunit 5 OS=Homo sapiens GN=ARPC5 PE=1 SV=3	83	13	100.7	108.8	125.3	136.4	123.9	122.9	107.4
O15514	DNA-directed RNA polymerase II subunit RPB4 OS=Homo sapiens GN=POLR2D PE=1 SV=1	49	6	70.0	52.9	110.8	171.2	115.7	135.6	134.6
O15530	3-phosphoinositide-dependent protein kinase 1 OS=Homo sapiens GN=PDPK1 PE=1 SV=1	50	24	91.5	101.2	129.6	122.7	143.8	102.1	82.3
O15533	Tapasin OS=Homo sapiens GN=TAPBP PE=1 SV=1	26	8	88.0	92.8	106.6	195.7	175.6	83.3	30.7
O43143	Pre-mRNA-splicing factor ATP-dependent RNA helicase DHX15 OS=Homo sapiens GN=DHX15 PE=1 SV=2	60	60	75.4	62.4	69.3	76.1	116.0	152.5	205.3
O43148	mRNA cap guanine-N7 methyltransferase OS=Homo sapiens GN=RNMT PE=1 SV=1	53	22	102.9	75.8	92.2	109.3	84.2	110.8	136.8
O43149	Zinc finger ZZ-type and EF-hand domain-containing protein 1 OS=Homo sapiens GN=ZZEF1 PE=1 SV=6	25	57	92.3	90.5	124.3	77.1	110.0	123.0	145.5
O43156	TELO2-interacting protein 1 homolog OS=Homo sapiens GN=TTI1 PE=1 SV=3	28	25	163.6	124.9	127.6	134.1	122.1	120.8	80.4
O43166	Signal-induced proliferation-associated 1-like protein 1 OS=Homo sapiens GN=SIPA1L1 PE=1 SV=4	42	61	77.3	106.2	138.8	142.6	113.2	85.3	67.2
O43172	U4/U6 small nuclear ribonucleoprotein Prp4 OS=Homo sapiens GN=PRPF4 PE=1 SV=2	66	33	59.3	62.6	66.1	89.1	120.5	160.2	218.8
O43175	D-3-phosphoglycerate dehydrogenase OS=Homo sapiens GN=PHGDH PE=1 SV=4	65	35	119.6	110.9	129.1	160.7	111.9	93.6	87.3
O43237	Cytoplasmic dynein 1 light intermediate chain 2 OS=Homo sapiens GN=DYNC1LI2 PE=1 SV=1	51	22	83.0	86.7	85.6	83.4	77.2	99.9	92.1
O43242	26S proteasome non-ATPase regulatory subunit 3 OS=Homo sapiens GN=PSMD3 PE=1 SV=2	70	45	97.3	81.0	120.4	92.1	106.4	106.9	131.7
O43251	RNA binding protein fox-1 homolog 2 OS=Homo sapiens GN=RBFOX2 PE=1 SV=3	23	6	65.5	50.8	57.9	81.7	147.0	211.7	159.8
O43252	Bifunctional 3'-phosphoadenosine 5'-phosphosulfate synthase 1 OS=Homo sapiens GN=PAPSS1 PE=1 SV=2	57	30	100.2	81.9	107.5	137.7	86.0	109.7	99.4
O43264	Centromere/kinetochore protein zw10 homolog OS=Homo sapiens GN=ZW10 PE=1 SV=3	59	49	57.3	54.1	88.5	104.8	94.8	83.5	36.3
O43278	Kunitz-type protease inhibitor 1 OS=Homo sapiens GN=SPINT1 PE=1 SV=2	33	17	84.2	97.8	121.0	158.2	167.4	133.4	85.2
O43290	U4/U6.U5 tri-snRNP-associated protein 1 OS=Homo sapiens GN=SART1 PE=1 SV=1	69	65	51.8	50.8	55.1	82.0	118.9	178.6	180.0
O43303	Centriolar coiled-coil protein of 110 kDa OS=Homo sapiens GN=CCP110 PE=1 SV=3	43	29	85.0	93.2	87.4	88.7	106.0	149.0	132.3
O43314	Inositol hexakisphosphate and diphosphoinositol-pentakisphosphate kinase 2 OS=Homo sapiens GN=PPIP5K2 PE=1 SV=3	29	30	66.7	35.1	37.6	28.1	31.5	106.1	114.0
O43318	Mitogen-activated protein kinase kinase kinase 7 OS=Homo sapiens GN=MAP3K7 PE=1 SV=1	32	16	80.1	91.0	80.9	58.0	55.3	78.0	76.1
O43324	Eukaryotic translation elongation factor 1 epsilon-1 OS=Homo sapiens GN=EEF1E1 PE=1 SV=1	76	15	50.5	62.2	62.1	291.3	69.3	69.4	208.6
O43379	WD repeat-containing protein 62 OS=Homo sapiens GN=WDR62 PE=1 SV=4	26	31	118.9	99.3	124.5	148.3	110.6	97.1	97.4
O43390	Heterogeneous nuclear ribonucleoprotein R OS=Homo sapiens GN=HNRNPR PE=1 SV=1	55	47	55.7	49.9	40.0	31.3	84.4	142.2	195.0
O43395	U4/U6 small nuclear ribonucleoprotein Prp3 OS=Homo sapiens GN=PRPF3 PE=1 SV=2	47	33	57.6	46.3	48.1	49.7	69.9	131.9	149.8
O43396	Thioredoxin-like protein 1 OS=Homo sapiens GN=TXNL1 PE=1 SV=3	70	18	92.4	96.1	108.7	73.4	75.1	112.6	71.4
O43399	Tumor protein D54 OS=Homo sapiens GN=TPD52L2 PE=1 SV=2	80	22	72.1	89.1	118.2	138.5	127.4	122.7	80.5
O43402	ER membrane protein complex subunit 8 OS=Homo sapiens GN=EMC8 PE=1 SV=1	61	12	71.5	103.9	115.1	133.7	179.0	79.7	31.2
O43414	ERI1 exoribonuclease 3 OS=Homo sapiens GN=ERI3 PE=1 SV=2	24	9	71.2	59.1	72.7	64.2	132.2	194.3	171.7
O43426	Synaptojanin-1 OS=Homo sapiens GN=SYNJ1 PE=1 SV=2	27	29	83.5	86.1	105.4	142.0	141.5	115.0	117.7
O43427	Acidic fibroblast growth factor intracellular-binding protein OS=Homo sapiens GN=FIBP PE=1 SV=3	54	18	97.6	115.3	144.0	139.2	161.7	94.9	87.5
O43432	Eukaryotic translation initiation factor 4 gamma 3 OS=Homo sapiens GN=EIF4G3 PE=1 SV=2	42	70	46.2	44.8	46.4	44.0	80.0	130.3	134.5
O43447	Peptidyl-prolyl cis-trans isomerase H OS=Homo sapiens GN=PPIH PE=1 SV=1	82	19	108.5	92.4	106.4	110.2	101.6	92.1	157.5
O43464	Serine protease HTRA2, mitochondrial OS=Homo sapiens GN=HTRA2 PE=1 SV=2	44	13	309.3	290.0	129.2	68.2	21.0	10.1	20.7
O43488	Aflatoxin B1 aldehyde reductase member 2 OS=Homo sapiens GN=AKR7A2 PE=1 SV=3	52	17	125.4	71.6	139.4	180.5	84.3	101.8	76.7
O43491	Band 4.1-like protein 2 OS=Homo sapiens GN=EPB41L2 PE=1 SV=1	65	76	64.2	98.4	125.0	112.5	118.3	62.5	17.8
O43493	Trans-Golgi network integral membrane protein 2 OS=Homo sapiens GN=TGOLN2 PE=1 SV=2	43	19	57.6	41.6	42.5	32.4	45.2	84.6	47.2
O43516	WAS/WASL-interacting protein family member 1 OS=Homo sapiens GN=WIPF1 PE=1 SV=3	51	14	93.0	120.2	101.9	151.2	139.8	129.4	105.5
O43566	Regulator of G-protein signaling 14 OS=Homo sapiens GN=RGS14 PE=1 SV=4	46	15	105.2	111.7	139.0	147.7	148.4	104.8	90.2
O43583	Density-regulated protein OS=Homo sapiens GN=DENR PE=1 SV=2	55	9	85.8	65.2	74.8	131.5	85.9	111.8	106.8
O43592	Exportin-T OS=Homo sapiens GN=XPOT PE=1 SV=2	36	31	173.0	150.0	138.9	101.0	91.2	89.7	77.8
O43598	2'-deoxynucleoside 5'-phosphate N-hydrolase 1 OS=Homo sapiens GN=DNPH1 PE=1 SV=1	67	8	94.5	84.2	125.9	135.9	130.4	121.0	113.7
O43615	Mitochondrial import inner membrane translocase subunit TIM44 OS=Homo sapiens GN=TIMM44 PE=1 SV=2	62	45	313.3	294.1	126.9	69.2	23.5	12.4	14.4
O43617	Trafficking protein particle complex subunit 3 OS=Homo sapiens GN=TRAPPC3 PE=1 SV=1	46	10	94.7	88.9	128.0	146.1	113.4	118.1	116.7
O43633	Charged multivesicular body protein 2a OS=Homo sapiens GN=CHMP2A PE=1 SV=1	36	12	59.9	56.0	63.2	47.8	54.1	94.8	74.7
O43639	Cytoplasmic protein NCK2 OS=Homo sapiens GN=NCK2 PE=1 SV=2	44	15	114.2	132.2	144.6	176.7	135.2	70.2	62.9
O43660	Pleiotropic regulator 1 OS=Homo sapiens GN=PLRG1 PE=1 SV=1	73	36	40.7	38.8	40.0	39.4	98.9	154.3	208.0
O43663	Protein regulator of cytokinesis 1 OS=Homo sapiens GN=PRC1 PE=1 SV=2	53	29	162.0	151.9	112.1	76.9	60.6	61.6	78.9
O43665	Regulator of G-protein signaling 10 OS=Homo sapiens GN=RGS10 PE=1 SV=2	54	10	95.4	86.6	126.5	149.4	122.3	115.4	118.7
O43670	BUB3-interacting and GLEBS motif-containing protein ZNF207 OS=Homo sapiens GN=ZNF207 PE=1 SV=1	14	9	52.8	45.9	54.7	92.2	153.8	193.8	201.0
O43681	ATPase ASNA1 OS=Homo sapiens GN=ASNA1 PE=1 SV=2	60	17	111.2	117.8	140.2	139.9	152.6	71.4	50.8
O43683	Mitotic checkpoint serine/threonine-protein kinase BUB1 OS=Homo sapiens GN=BUB1 PE=1 SV=1	36	29	57.5	36.8	118.8	178.1	109.5	161.6	141.4
O43684	Mitotic checkpoint protein BUB3 OS=Homo sapiens GN=BUB3 PE=1 SV=1	67	23	62.7	59.4	66.1	99.6	137.3	203.8	181.3
O43707	Alpha-actinin-4 OS=Homo sapiens GN=ACTN4 PE=1 SV=2	77	85	93.3	112.0	148.6	138.8	107.5	62.9	60.8
O43709	Probable 18S rRNA (guanine-N(7))-methyltransferase OS=Homo sapiens GN=WBSCR22 PE=1 SV=2	34	10	69.7	63.1	62.8	45.8	44.5	101.2	120.3
O43719	HIV Tat-specific factor 1 OS=Homo sapiens GN=HTATSF1 PE=1 SV=1	46	42	82.8	71.5	92.9	162.3	97.2	142.6	151.4
O43736	Integral membrane protein 2A OS=Homo sapiens GN=ITM2A PE=1 SV=2	36	15	48.0	50.8	93.7	99.8	181.6	119.9	67.6
O43747	AP-1 complex subunit gamma-1 OS=Homo sapiens GN=AP1G1 PE=1 SV=5	50	39	59.2	59.5	71.3	58.8	77.9	114.3	104.6
O43752	Syntaxin-6 OS=Homo sapiens GN=STX6 PE=1 SV=1	74	18	54.1	81.5	83.3	98.2	192.5	153.2	126.8
O43765	Small glutamine-rich tetratricopeptide repeat-containing protein alpha OS=Homo sapiens GN=SGTA PE=1 SV=1	39	16	125.1	115.8	141.5	116.1	105.8	89.0	95.2
O43768	Alpha-endosulfine OS=Homo sapiens GN=ENSA PE=1 SV=1	80	12	79.3	80.3	130.0	140.3	132.6	169.5	101.5
O43772	Mitochondrial carnitine/acylcarnitine carrier protein OS=Homo sapiens GN=SLC25A20 PE=1 SV=1	64	19	276.7	252.5	122.7	62.2	51.4	28.8	32.2
O43776	Asparagine--tRNA ligase, cytoplasmic OS=Homo sapiens GN=NARS PE=1 SV=1	50	37	70.8	64.2	86.3	103.5	101.1	163.0	198.0
O43795	Unconventional myosin-Ib OS=Homo sapiens GN=MYO1B PE=1 SV=3	57	68	83.9	114.8	174.8	172.8	166.2	56.6	21.3
O43809	Cleavage and polyadenylation specificity factor subunit 5 OS=Homo sapiens GN=NUDT21 PE=1 SV=1	66	19	48.1	46.4	46.3	59.0	126.0	143.5	242.5
O43813	LanC-like protein 1 OS=Homo sapiens GN=LANCL1 PE=1 SV=1	49	19	119.7	102.3	146.3	103.6	119.2	87.5	101.5
O43815	Striatin OS=Homo sapiens GN=STRN PE=1 SV=4	49	26	76.2	92.6	97.1	98.5	102.9	81.0	43.8
O43818	U3 small nucleolar RNA-interacting protein 2 OS=Homo sapiens GN=RRP9 PE=1 SV=1	39	18	98.8	73.8	78.9	85.6	114.5	136.1	220.8
O43819	Protein SCO2 homolog, mitochondrial OS=Homo sapiens GN=SCO2 PE=1 SV=3	41	10	201.7	240.5	144.9	43.7	8.9	20.9	9.8
O43823	A-kinase anchor protein 8 OS=Homo sapiens GN=AKAP8 PE=1 SV=1	37	22	64.4	65.5	77.6	91.0	116.0	164.2	151.3
O43847	Nardilysin OS=Homo sapiens GN=NRD1 PE=1 SV=2	33	39	95.7	81.4	126.7	102.7	105.2	113.5	107.1
O43852	Calumenin OS=Homo sapiens GN=CALU PE=1 SV=2	65	25	61.9	66.4	71.6	51.0	83.7	86.3	15.3
O43861	Probable phospholipid-transporting ATPase IIB OS=Homo sapiens GN=ATP9B PE=2 SV=4	25	21	43.4	64.9	87.3	124.3	169.4	196.3	125.8
O43865	Adenosylhomocysteinase 2 OS=Homo sapiens GN=AHCYL1 PE=1 SV=2	61	32	111.2	98.6	137.4	164.5	111.1	101.7	91.7
O43909	Exostosin-like 3 OS=Homo sapiens GN=EXTL3 PE=1 SV=1	25	20	92.0	127.1	128.0	98.9	80.9	83.0	63.2
O43933	Peroxisome biogenesis factor 1 OS=Homo sapiens GN=PEX1 PE=1 SV=1	30	33	75.1	90.0	129.5	121.5	109.6	50.0	27.1
O60216	Double-strand-break repair protein rad21 homolog OS=Homo sapiens GN=RAD21 PE=1 SV=2	36	22	155.9	101.0	88.2	98.6	112.2	121.9	116.4
O60231	Putative pre-mRNA-splicing factor ATP-dependent RNA helicase DHX16 OS=Homo sapiens GN=DHX16 PE=1 SV=2	46	49	82.2	71.1	84.2	101.1	112.7	144.2	230.6
O60234	Glia maturation factor gamma OS=Homo sapiens GN=GMFG PE=1 SV=1	74	14	109.3	104.7	119.6	132.8	93.0	86.8	84.3
O60244	Mediator of RNA polymerase II transcription subunit 14 OS=Homo sapiens GN=MED14 PE=1 SV=2	34	42	59.2	48.9	55.3	42.7	72.5	113.6	117.7
O60256	Phosphoribosyl pyrophosphate synthase-associated protein 2 OS=Homo sapiens GN=PRPSAP2 PE=1 SV=1	63	23	89.5	85.8	105.4	83.3	82.5	95.5	132.4
O60264	SWI/SNF-related matrix-associated actin-dependent regulator of chromatin subfamily A member 5 OS=Homo sapiens GN=SMARCA5 PE=1 SV=1	47	48	167.3	125.0	90.4	53.1	57.6	53.2	68.4
O60271	C-Jun-amino-terminal kinase-interacting protein 4 OS=Homo sapiens GN=SPAG9 PE=1 SV=4	41	45	69.0	70.4	85.0	69.7	56.2	96.3	76.8
O60287	Nucleolar pre-ribosomal-associated protein 1 OS=Homo sapiens GN=URB1 PE=1 SV=4	16	26	102.2	92.1	80.4	49.9	76.7	115.8	99.4
O60293	Zinc finger C3H1 domain-containing protein OS=Homo sapiens GN=ZFC3H1 PE=1 SV=3	27	41	48.0	49.0	53.7	67.3	120.0	192.5	231.4
O60306	Intron-binding protein aquarius OS=Homo sapiens GN=AQR PE=1 SV=4	51	79	76.2	68.6	74.1	70.8	120.1	135.2	220.6
O60307	Microtubule-associated serine/threonine-protein kinase 3 OS=Homo sapiens GN=MAST3 PE=1 SV=2	28	27	61.3	45.4	49.8	46.8	51.8	116.4	192.5
O60313	Dynamin-like 120 kDa protein, mitochondrial OS=Homo sapiens GN=OPA1 PE=1 SV=3	65	66	258.7	264.6	138.7	54.0	22.1	19.4	17.5
O60333	Kinesin-like protein KIF1B OS=Homo sapiens GN=KIF1B PE=1 SV=5	20	25	49.9	46.1	75.8	136.7	90.0	170.4	246.1
O60341	Lysine-specific histone demethylase 1A OS=Homo sapiens GN=KDM1A PE=1 SV=2	62	41	117.3	88.2	112.7	83.6	110.5	124.4	148.4
O60343	TBC1 domain family member 4 OS=Homo sapiens GN=TBC1D4 PE=1 SV=2	29	34	79.0	81.3	112.5	124.2	97.2	123.7	118.8
O60427	Fatty acid desaturase 1 OS=Homo sapiens GN=FADS1 PE=1 SV=3	32	16	99.8	121.1	133.8	122.6	197.7	67.7	43.6
O60476	Mannosyl-oligosaccharide 1,2-alpha-mannosidase IB OS=Homo sapiens GN=MAN1A2 PE=1 SV=1	43	27	121.5	176.6	159.6	119.9	91.0	50.5	76.5
O60488	Long-chain-fatty-acid--CoA ligase 4 OS=Homo sapiens GN=ACSL4 PE=1 SV=2	70	48	153.2	144.4	100.8	74.1	67.6	55.5	29.2
O60493	Sorting nexin-3 OS=Homo sapiens GN=SNX3 PE=1 SV=3	82	15	73.3	75.0	111.8	158.2	118.2	108.3	66.6
O60496	Docking protein 2 OS=Homo sapiens GN=DOK2 PE=1 SV=2	51	18	108.8	109.4	123.3	185.3	124.4	104.0	73.0
O60499	Syntaxin-10 OS=Homo sapiens GN=STX10 PE=1 SV=1	44	10	46.6	68.7	89.2	126.9	193.6	178.8	116.3
O60502	Protein O-GlcNAcase OS=Homo sapiens GN=MGEA5 PE=1 SV=2	26	19	59.5	66.3	61.7	20.0	17.6	73.6	75.5
O60506	Heterogeneous nuclear ribonucleoprotein Q OS=Homo sapiens GN=SYNCRIP PE=1 SV=2	63	53	46.7	42.6	37.3	60.4	79.6	142.2	189.3
O60508	Pre-mRNA-processing factor 17 OS=Homo sapiens GN=CDC40 PE=1 SV=1	70	34	48.9	36.7	56.2	46.7	94.8	128.8	301.4
O60518	Ran-binding protein 6 OS=Homo sapiens GN=RANBP6 PE=1 SV=2	22	21	67.4	86.8	90.7	23.8	9.0	67.3	53.8
O60524	Nuclear export mediator factor NEMF OS=Homo sapiens GN=NEMF PE=1 SV=4	25	24	86.3	75.6	95.5	160.4	125.1	106.8	143.1
O60547	GDP-mannose 4,6 dehydratase OS=Homo sapiens GN=GMDS PE=1 SV=1	60	21	132.3	87.2	120.8	131.5	89.4	125.8	140.7
O60563	Cyclin-T1 OS=Homo sapiens GN=CCNT1 PE=1 SV=1	33	16	76.8	71.0	77.7	80.0	83.5	77.7	145.4
O60566	Mitotic checkpoint serine/threonine-protein kinase BUB1 beta OS=Homo sapiens GN=BUB1B PE=1 SV=3	56	47	78.8	82.6	101.2	93.0	82.7	104.9	99.2
O60568	Procollagen-lysine,2-oxoglutarate 5-dioxygenase 3 OS=Homo sapiens GN=PLOD3 PE=1 SV=1	35	21	68.8	87.4	92.2	77.6	85.1	71.1	32.6
O60573	Eukaryotic translation initiation factor 4E type 2 OS=Homo sapiens GN=EIF4E2 PE=1 SV=1	56	12	84.7	55.0	50.9	31.2	53.9	89.3	66.9
O60610	Protein diaphanous homolog 1 OS=Homo sapiens GN=DIAPH1 PE=1 SV=2	64	93	88.4	91.4	107.2	96.2	84.7	87.5	85.3
O60613	15 kDa selenoprotein OS=Homo sapiens GN=SEP15 PE=1 SV=3	54	9	91.5	136.0	138.6	125.1	193.8	71.3	34.0
O60645	Exocyst complex component 3 OS=Homo sapiens GN=EXOC3 PE=1 SV=2	44	30	96.1	119.9	146.2	132.9	127.5	72.2	51.1
O60664	Perilipin-3 OS=Homo sapiens GN=PLIN3 PE=1 SV=3	72	26	72.2	56.8	144.2	187.2	127.1	138.5	90.1
O60678	Protein arginine N-methyltransferase 3 OS=Homo sapiens GN=PRMT3 PE=1 SV=3	33	16	133.9	107.2	134.1	113.3	105.5	98.2	122.2
O60684	Importin subunit alpha-7 OS=Homo sapiens GN=KPNA6 PE=1 SV=1	36	21	128.9	93.2	126.6	143.6	110.9	112.8	102.0
O60711	Leupaxin OS=Homo sapiens GN=LPXN PE=1 SV=1	48	16	97.5	108.9	111.6	99.4	81.8	78.7	61.3
O60749	Sorting nexin-2 OS=Homo sapiens GN=SNX2 PE=1 SV=2	51	33	89.4	71.3	111.7	123.5	114.0	116.8	77.2
O60762	Dolichol-phosphate mannosyltransferase subunit 1 OS=Homo sapiens GN=DPM1 PE=1 SV=1	73	22	87.2	107.0	126.0	143.7	198.9	91.5	44.8
O60763	General vesicular transport factor p115 OS=Homo sapiens GN=USO1 PE=1 SV=2	50	43	107.7	109.0	116.2	109.5	82.6	87.5	80.5
O60825	6-phosphofructo-2-kinase/fructose-2,6-bisphosphatase 2 OS=Homo sapiens GN=PFKFB2 PE=1 SV=2	63	31	86.5	80.7	102.2	109.1	133.5	136.6	139.3
O60826	Coiled-coil domain-containing protein 22 OS=Homo sapiens GN=CCDC22 PE=1 SV=1	64	32	153.5	136.9	113.2	158.3	103.2	69.5	62.1
O60828	Polyglutamine-binding protein 1 OS=Homo sapiens GN=PQBP1 PE=1 SV=1	57	11	49.6	36.0	45.4	37.0	51.9	105.8	103.5
O60831	PRA1 family protein 2 OS=Homo sapiens GN=PRAF2 PE=1 SV=1	30	9	78.1	104.5	121.8	125.1	190.8	102.8	47.2
O60832	H/ACA ribonucleoprotein complex subunit 4 OS=Homo sapiens GN=DKC1 PE=1 SV=3	48	30	88.8	56.1	62.8	84.6	102.9	131.8	171.3
O60841	Eukaryotic translation initiation factor 5B OS=Homo sapiens GN=EIF5B PE=1 SV=4	51	74	87.2	75.4	87.4	90.4	80.1	102.4	165.2
O60861	Growth arrest-specific protein 7 OS=Homo sapiens GN=GAS7 PE=1 SV=3	44	24	64.0	106.6	134.9	217.2	159.7	80.0	54.9
O60869	Endothelial differentiation-related factor 1 OS=Homo sapiens GN=EDF1 PE=1 SV=1	66	17	36.4	47.9	51.4	61.5	173.7	251.3	143.1
O60870	DNA/RNA-binding protein KIN17 OS=Homo sapiens GN=KIN PE=1 SV=2	53	25	49.1	42.7	56.1	55.0	113.3	197.2	213.8
O60879	Protein diaphanous homolog 2 OS=Homo sapiens GN=DIAPH2 PE=1 SV=1	25	23	128.8	108.5	118.8	124.0	123.1	98.3	143.4
O60880	SH2 domain-containing protein 1A OS=Homo sapiens GN=SH2D1A PE=1 SV=1	62	9	115.0	121.5	139.8	108.1	158.9	96.2	102.9
O60884	DnaJ homolog subfamily A member 2 OS=Homo sapiens GN=DNAJA2 PE=1 SV=1	67	27	127.7	96.0	108.0	183.2	85.6	87.1	104.5
O60885	Bromodomain-containing protein 4 OS=Homo sapiens GN=BRD4 PE=1 SV=2	18	19	106.4	79.7	67.6	40.5	37.1	75.0	60.7
O60888	Protein CutA OS=Homo sapiens GN=CUTA PE=1 SV=2	41	4	108.1	120.7	127.8	156.2	139.3	102.1	86.3
O60906	Sphingomyelin phosphodiesterase 2 OS=Homo sapiens GN=SMPD2 PE=1 SV=2	35	11	36.6	31.7	43.1	3.0	2.4	75.0	8.9
O60911	Cathepsin L2 OS=Homo sapiens GN=CTSV PE=1 SV=2	38	11	58.8	106.1	154.1	284.5	156.9	38.8	21.1
O60925	Prefoldin subunit 1 OS=Homo sapiens GN=PFDN1 PE=1 SV=2	57	11	53.5	66.7	66.8	67.9	52.8	103.3	105.4
O60930	Ribonuclease H1 OS=Homo sapiens GN=RNASEH1 PE=1 SV=2	52	11	147.6	133.2	89.1	83.4	91.7	101.2	158.2
O60934	Nibrin OS=Homo sapiens GN=NBN PE=1 SV=1	46	24	114.8	111.3	104.2	130.7	113.7	118.5	106.0
O60942	mRNA-capping enzyme OS=Homo sapiens GN=RNGTT PE=1 SV=1	41	21	122.0	106.1	96.8	152.5	132.8	125.7	115.6
O75027	ATP-binding cassette sub-family B member 7, mitochondrial OS=Homo sapiens GN=ABCB7 PE=1 SV=2	39	26	228.0	266.8	167.2	50.7	16.0	16.0	8.6
O75037	Kinesin-like protein KIF21B OS=Homo sapiens GN=KIF21B PE=1 SV=2	18	22	82.8	75.3	108.8	148.9	123.4	116.2	118.2
O75044	SLIT-ROBO Rho GTPase-activating protein 2 OS=Homo sapiens GN=SRGAP2 PE=1 SV=2	31	27	50.9	45.9	52.9	20.3	16.8	71.3	73.8
O75054	Immunoglobulin superfamily member 3 OS=Homo sapiens GN=IGSF3 PE=2 SV=3	34	30	59.7	63.3	88.8	89.5	72.2	75.5	26.2
O75063	Glycosaminoglycan xylosylkinase OS=Homo sapiens GN=FAM20B PE=1 SV=1	44	18	79.3	109.7	131.7	138.3	123.4	109.5	128.4
O75083	WD repeat-containing protein 1 OS=Homo sapiens GN=WDR1 PE=1 SV=4	81	52	95.0	94.9	113.7	128.0	88.7	79.2	101.6
O75093	Slit homolog 1 protein OS=Homo sapiens GN=SLIT1 PE=2 SV=4	29	34	79.3	102.3	125.6	162.3	181.6	97.4	56.8
O75113	NEDD4-binding protein 1 OS=Homo sapiens GN=N4BP1 PE=1 SV=4	35	21	67.2	58.9	83.3	53.5	45.7	87.3	75.9
O75116	Rho-associated protein kinase 2 OS=Homo sapiens GN=ROCK2 PE=1 SV=4	39	47	87.7	111.6	149.8	160.5	144.2	94.8	74.2
O75122	CLIP-associating protein 2 OS=Homo sapiens GN=CLASP2 PE=1 SV=2	56	69	78.5	76.7	83.3	93.3	138.3	138.6	167.5
O75131	Copine-3 OS=Homo sapiens GN=CPNE3 PE=1 SV=1	57	29	101.7	88.5	129.7	119.4	111.2	116.0	93.9
O75143	Autophagy-related protein 13 OS=Homo sapiens GN=ATG13 PE=1 SV=1	20	9	99.4	133.5	142.1	124.0	137.2	125.7	108.8
O75146	Huntingtin-interacting protein 1-related protein OS=Homo sapiens GN=HIP1R PE=1 SV=2	39	36	58.9	62.1	79.9	58.9	38.6	73.0	39.0
O75150	E3 ubiquitin-protein ligase BRE1B OS=Homo sapiens GN=RNF40 PE=1 SV=4	53	58	66.3	65.8	62.1	65.0	82.7	121.5	107.6
O75152	Zinc finger CCCH domain-containing protein 11A OS=Homo sapiens GN=ZC3H11A PE=1 SV=3	59	59	54.0	48.6	48.6	72.1	90.8	152.6	148.8
O75153	Clustered mitochondria protein homolog OS=Homo sapiens GN=CLUH PE=1 SV=2	51	56	102.1	91.0	122.8	147.6	114.8	136.7	116.8
O75155	Cullin-associated NEDD8-dissociated protein 2 OS=Homo sapiens GN=CAND2 PE=1 SV=3	30	29	102.6	102.0	114.6	91.8	83.8	102.0	75.5
O75165	DnaJ homolog subfamily C member 13 OS=Homo sapiens GN=DNAJC13 PE=1 SV=5	60	127	39.3	44.0	73.9	92.7	176.1	160.8	112.9
O75170	Serine/threonine-protein phosphatase 6 regulatory subunit 2 OS=Homo sapiens GN=PPP6R2 PE=1 SV=2	42	25	101.0	93.3	132.0	153.8	115.5	105.2	101.6
O75175	CCR4-NOT transcription complex subunit 3 OS=Homo sapiens GN=CNOT3 PE=1 SV=1	28	26	45.6	46.2	62.4	81.5	139.3	164.6	112.0
O75179	Ankyrin repeat domain-containing protein 17 OS=Homo sapiens GN=ANKRD17 PE=1 SV=3	39	85	55.6	52.1	64.5	81.9	117.4	160.4	147.8
O75190	DnaJ homolog subfamily B member 6 OS=Homo sapiens GN=DNAJB6 PE=1 SV=2	25	7	68.4	108.3	85.6	30.9	86.9	97.5	31.4
O75191	Xylulose kinase OS=Homo sapiens GN=XYLB PE=1 SV=3	36	14	74.0	63.2	79.2	61.1	64.4	119.0	118.9
O75223	Gamma-glutamylcyclotransferase OS=Homo sapiens GN=GGCT PE=1 SV=1	84	17	65.8	51.9	89.7	104.4	64.7	99.9	95.7
O75306	NADH dehydrogenase [ubiquinone] iron-sulfur protein 2, mitochondrial OS=Homo sapiens GN=NDUFS2 PE=1 SV=2	61	24	323.1	305.9	129.0	53.4	22.0	10.9	6.1
O75312	Zinc finger protein ZPR1 OS=Homo sapiens GN=ZPR1 PE=1 SV=1	63	21	100.4	94.7	131.4	164.1	116.8	130.5	87.7
O75323	Protein NipSnap homolog 2 OS=Homo sapiens GN=GBAS PE=1 SV=1	69	19	359.5	235.0	107.3	64.5	14.7	13.3	19.7
O75330	Hyaluronan mediated motility receptor OS=Homo sapiens GN=HMMR PE=1 SV=2	65	52	44.3	38.4	37.2	29.5	51.3	95.8	109.4
O75340	Programmed cell death protein 6 OS=Homo sapiens GN=PDCD6 PE=1 SV=1	55	11	103.5	101.1	139.1	149.0	113.0	88.0	133.7
O75347	Tubulin-specific chaperone A OS=Homo sapiens GN=TBCA PE=1 SV=3	81	17	76.7	79.1	109.4	124.4	99.5	122.6	109.2
O75351	Vacuolar protein sorting-associated protein 4B OS=Homo sapiens GN=VPS4B PE=1 SV=2	53	28	119.2	126.5	130.8	128.7	106.6	90.6	98.7
O75367	Core histone macro-H2A.1 OS=Homo sapiens GN=H2AFY PE=1 SV=4	50	19	138.3	91.8	63.0	46.7	66.9	86.3	149.4
O75368	SH3 domain-binding glutamic acid-rich-like protein OS=Homo sapiens GN=SH3BGRL PE=1 SV=1	85	12	79.4	86.3	139.6	94.8	146.1	160.4	82.6
O75369	Filamin-B OS=Homo sapiens GN=FLNB PE=1 SV=2	81	191	98.8	125.3	164.4	161.7	113.7	72.1	55.3
O75376	Nuclear receptor corepressor 1 OS=Homo sapiens GN=NCOR1 PE=1 SV=2	29	51	104.3	94.8	119.8	153.6	122.3	140.2	109.2
O75381	Peroxisomal membrane protein PEX14 OS=Homo sapiens GN=PEX14 PE=1 SV=1	45	16	80.7	101.6	116.4	125.3	130.2	87.3	18.2
O75386	Tubby-related protein 3 OS=Homo sapiens GN=TULP3 PE=1 SV=2	42	15	106.1	145.5	146.7	109.5	141.5	59.5	92.4
O75390	Citrate synthase, mitochondrial OS=Homo sapiens GN=CS PE=1 SV=2	52	25	307.9	270.4	116.8	51.5	14.0	17.0	18.9
O75396	Vesicle-trafficking protein SEC22b OS=Homo sapiens GN=SEC22B PE=1 SV=4	49	13	59.1	72.3	109.4	187.2	122.1	107.4	43.8
O75400	Pre-mRNA-processing factor 40 homolog A OS=Homo sapiens GN=PRPF40A PE=1 SV=2	35	40	52.6	28.4	34.5	40.4	76.2	130.7	147.8
O75410	Transforming acidic coiled-coil-containing protein 1 OS=Homo sapiens GN=TACC1 PE=1 SV=2	49	41	81.1	83.2	138.4	140.5	96.6	72.6	25.0
O75427	Leucine-rich repeat and calponin homology domain-containing protein 4 OS=Homo sapiens GN=LRCH4 PE=1 SV=2	59	30	87.8	128.0	139.2	173.1	170.5	96.5	66.6
O75431	Metaxin-2 OS=Homo sapiens GN=MTX2 PE=1 SV=1	60	19	295.6	306.4	138.6	62.1	27.2	10.9	8.6
O75436	Vacuolar protein sorting-associated protein 26A OS=Homo sapiens GN=VPS26A PE=1 SV=2	46	14	95.8	88.2	122.5	121.6	109.3	82.3	90.7
O75439	Mitochondrial-processing peptidase subunit beta OS=Homo sapiens GN=PMPCB PE=1 SV=2	59	30	299.2	252.3	126.2	64.5	12.4	11.7	8.5
O75446	Histone deacetylase complex subunit SAP30 OS=Homo sapiens GN=SAP30 PE=1 SV=1	24	5	196.7	171.9	113.3	55.7	87.3	35.5	102.6
O75448	Mediator of RNA polymerase II transcription subunit 24 OS=Homo sapiens GN=MED24 PE=1 SV=1	31	23	68.8	66.4	54.9	47.0	91.3	119.8	106.4
O75449	Katanin p60 ATPase-containing subunit A1 OS=Homo sapiens GN=KATNA1 PE=1 SV=1	37	16	88.6	91.7	89.1	59.4	49.9	91.3	87.1
O75475	PC4 and SFRS1-interacting protein OS=Homo sapiens GN=PSIP1 PE=1 SV=1	51	27	170.8	127.5	106.1	81.6	100.8	74.1	124.5
O75477	Erlin-1 OS=Homo sapiens GN=ERLIN1 PE=1 SV=1	45	25	59.2	73.9	85.5	107.5	125.7	80.2	25.9
O75489	NADH dehydrogenase [ubiquinone] iron-sulfur protein 3, mitochondrial OS=Homo sapiens GN=NDUFS3 PE=1 SV=1	61	22	290.6	290.2	137.1	51.5	17.9	12.6	8.0
O75494	Serine/arginine-rich splicing factor 10 OS=Homo sapiens GN=SRSF10 PE=1 SV=1	38	16	54.4	51.0	50.9	88.4	113.7	216.6	171.3
O75503	Ceroid-lipofuscinosis neuronal protein 5 OS=Homo sapiens GN=CLN5 PE=1 SV=2	34	13	62.2	105.1	174.5	191.9	190.6	40.8	14.6
O75521	Enoyl-CoA delta isomerase 2, mitochondrial OS=Homo sapiens GN=ECI2 PE=1 SV=4	73	30	119.4	144.3	123.3	116.3	99.5	43.8	13.5
O75525	KH domain-containing, RNA-binding, signal transduction-associated protein 3 OS=Homo sapiens GN=KHDRBS3 PE=1 SV=1	36	14	71.8	45.8	43.2	58.1	124.8	149.0	173.5
O75531	Barrier-to-autointegration factor OS=Homo sapiens GN=BANF1 PE=1 SV=1	85	15	62.0	68.3	63.3	55.0	101.8	106.8	154.0
O75533	Splicing factor 3B subunit 1 OS=Homo sapiens GN=SF3B1 PE=1 SV=3	69	98	57.3	51.0	62.9	69.1	102.1	164.8	193.2
O75534	Cold shock domain-containing protein E1 OS=Homo sapiens GN=CSDE1 PE=1 SV=2	63	58	112.7	102.0	112.8	130.1	125.2	104.2	117.4
O75569	Interferon-inducible double-stranded RNA-dependent protein kinase activator A OS=Homo sapiens GN=PRKRA PE=1 SV=1	73	25	43.7	44.8	45.3	44.6	96.8	146.5	152.2
O75586	Mediator of RNA polymerase II transcription subunit 6 OS=Homo sapiens GN=MED6 PE=1 SV=2	44	13	93.9	97.0	89.0	76.6	119.2	81.1	227.3
O75592	E3 ubiquitin-protein ligase MYCBP2 OS=Homo sapiens GN=MYCBP2 PE=1 SV=3	21	79	61.3	70.7	75.2	73.3	98.8	167.4	185.7
O75607	Nucleoplasmin-3 OS=Homo sapiens GN=NPM3 PE=1 SV=3	43	6	61.0	54.9	56.9	58.0	58.8	112.7	125.7
O75608	Acyl-protein thioesterase 1 OS=Homo sapiens GN=LYPLA1 PE=1 SV=1	44	7	151.9	146.8	128.6	146.2	97.1	83.2	60.7
O75616	GTPase Era, mitochondrial OS=Homo sapiens GN=ERAL1 PE=1 SV=2	40	14	318.3	290.9	124.0	59.9	31.0	17.4	21.1
O75643	U5 small nuclear ribonucleoprotein 200 kDa helicase OS=Homo sapiens GN=SNRNP200 PE=1 SV=2	66	157	56.4	54.1	60.9	63.7	101.4	157.6	177.2
O75663	TIP41-like protein OS=Homo sapiens GN=TIPRL PE=1 SV=2	75	21	85.0	86.9	111.6	93.2	91.5	104.7	88.0
O75683	Surfeit locus protein 6 OS=Homo sapiens GN=SURF6 PE=1 SV=3	57	18	61.4	49.4	56.9	81.0	140.3	211.6	226.5
O75691	Small subunit processome component 20 homolog OS=Homo sapiens GN=UTP20 PE=1 SV=3	28	72	84.2	62.6	69.6	69.3	90.6	142.8	135.0
O75694	Nuclear pore complex protein Nup155 OS=Homo sapiens GN=NUP155 PE=1 SV=1	42	46	120.6	108.7	122.6	98.7	105.6	61.6	35.1
O75695	Protein XRP2 OS=Homo sapiens GN=RP2 PE=1 SV=4	49	18	57.5	70.5	104.8	108.3	109.8	80.0	28.0
O75717	WD repeat and HMG-box DNA-binding protein 1 OS=Homo sapiens GN=WDHD1 PE=1 SV=1	55	50	102.0	86.2	111.3	134.3	91.4	110.9	134.9
O75746	Calcium-binding mitochondrial carrier protein Aralar1 OS=Homo sapiens GN=SLC25A12 PE=1 SV=2	67	38	257.4	260.9	153.2	53.6	26.1	19.1	17.7
O75781	Paralemmin-1 OS=Homo sapiens GN=PALM PE=1 SV=2	38	19	63.4	69.4	117.2	147.2	104.0	97.3	24.0
O75787	Renin receptor OS=Homo sapiens GN=ATP6AP2 PE=1 SV=2	51	17	81.1	124.0	125.4	141.3	192.2	75.0	47.6
O75791	GRB2-related adapter protein 2 OS=Homo sapiens GN=GRAP2 PE=1 SV=1	67	21	87.6	86.1	130.2	145.9	121.9	125.0	97.8
O75792	Ribonuclease H2 subunit A OS=Homo sapiens GN=RNASEH2A PE=1 SV=2	69	27	82.7	72.2	82.1	87.1	79.3	114.3	112.1
O75794	Cell division cycle protein 123 homolog OS=Homo sapiens GN=CDC123 PE=1 SV=1	57	22	93.8	87.5	119.6	124.5	115.0	110.9	180.1
O75818	Ribonuclease P protein subunit p40 OS=Homo sapiens GN=RPP40 PE=1 SV=3	45	13	63.7	29.0	37.8	38.1	54.5	109.9	123.2
O75821	Eukaryotic translation initiation factor 3 subunit G OS=Homo sapiens GN=EIF3G PE=1 SV=2	56	23	70.8	69.8	102.9	107.9	138.5	181.7	120.0
O75822	Eukaryotic translation initiation factor 3 subunit J OS=Homo sapiens GN=EIF3J PE=1 SV=2	52	25	56.0	52.1	66.4	52.6	92.8	143.4	117.9
O75832	26S proteasome non-ATPase regulatory subunit 10 OS=Homo sapiens GN=PSMD10 PE=1 SV=1	46	11	132.4	118.3	133.3	118.4	100.8	55.3	131.5
O75844	CAAX prenyl protease 1 homolog OS=Homo sapiens GN=ZMPSTE24 PE=1 SV=2	30	16	83.7	123.8	126.4	122.5	205.3	92.3	44.9
O75874	Isocitrate dehydrogenase [NADP] cytoplasmic OS=Homo sapiens GN=IDH1 PE=1 SV=2	69	36	86.7	75.4	116.3	141.2	96.5	116.5	105.0
O75879	Glutamyl-tRNA(Gln) amidotransferase subunit B, mitochondrial OS=Homo sapiens GN=GATB PE=1 SV=1	55	24	200.8	247.1	146.1	43.7	13.2	25.2	22.1
O75880	Protein SCO1 homolog, mitochondrial OS=Homo sapiens GN=SCO1 PE=1 SV=1	27	7	219.4	363.4	136.1	38.7	11.0	8.9	9.5
O75882	Attractin OS=Homo sapiens GN=ATRN PE=1 SV=2	18	21	62.9	73.1	96.2	139.6	121.9	107.4	54.8
O75886	Signal transducing adapter molecule 2 OS=Homo sapiens GN=STAM2 PE=1 SV=1	14	7	88.0	93.8	140.4	145.2	158.2	133.6	81.6
O75909	Cyclin-K OS=Homo sapiens GN=CCNK PE=1 SV=2	34	13	54.2	67.5	68.0	51.1	155.7	186.4	234.5
O75915	PRA1 family protein 3 OS=Homo sapiens GN=ARL6IP5 PE=1 SV=1	35	11	56.6	65.6	71.8	29.5	32.1	78.2	19.0
O75934	Pre-mRNA-splicing factor SPF27 OS=Homo sapiens GN=BCAS2 PE=1 SV=1	81	23	54.6	51.7	44.6	48.0	85.0	116.2	193.6
O75935	Dynactin subunit 3 OS=Homo sapiens GN=DCTN3 PE=1 SV=1	60	13	80.7	79.2	123.5	82.0	121.9	144.3	129.8
O75937	DnaJ homolog subfamily C member 8 OS=Homo sapiens GN=DNAJC8 PE=1 SV=2	62	26	57.7	56.8	63.9	77.0	105.9	164.2	183.4
O75940	Survival of motor neuron-related-splicing factor 30 OS=Homo sapiens GN=SMNDC1 PE=1 SV=1	48	9	48.2	51.7	56.2	47.9	106.7	236.1	167.5
O75947	ATP synthase subunit d, mitochondrial OS=Homo sapiens GN=ATP5H PE=1 SV=3	90	23	284.1	302.8	133.5	49.9	14.8	9.7	4.3
O75955	Flotillin-1 OS=Homo sapiens GN=FLOT1 PE=1 SV=3	76	30	88.0	131.3	179.4	168.7	155.6	48.5	29.9
O75976	Carboxypeptidase D OS=Homo sapiens GN=CPD PE=1 SV=2	43	49	49.3	74.8	97.1	125.0	209.8	161.0	98.3
O75995	SAM and SH3 domain-containing protein 3 OS=Homo sapiens GN=SASH3 PE=1 SV=2	76	15	87.4	85.8	118.3	87.5	133.9	138.7	114.8
O76003	Glutaredoxin-3 OS=Homo sapiens GN=GLRX3 PE=1 SV=2	49	25	102.1	99.2	127.8	126.8	111.6	120.1	102.0
O76021	Ribosomal L1 domain-containing protein 1 OS=Homo sapiens GN=RSL1D1 PE=1 SV=3	59	38	114.6	69.4	56.6	66.0	102.9	131.7	196.1
O76024	Wolframin OS=Homo sapiens GN=WFS1 PE=1 SV=2	28	21	42.9	37.2	56.7	47.1	58.2	72.4	26.6
O76031	ATP-dependent Clp protease ATP-binding subunit clpX-like, mitochondrial OS=Homo sapiens GN=CLPX PE=1 SV=2	63	42	257.8	271.0	122.9	40.0	10.9	22.8	11.2
O76071	Probable cytosolic iron-sulfur protein assembly protein CIAO1 OS=Homo sapiens GN=CIAO1 PE=1 SV=1	46	11	106.0	87.8	96.6	86.3	63.6	95.4	99.6
O76094	Signal recognition particle subunit SRP72 OS=Homo sapiens GN=SRP72 PE=1 SV=3	73	53	102.0	103.8	136.6	128.8	124.5	81.5	98.7
O76095	Protein JTB OS=Homo sapiens GN=JTB PE=1 SV=1	15	3	75.8	113.0	134.8	188.6	167.9	99.8	86.8
O94762	ATP-dependent DNA helicase Q5 OS=Homo sapiens GN=RECQL5 PE=1 SV=2	40	26	80.2	63.4	66.8	78.7	110.5	150.7	148.3
O94763	Unconventional prefoldin RPB5 interactor 1 OS=Homo sapiens GN=URI1 PE=1 SV=3	45	22	50.8	55.5	60.2	88.4	117.7	174.7	147.5
O94766	Galactosylgalactosylxylosylprotein 3-beta-glucuronosyltransferase 3 OS=Homo sapiens GN=B3GAT3 PE=1 SV=2	44	13	66.6	93.4	98.6	34.7	32.6	68.2	42.1
O94776	Metastasis-associated protein MTA2 OS=Homo sapiens GN=MTA2 PE=1 SV=1	63	49	152.6	104.2	105.4	116.5	100.5	110.3	128.5
O94804	Serine/threonine-protein kinase 10 OS=Homo sapiens GN=STK10 PE=1 SV=1	40	35	68.8	55.4	66.1	77.7	85.2	97.3	106.3
O94819	Kelch repeat and BTB domain-containing protein 11 OS=Homo sapiens GN=KBTBD11 PE=1 SV=1	44	19	89.0	105.6	116.7	147.4	113.0	127.3	105.6
O94822	E3 ubiquitin-protein ligase listerin OS=Homo sapiens GN=LTN1 PE=1 SV=6	23	30	62.3	60.3	73.1	45.0	63.6	107.7	91.1
O94826	Mitochondrial import receptor subunit TOM70 OS=Homo sapiens GN=TOMM70A PE=1 SV=1	74	42	246.8	265.1	130.7	71.8	35.7	28.7	25.9
O94832	Unconventional myosin-Id OS=Homo sapiens GN=MYO1D PE=1 SV=2	52	53	78.5	102.3	153.7	156.6	153.2	58.3	22.8
O94842	TOX high mobility group box family member 4 OS=Homo sapiens GN=TOX4 PE=1 SV=1	24	11	121.3	67.9	115.7	185.4	99.9	77.7	144.8
O94855	Protein transport protein Sec24D OS=Homo sapiens GN=SEC24D PE=1 SV=2	31	24	127.2	151.4	154.8	117.4	107.3	87.8	61.7
O94868	F-BAR and double SH3 domains protein 2 OS=Homo sapiens GN=FCHSD2 PE=1 SV=3	36	22	121.0	137.6	158.3	192.7	135.6	42.4	28.3
O94874	E3 UFM1-protein ligase 1 OS=Homo sapiens GN=UFL1 PE=1 SV=2	64	54	68.3	76.0	102.4	104.4	150.7	88.3	33.8
O94887	FERM, RhoGEF and pleckstrin domain-containing protein 2 OS=Homo sapiens GN=FARP2 PE=1 SV=3	25	16	76.3	126.7	160.7	108.0	179.5	100.9	57.5
O94888	UBX domain-containing protein 7 OS=Homo sapiens GN=UBXN7 PE=1 SV=2	41	19	81.6	65.5	99.9	63.6	73.9	109.3	89.8
O94901	SUN domain-containing protein 1 OS=Homo sapiens GN=SUN1 PE=1 SV=3	40	23	110.1	110.8	119.2	129.3	118.0	60.5	19.4
O94903	Proline synthase co-transcribed bacterial homolog protein OS=Homo sapiens GN=PROSC PE=1 SV=1	62	18	114.5	114.3	106.7	103.4	76.2	79.9	75.5
O94905	Erlin-2 OS=Homo sapiens GN=ERLIN2 PE=1 SV=1	68	30	67.8	70.8	87.0	121.3	127.0	95.1	32.9
O94906	Pre-mRNA-processing factor 6 OS=Homo sapiens GN=PRPF6 PE=1 SV=1	67	71	63.0	55.5	65.8	80.7	121.8	157.8	172.6
O94913	Pre-mRNA cleavage complex 2 protein Pcf11 OS=Homo sapiens GN=PCF11 PE=1 SV=3	39	46	64.5	54.9	50.7	44.1	56.1	109.8	119.6
O94915	Protein furry homolog-like OS=Homo sapiens GN=FRYL PE=1 SV=2	26	68	55.7	67.1	109.0	133.1	143.9	147.7	107.1
O94919	Endonuclease domain-containing 1 protein OS=Homo sapiens GN=ENDOD1 PE=1 SV=2	47	19	71.9	89.5	107.5	146.1	185.3	119.0	69.8
O94925	Glutaminase kidney isoform, mitochondrial OS=Homo sapiens GN=GLS PE=1 SV=1	63	40	299.0	295.7	131.3	46.1	12.4	11.4	13.9
O94927	HAUS augmin-like complex subunit 5 OS=Homo sapiens GN=HAUS5 PE=1 SV=2	39	25	127.3	82.3	105.2	123.0	124.1	111.3	118.6
O94966	Ubiquitin carboxyl-terminal hydrolase 19 OS=Homo sapiens GN=USP19 PE=1 SV=2	39	34	77.2	75.8	97.3	82.0	96.2	112.9	74.2
O94973	AP-2 complex subunit alpha-2 OS=Homo sapiens GN=AP2A2 PE=1 SV=2	64	53	69.8	75.0	108.3	80.5	83.8	77.4	88.3
O94979	Protein transport protein Sec31A OS=Homo sapiens GN=SEC31A PE=1 SV=3	33	41	99.8	93.8	117.6	108.7	119.7	121.8	110.4
O94986	Centrosomal protein of 152 kDa OS=Homo sapiens GN=CEP152 PE=1 SV=4	27	32	270.1	256.4	134.7	80.5	45.3	43.0	36.3
O94992	Protein HEXIM1 OS=Homo sapiens GN=HEXIM1 PE=1 SV=1	44	13	92.1	87.5	106.8	149.3	107.7	128.7	163.5
O95067	G2/mitotic-specific cyclin-B2 OS=Homo sapiens GN=CCNB2 PE=1 SV=1	54	19	89.1	85.2	107.9	129.2	178.8	135.7	78.7
O95071	E3 ubiquitin-protein ligase UBR5 OS=Homo sapiens GN=UBR5 PE=1 SV=2	37	80	78.7	73.4	86.1	68.3	55.2	110.9	120.9
O95104	Splicing factor, arginine/serine-rich 15 OS=Homo sapiens GN=SCAF4 PE=1 SV=3	23	20	76.4	62.1	54.7	63.9	139.0	188.6	195.6
O95140	Mitofusin-2 OS=Homo sapiens GN=MFN2 PE=1 SV=3	34	22	258.5	276.2	149.0	71.3	41.3	19.8	20.7
O95149	Snurportin-1 OS=Homo sapiens GN=SNUPN PE=1 SV=1	21	11	97.1	85.5	127.7	188.3	106.6	99.8	102.2
O95155	Ubiquitin conjugation factor E4 B OS=Homo sapiens GN=UBE4B PE=1 SV=1	38	36	120.7	101.1	149.6	146.3	125.1	130.7	88.8
O95159	Zinc finger protein-like 1 OS=Homo sapiens GN=ZFPL1 PE=1 SV=2	50	11	116.0	163.1	137.6	97.6	85.7	64.8	73.7
O95163	Elongator complex protein 1 OS=Homo sapiens GN=IKBKAP PE=1 SV=3	45	49	113.6	103.2	129.3	121.7	118.5	114.7	121.2
O95182	NADH dehydrogenase [ubiquinone] 1 alpha subcomplex subunit 7 OS=Homo sapiens GN=NDUFA7 PE=1 SV=3	84	11	205.2	257.0	137.2	47.5	15.9	23.6	16.8
O95183	Vesicle-associated membrane protein 5 OS=Homo sapiens GN=VAMP5 PE=1 SV=1	33	3	69.1	115.8	120.7	188.9	181.0	88.6	58.3
O95197	Reticulon-3 OS=Homo sapiens GN=RTN3 PE=1 SV=2	24	17	55.1	30.4	31.9	23.5	45.0	126.7	49.7
O95202	LETM1 and EF-hand domain-containing protein 1, mitochondrial OS=Homo sapiens GN=LETM1 PE=1 SV=1	59	51	330.5	276.8	130.4	68.6	20.4	7.6	8.6
O95218	Zinc finger Ran-binding domain-containing protein 2 OS=Homo sapiens GN=ZRANB2 PE=1 SV=2	36	13	77.3	51.2	125.5	148.3	140.7	174.1	124.1
O95232	Luc7-like protein 3 OS=Homo sapiens GN=LUC7L3 PE=1 SV=2	50	24	49.5	48.3	51.6	68.6	132.9	177.5	188.7
O95235	Kinesin-like protein KIF20A OS=Homo sapiens GN=KIF20A PE=1 SV=1	44	28	225.9	224.1	124.1	81.9	63.4	48.3	41.2
O95239	Chromosome-associated kinesin KIF4A OS=Homo sapiens GN=KIF4A PE=1 SV=3	63	68	118.3	127.4	93.0	49.0	49.4	70.0	89.3
O95248	Myotubularin-related protein 5 OS=Homo sapiens GN=SBF1 PE=1 SV=3	46	66	71.5	64.4	74.7	74.1	74.1	111.6	91.8
O95249	Golgi SNAP receptor complex member 1 OS=Homo sapiens GN=GOSR1 PE=1 SV=1	71	23	100.3	149.3	123.3	117.7	88.7	69.7	70.8
O95251	Histone acetyltransferase KAT7 OS=Homo sapiens GN=KAT7 PE=1 SV=1	43	21	170.6	90.5	115.6	156.7	96.1	112.2	83.9
O95292	Vesicle-associated membrane protein-associated protein B/C OS=Homo sapiens GN=VAPB PE=1 SV=3	64	19	75.4	92.4	106.9	152.9	169.3	88.9	38.8
O95295	SNARE-associated protein Snapin OS=Homo sapiens GN=SNAPIN PE=1 SV=1	68	10	62.5	70.8	114.8	215.2	184.6	119.8	64.0
O95297	Myelin protein zero-like protein 1 OS=Homo sapiens GN=MPZL1 PE=1 SV=1	22	6	65.1	116.6	144.2	204.2	190.5	87.2	32.5
O95299	NADH dehydrogenase [ubiquinone] 1 alpha subcomplex subunit 10, mitochondrial OS=Homo sapiens GN=NDUFA10 PE=1 SV=1	47	20	331.6	252.3	138.1	54.0	30.2	14.0	12.4
O95319	CUGBP Elav-like family member 2 OS=Homo sapiens GN=CELF2 PE=1 SV=1	42	21	52.4	51.2	41.4	48.4	85.4	128.0	191.9
O95336	6-phosphogluconolactonase OS=Homo sapiens GN=PGLS PE=1 SV=2	67	15	105.3	89.6	121.6	177.0	111.3	100.3	110.6
O95347	Structural maintenance of chromosomes protein 2 OS=Homo sapiens GN=SMC2 PE=1 SV=2	71	109	80.3	77.5	74.7	76.0	98.3	115.4	155.2
O95372	Acyl-protein thioesterase 2 OS=Homo sapiens GN=LYPLA2 PE=1 SV=1	54	11	103.3	97.3	127.4	138.9	124.4	111.3	67.9
O95373	Importin-7 OS=Homo sapiens GN=IPO7 PE=1 SV=1	29	31	82.6	80.9	103.7	66.5	75.6	100.9	96.7
O95376	E3 ubiquitin-protein ligase ARIH2 OS=Homo sapiens GN=ARIH2 PE=1 SV=1	33	12	94.0	96.6	118.1	157.8	119.4	219.1	92.7
O95379	Tumor necrosis factor alpha-induced protein 8 OS=Homo sapiens GN=TNFAIP8 PE=1 SV=1	30	6	74.4	74.8	95.0	94.6	83.1	108.4	75.9
O95391	Pre-mRNA-splicing factor SLU7 OS=Homo sapiens GN=SLU7 PE=1 SV=2	30	15	66.9	53.2	65.7	89.9	150.4	225.4	218.3
O95394	Phosphoacetylglucosamine mutase OS=Homo sapiens GN=PGM3 PE=1 SV=1	28	13	102.9	94.0	137.9	153.5	129.5	101.6	94.2
O95400	CD2 antigen cytoplasmic tail-binding protein 2 OS=Homo sapiens GN=CD2BP2 PE=1 SV=1	43	15	51.9	49.3	59.6	78.2	86.3	144.3	137.7
O95402	Mediator of RNA polymerase II transcription subunit 26 OS=Homo sapiens GN=MED26 PE=1 SV=2	30	10	62.9	74.3	50.4	94.4	163.0	260.1	203.3
O95425	Supervillin OS=Homo sapiens GN=SVIL PE=1 SV=2	25	38	65.3	82.3	122.7	67.3	77.5	70.4	51.4
O95433	Activator of 90 kDa heat shock protein ATPase homolog 1 OS=Homo sapiens GN=AHSA1 PE=1 SV=1	76	26	95.0	76.9	102.6	161.2	77.4	87.8	92.9
O95453	Poly(A)-specific ribonuclease PARN OS=Homo sapiens GN=PARN PE=1 SV=1	40	27	96.9	92.1	94.9	96.9	103.8	135.0	180.7
O95456	Proteasome assembly chaperone 1 OS=Homo sapiens GN=PSMG1 PE=1 SV=1	62	15	92.7	67.8	124.3	189.3	111.1	119.6	120.5
O95466	Formin-like protein 1 OS=Homo sapiens GN=FMNL1 PE=1 SV=3	53	74	74.5	92.2	119.9	139.3	132.4	69.1	46.2
O95470	Sphingosine-1-phosphate lyase 1 OS=Homo sapiens GN=SGPL1 PE=1 SV=3	50	31	75.8	80.6	106.9	135.0	151.4	77.7	31.7
O95479	GDH/6PGL endoplasmic bifunctional protein OS=Homo sapiens GN=H6PD PE=1 SV=2	53	37	60.6	61.8	72.8	59.5	63.3	71.3	53.3
O95486	Protein transport protein Sec24A OS=Homo sapiens GN=SEC24A PE=1 SV=2	25	22	88.4	92.7	102.5	72.0	66.2	95.1	69.7
O95487	Protein transport protein Sec24B OS=Homo sapiens GN=SEC24B PE=1 SV=2	33	31	99.8	120.2	128.8	128.0	119.1	117.2	78.8
O95551	Tyrosyl-DNA phosphodiesterase 2 OS=Homo sapiens GN=TDP2 PE=1 SV=1	38	11	111.7	81.0	122.9	150.7	119.6	121.4	102.2
O95562	Vesicle transport protein SFT2B OS=Homo sapiens GN=SFT2D2 PE=1 SV=1	18	4	26.5	58.1	76.2	137.5	153.6	204.1	148.7
O95571	Persulfide dioxygenase ETHE1, mitochondrial OS=Homo sapiens GN=ETHE1 PE=1 SV=2	87	16	296.6	358.3	118.5	58.0	13.6	12.2	27.4
O95573	Long-chain-fatty-acid--CoA ligase 3 OS=Homo sapiens GN=ACSL3 PE=1 SV=3	73	47	76.2	71.6	85.4	87.4	100.9	82.0	27.1
O95602	DNA-directed RNA polymerase I subunit RPA1 OS=Homo sapiens GN=POLR1A PE=1 SV=2	47	61	129.8	98.6	105.8	111.9	110.7	114.4	90.2
O95613	Pericentrin OS=Homo sapiens GN=PCNT PE=1 SV=4	37	102	121.3	136.4	88.3	40.8	36.5	64.8	84.7
O95628	CCR4-NOT transcription complex subunit 4 OS=Homo sapiens GN=CNOT4 PE=1 SV=3	29	13	65.0	74.5	101.6	119.7	158.2	183.1	97.9
O95630	STAM-binding protein OS=Homo sapiens GN=STAMBP PE=1 SV=1	54	24	106.2	105.5	133.8	134.7	125.1	94.9	85.0
O95639	Cleavage and polyadenylation specificity factor subunit 4 OS=Homo sapiens GN=CPSF4 PE=1 SV=1	66	16	73.8	70.3	71.8	91.0	149.4	173.0	192.6
O95671	N-acetylserotonin O-methyltransferase-like protein OS=Homo sapiens GN=ASMTL PE=1 SV=3	47	28	139.9	109.9	139.2	155.5	105.5	81.2	74.3
O95674	Phosphatidate cytidylyltransferase 2 OS=Homo sapiens GN=CDS2 PE=1 SV=1	35	10	94.6	120.2	123.9	219.7	197.3	90.0	39.3
O95684	FGFR1 oncogene partner OS=Homo sapiens GN=FGFR1OP PE=1 SV=1	44	16	64.3	77.5	68.2	20.6	13.8	62.6	87.7
O95714	E3 ubiquitin-protein ligase HERC2 OS=Homo sapiens GN=HERC2 PE=1 SV=2	34	130	78.5	86.7	116.7	145.1	169.7	108.8	85.8
O95716	Ras-related protein Rab-3D OS=Homo sapiens GN=RAB3D PE=1 SV=1	63	18	98.8	90.1	139.4	125.7	161.5	92.7	65.9
O95721	Synaptosomal-associated protein 29 OS=Homo sapiens GN=SNAP29 PE=1 SV=1	83	24	64.3	81.1	96.0	87.2	93.4	97.3	47.0
O95747	Serine/threonine-protein kinase OSR1 OS=Homo sapiens GN=OXSR1 PE=1 SV=1	53	25	83.7	82.6	93.0	87.2	90.7	97.1	78.8
O95757	Heat shock 70 kDa protein 4L OS=Homo sapiens GN=HSPA4L PE=1 SV=3	77	70	85.6	73.3	113.0	140.0	93.6	97.8	98.4
O95758	Polypyrimidine tract-binding protein 3 OS=Homo sapiens GN=PTBP3 PE=1 SV=2	45	21	47.2	37.9	37.6	20.8	44.9	108.4	102.6
O95777	U6 snRNA-associated Sm-like protein LSm8 OS=Homo sapiens GN=LSM8 PE=1 SV=3	89	6	72.9	73.4	105.0	81.2	114.3	161.8	218.3
O95782	AP-2 complex subunit alpha-1 OS=Homo sapiens GN=AP2A1 PE=1 SV=3	67	61	77.6	103.9	145.6	137.1	141.7	91.3	90.1
O95786	Probable ATP-dependent RNA helicase DDX58 OS=Homo sapiens GN=DDX58 PE=1 SV=2	23	18	137.4	121.7	110.8	164.9	93.3	95.3	95.4
O95793	Double-stranded RNA-binding protein Staufen homolog 1 OS=Homo sapiens GN=STAU1 PE=1 SV=2	65	43	57.6	62.6	52.0	49.7	128.3	169.1	181.2
O95801	Tetratricopeptide repeat protein 4 OS=Homo sapiens GN=TTC4 PE=1 SV=3	60	20	114.7	99.8	137.3	143.5	110.0	93.9	91.9
O95816	BAG family molecular chaperone regulator 2 OS=Homo sapiens GN=BAG2 PE=1 SV=1	73	15	57.0	86.7	90.4	62.4	149.4	147.3	107.1
O95817	BAG family molecular chaperone regulator 3 OS=Homo sapiens GN=BAG3 PE=1 SV=3	65	22	77.2	75.7	125.0	176.8	131.9	130.1	94.4
O95819	Mitogen-activated protein kinase kinase kinase kinase 4 OS=Homo sapiens GN=MAP4K4 PE=1 SV=2	61	77	81.7	85.7	116.6	116.2	140.2	80.7	75.1
O95831	Apoptosis-inducing factor 1, mitochondrial OS=Homo sapiens GN=AIFM1 PE=1 SV=1	59	36	250.5	308.6	147.4	45.5	12.8	13.5	11.1
O95834	Echinoderm microtubule-associated protein-like 2 OS=Homo sapiens GN=EML2 PE=1 SV=1	28	14	108.4	80.6	136.3	156.4	111.7	106.2	116.3
O95861	3'(2'),5'-bisphosphate nucleotidase 1 OS=Homo sapiens GN=BPNT1 PE=1 SV=1	59	20	102.3	96.0	125.7	141.1	114.0	109.9	98.7
O95864	Fatty acid desaturase 2 OS=Homo sapiens GN=FADS2 PE=1 SV=1	36	20	76.5	104.5	128.1	111.5	208.3	100.8	44.9
O95865	N(G),N(G)-dimethylarginine dimethylaminohydrolase 2 OS=Homo sapiens GN=DDAH2 PE=1 SV=1	75	17	74.0	93.7	125.6	174.5	164.5	85.9	55.6
O95870	Abhydrolase domain-containing protein 16A OS=Homo sapiens GN=ABHD16A PE=1 SV=3	48	24	107.0	176.3	138.1	99.5	149.7	58.8	50.3
O95881	Thioredoxin domain-containing protein 12 OS=Homo sapiens GN=TXNDC12 PE=1 SV=1	52	12	95.7	131.3	132.8	122.4	189.2	63.4	30.3
O95926	Pre-mRNA-splicing factor SYF2 OS=Homo sapiens GN=SYF2 PE=1 SV=1	43	11	45.7	47.9	51.3	80.4	145.7	196.1	261.6
O95983	Methyl-CpG-binding domain protein 3 OS=Homo sapiens GN=MBD3 PE=1 SV=1	42	13	189.3	125.9	102.1	95.1	87.7	81.7	135.3
O95985	DNA topoisomerase 3-beta-1 OS=Homo sapiens GN=TOP3B PE=1 SV=1	57	39	52.8	53.5	58.2	56.1	86.9	136.0	163.5
O96000	NADH dehydrogenase [ubiquinone] 1 beta subcomplex subunit 10 OS=Homo sapiens GN=NDUFB10 PE=1 SV=3	52	13	161.3	209.7	132.6	31.4	9.6	29.5	19.7
O96005	Cleft lip and palate transmembrane protein 1 OS=Homo sapiens GN=CLPTM1 PE=1 SV=1	38	19	44.3	54.6	78.2	76.8	102.4	74.9	17.5
O96008	Mitochondrial import receptor subunit TOM40 homolog OS=Homo sapiens GN=TOMM40 PE=1 SV=1	63	20	284.5	282.2	128.1	77.9	28.7	16.2	33.8
O96011	Peroxisomal membrane protein 11B OS=Homo sapiens GN=PEX11B PE=1 SV=1	69	21	210.5	95.2	132.6	116.3	135.8	49.4	16.3
O96013	Serine/threonine-protein kinase PAK 4 OS=Homo sapiens GN=PAK4 PE=1 SV=1	53	22	74.2	81.1	81.3	101.5	100.0	115.5	99.9
O96017	Serine/threonine-protein kinase Chk2 OS=Homo sapiens GN=CHEK2 PE=1 SV=1	38	19	110.1	94.3	131.4	150.3	109.8	130.3	93.3
O96019	Actin-like protein 6A OS=Homo sapiens GN=ACTL6A PE=1 SV=1	52	21	133.9	102.5	110.7	110.2	97.3	125.8	122.0
P00167	Cytochrome b5 OS=Homo sapiens GN=CYB5A PE=1 SV=2	54	7	107.3	142.5	135.5	107.3	182.5	58.0	45.0
P00338	L-lactate dehydrogenase A chain OS=Homo sapiens GN=LDHA PE=1 SV=2	94	39	85.6	70.2	116.5	188.3	122.1	109.6	93.5
P00367	Glutamate dehydrogenase 1, mitochondrial OS=Homo sapiens GN=GLUD1 PE=1 SV=2	64	45	248.4	250.6	118.8	69.9	23.6	25.6	12.9
P00374	Dihydrofolate reductase OS=Homo sapiens GN=DHFR PE=1 SV=2	78	19	110.7	96.0	117.9	158.6	110.8	104.8	97.4
P00387	NADH-cytochrome b5 reductase 3 OS=Homo sapiens GN=CYB5R3 PE=1 SV=3	83	23	115.3	121.0	139.9	137.3	170.6	80.3	34.1
P00390	Glutathione reductase, mitochondrial OS=Homo sapiens GN=GSR PE=1 SV=2	58	26	129.4	112.6	105.7	109.5	69.1	102.2	95.2
P00403	Cytochrome c oxidase subunit 2 OS=Homo sapiens GN=MT-CO2 PE=1 SV=1	31	7	343.5	303.9	131.2	55.3	13.9	6.3	12.2
P00441	Superoxide dismutase [Cu-Zn] OS=Homo sapiens GN=SOD1 PE=1 SV=2	97	18	81.6	74.3	116.6	168.5	98.2	119.3	91.5
P00491	Purine nucleoside phosphorylase OS=Homo sapiens GN=PNP PE=1 SV=2	89	24	68.4	56.0	89.6	66.1	68.2	97.2	129.9
P00492	Hypoxanthine-guanine phosphoribosyltransferase OS=Homo sapiens GN=HPRT1 PE=1 SV=2	70	16	95.5	86.2	131.5	140.1	115.1	108.2	118.1
P00505	Aspartate aminotransferase, mitochondrial OS=Homo sapiens GN=GOT2 PE=1 SV=3	78	35	354.2	301.6	117.6	48.7	17.3	9.9	18.4
P00558	Phosphoglycerate kinase 1 OS=Homo sapiens GN=PGK1 PE=1 SV=3	95	52	91.1	78.5	118.4	151.3	115.7	120.4	108.7
P00734	Prothrombin OS=Homo sapiens GN=F2 PE=1 SV=2	11	8	152.7	171.1	120.6	28.3	14.1	39.3	8.9
P00761	Trypsin OS=Sus scrofa OX=9823 PE=1 SV=1	35	6	57.5	47.6	85.6	77.8	95.2	188.9	95.9
P00813	Adenosine deaminase OS=Homo sapiens GN=ADA PE=1 SV=3	88	38	74.6	66.3	102.1	117.6	85.0	112.1	106.7
P00966	Argininosuccinate synthase OS=Homo sapiens GN=ASS1 PE=1 SV=2	66	25	64.9	56.4	73.1	69.1	46.3	82.4	103.9
P01112	GTPase HRas OS=Homo sapiens GN=HRAS PE=1 SV=1	86	16	83.7	126.6	152.8	160.1	178.0	60.7	47.9
P01116	GTPase KRas OS=Homo sapiens GN=KRAS PE=1 SV=1	70	13	68.4	121.2	133.9	163.4	190.8	90.5	44.8
P01130	Low-density lipoprotein receptor OS=Homo sapiens GN=LDLR PE=1 SV=1	33	22	62.4	91.1	120.6	83.5	171.4	140.7	115.7
P01137	Transforming growth factor beta-1 OS=Homo sapiens GN=TGFB1 PE=1 SV=2	51	16	98.5	99.8	142.0	115.3	213.1	80.3	44.1
P01733	T-cell receptor beta chain V region YT35 OS=Homo sapiens GN=TRBV12-3 PE=1 SV=1	25	3	46.8	75.4	110.0	180.1	153.2	121.5	59.2
P01737	T-cell receptor alpha chain V region PY14 OS=Homo sapiens PE=1 SV=1	21	4	56.6	66.8	88.7	90.0	114.9	105.5	61.5
P01889	HLA class I histocompatibility antigen, B-7 alpha chain OS=Homo sapiens GN=HLA-B PE=1 SV=3	69	34	87.9	138.5	157.7	146.6	174.5	39.5	32.0
P02649	Apolipoprotein E OS=Homo sapiens GN=APOE PE=1 SV=1	12	4	228.7	181.2	110.8	81.7	111.9	69.4	38.5
P02686	Myelin basic protein OS=Homo sapiens GN=MBP PE=1 SV=3	38	6	102.1	100.0	132.0	178.1	143.5	75.2	42.0
P02765	Alpha-2-HS-glycoprotein OS=Homo sapiens GN=AHSG PE=1 SV=1	7	5	129.0	118.3	125.9	171.2	139.3	114.3	72.2
P02769	Serum albumin OS=Bos taurus OX=9913 GN=ALB PE=1 SV=4	80	63	91.3	85.3	100.0	115.3	89.0	96.5	79.7
P02786	Transferrin receptor protein 1 OS=Homo sapiens GN=TFRC PE=1 SV=2	71	72	46.5	59.2	81.2	101.1	178.5	164.8	114.4
P02787	Serotransferrin OS=Homo sapiens GN=TF PE=1 SV=3	4	3	30.5	60.9	74.9	48.5	216.5	319.4	92.6
P02794	Ferritin heavy chain OS=Homo sapiens GN=FTH1 PE=1 SV=2	72	12	66.6	105.8	156.0	164.4	125.8	67.7	97.8
P04040	Catalase OS=Homo sapiens GN=CAT PE=1 SV=3	80	50	88.1	113.0	146.9	209.9	147.7	30.6	14.7
P04049	RAF proto-oncogene serine/threonine-protein kinase OS=Homo sapiens GN=RAF1 PE=1 SV=1	44	21	55.0	40.0	27.5	19.6	21.8	78.2	61.8
P04053	DNA nucleotidylexotransferase OS=Homo sapiens GN=DNTT PE=1 SV=3	42	21	92.7	80.8	90.2	95.7	112.4	126.3	112.4
P04075	Fructose-bisphosphate aldolase A OS=Homo sapiens GN=ALDOA PE=1 SV=2	91	43	70.6	65.7	76.2	143.7	62.8	100.5	99.7
P04080	Cystatin-B OS=Homo sapiens GN=CSTB PE=1 SV=2	52	4	111.2	61.3	150.7	131.5	142.0	121.3	38.8
P04083	Annexin A1 OS=Homo sapiens GN=ANXA1 PE=1 SV=2	76	30	85.7	76.4	115.0	135.1	96.3	106.9	105.7
P04150	Glucocorticoid receptor OS=Homo sapiens GN=NR3C1 PE=1 SV=1	24	13	100.2	102.9	128.1	157.6	121.1	121.5	97.7
P04179	Superoxide dismutase [Mn], mitochondrial OS=Homo sapiens GN=SOD2 PE=1 SV=2	56	13	215.3	315.0	151.9	37.1	7.0	10.9	6.8
P04183	Thymidine kinase, cytosolic OS=Homo sapiens GN=TK1 PE=1 SV=2	64	15	97.9	108.5	104.4	57.0	50.7	64.4	63.5
P04234	T-cell surface glycoprotein CD3 delta chain OS=Homo sapiens GN=CD3D PE=1 SV=1	28	9	56.9	98.9	131.2	128.2	184.0	127.3	56.1
P04264	Keratin, type II cytoskeletal 1 OS=Homo sapiens GN=KRT1 PE=1 SV=6	55	38	52.4	23.4	45.1	38.3	93.1	356.7	76.9
P04350	Tubulin beta-4A chain OS=Homo sapiens GN=TUBB4A PE=1 SV=2	85	36	139.2	142.0	135.4	104.1	99.5	63.1	122.6
P04406	Glyceraldehyde-3-phosphate dehydrogenase OS=Homo sapiens GN=GAPDH PE=1 SV=3	95	44	85.4	89.1	77.8	88.2	93.7	112.5	143.7
P04439	HLA class I histocompatibility antigen, A-3 alpha chain OS=Homo sapiens GN=HLA-A PE=1 SV=2	70	31	75.1	128.5	142.0	136.7	153.0	64.0	35.5
P04632	Calpain small subunit 1 OS=Homo sapiens GN=CAPNS1 PE=1 SV=1	81	17	95.6	80.2	138.6	116.5	126.7	141.7	106.8
P04818	Thymidylate synthase OS=Homo sapiens GN=TYMS PE=1 SV=3	64	20	82.9	67.5	92.1	141.6	78.5	101.5	94.4
P04843	Dolichyl-diphosphooligosaccharide--protein glycosyltransferase subunit 1 OS=Homo sapiens GN=RPN1 PE=1 SV=1	77	61	80.5	102.5	125.9	157.6	184.2	76.5	33.4
P04844	Dolichyl-diphosphooligosaccharide--protein glycosyltransferase subunit 2 OS=Homo sapiens GN=RPN2 PE=1 SV=3	58	35	86.2	91.2	129.3	127.0	186.0	75.7	25.9
P04899	Guanine nucleotide-binding protein G(i) subunit alpha-2 OS=Homo sapiens GN=GNAI2 PE=1 SV=3	81	37	76.8	107.1	150.1	133.5	140.5	68.8	36.8
P04920	Anion exchange protein 2 OS=Homo sapiens GN=SLC4A2 PE=1 SV=4	21	17	43.9	41.7	67.9	42.2	25.0	73.1	11.5
P05023	Sodium/potassium-transporting ATPase subunit alpha-1 OS=Homo sapiens GN=ATP1A1 PE=1 SV=1	55	69	61.7	72.0	96.0	123.4	95.3	70.0	19.2
P05026	Sodium/potassium-transporting ATPase subunit beta-1 OS=Homo sapiens GN=ATP1B1 PE=1 SV=1	45	13	86.8	115.0	155.3	215.8	180.9	57.2	26.3
P05067	Amyloid beta A4 protein OS=Homo sapiens GN=APP PE=1 SV=3	26	18	45.6	41.3	52.0	38.0	56.8	87.6	35.7
P05106	Integrin beta-3 OS=Homo sapiens GN=ITGB3 PE=1 SV=2	20	11	58.0	77.5	99.3	94.8	94.4	81.1	42.1
P05107	Integrin beta-2 OS=Homo sapiens GN=ITGB2 PE=1 SV=2	64	53	81.8	113.4	136.9	154.5	192.4	85.8	39.9
P05141	ADP/ATP translocase 2 OS=Homo sapiens GN=SLC25A5 PE=1 SV=7	67	39	330.4	301.7	123.9	57.8	19.9	7.3	10.8
P05161	Ubiquitin-like protein ISG15 OS=Homo sapiens GN=ISG15 PE=1 SV=5	54	10	100.3	95.9	115.6	134.7	108.1	110.2	107.9
P05165	Propionyl-CoA carboxylase alpha chain, mitochondrial OS=Homo sapiens GN=PCCA PE=1 SV=4	54	31	259.8	307.2	145.9	41.9	14.9	13.2	22.1
P05166	Propionyl-CoA carboxylase beta chain, mitochondrial OS=Homo sapiens GN=PCCB PE=1 SV=3	65	30	287.3	293.5	126.3	52.9	15.8	14.8	21.7
P05198	Eukaryotic translation initiation factor 2 subunit 1 OS=Homo sapiens GN=EIF2S1 PE=1 SV=3	82	40	69.5	51.5	55.6	56.7	96.0	140.4	163.6
P05204	Non-histone chromosomal protein HMG-17 OS=Homo sapiens GN=HMGN2 PE=1 SV=3	62	8	71.4	50.5	50.4	58.1	77.5	123.3	374.0
P05387	60S acidic ribosomal protein P2 OS=Homo sapiens GN=RPLP2 PE=1 SV=1	100	17	44.1	48.2	54.8	72.9	158.2	230.6	186.2
P05388	60S acidic ribosomal protein P0 OS=Homo sapiens GN=RPLP0 PE=1 SV=1	68	28	48.8	41.7	47.4	66.7	106.0	144.8	182.8
P05455	Lupus La protein OS=Homo sapiens GN=SSB PE=1 SV=2	68	44	105.3	85.7	115.9	127.7	89.6	93.8	140.4
P05556	Integrin beta-1 OS=Homo sapiens GN=ITGB1 PE=1 SV=2	48	38	69.9	98.6	138.4	185.1	173.5	74.2	33.2
P05771	Protein kinase C beta type OS=Homo sapiens GN=PRKCB PE=1 SV=4	51	41	110.9	109.2	131.6	120.4	112.7	74.6	75.8
P06127	T-cell surface glycoprotein CD5 OS=Homo sapiens GN=CD5 PE=1 SV=2	51	23	63.6	82.0	107.0	148.5	109.9	65.1	32.2
P06132	Uroporphyrinogen decarboxylase OS=Homo sapiens GN=UROD PE=1 SV=2	54	13	99.1	82.8	127.7	143.5	125.2	121.7	120.5
P06213	Insulin receptor OS=Homo sapiens GN=INSR PE=1 SV=4	25	37	55.2	55.2	114.9	124.1	109.7	75.2	25.0
P06239	Tyrosine-protein kinase Lck OS=Homo sapiens GN=LCK PE=1 SV=6	74	35	83.8	110.7	149.9	161.7	147.2	59.9	36.9
P06280	Alpha-galactosidase A OS=Homo sapiens GN=GLA PE=1 SV=1	39	16	53.6	84.0	136.0	172.9	154.6	47.7	13.9
P06396	Gelsolin OS=Homo sapiens GN=GSN PE=1 SV=1	31	19	69.6	78.2	95.5	91.6	51.9	103.8	75.4
P06400	Retinoblastoma-associated protein OS=Homo sapiens GN=RB1 PE=1 SV=2	62	66	103.3	84.0	85.6	76.0	117.3	162.2	164.9
P06454	Prothymosin alpha OS=Homo sapiens GN=PTMA PE=1 SV=2	27	8	50.2	67.3	71.7	92.8	66.2	110.9	133.6
P06493	Cyclin-dependent kinase 1 OS=Homo sapiens GN=CDK1 PE=1 SV=3	83	29	116.9	101.0	116.7	114.6	105.0	90.6	86.2
P06576	ATP synthase subunit beta, mitochondrial OS=Homo sapiens GN=ATP5B PE=1 SV=3	91	45	300.9	306.6	129.9	56.8	14.1	8.1	16.7
P06729	T-cell surface antigen CD2 OS=Homo sapiens GN=CD2 PE=1 SV=2	43	19	54.3	82.5	137.1	115.2	201.2	130.5	62.8
P06730	Eukaryotic translation initiation factor 4E OS=Homo sapiens GN=EIF4E PE=1 SV=2	34	12	70.7	59.2	62.7	67.4	91.2	104.2	180.5
P06733	Alpha-enolase OS=Homo sapiens GN=ENO1 PE=1 SV=2	88	52	88.1	80.5	116.8	157.8	99.9	101.0	104.7
P06744	Glucose-6-phosphate isomerase OS=Homo sapiens GN=GPI PE=1 SV=4	66	44	70.7	57.0	80.4	84.0	66.8	98.7	113.9
P06746	DNA polymerase beta OS=Homo sapiens GN=POLB PE=1 SV=3	55	17	94.8	72.4	86.9	108.4	125.6	140.2	169.4
P06748	Nucleophosmin OS=Homo sapiens GN=NPM1 PE=1 SV=2	82	32	60.1	65.0	65.3	77.2	138.7	147.0	194.5
P06753	Tropomyosin alpha-3 chain OS=Homo sapiens GN=TPM3 PE=1 SV=2	51	27	88.7	119.8	139.2	107.2	137.9	116.9	89.7
P06756	Integrin alpha-V OS=Homo sapiens GN=ITGAV PE=1 SV=2	23	18	56.0	55.1	66.4	69.8	74.1	82.3	19.3
P06865	Beta-hexosaminidase subunit alpha OS=Homo sapiens GN=HEXA PE=1 SV=2	46	28	52.9	69.2	133.7	102.1	131.0	56.3	22.1
P07099	Epoxide hydrolase 1 OS=Homo sapiens GN=EPHX1 PE=1 SV=1	60	31	86.5	112.7	144.5	104.1	210.7	80.8	46.9
P07195	L-lactate dehydrogenase B chain OS=Homo sapiens GN=LDHB PE=1 SV=2	66	32	65.5	57.0	84.7	84.6	76.8	102.9	94.1
P07203	Glutathione peroxidase 1 OS=Homo sapiens GN=GPX1 PE=1 SV=4	85	13	249.3	229.6	122.5	99.2	56.1	40.3	46.9
P07237	Protein disulfide-isomerase OS=Homo sapiens GN=P4HB PE=1 SV=3	81	64	94.0	104.4	119.3	146.0	180.7	81.0	31.1
P07305	Histone H1.0 OS=Homo sapiens GN=H1F0 PE=1 SV=3	23	5	92.8	60.8	53.0	71.4	127.4	198.3	202.0
P07311	Acylphosphatase-1 OS=Homo sapiens GN=ACYP1 PE=1 SV=2	70	9	100.7	88.6	135.4	138.9	134.7	130.6	92.9
P07339	Cathepsin D OS=Homo sapiens GN=CTSD PE=1 SV=1	60	27	60.0	118.5	146.7	191.3	159.6	55.2	26.4
P07355	Annexin A2 OS=Homo sapiens GN=ANXA2 PE=1 SV=2	78	40	78.4	79.4	126.7	143.8	129.9	90.2	72.4
P07384	Calpain-1 catalytic subunit OS=Homo sapiens GN=CAPN1 PE=1 SV=1	50	34	69.8	53.3	121.4	146.7	80.0	142.5	80.6
P07437	Tubulin beta chain OS=Homo sapiens GN=TUBB PE=1 SV=2	86	40	113.1	108.3	116.9	152.3	98.0	99.5	98.3
P07602	Prosaposin OS=Homo sapiens GN=PSAP PE=1 SV=2	62	31	53.8	105.5	140.0	136.4	214.5	73.3	33.1
P07686	Beta-hexosaminidase subunit beta OS=Homo sapiens GN=HEXB PE=1 SV=3	52	36	58.3	97.2	155.7	177.7	162.5	54.0	22.2
P07737	Profilin-1 OS=Homo sapiens GN=PFN1 PE=1 SV=2	79	21	86.2	73.7	111.0	143.1	98.3	92.6	97.4
P07741	Adenine phosphoribosyltransferase OS=Homo sapiens GN=APRT PE=1 SV=2	91	19	107.8	91.9	109.1	119.8	92.2	86.8	103.8
P07814	Bifunctional glutamate/proline--tRNA ligase OS=Homo sapiens GN=EPRS PE=1 SV=5	74	141	75.7	76.8	85.1	100.8	97.1	116.1	238.5
P07858	Cathepsin B OS=Homo sapiens GN=CTSB PE=1 SV=3	48	18	43.9	77.8	112.4	70.7	96.4	67.1	15.3
P07900	Heat shock protein HSP 90-alpha OS=Homo sapiens GN=HSP90AA1 PE=1 SV=5	78	92	85.1	75.2	103.1	113.3	76.7	94.7	101.0
P07910	Heterogeneous nuclear ribonucleoproteins C1/C2 OS=Homo sapiens GN=HNRNPC PE=1 SV=4	57	30	49.7	38.2	41.5	81.1	110.2	217.6	193.0
P07947	Tyrosine-protein kinase Yes OS=Homo sapiens GN=YES1 PE=1 SV=3	61	26	62.6	72.9	100.5	93.4	98.2	67.2	34.0
P07954	Fumarate hydratase, mitochondrial OS=Homo sapiens GN=FH PE=1 SV=3	76	37	265.2	288.0	120.8	62.0	23.4	24.5	26.5
P08133	Annexin A6 OS=Homo sapiens GN=ANXA6 PE=1 SV=3	87	79	79.7	67.9	109.2	120.5	115.7	102.3	101.9
P08195	4F2 cell-surface antigen heavy chain OS=Homo sapiens GN=SLC3A2 PE=1 SV=3	48	38	75.9	131.6	146.9	146.4	145.3	54.2	27.3
P08236	Beta-glucuronidase OS=Homo sapiens GN=GUSB PE=1 SV=2	33	19	62.6	80.0	125.6	80.1	128.3	78.1	19.1
P08238	Heat shock protein HSP 90-beta OS=Homo sapiens GN=HSP90AB1 PE=1 SV=4	80	91	113.4	98.2	121.4	105.0	83.4	72.5	104.4
P08240	Signal recognition particle receptor subunit alpha OS=Homo sapiens GN=SRPR PE=1 SV=2	75	45	53.5	45.3	65.6	66.0	67.2	94.8	20.9
P08243	Asparagine synthetase [glutamine-hydrolyzing] OS=Homo sapiens GN=ASNS PE=1 SV=4	65	35	71.0	61.9	75.1	65.5	40.8	83.1	79.1
P08397	Porphobilinogen deaminase OS=Homo sapiens GN=HMBS PE=1 SV=2	42	13	76.8	65.2	108.2	148.8	95.9	125.7	92.1
P08559	Pyruvate dehydrogenase E1 component subunit alpha, somatic form, mitochondrial OS=Homo sapiens GN=PDHA1 PE=1 SV=3	65	32	347.0	278.9	117.2	77.4	18.2	10.1	10.9
P08574	Cytochrome c1, heme protein, mitochondrial OS=Homo sapiens GN=CYC1 PE=1 SV=3	35	13	312.2	319.0	130.6	57.6	20.3	11.2	11.0
P08575	Receptor-type tyrosine-protein phosphatase C OS=Homo sapiens GN=PTPRC PE=1 SV=2	54	96	65.1	96.1	116.2	131.0	123.6	67.3	27.8
P08579	U2 small nuclear ribonucleoprotein B'' OS=Homo sapiens GN=SNRPB2 PE=1 SV=1	36	9	74.7	60.0	73.6	108.2	116.7	174.3	262.2
P08621	U1 small nuclear ribonucleoprotein 70 kDa OS=Homo sapiens GN=SNRNP70 PE=1 SV=2	55	29	42.8	42.3	47.6	56.2	125.7	181.2	180.2
P08648	Integrin alpha-5 OS=Homo sapiens GN=ITGA5 PE=1 SV=2	26	21	79.1	98.4	107.1	97.6	92.7	78.0	22.5
P08670	Vimentin OS=Homo sapiens GN=VIM PE=1 SV=4	94	75	102.5	114.8	107.5	166.0	70.7	65.8	95.5
P08708	40S ribosomal protein S17 OS=Homo sapiens GN=RPS17 PE=1 SV=2	76	17	49.5	46.3	62.7	95.6	148.9	167.7	195.9
P08754	Guanine nucleotide-binding protein G(k) subunit alpha OS=Homo sapiens GN=GNAI3 PE=1 SV=3	69	32	66.1	86.3	116.7	82.4	97.7	61.2	24.1
P08758	Annexin A5 OS=Homo sapiens GN=ANXA5 PE=1 SV=2	62	21	65.6	62.5	77.1	53.0	56.3	96.3	100.4
P08865	40S ribosomal protein SA OS=Homo sapiens GN=RPSA PE=1 SV=4	69	24	55.9	60.2	57.3	43.9	103.9	106.9	246.1
P09001	39S ribosomal protein L3, mitochondrial OS=Homo sapiens GN=MRPL3 PE=1 SV=1	52	16	349.2	298.3	130.6	56.8	15.3	18.7	20.1
P09012	U1 small nuclear ribonucleoprotein A OS=Homo sapiens GN=SNRPA PE=1 SV=3	44	15	59.6	44.8	62.9	90.3	137.3	192.6	161.2
P09104	Gamma-enolase OS=Homo sapiens GN=ENO2 PE=1 SV=3	82	29	70.7	67.4	87.2	95.7	67.1	99.8	89.5
P09110	3-ketoacyl-CoA thiolase, peroxisomal OS=Homo sapiens GN=ACAA1 PE=1 SV=2	77	30	77.2	109.5	125.6	139.0	116.7	47.2	10.8
P09132	Signal recognition particle 19 kDa protein OS=Homo sapiens GN=SRP19 PE=1 SV=3	72	13	88.7	116.6	127.9	237.9	109.5	69.2	84.5
P09211	Glutathione S-transferase P OS=Homo sapiens GN=GSTP1 PE=1 SV=2	72	19	95.7	78.7	107.4	148.0	84.2	92.2	103.0
P09234	U1 small nuclear ribonucleoprotein C OS=Homo sapiens GN=SNRPC PE=1 SV=1	32	7	49.4	49.6	56.1	72.1	154.9	224.6	201.0
P09326	CD48 antigen OS=Homo sapiens GN=CD48 PE=1 SV=2	42	16	69.0	103.6	137.8	150.0	190.0	82.5	47.6
P09417	Dihydropteridine reductase OS=Homo sapiens GN=QDPR PE=1 SV=2	69	15	121.6	97.7	119.8	146.1	102.1	108.6	92.9
P09429	High mobility group protein B1 OS=Homo sapiens GN=HMGB1 PE=1 SV=3	59	27	136.5	93.1	105.7	110.3	79.3	94.2	79.7
P09471	Guanine nucleotide-binding protein G(o) subunit alpha OS=Homo sapiens GN=GNAO1 PE=1 SV=4	40	16	76.7	143.6	154.3	129.7	179.4	66.5	52.5
P09488	Glutathione S-transferase Mu 1 OS=Homo sapiens GN=GSTM1 PE=1 SV=3	69	22	107.9	90.6	139.0	133.9	122.9	119.6	102.6
P09496	Clathrin light chain A OS=Homo sapiens GN=CLTA PE=1 SV=1	27	15	74.6	91.9	117.5	109.3	80.9	91.6	62.9
P09497	Clathrin light chain B OS=Homo sapiens GN=CLTB PE=1 SV=1	30	13	94.4	111.3	146.0	190.8	126.6	93.8	68.2
P09543	2',3'-cyclic-nucleotide 3'-phosphodiesterase OS=Homo sapiens GN=CNP PE=1 SV=2	63	41	81.9	118.2	149.2	180.5	176.8	72.9	30.9
P09564	T-cell antigen CD7 OS=Homo sapiens GN=CD7 PE=1 SV=1	21	5	52.9	56.7	80.4	90.3	88.9	102.7	75.2
P09622	Dihydrolipoyl dehydrogenase, mitochondrial OS=Homo sapiens GN=DLD PE=1 SV=2	69	33	268.1	318.1	133.2	49.3	8.9	11.9	11.2
P09651	Heterogeneous nuclear ribonucleoprotein A1 OS=Homo sapiens GN=HNRNPA1 PE=1 SV=5	77	41	52.7	54.7	50.4	50.1	111.9	141.6	261.6
P09661	U2 small nuclear ribonucleoprotein A' OS=Homo sapiens GN=SNRPA1 PE=1 SV=2	82	31	65.0	53.3	54.9	48.9	63.4	96.5	168.2
P09669	Cytochrome c oxidase subunit 6C OS=Homo sapiens GN=COX6C PE=1 SV=2	53	9	303.9	277.4	118.9	81.0	29.4	15.3	14.5
P09693	T-cell surface glycoprotein CD3 gamma chain OS=Homo sapiens GN=CD3G PE=1 SV=1	45	9	70.4	96.9	127.0	137.8	202.9	105.9	68.1
P09874	Poly [ADP-ribose] polymerase 1 OS=Homo sapiens GN=PARP1 PE=1 SV=4	71	96	83.9	78.3	65.2	56.4	84.1	114.7	185.8
P09884	DNA polymerase alpha catalytic subunit OS=Homo sapiens GN=POLA1 PE=1 SV=2	30	35	89.5	81.4	107.5	115.4	86.7	102.6	105.4
P09960	Leukotriene A-4 hydrolase OS=Homo sapiens GN=LTA4H PE=1 SV=2	60	43	76.2	64.1	100.2	108.9	80.8	108.8	93.8
P09972	Fructose-bisphosphate aldolase C OS=Homo sapiens GN=ALDOC PE=1 SV=2	72	27	86.4	87.8	127.1	138.2	121.8	142.5	112.1
P0C0L4	Complement C4-A OS=Homo sapiens GN=C4A PE=1 SV=2	3	8	65.6	85.6	99.0	99.0	139.2	140.2	127.5
P0C7P0	CDGSH iron-sulfur domain-containing protein 3, mitochondrial OS=Homo sapiens GN=CISD3 PE=1 SV=1	50	8	334.3	314.4	112.2	61.5	19.5	8.0	21.0
P0CAP2	DNA-directed RNA polymerase II subunit GRINL1A OS=Homo sapiens GN=POLR2M PE=1 SV=1	54	12	53.4	57.0	50.8	20.0	16.2	73.6	75.4
P0DJD0	RANBP2-like and GRIP domain-containing protein 1 OS=Homo sapiens GN=RGPD1 PE=2 SV=1	30	54	90.4	120.4	132.6	154.8	177.4	82.9	48.5
P0DMV9	Heat shock 70 kDa protein 1B OS=Homo sapiens GN=HSPA1B PE=1 SV=1	71	57	95.7	87.9	120.4	146.3	106.6	91.6	101.2
P10155	60 kDa SS-A/Ro ribonucleoprotein OS=Homo sapiens GN=TROVE2 PE=1 SV=2	57	28	79.6	51.4	79.0	71.1	63.0	97.8	109.9
P10242	Transcriptional activator Myb OS=Homo sapiens GN=MYB PE=1 SV=2	15	10	82.9	78.2	74.6	47.4	34.5	71.2	65.3
P10253	Lysosomal alpha-glucosidase OS=Homo sapiens GN=GAA PE=1 SV=4	38	33	63.3	93.4	143.7	128.2	130.0	58.5	30.0
P10321	HLA class I histocompatibility antigen, Cw-7 alpha chain OS=Homo sapiens GN=HLA-C PE=1 SV=3	63	23	61.3	82.3	108.0	129.1	157.8	99.7	36.0
P10515	Dihydrolipoyllysine-residue acetyltransferase component of pyruvate dehydrogenase complex, mitochondrial OS=Homo sapiens GN=DLAT PE=1 SV=3	49	29	337.3	311.6	116.7	51.2	13.3	6.4	16.8
P10586	Receptor-type tyrosine-protein phosphatase F OS=Homo sapiens GN=PTPRF PE=1 SV=2	30	37	67.8	74.2	103.0	99.5	88.4	77.5	19.8
P10599	Thioredoxin OS=Homo sapiens GN=TXN PE=1 SV=3	90	11	87.8	73.1	97.1	133.0	71.4	78.0	100.3
P10606	Cytochrome c oxidase subunit 5B, mitochondrial OS=Homo sapiens GN=COX5B PE=1 SV=2	67	11	310.9	317.9	117.3	56.8	19.0	12.9	7.7
P10619	Lysosomal protective protein OS=Homo sapiens GN=CTSA PE=1 SV=2	40	19	75.0	126.6	203.8	133.9	208.4	50.1	38.8
P10636	Microtubule-associated protein tau OS=Homo sapiens GN=MAPT PE=1 SV=5	27	16	66.1	66.8	82.9	98.4	134.0	195.0	160.1
P10644	cAMP-dependent protein kinase type I-alpha regulatory subunit OS=Homo sapiens GN=PRKAR1A PE=1 SV=1	74	32	105.5	96.0	118.4	233.8	121.0	84.0	70.3
P10747	T-cell-specific surface glycoprotein CD28 OS=Homo sapiens GN=CD28 PE=1 SV=1	35	10	50.3	56.1	75.1	33.4	55.0	75.6	15.6
P10768	S-formylglutathione hydrolase OS=Homo sapiens GN=ESD PE=1 SV=2	91	22	108.7	85.4	127.1	194.9	103.6	92.2	92.0
P10809	60 kDa heat shock protein, mitochondrial OS=Homo sapiens GN=HSPD1 PE=1 SV=2	86	87	291.2	299.4	123.3	53.0	12.4	10.8	14.0
P11021	78 kDa glucose-regulated protein OS=Homo sapiens GN=HSPA5 PE=1 SV=2	65	64	82.1	104.2	123.4	161.6	188.1	69.2	24.0
P11142	Heat shock cognate 71 kDa protein OS=Homo sapiens GN=HSPA8 PE=1 SV=1	81	73	95.6	88.2	111.0	139.8	102.6	93.9	103.0
P11166	Solute carrier family 2, facilitated glucose transporter member 1 OS=Homo sapiens GN=SLC2A1 PE=1 SV=2	16	9	75.0	120.2	155.6	212.2	154.6	61.7	24.2
P11169	Solute carrier family 2, facilitated glucose transporter member 3 OS=Homo sapiens GN=SLC2A3 PE=1 SV=1	17	7	69.5	87.1	127.7	205.3	147.6	78.9	34.5
P11171	Protein 4.1 OS=Homo sapiens GN=EPB41 PE=1 SV=4	61	58	76.9	102.0	161.1	143.4	149.4	51.2	23.0
P11172	Uridine 5'-monophosphate synthase OS=Homo sapiens GN=UMPS PE=1 SV=1	65	38	142.0	120.9	130.6	140.6	103.6	93.3	90.9
P11177	Pyruvate dehydrogenase E1 component subunit beta, mitochondrial OS=Homo sapiens GN=PDHB PE=1 SV=3	64	21	309.7	332.4	117.9	51.8	19.8	10.2	18.4
P11182	Lipoamide acyltransferase component of branched-chain alpha-keto acid dehydrogenase complex, mitochondrial OS=Homo sapiens GN=DBT PE=1 SV=3	52	25	293.4	285.2	114.8	56.6	29.3	21.0	37.2
P11216	Glycogen phosphorylase, brain form OS=Homo sapiens GN=PYGB PE=1 SV=5	66	61	87.8	76.1	106.9	94.4	76.2	105.5	84.6
P11233	Ras-related protein Ral-A OS=Homo sapiens GN=RALA PE=1 SV=1	64	16	69.6	69.3	147.4	173.9	163.0	77.3	37.4
P11234	Ras-related protein Ral-B OS=Homo sapiens GN=RALB PE=1 SV=1	63	13	71.8	113.4	145.0	183.4	185.6	76.3	26.8
P11274	Breakpoint cluster region protein OS=Homo sapiens GN=BCR PE=1 SV=2	42	42	85.5	84.8	112.7	120.4	103.6	86.2	66.3
P11279	Lysosome-associated membrane glycoprotein 1 OS=Homo sapiens GN=LAMP1 PE=1 SV=3	27	10	42.9	89.0	115.5	184.3	184.9	81.4	51.3
P11310	Medium-chain specific acyl-CoA dehydrogenase, mitochondrial OS=Homo sapiens GN=ACADM PE=1 SV=1	66	38	214.1	287.6	144.8	39.6	9.4	16.4	14.4
P11387	DNA topoisomerase 1 OS=Homo sapiens GN=TOP1 PE=1 SV=2	56	55	163.0	87.5	74.6	94.5	90.0	107.0	167.0
P11388	DNA topoisomerase 2-alpha OS=Homo sapiens GN=TOP2A PE=1 SV=3	56	105	192.8	113.5	87.3	74.5	82.6	85.3	90.8
P11413	Glucose-6-phosphate 1-dehydrogenase OS=Homo sapiens GN=G6PD PE=1 SV=4	79	41	115.9	109.4	138.4	101.9	117.8	86.2	111.3
P11441	Ubiquitin-like protein 4A OS=Homo sapiens GN=UBL4A PE=1 SV=1	66	10	67.7	45.6	66.2	67.8	51.1	108.1	103.7
P11498	Pyruvate carboxylase, mitochondrial OS=Homo sapiens GN=PC PE=1 SV=2	59	54	326.9	306.4	118.8	57.9	23.5	14.0	22.4
P11586	C-1-tetrahydrofolate synthase, cytoplasmic OS=Homo sapiens GN=MTHFD1 PE=1 SV=3	81	90	63.1	54.9	63.0	145.1	137.1	160.9	117.0
P11717	Cation-independent mannose-6-phosphate receptor OS=Homo sapiens GN=IGF2R PE=1 SV=3	64	150	43.3	57.9	71.5	105.3	175.1	151.3	144.4
P11766	Alcohol dehydrogenase class-3 OS=Homo sapiens GN=ADH5 PE=1 SV=4	56	25	76.6	71.6	106.2	122.8	100.9	128.7	120.5
P11908	Ribose-phosphate pyrophosphokinase 2 OS=Homo sapiens GN=PRPS2 PE=1 SV=2	62	24	112.2	81.9	116.1	130.2	109.0	115.6	126.1
P11940	Polyadenylate-binding protein 1 OS=Homo sapiens GN=PABPC1 PE=1 SV=2	75	58	58.0	63.8	55.0	77.0	110.2	142.6	224.3
P12004	Proliferating cell nuclear antigen OS=Homo sapiens GN=PCNA PE=1 SV=1	82	24	101.3	76.5	111.4	178.6	94.7	115.1	95.5
P12081	Histidine--tRNA ligase, cytoplasmic OS=Homo sapiens GN=HARS PE=1 SV=2	82	55	62.1	61.8	66.3	78.7	108.7	146.5	265.2
P12259	Coagulation factor V OS=Homo sapiens GN=F5 PE=1 SV=4	9	19	95.1	106.7	95.6	70.1	132.8	105.0	105.4
P12268	Inosine-5'-monophosphate dehydrogenase 2 OS=Homo sapiens GN=IMPDH2 PE=1 SV=2	76	47	110.7	103.2	114.9	119.1	83.3	103.1	99.5
P12270	Nucleoprotein TPR OS=Homo sapiens GN=TPR PE=1 SV=3	47	108	95.4	71.7	95.7	108.7	90.1	123.8	122.2
P12694	2-oxoisovalerate dehydrogenase subunit alpha, mitochondrial OS=Homo sapiens GN=BCKDHA PE=1 SV=2	54	20	348.2	301.7	117.3	58.3	9.5	6.5	19.9
P12814	Alpha-actinin-1 OS=Homo sapiens GN=ACTN1 PE=1 SV=2	70	67	77.3	78.4	118.8	177.8	88.5	88.1	69.9
P12931	Proto-oncogene tyrosine-protein kinase Src OS=Homo sapiens GN=SRC PE=1 SV=3	50	24	68.6	109.5	129.4	109.0	195.9	111.3	40.6
P12955	Xaa-Pro dipeptidase OS=Homo sapiens GN=PEPD PE=1 SV=3	31	17	86.4	73.0	130.3	153.7	115.6	137.0	101.1
P12956	X-ray repair cross-complementing protein 6 OS=Homo sapiens GN=XRCC6 PE=1 SV=2	78	68	71.6	67.0	72.4	68.9	111.9	128.9	204.8
P13010	X-ray repair cross-complementing protein 5 OS=Homo sapiens GN=XRCC5 PE=1 SV=3	85	76	72.2	65.5	78.0	81.5	130.7	142.5	207.9
P13073	Cytochrome c oxidase subunit 4 isoform 1, mitochondrial OS=Homo sapiens GN=COX4I1 PE=1 SV=1	62	19	221.1	264.3	133.2	40.0	9.3	47.4	36.1
P13196	5-aminolevulinate synthase, nonspecific, mitochondrial OS=Homo sapiens GN=ALAS1 PE=1 SV=2	45	25	262.8	289.0	136.2	62.8	28.3	26.0	18.8
P13489	Ribonuclease inhibitor OS=Homo sapiens GN=RNH1 PE=1 SV=2	85	34	103.4	97.0	124.5	161.9	110.5	110.6	96.0
P13591	Neural cell adhesion molecule 1 OS=Homo sapiens GN=NCAM1 PE=1 SV=3	10	7	36.7	37.7	51.1	33.5	40.5	177.4	31.8
P13598	Intercellular adhesion molecule 2 OS=Homo sapiens GN=ICAM2 PE=1 SV=2	28	8	44.7	69.8	131.6	305.1	129.0	86.9	26.0
P13612	Integrin alpha-4 OS=Homo sapiens GN=ITGA4 PE=1 SV=3	48	57	56.6	82.0	107.5	93.9	130.0	82.9	36.6
P13637	Sodium/potassium-transporting ATPase subunit alpha-3 OS=Homo sapiens GN=ATP1A3 PE=1 SV=3	57	58	58.5	78.5	97.3	92.7	88.8	70.0	24.5
P13639	Elongation factor 2 OS=Homo sapiens GN=EEF2 PE=1 SV=4	83	92	88.2	78.1	100.6	125.4	123.4	117.5	112.8
P13645	Keratin, type I cytoskeletal 10 OS=Homo sapiens GN=KRT10 PE=1 SV=6	58	29	22.7	11.7	26.0	18.5	68.4	535.3	45.8
P13667	Protein disulfide-isomerase A4 OS=Homo sapiens GN=PDIA4 PE=1 SV=2	71	75	75.6	105.3	125.8	140.5	187.1	76.7	23.1
P13674	Prolyl 4-hydroxylase subunit alpha-1 OS=Homo sapiens GN=P4HA1 PE=1 SV=2	52	27	78.5	98.9	108.4	156.4	143.0	66.1	22.3
P13693	Translationally-controlled tumor protein OS=Homo sapiens GN=TPT1 PE=1 SV=1	53	16	68.3	55.7	92.1	109.2	130.3	150.0	108.4
P13796	Plastin-2 OS=Homo sapiens GN=LCP1 PE=1 SV=6	87	61	81.8	79.9	112.0	138.6	97.8	103.0	86.4
P13798	Acylamino-acid-releasing enzyme OS=Homo sapiens GN=APEH PE=1 SV=4	55	32	67.2	48.6	64.5	66.3	47.9	103.4	159.4
P13804	Electron transfer flavoprotein subunit alpha, mitochondrial OS=Homo sapiens GN=ETFA PE=1 SV=1	76	26	298.2	307.9	126.0	42.9	8.2	10.4	6.4
P13807	Glycogen [starch] synthase, muscle OS=Homo sapiens GN=GYS1 PE=1 SV=2	50	32	66.4	54.2	72.6	100.3	163.4	172.7	50.6
P13861	cAMP-dependent protein kinase type II-alpha regulatory subunit OS=Homo sapiens GN=PRKAR2A PE=1 SV=2	70	26	121.7	119.1	118.8	95.5	70.9	56.8	49.1
P13984	General transcription factor IIF subunit 2 OS=Homo sapiens GN=GTF2F2 PE=1 SV=2	76	18	53.8	40.9	43.5	22.2	33.6	90.2	146.5
P13987	CD59 glycoprotein OS=Homo sapiens GN=CD59 PE=1 SV=1	28	7	68.1	96.1	102.3	89.4	112.6	70.7	42.8
P13995	Bifunctional methylenetetrahydrofolate dehydrogenase/cyclohydrolase, mitochondrial OS=Homo sapiens GN=MTHFD2 PE=1 SV=2	86	25	255.3	95.6	241.9	106.1	26.8	19.4	17.5
P14151	L-selectin OS=Homo sapiens GN=SELL PE=1 SV=2	22	11	82.4	95.9	138.9	201.7	145.4	111.3	70.6
P14174	Macrophage migration inhibitory factor OS=Homo sapiens GN=MIF PE=1 SV=4	41	4	133.1	76.0	111.8	299.2	85.9	49.8	111.3
P14209	CD99 antigen OS=Homo sapiens GN=CD99 PE=1 SV=1	16	4	51.2	93.8	103.9	90.3	91.8	92.2	24.1
P14314	Glucosidase 2 subunit beta OS=Homo sapiens GN=PRKCSH PE=1 SV=2	52	34	70.9	65.1	102.6	198.1	144.2	72.3	25.3
P14324	Farnesyl pyrophosphate synthase OS=Homo sapiens GN=FDPS PE=1 SV=4	31	16	83.5	69.4	124.0	217.0	110.6	129.6	97.1
P14373	Zinc finger protein RFP OS=Homo sapiens GN=TRIM27 PE=1 SV=1	38	14	63.6	79.4	114.2	153.6	169.5	84.9	44.0
P14550	Alcohol dehydrogenase [NADP(+)] OS=Homo sapiens GN=AKR1A1 PE=1 SV=3	73	22	103.4	85.8	115.2	119.0	89.9	89.1	103.2
P14618	Pyruvate kinase PKM OS=Homo sapiens GN=PKM PE=1 SV=4	85	62	108.7	87.9	113.4	134.0	92.4	104.3	124.1
P14625	Endoplasmin OS=Homo sapiens GN=HSP90B1 PE=1 SV=1	79	89	75.9	92.8	111.8	132.9	153.8	67.9	27.1
P14635	G2/mitotic-specific cyclin-B1 OS=Homo sapiens GN=CCNB1 PE=1 SV=1	39	14	61.3	68.0	61.7	34.4	43.8	77.5	75.8
P14649	Myosin light chain 6B OS=Homo sapiens GN=MYL6B PE=1 SV=1	62	13	89.5	114.3	121.7	125.7	124.4	85.7	155.9
P14678	Small nuclear ribonucleoprotein-associated proteins B and B' OS=Homo sapiens GN=SNRPB PE=1 SV=2	35	11	54.9	57.7	63.7	67.9	133.4	180.9	232.0
P14735	Insulin-degrading enzyme OS=Homo sapiens GN=IDE PE=1 SV=4	49	56	132.2	121.9	138.1	105.4	118.6	106.5	99.1
P14866	Heterogeneous nuclear ribonucleoprotein L OS=Homo sapiens GN=HNRNPL PE=1 SV=2	68	37	70.5	52.4	47.2	100.1	119.1	182.4	173.6
P14868	Aspartate--tRNA ligase, cytoplasmic OS=Homo sapiens GN=DARS PE=1 SV=2	79	52	99.9	79.8	95.3	88.1	89.9	93.7	197.7
P14927	Cytochrome b-c1 complex subunit 7 OS=Homo sapiens GN=UQCRB PE=1 SV=2	75	14	307.1	256.8	120.2	60.4	15.1	12.9	8.8
P15104	Glutamine synthetase OS=Homo sapiens GN=GLUL PE=1 SV=4	55	17	66.9	81.2	122.4	122.2	125.8	134.7	126.0
P15121	Aldose reductase OS=Homo sapiens GN=AKR1B1 PE=1 SV=3	78	22	92.0	81.8	106.4	97.7	73.6	99.4	113.8
P15151	Poliovirus receptor OS=Homo sapiens GN=PVR PE=1 SV=2	12	4	70.6	111.2	151.3	202.4	161.9	78.5	27.7
P15153	Ras-related C3 botulinum toxin substrate 2 OS=Homo sapiens GN=RAC2 PE=1 SV=1	61	12	81.5	73.2	98.5	249.9	122.5	74.7	112.9
P15170	Eukaryotic peptide chain release factor GTP-binding subunit ERF3A OS=Homo sapiens GN=GSPT1 PE=1 SV=1	65	40	125.0	144.8	136.2	87.9	83.4	64.8	157.5
P15311	Ezrin OS=Homo sapiens GN=EZR PE=1 SV=4	79	73	61.3	70.1	93.4	185.0	114.7	64.3	66.9
P15374	Ubiquitin carboxyl-terminal hydrolase isozyme L3 OS=Homo sapiens GN=UCHL3 PE=1 SV=1	67	15	84.9	85.8	126.5	123.4	111.6	125.7	128.2
P15498	Proto-oncogene vav OS=Homo sapiens GN=VAV1 PE=1 SV=4	58	53	106.2	90.6	115.3	106.8	75.9	81.6	75.3
P15531	Nucleoside diphosphate kinase A OS=Homo sapiens GN=NME1 PE=1 SV=1	70	12	60.2	78.0	102.1	44.4	96.4	108.2	160.9
P15586	N-acetylglucosamine-6-sulfatase OS=Homo sapiens GN=GNS PE=1 SV=3	41	17	47.9	56.8	86.2	81.3	78.6	71.0	15.7
P15848	Arylsulfatase B OS=Homo sapiens GN=ARSB PE=1 SV=1	34	15	59.2	102.6	170.5	196.8	183.8	62.4	22.6
P15880	40S ribosomal protein S2 OS=Homo sapiens GN=RPS2 PE=1 SV=2	67	27	52.9	56.7	62.1	79.8	137.9	179.7	205.9
P15923	Transcription factor E2-alpha OS=Homo sapiens GN=TCF3 PE=1 SV=1	36	17	88.6	68.7	85.5	116.2	85.1	114.1	110.1
P15927	Replication protein A 32 kDa subunit OS=Homo sapiens GN=RPA2 PE=1 SV=1	77	17	73.3	67.1	76.0	91.8	101.7	133.0	153.4
P16083	Ribosyldihydronicotinamide dehydrogenase [quinone] OS=Homo sapiens GN=NQO2 PE=1 SV=5	67	13	90.3	63.6	146.9	171.7	112.1	147.5	73.6
P16150	Leukosialin OS=Homo sapiens GN=SPN PE=1 SV=1	37	13	63.0	114.6	155.0	163.5	183.5	78.8	26.8
P16219	Short-chain specific acyl-CoA dehydrogenase, mitochondrial OS=Homo sapiens GN=ACADS PE=1 SV=1	58	22	310.8	295.5	135.8	42.3	10.0	5.6	8.9
P16278	Beta-galactosidase OS=Homo sapiens GN=GLB1 PE=1 SV=2	37	23	76.5	115.3	186.9	163.5	180.9	46.4	24.7
P16284	Platelet endothelial cell adhesion molecule OS=Homo sapiens GN=PECAM1 PE=1 SV=1	53	44	73.3	111.4	136.9	163.7	150.5	70.2	32.3
P16333	Cytoplasmic protein NCK1 OS=Homo sapiens GN=NCK1 PE=1 SV=1	67	26	89.0	113.3	134.1	149.3	152.2	98.2	66.9
P16401	Histone H1.5 OS=Homo sapiens GN=HIST1H1B PE=1 SV=3	33	16	116.7	69.4	51.5	64.2	92.9	120.9	164.8
P16402	Histone H1.3 OS=Homo sapiens GN=HIST1H1D PE=1 SV=2	40	18	84.5	68.8	50.7	52.7	69.4	107.9	136.6
P16435	NADPH--cytochrome P450 reductase OS=Homo sapiens GN=POR PE=1 SV=2	68	46	75.4	88.0	115.2	117.3	175.9	84.3	37.8
P16455	Methylated-DNA--protein-cysteine methyltransferase OS=Homo sapiens GN=MGMT PE=1 SV=1	58	11	137.8	103.3	111.3	130.5	106.7	103.3	97.2
P16591	Tyrosine-protein kinase Fer OS=Homo sapiens GN=FER PE=1 SV=2	30	20	93.8	93.6	111.6	152.0	128.7	124.7	91.8
P16615	Sarcoplasmic/endoplasmic reticulum calcium ATPase 2 OS=Homo sapiens GN=ATP2A2 PE=1 SV=1	49	60	77.3	99.8	120.0	155.6	198.7	93.4	41.7
P16885	1-phosphatidylinositol 4,5-bisphosphate phosphodiesterase gamma-2 OS=Homo sapiens GN=PLCG2 PE=1 SV=4	38	41	82.6	84.1	106.1	80.9	83.2	88.8	76.6
P16930	Fumarylacetoacetase OS=Homo sapiens GN=FAH PE=1 SV=2	42	13	97.5	91.0	142.3	158.5	127.6	74.5	109.4
P16949	Stathmin OS=Homo sapiens GN=STMN1 PE=1 SV=3	90	32	95.9	39.5	77.9	320.2	63.9	94.5	74.5
P16989	Y-box-binding protein 3 OS=Homo sapiens GN=YBX3 PE=1 SV=4	76	31	47.5	48.9	57.9	69.8	121.1	154.2	190.5
P17026	Zinc finger protein 22 OS=Homo sapiens GN=ZNF22 PE=1 SV=3	59	12	128.4	85.8	88.6	84.1	102.1	152.5	147.9
P17028	Zinc finger protein 24 OS=Homo sapiens GN=ZNF24 PE=1 SV=4	46	13	94.7	86.1	76.7	42.7	38.5	66.7	55.8
P17029	Zinc finger protein with KRAB and SCAN domains 1 OS=Homo sapiens GN=ZKSCAN1 PE=1 SV=3	24	10	153.9	135.5	114.8	127.6	111.1	85.6	98.4
P17096	High mobility group protein HMG-I/HMG-Y OS=Homo sapiens GN=HMGA1 PE=1 SV=3	56	6	188.0	93.6	62.0	141.3	76.5	113.6	108.0
P17174	Aspartate aminotransferase, cytoplasmic OS=Homo sapiens GN=GOT1 PE=1 SV=3	69	28	87.0	74.1	113.5	141.6	94.1	110.0	103.2
P17252	Protein kinase C alpha type OS=Homo sapiens GN=PRKCA PE=1 SV=4	64	50	101.7	99.8	116.6	110.4	89.6	90.1	73.7
P17480	Nucleolar transcription factor 1 OS=Homo sapiens GN=UBTF PE=1 SV=1	53	55	178.0	158.1	110.9	74.2	77.8	53.4	42.2
P17600	Synapsin-1 OS=Homo sapiens GN=SYN1 PE=1 SV=3	20	8	163.8	159.1	95.6	168.9	113.5	76.6	92.0
P17612	cAMP-dependent protein kinase catalytic subunit alpha OS=Homo sapiens GN=PRKACA PE=1 SV=2	58	28	92.3	88.6	113.1	106.8	108.5	65.4	56.6
P17706	Tyrosine-protein phosphatase non-receptor type 2 OS=Homo sapiens GN=PTPN2 PE=1 SV=2	58	28	126.8	120.4	129.4	161.2	151.1	85.5	52.2
P17812	CTP synthase 1 OS=Homo sapiens GN=CTPS1 PE=1 SV=2	64	42	99.9	81.4	124.6	120.8	102.4	113.4	97.3
P17844	Probable ATP-dependent RNA helicase DDX5 OS=Homo sapiens GN=DDX5 PE=1 SV=1	67	72	65.2	66.0	56.1	67.8	113.1	135.4	200.5
P17858	ATP-dependent 6-phosphofructokinase, liver type OS=Homo sapiens GN=PFKL PE=1 SV=6	53	36	59.2	46.6	101.4	81.6	49.1	76.4	73.8
P17900	Ganglioside GM2 activator OS=Homo sapiens GN=GM2A PE=1 SV=4	34	9	70.2	116.3	169.9	181.8	211.4	43.8	23.5
P17980	26S protease regulatory subunit 6A OS=Homo sapiens GN=PSMC3 PE=1 SV=3	76	36	107.9	94.6	108.8	130.0	101.8	113.4	114.5
P17987	T-complex protein 1 subunit alpha OS=Homo sapiens GN=TCP1 PE=1 SV=1	85	48	103.2	87.0	112.2	151.0	102.7	110.0	105.0
P18031	Tyrosine-protein phosphatase non-receptor type 1 OS=Homo sapiens GN=PTPN1 PE=1 SV=1	72	36	73.6	75.7	92.8	89.8	91.4	79.6	35.2
P18065	Insulin-like growth factor-binding protein 2 OS=Homo sapiens GN=IGFBP2 PE=1 SV=2	67	17	45.8	88.9	75.9	105.5	117.4	79.0	383.1
P18074	TFIIH basal transcription factor complex helicase XPD subunit OS=Homo sapiens GN=ERCC2 PE=1 SV=1	33	23	119.0	93.2	114.6	134.1	126.2	107.7	78.1
P18077	60S ribosomal protein L35a OS=Homo sapiens GN=RPL35A PE=1 SV=2	65	18	29.1	38.7	45.3	54.0	87.1	243.6	235.1
P18124	60S ribosomal protein L7 OS=Homo sapiens GN=RPL7 PE=1 SV=1	78	36	49.9	52.8	51.5	63.3	131.1	146.7	197.4
P18206	Vinculin OS=Homo sapiens GN=VCL PE=1 SV=4	29	27	92.1	85.5	129.4	155.1	107.9	115.9	91.1
P18433	Receptor-type tyrosine-protein phosphatase alpha OS=Homo sapiens GN=PTPRA PE=1 SV=2	49	36	76.2	84.3	132.4	140.2	133.1	71.1	31.9
P18583	Protein SON OS=Homo sapiens GN=SON PE=1 SV=4	29	53	59.8	50.3	48.8	55.7	104.9	157.1	128.8
P18615	Negative elongation factor E OS=Homo sapiens GN=NELFE PE=1 SV=3	62	24	57.1	55.8	64.2	81.8	117.0	150.4	144.5
P18621	60S ribosomal protein L17 OS=Homo sapiens GN=RPL17 PE=1 SV=3	71	22	80.5	81.6	58.2	62.5	122.5	85.5	305.7
P18669	Phosphoglycerate mutase 1 OS=Homo sapiens GN=PGAM1 PE=1 SV=2	87	27	63.4	62.5	85.3	92.0	57.8	104.0	101.2
P18754	Regulator of chromosome condensation OS=Homo sapiens GN=RCC1 PE=1 SV=1	55	17	141.9	95.7	75.6	59.0	88.6	92.6	151.9
P18850	Cyclic AMP-dependent transcription factor ATF-6 alpha OS=Homo sapiens GN=ATF6 PE=1 SV=3	26	15	69.9	75.1	96.0	122.4	129.3	87.3	48.5
P18858	DNA ligase 1 OS=Homo sapiens GN=LIG1 PE=1 SV=1	64	58	111.1	94.9	111.3	125.2	82.0	88.6	95.4
P18859	ATP synthase-coupling factor 6, mitochondrial OS=Homo sapiens GN=ATP5J PE=1 SV=1	57	11	332.0	295.7	125.9	60.6	19.0	7.8	14.7
P18887	DNA repair protein XRCC1 OS=Homo sapiens GN=XRCC1 PE=1 SV=2	41	23	101.1	83.0	85.8	84.8	79.7	104.6	112.7
P19174	1-phosphatidylinositol 4,5-bisphosphate phosphodiesterase gamma-1 OS=Homo sapiens GN=PLCG1 PE=1 SV=1	49	56	78.8	79.1	102.5	79.5	79.0	105.2	87.8
P19338	Nucleolin OS=Homo sapiens GN=NCL PE=1 SV=3	56	69	62.3	59.7	72.5	72.1	81.3	111.6	160.5
P19367	Hexokinase-1 OS=Homo sapiens GN=HK1 PE=1 SV=3	55	60	267.2	233.3	135.3	65.5	32.0	23.4	21.6
P19387	DNA-directed RNA polymerase II subunit RPB3 OS=Homo sapiens GN=POLR2C PE=1 SV=2	65	15	119.6	90.5	133.1	179.5	128.4	114.1	102.8
P19388	DNA-directed RNA polymerases I, II, and III subunit RPABC1 OS=Homo sapiens GN=POLR2E PE=1 SV=4	59	12	87.9	78.8	88.4	81.9	88.8	112.9	116.9
P19404	NADH dehydrogenase [ubiquinone] flavoprotein 2, mitochondrial OS=Homo sapiens GN=NDUFV2 PE=1 SV=2	59	15	146.6	179.5	145.4	23.8	6.4	27.6	20.5
P19447	TFIIH basal transcription factor complex helicase XPB subunit OS=Homo sapiens GN=ERCC3 PE=1 SV=1	42	23	67.5	71.0	61.2	44.4	71.6	117.4	111.6
P19474	E3 ubiquitin-protein ligase TRIM21 OS=Homo sapiens GN=TRIM21 PE=1 SV=1	44	19	117.4	98.8	128.7	125.9	90.0	72.6	93.3
P19525	Interferon-induced, double-stranded RNA-activated protein kinase OS=Homo sapiens GN=EIF2AK2 PE=1 SV=2	47	31	64.2	66.3	62.3	77.8	142.6	170.6	230.1
P19623	Spermidine synthase OS=Homo sapiens GN=SRM PE=1 SV=1	78	19	98.5	90.0	120.7	122.6	93.7	103.3	108.6
P19634	Sodium/hydrogen exchanger 1 OS=Homo sapiens GN=SLC9A1 PE=1 SV=2	21	13	72.5	120.3	142.7	163.7	167.5	59.3	26.9
P19784	Casein kinase II subunit alpha' OS=Homo sapiens GN=CSNK2A2 PE=1 SV=1	71	22	110.4	99.7	122.8	89.4	91.0	91.7	134.0
P19838	Nuclear factor NF-kappa-B p105 subunit OS=Homo sapiens GN=NFKB1 PE=1 SV=2	44	40	85.0	85.5	93.8	67.1	51.4	81.1	88.3
P20020	Plasma membrane calcium-transporting ATPase 1 OS=Homo sapiens GN=ATP2B1 PE=1 SV=3	33	44	51.2	48.7	66.2	45.4	38.8	76.7	25.8
P20042	Eukaryotic translation initiation factor 2 subunit 2 OS=Homo sapiens GN=EIF2S2 PE=1 SV=2	62	30	66.5	54.1	59.3	61.7	116.2	160.8	165.7
P20073	Annexin A7 OS=Homo sapiens GN=ANXA7 PE=1 SV=3	47	24	94.9	73.3	118.1	142.9	134.9	141.0	125.1
P20248	Cyclin-A2 OS=Homo sapiens GN=CCNA2 PE=1 SV=2	34	13	69.5	61.8	64.4	54.2	57.4	98.7	117.1
P20290	Transcription factor BTF3 OS=Homo sapiens GN=BTF3 PE=1 SV=1	83	20	78.2	82.6	99.2	97.2	132.2	130.2	168.9
P20339	Ras-related protein Rab-5A OS=Homo sapiens GN=RAB5A PE=1 SV=2	70	12	81.8	70.7	85.8	47.1	60.4	77.2	36.4
P20340	Ras-related protein Rab-6A OS=Homo sapiens GN=RAB6A PE=1 SV=3	69	18	94.0	109.7	138.2	120.8	156.3	104.4	81.0
P20618	Proteasome subunit beta type-1 OS=Homo sapiens GN=PSMB1 PE=1 SV=2	66	18	78.7	64.6	98.3	153.6	96.2	110.7	197.7
P20645	Cation-dependent mannose-6-phosphate receptor OS=Homo sapiens GN=M6PR PE=1 SV=1	53	17	35.0	32.3	40.7	58.6	106.8	166.0	144.6
P20700	Lamin-B1 OS=Homo sapiens GN=LMNB1 PE=1 SV=2	80	71	153.1	99.4	91.6	87.2	85.6	70.9	39.0
P20701	Integrin alpha-L OS=Homo sapiens GN=ITGAL PE=1 SV=3	36	39	50.2	54.9	76.5	61.9	76.1	78.1	25.9
P20810	Calpastatin OS=Homo sapiens GN=CAST PE=1 SV=4	28	11	74.6	73.8	115.0	118.2	120.8	161.0	161.7
P20839	Inosine-5'-monophosphate dehydrogenase 1 OS=Homo sapiens GN=IMPDH1 PE=1 SV=2	50	25	135.0	117.1	136.7	144.0	100.3	95.7	111.0
P20933	N(4)-(beta-N-acetylglucosaminyl)-L-asparaginase OS=Homo sapiens GN=AGA PE=1 SV=2	22	7	52.6	74.1	97.6	140.4	107.7	60.3	22.6
P20963	T-cell surface glycoprotein CD3 zeta chain OS=Homo sapiens GN=CD247 PE=1 SV=2	64	22	62.7	98.8	124.8	154.3	209.4	109.3	52.0
P21127	Cyclin-dependent kinase 11B OS=Homo sapiens GN=CDK11B PE=1 SV=3	32	34	88.8	78.2	95.9	75.8	66.1	103.5	94.3
P21266	Glutathione S-transferase Mu 3 OS=Homo sapiens GN=GSTM3 PE=1 SV=3	71	20	112.3	90.6	130.2	95.9	106.0	127.6	86.1
P21281	V-type proton ATPase subunit B, brain isoform OS=Homo sapiens GN=ATP6V1B2 PE=1 SV=3	83	39	74.8	88.5	120.0	136.7	125.7	88.5	82.1
P21283	V-type proton ATPase subunit C 1 OS=Homo sapiens GN=ATP6V1C1 PE=1 SV=4	54	26	71.0	74.1	114.9	117.1	131.4	136.5	83.5
P21291	Cysteine and glycine-rich protein 1 OS=Homo sapiens GN=CSRP1 PE=1 SV=3	66	11	82.8	82.2	124.2	287.4	119.5	90.9	58.5
P21333	Filamin-A OS=Homo sapiens GN=FLNA PE=1 SV=4	73	192	91.4	107.1	146.5	161.5	106.9	75.1	60.3
P21359	Neurofibromin OS=Homo sapiens GN=NF1 PE=1 SV=2	22	54	70.2	77.0	109.6	108.7	136.0	146.5	99.7
P21399	Cytoplasmic aconitate hydratase OS=Homo sapiens GN=ACO1 PE=1 SV=3	65	50	82.8	71.7	111.7	111.3	98.6	108.1	106.2
P21580	Tumor necrosis factor alpha-induced protein 3 OS=Homo sapiens GN=TNFAIP3 PE=1 SV=1	35	21	53.2	67.4	59.3	32.7	21.8	69.2	52.5
P21796	Voltage-dependent anion-selective channel protein 1 OS=Homo sapiens GN=VDAC1 PE=1 SV=2	92	34	314.7	277.7	128.8	68.0	26.9	14.9	14.3
P21912	Succinate dehydrogenase [ubiquinone] iron-sulfur subunit, mitochondrial OS=Homo sapiens GN=SDHB PE=1 SV=3	73	26	292.0	323.3	134.8	48.6	14.6	7.5	9.5
P21964	Catechol O-methyltransferase OS=Homo sapiens GN=COMT PE=1 SV=2	77	26	68.4	93.7	104.1	72.9	123.9	67.4	38.6
P22033	Methylmalonyl-CoA mutase, mitochondrial OS=Homo sapiens GN=MUT PE=1 SV=4	57	40	286.8	311.1	132.1	52.9	16.7	15.9	15.0
P22059	Oxysterol-binding protein 1 OS=Homo sapiens GN=OSBP PE=1 SV=1	56	37	108.9	108.3	145.3	162.2	121.5	85.9	89.6
P22061	Protein-L-isoaspartate(D-aspartate) O-methyltransferase OS=Homo sapiens GN=PCMT1 PE=1 SV=4	66	12	100.4	99.0	99.2	76.2	63.4	72.9	69.3
P22087	rRNA 2'-O-methyltransferase fibrillarin OS=Homo sapiens GN=FBL PE=1 SV=2	72	24	113.3	80.3	69.7	57.1	85.0	79.9	170.3
P22102	Trifunctional purine biosynthetic protein adenosine-3 OS=Homo sapiens GN=GART PE=1 SV=1	72	68	108.0	95.0	115.9	127.9	91.5	91.8	97.2
P22234	Multifunctional protein ADE2 OS=Homo sapiens GN=PAICS PE=1 SV=3	71	44	90.1	78.9	115.6	122.0	105.2	108.1	109.6
P22307	Non-specific lipid-transfer protein OS=Homo sapiens GN=SCP2 PE=1 SV=2	70	47	83.6	114.4	133.0	176.0	155.8	47.2	20.4
P22314	Ubiquitin-like modifier-activating enzyme 1 OS=Homo sapiens GN=UBA1 PE=1 SV=3	75	68	93.0	74.6	96.7	127.2	80.5	107.9	108.9
P22392	Nucleoside diphosphate kinase B OS=Homo sapiens GN=NME2 PE=1 SV=1	84	15	81.6	89.0	127.7	103.5	119.7	99.0	173.8
P22570	NADPH:adrenodoxin oxidoreductase, mitochondrial OS=Homo sapiens GN=FDXR PE=1 SV=3	75	35	282.7	292.8	136.7	51.9	15.9	11.9	13.8
P22626	Heterogeneous nuclear ribonucleoproteins A2/B1 OS=Homo sapiens GN=HNRNPA2B1 PE=1 SV=2	78	42	56.9	44.2	38.1	32.2	82.3	118.6	163.6
P22681	E3 ubiquitin-protein ligase CBL OS=Homo sapiens GN=CBL PE=1 SV=2	55	29	94.4	102.2	125.9	151.9	129.2	117.4	89.2
P22695	Cytochrome b-c1 complex subunit 2, mitochondrial OS=Homo sapiens GN=UQCRC2 PE=1 SV=3	74	31	312.8	227.0	160.6	61.2	21.2	15.6	14.6
P22830	Ferrochelatase, mitochondrial OS=Homo sapiens GN=FECH PE=1 SV=2	72	33	275.2	313.1	140.8	41.7	9.5	9.8	5.0
P23193	Transcription elongation factor A protein 1 OS=Homo sapiens GN=TCEA1 PE=1 SV=2	70	30	99.7	53.8	59.4	72.0	67.4	148.9	223.7
P23246	Splicing factor, proline- and glutamine-rich OS=Homo sapiens GN=SFPQ PE=1 SV=2	60	53	61.4	45.0	43.9	72.3	105.2	154.9	172.0
P23258	Tubulin gamma-1 chain OS=Homo sapiens GN=TUBG1 PE=1 SV=2	90	37	70.8	78.9	73.9	81.8	125.5	126.9	180.9
P23284	Peptidyl-prolyl cis-trans isomerase B OS=Homo sapiens GN=PPIB PE=1 SV=2	71	30	72.4	85.0	99.1	126.3	140.7	74.8	27.8
P23368	NAD-dependent malic enzyme, mitochondrial OS=Homo sapiens GN=ME2 PE=1 SV=1	84	47	281.9	261.0	157.9	51.6	14.1	12.4	10.3
P23381	Tryptophan--tRNA ligase, cytoplasmic OS=Homo sapiens GN=WARS PE=1 SV=2	61	29	102.3	87.7	119.4	142.8	116.2	104.8	111.5
P23396	40S ribosomal protein S3 OS=Homo sapiens GN=RPS3 PE=1 SV=2	90	37	56.3	57.8	62.9	81.2	150.8	173.9	197.6
P23434	Glycine cleavage system H protein, mitochondrial OS=Homo sapiens GN=GCSH PE=1 SV=2	39	3	350.1	297.9	106.4	67.2	10.2	10.4	18.3
P23458	Tyrosine-protein kinase JAK1 OS=Homo sapiens GN=JAK1 PE=1 SV=2	56	65	48.8	50.3	85.1	57.6	61.1	70.8	21.2
P23526	Adenosylhomocysteinase OS=Homo sapiens GN=AHCY PE=1 SV=4	56	33	96.1	83.3	104.1	105.3	74.6	94.3	103.0
P23528	Cofilin-1 OS=Homo sapiens GN=CFL1 PE=1 SV=3	90	30	71.6	82.8	108.7	190.7	78.9	74.0	82.3
P23588	Eukaryotic translation initiation factor 4B OS=Homo sapiens GN=EIF4B PE=1 SV=2	61	42	55.4	52.8	72.3	112.8	85.5	126.0	160.0
P23634	Plasma membrane calcium-transporting ATPase 4 OS=Homo sapiens GN=ATP2B4 PE=1 SV=2	53	84	74.6	100.5	139.6	150.8	135.2	68.5	26.2
P23743	Diacylglycerol kinase alpha OS=Homo sapiens GN=DGKA PE=1 SV=3	62	44	115.3	105.2	115.8	133.9	126.5	114.0	93.7
P23786	Carnitine O-palmitoyltransferase 2, mitochondrial OS=Homo sapiens GN=CPT2 PE=1 SV=2	62	46	227.1	265.0	156.6	43.0	14.6	18.4	14.3
P23919	Thymidylate kinase OS=Homo sapiens GN=DTYMK PE=1 SV=4	80	20	137.9	142.0	125.0	99.4	81.9	68.7	88.7
P23921	Ribonucleoside-diphosphate reductase large subunit OS=Homo sapiens GN=RRM1 PE=1 SV=1	63	39	121.5	99.7	129.7	109.7	102.0	96.6	100.4
P24534	Elongation factor 1-beta OS=Homo sapiens GN=EEF1B2 PE=1 SV=3	74	18	97.3	84.8	94.6	114.6	114.1	132.1	141.0
P24539	ATP synthase F(0) complex subunit B1, mitochondrial OS=Homo sapiens GN=ATP5F1 PE=1 SV=2	57	26	323.1	260.1	150.8	74.6	21.5	12.0	8.0
P24666	Low molecular weight phosphotyrosine protein phosphatase OS=Homo sapiens GN=ACP1 PE=1 SV=3	85	15	113.5	99.9	122.4	211.0	102.0	86.9	88.1
P24723	Protein kinase C eta type OS=Homo sapiens GN=PRKCH PE=1 SV=4	38	25	75.3	105.2	136.1	153.6	132.5	67.0	32.7
P24752	Acetyl-CoA acetyltransferase, mitochondrial OS=Homo sapiens GN=ACAT1 PE=1 SV=1	76	41	315.0	317.3	127.4	56.5	13.0	9.3	8.4
P24928	DNA-directed RNA polymerase II subunit RPB1 OS=Homo sapiens GN=POLR2A PE=1 SV=2	44	67	72.8	67.6	75.6	74.9	58.9	99.0	123.4
P24941	Cyclin-dependent kinase 2 OS=Homo sapiens GN=CDK2 PE=1 SV=2	68	23	106.7	94.6	99.1	81.9	82.8	89.2	91.4
P25054	Adenomatous polyposis coli protein OS=Homo sapiens GN=APC PE=1 SV=2	16	33	88.2	116.3	140.5	131.3	143.1	108.5	84.7
P25098	Beta-adrenergic receptor kinase 1 OS=Homo sapiens GN=ADRBK1 PE=1 SV=2	61	43	100.0	91.3	105.0	103.6	113.6	126.2	119.3
P25205	DNA replication licensing factor MCM3 OS=Homo sapiens GN=MCM3 PE=1 SV=3	73	64	84.3	65.1	87.5	98.8	76.1	117.2	188.4
P25325	3-mercaptopyruvate sulfurtransferase OS=Homo sapiens GN=MPST PE=1 SV=3	68	17	145.0	142.7	116.8	70.9	38.6	62.9	61.2
P25398	40S ribosomal protein S12 OS=Homo sapiens GN=RPS12 PE=1 SV=3	72	18	53.3	62.3	65.0	95.7	150.3	173.2	200.3
P25445	Tumor necrosis factor receptor superfamily member 6 OS=Homo sapiens GN=FAS PE=1 SV=1	45	18	57.2	75.5	93.3	66.7	83.8	67.8	25.0
P25490	Transcriptional repressor protein YY1 OS=Homo sapiens GN=YY1 PE=1 SV=2	27	14	96.5	59.8	126.3	182.9	92.1	118.9	94.0
P25685	DnaJ homolog subfamily B member 1 OS=Homo sapiens GN=DNAJB1 PE=1 SV=4	66	28	74.0	49.1	66.9	51.6	66.6	123.1	76.0
P25705	ATP synthase subunit alpha, mitochondrial OS=Homo sapiens GN=ATP5A1 PE=1 SV=1	80	63	245.7	237.5	134.3	43.4	11.8	26.9	14.9
P25786	Proteasome subunit alpha type-1 OS=Homo sapiens GN=PSMA1 PE=1 SV=1	92	30	74.0	74.1	98.6	122.9	91.4	114.0	173.5
P25787	Proteasome subunit alpha type-2 OS=Homo sapiens GN=PSMA2 PE=1 SV=2	60	17	61.6	56.5	116.7	153.2	108.5	102.0	209.4
P25788	Proteasome subunit alpha type-3 OS=Homo sapiens GN=PSMA3 PE=1 SV=2	58	22	87.9	75.3	111.3	98.4	112.1	91.1	209.8
P25789	Proteasome subunit alpha type-4 OS=Homo sapiens GN=PSMA4 PE=1 SV=1	76	23	74.7	59.9	98.1	75.1	96.3	129.1	217.9
P26196	Probable ATP-dependent RNA helicase DDX6 OS=Homo sapiens GN=DDX6 PE=1 SV=2	83	40	58.5	55.1	63.5	59.8	128.1	162.6	151.2
P26358	DNA (cytosine-5)-methyltransferase 1 OS=Homo sapiens GN=DNMT1 PE=1 SV=2	51	78	138.3	85.3	76.5	72.4	74.9	102.0	114.5
P26368	Splicing factor U2AF 65 kDa subunit OS=Homo sapiens GN=U2AF2 PE=1 SV=4	57	23	49.2	48.7	55.6	83.4	132.3	181.5	206.1
P26373	60S ribosomal protein L13 OS=Homo sapiens GN=RPL13 PE=1 SV=4	63	28	62.1	56.0	53.9	150.2	104.6	133.8	173.3
P26440	Isovaleryl-CoA dehydrogenase, mitochondrial OS=Homo sapiens GN=IVD PE=1 SV=1	55	23	247.6	282.0	152.9	44.9	10.1	14.0	11.5
P26583	High mobility group protein B2 OS=Homo sapiens GN=HMGB2 PE=1 SV=2	56	28	178.3	137.2	98.7	101.3	93.6	84.0	120.3
P26599	Polypyrimidine tract-binding protein 1 OS=Homo sapiens GN=PTBP1 PE=1 SV=1	79	36	58.1	53.4	52.4	92.5	140.9	182.0	235.8
P26639	Threonine--tRNA ligase, cytoplasmic OS=Homo sapiens GN=TARS PE=1 SV=3	69	62	100.5	83.6	103.0	104.1	101.5	109.2	125.5
P26640	Valine--tRNA ligase OS=Homo sapiens GN=VARS PE=1 SV=4	58	77	109.8	99.0	112.1	111.0	91.1	98.9	135.4
P26641	Elongation factor 1-gamma OS=Homo sapiens GN=EEF1G PE=1 SV=3	75	37	85.0	73.4	102.7	103.0	98.6	141.7	165.6
P26885	Peptidyl-prolyl cis-trans isomerase FKBP2 OS=Homo sapiens GN=FKBP2 PE=1 SV=2	76	17	83.8	89.5	132.5	161.5	201.0	76.1	32.8
P27105	Erythrocyte band 7 integral membrane protein OS=Homo sapiens GN=STOM PE=1 SV=3	68	15	62.5	97.2	143.9	158.4	185.7	89.4	42.8
P27348	14-3-3 protein theta OS=Homo sapiens GN=YWHAQ PE=1 SV=1	82	32	62.8	47.8	112.9	158.1	106.0	135.0	117.2
P27361	Mitogen-activated protein kinase 3 OS=Homo sapiens GN=MAPK3 PE=1 SV=4	54	18	84.8	76.1	97.0	70.1	58.3	75.4	72.8
P27448	MAP/microtubule affinity-regulating kinase 3 OS=Homo sapiens GN=MARK3 PE=1 SV=4	59	42	70.0	73.1	106.5	153.7	161.6	143.6	110.1
P27635	60S ribosomal protein L10 OS=Homo sapiens GN=RPL10 PE=1 SV=4	69	26	65.0	65.6	60.0	89.6	119.3	101.7	231.4
P27694	Replication protein A 70 kDa DNA-binding subunit OS=Homo sapiens GN=RPA1 PE=1 SV=2	57	44	78.8	66.6	73.7	73.8	101.0	135.7	201.2
P27695	DNA-(apurinic or apyrimidinic site) lyase OS=Homo sapiens GN=APEX1 PE=1 SV=2	68	28	81.5	68.3	76.2	64.3	107.8	137.5	183.8
P27707	Deoxycytidine kinase OS=Homo sapiens GN=DCK PE=1 SV=1	57	12	109.7	78.6	116.2	125.4	89.2	93.2	108.5
P27708	CAD protein OS=Homo sapiens GN=CAD PE=1 SV=3	65	115	104.1	95.4	112.6	117.5	97.4	96.5	128.7
P27797	Calreticulin OS=Homo sapiens GN=CALR PE=1 SV=1	79	41	81.9	97.9	107.5	170.7	145.1	68.1	24.1
P27816	Microtubule-associated protein 4 OS=Homo sapiens GN=MAP4 PE=1 SV=3	77	89	35.2	33.2	57.6	92.1	111.7	229.5	180.1
P27824	Calnexin OS=Homo sapiens GN=CANX PE=1 SV=2	62	52	69.6	83.9	110.8	151.5	165.9	98.7	32.9
P27986	Phosphatidylinositol 3-kinase regulatory subunit alpha OS=Homo sapiens GN=PIK3R1 PE=1 SV=2	52	34	92.0	94.7	123.6	143.7	142.3	122.1	106.2
P28062	Proteasome subunit beta type-8 OS=Homo sapiens GN=PSMB8 PE=1 SV=3	64	17	68.3	75.7	94.3	82.5	73.8	88.1	210.1
P28065	Proteasome subunit beta type-9 OS=Homo sapiens GN=PSMB9 PE=1 SV=2	62	9	81.4	87.1	117.0	140.2	100.3	83.1	213.5
P28066	Proteasome subunit alpha type-5 OS=Homo sapiens GN=PSMA5 PE=1 SV=3	70	15	64.8	77.5	100.7	86.9	95.2	131.2	180.0
P28070	Proteasome subunit beta type-4 OS=Homo sapiens GN=PSMB4 PE=1 SV=4	63	11	74.8	61.3	95.1	147.4	105.4	119.6	212.2
P28072	Proteasome subunit beta type-6 OS=Homo sapiens GN=PSMB6 PE=1 SV=4	59	10	64.7	78.6	94.9	85.3	81.4	95.6	210.9
P28074	Proteasome subunit beta type-5 OS=Homo sapiens GN=PSMB5 PE=1 SV=3	70	21	74.6	71.4	98.1	95.2	85.2	114.7	232.8
P28288	ATP-binding cassette sub-family D member 3 OS=Homo sapiens GN=ABCD3 PE=1 SV=1	54	45	73.7	106.9	157.5	121.4	153.5	49.6	16.0
P28290	Sperm-specific antigen 2 OS=Homo sapiens GN=SSFA2 PE=1 SV=3	33	33	80.7	104.9	115.1	152.7	118.2	97.1	29.0
P28331	NADH-ubiquinone oxidoreductase 75 kDa subunit, mitochondrial OS=Homo sapiens GN=NDUFS1 PE=1 SV=3	70	44	249.3	281.6	127.3	45.3	16.2	20.8	23.3
P28340	DNA polymerase delta catalytic subunit OS=Homo sapiens GN=POLD1 PE=1 SV=2	70	68	93.1	90.6	101.2	75.6	61.6	85.8	109.4
P28482	Mitogen-activated protein kinase 1 OS=Homo sapiens GN=MAPK1 PE=1 SV=3	61	22	93.7	92.1	106.8	66.6	74.1	74.9	81.5
P28715	DNA repair protein complementing XP-G cells OS=Homo sapiens GN=ERCC5 PE=1 SV=3	26	23	52.5	67.2	51.3	24.6	43.7	85.1	96.2
P28799	Granulins OS=Homo sapiens GN=GRN PE=1 SV=2	38	16	57.5	102.0	138.0	225.1	179.9	69.3	30.5
P28838	Cytosol aminopeptidase OS=Homo sapiens GN=LAP3 PE=1 SV=3	82	43	170.8	163.6	122.5	142.8	58.6	70.1	78.1
P28907	ADP-ribosyl cyclase/cyclic ADP-ribose hydrolase 1 OS=Homo sapiens GN=CD38 PE=1 SV=2	55	28	75.0	119.5	135.0	153.6	152.5	61.6	34.1
P28908	Tumor necrosis factor receptor superfamily member 8 OS=Homo sapiens GN=TNFRSF8 PE=1 SV=1	41	22	64.4	96.4	135.0	159.6	148.6	74.2	37.5
P29016	T-cell surface glycoprotein CD1b OS=Homo sapiens GN=CD1B PE=1 SV=1	26	7	48.8	24.8	48.8	28.5	39.0	70.7	38.5
P29084	Transcription initiation factor IIE subunit beta OS=Homo sapiens GN=GTF2E2 PE=1 SV=1	70	20	70.6	63.0	76.3	54.9	77.1	124.0	133.6
P29144	Tripeptidyl-peptidase 2 OS=Homo sapiens GN=TPP2 PE=1 SV=4	61	73	71.2	63.9	87.0	81.4	115.3	124.6	143.1
P29218	Inositol monophosphatase 1 OS=Homo sapiens GN=IMPA1 PE=1 SV=1	56	14	90.1	84.9	124.5	166.7	123.4	135.3	109.2
P29323	Ephrin type-B receptor 2 OS=Homo sapiens GN=EPHB2 PE=1 SV=5	30	26	87.4	111.6	142.1	251.3	152.5	60.5	29.7
P29350	Tyrosine-protein phosphatase non-receptor type 6 OS=Homo sapiens GN=PTPN6 PE=1 SV=1	65	37	81.5	73.9	78.7	73.3	75.7	97.8	81.7
P29401	Transketolase OS=Homo sapiens GN=TKT PE=1 SV=3	83	49	79.8	63.8	106.6	170.7	96.6	105.7	123.9
P29558	RNA-binding motif, single-stranded-interacting protein 1 OS=Homo sapiens GN=RBMS1 PE=1 SV=3	52	13	45.1	43.9	47.9	99.8	142.8	229.5	202.2
P29590	Protein PML OS=Homo sapiens GN=PML PE=1 SV=3	50	43	82.9	77.4	94.3	83.7	62.4	98.6	91.7
P29597	Non-receptor tyrosine-protein kinase TYK2 OS=Homo sapiens GN=TYK2 PE=1 SV=3	42	42	77.9	105.9	147.8	161.0	162.7	71.9	45.9
P29692	Elongation factor 1-delta OS=Homo sapiens GN=EEF1D PE=1 SV=5	69	23	110.2	90.6	104.2	130.8	121.1	106.1	153.8
P29728	2'-5'-oligoadenylate synthase 2 OS=Homo sapiens GN=OAS2 PE=1 SV=3	34	27	81.1	89.9	124.2	89.6	149.4	101.6	70.3
P30038	Delta-1-pyrroline-5-carboxylate dehydrogenase, mitochondrial OS=Homo sapiens GN=ALDH4A1 PE=1 SV=3	51	25	337.5	303.7	124.3	56.9	16.6	11.6	11.5
P30040	Endoplasmic reticulum resident protein 29 OS=Homo sapiens GN=ERP29 PE=1 SV=4	67	21	82.1	110.8	120.5	136.6	170.0	67.4	24.2
P30041	Peroxiredoxin-6 OS=Homo sapiens GN=PRDX6 PE=1 SV=3	71	22	104.0	109.0	120.3	80.9	73.8	106.2	91.1
P30042	ES1 protein homolog, mitochondrial OS=Homo sapiens GN=C21orf33 PE=1 SV=3	65	16	337.0	321.2	115.2	58.4	13.2	5.2	7.9
P30043	Flavin reductase (NADPH) OS=Homo sapiens GN=BLVRB PE=1 SV=3	67	9	108.1	104.1	125.8	124.1	115.2	107.1	98.4
P30044	Peroxiredoxin-5, mitochondrial OS=Homo sapiens GN=PRDX5 PE=1 SV=4	62	16	200.9	226.8	125.8	89.3	68.4	67.0	43.7
P30046	D-dopachrome decarboxylase OS=Homo sapiens GN=DDT PE=1 SV=3	40	5	102.6	120.0	137.9	102.2	105.3	95.9	124.5
P30048	Thioredoxin-dependent peroxide reductase, mitochondrial OS=Homo sapiens GN=PRDX3 PE=1 SV=3	59	16	306.2	310.6	132.8	47.4	12.0	10.2	10.4
P30050	60S ribosomal protein L12 OS=Homo sapiens GN=RPL12 PE=1 SV=1	69	15	42.1	50.0	54.0	69.9	126.9	193.7	247.3
P30084	Enoyl-CoA hydratase, mitochondrial OS=Homo sapiens GN=ECHS1 PE=1 SV=4	73	25	269.5	342.1	120.0	68.7	16.6	14.3	16.7
P30085	UMP-CMP kinase OS=Homo sapiens GN=CMPK1 PE=1 SV=3	63	15	152.0	125.7	138.5	164.9	98.6	91.2	88.3
P30086	Phosphatidylethanolamine-binding protein 1 OS=Homo sapiens GN=PEBP1 PE=1 SV=3	81	16	75.9	73.9	106.3	99.4	87.1	109.0	112.8
P30101	Protein disulfide-isomerase A3 OS=Homo sapiens GN=PDIA3 PE=1 SV=4	85	64	88.3	117.4	126.5	151.3	180.8	69.7	31.8
P30153	Serine/threonine-protein phosphatase 2A 65 kDa regulatory subunit A alpha isoform OS=Homo sapiens GN=PPP2R1A PE=1 SV=4	67	49	85.9	74.6	105.9	134.5	95.7	108.3	102.9
P30154	Serine/threonine-protein phosphatase 2A 65 kDa regulatory subunit A beta isoform OS=Homo sapiens GN=PPP2R1B PE=1 SV=3	52	31	105.9	101.7	126.7	129.1	123.4	127.7	101.8
P30260	Cell division cycle protein 27 homolog OS=Homo sapiens GN=CDC27 PE=1 SV=2	45	33	101.7	79.3	76.0	66.3	105.6	133.5	179.7
P30405	Peptidyl-prolyl cis-trans isomerase F, mitochondrial OS=Homo sapiens GN=PPIF PE=1 SV=1	82	19	249.0	258.0	172.5	42.6	16.1	17.4	12.4
P30414	NK-tumor recognition protein OS=Homo sapiens GN=NKTR PE=1 SV=2	14	14	67.5	66.6	89.1	105.7	119.9	207.5	224.3
P30419	Glycylpeptide N-tetradecanoyltransferase 1 OS=Homo sapiens GN=NMT1 PE=1 SV=2	43	28	57.6	62.5	67.6	74.0	120.1	151.8	168.7
P30504	HLA class I histocompatibility antigen, Cw-4 alpha chain OS=Homo sapiens GN=HLA-C PE=1 SV=1	61	28	76.5	88.9	111.3	121.6	103.2	66.6	50.2
P30519	Heme oxygenase 2 OS=Homo sapiens GN=HMOX2 PE=1 SV=2	78	34	77.5	108.3	111.7	128.4	178.5	85.7	33.9
P30520	Adenylosuccinate synthetase isozyme 2 OS=Homo sapiens GN=ADSS PE=1 SV=3	52	28	64.1	55.0	67.3	46.6	36.8	87.1	94.1
P30533	Alpha-2-macroglobulin receptor-associated protein OS=Homo sapiens GN=LRPAP1 PE=1 SV=1	56	26	68.9	84.6	105.8	142.1	164.9	81.1	21.1
P30566	Adenylosuccinate lyase OS=Homo sapiens GN=ADSL PE=1 SV=2	67	28	103.3	91.9	121.1	145.9	107.2	103.5	107.4
P30622	CAP-Gly domain-containing linker protein 1 OS=Homo sapiens GN=CLIP1 PE=1 SV=2	43	58	76.2	78.5	89.1	102.0	83.5	106.9	101.0
P30626	Sorcin OS=Homo sapiens GN=SRI PE=1 SV=1	57	12	85.1	75.6	108.8	154.1	108.1	131.7	93.5
P30679	Guanine nucleotide-binding protein subunit alpha-15 OS=Homo sapiens GN=GNA15 PE=1 SV=2	42	17	89.3	118.3	156.8	193.8	174.4	83.0	24.4
P30825	High affinity cationic amino acid transporter 1 OS=Homo sapiens GN=SLC7A1 PE=1 SV=1	13	8	64.1	75.8	128.6	109.3	162.0	95.6	43.1
P30876	DNA-directed RNA polymerase II subunit RPB2 OS=Homo sapiens GN=POLR2B PE=1 SV=1	53	54	110.5	86.1	103.2	127.1	100.4	116.9	128.6
P31040	Succinate dehydrogenase [ubiquinone] flavoprotein subunit, mitochondrial OS=Homo sapiens GN=SDHA PE=1 SV=2	77	44	294.9	296.0	129.8	61.9	21.3	12.1	13.8
P31146	Coronin-1A OS=Homo sapiens GN=CORO1A PE=1 SV=4	65	48	84.4	85.8	109.4	109.5	73.8	80.6	64.1
P31150	Rab GDP dissociation inhibitor alpha OS=Homo sapiens GN=GDI1 PE=1 SV=2	80	40	89.6	76.8	126.6	178.5	122.4	115.0	106.8
P31153	S-adenosylmethionine synthase isoform type-2 OS=Homo sapiens GN=MAT2A PE=1 SV=1	67	35	105.5	80.8	132.1	146.2	104.0	95.6	109.6
P31350	Ribonucleoside-diphosphate reductase subunit M2 OS=Homo sapiens GN=RRM2 PE=1 SV=1	69	31	87.9	79.7	131.6	146.8	119.5	116.9	94.4
P31483	Nucleolysin TIA-1 isoform p40 OS=Homo sapiens GN=TIA1 PE=1 SV=3	58	19	58.7	66.0	68.6	77.8	134.7	163.0	235.0
P31689	DnaJ homolog subfamily A member 1 OS=Homo sapiens GN=DNAJA1 PE=1 SV=2	75	34	118.5	131.2	121.7	98.5	113.2	77.9	122.2
P31749	RAC-alpha serine/threonine-protein kinase OS=Homo sapiens GN=AKT1 PE=1 SV=2	63	26	82.4	89.2	121.9	111.3	145.5	76.6	43.6
P31751	RAC-beta serine/threonine-protein kinase OS=Homo sapiens GN=AKT2 PE=1 SV=2	64	29	81.9	96.0	143.5	185.2	181.4	88.4	42.7
P31785	Cytokine receptor common subunit gamma OS=Homo sapiens GN=IL2RG PE=1 SV=1	34	13	59.6	106.0	124.9	107.9	188.6	110.2	52.9
P31930	Cytochrome b-c1 complex subunit 1, mitochondrial OS=Homo sapiens GN=UQCRC1 PE=1 SV=3	73	33	311.0	312.7	122.1	55.1	15.5	9.0	7.9
P31937	3-hydroxyisobutyrate dehydrogenase, mitochondrial OS=Homo sapiens GN=HIBADH PE=1 SV=2	62	22	321.6	321.8	119.8	54.5	15.9	8.7	13.0
P31939	Bifunctional purine biosynthesis protein PURH OS=Homo sapiens GN=ATIC PE=1 SV=3	93	62	115.5	96.6	115.7	116.4	83.7	81.3	108.7
P31942	Heterogeneous nuclear ribonucleoprotein H3 OS=Homo sapiens GN=HNRNPH3 PE=1 SV=2	76	18	76.1	60.7	62.0	68.4	111.8	152.1	132.6
P31943	Heterogeneous nuclear ribonucleoprotein H OS=Homo sapiens GN=HNRNPH1 PE=1 SV=4	65	29	60.0	65.1	63.1	44.6	56.6	110.4	105.4
P31946	14-3-3 protein beta/alpha OS=Homo sapiens GN=YWHAB PE=1 SV=3	72	27	80.4	107.7	126.7	148.4	119.0	124.0	95.6
P31948	Stress-induced-phosphoprotein 1 OS=Homo sapiens GN=STIP1 PE=1 SV=1	77	82	91.0	88.9	118.3	147.3	103.2	107.7	97.3
P32119	Peroxiredoxin-2 OS=Homo sapiens GN=PRDX2 PE=1 SV=5	74	20	93.6	86.9	137.0	135.6	118.2	122.8	105.9
P32121	Beta-arrestin-2 OS=Homo sapiens GN=ARRB2 PE=1 SV=2	52	17	81.9	91.0	111.5	77.5	63.5	81.1	53.0
P32189	Glycerol kinase OS=Homo sapiens GN=GK PE=1 SV=3	45	21	337.3	283.7	136.5	51.0	25.3	14.3	19.2
P32321	Deoxycytidylate deaminase OS=Homo sapiens GN=DCTD PE=1 SV=2	70	7	71.9	72.2	82.9	53.7	59.7	106.0	86.4
P32322	Pyrroline-5-carboxylate reductase 1, mitochondrial OS=Homo sapiens GN=PYCR1 PE=1 SV=2	61	20	257.7	236.0	124.7	69.7	40.3	40.6	42.4
P32455	Guanylate-binding protein 1 OS=Homo sapiens GN=GBP1 PE=1 SV=2	50	33	76.6	82.1	122.6	126.6	122.2	147.7	101.3
P32519	ETS-related transcription factor Elf-1 OS=Homo sapiens GN=ELF1 PE=1 SV=2	37	14	111.9	96.8	92.3	74.6	63.0	90.1	71.4
P32780	General transcription factor IIH subunit 1 OS=Homo sapiens GN=GTF2H1 PE=1 SV=1	41	19	95.8	83.5	72.9	63.3	134.7	168.5	175.3
P32856	Syntaxin-2 OS=Homo sapiens GN=STX2 PE=2 SV=3	50	14	61.7	80.9	97.3	70.8	74.1	60.8	42.9
P32942	Intercellular adhesion molecule 3 OS=Homo sapiens GN=ICAM3 PE=1 SV=2	27	18	62.1	106.2	151.7	195.5	161.6	76.5	29.9
P32969	60S ribosomal protein L9 OS=Homo sapiens GN=RPL9 PE=1 SV=1	80	20	59.0	54.8	54.8	97.5	104.1	111.6	213.4
P33121	Long-chain-fatty-acid--CoA ligase 1 OS=Homo sapiens GN=ACSL1 PE=1 SV=1	50	30	127.9	156.7	145.0	129.1	133.8	46.8	20.8
P33176	Kinesin-1 heavy chain OS=Homo sapiens GN=KIF5B PE=1 SV=1	75	83	89.5	83.6	117.5	122.6	115.2	118.7	130.1
P33240	Cleavage stimulation factor subunit 2 OS=Homo sapiens GN=CSTF2 PE=1 SV=1	56	21	69.1	62.7	68.3	108.2	141.7	188.3	163.0
P33241	Lymphocyte-specific protein 1 OS=Homo sapiens GN=LSP1 PE=1 SV=1	51	14	84.9	108.1	135.8	141.5	105.4	68.2	35.9
P33316	Deoxyuridine 5'-triphosphate nucleotidohydrolase, mitochondrial OS=Homo sapiens GN=DUT PE=1 SV=4	56	16	104.0	127.8	143.2	155.9	82.8	115.6	86.0
P33527	Multidrug resistance-associated protein 1 OS=Homo sapiens GN=ABCC1 PE=1 SV=3	52	69	82.8	109.9	145.0	116.6	125.6	55.4	24.6
P33897	ATP-binding cassette sub-family D member 1 OS=Homo sapiens GN=ABCD1 PE=1 SV=2	30	19	49.8	29.0	37.9	28.2	23.4	106.5	15.2
P33981	Dual specificity protein kinase TTK OS=Homo sapiens GN=TTK PE=1 SV=2	50	31	87.0	99.1	84.0	55.2	43.5	75.1	52.4
P33991	DNA replication licensing factor MCM4 OS=Homo sapiens GN=MCM4 PE=1 SV=5	65	53	127.8	104.3	124.8	127.9	100.2	99.6	130.3
P33992	DNA replication licensing factor MCM5 OS=Homo sapiens GN=MCM5 PE=1 SV=5	65	49	93.0	81.4	101.0	110.8	89.6	114.8	181.5
P33993	DNA replication licensing factor MCM7 OS=Homo sapiens GN=MCM7 PE=1 SV=4	75	56	127.4	95.6	119.1	117.2	85.7	90.8	105.0
P34059	N-acetylgalactosamine-6-sulfatase OS=Homo sapiens GN=GALNS PE=1 SV=1	34	15	73.9	92.9	138.3	190.7	151.6	73.4	51.5
P34896	Serine hydroxymethyltransferase, cytosolic OS=Homo sapiens GN=SHMT1 PE=1 SV=1	55	24	85.0	73.3	98.9	125.0	124.1	134.8	158.7
P34897	Serine hydroxymethyltransferase, mitochondrial OS=Homo sapiens GN=SHMT2 PE=1 SV=3	84	50	333.9	307.3	120.3	53.4	14.6	10.0	16.6
P34913	Bifunctional epoxide hydrolase 2 OS=Homo sapiens GN=EPHX2 PE=1 SV=2	64	24	68.2	83.2	112.2	147.4	121.5	59.7	13.0
P34932	Heat shock 70 kDa protein 4 OS=Homo sapiens GN=HSPA4 PE=1 SV=4	84	91	78.2	71.1	116.8	155.5	100.7	121.6	105.2
P34947	G protein-coupled receptor kinase 5 OS=Homo sapiens GN=GRK5 PE=1 SV=1	25	11	95.8	135.1	141.0	233.5	152.5	84.8	40.8
P35080	Profilin-2 OS=Homo sapiens GN=PFN2 PE=1 SV=3	28	5	113.2	119.5	154.7	165.6	107.0	73.2	110.8
P35221	Catenin alpha-1 OS=Homo sapiens GN=CTNNA1 PE=1 SV=1	70	56	81.8	113.8	141.4	151.5	171.2	80.8	59.0
P35222	Catenin beta-1 OS=Homo sapiens GN=CTNNB1 PE=1 SV=1	54	32	71.1	109.5	130.2	92.0	126.6	64.7	34.7
P35232	Prohibitin OS=Homo sapiens GN=PHB PE=1 SV=1	93	32	294.3	296.6	125.7	62.2	16.8	10.0	11.4
P35236	Tyrosine-protein phosphatase non-receptor type 7 OS=Homo sapiens GN=PTPN7 PE=1 SV=3	67	20	136.5	125.6	134.1	139.9	98.2	73.8	98.6
P35240	Merlin OS=Homo sapiens GN=NF2 PE=1 SV=1	42	24	91.8	138.5	168.3	180.2	173.1	61.7	40.0
P35241	Radixin OS=Homo sapiens GN=RDX PE=1 SV=1	72	54	66.0	81.2	122.8	140.4	174.9	100.1	76.4
P35249	Replication factor C subunit 4 OS=Homo sapiens GN=RFC4 PE=1 SV=2	90	35	104.8	88.8	92.0	114.4	118.2	133.7	150.4
P35250	Replication factor C subunit 2 OS=Homo sapiens GN=RFC2 PE=1 SV=3	74	31	91.3	75.1	86.2	84.8	108.7	147.5	150.6
P35251	Replication factor C subunit 1 OS=Homo sapiens GN=RFC1 PE=1 SV=4	46	55	77.6	68.7	67.2	69.1	94.7	123.6	155.3
P35268	60S ribosomal protein L22 OS=Homo sapiens GN=RPL22 PE=1 SV=2	70	11	47.8	50.1	50.9	49.9	125.7	141.1	208.6
P35269	General transcription factor IIF subunit 1 OS=Homo sapiens GN=GTF2F1 PE=1 SV=2	45	28	79.7	72.2	94.2	121.0	117.7	133.4	189.1
P35270	Sepiapterin reductase OS=Homo sapiens GN=SPR PE=1 SV=1	58	14	154.3	147.1	125.2	130.5	87.5	84.5	62.5
P35527	Keratin, type I cytoskeletal 9 OS=Homo sapiens GN=KRT9 PE=1 SV=3	49	20	138.8	39.7	70.6	54.7	228.3	147.6	126.4
P35573	Glycogen debranching enzyme OS=Homo sapiens GN=AGL PE=1 SV=3	59	77	78.1	65.5	89.9	90.6	86.9	103.2	88.2
P35579	Myosin-9 OS=Homo sapiens GN=MYH9 PE=1 SV=4	78	216	88.3	92.8	112.6	122.8	87.8	76.7	133.1
P35580	Myosin-10 OS=Homo sapiens GN=MYH10 PE=1 SV=3	71	189	97.4	121.2	138.1	147.3	109.2	67.1	125.2
P35606	Coatomer subunit beta' OS=Homo sapiens GN=COPB2 PE=1 SV=2	72	62	87.7	83.4	114.0	107.3	74.8	85.5	78.1
P35610	Sterol O-acyltransferase 1 OS=Homo sapiens GN=SOAT1 PE=1 SV=3	27	15	89.6	112.7	124.3	145.0	196.2	61.6	32.4
P35611	Alpha-adducin OS=Homo sapiens GN=ADD1 PE=1 SV=2	62	44	87.5	107.1	132.6	179.4	123.8	106.8	85.3
P35612	Beta-adducin OS=Homo sapiens GN=ADD2 PE=1 SV=3	26	16	63.2	63.7	129.9	174.4	103.4	142.7	126.9
P35613	Basigin OS=Homo sapiens GN=BSG PE=1 SV=2	42	14	76.1	129.6	153.2	192.0	173.5	62.2	25.3
P35626	Beta-adrenergic receptor kinase 2 OS=Homo sapiens GN=ADRBK2 PE=1 SV=2	51	31	104.1	96.2	96.1	91.9	104.2	106.0	113.4
P35637	RNA-binding protein FUS OS=Homo sapiens GN=FUS PE=1 SV=1	37	25	45.2	42.8	46.9	61.9	121.2	195.0	165.0
P35658	Nuclear pore complex protein Nup214 OS=Homo sapiens GN=NUP214 PE=1 SV=2	33	48	115.8	108.2	134.9	169.6	146.4	75.5	56.3
P35659	Protein DEK OS=Homo sapiens GN=DEK PE=1 SV=1	43	25	212.5	134.9	83.4	51.9	80.0	57.9	157.8
P35754	Glutaredoxin-1 OS=Homo sapiens GN=GLRX PE=1 SV=2	81	7	94.4	92.0	127.6	147.8	122.2	137.5	91.2
P35813	Protein phosphatase 1A OS=Homo sapiens GN=PPM1A PE=1 SV=1	65	22	74.2	68.9	88.8	110.6	68.7	91.2	75.5
P35908	Keratin, type II cytoskeletal 2 epidermal OS=Homo sapiens GN=KRT2 PE=1 SV=2	73	41	21.5	12.9	18.9	19.9	68.2	608.2	47.1
P35914	Hydroxymethylglutaryl-CoA lyase, mitochondrial OS=Homo sapiens GN=HMGCL PE=1 SV=2	48	18	189.9	178.9	135.0	117.7	106.3	44.5	34.6
P35998	26S protease regulatory subunit 7 OS=Homo sapiens GN=PSMC2 PE=1 SV=3	82	43	102.7	90.3	112.5	111.1	91.2	99.1	113.8
P36404	ADP-ribosylation factor-like protein 2 OS=Homo sapiens GN=ARL2 PE=1 SV=4	53	11	83.2	84.0	82.5	30.5	27.0	69.8	72.2
P36405	ADP-ribosylation factor-like protein 3 OS=Homo sapiens GN=ARL3 PE=1 SV=2	75	12	85.3	94.0	120.7	110.2	119.8	154.3	126.5
P36507	Dual specificity mitogen-activated protein kinase kinase 2 OS=Homo sapiens GN=MAP2K2 PE=1 SV=1	56	26	135.2	164.0	134.1	103.0	93.9	59.7	89.8
P36542	ATP synthase subunit gamma, mitochondrial OS=Homo sapiens GN=ATP5C1 PE=1 SV=1	56	21	301.0	290.0	133.9	45.8	14.7	11.6	12.1
P36543	V-type proton ATPase subunit E 1 OS=Homo sapiens GN=ATP6V1E1 PE=1 SV=1	69	22	76.6	85.3	110.8	166.0	147.1	100.0	72.5
P36551	Oxygen-dependent coproporphyrinogen-III oxidase, mitochondrial OS=Homo sapiens GN=CPOX PE=1 SV=3	63	32	321.1	303.6	125.4	68.7	20.2	13.2	18.2
P36578	60S ribosomal protein L4 OS=Homo sapiens GN=RPL4 PE=1 SV=5	60	44	46.5	51.9	48.2	89.7	141.3	164.8	205.4
P36639	7,8-dihydro-8-oxoguanine triphosphatase OS=Homo sapiens GN=NUDT1 PE=1 SV=3	40	11	118.8	111.9	139.6	119.2	110.5	118.6	110.8
P36776	Lon protease homolog, mitochondrial OS=Homo sapiens GN=LONP1 PE=1 SV=2	66	69	266.2	289.0	146.6	40.4	11.6	15.6	10.1
P36871	Phosphoglucomutase-1 OS=Homo sapiens GN=PGM1 PE=1 SV=3	67	41	93.4	69.9	118.4	145.5	97.4	105.3	98.9
P36915	Guanine nucleotide-binding protein-like 1 OS=Homo sapiens GN=GNL1 PE=1 SV=2	48	27	132.3	123.7	138.3	134.4	97.1	79.7	94.6
P36956	Sterol regulatory element-binding protein 1 OS=Homo sapiens GN=SREBF1 PE=1 SV=2	17	18	75.6	74.5	144.0	187.6	211.8	113.6	46.4
P36957	Dihydrolipoyllysine-residue succinyltransferase component of 2-oxoglutarate dehydrogenase complex, mitochondrial OS=Homo sapiens GN=DLST PE=1 SV=4	37	17	151.8	250.4	125.9	29.5	5.9	31.3	15.9
P36969	Phospholipid hydroperoxide glutathione peroxidase, mitochondrial OS=Homo sapiens GN=GPX4 PE=1 SV=3	66	16	112.8	103.0	103.0	114.5	89.2	78.7	77.0
P37108	Signal recognition particle 14 kDa protein OS=Homo sapiens GN=SRP14 PE=1 SV=2	54	14	49.9	49.2	73.8	97.7	96.2	154.5	185.5
P37235	Hippocalcin-like protein 1 OS=Homo sapiens GN=HPCAL1 PE=1 SV=3	54	10	98.9	108.7	140.2	172.3	144.3	105.1	64.5
P37268	Squalene synthase OS=Homo sapiens GN=FDFT1 PE=1 SV=1	72	33	85.0	87.7	116.6	127.5	171.9	85.9	40.9
P37802	Transgelin-2 OS=Homo sapiens GN=TAGLN2 PE=1 SV=3	93	26	87.0	82.0	112.8	155.5	85.3	90.2	95.4
P37837	Transaldolase OS=Homo sapiens GN=TALDO1 PE=1 SV=2	59	32	79.0	74.2	104.9	120.7	93.0	126.8	110.0
P38117	Electron transfer flavoprotein subunit beta OS=Homo sapiens GN=ETFB PE=1 SV=3	88	28	295.0	263.4	123.7	66.4	23.9	19.2	21.9
P38159	RNA-binding motif protein, X chromosome OS=Homo sapiens GN=RBMX PE=1 SV=3	71	44	69.3	44.7	44.8	54.8	109.8	179.9	224.9
P38432	Coilin OS=Homo sapiens GN=COIL PE=1 SV=1	40	24	40.7	42.8	48.0	63.2	151.9	228.3	281.1
P38606	V-type proton ATPase catalytic subunit A OS=Homo sapiens GN=ATP6V1A PE=1 SV=2	82	43	60.4	68.8	95.9	67.0	78.3	78.1	67.0
P38646	Stress-70 protein, mitochondrial OS=Homo sapiens GN=HSPA9 PE=1 SV=2	71	72	307.6	308.9	125.0	57.7	15.2	9.8	12.7
P38919	Eukaryotic initiation factor 4A-III OS=Homo sapiens GN=EIF4A3 PE=1 SV=4	74	39	61.2	51.6	55.2	55.7	123.9	164.8	213.5
P38935	DNA-binding protein SMUBP-2 OS=Homo sapiens GN=IGHMBP2 PE=1 SV=3	66	62	46.0	33.4	40.1	44.4	70.8	139.9	156.9
P39019	40S ribosomal protein S19 OS=Homo sapiens GN=RPS19 PE=1 SV=2	74	20	30.3	30.6	50.4	233.8	98.9	227.4	142.5
P39023	60S ribosomal protein L3 OS=Homo sapiens GN=RPL3 PE=1 SV=2	77	52	48.9	44.4	47.1	60.5	95.6	120.6	188.8
P39656	Dolichyl-diphosphooligosaccharide--protein glycosyltransferase 48 kDa subunit OS=Homo sapiens GN=DDOST PE=1 SV=4	49	20	89.3	99.3	126.1	121.4	177.3	69.7	33.7
P39687	Acidic leucine-rich nuclear phosphoprotein 32 family member A OS=Homo sapiens GN=ANP32A PE=1 SV=1	58	20	87.3	77.9	117.4	143.7	118.2	129.3	110.9
P39748	Flap endonuclease 1 OS=Homo sapiens GN=FEN1 PE=1 SV=1	63	27	117.1	88.3	89.0	104.4	121.7	103.7	183.2
P40121	Macrophage-capping protein OS=Homo sapiens GN=CAPG PE=1 SV=2	61	20	70.7	69.9	85.3	110.0	68.0	110.1	81.5
P40222	Alpha-taxilin OS=Homo sapiens GN=TXLNA PE=1 SV=3	75	39	58.9	51.4	62.3	105.8	122.5	170.6	155.1
P40227	T-complex protein 1 subunit zeta OS=Homo sapiens GN=CCT6A PE=1 SV=3	85	50	99.9	82.4	114.4	121.2	94.3	94.9	112.6
P40306	Proteasome subunit beta type-10 OS=Homo sapiens GN=PSMB10 PE=1 SV=1	58	11	124.7	95.6	118.7	125.7	95.2	61.5	117.7
P40429	60S ribosomal protein L13a OS=Homo sapiens GN=RPL13A PE=1 SV=2	64	27	49.4	51.0	57.9	98.9	143.7	174.7	215.6
P40692	DNA mismatch repair protein Mlh1 OS=Homo sapiens GN=MLH1 PE=1 SV=1	55	33	101.9	77.1	96.6	64.3	64.8	77.0	96.4
P40763	Signal transducer and activator of transcription 3 OS=Homo sapiens GN=STAT3 PE=1 SV=2	59	41	126.5	99.8	131.9	145.5	115.1	108.7	87.9
P40818	Ubiquitin carboxyl-terminal hydrolase 8 OS=Homo sapiens GN=USP8 PE=1 SV=1	38	35	56.4	62.9	78.0	110.1	104.9	148.5	258.5
P40855	Peroxisomal biogenesis factor 19 OS=Homo sapiens GN=PEX19 PE=1 SV=1	59	18	89.5	102.1	134.1	151.9	122.9	102.5	66.8
P40925	Malate dehydrogenase, cytoplasmic OS=Homo sapiens GN=MDH1 PE=1 SV=4	58	26	73.2	62.5	116.2	117.7	103.6	126.9	117.5
P40926	Malate dehydrogenase, mitochondrial OS=Homo sapiens GN=MDH2 PE=1 SV=3	76	38	269.0	258.2	133.5	55.7	8.3	14.8	13.2
P40937	Replication factor C subunit 5 OS=Homo sapiens GN=RFC5 PE=1 SV=1	77	27	121.1	100.0	110.7	103.8	129.9	123.6	147.1
P40938	Replication factor C subunit 3 OS=Homo sapiens GN=RFC3 PE=1 SV=2	78	33	102.1	85.1	94.5	92.9	114.3	136.4	174.4
P40939	Trifunctional enzyme subunit alpha, mitochondrial OS=Homo sapiens GN=HADHA PE=1 SV=2	87	80	300.3	285.7	133.8	54.5	15.1	10.5	11.5
P41091	Eukaryotic translation initiation factor 2 subunit 3 OS=Homo sapiens GN=EIF2S3 PE=1 SV=3	65	37	75.8	66.4	67.1	78.2	115.7	120.1	276.1
P41214	Eukaryotic translation initiation factor 2D OS=Homo sapiens GN=EIF2D PE=1 SV=3	69	28	77.5	89.2	76.9	81.4	92.6	135.2	199.3
P41223	Protein BUD31 homolog OS=Homo sapiens GN=BUD31 PE=1 SV=2	69	12	71.3	64.2	69.8	88.3	145.7	178.8	195.2
P41227	N-alpha-acetyltransferase 10 OS=Homo sapiens GN=NAA10 PE=1 SV=1	86	15	74.4	67.2	69.6	56.8	43.5	70.6	107.3
P41236	Protein phosphatase inhibitor 2 OS=Homo sapiens GN=PPP1R2 PE=1 SV=2	34	8	92.9	80.1	131.6	163.0	115.2	128.4	98.1
P41240	Tyrosine-protein kinase CSK OS=Homo sapiens GN=CSK PE=1 SV=1	73	33	110.5	115.4	137.9	148.7	131.3	92.5	76.4
P41250	Glycine--tRNA ligase OS=Homo sapiens GN=GARS PE=1 SV=3	78	61	127.7	122.1	111.7	88.5	71.4	86.0	85.6
P41252	Isoleucine--tRNA ligase, cytoplasmic OS=Homo sapiens GN=IARS PE=1 SV=2	65	90	72.6	66.2	79.9	64.4	76.1	110.4	189.9
P41440	Folate transporter 1 OS=Homo sapiens GN=SLC19A1 PE=1 SV=3	19	10	64.1	62.2	86.6	192.8	75.9	62.0	24.6
P41567	Eukaryotic translation initiation factor 1 OS=Homo sapiens GN=EIF1 PE=1 SV=1	72	15	56.8	57.3	59.0	39.4	52.9	100.9	112.5
P41732	Tetraspanin-7 OS=Homo sapiens GN=TSPAN7 PE=1 SV=2	18	4	51.7	85.3	121.3	88.8	235.8	104.7	79.3
P42166	Lamina-associated polypeptide 2, isoform alpha OS=Homo sapiens GN=TMPO PE=1 SV=2	80	56	66.1	66.4	66.9	78.6	125.3	176.7	192.1
P42167	Lamina-associated polypeptide 2, isoforms beta/gamma OS=Homo sapiens GN=TMPO PE=1 SV=2	63	29	121.3	84.4	102.0	122.7	131.9	75.6	33.0
P42224	Signal transducer and activator of transcription 1-alpha/beta OS=Homo sapiens GN=STAT1 PE=1 SV=2	57	47	87.2	90.5	109.2	71.0	81.4	94.2	71.3
P42285	Superkiller viralicidic activity 2-like 2 OS=Homo sapiens GN=SKIV2L2 PE=1 SV=3	52	61	61.8	60.6	54.3	36.9	57.5	95.0	162.4
P42331	Rho GTPase-activating protein 25 OS=Homo sapiens GN=ARHGAP25 PE=1 SV=2	52	28	106.6	106.8	116.0	100.1	97.1	85.1	109.2
P42345	Serine/threonine-protein kinase mTOR OS=Homo sapiens GN=MTOR PE=1 SV=1	38	78	87.8	81.1	108.0	112.4	118.7	121.3	123.4
P42356	Phosphatidylinositol 4-kinase alpha OS=Homo sapiens GN=PI4KA PE=1 SV=3	31	54	71.0	62.1	85.3	58.1	79.6	81.0	52.6
P42566	Epidermal growth factor receptor substrate 15 OS=Homo sapiens GN=EPS15 PE=1 SV=2	54	36	81.2	94.9	129.2	100.4	107.4	91.8	61.0
P42574	Caspase-3 OS=Homo sapiens GN=CASP3 PE=1 SV=2	63	14	113.5	89.9	133.0	129.6	109.9	106.7	136.2
P42575	Caspase-2 OS=Homo sapiens GN=CASP2 PE=1 SV=2	53	20	105.9	100.2	111.6	111.7	91.2	100.9	108.0
P42677	40S ribosomal protein S27 OS=Homo sapiens GN=RPS27 PE=1 SV=3	45	8	40.9	52.4	55.5	69.6	120.3	191.5	189.6
P42694	Probable helicase with zinc finger domain OS=Homo sapiens GN=HELZ PE=1 SV=2	39	58	61.0	58.1	77.3	85.5	126.7	173.8	135.9
P42695	Condensin-2 complex subunit D3 OS=Homo sapiens GN=NCAPD3 PE=1 SV=2	31	39	90.7	70.6	75.4	78.2	128.6	156.8	174.6
P42696	RNA-binding protein 34 OS=Homo sapiens GN=RBM34 PE=1 SV=2	63	31	64.4	50.3	53.5	78.8	128.4	207.6	215.2
P42704	Leucine-rich PPR motif-containing protein, mitochondrial OS=Homo sapiens GN=LRPPRC PE=1 SV=3	79	124	301.9	286.4	133.5	54.7	21.9	16.3	16.9
P42765	3-ketoacyl-CoA thiolase, mitochondrial OS=Homo sapiens GN=ACAA2 PE=1 SV=2	86	33	324.8	307.1	117.3	55.4	19.5	9.3	12.2
P42766	60S ribosomal protein L35 OS=Homo sapiens GN=RPL35 PE=1 SV=2	52	11	49.4	51.6	56.4	65.6	146.4	179.7	258.3
P42768	Wiskott-Aldrich syndrome protein OS=Homo sapiens GN=WAS PE=1 SV=4	57	22	75.6	90.3	119.0	124.6	177.2	137.5	105.6
P42785	Lysosomal Pro-X carboxypeptidase OS=Homo sapiens GN=PRCP PE=1 SV=1	27	16	55.1	82.4	124.2	124.9	115.4	65.5	27.5
P42858	Huntingtin OS=Homo sapiens GN=HTT PE=1 SV=2	24	55	92.5	86.0	109.9	73.9	68.5	67.3	89.8
P42892	Endothelin-converting enzyme 1 OS=Homo sapiens GN=ECE1 PE=1 SV=2	44	31	54.0	69.4	87.7	91.5	175.6	129.0	84.4
P43007	Neutral amino acid transporter A OS=Homo sapiens GN=SLC1A4 PE=1 SV=1	29	14	57.1	115.8	139.1	85.6	150.7	69.3	26.5
P43034	Platelet-activating factor acetylhydrolase IB subunit alpha OS=Homo sapiens GN=PAFAH1B1 PE=1 SV=2	73	34	114.2	132.0	135.6	110.1	81.6	88.1	84.4
P43155	Carnitine O-acetyltransferase OS=Homo sapiens GN=CRAT PE=1 SV=5	39	20	251.4	240.8	143.0	61.5	39.6	26.0	16.4
P43243	Matrin-3 OS=Homo sapiens GN=MATR3 PE=1 SV=2	62	65	62.8	62.1	68.5	53.7	73.8	120.2	96.1
P43250	G protein-coupled receptor kinase 6 OS=Homo sapiens GN=GRK6 PE=1 SV=2	51	28	74.1	86.6	127.3	145.7	145.2	81.0	59.1
P43307	Translocon-associated protein subunit alpha OS=Homo sapiens GN=SSR1 PE=1 SV=3	21	4	37.7	31.7	51.0	5.8	19.4	70.0	14.9
P43378	Tyrosine-protein phosphatase non-receptor type 9 OS=Homo sapiens GN=PTPN9 PE=1 SV=1	32	15	66.9	70.6	95.3	150.0	158.5	145.7	102.2
P43403	Tyrosine-protein kinase ZAP-70 OS=Homo sapiens GN=ZAP70 PE=1 SV=1	83	53	91.5	87.2	110.9	117.8	106.7	96.7	93.1
P43487	Ran-specific GTPase-activating protein OS=Homo sapiens GN=RANBP1 PE=1 SV=1	68	12	79.9	79.7	86.5	91.4	60.8	91.8	66.0
P43490	Nicotinamide phosphoribosyltransferase OS=Homo sapiens GN=NAMPT PE=1 SV=1	70	27	95.2	87.8	120.2	112.0	111.0	131.4	103.4
P43686	26S protease regulatory subunit 6B OS=Homo sapiens GN=PSMC4 PE=1 SV=2	80	39	103.9	96.7	116.9	128.2	97.2	79.4	119.9
P43897	Elongation factor Ts, mitochondrial OS=Homo sapiens GN=TSFM PE=1 SV=2	65	29	310.5	301.1	119.4	86.0	16.8	10.3	13.6
P45880	Voltage-dependent anion-selective channel protein 2 OS=Homo sapiens GN=VDAC2 PE=1 SV=2	72	22	308.1	283.1	131.5	69.7	29.6	16.6	11.6
P45954	Short/branched chain specific acyl-CoA dehydrogenase, mitochondrial OS=Homo sapiens GN=ACADSB PE=1 SV=1	55	20	239.0	272.4	131.9	43.4	15.0	20.1	11.0
P45973	Chromobox protein homolog 5 OS=Homo sapiens GN=CBX5 PE=1 SV=1	73	16	114.2	87.2	78.2	62.2	59.9	88.2	75.0
P45974	Ubiquitin carboxyl-terminal hydrolase 5 OS=Homo sapiens GN=USP5 PE=1 SV=2	47	37	112.9	107.3	129.5	148.7	104.3	94.7	108.0
P45984	Mitogen-activated protein kinase 9 OS=Homo sapiens GN=MAPK9 PE=1 SV=2	36	13	64.9	65.5	82.1	22.3	28.0	83.6	79.8
P45985	Dual specificity mitogen-activated protein kinase kinase 4 OS=Homo sapiens GN=MAP2K4 PE=1 SV=1	29	8	103.2	104.1	117.8	158.5	107.8	130.6	129.0
P46013	Antigen KI-67 OS=Homo sapiens GN=MKI67 PE=1 SV=2	58	149	94.2	69.3	56.3	47.6	61.4	96.2	94.5
P46060	Ran GTPase-activating protein 1 OS=Homo sapiens GN=RANGAP1 PE=1 SV=1	60	32	130.4	124.7	129.1	160.4	128.2	66.6	73.4
P46063	ATP-dependent DNA helicase Q1 OS=Homo sapiens GN=RECQL PE=1 SV=3	58	36	101.1	76.8	69.9	55.5	87.6	134.2	116.8
P46087	Probable 28S rRNA (cytosine(4447)-C(5))-methyltransferase OS=Homo sapiens GN=NOP2 PE=1 SV=2	47	42	82.6	54.8	54.8	57.6	87.0	151.2	178.7
P46108	Adapter molecule crk OS=Homo sapiens GN=CRK PE=1 SV=2	55	14	58.2	50.5	66.3	68.4	45.3	99.1	74.6
P46109	Crk-like protein OS=Homo sapiens GN=CRKL PE=1 SV=1	66	20	93.6	102.8	116.6	97.9	108.9	93.5	96.2
P46379	Large proline-rich protein BAG6 OS=Homo sapiens GN=BAG6 PE=1 SV=2	43	32	87.4	83.5	97.9	68.4	66.4	87.9	91.4
P46459	Vesicle-fusing ATPase OS=Homo sapiens GN=NSF PE=1 SV=3	74	73	61.5	73.1	92.8	90.3	143.2	104.5	62.1
P46531	Neurogenic locus notch homolog protein 1 OS=Homo sapiens GN=NOTCH1 PE=1 SV=4	20	34	79.3	99.5	125.6	167.6	186.1	92.4	40.5
P46734	Dual specificity mitogen-activated protein kinase kinase 3 OS=Homo sapiens GN=MAP2K3 PE=1 SV=2	47	17	115.8	103.0	115.9	127.2	124.2	114.3	106.9
P46736	Lys-63-specific deubiquitinase BRCC36 OS=Homo sapiens GN=BRCC3 PE=1 SV=2	35	10	111.1	94.2	126.7	123.3	104.7	95.3	139.2
P46776	60S ribosomal protein L27a OS=Homo sapiens GN=RPL27A PE=1 SV=2	52	14	49.1	55.3	55.2	104.4	148.3	157.4	208.0
P46777	60S ribosomal protein L5 OS=Homo sapiens GN=RPL5 PE=1 SV=3	81	46	61.5	49.6	57.2	108.1	114.6	119.0	190.5
P46778	60S ribosomal protein L21 OS=Homo sapiens GN=RPL21 PE=1 SV=2	71	19	51.9	51.5	52.6	58.3	110.8	119.7	172.7
P46779	60S ribosomal protein L28 OS=Homo sapiens GN=RPL28 PE=1 SV=3	61	19	47.5	37.6	45.2	87.7	101.3	163.8	213.9
P46781	40S ribosomal protein S9 OS=Homo sapiens GN=RPS9 PE=1 SV=3	76	34	45.6	44.6	53.4	82.5	129.4	167.4	187.1
P46782	40S ribosomal protein S5 OS=Homo sapiens GN=RPS5 PE=1 SV=4	50	16	62.4	55.8	61.4	90.1	135.0	176.8	173.1
P46783	40S ribosomal protein S10 OS=Homo sapiens GN=RPS10 PE=1 SV=1	87	25	46.6	47.9	58.5	71.9	160.6	184.3	208.8
P46926	Glucosamine-6-phosphate isomerase 1 OS=Homo sapiens GN=GNPDA1 PE=1 SV=1	82	21	95.8	71.3	142.8	145.7	129.6	124.4	100.9
P46939	Utrophin OS=Homo sapiens GN=UTRN PE=1 SV=2	53	159	80.7	108.8	158.1	155.9	140.2	59.2	25.6
P46940	Ras GTPase-activating-like protein IQGAP1 OS=Homo sapiens GN=IQGAP1 PE=1 SV=1	68	126	81.5	86.5	120.5	112.3	101.6	81.0	83.0
P46976	Glycogenin-1 OS=Homo sapiens GN=GYG1 PE=1 SV=4	25	11	50.3	49.3	61.0	78.1	140.6	219.8	196.6
P46977	Dolichyl-diphosphooligosaccharide--protein glycosyltransferase subunit STT3A OS=Homo sapiens GN=STT3A PE=1 SV=2	30	29	62.1	81.5	101.9	91.3	151.8	89.5	24.2
P47755	F-actin-capping protein subunit alpha-2 OS=Homo sapiens GN=CAPZA2 PE=1 SV=3	84	20	123.0	124.5	163.4	127.4	124.5	76.6	94.0
P47756	F-actin-capping protein subunit beta OS=Homo sapiens GN=CAPZB PE=1 SV=4	65	23	73.4	76.8	99.3	92.0	84.8	84.7	97.1
P47813	Eukaryotic translation initiation factor 1A, X-chromosomal OS=Homo sapiens GN=EIF1AX PE=1 SV=2	55	12	56.4	47.3	53.1	60.3	53.1	106.7	151.4
P47897	Glutamine--tRNA ligase OS=Homo sapiens GN=QARS PE=1 SV=1	73	64	83.7	90.2	98.7	81.6	118.5	99.9	225.4
P47914	60S ribosomal protein L29 OS=Homo sapiens GN=RPL29 PE=1 SV=2	31	8	42.8	43.3	51.2	105.2	154.8	203.7	214.9
P47985	Cytochrome b-c1 complex subunit Rieske, mitochondrial OS=Homo sapiens GN=UQCRFS1 PE=1 SV=2	64	18	301.9	336.2	127.9	61.4	17.1	7.1	22.5
P48047	ATP synthase subunit O, mitochondrial OS=Homo sapiens GN=ATP5O PE=1 SV=1	80	22	313.0	261.9	125.2	79.8	31.2	17.4	25.4
P48059	LIM and senescent cell antigen-like-containing domain protein 1 OS=Homo sapiens GN=LIMS1 PE=1 SV=4	66	22	101.0	120.5	145.9	132.2	155.2	57.2	71.5
P48147	Prolyl endopeptidase OS=Homo sapiens GN=PREP PE=1 SV=2	70	48	108.5	84.6	123.9	120.4	106.6	112.5	118.7
P48426	Phosphatidylinositol 5-phosphate 4-kinase type-2 alpha OS=Homo sapiens GN=PIP4K2A PE=1 SV=2	40	23	91.2	128.9	161.6	143.3	163.6	64.1	34.7
P48444	Coatomer subunit delta OS=Homo sapiens GN=ARCN1 PE=1 SV=1	67	39	107.7	103.1	146.2	145.0	113.6	92.8	101.6
P48449	Lanosterol synthase OS=Homo sapiens GN=LSS PE=1 SV=1	56	41	88.2	95.9	111.1	126.1	140.1	77.6	33.3
P48454	Serine/threonine-protein phosphatase 2B catalytic subunit gamma isoform OS=Homo sapiens GN=PPP3CC PE=1 SV=3	21	10	75.3	80.8	92.0	69.0	83.9	101.3	81.5
P48506	Glutamate--cysteine ligase catalytic subunit OS=Homo sapiens GN=GCLC PE=1 SV=2	37	25	78.5	67.7	81.5	74.8	41.8	76.3	80.5
P48553	Trafficking protein particle complex subunit 10 OS=Homo sapiens GN=TRAPPC10 PE=1 SV=2	28	22	65.4	72.4	118.6	135.5	141.1	161.7	105.8
P48556	26S proteasome non-ATPase regulatory subunit 8 OS=Homo sapiens GN=PSMD8 PE=1 SV=2	45	23	93.2	91.9	104.2	86.7	74.4	91.4	106.4
P48634	Protein PRRC2A OS=Homo sapiens GN=PRRC2A PE=1 SV=3	42	71	51.0	59.4	72.5	103.5	130.0	188.2	223.0
P48637	Glutathione synthetase OS=Homo sapiens GN=GSS PE=1 SV=1	63	31	73.2	67.7	105.5	127.8	83.6	111.9	114.0
P48643	T-complex protein 1 subunit epsilon OS=Homo sapiens GN=CCT5 PE=1 SV=1	87	61	103.8	99.0	121.6	117.0	115.9	99.2	88.2
P48651	Phosphatidylserine synthase 1 OS=Homo sapiens GN=PTDSS1 PE=1 SV=1	25	11	74.3	118.9	143.2	85.0	199.0	74.3	30.8
P48723	Heat shock 70 kDa protein 13 OS=Homo sapiens GN=HSPA13 PE=1 SV=1	42	19	71.1	88.3	121.8	147.5	198.6	97.5	52.8
P48729	Casein kinase I isoform alpha OS=Homo sapiens GN=CSNK1A1 PE=1 SV=2	53	19	99.2	102.5	106.2	109.2	118.7	115.1	171.8
P48735	Isocitrate dehydrogenase [NADP], mitochondrial OS=Homo sapiens GN=IDH2 PE=1 SV=2	78	47	308.0	303.4	126.2	47.1	10.9	10.1	7.9
P48739	Phosphatidylinositol transfer protein beta isoform OS=Homo sapiens GN=PITPNB PE=1 SV=2	82	24	108.0	100.9	138.1	155.7	115.8	114.9	89.0
P48960	CD97 antigen OS=Homo sapiens GN=CD97 PE=1 SV=4	34	20	53.5	55.8	74.0	42.5	59.8	73.8	31.2
P49005	DNA polymerase delta subunit 2 OS=Homo sapiens GN=POLD2 PE=1 SV=1	61	24	94.4	89.6	105.5	114.3	78.4	109.1	120.0
P49006	MARCKS-related protein OS=Homo sapiens GN=MARCKSL1 PE=1 SV=2	86	14	70.0	107.0	130.1	211.5	181.5	70.9	37.2
P49069	Calcium signal-modulating cyclophilin ligand OS=Homo sapiens GN=CAMLG PE=1 SV=1	57	14	70.4	104.7	116.0	202.8	183.8	96.8	41.7
P49137	MAP kinase-activated protein kinase 2 OS=Homo sapiens GN=MAPKAPK2 PE=1 SV=1	52	20	109.7	100.7	129.7	143.5	111.0	97.7	92.7
P49189	4-trimethylaminobutyraldehyde dehydrogenase OS=Homo sapiens GN=ALDH9A1 PE=1 SV=3	66	30	211.4	197.4	123.1	89.4	61.7	67.1	65.3
P49207	60S ribosomal protein L34 OS=Homo sapiens GN=RPL34 PE=1 SV=3	50	12	58.5	53.2	59.1	91.8	127.6	127.2	277.4
P49247	Ribose-5-phosphate isomerase OS=Homo sapiens GN=RPIA PE=1 SV=3	66	15	101.8	74.6	80.7	88.0	68.4	123.0	177.4
P49257	Protein ERGIC-53 OS=Homo sapiens GN=LMAN1 PE=1 SV=2	57	35	63.9	85.0	136.8	104.0	177.2	119.2	72.0
P49321	Nuclear autoantigenic sperm protein OS=Homo sapiens GN=NASP PE=1 SV=2	65	39	88.1	79.9	120.8	157.9	102.9	130.5	108.5
P49327	Fatty acid synthase OS=Homo sapiens GN=FASN PE=1 SV=3	57	125	87.3	78.9	104.7	104.6	81.5	109.3	108.3
P49336	Cyclin-dependent kinase 8 OS=Homo sapiens GN=CDK8 PE=1 SV=1	26	8	39.6	29.6	76.2	115.8	115.7	223.5	169.2
P49354	Protein farnesyltransferase/geranylgeranyltransferase type-1 subunit alpha OS=Homo sapiens GN=FNTA PE=1 SV=1	40	14	112.8	91.7	140.9	112.8	132.0	135.5	110.4
P49366	Deoxyhypusine synthase OS=Homo sapiens GN=DHPS PE=1 SV=1	71	20	96.0	79.6	127.4	151.1	113.4	119.3	108.0
P49368	T-complex protein 1 subunit gamma OS=Homo sapiens GN=CCT3 PE=1 SV=4	76	53	97.1	76.7	113.0	144.0	105.1	106.5	106.5
P49411	Elongation factor Tu, mitochondrial OS=Homo sapiens GN=TUFM PE=1 SV=2	76	41	298.3	316.4	116.5	49.8	18.4	19.0	15.2
P49454	Centromere protein F OS=Homo sapiens GN=CENPF PE=1 SV=2	53	157	105.3	124.6	82.6	38.6	40.0	72.8	51.6
P49458	Signal recognition particle 9 kDa protein OS=Homo sapiens GN=SRP9 PE=1 SV=2	66	9	56.6	55.9	61.6	89.2	97.6	177.7	204.3
P49588	Alanine--tRNA ligase, cytoplasmic OS=Homo sapiens GN=AARS PE=1 SV=2	68	69	101.8	88.1	114.9	155.9	98.1	108.3	101.4
P49589	Cysteine--tRNA ligase, cytoplasmic OS=Homo sapiens GN=CARS PE=1 SV=3	55	48	88.9	83.9	114.4	120.7	100.4	104.2	130.2
P49590	Probable histidine--tRNA ligase, mitochondrial OS=Homo sapiens GN=HARS2 PE=1 SV=1	63	37	179.5	277.5	177.8	44.8	23.0	21.5	17.5
P49591	Serine--tRNA ligase, cytoplasmic OS=Homo sapiens GN=SARS PE=1 SV=3	59	33	96.6	85.1	110.1	119.1	157.9	137.0	95.1
P49593	Protein phosphatase 1F OS=Homo sapiens GN=PPM1F PE=1 SV=3	43	11	81.7	73.5	106.2	141.2	97.1	145.1	184.0
P49642	DNA primase small subunit OS=Homo sapiens GN=PRIM1 PE=1 SV=1	48	19	100.7	87.1	111.9	131.8	109.0	117.5	146.3
P49643	DNA primase large subunit OS=Homo sapiens GN=PRIM2 PE=1 SV=2	48	22	66.2	58.6	91.6	114.8	86.6	125.5	122.0
P49674	Casein kinase I isoform epsilon OS=Homo sapiens GN=CSNK1E PE=1 SV=1	51	23	101.5	60.6	101.0	67.9	104.8	85.2	212.7
P49720	Proteasome subunit beta type-3 OS=Homo sapiens GN=PSMB3 PE=1 SV=2	56	15	70.9	65.0	100.7	107.0	91.4	119.1	188.7
P49721	Proteasome subunit beta type-2 OS=Homo sapiens GN=PSMB2 PE=1 SV=1	71	23	58.1	40.9	47.5	36.0	33.5	98.5	141.8
P49736	DNA replication licensing factor MCM2 OS=Homo sapiens GN=MCM2 PE=1 SV=4	67	68	125.5	88.4	121.8	156.0	101.5	92.8	97.4
P49748	Very long-chain specific acyl-CoA dehydrogenase, mitochondrial OS=Homo sapiens GN=ACADVL PE=1 SV=1	69	47	245.8	298.4	147.7	47.4	12.8	13.6	7.4
P49750	YLP motif-containing protein 1 OS=Homo sapiens GN=YLPM1 PE=1 SV=3	37	63	64.6	48.4	55.7	73.8	120.9	161.1	151.4
P49754	Vacuolar protein sorting-associated protein 41 homolog OS=Homo sapiens GN=VPS41 PE=1 SV=3	26	16	99.6	106.9	153.6	157.2	170.4	81.0	76.5
P49755	Transmembrane emp24 domain-containing protein 10 OS=Homo sapiens GN=TMED10 PE=1 SV=2	53	18	88.6	125.6	125.3	141.8	171.9	88.0	63.4
P49756	RNA-binding protein 25 OS=Homo sapiens GN=RBM25 PE=1 SV=3	43	39	56.8	50.7	59.2	79.0	139.0	179.4	211.5
P49757	Protein numb homolog OS=Homo sapiens GN=NUMB PE=1 SV=2	33	23	73.9	100.8	114.8	128.2	131.0	106.3	76.2
P49768	Presenilin-1 OS=Homo sapiens GN=PSEN1 PE=1 SV=1	25	9	53.0	38.3	70.3	36.5	38.5	91.4	25.4
P49770	Translation initiation factor eIF-2B subunit beta OS=Homo sapiens GN=EIF2B2 PE=1 SV=3	42	13	112.5	101.8	110.6	121.9	115.0	142.4	91.8
P49773	Histidine triad nucleotide-binding protein 1 OS=Homo sapiens GN=HINT1 PE=1 SV=2	86	12	104.2	92.0	125.4	155.7	108.3	100.2	97.4
P49790	Nuclear pore complex protein Nup153 OS=Homo sapiens GN=NUP153 PE=1 SV=2	47	49	136.8	91.6	95.1	109.6	78.9	86.8	88.2
P49792	E3 SUMO-protein ligase RanBP2 OS=Homo sapiens GN=RANBP2 PE=1 SV=2	56	171	103.6	98.2	119.8	141.4	122.4	72.7	50.0
P49815	Tuberin OS=Homo sapiens GN=TSC2 PE=1 SV=2	30	38	60.4	65.0	71.7	64.8	48.5	92.5	80.6
P49821	NADH dehydrogenase [ubiquinone] flavoprotein 1, mitochondrial OS=Homo sapiens GN=NDUFV1 PE=1 SV=4	71	33	229.7	276.1	123.2	36.0	10.9	18.2	19.8
P49840	Glycogen synthase kinase-3 alpha OS=Homo sapiens GN=GSK3A PE=1 SV=2	59	21	103.8	94.1	118.2	152.9	134.6	122.4	93.7
P49841	Glycogen synthase kinase-3 beta OS=Homo sapiens GN=GSK3B PE=1 SV=2	69	25	102.4	86.2	110.4	107.8	117.7	123.0	93.3
P49848	Transcription initiation factor TFIID subunit 6 OS=Homo sapiens GN=TAF6 PE=1 SV=1	42	23	150.2	133.0	105.8	98.1	115.8	111.0	101.5
P49903	Selenide, water dikinase 1 OS=Homo sapiens GN=SEPHS1 PE=1 SV=2	59	15	114.4	92.7	129.9	176.5	102.1	85.2	109.3
P49915	GMP synthase [glutamine-hydrolyzing] OS=Homo sapiens GN=GMPS PE=1 SV=1	81	56	105.1	99.5	132.0	110.5	106.8	90.2	107.4
P49916	DNA ligase 3 OS=Homo sapiens GN=LIG3 PE=1 SV=2	54	52	153.3	115.6	94.6	97.2	103.1	97.8	118.4
P49917	DNA ligase 4 OS=Homo sapiens GN=LIG4 PE=1 SV=2	45	28	129.8	110.3	113.8	110.0	128.4	111.3	111.6
P49959	Double-strand break repair protein MRE11A OS=Homo sapiens GN=MRE11A PE=1 SV=3	51	34	124.0	125.0	107.2	123.9	103.8	94.9	121.4
P50148	Guanine nucleotide-binding protein G(q) subunit alpha OS=Homo sapiens GN=GNAQ PE=1 SV=4	77	35	57.3	62.7	99.7	89.8	108.6	69.6	27.4
P50213	Isocitrate dehydrogenase [NAD] subunit alpha, mitochondrial OS=Homo sapiens GN=IDH3A PE=1 SV=1	59	30	242.6	234.7	114.4	49.3	14.2	24.6	14.0
P50238	Cysteine-rich protein 1 OS=Homo sapiens GN=CRIP1 PE=1 SV=3	79	6	128.5	89.5	131.2	177.7	120.8	55.9	95.0
P50395	Rab GDP dissociation inhibitor beta OS=Homo sapiens GN=GDI2 PE=1 SV=2	88	54	79.1	76.4	119.7	112.4	110.2	116.7	109.6
P50402	Emerin OS=Homo sapiens GN=EMD PE=1 SV=1	72	19	89.2	110.2	136.3	155.9	185.2	64.6	40.4
P50416	Carnitine O-palmitoyltransferase 1, liver isoform OS=Homo sapiens GN=CPT1A PE=1 SV=2	47	32	83.4	93.3	96.0	46.6	58.3	59.0	23.9
P50452	Serpin B8 OS=Homo sapiens GN=SERPINB8 PE=1 SV=2	53	24	76.6	55.7	91.4	84.8	68.4	96.9	108.6
P50454	Serpin H1 OS=Homo sapiens GN=SERPINH1 PE=1 SV=2	61	24	73.6	107.9	110.4	104.9	142.9	70.4	32.9
P50502	Hsc70-interacting protein OS=Homo sapiens GN=ST13 PE=1 SV=2	40	20	100.6	95.0	130.0	144.3	120.7	125.7	101.6
P50542	Peroxisomal targeting signal 1 receptor OS=Homo sapiens GN=PEX5 PE=1 SV=3	51	22	79.2	86.5	98.3	77.0	60.2	57.5	48.6
P50552	Vasodilator-stimulated phosphoprotein OS=Homo sapiens GN=VASP PE=1 SV=3	56	22	106.0	119.9	121.6	137.6	119.2	93.4	73.3
P50570	Dynamin-2 OS=Homo sapiens GN=DNM2 PE=1 SV=2	67	64	93.4	104.6	109.1	87.8	81.7	79.4	53.9
P50579	Methionine aminopeptidase 2 OS=Homo sapiens GN=METAP2 PE=1 SV=1	58	25	48.5	43.9	38.4	27.3	34.7	87.4	98.8
P50583	Bis(5'-nucleosyl)-tetraphosphatase [asymmetrical] OS=Homo sapiens GN=NUDT2 PE=1 SV=3	71	8	124.8	115.8	113.9	113.1	68.7	76.0	90.1
P50748	Kinetochore-associated protein 1 OS=Homo sapiens GN=KNTC1 PE=1 SV=1	15	29	70.5	77.4	83.0	46.6	56.0	102.1	93.7
P50750	Cyclin-dependent kinase 9 OS=Homo sapiens GN=CDK9 PE=1 SV=3	38	16	71.6	64.3	76.7	125.9	85.1	130.0	217.3
P50851	Lipopolysaccharide-responsive and beige-like anchor protein OS=Homo sapiens GN=LRBA PE=1 SV=4	28	65	95.5	84.5	103.8	84.9	79.4	92.1	110.8
P50897	Palmitoyl-protein thioesterase 1 OS=Homo sapiens GN=PPT1 PE=1 SV=1	53	18	73.9	155.2	197.3	175.3	153.8	30.7	11.9
P50914	60S ribosomal protein L14 OS=Homo sapiens GN=RPL14 PE=1 SV=4	54	17	47.7	46.7	46.9	145.5	97.4	120.2	154.0
P50990	T-complex protein 1 subunit theta OS=Homo sapiens GN=CCT8 PE=1 SV=4	83	60	87.5	76.9	106.2	122.3	94.9	109.0	82.1
P50991	T-complex protein 1 subunit delta OS=Homo sapiens GN=CCT4 PE=1 SV=4	82	45	100.1	78.1	109.9	148.8	106.8	111.6	123.8
P50995	Annexin A11 OS=Homo sapiens GN=ANXA11 PE=1 SV=1	47	27	97.5	83.6	116.9	125.5	103.4	91.6	104.9
P51003	Poly(A) polymerase alpha OS=Homo sapiens GN=PAPOLA PE=1 SV=4	30	17	90.4	75.2	113.6	118.3	100.8	115.1	98.0
P51114	Fragile X mental retardation syndrome-related protein 1 OS=Homo sapiens GN=FXR1 PE=1 SV=3	62	40	50.0	49.3	59.5	69.8	133.1	183.0	146.1
P51116	Fragile X mental retardation syndrome-related protein 2 OS=Homo sapiens GN=FXR2 PE=1 SV=2	64	35	44.9	41.2	47.7	52.6	126.0	185.9	126.3
P51148	Ras-related protein Rab-5C OS=Homo sapiens GN=RAB5C PE=1 SV=2	71	16	85.4	85.2	107.1	126.2	106.6	73.0	50.4
P51149	Ras-related protein Rab-7a OS=Homo sapiens GN=RAB7A PE=1 SV=1	88	27	64.2	80.8	94.4	80.8	125.4	96.0	45.3
P51151	Ras-related protein Rab-9A OS=Homo sapiens GN=RAB9A PE=1 SV=1	67	10	71.7	112.0	129.9	139.0	162.3	97.2	47.9
P51159	Ras-related protein Rab-27A OS=Homo sapiens GN=RAB27A PE=1 SV=3	41	10	90.7	106.4	122.0	132.6	158.4	83.7	48.3
P51178	1-phosphatidylinositol 4,5-bisphosphate phosphodiesterase delta-1 OS=Homo sapiens GN=PLCD1 PE=1 SV=2	19	10	100.7	130.7	162.8	178.0	214.1	59.7	27.8
P51398	28S ribosomal protein S29, mitochondrial OS=Homo sapiens GN=DAP3 PE=1 SV=1	72	30	321.3	312.3	117.2	48.1	21.5	15.0	19.8
P51532	Transcription activator BRG1 OS=Homo sapiens GN=SMARCA4 PE=1 SV=2	31	52	118.6	57.9	52.1	47.1	45.2	76.4	86.1
P51570	Galactokinase OS=Homo sapiens GN=GALK1 PE=1 SV=1	69	26	104.8	73.2	93.6	120.6	81.3	98.3	86.0
P51571	Translocon-associated protein subunit delta OS=Homo sapiens GN=SSR4 PE=1 SV=1	45	9	81.4	88.8	134.0	174.8	210.5	88.6	21.9
P51572	B-cell receptor-associated protein 31 OS=Homo sapiens GN=BCAP31 PE=1 SV=3	58	26	78.1	85.2	106.2	187.1	179.5	90.4	35.0
P51580	Thiopurine S-methyltransferase OS=Homo sapiens GN=TPMT PE=1 SV=1	40	12	118.7	96.9	134.3	128.3	101.1	91.1	104.4
P51610	Host cell factor 1 OS=Homo sapiens GN=HCFC1 PE=1 SV=2	48	68	80.4	70.4	69.8	86.3	111.0	151.3	169.9
P51648	Fatty aldehyde dehydrogenase OS=Homo sapiens GN=ALDH3A2 PE=1 SV=1	42	21	79.8	103.6	125.4	110.8	162.1	89.3	44.7
P51649	Succinate-semialdehyde dehydrogenase, mitochondrial OS=Homo sapiens GN=ALDH5A1 PE=1 SV=2	57	33	325.9	298.3	119.8	53.7	14.3	9.8	5.8
P51659	Peroxisomal multifunctional enzyme type 2 OS=Homo sapiens GN=HSD17B4 PE=1 SV=3	73	59	68.8	78.9	126.0	133.8	120.6	54.0	10.3
P51665	26S proteasome non-ATPase regulatory subunit 7 OS=Homo sapiens GN=PSMD7 PE=1 SV=2	51	16	133.0	116.0	131.9	121.6	98.2	67.6	149.6
P51692	Signal transducer and activator of transcription 5B OS=Homo sapiens GN=STAT5B PE=1 SV=2	35	26	143.1	110.4	154.3	125.3	121.8	82.0	96.8
P51784	Ubiquitin carboxyl-terminal hydrolase 11 OS=Homo sapiens GN=USP11 PE=1 SV=3	47	44	87.1	92.3	102.5	62.6	55.8	89.1	84.7
P51795	H(+)/Cl(-) exchange transporter 5 OS=Homo sapiens GN=CLCN5 PE=1 SV=1	17	12	58.8	79.2	95.4	90.3	188.6	143.7	103.1
P51798	H(+)/Cl(-) exchange transporter 7 OS=Homo sapiens GN=CLCN7 PE=1 SV=2	23	20	52.3	55.2	98.8	102.3	101.3	87.0	40.9
P51809	Vesicle-associated membrane protein 7 OS=Homo sapiens GN=VAMP7 PE=1 SV=3	67	18	49.6	46.1	75.0	112.9	166.2	173.5	130.4
P51828	Adenylate cyclase type 7 OS=Homo sapiens GN=ADCY7 PE=2 SV=1	17	14	46.0	42.0	63.5	25.0	29.3	79.8	15.4
P51858	Hepatoma-derived growth factor OS=Homo sapiens GN=HDGF PE=1 SV=1	72	19	77.9	68.3	120.5	157.6	120.8	148.5	120.8
P51991	Heterogeneous nuclear ribonucleoprotein A3 OS=Homo sapiens GN=HNRNPA3 PE=1 SV=2	62	38	60.1	61.7	48.7	56.5	123.5	183.0	249.3
P52209	6-phosphogluconate dehydrogenase, decarboxylating OS=Homo sapiens GN=PGD PE=1 SV=3	72	34	81.0	68.6	94.8	116.2	89.4	97.1	112.1
P52272	Heterogeneous nuclear ribonucleoprotein M OS=Homo sapiens GN=HNRNPM PE=1 SV=3	84	70	78.9	57.7	53.1	83.1	139.2	164.4	187.5
P52292	Importin subunit alpha-1 OS=Homo sapiens GN=KPNA2 PE=1 SV=1	66	25	100.6	84.9	106.2	129.6	99.0	110.5	101.9
P52294	Importin subunit alpha-5 OS=Homo sapiens GN=KPNA1 PE=1 SV=3	37	20	128.8	92.1	134.2	168.6	107.9	114.1	100.7
P52298	Nuclear cap-binding protein subunit 2 OS=Homo sapiens GN=NCBP2 PE=1 SV=1	57	12	49.8	54.9	57.6	64.6	129.5	213.5	210.4
P52306	Rap1 GTPase-GDP dissociation stimulator 1 OS=Homo sapiens GN=RAP1GDS1 PE=1 SV=3	59	33	97.7	84.6	124.8	104.1	107.9	127.0	88.7
P52333	Tyrosine-protein kinase JAK3 OS=Homo sapiens GN=JAK3 PE=1 SV=2	35	31	68.2	66.0	84.4	78.4	59.6	81.3	41.3
P52434	DNA-directed RNA polymerases I, II, and III subunit RPABC3 OS=Homo sapiens GN=POLR2H PE=1 SV=4	65	8	86.9	79.7	114.7	99.1	115.9	158.5	143.8
P52566	Rho GDP-dissociation inhibitor 2 OS=Homo sapiens GN=ARHGDIB PE=1 SV=3	91	26	93.7	89.8	120.4	151.5	96.7	106.5	117.9
P52594	Arf-GAP domain and FG repeat-containing protein 1 OS=Homo sapiens GN=AGFG1 PE=1 SV=2	38	19	70.8	92.7	118.6	128.1	83.6	73.0	31.6
P52597	Heterogeneous nuclear ribonucleoprotein F OS=Homo sapiens GN=HNRNPF PE=1 SV=3	72	24	102.9	91.3	104.8	112.7	79.8	103.9	113.0
P52630	Signal transducer and activator of transcription 2 OS=Homo sapiens GN=STAT2 PE=1 SV=1	29	21	103.1	126.5	164.6	210.9	154.7	76.8	48.7
P52732	Kinesin-like protein KIF11 OS=Homo sapiens GN=KIF11 PE=1 SV=2	68	77	103.0	99.3	119.4	100.8	97.9	79.0	106.5
P52756	RNA-binding protein 5 OS=Homo sapiens GN=RBM5 PE=1 SV=2	27	26	48.9	46.2	53.2	75.1	109.5	163.2	202.7
P52758	Ribonuclease UK114 OS=Homo sapiens GN=HRSP12 PE=1 SV=1	53	5	167.0	151.9	129.7	142.6	103.7	71.6	75.1
P52788	Spermine synthase OS=Homo sapiens GN=SMS PE=1 SV=2	64	17	96.8	83.5	119.0	171.9	111.9	100.3	95.0
P52789	Hexokinase-2 OS=Homo sapiens GN=HK2 PE=1 SV=2	53	46	206.6	235.8	134.2	60.8	38.0	35.2	44.5
P52815	39S ribosomal protein L12, mitochondrial OS=Homo sapiens GN=MRPL12 PE=1 SV=2	72	16	274.5	292.6	127.9	45.4	9.1	9.5	18.1
P52888	Thimet oligopeptidase OS=Homo sapiens GN=THOP1 PE=1 SV=2	40	31	75.3	65.9	82.4	84.3	61.1	106.4	110.4
P52907	F-actin-capping protein subunit alpha-1 OS=Homo sapiens GN=CAPZA1 PE=1 SV=3	81	23	94.7	101.0	138.2	164.3	137.3	95.6	83.6
P52948	Nuclear pore complex protein Nup98-Nup96 OS=Homo sapiens GN=NUP98 PE=1 SV=4	26	44	135.7	110.2	121.4	154.4	137.0	72.6	52.3
P53004	Biliverdin reductase A OS=Homo sapiens GN=BLVRA PE=1 SV=2	51	20	115.5	108.3	137.6	119.1	109.0	95.9	119.0
P53007	Tricarboxylate transport protein, mitochondrial OS=Homo sapiens GN=SLC25A1 PE=1 SV=2	62	24	332.5	285.9	125.6	66.5	22.6	11.6	9.2
P53041	Serine/threonine-protein phosphatase 5 OS=Homo sapiens GN=PPP5C PE=1 SV=1	57	29	91.4	81.6	126.4	155.1	113.9	131.2	104.5
P53350	Serine/threonine-protein kinase PLK1 OS=Homo sapiens GN=PLK1 PE=1 SV=1	61	39	94.6	90.7	83.1	56.9	67.2	88.9	74.9
P53365	Arfaptin-2 OS=Homo sapiens GN=ARFIP2 PE=1 SV=1	54	16	59.2	68.9	73.7	35.5	31.9	89.2	87.1
P53367	Arfaptin-1 OS=Homo sapiens GN=ARFIP1 PE=1 SV=2	47	18	116.7	85.4	144.3	140.2	123.5	100.2	84.0
P53396	ATP-citrate synthase OS=Homo sapiens GN=ACLY PE=1 SV=3	62	78	96.9	87.8	114.8	122.3	108.1	108.6	133.9
P53582	Methionine aminopeptidase 1 OS=Homo sapiens GN=METAP1 PE=1 SV=2	68	20	66.0	60.1	58.4	74.6	72.8	112.1	144.9
P53597	Succinyl-CoA ligase [ADP/GDP-forming] subunit alpha, mitochondrial OS=Homo sapiens GN=SUCLG1 PE=1 SV=4	55	23	330.4	305.2	113.6	59.2	17.9	12.7	10.5
P53602	Diphosphomevalonate decarboxylase OS=Homo sapiens GN=MVD PE=1 SV=1	57	17	81.7	62.7	83.4	89.8	66.7	95.1	78.1
P53609	Geranylgeranyl transferase type-1 subunit beta OS=Homo sapiens GN=PGGT1B PE=1 SV=2	22	9	90.4	86.3	131.2	145.7	130.6	107.4	101.3
P53611	Geranylgeranyl transferase type-2 subunit beta OS=Homo sapiens GN=RABGGTB PE=1 SV=2	15	5	89.8	86.4	118.8	172.6	118.6	120.5	93.6
P53618	Coatomer subunit beta OS=Homo sapiens GN=COPB1 PE=1 SV=3	59	70	110.5	113.4	139.1	106.8	105.9	89.2	81.5
P53621	Coatomer subunit alpha OS=Homo sapiens GN=COPA PE=1 SV=2	67	92	94.3	98.4	125.8	97.7	88.5	75.2	83.5
P53634	Dipeptidyl peptidase 1 OS=Homo sapiens GN=CTSC PE=1 SV=2	51	21	54.0	77.1	110.9	90.6	100.2	59.4	22.5
P53671	LIM domain kinase 2 OS=Homo sapiens GN=LIMK2 PE=1 SV=1	40	16	105.1	94.4	107.4	105.2	93.9	116.9	185.5
P53677	AP-3 complex subunit mu-2 OS=Homo sapiens GN=AP3M2 PE=2 SV=1	35	13	83.9	102.2	114.3	157.4	143.8	152.1	132.3
P53701	Cytochrome c-type heme lyase OS=Homo sapiens GN=HCCS PE=1 SV=1	52	19	276.2	320.2	140.4	61.3	24.0	18.4	16.1
P53801	Pituitary tumor-transforming gene 1 protein-interacting protein OS=Homo sapiens GN=PTTG1IP PE=1 SV=1	23	4	54.7	84.8	136.1	206.2	193.2	107.8	60.4
P53814	Smoothelin OS=Homo sapiens GN=SMTN PE=1 SV=7	21	15	106.8	115.6	120.1	128.9	113.5	111.6	106.5
P53985	Monocarboxylate transporter 1 OS=Homo sapiens GN=SLC16A1 PE=1 SV=3	20	13	71.5	126.4	159.7	166.7	184.5	73.7	21.3
P53990	IST1 homolog OS=Homo sapiens GN=IST1 PE=1 SV=1	40	14	90.8	76.6	102.5	225.6	140.0	94.7	73.3
P53992	Protein transport protein Sec24C OS=Homo sapiens GN=SEC24C PE=1 SV=3	57	46	104.0	126.2	136.8	105.4	105.1	91.7	58.7
P53999	Activated RNA polymerase II transcriptional coactivator p15 OS=Homo sapiens GN=SUB1 PE=1 SV=3	69	15	69.5	60.4	77.6	81.1	80.8	113.6	108.2
P54098	DNA polymerase subunit gamma-1 OS=Homo sapiens GN=POLG PE=1 SV=1	43	45	309.6	285.0	121.1	68.6	37.0	25.3	35.4
P54105	Methylosome subunit pICln OS=Homo sapiens GN=CLNS1A PE=1 SV=1	67	8	112.2	105.5	127.4	165.8	108.6	115.8	103.0
P54132	Bloom syndrome protein OS=Homo sapiens GN=BLM PE=1 SV=1	43	49	57.9	44.4	47.8	50.4	66.7	117.4	142.2
P54136	Arginine--tRNA ligase, cytoplasmic OS=Homo sapiens GN=RARS PE=1 SV=2	74	66	75.4	67.1	72.3	71.7	81.8	100.8	228.1
P54577	Tyrosine--tRNA ligase, cytoplasmic OS=Homo sapiens GN=YARS PE=1 SV=4	85	63	100.6	91.0	111.9	108.3	118.2	127.1	117.3
P54578	Ubiquitin carboxyl-terminal hydrolase 14 OS=Homo sapiens GN=USP14 PE=1 SV=3	82	46	96.0	87.7	124.1	133.1	103.6	126.0	123.0
P54619	5'-AMP-activated protein kinase subunit gamma-1 OS=Homo sapiens GN=PRKAG1 PE=1 SV=1	58	22	113.5	107.9	134.3	96.2	124.9	87.8	80.5
P54687	Branched-chain-amino-acid aminotransferase, cytosolic OS=Homo sapiens GN=BCAT1 PE=1 SV=3	44	15	91.8	79.9	116.1	186.2	114.8	118.6	88.4
P54709	Sodium/potassium-transporting ATPase subunit beta-3 OS=Homo sapiens GN=ATP1B3 PE=1 SV=1	70	18	75.9	115.3	134.0	151.0	138.7	57.0	21.2
P54725	UV excision repair protein RAD23 homolog A OS=Homo sapiens GN=RAD23A PE=1 SV=1	71	19	104.2	97.1	150.1	108.1	137.5	164.4	46.7
P54727	UV excision repair protein RAD23 homolog B OS=Homo sapiens GN=RAD23B PE=1 SV=1	53	19	90.5	91.8	128.7	121.0	134.9	138.5	89.0
P54819	Adenylate kinase 2, mitochondrial OS=Homo sapiens GN=AK2 PE=1 SV=2	77	21	326.2	306.8	121.8	65.7	20.7	13.0	19.3
P54886	Delta-1-pyrroline-5-carboxylate synthase OS=Homo sapiens GN=ALDH18A1 PE=1 SV=2	64	54	382.2	300.2	101.1	43.2	15.4	11.0	16.2
P54920	Alpha-soluble NSF attachment protein OS=Homo sapiens GN=NAPA PE=1 SV=3	95	32	59.8	70.3	108.2	107.7	180.4	116.5	79.1
P55010	Eukaryotic translation initiation factor 5 OS=Homo sapiens GN=EIF5 PE=1 SV=2	52	28	111.0	87.8	111.3	159.1	113.8	116.1	123.4
P55011	Solute carrier family 12 member 2 OS=Homo sapiens GN=SLC12A2 PE=1 SV=1	38	46	73.4	114.9	148.0	240.5	160.4	60.0	20.1
P55036	26S proteasome non-ATPase regulatory subunit 4 OS=Homo sapiens GN=PSMD4 PE=1 SV=1	48	18	77.2	71.8	94.1	107.1	80.2	116.0	82.3
P55039	Developmentally-regulated GTP-binding protein 2 OS=Homo sapiens GN=DRG2 PE=1 SV=1	72	28	110.5	85.8	124.0	133.1	128.4	113.1	98.1
P55060	Exportin-2 OS=Homo sapiens GN=CSE1L PE=1 SV=3	53	52	99.5	87.5	124.6	111.5	102.2	125.5	96.9
P55072	Transitional endoplasmic reticulum ATPase OS=Homo sapiens GN=VCP PE=1 SV=4	81	86	77.5	87.3	100.7	133.4	103.4	74.6	81.1
P55081	Microfibrillar-associated protein 1 OS=Homo sapiens GN=MFAP1 PE=1 SV=2	36	18	65.6	48.3	69.8	133.7	91.0	137.0	139.1
P55084	Trifunctional enzyme subunit beta, mitochondrial OS=Homo sapiens GN=HADHB PE=1 SV=3	79	44	261.9	298.0	136.5	59.2	22.5	17.5	15.0
P55145	Mesencephalic astrocyte-derived neurotrophic factor OS=Homo sapiens GN=MANF PE=1 SV=3	59	24	65.2	82.6	107.0	141.8	164.4	79.3	21.1
P55160	Nck-associated protein 1-like OS=Homo sapiens GN=NCKAP1L PE=1 SV=3	31	32	80.9	92.9	117.3	120.5	147.4	109.9	85.1
P55196	Afadin OS=Homo sapiens GN=MLLT4 PE=1 SV=3	28	37	71.1	98.7	124.3	172.8	159.7	97.2	92.8
P55199	RNA polymerase II elongation factor ELL OS=Homo sapiens GN=ELL PE=1 SV=1	50	26	87.3	51.6	62.2	117.5	138.0	184.9	184.7
P55209	Nucleosome assembly protein 1-like 1 OS=Homo sapiens GN=NAP1L1 PE=1 SV=1	48	17	77.3	72.1	89.4	73.9	56.8	82.4	87.0
P55210	Caspase-7 OS=Homo sapiens GN=CASP7 PE=1 SV=1	57	16	104.3	99.7	127.7	176.9	116.7	143.3	125.5
P55265	Double-stranded RNA-specific adenosine deaminase OS=Homo sapiens GN=ADAR PE=1 SV=4	70	95	58.4	52.0	51.3	61.5	115.1	173.6	170.5
P55283	Cadherin-4 OS=Homo sapiens GN=CDH4 PE=2 SV=2	27	14	92.7	106.0	128.3	188.6	152.6	86.3	55.1
P55327	Tumor protein D52 OS=Homo sapiens GN=TPD52 PE=1 SV=2	78	20	79.9	88.0	124.0	143.4	110.3	118.9	60.7
P55735	Protein SEC13 homolog OS=Homo sapiens GN=SEC13 PE=1 SV=3	53	11	119.4	109.6	135.2	123.8	110.5	99.3	115.4
P55769	NHP2-like protein 1 OS=Homo sapiens GN=SNU13 PE=1 SV=3	52	9	101.7	81.7	74.5	99.8	107.7	169.0	176.9
P55786	Puromycin-sensitive aminopeptidase OS=Homo sapiens GN=NPEPPS PE=1 SV=2	55	43	108.7	98.7	131.6	145.3	113.7	113.5	93.2
P55795	Heterogeneous nuclear ribonucleoprotein H2 OS=Homo sapiens GN=HNRNPH2 PE=1 SV=1	54	22	112.0	76.0	86.9	106.0	126.9	170.2	176.9
P55809	Succinyl-CoA:3-ketoacid coenzyme A transferase 1, mitochondrial OS=Homo sapiens GN=OXCT1 PE=1 SV=1	70	34	254.9	297.5	144.1	51.9	11.5	12.0	11.9
P55854	Small ubiquitin-related modifier 3 OS=Homo sapiens GN=SUMO3 PE=1 SV=2	30	4	123.8	92.0	117.4	130.8	128.7	134.0	83.4
P55884	Eukaryotic translation initiation factor 3 subunit B OS=Homo sapiens GN=EIF3B PE=1 SV=3	61	49	80.6	70.8	88.5	105.4	103.3	109.2	137.2
P55899	IgG receptor FcRn large subunit p51 OS=Homo sapiens GN=FCGRT PE=1 SV=1	22	6	77.4	120.9	118.7	135.7	166.0	89.7	173.1
P55957	BH3-interacting domain death agonist OS=Homo sapiens GN=BID PE=1 SV=1	61	10	90.7	86.0	123.6	191.0	119.7	101.0	86.2
P56159	GDNF family receptor alpha-1 OS=Homo sapiens GN=GFRA1 PE=2 SV=2	39	18	92.4	99.6	126.4	184.2	170.5	98.9	71.1
P56182	Ribosomal RNA processing protein 1 homolog A OS=Homo sapiens GN=RRP1 PE=1 SV=1	44	19	82.3	56.7	62.0	72.2	114.8	182.4	186.2
P56192	Methionine--tRNA ligase, cytoplasmic OS=Homo sapiens GN=MARS PE=1 SV=2	59	54	77.7	77.0	92.1	92.0	97.7	120.0	205.4
P56202	Cathepsin W OS=Homo sapiens GN=CTSW PE=1 SV=2	54	15	67.7	127.0	122.2	126.5	196.7	104.8	55.5
P56211	cAMP-regulated phosphoprotein 19 OS=Homo sapiens GN=ARPP19 PE=1 SV=2	61	7	88.7	67.9	94.7	59.7	75.1	75.4	126.3
P56381	ATP synthase subunit epsilon, mitochondrial OS=Homo sapiens GN=ATP5E PE=1 SV=2	61	5	246.4	280.9	136.3	57.2	11.7	18.9	12.8
P56385	ATP synthase subunit e, mitochondrial OS=Homo sapiens GN=ATP5I PE=1 SV=2	67	5	300.3	261.9	107.3	115.2	21.3	12.1	12.8
P56524	Histone deacetylase 4 OS=Homo sapiens GN=HDAC4 PE=1 SV=3	27	20	85.2	81.7	119.5	159.4	105.2	123.0	104.8
P56537	Eukaryotic translation initiation factor 6 OS=Homo sapiens GN=EIF6 PE=1 SV=1	49	9	87.1	79.6	90.5	137.3	83.4	111.0	134.0
P56556	NADH dehydrogenase [ubiquinone] 1 alpha subcomplex subunit 6 OS=Homo sapiens GN=NDUFA6 PE=1 SV=3	34	7	289.5	279.0	150.7	41.0	8.6	8.9	7.8
P56589	Peroxisomal biogenesis factor 3 OS=Homo sapiens GN=PEX3 PE=1 SV=1	56	18	82.1	127.9	165.2	173.3	213.1	55.3	15.7
P56937	3-keto-steroid reductase OS=Homo sapiens GN=HSD17B7 PE=1 SV=1	27	9	82.1	91.4	97.8	94.1	100.5	69.4	24.9
P56962	Syntaxin-17 OS=Homo sapiens GN=STX17 PE=1 SV=2	55	15	151.5	165.4	147.1	78.9	144.4	40.5	61.8
P57075	Ubiquitin-associated and SH3 domain-containing protein A OS=Homo sapiens GN=UBASH3A PE=1 SV=1	34	22	89.6	105.8	141.4	166.5	145.8	90.8	76.4
P57088	Transmembrane protein 33 OS=Homo sapiens GN=TMEM33 PE=1 SV=2	36	11	88.1	137.5	130.0	88.2	203.1	71.1	44.3
P57105	Synaptojanin-2-binding protein OS=Homo sapiens GN=SYNJ2BP PE=1 SV=2	70	8	256.5	245.9	142.0	85.1	56.6	19.3	19.6
P57678	Gem-associated protein 4 OS=Homo sapiens GN=GEMIN4 PE=1 SV=2	42	39	70.3	67.8	79.8	63.0	87.2	115.8	162.5
P57721	Poly(rC)-binding protein 3 OS=Homo sapiens GN=PCBP3 PE=2 SV=2	38	12	88.4	93.8	88.9	80.1	145.2	139.2	182.6
P57737	Coronin-7 OS=Homo sapiens GN=CORO7 PE=1 SV=2	50	37	93.7	104.0	128.0	117.0	89.8	81.9	55.3
P57740	Nuclear pore complex protein Nup107 OS=Homo sapiens GN=NUP107 PE=1 SV=1	33	26	112.7	92.4	112.4	96.4	99.8	80.9	52.8
P57764	Gasdermin-D OS=Homo sapiens GN=GSDMD PE=1 SV=1	45	15	112.8	98.6	141.7	130.4	113.4	106.4	93.2
P57772	Selenocysteine-specific elongation factor OS=Homo sapiens GN=EEFSEC PE=1 SV=4	51	30	79.0	65.6	79.0	104.3	134.4	171.7	173.7
P58546	Myotrophin OS=Homo sapiens GN=MTPN PE=1 SV=2	60	6	91.2	88.9	97.8	119.0	81.4	102.6	82.2
P59768	Guanine nucleotide-binding protein G(I)/G(S)/G(O) subunit gamma-2 OS=Homo sapiens GN=GNG2 PE=1 SV=2	69	10	63.9	109.0	153.4	162.0	182.6	81.1	76.2
P59998	Actin-related protein 2/3 complex subunit 4 OS=Homo sapiens GN=ARPC4 PE=1 SV=3	70	15	110.1	73.2	121.1	189.3	95.1	82.0	80.3
P60033	CD81 antigen OS=Homo sapiens GN=CD81 PE=1 SV=1	32	6	53.1	60.5	95.1	74.9	84.5	89.5	31.3
P60174	Triosephosphate isomerase OS=Homo sapiens GN=TPI1 PE=1 SV=3	85	29	111.0	98.5	124.6	154.9	105.4	108.8	116.3
P60228	Eukaryotic translation initiation factor 3 subunit E OS=Homo sapiens GN=EIF3E PE=1 SV=1	68	33	68.0	58.9	80.3	65.8	90.3	134.3	124.5
P60520	Gamma-aminobutyric acid receptor-associated protein-like 2 OS=Homo sapiens GN=GABARAPL2 PE=1 SV=1	59	10	84.6	92.9	107.3	165.0	134.2	124.7	107.6
P60660	Myosin light polypeptide 6 OS=Homo sapiens GN=MYL6 PE=1 SV=2	70	14	97.6	126.4	119.6	161.4	114.4	63.9	116.9
P60709	Actin, cytoplasmic 1 OS=Homo sapiens GN=ACTB PE=1 SV=1	80	42	103.2	102.5	125.5	181.2	102.6	77.0	64.0
P60842	Eukaryotic initiation factor 4A-I OS=Homo sapiens GN=EIF4A1 PE=1 SV=1	85	40	106.9	84.8	105.3	123.3	114.5	108.3	107.2
P60866	40S ribosomal protein S20 OS=Homo sapiens GN=RPS20 PE=1 SV=1	71	11	58.8	51.1	58.1	177.0	140.3	144.9	183.7
P60891	Ribose-phosphate pyrophosphokinase 1 OS=Homo sapiens GN=PRPS1 PE=1 SV=2	67	28	104.7	101.7	106.4	70.7	82.3	88.9	140.3
P60900	Proteasome subunit alpha type-6 OS=Homo sapiens GN=PSMA6 PE=1 SV=1	78	24	68.8	63.8	81.7	77.1	66.8	95.8	144.3
P60953	Cell division control protein 42 homolog OS=Homo sapiens GN=CDC42 PE=1 SV=2	70	19	76.3	96.2	121.5	182.5	162.5	67.1	81.8
P60981	Destrin OS=Homo sapiens GN=DSTN PE=1 SV=3	65	19	68.8	65.6	106.9	124.4	76.2	92.0	71.4
P60983	Glia maturation factor beta OS=Homo sapiens GN=GMFB PE=1 SV=2	66	9	83.3	91.7	124.6	209.6	100.9	89.9	80.7
P61006	Ras-related protein Rab-8A OS=Homo sapiens GN=RAB8A PE=1 SV=1	87	24	85.3	103.4	127.7	216.3	156.6	83.0	52.1
P61009	Signal peptidase complex subunit 3 OS=Homo sapiens GN=SPCS3 PE=1 SV=1	34	12	87.4	106.6	139.0	86.2	216.0	92.1	37.9
P61011	Signal recognition particle 54 kDa protein OS=Homo sapiens GN=SRP54 PE=1 SV=1	63	35	96.7	106.6	123.0	109.9	96.1	69.4	76.3
P61018	Ras-related protein Rab-4B OS=Homo sapiens GN=RAB4B PE=1 SV=1	62	11	91.5	103.5	125.2	117.5	155.1	81.5	94.0
P61019	Ras-related protein Rab-2A OS=Homo sapiens GN=RAB2A PE=1 SV=1	75	19	81.2	100.9	117.0	112.9	141.2	81.5	70.0
P61020	Ras-related protein Rab-5B OS=Homo sapiens GN=RAB5B PE=1 SV=1	50	9	100.8	121.5	142.5	152.9	153.1	81.4	84.7
P61026	Ras-related protein Rab-10 OS=Homo sapiens GN=RAB10 PE=1 SV=1	89	25	63.9	68.4	92.3	79.7	101.9	79.7	34.1
P61081	NEDD8-conjugating enzyme Ubc12 OS=Homo sapiens GN=UBE2M PE=1 SV=1	62	14	102.5	91.5	115.4	133.2	104.3	120.0	89.3
P61086	Ubiquitin-conjugating enzyme E2 K OS=Homo sapiens GN=UBE2K PE=1 SV=3	57	13	92.0	87.9	142.9	127.4	119.9	147.0	113.5
P61088	Ubiquitin-conjugating enzyme E2 N OS=Homo sapiens GN=UBE2N PE=1 SV=1	84	13	75.4	79.2	104.4	106.8	101.5	99.7	82.7
P61106	Ras-related protein Rab-14 OS=Homo sapiens GN=RAB14 PE=1 SV=4	87	26	85.5	103.5	114.3	97.6	128.2	75.7	65.5
P61158	Actin-related protein 3 OS=Homo sapiens GN=ACTR3 PE=1 SV=3	81	34	90.5	94.9	119.9	133.4	123.4	116.6	98.0
P61160	Actin-related protein 2 OS=Homo sapiens GN=ACTR2 PE=1 SV=1	58	26	95.3	92.9	132.2	143.5	138.3	126.4	100.3
P61163	Alpha-centractin OS=Homo sapiens GN=ACTR1A PE=1 SV=1	62	23	101.2	96.7	99.4	100.4	91.6	80.1	99.9
P61201	COP9 signalosome complex subunit 2 OS=Homo sapiens GN=COPS2 PE=1 SV=1	56	28	98.5	99.9	112.1	91.4	87.1	96.7	120.9
P61204	ADP-ribosylation factor 3 OS=Homo sapiens GN=ARF3 PE=1 SV=2	72	17	83.1	98.0	114.0	68.5	102.7	90.8	66.0
P61221	ATP-binding cassette sub-family E member 1 OS=Homo sapiens GN=ABCE1 PE=1 SV=1	74	49	67.5	58.0	60.8	103.1	107.8	134.6	145.4
P61224	Ras-related protein Rap-1b OS=Homo sapiens GN=RAP1B PE=1 SV=1	85	22	75.6	105.8	124.9	110.5	140.7	75.5	36.8
P61225	Ras-related protein Rap-2b OS=Homo sapiens GN=RAP2B PE=1 SV=1	77	15	71.0	118.5	144.6	124.7	197.2	93.0	46.9
P61244	Protein max OS=Homo sapiens GN=MAX PE=1 SV=1	43	6	63.6	68.8	56.6	16.9	12.8	77.8	72.0
P61247	40S ribosomal protein S3a OS=Homo sapiens GN=RPS3A PE=1 SV=2	82	49	48.4	47.7	56.8	115.5	121.4	176.6	189.1
P61254	60S ribosomal protein L26 OS=Homo sapiens GN=RPL26 PE=1 SV=1	68	21	44.2	52.4	53.0	118.4	129.6	144.0	252.4
P61289	Proteasome activator complex subunit 3 OS=Homo sapiens GN=PSME3 PE=1 SV=1	43	13	79.5	65.3	111.1	146.0	98.8	123.0	114.5
P61313	60S ribosomal protein L15 OS=Homo sapiens GN=RPL15 PE=1 SV=2	60	16	48.9	44.5	46.7	43.1	88.3	92.3	167.3
P61326	Protein mago nashi homolog OS=Homo sapiens GN=MAGOH PE=1 SV=1	78	15	63.5	55.7	70.6	88.4	118.1	154.4	197.5
P61353	60S ribosomal protein L27 OS=Homo sapiens GN=RPL27 PE=1 SV=2	60	14	47.9	53.5	56.4	74.3	151.7	185.2	207.6
P61421	V-type proton ATPase subunit d 1 OS=Homo sapiens GN=ATP6V0D1 PE=1 SV=1	52	18	45.2	48.1	69.2	54.6	107.1	116.6	73.7
P61513	60S ribosomal protein L37a OS=Homo sapiens GN=RPL37A PE=1 SV=2	67	9	113.0	28.3	53.8	119.7	52.2	253.1	190.1
P61586	Transforming protein RhoA OS=Homo sapiens GN=RHOA PE=1 SV=1	87	18	69.5	84.1	91.0	70.9	86.7	50.5	93.4
P61604	10 kDa heat shock protein, mitochondrial OS=Homo sapiens GN=HSPE1 PE=1 SV=2	93	26	278.3	249.7	134.5	46.0	10.5	15.0	12.7
P61619	Protein transport protein Sec61 subunit alpha isoform 1 OS=Homo sapiens GN=SEC61A1 PE=1 SV=2	31	17	73.1	91.2	130.9	116.6	199.0	106.1	32.4
P61758	Prefoldin subunit 3 OS=Homo sapiens GN=VBP1 PE=1 SV=3	72	23	71.0	60.9	67.6	63.7	50.0	96.5	88.6
P61764	Syntaxin-binding protein 1 OS=Homo sapiens GN=STXBP1 PE=1 SV=1	44	24	92.2	98.5	142.4	142.8	151.7	91.7	57.6
P61769	Beta-2-microglobulin OS=Homo sapiens GN=B2M PE=1 SV=1	52	7	71.5	93.6	128.9	245.6	106.1	98.8	78.8
P61916	Epididymal secretory protein E1 OS=Homo sapiens GN=NPC2 PE=1 SV=1	52	14	46.3	54.7	83.7	98.8	63.2	61.1	12.7
P61923	Coatomer subunit zeta-1 OS=Homo sapiens GN=COPZ1 PE=1 SV=1	38	7	89.2	110.5	110.7	72.8	71.6	72.3	87.0
P61927	60S ribosomal protein L37 OS=Homo sapiens GN=RPL37 PE=1 SV=2	51	9	18.3	13.0	12.6	538.2	65.0	181.9	32.3
P61962	DDB1- and CUL4-associated factor 7 OS=Homo sapiens GN=DCAF7 PE=1 SV=1	37	12	99.7	97.9	112.1	151.1	118.1	125.1	114.1
P61964	WD repeat-containing protein 5 OS=Homo sapiens GN=WDR5 PE=1 SV=1	74	18	98.8	85.7	90.4	97.4	108.8	127.8	176.3
P61970	Nuclear transport factor 2 OS=Homo sapiens GN=NUTF2 PE=1 SV=1	48	4	113.5	105.0	136.0	161.4	122.9	114.8	114.3
P61978	Heterogeneous nuclear ribonucleoprotein K OS=Homo sapiens GN=HNRNPK PE=1 SV=1	67	37	70.5	72.3	71.5	97.2	132.7	174.0	189.1
P61981	14-3-3 protein gamma OS=Homo sapiens GN=YWHAG PE=1 SV=2	93	28	73.7	63.7	113.0	184.3	106.3	108.5	114.2
P62070	Ras-related protein R-Ras2 OS=Homo sapiens GN=RRAS2 PE=1 SV=1	56	13	85.7	117.2	160.9	150.6	187.5	69.3	34.6
P62072	Mitochondrial import inner membrane translocase subunit Tim10 OS=Homo sapiens GN=TIMM10 PE=1 SV=1	49	8	241.1	217.6	202.1	72.6	25.0	17.5	16.7
P62081	40S ribosomal protein S7 OS=Homo sapiens GN=RPS7 PE=1 SV=1	74	24	72.5	53.2	61.9	108.7	116.8	95.8	233.3
P62136	Serine/threonine-protein phosphatase PP1-alpha catalytic subunit OS=Homo sapiens GN=PPP1CA PE=1 SV=1	76	27	112.7	124.2	126.8	103.5	125.5	83.1	112.8
P62158	Calmodulin OS=Homo sapiens GN=CALM1 PE=1 SV=2	77	13	51.8	67.6	88.1	58.2	79.2	84.1	29.4
P62191	26S protease regulatory subunit 4 OS=Homo sapiens GN=PSMC1 PE=1 SV=1	75	43	93.8	82.8	102.5	124.2	93.3	94.3	116.5
P62195	26S protease regulatory subunit 8 OS=Homo sapiens GN=PSMC5 PE=1 SV=1	77	40	91.8	84.2	103.5	96.7	72.4	98.8	131.8
P62241	40S ribosomal protein S8 OS=Homo sapiens GN=RPS8 PE=1 SV=2	68	25	57.8	53.7	56.5	101.4	116.5	132.3	186.4
P62244	40S ribosomal protein S15a OS=Homo sapiens GN=RPS15A PE=1 SV=2	82	18	57.9	58.9	59.0	60.2	98.4	131.2	146.7
P62249	40S ribosomal protein S16 OS=Homo sapiens GN=RPS16 PE=1 SV=2	76	17	59.7	49.5	63.3	144.8	140.3	119.8	183.0
P62258	14-3-3 protein epsilon OS=Homo sapiens GN=YWHAE PE=1 SV=1	80	32	69.5	61.2	105.6	126.9	103.8	111.8	99.2
P62263	40S ribosomal protein S14 OS=Homo sapiens GN=RPS14 PE=1 SV=3	70	12	55.9	69.8	60.2	74.6	148.6	124.6	258.8
P62266	40S ribosomal protein S23 OS=Homo sapiens GN=RPS23 PE=1 SV=3	65	14	47.0	39.6	44.7	115.2	127.7	163.9	219.3
P62269	40S ribosomal protein S18 OS=Homo sapiens GN=RPS18 PE=1 SV=3	70	27	55.3	54.9	61.0	88.0	152.3	158.8	244.2
P62277	40S ribosomal protein S13 OS=Homo sapiens GN=RPS13 PE=1 SV=2	68	24	54.7	47.4	55.0	70.3	108.0	114.3	192.0
P62280	40S ribosomal protein S11 OS=Homo sapiens GN=RPS11 PE=1 SV=3	75	27	58.9	58.0	62.8	107.8	138.2	156.8	192.0
P62304	Small nuclear ribonucleoprotein E OS=Homo sapiens GN=SNRPE PE=1 SV=1	57	4	63.9	53.3	60.9	82.5	76.0	102.8	160.8
P62306	Small nuclear ribonucleoprotein F OS=Homo sapiens GN=SNRPF PE=1 SV=1	34	4	60.8	49.6	66.5	121.8	140.6	191.3	194.7
P62308	Small nuclear ribonucleoprotein G OS=Homo sapiens GN=SNRPG PE=1 SV=1	37	5	32.2	23.2	66.3	311.4	95.5	251.0	73.8
P62312	U6 snRNA-associated Sm-like protein LSm6 OS=Homo sapiens GN=LSM6 PE=1 SV=1	60	8	71.2	61.7	99.7	120.7	119.6	137.6	157.0
P62314	Small nuclear ribonucleoprotein Sm D1 OS=Homo sapiens GN=SNRPD1 PE=1 SV=1	55	5	55.3	61.5	79.9	75.8	133.3	153.9	305.8
P62316	Small nuclear ribonucleoprotein Sm D2 OS=Homo sapiens GN=SNRPD2 PE=1 SV=1	70	14	55.1	52.1	63.1	81.8	130.7	190.9	196.3
P62318	Small nuclear ribonucleoprotein Sm D3 OS=Homo sapiens GN=SNRPD3 PE=1 SV=1	53	8	63.9	54.9	63.3	77.7	129.2	146.5	269.5
P62328	Thymosin beta-4 OS=Homo sapiens GN=TMSB4X PE=1 SV=2	57	7	44.4	46.3	117.4	99.7	151.4	232.4	108.1
P62330	ADP-ribosylation factor 6 OS=Homo sapiens GN=ARF6 PE=1 SV=2	87	18	76.0	124.9	129.5	69.8	106.9	71.0	33.7
P62333	26S protease regulatory subunit 10B OS=Homo sapiens GN=PSMC6 PE=1 SV=1	79	35	93.9	69.3	83.3	106.3	73.8	91.1	106.0
P62424	60S ribosomal protein L7a OS=Homo sapiens GN=RPL7A PE=1 SV=2	67	33	50.3	49.8	52.8	92.8	143.1	165.0	216.3
P62487	DNA-directed RNA polymerase II subunit RPB7 OS=Homo sapiens GN=POLR2G PE=1 SV=1	52	8	81.7	73.6	112.9	103.7	126.8	152.8	191.0
P62495	Eukaryotic peptide chain release factor subunit 1 OS=Homo sapiens GN=ETF1 PE=1 SV=3	60	29	70.0	48.3	61.6	67.6	76.5	99.6	165.6
P62633	Cellular nucleic acid-binding protein OS=Homo sapiens GN=CNBP PE=1 SV=1	67	13	71.1	74.0	88.2	90.0	74.4	132.7	91.4
P62701	40S ribosomal protein S4, X isoform OS=Homo sapiens GN=RPS4X PE=1 SV=2	83	38	52.0	53.6	55.0	79.5	128.4	136.0	188.9
P62750	60S ribosomal protein L23a OS=Homo sapiens GN=RPL23A PE=1 SV=1	65	25	46.6	63.1	57.9	72.9	147.2	142.3	236.8
P62753	40S ribosomal protein S6 OS=Homo sapiens GN=RPS6 PE=1 SV=1	60	32	40.7	43.6	47.9	99.6	120.5	175.1	182.7
P62805	Histone H4 OS=Homo sapiens GN=HIST1H4A PE=1 SV=2	69	19	176.4	87.4	69.7	53.2	66.5	69.9	147.9
P62820	Ras-related protein Rab-1A OS=Homo sapiens GN=RAB1A PE=1 SV=3	89	29	84.9	98.4	131.8	115.4	137.6	95.5	65.5
P62826	GTP-binding nuclear protein Ran OS=Homo sapiens GN=RAN PE=1 SV=3	60	19	95.8	62.3	128.5	154.5	109.1	105.0	126.9
P62829	60S ribosomal protein L23 OS=Homo sapiens GN=RPL23 PE=1 SV=1	80	18	51.1	53.8	74.3	106.0	149.8	151.3	211.5
P62834	Ras-related protein Rap-1A OS=Homo sapiens GN=RAP1A PE=1 SV=1	85	21	72.1	117.0	150.6	128.6	208.6	89.4	29.8
P62841	40S ribosomal protein S15 OS=Homo sapiens GN=RPS15 PE=1 SV=2	72	8	46.7	56.1	54.4	77.2	122.4	132.5	170.7
P62847	40S ribosomal protein S24 OS=Homo sapiens GN=RPS24 PE=1 SV=1	45	9	56.3	64.5	62.6	77.2	155.4	110.1	257.9
P62851	40S ribosomal protein S25 OS=Homo sapiens GN=RPS25 PE=1 SV=1	58	17	38.9	52.7	51.3	64.9	139.6	178.9	250.9
P62854	40S ribosomal protein S26 OS=Homo sapiens GN=RPS26 PE=1 SV=3	52	7	113.6	54.0	63.9	69.4	123.5	137.9	214.5
P62857	40S ribosomal protein S28 OS=Homo sapiens GN=RPS28 PE=1 SV=1	72	9	46.8	59.3	66.7	73.3	162.7	183.6	248.8
P62861	40S ribosomal protein S30 OS=Homo sapiens GN=FAU PE=1 SV=1	20	4	54.4	58.8	68.1	77.9	168.4	136.0	205.5
P62873	Guanine nucleotide-binding protein G(I)/G(S)/G(T) subunit beta-1 OS=Homo sapiens GN=GNB1 PE=1 SV=3	71	20	79.2	135.7	150.5	142.2	152.1	63.3	34.9
P62879	Guanine nucleotide-binding protein G(I)/G(S)/G(T) subunit beta-2 OS=Homo sapiens GN=GNB2 PE=1 SV=3	70	20	78.4	114.1	148.8	144.9	141.7	62.6	44.4
P62888	60S ribosomal protein L30 OS=Homo sapiens GN=RPL30 PE=1 SV=2	85	16	51.0	48.7	55.0	66.6	137.9	158.4	247.0
P62899	60S ribosomal protein L31 OS=Homo sapiens GN=RPL31 PE=1 SV=1	57	13	48.6	55.8	50.8	65.7	136.6	123.1	225.2
P62906	60S ribosomal protein L10a OS=Homo sapiens GN=RPL10A PE=1 SV=2	64	24	57.9	57.4	62.8	85.3	134.0	165.7	193.3
P62910	60S ribosomal protein L32 OS=Homo sapiens GN=RPL32 PE=1 SV=2	53	14	65.4	54.9	47.2	56.6	116.0	127.3	237.1
P62913	60S ribosomal protein L11 OS=Homo sapiens GN=RPL11 PE=1 SV=2	75	19	50.4	56.8	54.4	75.9	140.3	171.0	245.1
P62917	60S ribosomal protein L8 OS=Homo sapiens GN=RPL8 PE=1 SV=2	62	29	54.8	45.9	45.8	102.1	81.9	111.2	187.9
P62937	Peptidyl-prolyl cis-trans isomerase A OS=Homo sapiens GN=PPIA PE=1 SV=2	90	20	108.2	80.3	105.5	186.1	99.5	88.4	111.0
P62979	Ubiquitin-40S ribosomal protein S27a OS=Homo sapiens GN=RPS27A PE=1 SV=2	84	22	92.6	76.0	102.2	113.9	110.2	101.1	77.2
P62993	Growth factor receptor-bound protein 2 OS=Homo sapiens GN=GRB2 PE=1 SV=1	89	23	85.9	92.5	129.2	171.2	131.1	111.6	87.8
P62995	Transformer-2 protein homolog beta OS=Homo sapiens GN=TRA2B PE=1 SV=1	55	24	51.3	54.1	47.6	66.4	113.0	135.0	194.7
P63000	Ras-related C3 botulinum toxin substrate 1 OS=Homo sapiens GN=RAC1 PE=1 SV=1	66	15	80.0	91.0	116.7	201.4	145.5	70.4	51.6
P63010	AP-2 complex subunit beta OS=Homo sapiens GN=AP2B1 PE=1 SV=1	62	77	69.2	90.5	114.9	81.8	105.0	87.8	95.3
P63027	Vesicle-associated membrane protein 2 OS=Homo sapiens GN=VAMP2 PE=1 SV=3	46	7	34.9	53.6	65.3	261.2	165.2	117.7	110.0
P63104	14-3-3 protein zeta/delta OS=Homo sapiens GN=YWHAZ PE=1 SV=1	78	31	79.0	83.4	125.2	154.9	128.1	121.3	103.0
P63151	Serine/threonine-protein phosphatase 2A 55 kDa regulatory subunit B alpha isoform OS=Homo sapiens GN=PPP2R2A PE=1 SV=1	67	25	74.5	82.4	88.2	54.7	55.2	82.8	113.5
P63167	Dynein light chain 1, cytoplasmic OS=Homo sapiens GN=DYNLL1 PE=1 SV=1	74	12	134.6	139.4	121.3	72.4	118.2	55.4	81.1
P63173	60S ribosomal protein L38 OS=Homo sapiens GN=RPL38 PE=1 SV=2	57	8	46.7	59.1	61.3	81.3	144.2	156.4	251.8
P63208	S-phase kinase-associated protein 1 OS=Homo sapiens GN=SKP1 PE=1 SV=2	97	19	61.7	62.1	87.9	121.7	79.5	112.8	114.6
P63218	Guanine nucleotide-binding protein G(I)/G(S)/G(O) subunit gamma-5 OS=Homo sapiens GN=GNG5 PE=1 SV=3	76	7	59.0	87.0	150.9	244.0	156.7	74.5	35.7
P63220	40S ribosomal protein S21 OS=Homo sapiens GN=RPS21 PE=1 SV=1	71	10	31.8	34.8	45.1	244.4	106.0	225.0	142.9
P63241	Eukaryotic translation initiation factor 5A-1 OS=Homo sapiens GN=EIF5A PE=1 SV=2	72	19	103.7	121.4	118.3	78.8	112.4	117.0	118.4
P63244	Guanine nucleotide-binding protein subunit beta-2-like 1 OS=Homo sapiens GN=GNB2L1 PE=1 SV=3	88	34	49.6	42.6	49.3	55.9	88.2	125.1	172.1
P63279	SUMO-conjugating enzyme UBC9 OS=Homo sapiens GN=UBE2I PE=1 SV=1	80	15	102.7	89.3	102.8	130.3	113.0	110.5	99.5
P63313	Thymosin beta-10 OS=Homo sapiens GN=TMSB10 PE=1 SV=2	48	7	56.5	61.5	124.0	111.1	128.4	210.3	108.0
P67809	Nuclease-sensitive element-binding protein 1 OS=Homo sapiens GN=YBX1 PE=1 SV=3	65	27	51.4	44.3	51.4	87.0	125.7	192.2	217.6
P67812	Signal peptidase complex catalytic subunit SEC11A OS=Homo sapiens GN=SEC11A PE=1 SV=1	40	13	61.7	45.5	94.5	98.5	113.0	69.5	19.8
P67870	Casein kinase II subunit beta OS=Homo sapiens GN=CSNK2B PE=1 SV=1	49	9	103.0	86.1	120.2	153.8	117.7	98.4	119.2
P67936	Tropomyosin alpha-4 chain OS=Homo sapiens GN=TPM4 PE=1 SV=3	88	47	75.7	73.4	115.0	152.0	103.5	128.5	92.3
P68036	Ubiquitin-conjugating enzyme E2 L3 OS=Homo sapiens GN=UBE2L3 PE=1 SV=1	83	16	85.6	85.3	114.2	116.8	93.7	110.7	95.8
P68104	Elongation factor 1-alpha 1 OS=Homo sapiens GN=EEF1A1 PE=1 SV=1	79	40	79.5	77.7	80.3	66.2	77.4	98.4	153.3
P68366	Tubulin alpha-4A chain OS=Homo sapiens GN=TUBA4A PE=1 SV=1	64	34	146.6	114.9	133.6	123.9	98.0	87.9	95.1
P68371	Tubulin beta-4B chain OS=Homo sapiens GN=TUBB4B PE=1 SV=1	85	40	130.0	112.8	124.4	140.6	96.2	85.5	100.6
P68400	Casein kinase II subunit alpha OS=Homo sapiens GN=CSNK2A1 PE=1 SV=1	60	21	103.9	89.1	136.9	149.2	116.8	81.6	137.2
P68431	Histone H3.1 OS=Homo sapiens GN=HIST1H3A PE=1 SV=2	81	19	136.3	68.2	53.7	61.3	66.6	81.0	137.5
P78310	Coxsackievirus and adenovirus receptor OS=Homo sapiens GN=CXADR PE=1 SV=1	51	16	73.6	113.3	149.2	189.9	170.8	92.7	43.2
P78316	Nucleolar protein 14 OS=Homo sapiens GN=NOP14 PE=1 SV=3	26	23	65.0	66.1	76.0	79.4	127.0	191.9	213.8
P78318	Immunoglobulin-binding protein 1 OS=Homo sapiens GN=IGBP1 PE=1 SV=1	46	13	92.5	76.6	99.3	101.1	66.3	78.2	83.4
P78330	Phosphoserine phosphatase OS=Homo sapiens GN=PSPH PE=1 SV=2	44	10	58.3	61.3	98.8	59.5	70.8	126.2	112.6
P78332	RNA-binding protein 6 OS=Homo sapiens GN=RBM6 PE=1 SV=5	35	38	52.7	51.0	57.9	69.9	100.1	154.4	166.4
P78344	Eukaryotic translation initiation factor 4 gamma 2 OS=Homo sapiens GN=EIF4G2 PE=1 SV=1	70	65	81.5	88.9	89.0	84.8	129.5	133.6	152.3
P78346	Ribonuclease P protein subunit p30 OS=Homo sapiens GN=RPP30 PE=1 SV=1	72	19	64.5	57.4	65.7	52.6	84.2	109.9	187.8
P78347	General transcription factor II-I OS=Homo sapiens GN=GTF2I PE=1 SV=2	62	65	200.4	123.8	118.9	89.7	81.2	62.8	45.3
P78356	Phosphatidylinositol 5-phosphate 4-kinase type-2 beta OS=Homo sapiens GN=PIP4K2B PE=1 SV=1	37	19	101.9	116.9	143.2	117.2	121.0	43.6	31.7
P78362	SRSF protein kinase 2 OS=Homo sapiens GN=SRPK2 PE=1 SV=3	39	30	53.1	47.2	52.2	76.1	123.1	160.1	190.0
P78368	Casein kinase I isoform gamma-2 OS=Homo sapiens GN=CSNK1G2 PE=1 SV=1	63	24	58.0	85.8	106.3	266.7	152.2	103.6	50.9
P78371	T-complex protein 1 subunit beta OS=Homo sapiens GN=CCT2 PE=1 SV=4	88	54	84.0	70.8	99.3	106.9	69.2	86.5	79.7
P78406	mRNA export factor OS=Homo sapiens GN=RAE1 PE=1 SV=1	63	25	105.3	84.1	98.0	105.5	132.3	116.1	124.8
P78417	Glutathione S-transferase omega-1 OS=Homo sapiens GN=GSTO1 PE=1 SV=2	69	25	99.1	89.6	125.8	100.3	98.3	79.8	142.5
P78527	DNA-dependent protein kinase catalytic subunit OS=Homo sapiens GN=PRKDC PE=1 SV=3	59	286	72.7	65.4	71.9	92.2	109.5	169.1	155.3
P78536	Disintegrin and metalloproteinase domain-containing protein 17 OS=Homo sapiens GN=ADAM17 PE=1 SV=1	28	18	62.4	78.7	96.1	141.1	141.2	79.8	26.4
P78537	Biogenesis of lysosome-related organelles complex 1 subunit 1 OS=Homo sapiens GN=BLOC1S1 PE=1 SV=2	56	6	68.8	88.9	127.5	230.8	171.6	94.6	84.8
P78559	Microtubule-associated protein 1A OS=Homo sapiens GN=MAP1A PE=1 SV=6	56	122	66.9	66.2	74.7	95.9	121.4	161.5	198.9
P80217	Interferon-induced 35 kDa protein OS=Homo sapiens GN=IFI35 PE=1 SV=5	63	18	83.1	94.7	129.2	134.0	149.7	105.2	90.1
P80303	Nucleobindin-2 OS=Homo sapiens GN=NUCB2 PE=1 SV=2	69	40	83.4	130.2	122.6	104.8	151.1	85.0	68.9
P80404	4-aminobutyrate aminotransferase, mitochondrial OS=Homo sapiens GN=ABAT PE=1 SV=3	67	29	357.4	311.1	123.4	51.1	9.4	8.7	12.0
P81877	Single-stranded DNA-binding protein 2 OS=Homo sapiens GN=SSBP2 PE=1 SV=2	19	6	43.7	40.1	60.6	92.6	81.6	190.4	329.5
P82094	TATA element modulatory factor OS=Homo sapiens GN=TMF1 PE=1 SV=2	64	73	104.9	183.2	167.5	114.7	62.5	43.8	13.5
P82650	28S ribosomal protein S22, mitochondrial OS=Homo sapiens GN=MRPS22 PE=1 SV=1	69	31	228.7	274.4	130.4	36.5	11.5	20.8	17.1
P82663	28S ribosomal protein S25, mitochondrial OS=Homo sapiens GN=MRPS25 PE=1 SV=1	73	13	324.7	307.6	122.3	61.2	12.6	10.1	15.9
P82673	28S ribosomal protein S35, mitochondrial OS=Homo sapiens GN=MRPS35 PE=1 SV=1	57	19	320.9	343.1	120.4	45.6	10.0	3.7	9.1
P82675	28S ribosomal protein S5, mitochondrial OS=Homo sapiens GN=MRPS5 PE=1 SV=2	53	21	281.3	233.9	123.1	76.9	40.9	35.0	41.4
P82912	28S ribosomal protein S11, mitochondrial OS=Homo sapiens GN=MRPS11 PE=1 SV=2	43	7	166.0	302.9	169.1	31.9	9.5	22.0	15.5
P82914	28S ribosomal protein S15, mitochondrial OS=Homo sapiens GN=MRPS15 PE=1 SV=1	40	17	301.8	274.7	158.6	43.2	9.9	10.8	12.7
P82933	28S ribosomal protein S9, mitochondrial OS=Homo sapiens GN=MRPS9 PE=1 SV=2	63	29	228.2	303.7	169.0	39.4	10.5	15.9	11.7
P82979	SAP domain-containing ribonucleoprotein OS=Homo sapiens GN=SARNP PE=1 SV=3	52	15	71.5	51.9	67.1	102.0	148.8	199.1	157.6
P83111	Serine beta-lactamase-like protein LACTB, mitochondrial OS=Homo sapiens GN=LACTB PE=1 SV=2	46	21	297.6	274.4	130.9	51.3	26.0	16.3	27.3
P83436	Conserved oligomeric Golgi complex subunit 7 OS=Homo sapiens GN=COG7 PE=1 SV=1	44	23	77.1	74.5	82.7	31.9	32.5	87.2	74.3
P83731	60S ribosomal protein L24 OS=Homo sapiens GN=RPL24 PE=1 SV=1	52	15	50.5	45.0	55.3	117.3	122.5	158.6	175.6
P83881	60S ribosomal protein L36a OS=Homo sapiens GN=RPL36A PE=1 SV=2	50	16	27.9	32.3	60.5	82.1	175.2	193.8	204.1
P83916	Chromobox protein homolog 1 OS=Homo sapiens GN=CBX1 PE=1 SV=1	56	12	99.9	79.6	113.6	150.8	108.1	139.5	112.7
P84085	ADP-ribosylation factor 5 OS=Homo sapiens GN=ARF5 PE=1 SV=2	85	16	77.4	106.5	106.9	54.0	52.6	60.0	77.4
P84090	Enhancer of rudimentary homolog OS=Homo sapiens GN=ERH PE=1 SV=1	70	7	59.8	39.0	43.8	88.0	95.1	127.5	172.2
P84095	Rho-related GTP-binding protein RhoG OS=Homo sapiens GN=RHOG PE=1 SV=1	88	18	58.8	78.6	96.1	142.8	164.7	111.7	118.2
P84098	60S ribosomal protein L19 OS=Homo sapiens GN=RPL19 PE=1 SV=1	55	20	55.7	60.8	53.4	105.0	112.8	93.8	276.3
P84103	Serine/arginine-rich splicing factor 3 OS=Homo sapiens GN=SRSF3 PE=1 SV=1	51	15	56.9	49.6	51.8	114.0	130.5	160.7	181.4
P85037	Forkhead box protein K1 OS=Homo sapiens GN=FOXK1 PE=1 SV=1	53	29	109.4	113.4	103.6	132.8	119.0	114.4	135.8
P98155	Very low-density lipoprotein receptor OS=Homo sapiens GN=VLDLR PE=1 SV=1	47	34	49.7	53.4	65.4	79.4	125.4	131.8	92.6
P98171	Rho GTPase-activating protein 4 OS=Homo sapiens GN=ARHGAP4 PE=1 SV=2	45	36	63.6	65.3	70.9	46.0	48.8	97.7	140.2
P98175	RNA-binding protein 10 OS=Homo sapiens GN=RBM10 PE=1 SV=3	56	51	51.4	52.2	61.5	83.9	118.6	167.0	215.6
P98194	Calcium-transporting ATPase type 2C member 1 OS=Homo sapiens GN=ATP2C1 PE=1 SV=3	44	35	87.3	112.5	130.8	131.7	155.1	100.5	76.5
P98196	Probable phospholipid-transporting ATPase IH OS=Homo sapiens GN=ATP11A PE=1 SV=3	27	25	52.7	61.6	100.4	99.9	133.3	112.6	77.1
P99999	Cytochrome c OS=Homo sapiens GN=CYCS PE=1 SV=2	73	14	224.1	314.2	125.3	44.4	12.0	16.3	18.8
PH009	Gag polyprotein OS=HIV GN=Gag	86	44	61.2	15.8	25.6	13.7	15.0	31.5	25.9
Q00013	55 kDa erythrocyte membrane protein OS=Homo sapiens GN=MPP1 PE=1 SV=2	92	39	70.9	104.4	118.9	88.0	91.4	71.1	37.1
Q00059	Transcription factor A, mitochondrial OS=Homo sapiens GN=TFAM PE=1 SV=1	59	29	224.3	323.2	139.0	50.1	12.0	15.9	14.3
Q00169	Phosphatidylinositol transfer protein alpha isoform OS=Homo sapiens GN=PITPNA PE=1 SV=2	57	17	81.4	39.3	129.5	177.0	118.4	140.1	87.8
Q00325	Phosphate carrier protein, mitochondrial OS=Homo sapiens GN=SLC25A3 PE=1 SV=2	60	30	234.6	251.1	152.5	52.6	16.5	17.6	15.2
Q00341	Vigilin OS=Homo sapiens GN=HDLBP PE=1 SV=2	68	105	48.9	60.7	60.5	83.9	150.8	151.7	179.6
Q00403	Transcription initiation factor IIB OS=Homo sapiens GN=GTF2B PE=1 SV=1	72	22	82.5	72.2	77.7	120.9	108.4	160.1	195.5
Q00534	Cyclin-dependent kinase 6 OS=Homo sapiens GN=CDK6 PE=1 SV=1	59	20	110.5	96.5	125.0	107.2	84.9	83.3	81.2
Q00535	Cyclin-dependent-like kinase 5 OS=Homo sapiens GN=CDK5 PE=1 SV=3	69	21	105.9	102.2	111.0	99.6	96.2	84.9	94.7
Q00537	Cyclin-dependent kinase 17 OS=Homo sapiens GN=CDK17 PE=1 SV=2	48	22	101.2	121.2	133.0	87.3	96.1	63.1	46.7
Q00577	Transcriptional activator protein Pur-alpha OS=Homo sapiens GN=PURA PE=1 SV=2	58	18	71.4	67.3	88.0	127.7	157.0	157.0	123.9
Q00610	Clathrin heavy chain 1 OS=Homo sapiens GN=CLTC PE=1 SV=5	69	127	95.2	102.0	134.9	111.9	92.3	75.2	71.7
Q00653	Nuclear factor NF-kappa-B p100 subunit OS=Homo sapiens GN=NFKB2 PE=1 SV=4	48	32	86.7	82.4	104.6	104.7	79.9	101.0	72.8
Q00688	Peptidyl-prolyl cis-trans isomerase FKBP3 OS=Homo sapiens GN=FKBP3 PE=1 SV=1	83	33	53.6	54.2	58.2	72.9	147.4	193.4	218.8
Q00765	Receptor expression-enhancing protein 5 OS=Homo sapiens GN=REEP5 PE=1 SV=3	31	12	68.1	84.9	122.4	131.3	216.7	127.9	60.2
Q00796	Sorbitol dehydrogenase OS=Homo sapiens GN=SORD PE=1 SV=4	71	22	90.5	86.6	114.9	97.6	99.3	101.8	117.9
Q00839	Heterogeneous nuclear ribonucleoprotein U OS=Homo sapiens GN=HNRNPU PE=1 SV=6	63	66	58.4	49.3	48.3	54.0	90.2	140.3	188.8
Q01081	Splicing factor U2AF 35 kDa subunit OS=Homo sapiens GN=U2AF1 PE=1 SV=3	44	11	56.0	50.5	50.5	144.4	113.6	197.8	191.0
Q01082	Spectrin beta chain, non-erythrocytic 1 OS=Homo sapiens GN=SPTBN1 PE=1 SV=2	80	251	89.8	131.7	181.9	190.5	107.7	48.0	37.1
Q01085	Nucleolysin TIAR OS=Homo sapiens GN=TIAL1 PE=1 SV=1	54	19	62.5	52.6	60.6	86.5	101.3	142.3	168.8
Q01105	Protein SET OS=Homo sapiens GN=SET PE=1 SV=3	39	16	103.9	87.4	129.2	172.6	100.3	70.5	141.5
Q01130	Serine/arginine-rich splicing factor 2 OS=Homo sapiens GN=SRSF2 PE=1 SV=4	36	10	86.4	65.5	61.3	203.8	95.7	118.5	193.8
Q01167	Forkhead box protein K2 OS=Homo sapiens GN=FOXK2 PE=1 SV=3	38	18	136.1	119.9	108.4	138.6	118.1	96.6	95.8
Q01196	Runt-related transcription factor 1 OS=Homo sapiens GN=RUNX1 PE=1 SV=3	58	21	117.6	107.0	69.3	62.7	52.2	77.8	56.0
Q01433	AMP deaminase 2 OS=Homo sapiens GN=AMPD2 PE=1 SV=2	44	34	97.2	84.1	124.0	194.9	108.0	117.2	97.3
Q01469	Fatty acid-binding protein, epidermal OS=Homo sapiens GN=FABP5 PE=1 SV=3	87	24	76.7	71.3	88.2	94.7	49.8	82.8	84.8
Q01518	Adenylyl cyclase-associated protein 1 OS=Homo sapiens GN=CAP1 PE=1 SV=5	63	42	66.7	63.6	93.9	83.9	80.4	115.3	119.0
Q01581	Hydroxymethylglutaryl-CoA synthase, cytoplasmic OS=Homo sapiens GN=HMGCS1 PE=1 SV=2	61	29	88.3	78.9	116.8	115.7	106.5	143.5	106.2
Q01650	Large neutral amino acids transporter small subunit 1 OS=Homo sapiens GN=SLC7A5 PE=1 SV=2	10	7	46.9	59.7	78.5	59.2	53.0	71.7	12.5
Q01658	Protein Dr1 OS=Homo sapiens GN=DR1 PE=1 SV=1	39	8	105.7	76.4	118.4	247.0	75.2	81.4	143.5
Q01780	Exosome component 10 OS=Homo sapiens GN=EXOSC10 PE=1 SV=2	66	55	63.7	53.2	62.5	80.4	110.5	171.6	221.2
Q01813	ATP-dependent 6-phosphofructokinase, platelet type OS=Homo sapiens GN=PFKP PE=1 SV=2	60	61	100.7	95.5	116.3	127.5	108.7	94.7	122.0
Q01826	DNA-binding protein SATB1 OS=Homo sapiens GN=SATB1 PE=1 SV=1	46	27	181.5	104.6	107.9	72.1	71.5	75.8	68.5
Q01844	RNA-binding protein EWS OS=Homo sapiens GN=EWSR1 PE=1 SV=1	19	13	46.7	50.5	58.4	58.9	169.7	266.1	184.0
Q01970	1-phosphatidylinositol 4,5-bisphosphate phosphodiesterase beta-3 OS=Homo sapiens GN=PLCB3 PE=1 SV=2	41	45	59.8	52.0	60.7	42.3	38.4	82.2	69.6
Q02040	A-kinase anchor protein 17A OS=Homo sapiens GN=AKAP17A PE=1 SV=2	21	14	46.1	49.0	53.7	81.3	155.3	239.6	243.2
Q02127	Dihydroorotate dehydrogenase (quinone), mitochondrial OS=Homo sapiens GN=DHODH PE=1 SV=3	69	26	223.7	282.7	147.4	56.6	23.0	23.4	15.2
Q02218	2-oxoglutarate dehydrogenase, mitochondrial OS=Homo sapiens GN=OGDH PE=1 SV=3	64	65	252.0	299.2	152.9	41.2	12.2	14.5	17.7
Q02224	Centromere-associated protein E OS=Homo sapiens GN=CENPE PE=1 SV=2	43	111	55.9	56.2	52.6	54.3	65.6	108.2	103.4
Q02241	Kinesin-like protein KIF23 OS=Homo sapiens GN=KIF23 PE=1 SV=3	64	49	156.2	211.5	135.9	60.7	32.8	40.1	51.3
Q02252	Methylmalonate-semialdehyde dehydrogenase [acylating], mitochondrial OS=Homo sapiens GN=ALDH6A1 PE=1 SV=2	61	32	288.9	297.3	131.3	49.6	19.5	13.3	17.5
Q02338	D-beta-hydroxybutyrate dehydrogenase, mitochondrial OS=Homo sapiens GN=BDH1 PE=1 SV=3	65	21	342.9	267.4	120.6	58.3	29.3	16.2	16.0
Q02543	60S ribosomal protein L18a OS=Homo sapiens GN=RPL18A PE=1 SV=2	73	23	52.6	38.6	37.5	23.1	46.5	76.2	108.4
Q02750	Dual specificity mitogen-activated protein kinase kinase 1 OS=Homo sapiens GN=MAP2K1 PE=1 SV=2	66	25	103.8	98.5	101.0	82.8	85.6	68.9	83.5
Q02790	Peptidyl-prolyl cis-trans isomerase FKBP4 OS=Homo sapiens GN=FKBP4 PE=1 SV=3	85	55	107.8	95.3	138.5	118.5	115.5	87.5	145.4
Q02809	Procollagen-lysine,2-oxoglutarate 5-dioxygenase 1 OS=Homo sapiens GN=PLOD1 PE=1 SV=2	40	24	62.7	87.2	108.9	96.0	134.7	80.6	31.9
Q02878	60S ribosomal protein L6 OS=Homo sapiens GN=RPL6 PE=1 SV=3	66	32	51.1	56.5	61.2	101.7	138.2	169.0	239.3
Q02880	DNA topoisomerase 2-beta OS=Homo sapiens GN=TOP2B PE=1 SV=3	45	73	224.0	123.0	95.7	67.5	83.9	93.5	98.4
Q02978	Mitochondrial 2-oxoglutarate/malate carrier protein OS=Homo sapiens GN=SLC25A11 PE=1 SV=3	67	20	301.3	267.6	126.4	58.5	24.9	20.5	25.5
Q03252	Lamin-B2 OS=Homo sapiens GN=LMNB2 PE=1 SV=4	68	54	129.3	112.5	97.7	59.8	66.0	58.3	45.4
Q03426	Mevalonate kinase OS=Homo sapiens GN=MVK PE=1 SV=1	42	12	113.1	104.5	134.5	146.8	109.4	123.2	85.1
Q03518	Antigen peptide transporter 1 OS=Homo sapiens GN=TAP1 PE=1 SV=2	35	20	68.6	82.1	110.1	144.8	131.5	80.8	27.3
Q03519	Antigen peptide transporter 2 OS=Homo sapiens GN=TAP2 PE=1 SV=1	31	22	86.8	104.0	138.2	130.3	182.8	96.9	59.2
Q04206	Transcription factor p65 OS=Homo sapiens GN=RELA PE=1 SV=2	34	19	92.0	96.9	113.8	104.7	79.5	83.9	72.2
Q04323	UBX domain-containing protein 1 OS=Homo sapiens GN=UBXN1 PE=1 SV=2	47	12	63.6	67.7	93.4	155.7	121.5	145.7	146.1
Q04446	1,4-alpha-glucan-branching enzyme OS=Homo sapiens GN=GBE1 PE=1 SV=3	36	22	59.6	53.2	120.9	171.7	80.7	127.6	99.1
Q04637	Eukaryotic translation initiation factor 4 gamma 1 OS=Homo sapiens GN=EIF4G1 PE=1 SV=4	50	92	54.1	56.2	62.1	71.8	127.4	182.1	171.4
Q04656	Copper-transporting ATPase 1 OS=Homo sapiens GN=ATP7A PE=1 SV=3	28	34	45.5	58.7	85.1	83.7	118.8	137.1	80.8
Q04726	Transducin-like enhancer protein 3 OS=Homo sapiens GN=TLE3 PE=1 SV=2	29	16	91.3	74.3	135.9	150.3	106.5	148.3	106.1
Q04727	Transducin-like enhancer protein 4 OS=Homo sapiens GN=TLE4 PE=1 SV=3	28	13	100.2	65.8	112.3	217.7	88.9	134.2	83.7
Q04759	Protein kinase C theta type OS=Homo sapiens GN=PRKCQ PE=1 SV=3	60	43	97.3	126.3	143.6	97.6	136.2	53.2	72.1
Q04760	Lactoylglutathione lyase OS=Homo sapiens GN=GLO1 PE=1 SV=4	55	12	68.0	69.1	69.4	63.5	47.7	65.6	76.5
Q04837	Single-stranded DNA-binding protein, mitochondrial OS=Homo sapiens GN=SSBP1 PE=1 SV=1	72	17	358.3	273.9	127.1	55.3	19.4	9.1	19.8
Q04864	Proto-oncogene c-Rel OS=Homo sapiens GN=REL PE=1 SV=1	35	20	129.8	118.8	148.1	151.6	101.4	90.9	93.8
Q04917	14-3-3 protein eta OS=Homo sapiens GN=YWHAH PE=1 SV=4	72	26	90.7	85.4	125.6	159.1	144.1	125.7	90.9
Q05086	Ubiquitin-protein ligase E3A OS=Homo sapiens GN=UBE3A PE=1 SV=4	53	41	99.9	92.1	125.0	105.0	91.5	110.9	102.8
Q05519	Serine/arginine-rich splicing factor 11 OS=Homo sapiens GN=SRSF11 PE=1 SV=1	28	15	38.8	42.9	47.1	83.3	146.5	215.2	225.9
Q05655	Protein kinase C delta type OS=Homo sapiens GN=PRKCD PE=1 SV=2	43	30	104.0	107.2	112.3	146.0	87.6	89.7	43.8
Q06124	Tyrosine-protein phosphatase non-receptor type 11 OS=Homo sapiens GN=PTPN11 PE=1 SV=2	70	45	94.0	88.9	137.1	139.6	112.7	109.8	103.4
Q06136	3-ketodihydrosphingosine reductase OS=Homo sapiens GN=KDSR PE=1 SV=1	29	8	69.6	82.7	123.9	110.1	202.5	139.5	47.4
Q06203	Amidophosphoribosyltransferase OS=Homo sapiens GN=PPAT PE=1 SV=1	52	28	88.7	81.9	99.3	119.8	83.7	96.5	98.6
Q06210	Glutamine--fructose-6-phosphate aminotransferase [isomerizing] 1 OS=Homo sapiens GN=GFPT1 PE=1 SV=3	62	38	99.0	92.9	132.0	109.7	109.5	121.9	101.4
Q06265	Exosome complex component RRP45 OS=Homo sapiens GN=EXOSC9 PE=1 SV=3	31	12	115.0	80.0	113.6	89.5	117.8	147.5	215.4
Q06323	Proteasome activator complex subunit 1 OS=Homo sapiens GN=PSME1 PE=1 SV=1	74	22	70.3	67.6	106.3	67.6	98.9	131.5	97.2
Q06330	Recombining binding protein suppressor of hairless OS=Homo sapiens GN=RBPJ PE=1 SV=3	20	8	212.9	136.8	113.0	110.9	97.5	114.0	83.1
Q06481	Amyloid-like protein 2 OS=Homo sapiens GN=APLP2 PE=1 SV=2	18	13	54.8	69.0	72.8	122.9	199.2	150.6	89.4
Q06546	GA-binding protein alpha chain OS=Homo sapiens GN=GABPA PE=1 SV=1	36	13	104.4	95.2	117.6	167.7	105.3	108.8	128.2
Q06587	E3 ubiquitin-protein ligase RING1 OS=Homo sapiens GN=RING1 PE=1 SV=2	39	10	186.2	151.7	125.7	120.8	83.3	99.4	85.3
Q06787	Fragile X mental retardation protein 1 OS=Homo sapiens GN=FMR1 PE=1 SV=1	50	35	45.6	47.2	45.2	67.2	138.7	176.7	171.5
Q06830	Peroxiredoxin-1 OS=Homo sapiens GN=PRDX1 PE=1 SV=1	80	26	81.8	83.0	122.1	152.4	106.9	124.5	100.7
Q07020	60S ribosomal protein L18 OS=Homo sapiens GN=RPL18 PE=1 SV=2	53	18	45.5	43.6	55.6	98.0	124.8	210.5	205.6
Q07065	Cytoskeleton-associated protein 4 OS=Homo sapiens GN=CKAP4 PE=1 SV=2	68	41	75.9	105.7	127.9	162.3	200.5	86.6	28.9
Q07666	KH domain-containing, RNA-binding, signal transduction-associated protein 1 OS=Homo sapiens GN=KHDRBS1 PE=1 SV=1	44	24	65.9	48.9	47.2	95.0	151.8	200.1	202.3
Q07864	DNA polymerase epsilon catalytic subunit A OS=Homo sapiens GN=POLE PE=1 SV=5	14	24	97.8	94.9	131.1	142.7	112.0	135.3	113.4
Q07866	Kinesin light chain 1 OS=Homo sapiens GN=KLC1 PE=1 SV=2	60	48	85.7	83.3	95.8	84.2	80.8	94.0	108.4
Q07954	Prolow-density lipoprotein receptor-related protein 1 OS=Homo sapiens GN=LRP1 PE=1 SV=2	20	68	57.9	64.0	83.3	115.6	175.0	176.0	111.3
Q07955	Serine/arginine-rich splicing factor 1 OS=Homo sapiens GN=SRSF1 PE=1 SV=2	57	25	75.1	59.2	66.8	100.1	125.8	174.0	146.2
Q07960	Rho GTPase-activating protein 1 OS=Homo sapiens GN=ARHGAP1 PE=1 SV=1	56	23	103.4	92.7	130.7	142.4	121.3	127.0	89.7
Q08170	Serine/arginine-rich splicing factor 4 OS=Homo sapiens GN=SRSF4 PE=1 SV=2	36	28	48.0	40.4	38.9	59.6	76.9	172.0	302.8
Q08211	ATP-dependent RNA helicase A OS=Homo sapiens GN=DHX9 PE=1 SV=4	64	90	59.5	50.8	52.9	65.2	118.3	155.4	197.7
Q08257	Quinone oxidoreductase OS=Homo sapiens GN=CRYZ PE=1 SV=1	73	26	214.7	199.8	124.1	88.6	62.8	62.5	53.4
Q08357	Sodium-dependent phosphate transporter 2 OS=Homo sapiens GN=SLC20A2 PE=1 SV=1	17	8	47.5	46.0	87.2	60.4	44.8	72.1	41.9
Q08378	Golgin subfamily A member 3 OS=Homo sapiens GN=GOLGA3 PE=1 SV=2	51	67	87.3	93.2	96.8	104.0	87.1	122.6	139.9
Q08379	Golgin subfamily A member 2 OS=Homo sapiens GN=GOLGA2 PE=1 SV=3	51	44	110.6	184.1	131.2	129.0	106.1	86.9	90.5
Q08380	Galectin-3-binding protein OS=Homo sapiens GN=LGALS3BP PE=1 SV=1	42	21	59.8	92.8	145.7	193.7	185.3	76.4	45.7
Q08431	Lactadherin OS=Homo sapiens GN=MFGE8 PE=1 SV=2	68	21	88.9	114.5	118.9	86.1	130.9	56.2	70.7
Q08722	Leukocyte surface antigen CD47 OS=Homo sapiens GN=CD47 PE=1 SV=1	18	12	78.7	106.8	124.4	188.7	160.4	78.4	54.7
Q08752	Peptidyl-prolyl cis-trans isomerase D OS=Homo sapiens GN=PPID PE=1 SV=3	70	28	84.3	79.9	85.0	72.2	57.2	78.9	96.0
Q08881	Tyrosine-protein kinase ITK/TSK OS=Homo sapiens GN=ITK PE=1 SV=1	63	42	74.3	89.6	132.6	135.6	151.2	73.3	33.7
Q08945	FACT complex subunit SSRP1 OS=Homo sapiens GN=SSRP1 PE=1 SV=1	49	43	125.9	109.4	100.9	55.3	61.6	64.7	111.4
Q08AF3	Schlafen family member 5 OS=Homo sapiens GN=SLFN5 PE=1 SV=1	41	39	108.6	94.8	90.7	74.1	90.8	103.6	102.2
Q08AM6	Protein VAC14 homolog OS=Homo sapiens GN=VAC14 PE=1 SV=1	45	28	75.7	77.7	99.0	87.1	113.6	95.1	82.5
Q08J23	tRNA (cytosine(34)-C(5))-methyltransferase OS=Homo sapiens GN=NSUN2 PE=1 SV=2	83	68	80.0	86.5	76.1	67.2	76.6	95.1	232.4
Q09028	Histone-binding protein RBBP4 OS=Homo sapiens GN=RBBP4 PE=1 SV=3	63	19	91.0	79.2	88.3	99.5	67.1	102.6	112.5
Q09161	Nuclear cap-binding protein subunit 1 OS=Homo sapiens GN=NCBP1 PE=1 SV=1	51	39	58.0	52.6	57.8	56.9	102.7	156.2	160.7
Q09328	Alpha-1,6-mannosylglycoprotein 6-beta-N-acetylglucosaminyltransferase A OS=Homo sapiens GN=MGAT5 PE=2 SV=1	35	23	88.5	108.5	133.7	150.1	123.6	112.9	77.1
Q09472	Histone acetyltransferase p300 OS=Homo sapiens GN=EP300 PE=1 SV=2	22	37	92.9	87.7	86.7	102.6	132.3	153.9	135.5
Q09666	Neuroblast differentiation-associated protein AHNAK OS=Homo sapiens GN=AHNAK PE=1 SV=2	71	242	86.6	118.2	142.9	149.6	145.8	69.0	31.7
Q0VDF9	Heat shock 70 kDa protein 14 OS=Homo sapiens GN=HSPA14 PE=1 SV=1	67	37	67.2	64.9	67.7	66.7	84.5	116.4	177.5
Q10469	Alpha-1,6-mannosyl-glycoprotein 2-beta-N-acetylglucosaminyltransferase OS=Homo sapiens GN=MGAT2 PE=1 SV=1	40	20	108.4	147.7	153.6	126.9	112.0	82.4	71.2
Q10471	Polypeptide N-acetylgalactosaminyltransferase 2 OS=Homo sapiens GN=GALNT2 PE=1 SV=1	63	48	96.1	142.8	133.4	88.2	79.5	79.6	69.5
Q10472	Polypeptide N-acetylgalactosaminyltransferase 1 OS=Homo sapiens GN=GALNT1 PE=1 SV=1	42	22	92.9	174.9	154.0	83.8	120.9	76.6	81.0
Q10567	AP-1 complex subunit beta-1 OS=Homo sapiens GN=AP1B1 PE=1 SV=2	55	62	78.5	85.0	113.7	91.0	108.5	104.8	97.8
Q10570	Cleavage and polyadenylation specificity factor subunit 1 OS=Homo sapiens GN=CPSF1 PE=1 SV=2	42	58	79.3	78.9	76.1	66.0	104.6	131.5	171.6
Q10589	Bone marrow stromal antigen 2 OS=Homo sapiens GN=BST2 PE=1 SV=1	20	6	63.3	104.1	131.8	156.8	224.3	117.2	101.4
Q10713	Mitochondrial-processing peptidase subunit alpha OS=Homo sapiens GN=PMPCA PE=1 SV=2	68	31	324.8	302.4	126.5	46.5	9.0	6.7	6.5
Q12765	Secernin-1 OS=Homo sapiens GN=SCRN1 PE=1 SV=2	34	12	94.3	93.3	103.8	128.6	82.5	106.8	96.7
Q12768	WASH complex subunit strumpellin OS=Homo sapiens GN=KIAA0196 PE=1 SV=1	32	32	71.0	64.9	87.4	69.5	69.3	83.8	73.6
Q12769	Nuclear pore complex protein Nup160 OS=Homo sapiens GN=NUP160 PE=1 SV=3	33	36	132.3	97.1	114.0	79.1	85.9	75.7	54.5
Q12770	Sterol regulatory element-binding protein cleavage-activating protein OS=Homo sapiens GN=SCAP PE=1 SV=4	27	22	89.2	100.3	118.6	156.2	183.7	96.5	36.4
Q12788	Transducin beta-like protein 3 OS=Homo sapiens GN=TBL3 PE=1 SV=2	65	42	99.7	67.8	66.0	75.5	123.6	173.3	163.1
Q12789	General transcription factor 3C polypeptide 1 OS=Homo sapiens GN=GTF3C1 PE=1 SV=4	41	74	110.9	95.5	92.8	69.5	80.0	101.6	83.7
Q12797	Aspartyl/asparaginyl beta-hydroxylase OS=Homo sapiens GN=ASPH PE=1 SV=3	36	23	66.3	82.5	95.5	103.5	117.6	71.2	18.6
Q12802	A-kinase anchor protein 13 OS=Homo sapiens GN=AKAP13 PE=1 SV=2	30	57	73.2	79.0	98.8	112.6	134.1	156.8	148.2
Q12834	Cell division cycle protein 20 homolog OS=Homo sapiens GN=CDC20 PE=1 SV=2	47	17	81.0	76.7	65.6	54.8	70.7	118.2	190.2
Q12846	Syntaxin-4 OS=Homo sapiens GN=STX4 PE=1 SV=2	48	16	74.5	116.9	147.3	133.3	164.4	62.9	32.7
Q12849	G-rich sequence factor 1 OS=Homo sapiens GN=GRSF1 PE=1 SV=3	70	27	327.5	292.5	106.2	55.4	24.5	24.8	34.8
Q12851	Mitogen-activated protein kinase kinase kinase kinase 2 OS=Homo sapiens GN=MAP4K2 PE=1 SV=2	27	17	135.1	116.3	117.2	174.4	125.1	111.9	92.9
Q12872	Splicing factor, suppressor of white-apricot homolog OS=Homo sapiens GN=SFSWAP PE=1 SV=3	31	26	49.9	50.6	69.2	96.9	151.4	193.3	192.3
Q12873	Chromodomain-helicase-DNA-binding protein 3 OS=Homo sapiens GN=CHD3 PE=1 SV=3	23	41	112.1	87.4	93.0	42.6	45.8	59.7	75.8
Q12874	Splicing factor 3A subunit 3 OS=Homo sapiens GN=SF3A3 PE=1 SV=1	65	31	57.7	52.6	69.2	88.7	120.6	169.9	204.5
Q12882	Dihydropyrimidine dehydrogenase [NADP(+)] OS=Homo sapiens GN=DPYD PE=1 SV=2	22	19	97.2	91.6	131.8	170.7	122.7	124.2	135.7
Q12888	Tumor suppressor p53-binding protein 1 OS=Homo sapiens GN=TP53BP1 PE=1 SV=2	24	30	139.0	92.3	91.2	116.1	108.5	160.9	101.9
Q12899	Tripartite motif-containing protein 26 OS=Homo sapiens GN=TRIM26 PE=1 SV=1	47	20	130.0	120.1	120.3	130.4	111.9	90.4	99.0
Q12904	Aminoacyl tRNA synthase complex-interacting multifunctional protein 1 OS=Homo sapiens GN=AIMP1 PE=1 SV=2	81	25	76.8	80.6	87.9	130.4	111.1	123.2	226.3
Q12905	Interleukin enhancer-binding factor 2 OS=Homo sapiens GN=ILF2 PE=1 SV=2	84	32	44.1	45.9	49.3	63.1	150.4	196.4	226.5
Q12906	Interleukin enhancer-binding factor 3 OS=Homo sapiens GN=ILF3 PE=1 SV=3	74	68	42.8	40.9	43.2	57.9	124.8	180.6	186.3
Q12907	Vesicular integral-membrane protein VIP36 OS=Homo sapiens GN=LMAN2 PE=1 SV=1	62	22	70.5	109.1	102.5	64.2	99.1	79.2	60.1
Q12912	Lymphoid-restricted membrane protein OS=Homo sapiens GN=LRMP PE=1 SV=3	48	19	65.0	64.4	91.9	161.0	143.5	81.3	25.5
Q12931	Heat shock protein 75 kDa, mitochondrial OS=Homo sapiens GN=TRAP1 PE=1 SV=3	68	49	305.8	280.4	135.1	46.4	15.4	13.7	13.8
Q12959	Disks large homolog 1 OS=Homo sapiens GN=DLG1 PE=1 SV=2	54	39	80.0	98.1	117.3	108.7	94.4	66.4	19.9
Q12972	Nuclear inhibitor of protein phosphatase 1 OS=Homo sapiens GN=PPP1R8 PE=1 SV=2	49	15	84.7	69.0	113.7	153.1	128.9	148.7	115.9
Q12974	Protein tyrosine phosphatase type IVA 2 OS=Homo sapiens GN=PTP4A2 PE=1 SV=1	56	9	102.1	124.2	153.4	168.8	169.4	74.2	43.2
Q12979	Active breakpoint cluster region-related protein OS=Homo sapiens GN=ABR PE=2 SV=2	31	24	58.9	59.4	89.5	63.0	58.1	96.5	66.7
Q12981	Vesicle transport protein SEC20 OS=Homo sapiens GN=BNIP1 PE=1 SV=3	70	18	56.2	58.1	79.9	78.1	112.6	85.3	29.3
Q12986	Transcriptional repressor NF-X1 OS=Homo sapiens GN=NFX1 PE=1 SV=2	52	46	58.8	60.6	62.3	76.7	99.6	153.1	158.0
Q12996	Cleavage stimulation factor subunit 3 OS=Homo sapiens GN=CSTF3 PE=1 SV=1	49	29	53.3	40.4	44.5	44.6	88.9	115.8	101.0
Q13011	Delta(3,5)-Delta(2,4)-dienoyl-CoA isomerase, mitochondrial OS=Homo sapiens GN=ECH1 PE=1 SV=2	74	21	236.8	234.3	133.8	101.1	65.8	27.0	19.0
Q13033	Striatin-3 OS=Homo sapiens GN=STRN3 PE=1 SV=3	28	22	78.1	102.3	127.0	127.6	145.5	91.3	47.8
Q13043	Serine/threonine-protein kinase 4 OS=Homo sapiens GN=STK4 PE=1 SV=2	62	29	125.6	116.6	128.8	137.2	130.5	109.2	95.9
Q13045	Protein flightless-1 homolog OS=Homo sapiens GN=FLII PE=1 SV=2	51	56	87.0	90.9	103.3	91.6	83.4	94.4	123.5
Q13057	Bifunctional coenzyme A synthase OS=Homo sapiens GN=COASY PE=1 SV=4	40	13	194.3	192.0	175.3	90.0	71.7	63.6	87.7
Q13085	Acetyl-CoA carboxylase 1 OS=Homo sapiens GN=ACACA PE=1 SV=2	32	58	112.1	96.6	128.0	134.0	109.1	106.2	88.4
Q13094	Lymphocyte cytosolic protein 2 OS=Homo sapiens GN=LCP2 PE=1 SV=1	52	29	76.7	75.0	90.5	93.8	71.4	76.6	70.2
Q13098	COP9 signalosome complex subunit 1 OS=Homo sapiens GN=GPS1 PE=1 SV=4	44	25	90.3	72.2	101.4	89.9	71.4	89.2	128.9
Q13107	Ubiquitin carboxyl-terminal hydrolase 4 OS=Homo sapiens GN=USP4 PE=1 SV=3	20	17	104.2	82.5	143.0	87.0	129.2	133.8	129.5
Q13111	Chromatin assembly factor 1 subunit A OS=Homo sapiens GN=CHAF1A PE=1 SV=2	37	23	124.9	105.4	87.0	67.9	82.6	107.0	85.2
Q13112	Chromatin assembly factor 1 subunit B OS=Homo sapiens GN=CHAF1B PE=1 SV=1	37	18	147.2	88.6	99.9	97.2	103.5	116.5	168.6
Q13123	Protein Red OS=Homo sapiens GN=IK PE=1 SV=3	56	33	59.8	55.5	57.5	72.6	115.8	165.8	193.9
Q13131	5'-AMP-activated protein kinase catalytic subunit alpha-1 OS=Homo sapiens GN=PRKAA1 PE=1 SV=4	52	29	102.7	99.1	117.3	120.2	101.7	72.5	61.3
Q13136	Liprin-alpha-1 OS=Homo sapiens GN=PPFIA1 PE=1 SV=1	48	57	74.1	87.4	108.6	114.9	106.1	93.1	85.9
Q13137	Calcium-binding and coiled-coil domain-containing protein 2 OS=Homo sapiens GN=CALCOCO2 PE=1 SV=1	61	29	68.8	90.9	133.6	125.5	182.6	121.6	62.4
Q13144	Translation initiation factor eIF-2B subunit epsilon OS=Homo sapiens GN=EIF2B5 PE=1 SV=3	29	18	133.0	94.1	120.7	89.3	154.2	167.2	123.0
Q13148	TAR DNA-binding protein 43 OS=Homo sapiens GN=TARDBP PE=1 SV=1	63	20	68.1	72.1	62.6	64.7	84.5	98.9	109.0
Q13151	Heterogeneous nuclear ribonucleoprotein A0 OS=Homo sapiens GN=HNRNPA0 PE=1 SV=1	62	25	163.6	51.5	54.9	39.4	89.7	118.2	214.5
Q13153	Serine/threonine-protein kinase PAK 1 OS=Homo sapiens GN=PAK1 PE=1 SV=2	56	28	98.6	104.0	135.9	161.4	141.4	103.0	83.0
Q13155	Aminoacyl tRNA synthase complex-interacting multifunctional protein 2 OS=Homo sapiens GN=AIMP2 PE=1 SV=2	66	18	92.3	49.0	80.7	84.3	74.9	127.8	230.6
Q13158	FAS-associated death domain protein OS=Homo sapiens GN=FADD PE=1 SV=1	63	7	108.0	109.0	127.7	186.2	111.9	117.8	113.5
Q13162	Peroxiredoxin-4 OS=Homo sapiens GN=PRDX4 PE=1 SV=1	67	23	63.2	91.8	99.6	88.9	109.6	67.8	23.5
Q13177	Serine/threonine-protein kinase PAK 2 OS=Homo sapiens GN=PAK2 PE=1 SV=3	74	41	107.1	106.8	124.9	159.9	116.0	95.0	81.4
Q13185	Chromobox protein homolog 3 OS=Homo sapiens GN=CBX3 PE=1 SV=4	68	15	123.7	86.3	101.4	140.0	96.8	121.0	138.2
Q13190	Syntaxin-5 OS=Homo sapiens GN=STX5 PE=1 SV=2	49	14	90.6	99.0	126.5	146.3	155.3	116.1	68.1
Q13200	26S proteasome non-ATPase regulatory subunit 2 OS=Homo sapiens GN=PSMD2 PE=1 SV=3	71	58	91.0	82.8	104.8	88.1	79.2	98.9	109.3
Q13206	Probable ATP-dependent RNA helicase DDX10 OS=Homo sapiens GN=DDX10 PE=1 SV=2	48	39	70.2	73.1	63.9	33.1	32.6	70.1	128.6
Q13217	DnaJ homolog subfamily C member 3 OS=Homo sapiens GN=DNAJC3 PE=1 SV=1	73	41	82.5	95.7	129.6	166.1	186.2	79.0	29.0
Q13239	Src-like-adapter OS=Homo sapiens GN=SLA PE=1 SV=3	40	9	76.9	75.5	97.3	93.0	82.2	88.9	47.0
Q13242	Serine/arginine-rich splicing factor 9 OS=Homo sapiens GN=SRSF9 PE=1 SV=1	70	24	61.7	54.5	57.4	75.2	132.2	174.6	200.8
Q13243	Serine/arginine-rich splicing factor 5 OS=Homo sapiens GN=SRSF5 PE=1 SV=1	49	16	62.5	58.7	48.4	48.4	63.3	111.1	133.7
Q13247	Serine/arginine-rich splicing factor 6 OS=Homo sapiens GN=SRSF6 PE=1 SV=2	46	25	61.0	55.5	59.1	113.8	130.6	174.7	218.0
Q13257	Mitotic spindle assembly checkpoint protein MAD2A OS=Homo sapiens GN=MAD2L1 PE=1 SV=1	35	9	107.5	73.0	121.3	190.5	107.4	109.2	86.4
Q13263	Transcription intermediary factor 1-beta OS=Homo sapiens GN=TRIM28 PE=1 SV=5	70	51	101.4	80.6	119.7	136.2	91.1	117.1	163.6
Q13277	Syntaxin-3 OS=Homo sapiens GN=STX3 PE=1 SV=3	36	11	69.2	94.9	116.2	150.8	168.7	118.9	89.9
Q13283	Ras GTPase-activating protein-binding protein 1 OS=Homo sapiens GN=G3BP1 PE=1 SV=1	70	34	44.6	55.6	58.5	83.1	179.7	182.7	187.5
Q13287	N-myc-interactor OS=Homo sapiens GN=NMI PE=1 SV=2	73	20	67.4	76.4	107.7	117.1	115.4	108.4	74.9
Q13303	Voltage-gated potassium channel subunit beta-2 OS=Homo sapiens GN=KCNAB2 PE=1 SV=2	75	31	153.5	103.7	140.4	87.1	129.4	65.3	65.6
Q13308	Inactive tyrosine-protein kinase 7 OS=Homo sapiens GN=PTK7 PE=1 SV=2	53	53	73.0	91.1	123.7	115.0	116.4	72.8	25.9
Q13309	S-phase kinase-associated protein 2 OS=Homo sapiens GN=SKP2 PE=1 SV=2	37	12	116.3	86.3	114.3	146.8	107.9	111.4	79.8
Q13310	Polyadenylate-binding protein 4 OS=Homo sapiens GN=PABPC4 PE=1 SV=1	68	54	51.7	63.0	59.3	68.0	128.7	147.4	231.0
Q13332	Receptor-type tyrosine-protein phosphatase S OS=Homo sapiens GN=PTPRS PE=1 SV=3	30	37	85.5	100.9	147.6	179.0	180.3	84.9	54.3
Q13347	Eukaryotic translation initiation factor 3 subunit I OS=Homo sapiens GN=EIF3I PE=1 SV=1	87	25	79.9	77.0	91.7	91.5	85.6	97.0	146.6
Q13356	Peptidyl-prolyl cis-trans isomerase-like 2 OS=Homo sapiens GN=PPIL2 PE=1 SV=1	59	25	85.7	75.5	67.9	56.3	81.1	114.8	146.7
Q13363	C-terminal-binding protein 1 OS=Homo sapiens GN=CTBP1 PE=1 SV=2	48	19	159.0	102.7	131.0	135.6	94.9	83.6	112.5
Q13370	cGMP-inhibited 3',5'-cyclic phosphodiesterase B OS=Homo sapiens GN=PDE3B PE=1 SV=2	30	23	71.6	93.1	119.5	170.4	180.2	104.6	49.4
Q13395	Probable methyltransferase TARBP1 OS=Homo sapiens GN=TARBP1 PE=1 SV=1	21	26	67.8	81.2	74.7	47.6	56.8	74.9	97.6
Q13409	Cytoplasmic dynein 1 intermediate chain 2 OS=Homo sapiens GN=DYNC1I2 PE=1 SV=3	52	22	119.7	117.7	121.9	119.3	125.3	107.5	100.6
Q13416	Origin recognition complex subunit 2 OS=Homo sapiens GN=ORC2 PE=1 SV=2	29	14	144.9	98.1	89.9	111.7	103.9	111.9	135.4
Q13418	Integrin-linked protein kinase OS=Homo sapiens GN=ILK PE=1 SV=2	47	22	92.9	80.0	128.6	188.8	168.6	80.7	47.7
Q13422	DNA-binding protein Ikaros OS=Homo sapiens GN=IKZF1 PE=1 SV=1	46	17	162.0	115.8	148.4	153.1	82.9	92.2	44.8
Q13423	NAD(P) transhydrogenase, mitochondrial OS=Homo sapiens GN=NNT PE=1 SV=3	51	68	293.7	286.7	131.1	70.2	26.2	18.2	15.7
Q13425	Beta-2-syntrophin OS=Homo sapiens GN=SNTB2 PE=1 SV=1	47	24	96.4	130.5	163.4	175.3	153.7	49.6	20.4
Q13426	DNA repair protein XRCC4 OS=Homo sapiens GN=XRCC4 PE=1 SV=2	41	16	108.7	94.2	96.1	92.8	96.8	86.3	107.2
Q13427	Peptidyl-prolyl cis-trans isomerase G OS=Homo sapiens GN=PPIG PE=1 SV=2	28	21	80.6	71.8	52.5	58.3	121.0	98.1	314.9
Q13428	Treacle protein OS=Homo sapiens GN=TCOF1 PE=1 SV=3	43	63	101.1	87.1	85.5	122.7	121.7	131.5	95.2
Q13435	Splicing factor 3B subunit 2 OS=Homo sapiens GN=SF3B2 PE=1 SV=2	60	60	62.6	54.2	64.9	90.4	107.2	129.4	225.7
Q13438	Protein OS-9 OS=Homo sapiens GN=OS9 PE=1 SV=1	53	27	55.9	63.3	75.8	69.0	78.7	81.8	21.2
Q13439	Golgin subfamily A member 4 OS=Homo sapiens GN=GOLGA4 PE=1 SV=1	26	48	74.4	73.3	83.9	68.6	44.6	85.6	98.6
Q13442	28 kDa heat- and acid-stable phosphoprotein OS=Homo sapiens GN=PDAP1 PE=1 SV=1	73	21	64.3	57.7	72.4	157.8	127.3	129.4	238.5
Q13449	Limbic system-associated membrane protein OS=Homo sapiens GN=LSAMP PE=1 SV=2	40	12	65.7	45.4	55.5	41.6	37.5	81.1	107.1
Q13451	Peptidyl-prolyl cis-trans isomerase FKBP5 OS=Homo sapiens GN=FKBP5 PE=1 SV=2	59	28	100.8	98.4	128.6	139.0	115.4	119.6	113.3
Q13459	Unconventional myosin-IXb OS=Homo sapiens GN=MYO9B PE=1 SV=3	32	57	108.7	115.7	102.6	81.6	83.6	111.8	157.4
Q13464	Rho-associated protein kinase 1 OS=Homo sapiens GN=ROCK1 PE=1 SV=1	56	85	81.7	85.7	119.7	151.8	105.5	84.7	70.1
Q13472	DNA topoisomerase 3-alpha OS=Homo sapiens GN=TOP3A PE=1 SV=1	20	20	192.5	155.9	104.8	93.1	82.7	101.6	101.7
Q13492	Phosphatidylinositol-binding clathrin assembly protein OS=Homo sapiens GN=PICALM PE=1 SV=2	53	27	72.6	75.1	104.0	107.1	68.3	78.3	33.8
Q13496	Myotubularin OS=Homo sapiens GN=MTM1 PE=1 SV=2	46	24	84.2	92.9	148.5	130.4	172.6	84.5	63.9
Q13501	Sequestosome-1 OS=Homo sapiens GN=SQSTM1 PE=1 SV=1	40	9	91.8	108.4	126.0	151.3	125.7	111.8	86.1
Q13505	Metaxin-1 OS=Homo sapiens GN=MTX1 PE=1 SV=2	44	19	307.1	283.4	136.8	73.7	25.2	10.9	4.1
Q13510	Acid ceramidase OS=Homo sapiens GN=ASAH1 PE=1 SV=5	52	24	76.4	114.2	153.2	143.1	162.4	50.8	16.3
Q13523	Serine/threonine-protein kinase PRP4 homolog OS=Homo sapiens GN=PRPF4B PE=1 SV=3	39	49	43.3	42.5	46.2	38.1	86.5	133.8	153.7
Q13526	Peptidyl-prolyl cis-trans isomerase NIMA-interacting 1 OS=Homo sapiens GN=PIN1 PE=1 SV=1	71	10	96.7	105.6	129.4	149.2	108.4	113.5	115.8
Q13535	Serine/threonine-protein kinase ATR OS=Homo sapiens GN=ATR PE=1 SV=3	12	24	111.8	94.7	102.8	101.4	123.7	108.4	136.0
Q13547	Histone deacetylase 1 OS=Homo sapiens GN=HDAC1 PE=1 SV=1	59	25	94.8	89.8	88.5	46.7	54.3	75.0	95.5
Q13555	Calcium/calmodulin-dependent protein kinase type II subunit gamma OS=Homo sapiens GN=CAMK2G PE=1 SV=3	43	21	106.2	75.0	81.6	85.3	111.6	147.5	102.0
Q13561	Dynactin subunit 2 OS=Homo sapiens GN=DCTN2 PE=1 SV=4	76	34	91.7	99.2	113.1	131.2	91.2	92.8	86.4
Q13564	NEDD8-activating enzyme E1 regulatory subunit OS=Homo sapiens GN=NAE1 PE=1 SV=1	53	21	75.3	66.4	116.6	155.1	107.0	147.0	120.7
Q13573	SNW domain-containing protein 1 OS=Homo sapiens GN=SNW1 PE=1 SV=1	58	34	84.8	73.3	75.7	123.7	118.9	148.4	186.4
Q13574	Diacylglycerol kinase zeta OS=Homo sapiens GN=DGKZ PE=1 SV=3	34	27	71.3	44.2	56.8	48.6	43.8	83.2	86.3
Q13576	Ras GTPase-activating-like protein IQGAP2 OS=Homo sapiens GN=IQGAP2 PE=1 SV=4	67	121	89.4	113.7	155.8	139.8	133.0	61.5	41.0
Q13586	Stromal interaction molecule 1 OS=Homo sapiens GN=STIM1 PE=1 SV=3	62	48	79.1	101.0	121.3	138.9	146.7	69.4	30.2
Q13588	GRB2-related adapter protein OS=Homo sapiens GN=GRAP PE=1 SV=1	56	11	106.6	115.2	132.3	144.1	137.0	94.2	97.0
Q13595	Transformer-2 protein homolog alpha OS=Homo sapiens GN=TRA2A PE=1 SV=1	45	17	57.0	51.0	58.3	89.9	141.5	204.1	165.5
Q13596	Sorting nexin-1 OS=Homo sapiens GN=SNX1 PE=1 SV=3	52	29	89.3	78.3	130.8	197.4	106.1	128.2	81.1
Q13601	KRR1 small subunit processome component homolog OS=Homo sapiens GN=KRR1 PE=1 SV=4	40	21	71.7	54.3	54.6	63.0	145.5	194.1	224.3
Q13608	Peroxisome assembly factor 2 OS=Homo sapiens GN=PEX6 PE=1 SV=2	44	28	100.7	148.9	160.3	174.5	154.0	41.3	27.5
Q13610	Periodic tryptophan protein 1 homolog OS=Homo sapiens GN=PWP1 PE=1 SV=1	41	17	71.7	70.1	93.5	103.9	133.3	183.6	200.5
Q13613	Myotubularin-related protein 1 OS=Homo sapiens GN=MTMR1 PE=1 SV=4	41	23	70.6	77.1	91.1	80.7	71.3	87.9	70.6
Q13616	Cullin-1 OS=Homo sapiens GN=CUL1 PE=1 SV=2	50	38	104.3	87.9	107.8	92.8	109.8	107.7	163.0
Q13617	Cullin-2 OS=Homo sapiens GN=CUL2 PE=1 SV=2	53	41	84.4	88.3	104.2	66.2	74.9	87.4	120.2
Q13618	Cullin-3 OS=Homo sapiens GN=CUL3 PE=1 SV=2	57	49	80.2	78.6	104.1	103.6	134.0	123.1	101.2
Q13619	Cullin-4A OS=Homo sapiens GN=CUL4A PE=1 SV=3	52	43	94.0	80.0	98.5	88.7	86.9	100.6	137.7
Q13620	Cullin-4B OS=Homo sapiens GN=CUL4B PE=1 SV=4	39	37	71.2	61.9	79.1	77.4	66.1	108.0	108.7
Q13625	Apoptosis-stimulating of p53 protein 2 OS=Homo sapiens GN=TP53BP2 PE=1 SV=2	20	16	47.7	50.3	52.4	17.7	16.0	70.6	68.2
Q13627	Dual specificity tyrosine-phosphorylation-regulated kinase 1A OS=Homo sapiens GN=DYRK1A PE=1 SV=2	32	26	111.4	100.8	121.4	127.8	131.9	118.4	116.6
Q13630	GDP-L-fucose synthase OS=Homo sapiens GN=TSTA3 PE=1 SV=1	37	11	104.1	77.9	120.3	148.2	106.5	118.9	91.7
Q13642	Four and a half LIM domains protein 1 OS=Homo sapiens GN=FHL1 PE=1 SV=4	46	17	96.4	105.5	137.6	120.1	124.6	134.6	89.9
Q13685	Angio-associated migratory cell protein OS=Homo sapiens GN=AAMP PE=1 SV=2	38	12	126.2	114.8	129.2	160.9	95.7	98.2	116.9
Q13724	Mannosyl-oligosaccharide glucosidase OS=Homo sapiens GN=MOGS PE=1 SV=5	62	44	83.5	107.2	130.6	140.6	200.7	79.2	29.6
Q13740	CD166 antigen OS=Homo sapiens GN=ALCAM PE=1 SV=2	52	26	98.1	169.2	175.1	156.5	135.3	51.0	28.3
Q13765	Nascent polypeptide-associated complex subunit alpha OS=Homo sapiens GN=NACA PE=1 SV=1	39	12	123.1	81.7	85.7	83.5	91.9	102.9	225.8
Q13769	THO complex subunit 5 homolog OS=Homo sapiens GN=THOC5 PE=1 SV=2	54	35	67.6	59.5	55.9	51.8	125.3	156.2	184.0
Q13795	ADP-ribosylation factor-related protein 1 OS=Homo sapiens GN=ARFRP1 PE=1 SV=1	42	8	60.2	87.9	90.3	84.8	90.3	117.7	74.3
Q13813	Spectrin alpha chain, non-erythrocytic 1 OS=Homo sapiens GN=SPTAN1 PE=1 SV=3	84	298	91.1	123.8	155.8	141.9	98.6	46.8	35.1
Q13823	Nucleolar GTP-binding protein 2 OS=Homo sapiens GN=GNL2 PE=1 SV=1	43	34	53.7	61.5	61.6	72.5	98.9	158.2	313.2
Q13838	Spliceosome RNA helicase DDX39B OS=Homo sapiens GN=DDX39B PE=1 SV=1	68	37	83.2	74.9	86.3	88.1	104.4	135.8	132.1
Q13867	Bleomycin hydrolase OS=Homo sapiens GN=BLMH PE=1 SV=1	47	25	71.8	69.4	87.6	74.6	63.2	86.0	105.8
Q13868	Exosome complex component RRP4 OS=Homo sapiens GN=EXOSC2 PE=1 SV=2	47	12	66.1	51.8	71.6	89.0	107.3	151.6	227.1
Q13884	Beta-1-syntrophin OS=Homo sapiens GN=SNTB1 PE=1 SV=3	44	22	78.4	111.6	127.2	152.4	107.0	68.0	29.6
Q13889	General transcription factor IIH subunit 3 OS=Homo sapiens GN=GTF2H3 PE=1 SV=2	27	8	94.3	80.8	87.1	101.9	138.2	162.2	159.3
Q13895	Bystin OS=Homo sapiens GN=BYSL PE=1 SV=3	62	30	82.6	73.0	81.7	105.5	91.6	125.4	230.3
Q13907	Isopentenyl-diphosphate Delta-isomerase 1 OS=Homo sapiens GN=IDI1 PE=1 SV=2	60	13	158.5	120.4	138.0	132.7	88.2	89.0	87.6
Q13948	Protein CASP OS=Homo sapiens GN=CUX1 PE=1 SV=2	70	48	70.9	80.0	77.7	55.0	42.5	84.1	42.1
Q13951	Core-binding factor subunit beta OS=Homo sapiens GN=CBFB PE=1 SV=2	53	12	140.1	124.1	118.9	101.4	122.2	128.4	77.6
Q14004	Cyclin-dependent kinase 13 OS=Homo sapiens GN=CDK13 PE=1 SV=2	40	46	49.1	56.2	61.8	75.9	140.6	221.2	202.1
Q14005	Pro-interleukin-16 OS=Homo sapiens GN=IL16 PE=1 SV=4	19	19	87.8	108.0	134.3	123.0	109.9	68.1	62.3
Q14008	Cytoskeleton-associated protein 5 OS=Homo sapiens GN=CKAP5 PE=1 SV=3	64	143	97.8	93.9	93.7	85.2	126.6	124.4	120.7
Q14011	Cold-inducible RNA-binding protein OS=Homo sapiens GN=CIRBP PE=1 SV=1	65	11	49.1	41.1	33.5	12.2	40.5	93.0	100.6
Q14019	Coactosin-like protein OS=Homo sapiens GN=COTL1 PE=1 SV=3	88	22	85.4	86.2	122.5	183.1	109.1	91.0	125.8
Q14103	Heterogeneous nuclear ribonucleoprotein D0 OS=Homo sapiens GN=HNRNPD PE=1 SV=1	49	36	55.8	40.0	51.7	70.5	93.4	141.7	186.1
Q14114	Low-density lipoprotein receptor-related protein 8 OS=Homo sapiens GN=LRP8 PE=1 SV=4	38	25	47.9	80.8	91.2	106.0	197.0	140.5	144.7
Q14118	Dystroglycan OS=Homo sapiens GN=DAG1 PE=1 SV=2	23	18	88.3	116.3	140.9	131.2	155.7	104.1	77.7
Q14126	Desmoglein-2 OS=Homo sapiens GN=DSG2 PE=1 SV=2	41	30	86.1	102.4	140.4	192.1	160.9	94.0	55.8
Q14137	Ribosome biogenesis protein BOP1 OS=Homo sapiens GN=BOP1 PE=1 SV=2	62	37	117.1	50.4	96.0	133.0	110.2	143.3	152.2
Q14139	Ubiquitin conjugation factor E4 A OS=Homo sapiens GN=UBE4A PE=1 SV=2	29	27	105.0	110.3	148.1	154.9	156.7	99.4	55.8
Q14141	Septin-6 OS=Homo sapiens GN=SEPT6 PE=1 SV=4	61	37	81.4	88.3	132.9	155.7	84.3	67.0	31.9
Q14145	Kelch-like ECH-associated protein 1 OS=Homo sapiens GN=KEAP1 PE=1 SV=2	28	14	132.6	108.5	137.3	155.1	117.4	118.3	87.8
Q14151	Scaffold attachment factor B2 OS=Homo sapiens GN=SAFB2 PE=1 SV=1	41	46	51.8	46.4	53.2	60.5	141.2	229.9	215.0
Q14152	Eukaryotic translation initiation factor 3 subunit A OS=Homo sapiens GN=EIF3A PE=1 SV=1	64	114	77.5	71.0	94.7	122.6	122.9	132.8	148.2
Q14155	Rho guanine nucleotide exchange factor 7 OS=Homo sapiens GN=ARHGEF7 PE=1 SV=2	45	27	103.6	97.9	112.6	202.9	116.0	89.5	124.2
Q14156	Protein EFR3 homolog A OS=Homo sapiens GN=EFR3A PE=1 SV=2	27	19	69.0	87.6	105.3	85.9	107.6	70.5	29.7
Q14157	Ubiquitin-associated protein 2-like OS=Homo sapiens GN=UBAP2L PE=1 SV=2	45	41	42.4	42.2	47.9	71.2	138.5	182.1	137.4
Q14160	Protein scribble homolog OS=Homo sapiens GN=SCRIB PE=1 SV=4	52	63	83.2	111.9	149.7	151.7	135.6	65.0	39.0
Q14161	ARF GTPase-activating protein GIT2 OS=Homo sapiens GN=GIT2 PE=1 SV=2	57	37	74.7	78.0	97.0	111.1	96.3	91.4	86.6
Q14165	Malectin OS=Homo sapiens GN=MLEC PE=1 SV=1	59	22	52.7	60.6	85.9	47.9	90.8	87.5	18.8
Q14166	Tubulin--tyrosine ligase-like protein 12 OS=Homo sapiens GN=TTLL12 PE=1 SV=2	62	38	100.3	104.7	127.9	122.0	87.7	107.3	106.9
Q14168	MAGUK p55 subfamily member 2 OS=Homo sapiens GN=MPP2 PE=1 SV=3	48	26	91.4	168.4	189.5	140.0	175.1	88.1	23.5
Q14181	DNA polymerase alpha subunit B OS=Homo sapiens GN=POLA2 PE=1 SV=2	34	18	55.9	72.5	78.9	54.9	47.0	96.8	100.8
Q14191	Werner syndrome ATP-dependent helicase OS=Homo sapiens GN=WRN PE=1 SV=2	31	38	88.1	94.6	93.9	110.1	137.6	140.9	145.0
Q14192	Four and a half LIM domains protein 2 OS=Homo sapiens GN=FHL2 PE=1 SV=3	79	20	81.3	50.5	80.4	115.3	79.8	138.1	93.8
Q14203	Dynactin subunit 1 OS=Homo sapiens GN=DCTN1 PE=1 SV=3	56	75	99.2	97.4	109.6	141.8	96.9	90.5	94.6
Q14204	Cytoplasmic dynein 1 heavy chain 1 OS=Homo sapiens GN=DYNC1H1 PE=1 SV=5	61	297	103.0	110.0	106.2	84.9	79.0	72.8	90.3
Q14232	Translation initiation factor eIF-2B subunit alpha OS=Homo sapiens GN=EIF2B1 PE=1 SV=1	53	15	122.2	100.9	136.4	113.5	121.8	97.4	124.4
Q14240	Eukaryotic initiation factor 4A-II OS=Homo sapiens GN=EIF4A2 PE=1 SV=2	79	35	59.9	44.5	64.9	45.4	63.7	110.4	86.6
Q14241	Transcription elongation factor B polypeptide 3 OS=Homo sapiens GN=TCEB3 PE=1 SV=2	41	35	52.8	35.5	40.8	78.1	72.7	117.7	151.4
Q14247	Src substrate cortactin OS=Homo sapiens GN=CTTN PE=1 SV=2	51	25	94.8	105.0	154.8	190.8	121.7	91.2	56.1
Q14254	Flotillin-2 OS=Homo sapiens GN=FLOT2 PE=1 SV=2	68	35	70.6	88.6	107.3	88.4	87.2	61.8	22.6
Q14257	Reticulocalbin-2 OS=Homo sapiens GN=RCN2 PE=1 SV=1	49	17	71.8	56.1	105.7	195.5	134.3	151.9	37.5
Q14258	E3 ubiquitin/ISG15 ligase TRIM25 OS=Homo sapiens GN=TRIM25 PE=1 SV=2	64	40	55.3	52.0	53.7	69.9	97.0	152.0	178.3
Q14289	Protein-tyrosine kinase 2-beta OS=Homo sapiens GN=PTK2B PE=1 SV=2	36	30	84.8	85.4	100.3	97.0	83.7	83.9	66.0
Q14318	Peptidyl-prolyl cis-trans isomerase FKBP8 OS=Homo sapiens GN=FKBP8 PE=1 SV=2	65	25	109.6	104.5	114.8	117.3	148.3	71.3	33.6
Q14320	Protein FAM50A OS=Homo sapiens GN=FAM50A PE=1 SV=2	33	13	79.9	76.5	100.6	112.9	120.5	149.7	178.1
Q14331	Protein FRG1 OS=Homo sapiens GN=FRG1 PE=1 SV=1	44	14	63.3	84.7	74.0	87.3	122.4	165.8	214.7
Q14344	Guanine nucleotide-binding protein subunit alpha-13 OS=Homo sapiens GN=GNA13 PE=1 SV=2	62	27	87.0	124.4	155.7	174.5	162.4	57.9	38.0
Q14353	Guanidinoacetate N-methyltransferase OS=Homo sapiens GN=GAMT PE=1 SV=1	42	8	134.3	122.4	140.2	161.4	105.7	87.0	106.3
Q14376	UDP-glucose 4-epimerase OS=Homo sapiens GN=GALE PE=1 SV=2	64	18	103.4	96.8	119.8	117.4	113.6	130.2	103.9
Q14444	Caprin-1 OS=Homo sapiens GN=CAPRIN1 PE=1 SV=2	40	35	37.5	43.4	47.8	116.5	151.9	198.0	192.4
Q14493	Histone RNA hairpin-binding protein OS=Homo sapiens GN=SLBP PE=1 SV=1	43	13	67.3	70.4	89.6	103.2	129.5	184.8	166.4
Q14498	RNA-binding protein 39 OS=Homo sapiens GN=RBM39 PE=1 SV=2	57	34	63.3	64.3	64.9	72.9	116.7	142.4	193.3
Q14517	Protocadherin Fat 1 OS=Homo sapiens GN=FAT1 PE=1 SV=2	19	60	62.3	79.1	104.2	117.5	124.1	94.3	47.3
Q14527	Helicase-like transcription factor OS=Homo sapiens GN=HLTF PE=1 SV=2	56	56	83.2	71.0	71.5	74.7	99.2	110.7	183.1
Q14534	Squalene monooxygenase OS=Homo sapiens GN=SQLE PE=1 SV=3	41	19	83.7	105.4	133.1	149.8	208.6	88.3	37.6
Q14554	Protein disulfide-isomerase A5 OS=Homo sapiens GN=PDIA5 PE=1 SV=1	54	34	76.1	92.1	123.5	143.7	166.9	82.9	41.3
Q14558	Phosphoribosyl pyrophosphate synthase-associated protein 1 OS=Homo sapiens GN=PRPSAP1 PE=1 SV=2	62	17	78.7	71.1	80.9	96.7	73.1	116.7	91.5
Q14562	ATP-dependent RNA helicase DHX8 OS=Homo sapiens GN=DHX8 PE=1 SV=1	46	44	58.5	44.2	48.6	50.8	107.2	152.8	195.8
Q14566	DNA replication licensing factor MCM6 OS=Homo sapiens GN=MCM6 PE=1 SV=1	65	60	121.7	87.1	133.0	122.7	102.0	122.0	113.8
Q14571	Inositol 1,4,5-trisphosphate receptor type 2 OS=Homo sapiens GN=ITPR2 PE=1 SV=2	46	113	72.6	82.9	110.6	117.4	138.2	78.6	28.4
Q14573	Inositol 1,4,5-trisphosphate receptor type 3 OS=Homo sapiens GN=ITPR3 PE=1 SV=2	32	72	78.7	72.7	110.6	138.2	143.3	167.5	43.0
Q14642	Type I inositol 1,4,5-trisphosphate 5-phosphatase OS=Homo sapiens GN=INPP5A PE=1 SV=1	37	13	52.5	63.9	92.3	55.8	78.5	69.6	13.3
Q14643	Inositol 1,4,5-trisphosphate receptor type 1 OS=Homo sapiens GN=ITPR1 PE=1 SV=3	35	81	62.0	71.3	93.5	77.0	98.6	83.3	24.2
Q14644	Ras GTPase-activating protein 3 OS=Homo sapiens GN=RASA3 PE=1 SV=3	69	46	72.6	88.7	122.6	142.0	137.4	76.2	29.1
Q14651	Plastin-1 OS=Homo sapiens GN=PLS1 PE=1 SV=2	38	22	85.1	93.9	123.7	119.3	97.0	112.6	88.6
Q14669	E3 ubiquitin-protein ligase TRIP12 OS=Homo sapiens GN=TRIP12 PE=1 SV=1	31	49	96.7	84.3	90.1	80.1	77.4	93.3	94.4
Q14671	Pumilio homolog 1 OS=Homo sapiens GN=PUM1 PE=1 SV=3	36	37	51.3	40.7	45.6	32.3	39.2	89.3	108.4
Q14676	Mediator of DNA damage checkpoint protein 1 OS=Homo sapiens GN=MDC1 PE=1 SV=3	31	30	137.5	99.3	71.1	45.8	53.5	86.2	102.4
Q14677	Clathrin interactor 1 OS=Homo sapiens GN=CLINT1 PE=1 SV=1	38	31	54.6	55.1	62.8	65.2	86.3	134.6	127.4
Q14680	Maternal embryonic leucine zipper kinase OS=Homo sapiens GN=MELK PE=1 SV=3	48	25	82.0	86.8	86.3	73.8	71.0	72.9	71.5
Q14683	Structural maintenance of chromosomes protein 1A OS=Homo sapiens GN=SMC1A PE=1 SV=2	63	85	109.0	77.6	70.3	56.3	67.9	96.8	91.3
Q14684	Ribosomal RNA processing protein 1 homolog B OS=Homo sapiens GN=RRP1B PE=1 SV=3	52	38	83.6	67.3	65.2	85.9	111.2	157.8	155.6
Q14687	Genetic suppressor element 1 OS=Homo sapiens GN=GSE1 PE=1 SV=3	36	30	63.8	62.9	67.1	60.1	43.2	89.5	105.9
Q14690	Protein RRP5 homolog OS=Homo sapiens GN=PDCD11 PE=1 SV=3	38	61	124.0	78.4	66.1	44.7	61.4	91.9	109.5
Q14691	DNA replication complex GINS protein PSF1 OS=Homo sapiens GN=GINS1 PE=1 SV=1	48	9	88.3	97.8	112.6	133.3	114.4	140.3	120.0
Q14692	Ribosome biogenesis protein BMS1 homolog OS=Homo sapiens GN=BMS1 PE=1 SV=1	36	37	93.2	66.8	70.9	101.3	121.5	169.2	225.8
Q14694	Ubiquitin carboxyl-terminal hydrolase 10 OS=Homo sapiens GN=USP10 PE=1 SV=2	60	44	56.6	53.6	66.4	96.6	151.8	170.5	158.9
Q14696	LDLR chaperone MESD OS=Homo sapiens GN=MESDC2 PE=1 SV=2	54	16	80.7	109.8	123.6	151.7	198.2	80.5	29.6
Q14697	Neutral alpha-glucosidase AB OS=Homo sapiens GN=GANAB PE=1 SV=3	73	61	87.1	116.1	125.9	119.6	155.3	59.5	31.1
Q14699	Raftlin OS=Homo sapiens GN=RFTN1 PE=1 SV=4	59	31	62.4	74.9	90.7	71.4	70.1	69.7	22.2
Q14738	Serine/threonine-protein phosphatase 2A 56 kDa regulatory subunit delta isoform OS=Homo sapiens GN=PPP2R5D PE=1 SV=1	42	29	107.9	101.6	124.3	135.4	104.5	108.1	90.6
Q14739	Lamin-B receptor OS=Homo sapiens GN=LBR PE=1 SV=2	29	18	105.8	92.5	112.5	159.5	167.0	85.7	36.7
Q14746	Conserved oligomeric Golgi complex subunit 2 OS=Homo sapiens GN=COG2 PE=1 SV=1	34	17	114.4	116.5	128.5	138.8	115.1	111.9	98.8
Q14761	Protein tyrosine phosphatase receptor type C-associated protein OS=Homo sapiens GN=PTPRCAP PE=1 SV=1	46	7	60.4	69.1	104.2	70.4	79.1	99.6	26.5
Q14764	Major vault protein OS=Homo sapiens GN=MVP PE=1 SV=4	46	30	57.2	67.6	78.3	85.8	146.3	177.0	208.2
Q14789	Golgin subfamily B member 1 OS=Homo sapiens GN=GOLGB1 PE=1 SV=2	74	233	76.4	111.1	115.0	70.8	53.7	74.7	47.3
Q14790	Caspase-8 OS=Homo sapiens GN=CASP8 PE=1 SV=1	59	22	64.2	74.2	76.1	39.0	26.8	70.3	59.0
Q14807	Kinesin-like protein KIF22 OS=Homo sapiens GN=KIF22 PE=1 SV=5	45	22	185.0	146.9	104.5	83.0	102.6	102.1	87.3
Q14839	Chromodomain-helicase-DNA-binding protein 4 OS=Homo sapiens GN=CHD4 PE=1 SV=2	47	78	163.9	113.5	98.1	79.2	86.0	95.1	121.3
Q14847	LIM and SH3 domain protein 1 OS=Homo sapiens GN=LASP1 PE=1 SV=2	73	23	85.6	78.7	138.1	159.2	141.8	87.7	60.2
Q14849	StAR-related lipid transfer protein 3 OS=Homo sapiens GN=STARD3 PE=1 SV=2	36	14	57.2	29.4	44.7	30.5	42.2	162.1	42.2
Q14966	Zinc finger protein 638 OS=Homo sapiens GN=ZNF638 PE=1 SV=2	33	58	75.3	55.0	51.3	56.2	79.4	125.0	129.9
Q14974	Importin subunit beta-1 OS=Homo sapiens GN=KPNB1 PE=1 SV=2	53	41	102.2	88.4	107.3	103.1	82.7	83.6	104.2
Q14978	Nucleolar and coiled-body phosphoprotein 1 OS=Homo sapiens GN=NOLC1 PE=1 SV=2	63	42	93.0	58.4	66.7	118.2	93.2	156.3	173.5
Q14980	Nuclear mitotic apparatus protein 1 OS=Homo sapiens GN=NUMA1 PE=1 SV=2	64	119	184.0	103.0	95.5	105.7	96.6	97.6	95.8
Q14997	Proteasome activator complex subunit 4 OS=Homo sapiens GN=PSME4 PE=1 SV=2	16	21	76.3	68.0	93.3	67.1	66.2	111.3	136.6
Q14BN4	Sarcolemmal membrane-associated protein OS=Homo sapiens GN=SLMAP PE=1 SV=1	67	52	81.8	96.8	110.4	116.5	142.2	86.4	40.5
Q14C86	GTPase-activating protein and VPS9 domain-containing protein 1 OS=Homo sapiens GN=GAPVD1 PE=1 SV=2	31	38	102.2	84.6	117.4	121.8	90.7	99.2	90.4
Q14CB8	Rho GTPase-activating protein 19 OS=Homo sapiens GN=ARHGAP19 PE=1 SV=1	60	26	63.5	72.4	80.2	52.1	61.3	86.7	77.4
Q14CX7	N-alpha-acetyltransferase 25, NatB auxiliary subunit OS=Homo sapiens GN=NAA25 PE=1 SV=1	43	39	63.6	60.1	79.8	90.6	149.4	188.4	152.6
Q15003	Condensin complex subunit 2 OS=Homo sapiens GN=NCAPH PE=1 SV=3	62	39	78.5	83.8	90.1	76.3	82.9	91.0	167.6
Q15004	PCNA-associated factor OS=Homo sapiens GN=KIAA0101 PE=1 SV=1	74	8	132.4	103.5	113.8	120.1	118.9	137.9	127.4
Q15005	Signal peptidase complex subunit 2 OS=Homo sapiens GN=SPCS2 PE=1 SV=3	61	22	54.6	55.9	63.2	38.0	52.9	78.2	32.4
Q15006	ER membrane protein complex subunit 2 OS=Homo sapiens GN=EMC2 PE=1 SV=1	56	16	78.5	82.5	129.3	166.8	224.8	84.4	32.7
Q15007	Pre-mRNA-splicing regulator WTAP OS=Homo sapiens GN=WTAP PE=1 SV=2	51	23	62.3	61.1	78.8	107.2	126.9	150.1	233.9
Q15008	26S proteasome non-ATPase regulatory subunit 6 OS=Homo sapiens GN=PSMD6 PE=1 SV=1	65	35	90.2	79.2	111.1	97.1	80.9	97.4	134.0
Q15018	BRISC complex subunit Abro1 OS=Homo sapiens GN=FAM175B PE=1 SV=2	43	17	112.6	95.9	131.1	169.1	123.0	115.2	82.8
Q15019	Septin-2 OS=Homo sapiens GN=SEPT2 PE=1 SV=1	81	30	93.1	99.4	138.2	194.2	92.8	43.8	22.7
Q15020	Squamous cell carcinoma antigen recognized by T-cells 3 OS=Homo sapiens GN=SART3 PE=1 SV=1	58	50	85.1	80.5	95.4	87.3	78.3	112.1	158.8
Q15021	Condensin complex subunit 1 OS=Homo sapiens GN=NCAPD2 PE=1 SV=3	50	65	97.1	86.3	111.8	117.5	101.6	116.9	147.4
Q15022	Polycomb protein SUZ12 OS=Homo sapiens GN=SUZ12 PE=1 SV=3	35	16	157.1	115.5	86.9	41.0	44.8	51.9	99.6
Q15027	Arf-GAP with coiled-coil, ANK repeat and PH domain-containing protein 1 OS=Homo sapiens GN=ACAP1 PE=1 SV=1	66	48	114.9	113.0	123.0	101.6	128.6	76.1	89.4
Q15029	116 kDa U5 small nuclear ribonucleoprotein component OS=Homo sapiens GN=EFTUD2 PE=1 SV=1	79	76	70.3	66.8	69.1	77.8	131.0	170.5	215.4
Q15031	Probable leucine--tRNA ligase, mitochondrial OS=Homo sapiens GN=LARS2 PE=1 SV=2	57	44	298.3	280.2	140.0	50.5	9.7	10.2	8.6
Q15032	R3H domain-containing protein 1 OS=Homo sapiens GN=R3HDM1 PE=1 SV=3	22	19	37.6	38.2	72.7	174.3	119.0	173.9	221.3
Q15036	Sorting nexin-17 OS=Homo sapiens GN=SNX17 PE=1 SV=1	55	23	84.8	81.2	109.4	50.4	78.8	62.0	56.2
Q15041	ADP-ribosylation factor-like protein 6-interacting protein 1 OS=Homo sapiens GN=ARL6IP1 PE=1 SV=2	34	7	68.0	103.4	123.7	138.8	199.5	92.2	63.4
Q15042	Rab3 GTPase-activating protein catalytic subunit OS=Homo sapiens GN=RAB3GAP1 PE=1 SV=3	47	42	89.8	88.2	116.3	107.1	94.5	90.4	80.8
Q15043	Zinc transporter ZIP14 OS=Homo sapiens GN=SLC39A14 PE=1 SV=3	15	5	63.9	110.9	129.9	111.6	190.3	94.2	48.5
Q15046	Lysine--tRNA ligase OS=Homo sapiens GN=KARS PE=1 SV=3	67	49	67.0	74.6	75.4	80.4	71.5	119.0	200.6
Q15050	Ribosome biogenesis regulatory protein homolog OS=Homo sapiens GN=RRS1 PE=1 SV=2	39	17	81.3	57.2	56.5	67.0	107.0	184.7	245.5
Q15052	Rho guanine nucleotide exchange factor 6 OS=Homo sapiens GN=ARHGEF6 PE=1 SV=2	61	45	100.4	111.1	132.1	144.8	124.9	98.9	108.4
Q15054	DNA polymerase delta subunit 3 OS=Homo sapiens GN=POLD3 PE=1 SV=2	38	18	73.6	67.0	94.8	110.0	88.8	148.2	146.7
Q15056	Eukaryotic translation initiation factor 4H OS=Homo sapiens GN=EIF4H PE=1 SV=5	70	21	78.5	69.0	83.9	122.4	98.5	121.8	140.9
Q15057	Arf-GAP with coiled-coil, ANK repeat and PH domain-containing protein 2 OS=Homo sapiens GN=ACAP2 PE=1 SV=3	46	31	113.6	106.0	145.0	179.4	131.2	86.6	63.9
Q15058	Kinesin-like protein KIF14 OS=Homo sapiens GN=KIF14 PE=1 SV=1	42	57	103.8	125.9	102.6	91.2	79.5	95.9	88.2
Q15061	WD repeat-containing protein 43 OS=Homo sapiens GN=WDR43 PE=1 SV=3	36	23	99.4	66.1	62.1	50.4	67.9	123.3	139.0
Q15067	Peroxisomal acyl-coenzyme A oxidase 1 OS=Homo sapiens GN=ACOX1 PE=1 SV=3	72	42	80.4	103.3	149.3	142.2	161.2	49.8	14.5
Q15070	Mitochondrial inner membrane protein OXA1L OS=Homo sapiens GN=OXA1L PE=1 SV=3	24	12	318.1	292.0	122.9	62.0	24.5	10.6	8.6
Q15075	Early endosome antigen 1 OS=Homo sapiens GN=EEA1 PE=1 SV=2	36	42	103.2	93.9	132.0	149.3	99.5	138.8	104.7
Q15084	Protein disulfide-isomerase A6 OS=Homo sapiens GN=PDIA6 PE=1 SV=1	63	28	79.7	105.6	123.5	202.5	197.7	59.1	26.4
Q15102	Platelet-activating factor acetylhydrolase IB subunit gamma OS=Homo sapiens GN=PAFAH1B3 PE=1 SV=1	90	18	50.5	33.9	137.9	430.0	94.1	61.7	82.3
Q15120	[Pyruvate dehydrogenase (acetyl-transferring)] kinase isozyme 3, mitochondrial OS=Homo sapiens GN=PDK3 PE=1 SV=1	60	21	346.2	281.2	130.2	57.3	20.6	14.0	18.6
Q15126	Phosphomevalonate kinase OS=Homo sapiens GN=PMVK PE=1 SV=3	55	16	133.9	108.4	124.0	166.7	116.0	110.8	86.1
Q15149	Plectin OS=Homo sapiens GN=PLEC PE=1 SV=3	67	338	101.4	119.9	128.5	113.1	66.6	66.5	65.4
Q15154	Pericentriolar material 1 protein OS=Homo sapiens GN=PCM1 PE=1 SV=4	51	105	72.8	70.7	67.7	66.7	86.6	101.2	162.4
Q15181	Inorganic pyrophosphatase OS=Homo sapiens GN=PPA1 PE=1 SV=2	84	25	104.2	98.2	125.9	160.4	118.9	117.0	95.0
Q15185	Prostaglandin E synthase 3 OS=Homo sapiens GN=PTGES3 PE=1 SV=1	54	13	108.4	95.8	120.8	150.9	112.9	93.9	91.8
Q15233	Non-POU domain-containing octamer-binding protein OS=Homo sapiens GN=NONO PE=1 SV=4	76	51	73.1	53.1	50.6	80.7	133.9	155.4	176.1
Q15257	Serine/threonine-protein phosphatase 2A activator OS=Homo sapiens GN=PPP2R4 PE=1 SV=3	54	14	90.7	68.3	134.2	156.2	123.8	115.0	105.8
Q15262	Receptor-type tyrosine-protein phosphatase kappa OS=Homo sapiens GN=PTPRK PE=1 SV=2	36	41	80.7	104.4	156.0	168.3	195.5	82.9	38.1
Q15269	Periodic tryptophan protein 2 homolog OS=Homo sapiens GN=PWP2 PE=2 SV=2	38	34	70.9	58.3	55.4	56.7	89.1	170.9	168.8
[truncated: 2,174 more rows]
