# Supplementary material for: Comparative Analysis of T-Cell Spatial Proteomics and the Influence of HIV Expression
Source: Mol Cell Proteomics. 2022 Jan 8;21(3):100194. doi: 10.1016/j.mcpro.2022.100194 (PMC8956815; doi:10.1016/j.mcpro.2022.100194)
Supplement: dNef2_IndA [file mmc8.csv]

UniProt Accession	Description	Coverage [%]	# Peptides	3K	5.4K	12.2K	24K	78.4K	110K	195.5K
A0AVT1	Ubiquitin-like modifier-activating enzyme 6 OS=Homo sapiens GN=UBA6 PE=1 SV=1	40	44	121.9	120.2	108.6	104.6	70.7	109.8	73.3
A0FGR8	Extended synaptotagmin-2 OS=Homo sapiens GN=ESYT2 PE=1 SV=1	53	51	70.4	83.1	142.8	170.4	169.7	71.7	37.6
A0JLT2	Mediator of RNA polymerase II transcription subunit 19 OS=Homo sapiens GN=MED19 PE=1 SV=2	43	6	46.2	29.1	70.5	78.5	168.9	197.3	161.2
A0PJZ3	Glucoside xylosyltransferase 2 OS=Homo sapiens GN=GXYLT2 PE=2 SV=2	16	5	47.3	23.4	150.4	217.7	132.0	91.4	57.4
A1L020	RNA-binding protein MEX3A OS=Homo sapiens GN=MEX3A PE=1 SV=1	40	14	39.0	46.8	40.0	71.0	92.3	136.8	155.3
A1L0T0	Acetolactate synthase-like protein OS=Homo sapiens GN=ILVBL PE=1 SV=2	50	26	68.4	78.0	145.3	157.7	200.1	79.5	39.5
A1X283	SH3 and PX domain-containing protein 2B OS=Homo sapiens GN=SH3PXD2B PE=1 SV=3	24	18	57.1	29.9	61.7	83.0	97.5	126.9	160.0
A2RRP1	Neuroblastoma-amplified sequence OS=Homo sapiens GN=NBAS PE=1 SV=2	42	96	67.1	87.5	142.9	165.2	199.8	72.4	39.9
A2VDJ0	Transmembrane protein 131-like OS=Homo sapiens GN=KIAA0922 PE=1 SV=2	26	45	111.3	151.4	123.4	99.3	152.3	50.0	27.3
A3KMH1	von Willebrand factor A domain-containing protein 8 OS=Homo sapiens GN=VWA8 PE=1 SV=2	49	89	212.0	193.7	123.8	86.8	69.5	17.0	7.6
A3KN83	Protein strawberry notch homolog 1 OS=Homo sapiens GN=SBNO1 PE=1 SV=1	26	27	99.0	130.4	104.9	105.3	95.2	119.3	116.9
A4D1E9	GTP-binding protein 10 OS=Homo sapiens GN=GTPBP10 PE=1 SV=1	42	16	282.4	260.2	98.1	25.6	11.1	7.9	6.4
A4D1P6	WD repeat-containing protein 91 OS=Homo sapiens GN=WDR91 PE=1 SV=2	20	16	94.5	170.4	134.5	95.1	118.6	81.3	113.1
A5YKK6	CCR4-NOT transcription complex subunit 1 OS=Homo sapiens GN=CNOT1 PE=1 SV=2	48	111	45.8	53.1	76.3	103.8	165.7	145.0	134.6
A6NDG6	Phosphoglycolate phosphatase OS=Homo sapiens GN=PGP PE=1 SV=1	45	14	89.0	130.8	108.9	100.6	77.4	128.4	89.1
A6NHR9	Structural maintenance of chromosomes flexible hinge domain-containing protein 1 OS=Homo sapiens GN=SMCHD1 PE=1 SV=2	41	83	94.4	73.5	86.4	82.8	102.5	108.7	139.6
A6NIH7	Protein unc-119 homolog B OS=Homo sapiens GN=UNC119B PE=1 SV=1	52	11	93.0	111.8	111.1	93.6	82.3	127.9	98.7
A8MVW0	Protein FAM171A2 OS=Homo sapiens GN=FAM171A2 PE=1 SV=1	46	26	83.5	101.3	143.2	183.4	160.5	71.1	28.9
B0I1T2	Unconventional myosin-Ig OS=Homo sapiens GN=MYO1G PE=1 SV=2	64	66	71.2	89.8	165.8	181.2	182.9	61.7	18.7
O00115	Deoxyribonuclease-2-alpha OS=Homo sapiens GN=DNASE2 PE=1 SV=2	20	8	61.9	117.3	164.2	262.2	163.5	61.7	25.7
O00116	Alkyldihydroxyacetonephosphate synthase, peroxisomal OS=Homo sapiens GN=AGPS PE=1 SV=1	62	39	79.5	113.0	181.4	177.0	195.5	35.1	9.2
O00139	Kinesin-like protein KIF2A OS=Homo sapiens GN=KIF2A PE=1 SV=3	54	39	95.7	94.1	78.6	74.8	85.9	105.8	144.6
O00148	ATP-dependent RNA helicase DDX39A OS=Homo sapiens GN=DDX39A PE=1 SV=2	49	26	128.3	74.4	113.3	80.3	113.1	132.9	106.6
O00151	PDZ and LIM domain protein 1 OS=Homo sapiens GN=PDLIM1 PE=1 SV=4	65	18	95.0	102.4	108.2	124.2	72.1	124.5	81.2
O00154	Cytosolic acyl coenzyme A thioester hydrolase OS=Homo sapiens GN=ACOT7 PE=1 SV=3	49	22	89.0	61.7	99.3	128.8	70.9	147.4	97.0
O00159	Unconventional myosin-Ic OS=Homo sapiens GN=MYO1C PE=1 SV=4	31	33	82.3	145.2	174.6	178.4	154.2	46.0	17.2
O00161	Synaptosomal-associated protein 23 OS=Homo sapiens GN=SNAP23 PE=1 SV=1	91	26	72.7	130.1	143.0	140.0	152.8	68.2	36.6
O00165	HCLS1-associated protein X-1 OS=Homo sapiens GN=HAX1 PE=1 SV=2	57	16	284.1	111.4	132.3	60.6	24.7	18.7	15.6
O00170	AH receptor-interacting protein OS=Homo sapiens GN=AIP PE=1 SV=2	54	19	105.9	81.7	107.5	109.2	79.7	136.7	78.6
O00178	GTP-binding protein 1 OS=Homo sapiens GN=GTPBP1 PE=1 SV=3	68	35	52.5	49.2	58.8	65.3	100.2	155.6	197.2
O00182	Galectin-9 OS=Homo sapiens GN=LGALS9 PE=1 SV=2	40	14	76.2	113.6	169.7	215.8	154.9	49.4	19.8
O00186	Syntaxin-binding protein 3 OS=Homo sapiens GN=STXBP3 PE=1 SV=2	60	39	63.4	99.9	155.4	177.9	174.8	65.8	32.1
O00193	Small acidic protein OS=Homo sapiens GN=SMAP PE=1 SV=1	30	8	90.8	93.0	94.9	139.6	69.8	136.4	76.7
O00203	AP-3 complex subunit beta-1 OS=Homo sapiens GN=AP3B1 PE=1 SV=3	29	37	72.8	89.0	84.3	109.6	87.5	109.0	124.7
O00214	Galectin-8 OS=Homo sapiens GN=LGALS8 PE=1 SV=4	48	15	44.2	36.0	153.7	247.0	186.7	87.4	29.2
O00231	26S proteasome non-ATPase regulatory subunit 11 OS=Homo sapiens GN=PSMD11 PE=1 SV=3	67	31	104.2	96.0	108.2	94.2	69.2	106.8	111.3
O00232	26S proteasome non-ATPase regulatory subunit 12 OS=Homo sapiens GN=PSMD12 PE=1 SV=3	67	39	102.3	90.1	102.8	116.0	80.9	107.1	120.6
O00233	26S proteasome non-ATPase regulatory subunit 9 OS=Homo sapiens GN=PSMD9 PE=1 SV=3	44	12	92.1	70.5	110.2	110.3	84.0	163.4	93.8
O00244	Copper transport protein ATOX1 OS=Homo sapiens GN=ATOX1 PE=1 SV=1	63	6	104.3	92.4	106.8	121.4	78.6	118.8	79.5
O00257	E3 SUMO-protein ligase CBX4 OS=Homo sapiens GN=CBX4 PE=1 SV=3	29	18	94.3	90.5	79.9	68.2	81.2	101.8	132.5
O00264	Membrane-associated progesterone receptor component 1 OS=Homo sapiens GN=PGRMC1 PE=1 SV=3	50	14	82.0	90.4	144.1	202.8	171.6	64.3	35.9
O00267	Transcription elongation factor SPT5 OS=Homo sapiens GN=SUPT5H PE=1 SV=1	45	44	111.4	110.7	109.7	123.2	75.3	106.1	82.6
O00273	DNA fragmentation factor subunit alpha OS=Homo sapiens GN=DFFA PE=1 SV=1	48	19	107.3	132.1	103.2	105.8	74.4	125.1	79.5
O00291	Huntingtin-interacting protein 1 OS=Homo sapiens GN=HIP1 PE=1 SV=5	36	40	88.0	159.0	194.4	170.7	125.1	26.6	13.6
O00299	Chloride intracellular channel protein 1 OS=Homo sapiens GN=CLIC1 PE=1 SV=4	71	19	83.9	67.0	93.6	88.3	83.6	216.3	105.2
O00303	Eukaryotic translation initiation factor 3 subunit F OS=Homo sapiens GN=EIF3F PE=1 SV=1	54	18	73.1	76.4	77.2	95.7	96.7	142.4	125.7
O00308	NEDD4-like E3 ubiquitin-protein ligase WWP2 OS=Homo sapiens GN=WWP2 PE=1 SV=2	22	18	55.6	45.5	93.4	149.4	153.2	156.1	138.1
O00311	Cell division cycle 7-related protein kinase OS=Homo sapiens GN=CDC7 PE=1 SV=1	23	14	76.5	110.2	76.7	84.0	74.2	93.6	124.1
O00330	Pyruvate dehydrogenase protein X component, mitochondrial OS=Homo sapiens GN=PDHX PE=1 SV=3	50	26	278.5	228.1	97.3	26.6	9.1	7.6	7.9
O00410	Importin-5 OS=Homo sapiens GN=IPO5 PE=1 SV=4	50	47	95.7	112.4	99.5	87.2	87.6	125.2	84.7
O00411	DNA-directed RNA polymerase, mitochondrial OS=Homo sapiens GN=POLRMT PE=1 SV=2	42	38	298.5	190.3	109.2	27.0	18.6	23.4	19.5
O00422	Histone deacetylase complex subunit SAP18 OS=Homo sapiens GN=SAP18 PE=1 SV=1	75	19	51.3	61.4	49.1	46.6	90.7	137.4	216.9
O00425	Insulin-like growth factor 2 mRNA-binding protein 3 OS=Homo sapiens GN=IGF2BP3 PE=1 SV=2	62	45	40.3	46.1	56.5	68.8	120.7	142.7	194.6
O00429	Dynamin-1-like protein OS=Homo sapiens GN=DNM1L PE=1 SV=2	59	42	108.8	123.3	108.6	99.4	80.6	101.9	84.6
O00442	RNA 3'-terminal phosphate cyclase OS=Homo sapiens GN=RTCA PE=1 SV=1	55	17	93.8	117.7	80.4	74.1	78.2	104.5	127.8
O00462	Beta-mannosidase OS=Homo sapiens GN=MANBA PE=2 SV=3	25	19	69.5	130.3	199.1	165.3	181.8	37.2	18.6
O00463	TNF receptor-associated factor 5 OS=Homo sapiens GN=TRAF5 PE=1 SV=2	23	11	123.9	138.8	133.0	105.5	110.0	92.0	68.2
O00471	Exocyst complex component 5 OS=Homo sapiens GN=EXOC5 PE=1 SV=1	35	31	110.5	107.3	142.0	135.8	112.1	73.9	57.8
O00483	Cytochrome c oxidase subunit NDUFA4 OS=Homo sapiens GN=NDUFA4 PE=1 SV=1	42	6	230.8	289.3	94.9	28.2	8.5	3.3	1.8
O00487	26S proteasome non-ATPase regulatory subunit 14 OS=Homo sapiens GN=PSMD14 PE=1 SV=1	57	18	79.5	92.5	74.5	107.7	58.8	125.6	119.4
O00505	Importin subunit alpha-4 OS=Homo sapiens GN=KPNA3 PE=1 SV=2	26	13	109.4	49.5	97.8	120.6	84.1	116.1	112.8
O00541	Pescadillo homolog OS=Homo sapiens GN=PES1 PE=1 SV=1	44	28	101.3	93.6	75.8	66.1	80.4	111.9	167.6
O00560	Syntenin-1 OS=Homo sapiens GN=SDCBP PE=1 SV=1	70	12	60.2	77.0	117.8	141.8	158.8	117.1	71.7
O00566	U3 small nucleolar ribonucleoprotein protein MPP10 OS=Homo sapiens GN=MPHOSPH10 PE=1 SV=2	46	33	52.9	47.1	48.7	47.1	88.0	136.7	170.2
O00567	Nucleolar protein 56 OS=Homo sapiens GN=NOP56 PE=1 SV=4	62	39	92.2	75.9	82.2	83.4	94.5	106.1	127.7
O00571	ATP-dependent RNA helicase DDX3X OS=Homo sapiens GN=DDX3X PE=1 SV=3	65	55	74.8	69.4	80.0	80.8	103.0	122.5	141.8
O00584	Ribonuclease T2 OS=Homo sapiens GN=RNASET2 PE=1 SV=2	37	10	64.4	97.9	168.4	206.2	165.5	50.2	19.9
O00592	Podocalyxin OS=Homo sapiens GN=PODXL PE=1 SV=2	13	5	58.9	105.1	108.8	81.3	158.5	96.4	121.2
O00629	Importin subunit alpha-3 OS=Homo sapiens GN=KPNA4 PE=1 SV=1	30	15	92.1	103.2	92.7	99.3	79.8	111.4	96.6
O00743	Serine/threonine-protein phosphatase 6 catalytic subunit OS=Homo sapiens GN=PPP6C PE=1 SV=1	47	13	135.9	127.8	141.5	90.9	107.0	89.4	104.3
O00746	Nucleoside diphosphate kinase, mitochondrial OS=Homo sapiens GN=NME4 PE=1 SV=1	53	11	276.6	178.1	95.8	37.1	13.5	13.6	15.8
O00750	Phosphatidylinositol 4-phosphate 3-kinase C2 domain-containing subunit beta OS=Homo sapiens GN=PIK3C2B PE=1 SV=2	12	18	103.1	94.9	133.3	138.9	121.9	86.6	92.1
O00754	Lysosomal alpha-mannosidase OS=Homo sapiens GN=MAN2B1 PE=1 SV=3	30	27	64.8	102.9	155.2	228.6	176.2	49.0	22.4
O00764	Pyridoxal kinase OS=Homo sapiens GN=PDXK PE=1 SV=1	30	7	86.7	44.4	109.4	152.9	65.8	185.2	98.0
O00767	Acyl-CoA desaturase OS=Homo sapiens GN=SCD PE=1 SV=2	14	8	72.9	135.2	136.2	150.3	176.7	58.8	29.3
O14497	AT-rich interactive domain-containing protein 1A OS=Homo sapiens GN=ARID1A PE=1 SV=3	33	52	126.2	95.4	110.3	91.6	82.8	85.5	92.8
O14523	C2 domain-containing protein 2-like OS=Homo sapiens GN=C2CD2L PE=1 SV=3	52	25	69.0	130.8	146.7	143.2	176.1	66.1	39.0
O14526	F-BAR domain only protein 1 OS=Homo sapiens GN=FCHO1 PE=1 SV=2	21	16	87.6	131.9	146.1	117.9	130.1	80.3	86.6
O14530	Thioredoxin domain-containing protein 9 OS=Homo sapiens GN=TXNDC9 PE=1 SV=2	48	12	90.8	63.0	100.2	111.7	103.6	187.0	75.5
O14562	Ubiquitin domain-containing protein UBFD1 OS=Homo sapiens GN=UBFD1 PE=1 SV=2	48	13	91.9	134.2	101.5	101.1	82.0	106.3	74.5
O14578	Citron Rho-interacting kinase OS=Homo sapiens GN=CIT PE=1 SV=2	52	107	64.0	80.9	81.8	84.7	101.6	133.1	154.7
O14579	Coatomer subunit epsilon OS=Homo sapiens GN=COPE PE=1 SV=3	58	18	59.3	48.3	109.7	147.6	95.3	134.2	110.0
O14617	AP-3 complex subunit delta-1 OS=Homo sapiens GN=AP3D1 PE=1 SV=1	37	35	78.4	84.1	83.7	97.3	92.5	94.2	151.2
O14618	Copper chaperone for superoxide dismutase OS=Homo sapiens GN=CCS PE=1 SV=1	40	10	98.1	106.9	129.7	137.2	95.0	119.9	62.3
O14639	Actin-binding LIM protein 1 OS=Homo sapiens GN=ABLIM1 PE=1 SV=3	61	41	84.9	131.4	159.8	146.6	130.2	59.4	40.1
O14641	Segment polarity protein dishevelled homolog DVL-2 OS=Homo sapiens GN=DVL2 PE=1 SV=1	30	17	115.5	168.1	121.5	86.6	91.9	86.0	75.5
O14646	Chromodomain-helicase-DNA-binding protein 1 OS=Homo sapiens GN=CHD1 PE=1 SV=2	40	70	89.0	63.5	86.2	85.1	75.4	123.3	149.5
O14653	Golgi SNAP receptor complex member 2 OS=Homo sapiens GN=GOSR2 PE=1 SV=2	53	10	63.0	50.0	128.1	176.8	191.9	96.4	61.5
O14656	Torsin-1A OS=Homo sapiens GN=TOR1A PE=1 SV=1	28	11	69.3	39.4	146.1	227.2	236.1	99.7	46.0
O14662	Syntaxin-16 OS=Homo sapiens GN=STX16 PE=1 SV=3	39	14	48.2	53.8	87.9	123.2	144.6	109.0	110.9
O14672	Disintegrin and metalloproteinase domain-containing protein 10 OS=Homo sapiens GN=ADAM10 PE=1 SV=1	50	37	74.5	100.5	159.8	179.3	189.9	64.4	32.4
O14681	Etoposide-induced protein 2.4 homolog OS=Homo sapiens GN=EI24 PE=1 SV=4	16	7	73.4	103.0	150.8	170.1	192.7	62.4	29.6
O14683	Tumor protein p53-inducible protein 11 OS=Homo sapiens GN=TP53I11 PE=1 SV=2	24	7	63.2	70.5	132.2	209.5	196.3	80.5	39.3
O14733	Dual specificity mitogen-activated protein kinase kinase 7 OS=Homo sapiens GN=MAP2K7 PE=1 SV=2	42	14	126.3	148.3	122.5	90.6	91.2	90.5	92.4
O14734	Acyl-coenzyme A thioesterase 8 OS=Homo sapiens GN=ACOT8 PE=1 SV=1	40	14	60.0	82.6	154.1	242.7	169.9	42.0	7.5
O14744	Protein arginine N-methyltransferase 5 OS=Homo sapiens GN=PRMT5 PE=1 SV=4	39	29	82.5	105.6	87.9	78.4	71.4	120.3	151.3
O14745	Na(+)/H(+) exchange regulatory cofactor NHE-RF1 OS=Homo sapiens GN=SLC9A3R1 PE=1 SV=4	73	34	93.9	119.9	127.8	139.1	96.2	81.7	51.9
O14757	Serine/threonine-protein kinase Chk1 OS=Homo sapiens GN=CHEK1 PE=1 SV=2	37	20	102.5	100.7	108.7	94.0	109.8	97.3	107.3
O14763	Tumor necrosis factor receptor superfamily member 10B OS=Homo sapiens GN=TNFRSF10B PE=1 SV=2	20	7	91.3	159.2	216.4	151.3	147.3	47.1	36.9
O14773	Tripeptidyl-peptidase 1 OS=Homo sapiens GN=TPP1 PE=1 SV=2	15	6	52.0	51.0	171.5	249.3	205.0	64.4	21.3
O14776	Transcription elongation regulator 1 OS=Homo sapiens GN=TCERG1 PE=1 SV=2	42	63	43.1	30.2	66.8	90.9	130.7	149.8	187.0
O14777	Kinetochore protein NDC80 homolog OS=Homo sapiens GN=NDC80 PE=1 SV=1	51	31	123.3	127.4	102.7	89.4	85.5	90.8	111.8
O14802	DNA-directed RNA polymerase III subunit RPC1 OS=Homo sapiens GN=POLR3A PE=1 SV=2	35	43	78.2	91.6	74.8	84.7	73.6	116.3	155.0
O14818	Proteasome subunit alpha type-7 OS=Homo sapiens GN=PSMA7 PE=1 SV=1	74	22	48.6	55.3	65.2	92.7	56.1	148.8	179.8
O14828	Secretory carrier-associated membrane protein 3 OS=Homo sapiens GN=SCAMP3 PE=1 SV=3	48	20	57.8	82.4	95.2	110.2	127.8	116.8	128.4
O14832	Phytanoyl-CoA dioxygenase, peroxisomal OS=Homo sapiens GN=PHYH PE=1 SV=1	35	15	72.1	108.7	156.8	188.0	167.1	39.0	17.7
O14893	Gem-associated protein 2 OS=Homo sapiens GN=GEMIN2 PE=1 SV=1	29	10	24.8	27.5	57.8	60.6	86.7	184.0	211.4
O14920	Inhibitor of nuclear factor kappa-B kinase subunit beta OS=Homo sapiens GN=IKBKB PE=1 SV=1	32	21	151.3	111.1	143.9	103.7	80.0	90.2	67.9
O14929	Histone acetyltransferase type B catalytic subunit OS=Homo sapiens GN=HAT1 PE=1 SV=1	42	17	85.6	97.3	99.6	110.9	81.1	149.2	102.5
O14933	Ubiquitin/ISG15-conjugating enzyme E2 L6 OS=Homo sapiens GN=UBE2L6 PE=1 SV=4	32	5	137.5	123.3	147.4	150.2	86.9	141.3	88.9
O14949	Cytochrome b-c1 complex subunit 8 OS=Homo sapiens GN=UQCRQ PE=1 SV=4	48	6	308.1	120.0	136.1	41.7	13.4	7.8	5.7
O14950	Myosin regulatory light chain 12B OS=Homo sapiens GN=MYL12B PE=1 SV=2	56	11	81.8	67.3	68.2	78.3	54.2	71.7	233.6
O14964	Hepatocyte growth factor-regulated tyrosine kinase substrate OS=Homo sapiens GN=HGS PE=1 SV=1	32	28	89.1	98.9	106.8	125.6	86.5	121.9	77.3
O14965	Aurora kinase A OS=Homo sapiens GN=AURKA PE=1 SV=2	55	20	155.7	133.7	144.7	97.0	79.7	54.1	61.1
O14966	Ras-related protein Rab-7L1 OS=Homo sapiens GN=RAB29 PE=1 SV=1	66	11	82.9	145.7	146.4	161.4	126.7	52.2	38.7
O14967	Calmegin OS=Homo sapiens GN=CLGN PE=1 SV=1	22	12	80.3	106.6	162.6	141.0	210.0	62.2	29.1
O14972	Down syndrome critical region protein 3 OS=Homo sapiens GN=DSCR3 PE=2 SV=1	24	7	95.1	91.7	120.8	118.9	124.2	94.0	99.4
O14974	Protein phosphatase 1 regulatory subunit 12A OS=Homo sapiens GN=PPP1R12A PE=1 SV=1	48	61	92.3	103.9	91.2	92.6	76.8	105.5	119.1
O14975	Very long-chain acyl-CoA synthetase OS=Homo sapiens GN=SLC27A2 PE=1 SV=2	23	13	76.8	135.4	158.1	173.0	190.0	65.4	44.8
O14976	Cyclin-G-associated kinase OS=Homo sapiens GN=GAK PE=1 SV=2	36	42	124.2	124.7	140.1	130.7	89.1	85.5	67.2
O14979	Heterogeneous nuclear ribonucleoprotein D-like OS=Homo sapiens GN=HNRNPDL PE=1 SV=3	60	32	30.1	15.7	36.5	53.9	105.7	184.7	214.5
O14980	Exportin-1 OS=Homo sapiens GN=XPO1 PE=1 SV=1	35	34	104.0	103.4	98.1	119.1	80.8	119.0	90.1
O15014	Zinc finger protein 609 OS=Homo sapiens GN=ZNF609 PE=1 SV=2	26	27	102.6	98.7	94.2	74.6	112.5	80.2	101.8
O15020	Spectrin beta chain, non-erythrocytic 2 OS=Homo sapiens GN=SPTBN2 PE=1 SV=3	44	100	89.0	127.9	120.3	117.7	104.7	69.4	69.6
O15027	Protein transport protein Sec16A OS=Homo sapiens GN=SEC16A PE=1 SV=3	36	53	101.6	121.8	118.6	104.3	86.1	90.9	87.7
O15042	U2 snRNP-associated SURP motif-containing protein OS=Homo sapiens GN=U2SURP PE=1 SV=2	53	57	39.3	30.0	47.0	62.6	105.8	162.1	211.1
O15056	Synaptojanin-2 OS=Homo sapiens GN=SYNJ2 PE=1 SV=3	17	21	87.2	135.3	98.5	80.0	95.5	104.9	124.9
O15067	Phosphoribosylformylglycinamidine synthase OS=Homo sapiens GN=PFAS PE=1 SV=4	46	50	77.1	53.1	88.3	100.7	76.9	159.5	94.4
O15078	Centrosomal protein of 290 kDa OS=Homo sapiens GN=CEP290 PE=1 SV=2	35	88	72.7	78.2	64.6	63.5	90.1	124.4	180.0
O15084	Serine/threonine-protein phosphatase 6 regulatory ankyrin repeat subunit A OS=Homo sapiens GN=ANKRD28 PE=1 SV=5	26	26	108.7	101.9	126.3	77.2	81.4	100.1	112.9
O15111	Inhibitor of nuclear factor kappa-B kinase subunit alpha OS=Homo sapiens GN=CHUK PE=1 SV=2	34	26	109.4	117.8	113.7	118.2	70.9	86.7	74.8
O15117	FYN-binding protein OS=Homo sapiens GN=FYB PE=1 SV=2	61	45	65.7	73.2	75.0	87.6	111.5	115.9	138.7
O15118	Niemann-Pick C1 protein OS=Homo sapiens GN=NPC1 PE=1 SV=2	9	13	58.4	102.4	154.8	183.4	196.8	61.1	32.4
O15126	Secretory carrier-associated membrane protein 1 OS=Homo sapiens GN=SCAMP1 PE=1 SV=2	40	13	35.2	51.4	81.1	92.6	133.9	136.9	132.3
O15127	Secretory carrier-associated membrane protein 2 OS=Homo sapiens GN=SCAMP2 PE=1 SV=2	20	11	44.5	42.8	81.6	102.8	153.5	153.0	135.4
O15143	Actin-related protein 2/3 complex subunit 1B OS=Homo sapiens GN=ARPC1B PE=1 SV=3	42	19	79.7	72.9	98.2	91.0	100.8	127.3	130.4
O15144	Actin-related protein 2/3 complex subunit 2 OS=Homo sapiens GN=ARPC2 PE=1 SV=1	46	20	77.6	75.7	84.9	121.1	94.5	99.6	128.9
O15145	Actin-related protein 2/3 complex subunit 3 OS=Homo sapiens GN=ARPC3 PE=1 SV=3	46	9	78.7	82.0	93.7	124.7	100.3	117.9	112.5
O15160	DNA-directed RNA polymerases I and III subunit RPAC1 OS=Homo sapiens GN=POLR1C PE=1 SV=1	43	14	106.0	94.9	97.9	97.3	71.9	109.7	103.9
O15162	Phospholipid scramblase 1 OS=Homo sapiens GN=PLSCR1 PE=1 SV=1	27	9	62.4	64.7	139.4	168.5	173.7	85.6	46.6
O15182	Centrin-3 OS=Homo sapiens GN=CETN3 PE=1 SV=2	35	10	129.0	148.7	97.4	91.1	68.3	76.4	80.1
O15212	Prefoldin subunit 6 OS=Homo sapiens GN=PFDN6 PE=1 SV=1	74	18	75.0	69.4	83.1	141.0	81.5	167.4	102.2
O15213	WD repeat-containing protein 46 OS=Homo sapiens GN=WDR46 PE=1 SV=3	36	21	80.9	65.0	78.6	73.0	120.6	123.9	154.9
O15226	NF-kappa-B-repressing factor OS=Homo sapiens GN=NKRF PE=1 SV=2	50	38	69.0	77.4	67.5	73.7	100.7	116.5	172.3
O15228	Dihydroxyacetone phosphate acyltransferase OS=Homo sapiens GN=GNPAT PE=1 SV=1	38	26	77.9	121.7	176.8	197.7	179.3	31.9	10.4
O15234	Protein CASC3 OS=Homo sapiens GN=CASC3 PE=1 SV=2	32	19	49.9	53.1	53.7	82.3	103.4	156.9	174.9
O15254	Peroxisomal acyl-coenzyme A oxidase 3 OS=Homo sapiens GN=ACOX3 PE=1 SV=2	34	22	73.3	100.3	165.3	241.6	174.5	34.5	8.2
O15258	Protein RER1 OS=Homo sapiens GN=RER1 PE=1 SV=1	30	9	45.5	26.7	124.8	223.2	193.5	102.0	62.9
O15269	Serine palmitoyltransferase 1 OS=Homo sapiens GN=SPTLC1 PE=1 SV=1	45	27	70.7	79.6	133.3	187.3	187.7	83.2	41.2
O15270	Serine palmitoyltransferase 2 OS=Homo sapiens GN=SPTLC2 PE=1 SV=1	53	28	66.1	77.2	146.9	172.4	220.3	85.3	41.3
O15294	UDP-N-acetylglucosamine--peptide N-acetylglucosaminyltransferase 110 kDa subunit OS=Homo sapiens GN=OGT PE=1 SV=3	32	29	109.2	112.3	112.6	108.4	91.8	109.1	85.6
O15320	cTAGE family member 5 OS=Homo sapiens GN=CTAGE5 PE=1 SV=4	51	44	68.0	96.2	136.7	152.6	193.0	69.8	29.8
O15321	Transmembrane 9 superfamily member 1 OS=Homo sapiens GN=TM9SF1 PE=2 SV=2	23	14	61.9	79.2	165.5	179.0	143.5	79.2	74.3
O15347	High mobility group protein B3 OS=Homo sapiens GN=HMGB3 PE=1 SV=4	61	20	167.1	103.3	111.4	87.5	73.0	66.6	74.6
O15355	Protein phosphatase 1G OS=Homo sapiens GN=PPM1G PE=1 SV=1	56	32	98.7	97.6	96.9	110.4	75.0	133.2	93.0
O15371	Eukaryotic translation initiation factor 3 subunit D OS=Homo sapiens GN=EIF3D PE=1 SV=1	67	33	69.2	59.6	82.2	76.7	109.6	148.7	159.1
O15372	Eukaryotic translation initiation factor 3 subunit H OS=Homo sapiens GN=EIF3H PE=1 SV=1	61	26	70.1	76.0	77.2	82.0	89.9	123.8	136.2
O15379	Histone deacetylase 3 OS=Homo sapiens GN=HDAC3 PE=1 SV=2	23	8	95.5	96.9	90.1	100.9	82.2	123.1	131.0
O15382	Branched-chain-amino-acid aminotransferase, mitochondrial OS=Homo sapiens GN=BCAT2 PE=1 SV=2	39	15	330.5	142.4	125.1	35.8	12.3	8.8	7.1
O15397	Importin-8 OS=Homo sapiens GN=IPO8 PE=1 SV=2	20	18	103.8	127.6	111.5	122.7	71.4	117.3	92.5
O15400	Syntaxin-7 OS=Homo sapiens GN=STX7 PE=1 SV=4	57	16	43.7	82.3	95.2	121.1	151.9	106.6	113.0
O15439	Multidrug resistance-associated protein 4 OS=Homo sapiens GN=ABCC4 PE=1 SV=3	20	27	86.8	149.7	163.2	169.4	121.9	50.5	30.9
O15446	DNA-directed RNA polymerase I subunit RPA34 OS=Homo sapiens GN=CD3EAP PE=1 SV=1	68	23	122.0	90.8	87.3	65.5	93.5	92.4	114.2
O15498	Synaptobrevin homolog YKT6 OS=Homo sapiens GN=YKT6 PE=1 SV=1	53	12	97.2	151.9	112.9	125.3	87.9	101.5	84.7
O15504	Nucleoporin-like protein 2 OS=Homo sapiens GN=NUPL2 PE=1 SV=1	27	9	69.0	72.2	94.3	90.1	142.7	116.4	127.4
O15511	Actin-related protein 2/3 complex subunit 5 OS=Homo sapiens GN=ARPC5 PE=1 SV=3	85	14	90.4	99.9	106.4	91.1	102.7	104.0	108.1
O15514	DNA-directed RNA polymerase II subunit RPB4 OS=Homo sapiens GN=POLR2D PE=1 SV=1	34	5	78.0	109.5	88.4	100.8	78.4	141.3	134.1
O15530	3-phosphoinositide-dependent protein kinase 1 OS=Homo sapiens GN=PDPK1 PE=1 SV=1	46	19	98.7	130.6	117.8	105.2	119.2	98.9	76.3
O15533	Tapasin OS=Homo sapiens GN=TAPBP PE=1 SV=1	21	7	67.6	75.6	150.5	155.1	153.5	67.0	23.2
O43143	Pre-mRNA-splicing factor ATP-dependent RNA helicase DHX15 OS=Homo sapiens GN=DHX15 PE=1 SV=2	57	61	49.6	46.0	57.7	72.7	98.6	128.0	200.1
O43148	mRNA cap guanine-N7 methyltransferase OS=Homo sapiens GN=RNMT PE=1 SV=1	55	27	79.5	72.6	90.9	100.9	83.5	132.7	138.1
O43149	Zinc finger ZZ-type and EF-hand domain-containing protein 1 OS=Homo sapiens GN=ZZEF1 PE=1 SV=6	21	52	88.8	98.4	84.5	75.2	66.2	107.4	151.9
O43156	TELO2-interacting protein 1 homolog OS=Homo sapiens GN=TTI1 PE=1 SV=3	20	18	111.8	141.7	112.3	99.3	108.3	108.2	82.6
O43166	Signal-induced proliferation-associated 1-like protein 1 OS=Homo sapiens GN=SIPA1L1 PE=1 SV=4	40	70	82.1	129.5	151.3	131.9	125.5	56.4	49.1
O43172	U4/U6 small nuclear ribonucleoprotein Prp4 OS=Homo sapiens GN=PRPF4 PE=1 SV=2	63	33	48.5	59.2	57.5	64.0	95.2	149.6	170.6
O43175	D-3-phosphoglycerate dehydrogenase OS=Homo sapiens GN=PHGDH PE=1 SV=4	59	31	115.0	111.5	129.7	98.6	81.0	118.5	70.3
O43237	Cytoplasmic dynein 1 light intermediate chain 2 OS=Homo sapiens GN=DYNC1LI2 PE=1 SV=1	33	20	111.8	156.4	114.1	97.9	79.6	58.0	82.5
O43242	26S proteasome non-ATPase regulatory subunit 3 OS=Homo sapiens GN=PSMD3 PE=1 SV=2	67	42	90.5	72.6	93.5	115.4	70.9	119.7	128.7
O43251	RNA binding protein fox-1 homolog 2 OS=Homo sapiens GN=RBFOX2 PE=1 SV=3	17	5	56.7	53.0	60.0	74.1	118.4	124.0	151.9
O43252	Bifunctional 3'-phosphoadenosine 5'-phosphosulfate synthase 1 OS=Homo sapiens GN=PAPSS1 PE=1 SV=2	39	23	101.4	99.3	104.8	113.5	79.9	123.3	89.0
O43264	Centromere/kinetochore protein zw10 homolog OS=Homo sapiens GN=ZW10 PE=1 SV=3	52	43	73.7	75.2	133.4	158.8	169.4	84.3	52.6
O43278	Kunitz-type protease inhibitor 1 OS=Homo sapiens GN=SPINT1 PE=1 SV=2	30	17	86.6	85.3	146.0	120.5	194.4	110.3	106.2
O43290	U4/U6.U5 tri-snRNP-associated protein 1 OS=Homo sapiens GN=SART1 PE=1 SV=1	71	74	34.3	33.3	45.2	64.5	105.9	172.6	205.1
O43303	Centriolar coiled-coil protein of 110 kDa OS=Homo sapiens GN=CCP110 PE=1 SV=3	39	32	71.6	84.1	63.1	62.4	81.9	134.2	163.3
O43314	Inositol hexakisphosphate and diphosphoinositol-pentakisphosphate kinase 2 OS=Homo sapiens GN=PPIP5K2 PE=1 SV=3	33	38	95.6	107.6	100.5	89.6	90.8	103.5	130.9
O43318	Mitogen-activated protein kinase kinase kinase 7 OS=Homo sapiens GN=MAP3K7 PE=1 SV=1	28	12	139.6	223.4	135.6	114.5	100.9	86.2	74.5
O43324	Eukaryotic translation elongation factor 1 epsilon-1 OS=Homo sapiens GN=EEF1E1 PE=1 SV=1	53	11	72.6	48.3	74.3	106.2	63.5	81.9	182.8
O43379	WD repeat-containing protein 62 OS=Homo sapiens GN=WDR62 PE=1 SV=4	25	32	115.3	138.5	110.2	101.5	75.8	95.5	96.8
O43390	Heterogeneous nuclear ribonucleoprotein R OS=Homo sapiens GN=HNRNPR PE=1 SV=1	56	48	48.6	42.3	48.1	61.1	109.5	146.6	212.7
O43395	U4/U6 small nuclear ribonucleoprotein Prp3 OS=Homo sapiens GN=PRPF3 PE=1 SV=2	51	43	33.8	33.3	44.3	63.1	101.4	173.3	195.3
O43396	Thioredoxin-like protein 1 OS=Homo sapiens GN=TXNL1 PE=1 SV=3	70	19	130.5	127.6	113.7	98.5	73.3	112.4	67.1
O43399	Tumor protein D54 OS=Homo sapiens GN=TPD52L2 PE=1 SV=2	83	21	72.1	86.9	114.4	113.6	99.5	137.6	71.2
O43402	ER membrane protein complex subunit 8 OS=Homo sapiens GN=EMC8 PE=1 SV=1	54	12	77.4	115.1	145.5	162.7	185.8	64.9	26.1
O43414	ERI1 exoribonuclease 3 OS=Homo sapiens GN=ERI3 PE=1 SV=2	22	6	80.4	97.1	72.3	72.2	94.3	105.9	135.4
O43426	Synaptojanin-1 OS=Homo sapiens GN=SYNJ1 PE=1 SV=2	29	36	57.0	54.1	80.2	96.0	97.4	116.4	174.1
O43427	Acidic fibroblast growth factor intracellular-binding protein OS=Homo sapiens GN=FIBP PE=1 SV=3	31	11	84.3	92.9	126.1	143.9	116.1	87.7	97.6
O43432	Eukaryotic translation initiation factor 4 gamma 3 OS=Homo sapiens GN=EIF4G3 PE=1 SV=2	39	76	65.6	88.6	67.6	72.3	129.8	126.5	146.8
O43447	Peptidyl-prolyl cis-trans isomerase H OS=Homo sapiens GN=PPIH PE=1 SV=1	79	18	78.8	87.9	92.0	77.1	111.8	167.5	137.2
O43464	Serine protease HTRA2, mitochondrial OS=Homo sapiens GN=HTRA2 PE=1 SV=2	45	17	276.8	191.0	102.6	40.7	19.0	19.7	11.3
O43488	Aflatoxin B1 aldehyde reductase member 2 OS=Homo sapiens GN=AKR7A2 PE=1 SV=3	42	16	165.2	137.3	106.1	88.4	45.6	82.6	54.4
O43491	Band 4.1-like protein 2 OS=Homo sapiens GN=EPB41L2 PE=1 SV=1	65	76	70.7	114.6	164.9	190.5	159.8	48.5	15.5
O43493	Trans-Golgi network integral membrane protein 2 OS=Homo sapiens GN=TGOLN2 PE=1 SV=2	58	35	66.0	126.8	126.3	128.0	146.6	69.5	61.5
O43516	WAS/WASL-interacting protein family member 1 OS=Homo sapiens GN=WIPF1 PE=1 SV=3	58	16	39.9	52.2	62.6	59.0	78.8	75.5	80.5
O43566	Regulator of G-protein signaling 14 OS=Homo sapiens GN=RGS14 PE=1 SV=4	48	20	97.0	132.6	122.1	104.5	100.7	90.9	98.6
O43583	Density-regulated protein OS=Homo sapiens GN=DENR PE=1 SV=2	55	12	60.1	66.2	75.0	84.0	94.3	155.0	157.2
O43592	Exportin-T OS=Homo sapiens GN=XPOT PE=1 SV=2	24	19	106.9	101.5	114.3	147.6	85.3	120.6	96.9
O43598	2'-deoxynucleoside 5'-phosphate N-hydrolase 1 OS=Homo sapiens GN=DNPH1 PE=1 SV=1	41	6	97.3	94.8	89.2	106.0	96.3	205.4	97.2
O43615	Mitochondrial import inner membrane translocase subunit TIM44 OS=Homo sapiens GN=TIMM44 PE=1 SV=2	56	42	275.6	176.4	113.5	37.5	11.6	8.3	5.6
O43617	Trafficking protein particle complex subunit 3 OS=Homo sapiens GN=TRAPPC3 PE=1 SV=1	38	10	94.1	96.7	99.6	104.8	81.6	97.0	88.7
O43633	Charged multivesicular body protein 2a OS=Homo sapiens GN=CHMP2A PE=1 SV=1	36	15	78.8	87.1	99.3	111.2	125.7	108.3	103.6
O43639	Cytoplasmic protein NCK2 OS=Homo sapiens GN=NCK2 PE=1 SV=2	44	17	101.4	154.3	150.8	127.5	119.8	60.4	55.8
O43660	Pleiotropic regulator 1 OS=Homo sapiens GN=PLRG1 PE=1 SV=1	67	32	33.3	37.7	46.6	59.9	124.3	154.4	197.5
O43663	Protein regulator of cytokinesis 1 OS=Homo sapiens GN=PRC1 PE=1 SV=2	49	26	145.7	130.9	119.8	71.0	88.8	68.6	94.8
O43665	Regulator of G-protein signaling 10 OS=Homo sapiens GN=RGS10 PE=1 SV=2	41	8	58.9	75.2	87.3	115.1	83.1	200.3	97.2
O43670	BUB3-interacting and GLEBS motif-containing protein ZNF207 OS=Homo sapiens GN=ZNF207 PE=1 SV=1	19	11	49.2	43.0	47.9	75.6	121.3	138.4	201.7
O43681	ATPase ASNA1 OS=Homo sapiens GN=ASNA1 PE=1 SV=2	64	15	81.8	71.6	112.7	167.7	145.3	105.6	62.5
O43683	Mitotic checkpoint serine/threonine-protein kinase BUB1 OS=Homo sapiens GN=BUB1 PE=1 SV=1	26	25	133.4	171.6	129.7	103.6	84.9	76.6	66.5
O43684	Mitotic checkpoint protein BUB3 OS=Homo sapiens GN=BUB3 PE=1 SV=1	56	21	54.9	69.3	57.3	72.3	97.1	140.8	182.7
O43707	Alpha-actinin-4 OS=Homo sapiens GN=ACTN4 PE=1 SV=2	67	71	94.5	105.3	140.1	136.8	101.9	86.9	56.6
O43709	Probable 18S rRNA (guanine-N(7))-methyltransferase OS=Homo sapiens GN=WBSCR22 PE=1 SV=2	32	8	44.5	22.6	53.9	81.1	83.0	161.4	182.0
O43719	HIV Tat-specific factor 1 OS=Homo sapiens GN=HTATSF1 PE=1 SV=1	45	44	90.5	83.0	78.1	94.0	68.2	121.4	140.5
O43736	Integral membrane protein 2A OS=Homo sapiens GN=ITM2A PE=1 SV=2	46	16	50.0	74.8	118.7	187.4	181.9	94.2	67.0
O43747	AP-1 complex subunit gamma-1 OS=Homo sapiens GN=AP1G1 PE=1 SV=5	36	31	74.7	98.4	105.3	105.4	116.8	109.7	126.7
O43752	Syntaxin-6 OS=Homo sapiens GN=STX6 PE=1 SV=1	48	15	47.8	69.0	85.7	87.1	175.4	136.5	109.9
O43765	Small glutamine-rich tetratricopeptide repeat-containing protein alpha OS=Homo sapiens GN=SGTA PE=1 SV=1	42	17	105.2	125.6	110.9	101.9	68.4	122.1	74.3
O43768	Alpha-endosulfine OS=Homo sapiens GN=ENSA PE=1 SV=1	90	16	96.4	121.0	101.0	118.7	80.5	102.1	79.1
O43772	Mitochondrial carnitine/acylcarnitine carrier protein OS=Homo sapiens GN=SLC25A20 PE=1 SV=1	52	17	279.5	231.2	112.2	31.8	13.1	11.6	10.6
O43776	Asparagine--tRNA ligase, cytoplasmic OS=Homo sapiens GN=NARS PE=1 SV=1	51	37	62.1	61.7	58.2	68.7	78.9	139.3	189.5
O43795	Unconventional myosin-Ib OS=Homo sapiens GN=MYO1B PE=1 SV=3	50	63	76.4	106.0	176.1	189.8	168.8	47.4	19.4
O43809	Cleavage and polyadenylation specificity factor subunit 5 OS=Homo sapiens GN=NUDT21 PE=1 SV=1	45	16	37.0	37.7	44.6	67.5	110.4	170.9	213.1
O43813	LanC-like protein 1 OS=Homo sapiens GN=LANCL1 PE=1 SV=1	34	15	114.7	106.6	126.1	110.0	100.8	145.6	104.2
O43815	Striatin OS=Homo sapiens GN=STRN PE=1 SV=4	48	29	74.4	115.2	134.4	131.5	161.6	74.7	44.1
O43818	U3 small nucleolar RNA-interacting protein 2 OS=Homo sapiens GN=RRP9 PE=1 SV=1	40	21	69.8	80.9	69.1	70.4	90.8	115.8	144.9
O43819	Protein SCO2 homolog, mitochondrial OS=Homo sapiens GN=SCO2 PE=1 SV=3	32	7	273.5	179.1	114.8	41.2	13.2	6.4	6.5
O43823	A-kinase anchor protein 8 OS=Homo sapiens GN=AKAP8 PE=1 SV=1	41	26	66.2	49.5	79.1	84.4	111.5	162.5	164.7
O43847	Nardilysin OS=Homo sapiens GN=NRD1 PE=1 SV=2	28	33	92.0	80.6	101.9	122.0	82.1	135.8	99.0
O43852	Calumenin OS=Homo sapiens GN=CALU PE=1 SV=2	44	19	82.3	48.1	137.8	249.7	187.4	66.0	24.6
O43861	Probable phospholipid-transporting ATPase IIB OS=Homo sapiens GN=ATP9B PE=2 SV=4	28	28	46.8	89.1	88.8	101.1	128.1	108.9	120.5
O43865	Adenosylhomocysteinase 2 OS=Homo sapiens GN=AHCYL1 PE=1 SV=2	46	28	99.2	117.5	107.7	147.8	68.8	113.1	83.1
O43909	Exostosin-like 3 OS=Homo sapiens GN=EXTL3 PE=1 SV=1	24	18	74.5	124.4	169.7	168.6	139.0	58.6	54.1
O43933	Peroxisome biogenesis factor 1 OS=Homo sapiens GN=PEX1 PE=1 SV=1	23	35	83.6	130.2	163.1	163.7	166.9	52.3	33.8
O60216	Double-strand-break repair protein rad21 homolog OS=Homo sapiens GN=RAD21 PE=1 SV=2	34	20	138.5	103.6	104.3	86.9	93.2	86.5	96.9
O60231	Putative pre-mRNA-splicing factor ATP-dependent RNA helicase DHX16 OS=Homo sapiens GN=DHX16 PE=1 SV=2	49	56	49.4	58.9	58.8	75.8	93.8	139.0	196.4
O60234	Glia maturation factor gamma OS=Homo sapiens GN=GMFG PE=1 SV=1	73	13	91.2	118.7	102.3	112.2	65.0	131.6	72.1
O60244	Mediator of RNA polymerase II transcription subunit 14 OS=Homo sapiens GN=MED14 PE=1 SV=2	27	36	63.0	75.3	70.6	67.4	134.3	116.5	134.8
O60256	Phosphoribosyl pyrophosphate synthase-associated protein 2 OS=Homo sapiens GN=PRPSAP2 PE=1 SV=1	52	19	72.9	79.8	80.9	120.6	67.0	144.3	105.6
O60264	SWI/SNF-related matrix-associated actin-dependent regulator of chromatin subfamily A member 5 OS=Homo sapiens GN=SMARCA5 PE=1 SV=1	46	55	143.8	107.2	119.7	113.4	73.9	65.7	88.7
O60271	C-Jun-amino-terminal kinase-interacting protein 4 OS=Homo sapiens GN=SPAG9 PE=1 SV=4	38	47	107.4	156.1	110.4	100.6	76.1	85.5	65.6
O60287	Nucleolar pre-ribosomal-associated protein 1 OS=Homo sapiens GN=URB1 PE=1 SV=4	15	29	94.0	91.6	88.5	88.4	98.6	99.2	134.2
O60293	Zinc finger C3H1 domain-containing protein OS=Homo sapiens GN=ZFC3H1 PE=1 SV=3	32	56	53.3	63.0	53.9	58.7	112.6	144.9	205.9
O60306	Intron-binding protein aquarius OS=Homo sapiens GN=AQR PE=1 SV=4	39	58	63.8	71.3	72.8	76.2	108.1	128.5	173.0
O60307	Microtubule-associated serine/threonine-protein kinase 3 OS=Homo sapiens GN=MAST3 PE=1 SV=2	28	29	37.9	36.3	51.9	75.0	98.5	133.1	204.2
O60313	Dynamin-like 120 kDa protein, mitochondrial OS=Homo sapiens GN=OPA1 PE=1 SV=3	54	59	273.3	210.3	115.3	34.1	18.3	9.5	8.3
O60333	Kinesin-like protein KIF1B OS=Homo sapiens GN=KIF1B PE=1 SV=5	23	35	81.3	102.2	92.9	102.3	94.2	117.3	125.4
O60341	Lysine-specific histone demethylase 1A OS=Homo sapiens GN=KDM1A PE=1 SV=2	59	37	109.6	130.2	110.5	75.7	90.3	90.2	106.6
O60343	TBC1 domain family member 4 OS=Homo sapiens GN=TBC1D4 PE=1 SV=2	26	33	131.0	149.7	114.1	93.7	93.4	90.7	92.0
O60427	Fatty acid desaturase 1 OS=Homo sapiens GN=FADS1 PE=1 SV=3	30	14	74.9	108.4	160.8	159.1	213.6	70.6	40.7
O60476	Mannosyl-oligosaccharide 1,2-alpha-mannosidase IB OS=Homo sapiens GN=MAN1A2 PE=1 SV=1	33	21	61.3	109.5	141.5	178.8	114.3	76.4	61.5
O60488	Long-chain-fatty-acid--CoA ligase 4 OS=Homo sapiens GN=ACSL4 PE=1 SV=2	51	36	190.8	216.9	134.5	80.4	72.9	34.6	21.6
O60493	Sorting nexin-3 OS=Homo sapiens GN=SNX3 PE=1 SV=3	80	13	90.7	86.4	121.0	139.9	101.3	111.4	69.4
O60496	Docking protein 2 OS=Homo sapiens GN=DOK2 PE=1 SV=2	40	16	105.5	127.2	111.8	128.7	79.2	87.0	72.7
O60499	Syntaxin-10 OS=Homo sapiens GN=STX10 PE=1 SV=1	39	7	37.7	58.8	100.1	117.4	166.0	148.0	130.0
O60502	Protein O-GlcNAcase OS=Homo sapiens GN=MGEA5 PE=1 SV=2	22	17	140.3	155.9	124.2	94.3	76.9	103.7	68.5
O60506	Heterogeneous nuclear ribonucleoprotein Q OS=Homo sapiens GN=SYNCRIP PE=1 SV=2	65	57	37.3	40.3	44.0	57.8	105.7	143.6	203.0
O60508	Pre-mRNA-processing factor 17 OS=Homo sapiens GN=CDC40 PE=1 SV=1	49	24	43.0	34.0	52.4	58.4	105.2	162.7	210.7
O60518	Ran-binding protein 6 OS=Homo sapiens GN=RANBP6 PE=1 SV=2	17	15	176.4	222.8	119.0	59.9	58.8	49.0	46.4
O60524	Nuclear export mediator factor NEMF OS=Homo sapiens GN=NEMF PE=1 SV=4	35	37	83.2	106.4	93.5	103.7	93.5	96.0	122.2
O60547	GDP-mannose 4,6 dehydratase OS=Homo sapiens GN=GMDS PE=1 SV=1	58	21	111.4	119.6	108.2	112.1	68.6	102.9	78.9
O60563	Cyclin-T1 OS=Homo sapiens GN=CCNT1 PE=1 SV=1	33	23	65.6	77.1	72.0	77.7	118.4	115.2	147.1
O60566	Mitotic checkpoint serine/threonine-protein kinase BUB1 beta OS=Homo sapiens GN=BUB1B PE=1 SV=3	38	37	99.9	98.8	100.6	120.0	80.8	109.8	106.5
O60568	Procollagen-lysine,2-oxoglutarate 5-dioxygenase 3 OS=Homo sapiens GN=PLOD3 PE=1 SV=1	33	24	71.5	50.1	158.9	236.8	209.8	76.2	27.0
O60573	Eukaryotic translation initiation factor 4E type 2 OS=Homo sapiens GN=EIF4E2 PE=1 SV=1	58	14	40.2	57.3	58.9	86.8	149.5	148.5	124.8
O60610	Protein diaphanous homolog 1 OS=Homo sapiens GN=DIAPH1 PE=1 SV=2	57	101	101.3	101.1	116.3	112.3	92.0	105.0	89.3
O60613	15 kDa selenoprotein OS=Homo sapiens GN=SEP15 PE=1 SV=3	35	7	93.9	178.6	187.1	80.5	221.0	48.7	25.7
O60645	Exocyst complex component 3 OS=Homo sapiens GN=EXOC3 PE=1 SV=2	37	27	121.1	124.1	139.7	149.0	107.5	64.6	58.0
O60664	Perilipin-3 OS=Homo sapiens GN=PLIN3 PE=1 SV=3	65	26	111.8	106.7	114.9	98.0	86.9	131.5	72.8
O60678	Protein arginine N-methyltransferase 3 OS=Homo sapiens GN=PRMT3 PE=1 SV=3	25	9	118.5	118.5	111.1	98.3	78.4	114.2	90.0
O60684	Importin subunit alpha-7 OS=Homo sapiens GN=KPNA6 PE=1 SV=1	34	23	105.2	127.2	106.8	96.3	83.9	106.5	86.6
O60711	Leupaxin OS=Homo sapiens GN=LPXN PE=1 SV=1	42	16	123.8	144.9	134.0	67.5	105.2	105.4	62.1
O60749	Sorting nexin-2 OS=Homo sapiens GN=SNX2 PE=1 SV=2	49	30	88.5	92.3	115.8	139.8	99.8	111.6	79.0
O60762	Dolichol-phosphate mannosyltransferase subunit 1 OS=Homo sapiens GN=DPM1 PE=1 SV=1	57	18	83.1	98.0	150.8	201.9	180.3	64.7	28.2
O60763	General vesicular transport factor p115 OS=Homo sapiens GN=USO1 PE=1 SV=2	46	42	102.6	140.5	127.2	121.1	76.0	112.8	67.1
O60825	6-phosphofructo-2-kinase/fructose-2,6-bisphosphatase 2 OS=Homo sapiens GN=PFKFB2 PE=1 SV=2	46	24	66.8	82.0	73.5	82.7	88.4	129.9	173.0
O60826	Coiled-coil domain-containing protein 22 OS=Homo sapiens GN=CCDC22 PE=1 SV=1	43	24	83.1	112.5	118.1	140.8	99.0	103.1	93.2
O60828	Polyglutamine-binding protein 1 OS=Homo sapiens GN=PQBP1 PE=1 SV=1	43	11	44.3	53.8	60.1	79.6	120.1	121.6	177.6
O60831	PRA1 family protein 2 OS=Homo sapiens GN=PRAF2 PE=1 SV=1	29	8	71.9	96.1	139.8	139.8	175.1	67.9	39.1
O60832	H/ACA ribonucleoprotein complex subunit 4 OS=Homo sapiens GN=DKC1 PE=1 SV=3	45	28	72.6	64.6	67.1	70.6	90.2	124.0	168.1
O60841	Eukaryotic translation initiation factor 5B OS=Homo sapiens GN=EIF5B PE=1 SV=4	50	78	72.6	57.2	74.7	86.2	77.6	118.6	168.4
O60861	Growth arrest-specific protein 7 OS=Homo sapiens GN=GAS7 PE=1 SV=3	44	24	74.2	103.6	150.3	180.2	151.8	67.8	39.1
O60869	Endothelial differentiation-related factor 1 OS=Homo sapiens GN=EDF1 PE=1 SV=1	84	30	32.6	40.0	51.9	82.8	143.6	154.2	163.7
O60870	DNA/RNA-binding protein KIN17 OS=Homo sapiens GN=KIN PE=1 SV=2	54	30	48.4	44.2	56.0	76.1	104.4	155.2	196.4
O60879	Protein diaphanous homolog 2 OS=Homo sapiens GN=DIAPH2 PE=1 SV=1	24	26	94.7	77.0	89.8	90.9	100.1	115.5	140.2
O60880	SH2 domain-containing protein 1A OS=Homo sapiens GN=SH2D1A PE=1 SV=1	61	8	62.6	61.0	89.3	106.2	152.2	161.0	119.8
O60884	DnaJ homolog subfamily A member 2 OS=Homo sapiens GN=DNAJA2 PE=1 SV=1	37	16	79.6	51.5	83.5	142.0	68.8	142.4	136.7
O60885	Bromodomain-containing protein 4 OS=Homo sapiens GN=BRD4 PE=1 SV=2	26	27	168.7	152.6	111.2	73.8	71.7	59.0	65.6
O60888	Protein CutA OS=Homo sapiens GN=CUTA PE=1 SV=2	23	3	86.0	100.3	104.2	105.9	92.9	140.2	65.8
O60906	Sphingomyelin phosphodiesterase 2 OS=Homo sapiens GN=SMPD2 PE=1 SV=2	18	8	70.6	41.8	129.8	189.8	201.1	81.4	35.4
O60911	Cathepsin L2 OS=Homo sapiens GN=CTSV PE=1 SV=2	29	8	71.5	145.9	185.7	157.1	178.5	35.2	21.1
O60925	Prefoldin subunit 1 OS=Homo sapiens GN=PFDN1 PE=1 SV=2	63	14	85.0	95.3	97.2	141.8	75.5	144.6	85.5
O60930	Ribonuclease H1 OS=Homo sapiens GN=RNASEH1 PE=1 SV=2	29	8	123.6	86.4	81.8	77.5	80.3	122.1	116.8
O60934	Nibrin OS=Homo sapiens GN=NBN PE=1 SV=1	49	31	110.1	124.6	114.5	88.0	82.3	76.7	88.7
O60942	mRNA-capping enzyme OS=Homo sapiens GN=RNGTT PE=1 SV=1	28	16	122.5	137.3	122.5	94.7	93.3	109.4	94.9
O75027	ATP-binding cassette sub-family B member 7, mitochondrial OS=Homo sapiens GN=ABCB7 PE=1 SV=2	34	29	271.8	196.7	100.8	36.9	12.6	5.3	3.6
O75037	Kinesin-like protein KIF21B OS=Homo sapiens GN=KIF21B PE=1 SV=2	25	28	105.3	141.6	114.1	80.8	91.3	115.0	100.0
O75044	SLIT-ROBO Rho GTPase-activating protein 2 OS=Homo sapiens GN=SRGAP2 PE=1 SV=2	32	32	74.2	54.6	90.4	100.0	96.1	116.3	139.5
O75054	Immunoglobulin superfamily member 3 OS=Homo sapiens GN=IGSF3 PE=2 SV=3	33	32	59.4	84.5	151.7	191.8	170.0	80.2	40.6
O75063	Glycosaminoglycan xylosylkinase OS=Homo sapiens GN=FAM20B PE=1 SV=1	33	13	71.8	118.3	130.5	219.1	125.0	59.7	58.5
O75083	WD repeat-containing protein 1 OS=Homo sapiens GN=WDR1 PE=1 SV=4	62	39	91.5	86.6	104.8	104.4	83.8	155.9	87.9
O75093	Slit homolog 1 protein OS=Homo sapiens GN=SLIT1 PE=2 SV=4	25	33	60.4	97.2	119.4	134.8	181.8	96.2	67.7
O75113	NEDD4-binding protein 1 OS=Homo sapiens GN=N4BP1 PE=1 SV=4	31	24	125.6	132.6	127.3	117.1	79.9	109.9	71.4
O75116	Rho-associated protein kinase 2 OS=Homo sapiens GN=ROCK2 PE=1 SV=4	35	48	85.7	96.5	87.4	98.4	85.5	114.8	115.8
O75122	CLIP-associating protein 2 OS=Homo sapiens GN=CLASP2 PE=1 SV=2	53	65	56.8	61.0	71.5	76.5	120.7	133.4	155.1
O75131	Copine-3 OS=Homo sapiens GN=CPNE3 PE=1 SV=1	46	22	119.8	88.3	119.9	125.6	96.5	119.5	84.9
O75143	Autophagy-related protein 13 OS=Homo sapiens GN=ATG13 PE=1 SV=1	16	7	132.6	139.2	126.8	91.7	86.4	91.7	64.4
O75146	Huntingtin-interacting protein 1-related protein OS=Homo sapiens GN=HIP1R PE=1 SV=2	43	42	93.8	167.8	137.0	136.2	92.0	62.7	47.0
O75150	E3 ubiquitin-protein ligase BRE1B OS=Homo sapiens GN=RNF40 PE=1 SV=4	54	73	69.7	76.7	77.1	85.3	108.8	149.1	122.4
O75152	Zinc finger CCCH domain-containing protein 11A OS=Homo sapiens GN=ZC3H11A PE=1 SV=3	63	62	54.9	66.9	62.1	66.0	104.8	143.6	181.8
O75153	Clustered mitochondria protein homolog OS=Homo sapiens GN=CLUH PE=1 SV=2	51	56	99.0	95.3	94.0	104.5	84.6	118.8	116.3
O75155	Cullin-associated NEDD8-dissociated protein 2 OS=Homo sapiens GN=CAND2 PE=1 SV=3	30	31	117.9	157.5	118.8	111.5	91.8	80.3	57.0
O75165	DnaJ homolog subfamily C member 13 OS=Homo sapiens GN=DNAJC13 PE=1 SV=5	42	97	32.4	37.7	78.0	114.2	174.7	137.8	135.5
O75170	Serine/threonine-protein phosphatase 6 regulatory subunit 2 OS=Homo sapiens GN=PPP6R2 PE=1 SV=2	40	26	103.7	115.8	106.9	86.1	76.0	94.6	92.9
O75175	CCR4-NOT transcription complex subunit 3 OS=Homo sapiens GN=CNOT3 PE=1 SV=1	35	33	39.7	49.1	69.5	98.0	171.4	146.4	124.1
O75179	Ankyrin repeat domain-containing protein 17 OS=Homo sapiens GN=ANKRD17 PE=1 SV=3	39	87	50.5	58.2	61.6	73.0	124.9	149.6	161.2
O75190	DnaJ homolog subfamily B member 6 OS=Homo sapiens GN=DNAJB6 PE=1 SV=2	32	10	156.8	102.0	108.1	68.5	99.3	51.5	76.7
O75191	Xylulose kinase OS=Homo sapiens GN=XYLB PE=1 SV=3	32	12	111.4	83.3	114.2	142.8	87.8	163.2	103.1
O75223	Gamma-glutamylcyclotransferase OS=Homo sapiens GN=GGCT PE=1 SV=1	68	18	94.6	150.6	110.0	98.9	79.8	118.2	69.9
O75306	NADH dehydrogenase [ubiquinone] iron-sulfur protein 2, mitochondrial OS=Homo sapiens GN=NDUFS2 PE=1 SV=2	49	21	329.8	143.8	144.3	27.7	13.3	4.3	2.5
O75312	Zinc finger protein ZPR1 OS=Homo sapiens GN=ZPR1 PE=1 SV=1	44	22	109.0	129.9	111.5	127.6	73.5	118.4	81.0
O75323	Protein NipSnap homolog 2 OS=Homo sapiens GN=GBAS PE=1 SV=1	43	19	289.5	196.3	116.9	33.7	10.6	6.1	3.9
O75330	Hyaluronan mediated motility receptor OS=Homo sapiens GN=HMMR PE=1 SV=2	62	54	79.5	77.0	75.5	79.5	112.6	112.8	131.7
O75340	Programmed cell death protein 6 OS=Homo sapiens GN=PDCD6 PE=1 SV=1	45	7	78.7	44.7	96.7	116.5	94.1	212.3	101.0
O75347	Tubulin-specific chaperone A OS=Homo sapiens GN=TBCA PE=1 SV=3	87	20	91.4	105.0	89.0	137.2	65.1	151.6	84.5
O75351	Vacuolar protein sorting-associated protein 4B OS=Homo sapiens GN=VPS4B PE=1 SV=2	50	26	109.9	112.7	124.1	124.9	76.4	101.5	77.4
O75367	Core histone macro-H2A.1 OS=Homo sapiens GN=H2AFY PE=1 SV=4	51	21	104.3	51.9	89.7	74.8	85.1	100.8	157.8
O75368	SH3 domain-binding glutamic acid-rich-like protein OS=Homo sapiens GN=SH3BGRL PE=1 SV=1	91	11	130.2	96.3	120.6	131.6	87.4	90.9	72.3
O75369	Filamin-B OS=Homo sapiens GN=FLNB PE=1 SV=2	71	180	111.1	108.8	119.7	132.3	80.0	94.4	66.5
O75376	Nuclear receptor corepressor 1 OS=Homo sapiens GN=NCOR1 PE=1 SV=2	36	69	93.8	138.1	104.7	88.7	81.2	97.9	107.7
O75381	Peroxisomal membrane protein PEX14 OS=Homo sapiens GN=PEX14 PE=1 SV=1	45	16	82.9	118.4	171.5	191.0	178.5	35.8	10.9
O75386	Tubby-related protein 3 OS=Homo sapiens GN=TULP3 PE=1 SV=2	24	13	92.7	129.8	163.9	159.6	133.1	73.4	45.7
O75390	Citrate synthase, mitochondrial OS=Homo sapiens GN=CS PE=1 SV=2	48	23	295.4	173.8	112.5	33.8	9.7	7.5	8.3
O75396	Vesicle-trafficking protein SEC22b OS=Homo sapiens GN=SEC22B PE=1 SV=4	56	15	67.1	107.0	133.2	165.9	170.4	62.2	37.3
O75400	Pre-mRNA-processing factor 40 homolog A OS=Homo sapiens GN=PRPF40A PE=1 SV=2	38	44	47.5	51.9	54.9	75.2	110.2	146.8	198.4
O75410	Transforming acidic coiled-coil-containing protein 1 OS=Homo sapiens GN=TACC1 PE=1 SV=2	59	48	93.7	143.2	165.6	140.6	127.2	48.0	20.7
O75427	Leucine-rich repeat and calponin homology domain-containing protein 4 OS=Homo sapiens GN=LRCH4 PE=1 SV=2	48	27	73.9	64.0	126.7	137.8	150.0	94.1	70.8
O75431	Metaxin-2 OS=Homo sapiens GN=MTX2 PE=1 SV=1	40	13	307.6	147.6	116.3	31.2	13.7	5.6	3.5
O75436	Vacuolar protein sorting-associated protein 26A OS=Homo sapiens GN=VPS26A PE=1 SV=2	40	13	86.7	98.2	110.1	125.5	87.0	108.9	84.0
O75439	Mitochondrial-processing peptidase subunit beta OS=Homo sapiens GN=PMPCB PE=1 SV=2	54	26	275.2	212.9	113.9	37.3	10.1	6.3	3.8
O75446	Histone deacetylase complex subunit SAP30 OS=Homo sapiens GN=SAP30 PE=1 SV=1	17	6	119.3	115.4	114.2	86.7	89.6	80.0	88.8
O75448	Mediator of RNA polymerase II transcription subunit 24 OS=Homo sapiens GN=MED24 PE=1 SV=1	29	23	59.0	52.7	73.1	64.7	161.8	148.6	154.2
O75449	Katanin p60 ATPase-containing subunit A1 OS=Homo sapiens GN=KATNA1 PE=1 SV=1	40	19	102.6	93.8	100.8	74.1	89.1	106.2	119.9
O75475	PC4 and SFRS1-interacting protein OS=Homo sapiens GN=PSIP1 PE=1 SV=1	66	36	134.8	82.5	99.4	84.6	71.2	71.5	100.7
O75477	Erlin-1 OS=Homo sapiens GN=ERLIN1 PE=1 SV=1	50	32	66.9	105.4	130.1	152.8	171.3	71.0	39.5
O75489	NADH dehydrogenase [ubiquinone] iron-sulfur protein 3, mitochondrial OS=Homo sapiens GN=NDUFS3 PE=1 SV=1	59	21	283.9	224.5	102.2	33.5	9.8	4.6	2.8
O75494	Serine/arginine-rich splicing factor 10 OS=Homo sapiens GN=SRSF10 PE=1 SV=1	47	19	45.6	19.6	43.0	61.4	86.1	166.6	179.4
O75503	Ceroid-lipofuscinosis neuronal protein 5 OS=Homo sapiens GN=CLN5 PE=1 SV=2	35	10	56.8	60.3	184.8	205.9	202.8	65.5	33.0
O75521	Enoyl-CoA delta isomerase 2, mitochondrial OS=Homo sapiens GN=ECI2 PE=1 SV=4	71	31	158.0	137.2	157.6	135.7	146.3	25.9	7.7
O75525	KH domain-containing, RNA-binding, signal transduction-associated protein 3 OS=Homo sapiens GN=KHDRBS3 PE=1 SV=1	33	13	43.6	36.2	53.2	63.4	108.4	159.3	171.6
O75531	Barrier-to-autointegration factor OS=Homo sapiens GN=BANF1 PE=1 SV=1	85	11	56.0	54.5	87.1	77.4	143.2	115.1	168.5
O75533	Splicing factor 3B subunit 1 OS=Homo sapiens GN=SF3B1 PE=1 SV=3	57	90	43.7	48.0	52.9	64.5	98.6	142.6	199.3
O75534	Cold shock domain-containing protein E1 OS=Homo sapiens GN=CSDE1 PE=1 SV=2	63	59	96.0	93.4	101.3	110.7	96.0	118.5	98.9
O75569	Interferon-inducible double-stranded RNA-dependent protein kinase activator A OS=Homo sapiens GN=PRKRA PE=1 SV=1	51	21	44.8	50.5	59.4	56.0	127.4	156.7	189.1
O75586	Mediator of RNA polymerase II transcription subunit 6 OS=Homo sapiens GN=MED6 PE=1 SV=2	29	9	75.0	83.9	77.2	69.2	128.4	111.4	136.3
O75592	E3 ubiquitin-protein ligase MYCBP2 OS=Homo sapiens GN=MYCBP2 PE=1 SV=3	26	107	61.9	69.9	62.8	61.6	93.4	132.5	209.3
O75607	Nucleoplasmin-3 OS=Homo sapiens GN=NPM3 PE=1 SV=3	48	7	67.2	56.4	68.3	92.0	113.6	147.6	154.9
O75608	Acyl-protein thioesterase 1 OS=Homo sapiens GN=LYPLA1 PE=1 SV=1	26	8	165.7	222.2	117.1	78.7	58.9	47.1	34.4
O75616	GTPase Era, mitochondrial OS=Homo sapiens GN=ERAL1 PE=1 SV=2	30	11	272.5	242.4	94.4	25.8	10.1	4.8	5.3
O75643	U5 small nuclear ribonucleoprotein 200 kDa helicase OS=Homo sapiens GN=SNRNP200 PE=1 SV=2	53	129	53.8	53.5	62.6	76.4	109.6	147.0	189.2
O75663	TIP41-like protein OS=Homo sapiens GN=TIPRL PE=1 SV=2	52	16	100.6	96.7	109.1	107.8	83.2	127.8	76.0
O75683	Surfeit locus protein 6 OS=Homo sapiens GN=SURF6 PE=1 SV=3	47	25	50.1	62.5	55.1	60.8	112.8	158.9	208.2
O75691	Small subunit processome component 20 homolog OS=Homo sapiens GN=UTP20 PE=1 SV=3	20	54	75.6	70.2	61.5	73.3	107.0	127.5	180.4
O75694	Nuclear pore complex protein Nup155 OS=Homo sapiens GN=NUP155 PE=1 SV=1	31	38	125.8	86.0	156.9	184.8	124.4	55.3	31.7
O75695	Protein XRP2 OS=Homo sapiens GN=RP2 PE=1 SV=4	43	18	66.9	84.2	150.3	204.3	162.0	67.1	35.7
O75717	WD repeat and HMG-box DNA-binding protein 1 OS=Homo sapiens GN=WDHD1 PE=1 SV=1	51	51	97.0	117.5	101.2	80.1	76.9	107.4	110.7
O75746	Calcium-binding mitochondrial carrier protein Aralar1 OS=Homo sapiens GN=SLC25A12 PE=1 SV=2	40	27	289.3	235.1	115.7	34.8	12.3	6.3	3.8
O75781	Paralemmin-1 OS=Homo sapiens GN=PALM PE=1 SV=2	49	25	73.0	123.9	157.0	191.8	145.7	53.1	22.6
O75787	Renin receptor OS=Homo sapiens GN=ATP6AP2 PE=1 SV=2	38	13	69.1	91.7	134.1	169.9	193.4	79.0	42.0
O75791	GRB2-related adapter protein 2 OS=Homo sapiens GN=GRAP2 PE=1 SV=1	64	15	97.1	85.4	108.5	121.7	90.7	118.3	85.1
O75792	Ribonuclease H2 subunit A OS=Homo sapiens GN=RNASEH2A PE=1 SV=2	55	21	80.2	84.5	95.4	83.7	94.5	149.7	122.7
O75794	Cell division cycle protein 123 homolog OS=Homo sapiens GN=CDC123 PE=1 SV=1	34	12	126.6	110.8	117.2	89.4	74.1	91.0	67.1
O75818	Ribonuclease P protein subunit p40 OS=Homo sapiens GN=RPP40 PE=1 SV=3	28	8	50.1	46.0	61.6	70.4	99.4	140.9	168.0
O75821	Eukaryotic translation initiation factor 3 subunit G OS=Homo sapiens GN=EIF3G PE=1 SV=2	60	27	88.7	110.6	83.5	81.5	93.3	110.0	108.9
O75822	Eukaryotic translation initiation factor 3 subunit J OS=Homo sapiens GN=EIF3J PE=1 SV=2	48	23	68.1	76.1	75.5	79.0	95.2	140.0	159.2
O75832	26S proteasome non-ATPase regulatory subunit 10 OS=Homo sapiens GN=PSMD10 PE=1 SV=1	41	11	124.4	139.6	110.0	89.0	77.3	110.2	84.2
O75844	CAAX prenyl protease 1 homolog OS=Homo sapiens GN=ZMPSTE24 PE=1 SV=2	21	14	71.9	97.6	134.5	211.2	169.6	69.0	35.3
O75874	Isocitrate dehydrogenase [NADP] cytoplasmic OS=Homo sapiens GN=IDH1 PE=1 SV=2	65	34	106.1	150.7	109.6	99.2	73.3	103.6	72.5
O75879	Glutamyl-tRNA(Gln) amidotransferase subunit B, mitochondrial OS=Homo sapiens GN=GATB PE=1 SV=1	41	22	241.9	262.4	95.0	29.4	13.7	13.7	12.2
O75880	Protein SCO1 homolog, mitochondrial OS=Homo sapiens GN=SCO1 PE=1 SV=1	36	10	226.1	162.0	122.3	47.3	27.9	19.8	8.3
O75882	Attractin OS=Homo sapiens GN=ATRN PE=1 SV=2	16	21	67.2	99.0	132.4	143.3	189.9	80.2	64.7
O75886	Signal transducing adapter molecule 2 OS=Homo sapiens GN=STAM2 PE=1 SV=1	26	13	116.3	122.9	96.1	110.8	71.3	108.8	69.3
O75909	Cyclin-K OS=Homo sapiens GN=CCNK PE=1 SV=2	26	12	50.8	68.2	59.7	67.7	122.2	127.2	163.1
O75915	PRA1 family protein 3 OS=Homo sapiens GN=ARL6IP5 PE=1 SV=1	32	7	79.4	103.4	163.1	158.1	204.4	63.8	36.5
O75934	Pre-mRNA-splicing factor SPF27 OS=Homo sapiens GN=BCAS2 PE=1 SV=1	79	21	36.9	36.3	47.0	57.2	122.5	177.2	196.1
O75935	Dynactin subunit 3 OS=Homo sapiens GN=DCTN3 PE=1 SV=1	52	12	123.5	161.1	129.4	107.0	81.4	54.6	73.5
O75937	DnaJ homolog subfamily C member 8 OS=Homo sapiens GN=DNAJC8 PE=1 SV=2	53	26	47.6	52.7	56.4	73.7	100.9	157.3	189.0
O75940	Survival of motor neuron-related-splicing factor 30 OS=Homo sapiens GN=SMNDC1 PE=1 SV=1	54	11	59.4	59.9	60.0	61.1	107.1	121.5	170.3
O75947	ATP synthase subunit d, mitochondrial OS=Homo sapiens GN=ATP5H PE=1 SV=3	80	18	305.0	188.9	112.5	26.9	8.3	4.1	3.2
O75955	Flotillin-1 OS=Homo sapiens GN=FLOT1 PE=1 SV=3	73	39	70.0	108.2	171.4	202.0	145.3	51.4	25.8
O75976	Carboxypeptidase D OS=Homo sapiens GN=CPD PE=1 SV=2	32	41	57.4	81.0	102.9	119.8	166.2	114.4	99.9
O75995	SAM and SH3 domain-containing protein 3 OS=Homo sapiens GN=SASH3 PE=1 SV=2	57	12	73.5	59.1	86.3	107.0	91.6	115.1	136.3
O76003	Glutaredoxin-3 OS=Homo sapiens GN=GLRX3 PE=1 SV=2	41	21	116.6	99.8	107.8	120.6	78.4	118.5	79.7
O76021	Ribosomal L1 domain-containing protein 1 OS=Homo sapiens GN=RSL1D1 PE=1 SV=3	60	52	72.7	62.5	60.5	63.6	99.6	112.5	174.2
O76024	Wolframin OS=Homo sapiens GN=WFS1 PE=1 SV=2	27	23	65.8	95.1	128.1	182.1	166.8	57.9	32.0
O76031	ATP-dependent Clp protease ATP-binding subunit clpX-like, mitochondrial OS=Homo sapiens GN=CLPX PE=1 SV=2	62	46	275.7	234.9	103.9	26.8	8.8	5.2	4.6
O76071	Probable cytosolic iron-sulfur protein assembly protein CIAO1 OS=Homo sapiens GN=CIAO1 PE=1 SV=1	36	10	120.9	97.8	119.0	97.6	62.4	107.9	64.5
O76094	Signal recognition particle subunit SRP72 OS=Homo sapiens GN=SRP72 PE=1 SV=3	65	53	96.3	99.8	140.5	145.5	108.7	66.3	72.8
O76095	Protein JTB OS=Homo sapiens GN=JTB PE=1 SV=1	21	5	59.5	161.0	163.8	77.2	153.6	69.6	56.8
O94762	ATP-dependent DNA helicase Q5 OS=Homo sapiens GN=RECQL5 PE=1 SV=2	32	27	83.8	111.6	82.4	71.1	120.8	126.0	123.6
O94763	Unconventional prefoldin RPB5 interactor 1 OS=Homo sapiens GN=URI1 PE=1 SV=3	38	25	36.9	34.5	47.4	75.8	110.9	202.1	177.7
O94766	Galactosylgalactosylxylosylprotein 3-beta-glucuronosyltransferase 3 OS=Homo sapiens GN=B3GAT3 PE=1 SV=2	41	14	101.5	137.2	161.7	167.2	140.2	84.4	78.5
O94776	Metastasis-associated protein MTA2 OS=Homo sapiens GN=MTA2 PE=1 SV=1	61	46	101.9	93.0	99.6	94.3	71.4	99.9	123.7
O94804	Serine/threonine-protein kinase 10 OS=Homo sapiens GN=STK10 PE=1 SV=1	38	39	86.1	112.9	98.6	93.3	107.3	104.4	112.7
O94819	Kelch repeat and BTB domain-containing protein 11 OS=Homo sapiens GN=KBTBD11 PE=1 SV=1	39	21	100.3	79.7	118.1	100.9	124.5	140.4	117.1
O94822	E3 ubiquitin-protein ligase listerin OS=Homo sapiens GN=LTN1 PE=1 SV=6	13	21	86.3	103.3	96.5	99.5	117.0	92.4	123.2
O94826	Mitochondrial import receptor subunit TOM70 OS=Homo sapiens GN=TOMM70A PE=1 SV=1	66	48	279.4	234.9	117.3	31.7	18.5	8.8	6.5
O94832	Unconventional myosin-Id OS=Homo sapiens GN=MYO1D PE=1 SV=2	42	46	80.1	136.7	172.4	175.8	162.7	46.9	20.1
O94842	TOX high mobility group box family member 4 OS=Homo sapiens GN=TOX4 PE=1 SV=1	33	15	119.3	127.9	105.0	73.7	78.4	88.5	81.0
O94855	Protein transport protein Sec24D OS=Homo sapiens GN=SEC24D PE=1 SV=2	25	25	100.1	146.2	145.7	109.6	92.1	84.8	57.4
O94868	F-BAR and double SH3 domains protein 2 OS=Homo sapiens GN=FCHSD2 PE=1 SV=3	35	26	99.0	160.2	170.5	164.6	109.2	56.5	38.9
O94874	E3 UFM1-protein ligase 1 OS=Homo sapiens GN=UFL1 PE=1 SV=2	56	57	69.4	86.4	139.9	175.9	185.7	67.7	45.7
O94887	FERM, RhoGEF and pleckstrin domain-containing protein 2 OS=Homo sapiens GN=FARP2 PE=1 SV=3	18	14	79.1	147.3	161.3	143.9	148.1	44.7	25.1
O94888	UBX domain-containing protein 7 OS=Homo sapiens GN=UBXN7 PE=1 SV=2	44	20	100.9	100.1	106.8	114.7	78.2	121.9	71.1
O94901	SUN domain-containing protein 1 OS=Homo sapiens GN=SUN1 PE=1 SV=3	33	23	125.0	170.8	154.3	124.9	135.7	38.1	22.0
O94903	Proline synthase co-transcribed bacterial homolog protein OS=Homo sapiens GN=PROSC PE=1 SV=1	61	16	144.4	135.6	111.2	79.5	65.8	88.4	58.1
O94905	Erlin-2 OS=Homo sapiens GN=ERLIN2 PE=1 SV=1	64	34	69.8	103.2	136.0	168.2	177.9	71.8	33.5
O94906	Pre-mRNA-processing factor 6 OS=Homo sapiens GN=PRPF6 PE=1 SV=1	58	72	56.3	59.5	67.0	75.6	109.7	146.5	162.1
O94913	Pre-mRNA cleavage complex 2 protein Pcf11 OS=Homo sapiens GN=PCF11 PE=1 SV=3	40	55	72.4	66.3	67.1	74.9	117.8	161.5	168.5
O94915	Protein furry homolog-like OS=Homo sapiens GN=FRYL PE=1 SV=2	21	53	64.7	83.6	105.0	106.9	122.3	101.4	123.4
O94919	Endonuclease domain-containing 1 protein OS=Homo sapiens GN=ENDOD1 PE=1 SV=2	43	19	53.6	78.5	113.7	139.2	168.0	106.6	75.6
O94925	Glutaminase kidney isoform, mitochondrial OS=Homo sapiens GN=GLS PE=1 SV=1	45	29	268.3	213.1	98.5	29.9	8.1	6.7	4.4
O94927	HAUS augmin-like complex subunit 5 OS=Homo sapiens GN=HAUS5 PE=1 SV=2	37	22	114.8	118.1	100.1	82.4	84.8	96.2	118.3
O94966	Ubiquitin carboxyl-terminal hydrolase 19 OS=Homo sapiens GN=USP19 PE=1 SV=2	29	23	91.1	120.0	136.6	94.8	121.4	99.0	48.9
O94973	AP-2 complex subunit alpha-2 OS=Homo sapiens GN=AP2A2 PE=1 SV=2	49	52	60.8	90.1	128.5	110.4	120.0	84.0	109.9
O94979	Protein transport protein Sec31A OS=Homo sapiens GN=SEC31A PE=1 SV=3	26	33	99.3	76.6	106.6	109.1	83.6	119.5	115.8
O94986	Centrosomal protein of 152 kDa OS=Homo sapiens GN=CEP152 PE=1 SV=4	30	47	221.9	219.4	103.3	44.4	30.6	24.9	32.3
O94992	Protein HEXIM1 OS=Homo sapiens GN=HEXIM1 PE=1 SV=1	44	14	89.5	90.3	94.4	93.3	90.3	138.6	111.0
O95067	G2/mitotic-specific cyclin-B2 OS=Homo sapiens GN=CCNB2 PE=1 SV=1	48	22	92.8	128.0	105.2	101.5	107.9	76.3	86.9
O95071	E3 ubiquitin-protein ligase UBR5 OS=Homo sapiens GN=UBR5 PE=1 SV=2	30	68	107.8	118.3	109.0	99.8	69.1	90.8	105.7
O95104	Splicing factor, arginine/serine-rich 15 OS=Homo sapiens GN=SCAF4 PE=1 SV=3	23	21	42.9	60.2	55.8	64.7	129.0	141.9	175.7
O95140	Mitofusin-2 OS=Homo sapiens GN=MFN2 PE=1 SV=3	40	31	248.7	170.1	120.3	51.3	26.2	18.9	16.5
O95149	Snurportin-1 OS=Homo sapiens GN=SNUPN PE=1 SV=1	16	6	88.3	90.1	92.8	137.4	65.5	131.3	88.5
O95155	Ubiquitin conjugation factor E4 B OS=Homo sapiens GN=UBE4B PE=1 SV=1	25	27	135.3	177.3	109.2	89.8	64.7	69.1	62.0
O95159	Zinc finger protein-like 1 OS=Homo sapiens GN=ZFPL1 PE=1 SV=2	35	7	69.2	95.2	151.5	113.5	147.1	78.9	90.2
O95163	Elongator complex protein 1 OS=Homo sapiens GN=IKBKAP PE=1 SV=3	35	35	106.8	132.8	105.3	88.0	70.8	86.9	107.3
O95182	NADH dehydrogenase [ubiquinone] 1 alpha subcomplex subunit 7 OS=Homo sapiens GN=NDUFA7 PE=1 SV=3	73	12	244.1	257.9	99.5	27.8	10.5	4.7	4.3
O95183	Vesicle-associated membrane protein 5 OS=Homo sapiens GN=VAMP5 PE=1 SV=1	49	7	66.1	124.4	146.9	154.9	130.8	61.6	43.5
O95197	Reticulon-3 OS=Homo sapiens GN=RTN3 PE=1 SV=2	27	26	45.9	50.0	112.2	172.0	176.9	126.0	87.4
O95202	LETM1 and EF-hand domain-containing protein 1, mitochondrial OS=Homo sapiens GN=LETM1 PE=1 SV=1	52	52	271.5	218.6	115.8	37.1	11.8	5.4	3.5
O95218	Zinc finger Ran-binding domain-containing protein 2 OS=Homo sapiens GN=ZRANB2 PE=1 SV=2	49	16	77.8	114.2	81.1	101.0	85.0	143.8	93.7
O95232	Luc7-like protein 3 OS=Homo sapiens GN=LUC7L3 PE=1 SV=2	41	24	34.0	43.8	45.5	56.8	116.6	145.2	201.0
O95235	Kinesin-like protein KIF20A OS=Homo sapiens GN=KIF20A PE=1 SV=1	43	26	163.1	203.1	130.0	84.2	63.4	39.3	56.4
O95239	Chromosome-associated kinesin KIF4A OS=Homo sapiens GN=KIF4A PE=1 SV=3	52	67	121.0	111.0	104.3	84.9	73.0	78.0	108.8
O95248	Myotubularin-related protein 5 OS=Homo sapiens GN=SBF1 PE=1 SV=3	34	54	83.9	123.2	98.8	95.1	101.6	92.9	105.1
O95249	Golgi SNAP receptor complex member 1 OS=Homo sapiens GN=GOSR1 PE=1 SV=1	69	20	59.5	99.8	149.3	148.1	144.6	76.7	67.6
O95251	Histone acetyltransferase KAT7 OS=Homo sapiens GN=KAT7 PE=1 SV=1	23	15	115.7	116.6	117.7	103.2	72.9	81.9	80.3
O95292	Vesicle-associated membrane protein-associated protein B/C OS=Homo sapiens GN=VAPB PE=1 SV=3	68	21	79.5	108.0	146.6	150.8	187.3	65.4	35.0
O95295	SNARE-associated protein Snapin OS=Homo sapiens GN=SNAPIN PE=1 SV=1	55	14	75.3	97.7	115.1	146.0	160.1	87.9	74.3
O95297	Myelin protein zero-like protein 1 OS=Homo sapiens GN=MPZL1 PE=1 SV=1	22	6	62.1	145.3	134.4	215.4	126.6	65.1	30.5
O95299	NADH dehydrogenase [ubiquinone] 1 alpha subcomplex subunit 10, mitochondrial OS=Homo sapiens GN=NDUFA10 PE=1 SV=1	49	19	299.0	168.2	116.5	30.9	11.4	8.1	8.9
O95319	CUGBP Elav-like family member 2 OS=Homo sapiens GN=CELF2 PE=1 SV=1	49	27	45.8	49.4	53.5	59.0	111.5	140.9	195.3
O95336	6-phosphogluconolactonase OS=Homo sapiens GN=PGLS PE=1 SV=2	66	13	84.8	97.2	101.1	121.9	77.7	166.4	88.9
O95347	Structural maintenance of chromosomes protein 2 OS=Homo sapiens GN=SMC2 PE=1 SV=2	79	128	76.2	78.8	74.5	75.1	87.4	110.1	154.5
O95372	Acyl-protein thioesterase 2 OS=Homo sapiens GN=LYPLA2 PE=1 SV=1	54	12	104.4	102.3	119.7	93.6	93.9	129.1	76.8
O95373	Importin-7 OS=Homo sapiens GN=IPO7 PE=1 SV=1	20	21	95.9	109.9	96.9	103.7	90.5	125.5	96.8
O95376	E3 ubiquitin-protein ligase ARIH2 OS=Homo sapiens GN=ARIH2 PE=1 SV=1	31	12	95.1	114.2	108.9	89.8	66.4	98.1	70.3
O95379	Tumor necrosis factor alpha-induced protein 8 OS=Homo sapiens GN=TNFAIP8 PE=1 SV=1	33	7	89.4	152.8	126.5	108.7	103.1	97.6	57.0
O95391	Pre-mRNA-splicing factor SLU7 OS=Homo sapiens GN=SLU7 PE=1 SV=2	37	22	50.3	63.0	57.3	64.8	82.9	138.6	193.1
O95394	Phosphoacetylglucosamine mutase OS=Homo sapiens GN=PGM3 PE=1 SV=1	30	15	94.9	112.7	102.9	121.0	71.2	107.3	88.1
O95400	CD2 antigen cytoplasmic tail-binding protein 2 OS=Homo sapiens GN=CD2BP2 PE=1 SV=1	40	13	53.3	60.8	61.7	91.4	109.6	156.1	143.9
O95402	Mediator of RNA polymerase II transcription subunit 26 OS=Homo sapiens GN=MED26 PE=1 SV=2	36	18	40.5	55.5	56.7	66.7	133.7	131.3	177.1
O95425	Supervillin OS=Homo sapiens GN=SVIL PE=1 SV=2	28	56	92.0	153.5	128.8	111.6	114.9	58.9	63.2
O95433	Activator of 90 kDa heat shock protein ATPase homolog 1 OS=Homo sapiens GN=AHSA1 PE=1 SV=1	70	28	103.6	106.8	109.9	109.6	81.0	137.5	87.2
O95453	Poly(A)-specific ribonuclease PARN OS=Homo sapiens GN=PARN PE=1 SV=1	38	28	97.1	111.8	97.3	85.9	80.7	110.2	140.5
O95456	Proteasome assembly chaperone 1 OS=Homo sapiens GN=PSMG1 PE=1 SV=1	32	11	88.3	107.3	88.8	97.8	64.7	105.8	98.4
O95466	Formin-like protein 1 OS=Homo sapiens GN=FMNL1 PE=1 SV=3	41	68	75.1	97.8	149.1	171.8	144.7	62.2	47.2
O95470	Sphingosine-1-phosphate lyase 1 OS=Homo sapiens GN=SGPL1 PE=1 SV=3	49	29	72.3	107.1	142.0	184.6	172.3	61.5	30.8
O95479	GDH/6PGL endoplasmic bifunctional protein OS=Homo sapiens GN=H6PD PE=1 SV=2	40	31	90.3	103.6	175.2	152.8	217.0	60.0	30.0
O95486	Protein transport protein Sec24A OS=Homo sapiens GN=SEC24A PE=1 SV=2	24	21	102.3	133.8	142.6	106.1	93.5	79.0	67.6
O95487	Protein transport protein Sec24B OS=Homo sapiens GN=SEC24B PE=1 SV=2	28	27	79.3	92.9	129.1	122.3	115.6	97.2	76.1
O95551	Tyrosyl-DNA phosphodiesterase 2 OS=Homo sapiens GN=TDP2 PE=1 SV=1	30	12	108.4	96.0	103.3	105.9	86.9	110.2	93.5
O95562	Vesicle transport protein SFT2B OS=Homo sapiens GN=SFT2D2 PE=1 SV=1	18	4	60.8	73.2	111.8	103.4	160.1	105.1	129.6
O95571	Persulfide dioxygenase ETHE1, mitochondrial OS=Homo sapiens GN=ETHE1 PE=1 SV=2	53	11	267.7	188.0	117.7	31.3	15.6	19.3	12.7
O95573	Long-chain-fatty-acid--CoA ligase 3 OS=Homo sapiens GN=ACSL3 PE=1 SV=3	56	38	68.2	77.4	142.2	167.2	209.9	90.9	43.1
O95602	DNA-directed RNA polymerase I subunit RPA1 OS=Homo sapiens GN=POLR1A PE=1 SV=2	39	54	122.8	127.8	107.6	76.6	90.5	88.2	92.8
O95613	Pericentrin OS=Homo sapiens GN=PCNT PE=1 SV=4	37	117	175.6	175.6	100.1	62.4	49.9	63.3	71.8
O95628	CCR4-NOT transcription complex subunit 4 OS=Homo sapiens GN=CNOT4 PE=1 SV=3	29	15	66.6	71.5	85.8	102.1	152.5	133.5	106.1
O95630	STAM-binding protein OS=Homo sapiens GN=STAMBP PE=1 SV=1	47	23	109.9	58.6	120.5	148.6	109.8	119.8	71.7
O95639	Cleavage and polyadenylation specificity factor subunit 4 OS=Homo sapiens GN=CPSF4 PE=1 SV=1	56	13	50.1	49.2	61.4	65.2	117.1	165.2	180.6
O95671	N-acetylserotonin O-methyltransferase-like protein OS=Homo sapiens GN=ASMTL PE=1 SV=3	32	24	142.9	114.2	125.6	109.3	78.0	88.9	70.5
O95674	Phosphatidate cytidylyltransferase 2 OS=Homo sapiens GN=CDS2 PE=1 SV=1	26	11	78.8	129.7	141.7	142.1	201.5	45.0	24.1
O95684	FGFR1 oncogene partner OS=Homo sapiens GN=FGFR1OP PE=1 SV=1	45	19	139.5	140.4	86.5	64.9	70.9	88.8	98.0
O95714	E3 ubiquitin-protein ligase HERC2 OS=Homo sapiens GN=HERC2 PE=1 SV=2	26	113	75.0	104.1	115.3	122.9	140.9	80.2	83.6
O95716	Ras-related protein Rab-3D OS=Homo sapiens GN=RAB3D PE=1 SV=1	63	19	89.7	133.7	131.3	145.4	136.1	54.4	36.3
O95721	Synaptosomal-associated protein 29 OS=Homo sapiens GN=SNAP29 PE=1 SV=1	83	26	84.3	96.8	121.1	152.7	127.6	82.4	67.5
O95747	Serine/threonine-protein kinase OSR1 OS=Homo sapiens GN=OXSR1 PE=1 SV=1	43	20	124.9	96.8	124.2	140.6	97.2	98.8	95.5
O95757	Heat shock 70 kDa protein 4L OS=Homo sapiens GN=HSPA4L PE=1 SV=3	70	59	99.6	136.0	116.8	104.1	78.8	106.5	80.5
O95758	Polypyrimidine tract-binding protein 3 OS=Homo sapiens GN=PTBP3 PE=1 SV=2	30	17	54.8	31.8	59.6	70.7	99.1	154.7	154.5
O95777	U6 snRNA-associated Sm-like protein LSm8 OS=Homo sapiens GN=LSM8 PE=1 SV=3	69	6	73.4	106.4	75.3	86.7	83.3	124.6	134.4
O95782	AP-2 complex subunit alpha-1 OS=Homo sapiens GN=AP2A1 PE=1 SV=3	63	66	64.3	91.2	135.2	137.5	123.3	73.2	95.6
O95786	Probable ATP-dependent RNA helicase DDX58 OS=Homo sapiens GN=DDX58 PE=1 SV=2	19	17	110.3	104.5	121.0	114.8	86.0	106.9	80.9
O95793	Double-stranded RNA-binding protein Staufen homolog 1 OS=Homo sapiens GN=STAU1 PE=1 SV=2	62	41	34.7	34.4	48.8	69.6	125.7	154.0	194.0
O95801	Tetratricopeptide repeat protein 4 OS=Homo sapiens GN=TTC4 PE=1 SV=3	38	14	123.1	147.2	118.7	110.7	77.5	105.0	68.5
O95816	BAG family molecular chaperone regulator 2 OS=Homo sapiens GN=BAG2 PE=1 SV=1	71	16	76.5	77.0	105.2	110.9	154.3	118.6	105.1
O95817	BAG family molecular chaperone regulator 3 OS=Homo sapiens GN=BAG3 PE=1 SV=3	58	24	96.1	87.4	104.4	126.2	75.4	119.5	59.9
O95819	Mitogen-activated protein kinase kinase kinase kinase 4 OS=Homo sapiens GN=MAP4K4 PE=1 SV=2	50	66	63.3	66.9	112.8	134.1	134.9	98.4	78.2
O95831	Apoptosis-inducing factor 1, mitochondrial OS=Homo sapiens GN=AIFM1 PE=1 SV=1	54	38	271.1	237.6	111.2	30.1	8.7	4.2	3.0
O95834	Echinoderm microtubule-associated protein-like 2 OS=Homo sapiens GN=EML2 PE=1 SV=1	29	15	116.9	156.2	115.2	111.3	73.9	108.9	81.4
O95861	3'(2'),5'-bisphosphate nucleotidase 1 OS=Homo sapiens GN=BPNT1 PE=1 SV=1	63	22	99.8	75.6	98.3	101.3	80.8	166.6	97.0
O95864	Fatty acid desaturase 2 OS=Homo sapiens GN=FADS2 PE=1 SV=1	25	11	56.3	28.7	131.3	181.3	216.9	105.2	49.3
O95865	N(G),N(G)-dimethylarginine dimethylaminohydrolase 2 OS=Homo sapiens GN=DDAH2 PE=1 SV=1	64	17	78.6	90.9	135.8	186.0	124.1	84.8	42.6
O95870	Abhydrolase domain-containing protein 16A OS=Homo sapiens GN=ABHD16A PE=1 SV=3	47	28	92.3	129.1	153.3	171.3	174.2	58.3	31.2
O95881	Thioredoxin domain-containing protein 12 OS=Homo sapiens GN=TXNDC12 PE=1 SV=1	42	9	58.8	57.6	123.5	278.0	175.3	88.6	33.0
O95926	Pre-mRNA-splicing factor SYF2 OS=Homo sapiens GN=SYF2 PE=1 SV=1	44	13	46.1	47.7	50.8	54.8	102.8	164.1	214.9
O95983	Methyl-CpG-binding domain protein 3 OS=Homo sapiens GN=MBD3 PE=1 SV=1	46	13	110.5	94.8	89.3	84.0	55.0	72.4	99.1
O95985	DNA topoisomerase 3-beta-1 OS=Homo sapiens GN=TOP3B PE=1 SV=1	43	31	53.7	52.9	62.2	71.3	123.4	144.0	173.2
O96000	NADH dehydrogenase [ubiquinone] 1 beta subcomplex subunit 10 OS=Homo sapiens GN=NDUFB10 PE=1 SV=3	59	15	253.2	266.8	105.0	30.2	10.0	6.3	6.0
O96005	Cleft lip and palate transmembrane protein 1 OS=Homo sapiens GN=CLPTM1 PE=1 SV=1	34	20	75.4	115.1	153.8	165.9	185.7	60.8	31.8
O96008	Mitochondrial import receptor subunit TOM40 homolog OS=Homo sapiens GN=TOMM40 PE=1 SV=1	50	16	285.2	190.3	127.5	31.8	15.3	6.6	2.6
O96011	Peroxisomal membrane protein 11B OS=Homo sapiens GN=PEX11B PE=1 SV=1	54	13	79.7	141.3	161.8	180.6	173.4	28.8	7.9
O96013	Serine/threonine-protein kinase PAK 4 OS=Homo sapiens GN=PAK4 PE=1 SV=1	54	25	76.0	53.4	90.1	108.4	119.4	126.1	138.2
O96017	Serine/threonine-protein kinase Chk2 OS=Homo sapiens GN=CHEK2 PE=1 SV=1	27	12	107.1	136.7	108.1	90.4	83.5	110.7	73.0
O96019	Actin-like protein 6A OS=Homo sapiens GN=ACTL6A PE=1 SV=1	47	20	115.3	118.5	114.7	95.8	89.5	114.0	93.5
P00167	Cytochrome b5 OS=Homo sapiens GN=CYB5A PE=1 SV=2	47	6	56.5	93.4	101.6	214.7	159.4	114.1	34.3
P00338	L-lactate dehydrogenase A chain OS=Homo sapiens GN=LDHA PE=1 SV=2	67	29	87.0	85.2	108.2	123.1	88.8	128.4	92.8
P00367	Glutamate dehydrogenase 1, mitochondrial OS=Homo sapiens GN=GLUD1 PE=1 SV=2	57	41	293.1	196.0	121.3	31.9	14.5	9.6	5.6
P00374	Dihydrofolate reductase OS=Homo sapiens GN=DHFR PE=1 SV=2	70	16	127.6	129.6	126.5	110.5	72.5	105.7	65.8
P00387	NADH-cytochrome b5 reductase 3 OS=Homo sapiens GN=CYB5R3 PE=1 SV=3	67	18	96.2	71.0	127.7	161.5	171.6	85.3	38.2
P00390	Glutathione reductase, mitochondrial OS=Homo sapiens GN=GSR PE=1 SV=2	47	21	156.6	163.1	106.1	67.7	49.9	78.4	61.4
P00403	Cytochrome c oxidase subunit 2 OS=Homo sapiens GN=MT-CO2 PE=1 SV=1	31	7	253.1	258.9	93.0	31.0	10.0	8.8	5.9
P00441	Superoxide dismutase [Cu-Zn] OS=Homo sapiens GN=SOD1 PE=1 SV=2	60	17	95.9	90.3	99.8	141.9	73.9	140.7	79.8
P00491	Purine nucleoside phosphorylase OS=Homo sapiens GN=PNP PE=1 SV=2	70	18	86.8	81.8	101.4	125.6	97.8	142.1	98.5
P00492	Hypoxanthine-guanine phosphoribosyltransferase OS=Homo sapiens GN=HPRT1 PE=1 SV=2	63	12	98.9	131.9	106.6	80.7	76.9	140.8	93.5
P00505	Aspartate aminotransferase, mitochondrial OS=Homo sapiens GN=GOT2 PE=1 SV=3	60	34	280.4	246.6	110.0	28.9	9.8	6.0	4.1
P00558	Phosphoglycerate kinase 1 OS=Homo sapiens GN=PGK1 PE=1 SV=3	87	50	75.7	53.3	93.1	117.1	85.4	177.4	100.4
P00734	Prothrombin OS=Homo sapiens GN=F2 PE=1 SV=2	5	4	315.1	179.0	163.7	39.3	32.1	8.2	5.9
P00761	Trypsin OS=Sus scrofa OX=9823 PE=1 SV=1	32	5	72.5	90.6	58.1	212.7	67.6	118.2	99.5
P00813	Adenosine deaminase OS=Homo sapiens GN=ADA PE=1 SV=3	69	31	77.5	63.4	87.6	132.9	66.6	180.4	98.4
P00966	Argininosuccinate synthase OS=Homo sapiens GN=ASS1 PE=1 SV=2	35	21	97.8	104.5	93.4	100.9	63.3	111.0	101.6
P01112	GTPase HRas OS=Homo sapiens GN=HRAS PE=1 SV=1	83	17	70.9	130.1	146.9	165.3	143.7	60.2	26.9
P01116	GTPase KRas OS=Homo sapiens GN=KRAS PE=1 SV=1	70	13	77.0	120.4	134.3	152.7	168.9	67.0	32.0
P01130	Low-density lipoprotein receptor OS=Homo sapiens GN=LDLR PE=1 SV=1	28	20	61.7	87.7	128.2	120.5	197.4	103.8	87.1
P01137	Transforming growth factor beta-1 OS=Homo sapiens GN=TGFB1 PE=1 SV=2	27	11	82.9	134.4	145.9	164.9	161.8	43.8	28.3
P01733	T-cell receptor beta chain V region YT35 OS=Homo sapiens GN=TRBV12-3 PE=1 SV=1	15	2	60.7	113.0	141.6	152.4	178.2	59.9	30.9
P01737	T-cell receptor alpha chain V region PY14 OS=Homo sapiens PE=1 SV=1	21	4	58.9	89.6	138.4	169.0	171.3	76.7	47.3
P01889	HLA class I histocompatibility antigen, B-7 alpha chain OS=Homo sapiens GN=HLA-B PE=1 SV=3	60	31	52.6	82.6	128.7	190.7	174.8	92.0	39.4
P02649	Apolipoprotein E OS=Homo sapiens GN=APOE PE=1 SV=1	12	4	195.4	251.2	112.6	74.3	60.1	30.4	25.2
P02686	Myelin basic protein OS=Homo sapiens GN=MBP PE=1 SV=3	38	9	94.7	147.5	135.0	171.7	109.0	60.0	34.6
P02765	Alpha-2-HS-glycoprotein OS=Homo sapiens GN=AHSG PE=1 SV=1	7	4	145.7	212.3	149.4	112.7	72.1	48.0	32.5
P02769	Serum albumin OS=Bos taurus OX=9913 GN=ALB PE=1 SV=4	70	49	99.2	111.5	150.1	124.6	104.0	104.2	64.5
P02786	Transferrin receptor protein 1 OS=Homo sapiens GN=TFRC PE=1 SV=2	64	65	44.7	63.3	86.3	124.7	145.1	116.3	129.6
P02787	Serotransferrin OS=Homo sapiens GN=TF PE=1 SV=3	4	3	71.7	115.2	85.8	94.9	144.4	66.0	103.8
P02794	Ferritin heavy chain OS=Homo sapiens GN=FTH1 PE=1 SV=2	38	7	79.1	35.3	119.6	170.6	128.6	102.9	95.4
P04040	Catalase OS=Homo sapiens GN=CAT PE=1 SV=3	70	39	71.3	73.6	152.6	204.3	206.4	50.3	14.3
P04049	RAF proto-oncogene serine/threonine-protein kinase OS=Homo sapiens GN=RAF1 PE=1 SV=1	46	24	110.7	125.1	123.3	130.4	96.9	73.7	74.1
P04053	DNA nucleotidylexotransferase OS=Homo sapiens GN=DNTT PE=1 SV=3	31	16	85.4	72.6	95.8	79.7	114.2	111.9	124.1
P04075	Fructose-bisphosphate aldolase A OS=Homo sapiens GN=ALDOA PE=1 SV=2	78	42	73.2	78.1	89.4	106.5	73.8	148.5	114.1
P04080	Cystatin-B OS=Homo sapiens GN=CSTB PE=1 SV=2	64	6	113.8	119.6	114.5	158.0	77.0	86.4	78.3
P04083	Annexin A1 OS=Homo sapiens GN=ANXA1 PE=1 SV=2	79	34	81.9	87.7	105.5	113.5	78.5	161.2	95.7
P04150	Glucocorticoid receptor OS=Homo sapiens GN=NR3C1 PE=1 SV=1	26	16	149.2	157.2	122.3	75.5	81.7	73.9	76.2
P04179	Superoxide dismutase [Mn], mitochondrial OS=Homo sapiens GN=SOD2 PE=1 SV=2	35	10	319.4	217.3	113.7	24.0	7.3	3.7	2.6
P04183	Thymidine kinase, cytosolic OS=Homo sapiens GN=TK1 PE=1 SV=2	48	9	107.0	101.3	116.1	92.2	92.3	91.5	81.1
P04234	T-cell surface glycoprotein CD3 delta chain OS=Homo sapiens GN=CD3D PE=1 SV=1	28	10	77.8	48.4	117.4	242.2	181.8	75.6	40.4
P04264	Keratin, type II cytoskeletal 1 OS=Homo sapiens GN=KRT1 PE=1 SV=6	62	53	84.6	134.5	46.2	112.4	48.6	126.1	132.2
P04350	Tubulin beta-4A chain OS=Homo sapiens GN=TUBB4A PE=1 SV=2	78	36	67.7	67.6	82.4	94.3	79.6	143.6	115.3
P04406	Glyceraldehyde-3-phosphate dehydrogenase OS=Homo sapiens GN=GAPDH PE=1 SV=3	97	46	60.8	72.8	67.2	83.6	88.1	149.2	137.0
P04439	HLA class I histocompatibility antigen, A-3 alpha chain OS=Homo sapiens GN=HLA-A PE=1 SV=2	62	31	77.7	106.4	158.4	151.2	197.5	70.4	32.3
P04632	Calpain small subunit 1 OS=Homo sapiens GN=CAPNS1 PE=1 SV=1	64	11	105.8	107.0	83.1	173.4	98.2	129.4	113.1
P04818	Thymidylate synthase OS=Homo sapiens GN=TYMS PE=1 SV=3	56	18	58.1	20.0	84.3	122.3	81.2	208.8	100.7
P04843	Dolichyl-diphosphooligosaccharide--protein glycosyltransferase subunit 1 OS=Homo sapiens GN=RPN1 PE=1 SV=1	77	58	70.1	72.1	141.3	209.5	179.6	69.2	27.5
P04844	Dolichyl-diphosphooligosaccharide--protein glycosyltransferase subunit 2 OS=Homo sapiens GN=RPN2 PE=1 SV=3	63	35	61.4	71.5	130.5	216.2	205.4	67.9	25.5
P04899	Guanine nucleotide-binding protein G(i) subunit alpha-2 OS=Homo sapiens GN=GNAI2 PE=1 SV=3	76	33	67.2	57.9	161.6	200.4	191.1	76.6	35.9
P04920	Anion exchange protein 2 OS=Homo sapiens GN=SLC4A2 PE=1 SV=4	28	23	77.9	130.4	159.4	172.3	161.5	47.5	20.0
P05023	Sodium/potassium-transporting ATPase subunit alpha-1 OS=Homo sapiens GN=ATP1A1 PE=1 SV=1	56	73	68.8	100.5	166.6	178.1	159.2	58.6	22.4
P05026	Sodium/potassium-transporting ATPase subunit beta-1 OS=Homo sapiens GN=ATP1B1 PE=1 SV=1	33	11	64.9	135.5	162.1	147.5	147.1	55.0	21.2
P05067	Amyloid beta A4 protein OS=Homo sapiens GN=APP PE=1 SV=3	24	19	72.6	123.0	119.2	124.7	194.6	89.2	74.9
P05106	Integrin beta-3 OS=Homo sapiens GN=ITGB3 PE=1 SV=2	14	11	87.5	111.8	164.8	191.1	207.9	81.9	33.4
P05107	Integrin beta-2 OS=Homo sapiens GN=ITGB2 PE=1 SV=2	63	51	72.6	91.7	157.7	159.1	201.9	79.2	40.0
P05141	ADP/ATP translocase 2 OS=Homo sapiens GN=SLC25A5 PE=1 SV=7	65	34	276.3	217.2	117.7	36.3	10.5	4.4	2.8
P05161	Ubiquitin-like protein ISG15 OS=Homo sapiens GN=ISG15 PE=1 SV=5	42	6	85.1	69.6	93.8	132.1	75.7	134.8	93.6
P05165	Propionyl-CoA carboxylase alpha chain, mitochondrial OS=Homo sapiens GN=PCCA PE=1 SV=4	55	39	296.3	214.3	100.5	28.6	7.5	3.4	3.2
P05166	Propionyl-CoA carboxylase beta chain, mitochondrial OS=Homo sapiens GN=PCCB PE=1 SV=3	54	26	270.5	247.9	95.5	28.8	11.3	9.1	7.6
P05198	Eukaryotic translation initiation factor 2 subunit 1 OS=Homo sapiens GN=EIF2S1 PE=1 SV=3	83	42	54.5	58.2	63.3	75.5	105.4	136.5	194.5
P05204	Non-histone chromosomal protein HMG-17 OS=Homo sapiens GN=HMGN2 PE=1 SV=3	76	14	148.0	108.4	75.8	66.2	72.1	48.1	133.1
P05387	60S acidic ribosomal protein P2 OS=Homo sapiens GN=RPLP2 PE=1 SV=1	97	14	47.5	48.4	57.9	98.9	130.1	110.5	164.0
P05388	60S acidic ribosomal protein P0 OS=Homo sapiens GN=RPLP0 PE=1 SV=1	72	30	34.6	39.4	52.7	73.8	124.9	137.4	196.2
P05455	Lupus La protein OS=Homo sapiens GN=SSB PE=1 SV=2	66	40	98.7	122.1	99.7	111.6	69.0	122.6	85.3
P05556	Integrin beta-1 OS=Homo sapiens GN=ITGB1 PE=1 SV=2	38	36	61.2	102.5	155.1	169.6	172.1	75.8	33.7
P05771	Protein kinase C beta type OS=Homo sapiens GN=PRKCB PE=1 SV=4	42	35	118.0	149.7	129.5	100.8	75.2	80.5	54.0
P06127	T-cell surface glycoprotein CD5 OS=Homo sapiens GN=CD5 PE=1 SV=2	42	19	69.8	69.9	158.9	145.7	190.6	79.1	46.7
P06132	Uroporphyrinogen decarboxylase OS=Homo sapiens GN=UROD PE=1 SV=2	25	6	124.3	49.8	105.9	120.3	93.2	141.1	95.5
P06213	Insulin receptor OS=Homo sapiens GN=INSR PE=1 SV=4	18	31	100.9	107.1	145.6	133.5	149.8	65.4	34.4
P06239	Tyrosine-protein kinase Lck OS=Homo sapiens GN=LCK PE=1 SV=6	63	30	70.6	82.2	165.6	157.3	183.0	74.2	31.3
P06280	Alpha-galactosidase A OS=Homo sapiens GN=GLA PE=1 SV=1	39	15	42.9	39.5	164.5	237.8	220.1	72.4	19.2
P06396	Gelsolin OS=Homo sapiens GN=GSN PE=1 SV=1	31	21	121.7	171.3	121.0	91.7	66.6	82.6	57.2
P06400	Retinoblastoma-associated protein OS=Homo sapiens GN=RB1 PE=1 SV=2	48	53	80.6	69.7	75.7	81.8	94.3	115.2	174.8
P06454	Prothymosin alpha OS=Homo sapiens GN=PTMA PE=1 SV=2	27	8	109.4	151.9	95.1	136.2	64.2	94.0	65.7
P06493	Cyclin-dependent kinase 1 OS=Homo sapiens GN=CDK1 PE=1 SV=3	70	26	118.6	87.3	121.8	95.0	113.2	104.8	81.9
P06576	ATP synthase subunit beta, mitochondrial OS=Homo sapiens GN=ATP5B PE=1 SV=3	97	48	266.0	167.4	107.6	44.9	13.1	11.8	8.2
P06729	T-cell surface antigen CD2 OS=Homo sapiens GN=CD2 PE=1 SV=2	46	21	63.0	97.2	131.2	162.6	141.0	73.5	55.5
P06730	Eukaryotic translation initiation factor 4E OS=Homo sapiens GN=EIF4E PE=1 SV=2	35	10	34.5	27.7	40.4	79.1	82.9	159.3	191.4
P06733	Alpha-enolase OS=Homo sapiens GN=ENO1 PE=1 SV=2	90	57	79.6	70.4	90.8	113.7	77.9	167.0	102.7
P06744	Glucose-6-phosphate isomerase OS=Homo sapiens GN=GPI PE=1 SV=4	50	35	90.0	101.0	101.7	116.7	78.8	114.4	96.8
P06746	DNA polymerase beta OS=Homo sapiens GN=POLB PE=1 SV=3	61	22	79.3	69.8	82.4	70.2	100.2	137.2	140.9
P06748	Nucleophosmin OS=Homo sapiens GN=NPM1 PE=1 SV=2	89	46	45.4	49.0	54.2	83.3	132.9	132.7	167.6
P06753	Tropomyosin alpha-3 chain OS=Homo sapiens GN=TPM3 PE=1 SV=2	64	35	100.8	95.2	108.5	145.1	70.6	117.7	80.8
P06756	Integrin alpha-V OS=Homo sapiens GN=ITGAV PE=1 SV=2	17	15	85.6	155.5	182.8	151.9	177.8	66.3	25.7
P06865	Beta-hexosaminidase subunit alpha OS=Homo sapiens GN=HEXA PE=1 SV=2	42	25	61.4	110.7	155.0	201.7	166.3	45.2	20.9
P07099	Epoxide hydrolase 1 OS=Homo sapiens GN=EPHX1 PE=1 SV=1	31	18	71.4	82.0	140.1	210.5	201.3	71.5	44.1
P07195	L-lactate dehydrogenase B chain OS=Homo sapiens GN=LDHB PE=1 SV=2	62	28	88.4	106.0	98.1	127.4	76.9	125.8	81.5
P07203	Glutathione peroxidase 1 OS=Homo sapiens GN=GPX1 PE=1 SV=4	65	10	210.6	151.1	138.6	70.6	45.6	74.0	35.5
P07237	Protein disulfide-isomerase OS=Homo sapiens GN=P4HB PE=1 SV=3	85	63	70.4	88.5	147.6	198.0	187.0	62.3	22.4
P07305	Histone H1.0 OS=Homo sapiens GN=H1F0 PE=1 SV=3	29	9	66.6	81.3	55.7	65.5	111.4	121.6	170.6
P07311	Acylphosphatase-1 OS=Homo sapiens GN=ACYP1 PE=1 SV=2	59	7	109.3	128.7	98.8	94.4	88.2	90.8	94.0
P07339	Cathepsin D OS=Homo sapiens GN=CTSD PE=1 SV=1	56	30	57.5	106.5	158.6	233.8	155.6	40.4	14.5
P07355	Annexin A2 OS=Homo sapiens GN=ANXA2 PE=1 SV=2	70	38	86.3	106.9	130.9	142.0	110.9	94.5	55.0
P07384	Calpain-1 catalytic subunit OS=Homo sapiens GN=CAPN1 PE=1 SV=1	36	28	103.4	92.1	109.7	121.4	70.9	119.9	82.8
P07437	Tubulin beta chain OS=Homo sapiens GN=TUBB PE=1 SV=2	79	40	77.9	77.9	76.7	128.7	68.9	138.0	114.5
P07602	Prosaposin OS=Homo sapiens GN=PSAP PE=1 SV=2	52	31	59.7	78.2	153.7	233.9	203.2	55.4	27.3
P07686	Beta-hexosaminidase subunit beta OS=Homo sapiens GN=HEXB PE=1 SV=3	39	29	62.1	84.2	165.1	223.9	185.5	46.4	16.7
P07737	Profilin-1 OS=Homo sapiens GN=PFN1 PE=1 SV=2	79	19	77.0	53.1	84.3	126.1	76.3	184.6	95.9
P07741	Adenine phosphoribosyltransferase OS=Homo sapiens GN=APRT PE=1 SV=2	78	15	112.0	87.2	104.8	108.7	68.4	154.1	80.3
P07814	Bifunctional glutamate/proline--tRNA ligase OS=Homo sapiens GN=EPRS PE=1 SV=5	68	138	53.7	53.0	72.9	71.1	79.6	121.6	198.8
P07858	Cathepsin B OS=Homo sapiens GN=CTSB PE=1 SV=3	42	14	69.8	137.0	208.2	129.6	200.2	34.8	13.8
P07900	Heat shock protein HSP 90-alpha OS=Homo sapiens GN=HSP90AA1 PE=1 SV=5	73	83	74.9	58.9	93.0	137.6	88.5	174.9	102.2
P07910	Heterogeneous nuclear ribonucleoproteins C1/C2 OS=Homo sapiens GN=HNRNPC PE=1 SV=4	71	45	49.7	42.4	47.7	61.8	102.9	147.3	201.6
P07947	Tyrosine-protein kinase Yes OS=Homo sapiens GN=YES1 PE=1 SV=3	50	24	73.9	136.8	167.4	141.5	161.6	63.2	42.2
P07954	Fumarate hydratase, mitochondrial OS=Homo sapiens GN=FH PE=1 SV=3	64	34	279.0	160.3	111.3	39.0	14.5	19.3	13.5
P08133	Annexin A6 OS=Homo sapiens GN=ANXA6 PE=1 SV=3	86	75	79.5	72.7	109.5	139.5	96.5	137.8	88.8
P08195	4F2 cell-surface antigen heavy chain OS=Homo sapiens GN=SLC3A2 PE=1 SV=3	50	38	69.1	78.8	163.4	208.0	172.9	65.6	24.8
P08236	Beta-glucuronidase OS=Homo sapiens GN=GUSB PE=1 SV=2	19	15	64.4	97.6	162.1	180.9	185.3	60.0	21.9
P08238	Heat shock protein HSP 90-beta OS=Homo sapiens GN=HSP90AB1 PE=1 SV=4	78	92	94.0	91.4	106.1	130.3	78.6	133.5	86.0
P08240	Signal recognition particle receptor subunit alpha OS=Homo sapiens GN=SRPR PE=1 SV=2	57	43	74.6	106.1	150.6	183.0	171.4	56.8	22.8
P08243	Asparagine synthetase [glutamine-hydrolyzing] OS=Homo sapiens GN=ASNS PE=1 SV=4	53	29	104.4	73.0	117.1	131.9	80.0	132.8	90.6
P08397	Porphobilinogen deaminase OS=Homo sapiens GN=HMBS PE=1 SV=2	38	13	77.4	54.8	88.8	131.7	74.6	162.5	102.5
P08559	Pyruvate dehydrogenase E1 component subunit alpha, somatic form, mitochondrial OS=Homo sapiens GN=PDHA1 PE=1 SV=3	59	30	266.7	174.9	98.3	24.3	8.1	6.2	5.6
P08574	Cytochrome c1, heme protein, mitochondrial OS=Homo sapiens GN=CYC1 PE=1 SV=3	37	10	249.5	144.2	126.0	40.5	24.3	16.3	8.4
P08575	Receptor-type tyrosine-protein phosphatase C OS=Homo sapiens GN=PTPRC PE=1 SV=2	51	82	67.5	81.2	156.7	188.7	179.3	81.3	41.2
P08579	U2 small nuclear ribonucleoprotein B'' OS=Homo sapiens GN=SNRPB2 PE=1 SV=1	48	14	58.2	80.8	67.4	56.5	100.6	111.6	170.5
P08621	U1 small nuclear ribonucleoprotein 70 kDa OS=Homo sapiens GN=SNRNP70 PE=1 SV=2	59	36	32.2	36.4	43.0	74.2	100.9	146.1	193.9
P08648	Integrin alpha-5 OS=Homo sapiens GN=ITGA5 PE=1 SV=2	25	22	77.0	106.4	178.6	167.5	199.2	79.2	32.7
P08670	Vimentin OS=Homo sapiens GN=VIM PE=1 SV=4	88	76	96.5	105.4	85.4	81.2	66.5	96.8	126.2
P08708	40S ribosomal protein S17 OS=Homo sapiens GN=RPS17 PE=1 SV=2	94	23	24.7	22.1	40.5	65.5	116.9	185.9	204.1
P08754	Guanine nucleotide-binding protein G(k) subunit alpha OS=Homo sapiens GN=GNAI3 PE=1 SV=3	57	25	61.6	103.4	165.7	175.4	175.1	65.1	38.4
P08758	Annexin A5 OS=Homo sapiens GN=ANXA5 PE=1 SV=2	52	21	81.5	69.7	98.0	134.5	81.3	162.4	107.2
P08865	40S ribosomal protein SA OS=Homo sapiens GN=RPSA PE=1 SV=4	60	18	26.5	40.5	44.7	85.6	109.2	173.7	222.3
P09001	39S ribosomal protein L3, mitochondrial OS=Homo sapiens GN=MRPL3 PE=1 SV=1	29	13	224.1	291.0	79.3	25.6	7.0	6.5	9.4
P09012	U1 small nuclear ribonucleoprotein A OS=Homo sapiens GN=SNRPA PE=1 SV=3	37	14	47.9	61.4	55.2	83.2	98.5	98.1	202.1
P09104	Gamma-enolase OS=Homo sapiens GN=ENO2 PE=1 SV=3	74	26	79.6	72.9	98.8	116.6	90.3	171.1	91.4
P09110	3-ketoacyl-CoA thiolase, peroxisomal OS=Homo sapiens GN=ACAA1 PE=1 SV=2	74	27	75.9	83.4	170.9	192.0	208.4	45.9	9.9
P09132	Signal recognition particle 19 kDa protein OS=Homo sapiens GN=SRP19 PE=1 SV=3	72	14	58.5	79.4	98.4	93.7	94.2	124.7	108.7
P09211	Glutathione S-transferase P OS=Homo sapiens GN=GSTP1 PE=1 SV=2	72	17	89.1	100.9	97.2	92.8	74.9	158.5	87.1
P09234	U1 small nuclear ribonucleoprotein C OS=Homo sapiens GN=SNRPC PE=1 SV=1	31	6	59.6	74.0	59.5	62.1	111.9	99.5	158.4
P09326	CD48 antigen OS=Homo sapiens GN=CD48 PE=1 SV=2	37	15	66.1	107.3	151.8	150.4	163.0	74.1	55.3
P09417	Dihydropteridine reductase OS=Homo sapiens GN=QDPR PE=1 SV=2	56	11	139.0	164.0	118.3	85.1	75.2	87.7	67.5
P09429	High mobility group protein B1 OS=Homo sapiens GN=HMGB1 PE=1 SV=3	82	34	140.8	45.0	113.7	107.0	78.2	115.5	83.4
P09471	Guanine nucleotide-binding protein G(o) subunit alpha OS=Homo sapiens GN=GNAO1 PE=1 SV=4	48	17	78.9	108.7	154.4	185.4	169.0	67.7	37.3
P09488	Glutathione S-transferase Mu 1 OS=Homo sapiens GN=GSTM1 PE=1 SV=3	40	11	128.2	119.1	137.1	118.2	81.5	98.1	61.4
P09496	Clathrin light chain A OS=Homo sapiens GN=CLTA PE=1 SV=1	27	14	96.4	127.2	145.0	146.8	101.5	75.2	58.6
P09497	Clathrin light chain B OS=Homo sapiens GN=CLTB PE=1 SV=1	36	17	94.7	152.6	144.9	155.0	87.4	68.3	48.0
P09543	2',3'-cyclic-nucleotide 3'-phosphodiesterase OS=Homo sapiens GN=CNP PE=1 SV=2	62	44	85.2	121.5	147.4	164.7	159.1	61.9	24.9
P09564	T-cell antigen CD7 OS=Homo sapiens GN=CD7 PE=1 SV=1	21	5	45.3	80.6	112.4	103.5	165.5	134.4	123.6
P09622	Dihydrolipoyl dehydrogenase, mitochondrial OS=Homo sapiens GN=DLD PE=1 SV=2	62	32	267.6	164.1	130.4	36.5	7.7	6.0	3.6
P09651	Heterogeneous nuclear ribonucleoprotein A1 OS=Homo sapiens GN=HNRNPA1 PE=1 SV=5	79	38	31.8	18.6	39.5	74.7	93.5	182.8	178.3
P09661	U2 small nuclear ribonucleoprotein A' OS=Homo sapiens GN=SNRPA1 PE=1 SV=2	83	29	45.5	46.3	56.6	66.6	106.3	169.4	196.8
P09669	Cytochrome c oxidase subunit 6C OS=Homo sapiens GN=COX6C PE=1 SV=2	52	6	283.4	186.9	111.2	38.3	9.6	4.6	3.6
P09693	T-cell surface glycoprotein CD3 gamma chain OS=Homo sapiens GN=CD3G PE=1 SV=1	45	8	79.0	75.7	119.6	188.2	176.7	70.4	46.3
P09874	Poly [ADP-ribose] polymerase 1 OS=Homo sapiens GN=PARP1 PE=1 SV=4	67	89	72.7	66.0	80.0	77.3	85.7	115.9	166.4
P09884	DNA polymerase alpha catalytic subunit OS=Homo sapiens GN=POLA1 PE=1 SV=2	23	32	103.4	141.4	101.7	102.2	81.0	105.7	99.2
P09960	Leukotriene A-4 hydrolase OS=Homo sapiens GN=LTA4H PE=1 SV=2	51	34	107.4	98.7	111.8	111.8	79.8	132.9	81.1
P09972	Fructose-bisphosphate aldolase C OS=Homo sapiens GN=ALDOC PE=1 SV=2	68	29	100.3	119.2	104.2	97.5	85.1	123.6	98.5
P0C0L4	Complement C4-A OS=Homo sapiens GN=C4A PE=1 SV=2	4	8	109.0	113.0	128.1	141.1	127.3	61.3	44.2
P0C7P0	CDGSH iron-sulfur domain-containing protein 3, mitochondrial OS=Homo sapiens GN=CISD3 PE=1 SV=1	53	7	219.5	280.9	108.4	28.1	5.9	1.4	1.6
P0CAP2	DNA-directed RNA polymerase II subunit GRINL1A OS=Homo sapiens GN=POLR2M PE=1 SV=1	45	14	113.4	118.2	108.8	112.8	108.9	127.3	130.7
P0DJD0	RANBP2-like and GRIP domain-containing protein 1 OS=Homo sapiens GN=RGPD1 PE=2 SV=1	33	63	103.6	145.8	148.8	127.6	134.8	86.7	75.5
P0DMV9	Heat shock 70 kDa protein 1B OS=Homo sapiens GN=HSPA1B PE=1 SV=1	70	50	84.2	89.7	98.7	117.3	85.1	129.4	87.5
P10155	60 kDa SS-A/Ro ribonucleoprotein OS=Homo sapiens GN=TROVE2 PE=1 SV=2	44	24	108.2	138.9	111.1	96.1	76.9	97.1	94.7
P10242	Transcriptional activator Myb OS=Homo sapiens GN=MYB PE=1 SV=2	17	12	132.1	72.2	104.7	92.9	81.2	84.5	92.5
P10253	Lysosomal alpha-glucosidase OS=Homo sapiens GN=GAA PE=1 SV=4	32	28	59.9	80.0	164.5	196.0	191.0	64.7	30.0
P10321	HLA class I histocompatibility antigen, Cw-7 alpha chain OS=Homo sapiens GN=HLA-C PE=1 SV=3	57	23	72.3	77.0	129.9	173.2	213.7	80.3	49.5
P10515	Dihydrolipoyllysine-residue acetyltransferase component of pyruvate dehydrogenase complex, mitochondrial OS=Homo sapiens GN=DLAT PE=1 SV=3	42	25	272.8	232.4	96.5	26.4	8.4	5.4	6.9
P10586	Receptor-type tyrosine-protein phosphatase F OS=Homo sapiens GN=PTPRF PE=1 SV=2	32	44	75.0	67.1	155.4	195.6	163.8	86.5	42.4
P10599	Thioredoxin OS=Homo sapiens GN=TXN PE=1 SV=3	54	9	111.1	101.8	99.1	113.9	83.6	135.4	76.4
P10606	Cytochrome c oxidase subunit 5B, mitochondrial OS=Homo sapiens GN=COX5B PE=1 SV=2	64	12	297.1	210.2	96.9	31.6	8.1	3.6	2.2
P10619	Lysosomal protective protein OS=Homo sapiens GN=CTSA PE=1 SV=2	23	13	64.3	123.3	160.6	222.2	192.2	36.7	14.6
P10636	Microtubule-associated protein tau OS=Homo sapiens GN=MAPT PE=1 SV=5	34	29	60.3	62.5	70.5	83.7	116.6	146.1	171.7
P10644	cAMP-dependent protein kinase type I-alpha regulatory subunit OS=Homo sapiens GN=PRKAR1A PE=1 SV=1	54	24	84.9	113.1	124.9	132.7	111.3	88.9	59.6
P10747	T-cell-specific surface glycoprotein CD28 OS=Homo sapiens GN=CD28 PE=1 SV=1	27	8	78.0	65.1	135.6	255.2	158.8	73.1	38.2
P10768	S-formylglutathione hydrolase OS=Homo sapiens GN=ESD PE=1 SV=2	44	11	85.5	70.2	98.8	126.5	68.5	144.5	94.5
P10809	60 kDa heat shock protein, mitochondrial OS=Homo sapiens GN=HSPD1 PE=1 SV=2	91	91	251.9	213.8	101.5	37.8	10.9	8.3	5.4
P11021	78 kDa glucose-regulated protein OS=Homo sapiens GN=HSPA5 PE=1 SV=2	72	75	78.1	99.6	155.1	188.8	185.0	51.6	21.5
P11142	Heat shock cognate 71 kDa protein OS=Homo sapiens GN=HSPA8 PE=1 SV=1	87	83	79.6	92.8	99.7	126.6	96.2	136.2	89.6
P11166	Solute carrier family 2, facilitated glucose transporter member 1 OS=Homo sapiens GN=SLC2A1 PE=1 SV=2	16	12	65.1	83.0	161.3	187.6	172.2	69.9	30.8
P11169	Solute carrier family 2, facilitated glucose transporter member 3 OS=Homo sapiens GN=SLC2A3 PE=1 SV=1	17	9	68.6	131.2	179.8	168.4	169.6	56.9	30.7
P11171	Protein 4.1 OS=Homo sapiens GN=EPB41 PE=1 SV=4	58	60	76.9	134.8	154.4	175.7	150.4	46.0	16.8
P11172	Uridine 5'-monophosphate synthase OS=Homo sapiens GN=UMPS PE=1 SV=1	61	32	122.6	109.1	108.9	114.4	65.4	95.2	78.6
P11177	Pyruvate dehydrogenase E1 component subunit beta, mitochondrial OS=Homo sapiens GN=PDHB PE=1 SV=3	48	15	258.9	266.4	90.4	22.8	5.4	4.1	1.8
P11182	Lipoamide acyltransferase component of branched-chain alpha-keto acid dehydrogenase complex, mitochondrial OS=Homo sapiens GN=DBT PE=1 SV=3	42	25	206.6	244.3	84.2	53.9	20.2	30.7	34.3
P11216	Glycogen phosphorylase, brain form OS=Homo sapiens GN=PYGB PE=1 SV=5	49	40	110.2	88.0	111.0	122.9	83.0	118.9	83.3
P11233	Ras-related protein Ral-A OS=Homo sapiens GN=RALA PE=1 SV=1	52	16	65.4	98.3	143.6	181.6	159.4	69.1	38.0
P11234	Ras-related protein Ral-B OS=Homo sapiens GN=RALB PE=1 SV=1	47	12	72.8	87.1	146.6	189.6	144.7	67.0	38.0
P11274	Breakpoint cluster region protein OS=Homo sapiens GN=BCR PE=1 SV=2	37	45	97.1	109.8	123.6	125.2	93.4	104.7	81.6
P11279	Lysosome-associated membrane glycoprotein 1 OS=Homo sapiens GN=LAMP1 PE=1 SV=3	19	8	56.7	128.1	154.1	174.6	168.8	58.3	37.0
P11310	Medium-chain specific acyl-CoA dehydrogenase, mitochondrial OS=Homo sapiens GN=ACADM PE=1 SV=1	60	35	269.3	169.1	122.8	37.3	8.4	5.9	3.9
P11387	DNA topoisomerase 1 OS=Homo sapiens GN=TOP1 PE=1 SV=2	52	53	119.8	108.1	105.3	77.2	78.5	75.3	105.0
P11388	DNA topoisomerase 2-alpha OS=Homo sapiens GN=TOP2A PE=1 SV=3	50	99	146.3	98.9	106.1	83.5	76.8	68.1	103.9
P11413	Glucose-6-phosphate 1-dehydrogenase OS=Homo sapiens GN=G6PD PE=1 SV=4	51	29	78.1	55.9	117.2	143.9	115.9	153.4	82.5
P11441	Ubiquitin-like protein 4A OS=Homo sapiens GN=UBL4A PE=1 SV=1	70	10	87.0	72.2	101.0	113.4	88.2	139.0	114.7
P11498	Pyruvate carboxylase, mitochondrial OS=Homo sapiens GN=PC PE=1 SV=2	51	51	284.5	212.4	108.8	30.4	12.5	9.6	9.7
P11586	C-1-tetrahydrofolate synthase, cytoplasmic OS=Homo sapiens GN=MTHFD1 PE=1 SV=3	74	91	40.4	40.2	62.1	92.9	152.5	197.0	124.9
P11717	Cation-independent mannose-6-phosphate receptor OS=Homo sapiens GN=IGF2R PE=1 SV=3	54	146	31.7	43.8	70.3	94.5	146.8	145.4	156.9
P11766	Alcohol dehydrogenase class-3 OS=Homo sapiens GN=ADH5 PE=1 SV=4	43	19	97.7	138.4	106.6	83.7	77.3	123.4	90.2
P11908	Ribose-phosphate pyrophosphokinase 2 OS=Homo sapiens GN=PRPS2 PE=1 SV=2	54	22	106.2	122.1	108.2	103.9	71.6	104.4	93.1
P11940	Polyadenylate-binding protein 1 OS=Homo sapiens GN=PABPC1 PE=1 SV=2	81	60	38.7	38.0	48.1	58.6	105.0	159.3	193.4
P12004	Proliferating cell nuclear antigen OS=Homo sapiens GN=PCNA PE=1 SV=1	82	22	82.5	99.2	99.7	99.2	69.1	159.0	90.4
P12081	Histidine--tRNA ligase, cytoplasmic OS=Homo sapiens GN=HARS PE=1 SV=2	76	49	48.4	55.7	53.9	53.9	91.1	123.2	221.8
P12259	Coagulation factor V OS=Homo sapiens GN=F5 PE=1 SV=4	6	15	108.2	158.3	137.8	126.2	98.6	59.7	65.3
P12268	Inosine-5'-monophosphate dehydrogenase 2 OS=Homo sapiens GN=IMPDH2 PE=1 SV=2	64	44	122.8	87.0	115.2	108.2	66.4	127.7	85.8
P12270	Nucleoprotein TPR OS=Homo sapiens GN=TPR PE=1 SV=3	48	123	91.2	86.6	88.5	103.5	78.7	138.1	115.0
P12694	2-oxoisovalerate dehydrogenase subunit alpha, mitochondrial OS=Homo sapiens GN=BCKDHA PE=1 SV=2	52	21	305.0	198.3	113.4	30.3	7.9	5.3	3.9
P12814	Alpha-actinin-1 OS=Homo sapiens GN=ACTN1 PE=1 SV=2	65	54	85.1	95.3	113.1	126.7	81.5	122.9	75.2
P12931	Proto-oncogene tyrosine-protein kinase Src OS=Homo sapiens GN=SRC PE=1 SV=3	40	22	101.7	114.5	143.6	170.5	175.4	71.8	63.5
P12955	Xaa-Pro dipeptidase OS=Homo sapiens GN=PEPD PE=1 SV=3	25	12	89.7	130.6	100.8	111.4	69.5	127.7	85.6
P12956	X-ray repair cross-complementing protein 6 OS=Homo sapiens GN=XRCC6 PE=1 SV=2	77	73	51.3	44.5	59.3	80.5	96.9	155.4	192.3
P13010	X-ray repair cross-complementing protein 5 OS=Homo sapiens GN=XRCC5 PE=1 SV=3	75	68	43.6	39.5	60.8	76.7	103.1	145.3	192.3
P13073	Cytochrome c oxidase subunit 4 isoform 1, mitochondrial OS=Homo sapiens GN=COX4I1 PE=1 SV=1	55	17	262.6	166.5	99.1	34.5	10.8	12.0	10.7
P13196	5-aminolevulinate synthase, nonspecific, mitochondrial OS=Homo sapiens GN=ALAS1 PE=1 SV=2	36	24	245.3	283.1	100.0	26.0	10.9	6.4	7.5
P13489	Ribonuclease inhibitor OS=Homo sapiens GN=RNH1 PE=1 SV=2	52	24	118.2	111.2	116.4	91.4	81.2	134.7	80.0
P13591	Neural cell adhesion molecule 1 OS=Homo sapiens GN=NCAM1 PE=1 SV=3	11	9	81.8	127.7	158.1	224.2	146.0	52.1	27.2
P13598	Intercellular adhesion molecule 2 OS=Homo sapiens GN=ICAM2 PE=1 SV=2	25	7	69.1	96.7	156.6	139.9	175.4	78.5	44.9
P13612	Integrin alpha-4 OS=Homo sapiens GN=ITGA4 PE=1 SV=3	41	43	63.6	83.5	155.3	168.1	198.0	83.0	39.8
P13637	Sodium/potassium-transporting ATPase subunit alpha-3 OS=Homo sapiens GN=ATP1A3 PE=1 SV=3	52	60	75.4	127.5	170.4	144.7	160.3	53.6	21.3
P13639	Elongation factor 2 OS=Homo sapiens GN=EEF2 PE=1 SV=4	75	79	77.6	74.4	97.3	106.0	110.1	152.8	100.8
P13645	Keratin, type I cytoskeletal 10 OS=Homo sapiens GN=KRT10 PE=1 SV=6	64	40	87.7	130.3	35.1	88.9	49.0	97.0	138.4
P13667	Protein disulfide-isomerase A4 OS=Homo sapiens GN=PDIA4 PE=1 SV=2	68	75	71.6	87.6	145.4	196.8	181.8	59.1	21.7
P13674	Prolyl 4-hydroxylase subunit alpha-1 OS=Homo sapiens GN=P4HA1 PE=1 SV=2	54	33	68.4	70.6	149.5	189.3	216.6	76.5	31.7
P13693	Translationally-controlled tumor protein OS=Homo sapiens GN=TPT1 PE=1 SV=1	62	13	66.3	36.6	86.4	116.8	168.5	225.5	79.4
P13796	Plastin-2 OS=Homo sapiens GN=LCP1 PE=1 SV=6	81	59	105.4	93.8	111.0	110.7	91.3	131.8	91.4
P13798	Acylamino-acid-releasing enzyme OS=Homo sapiens GN=APEH PE=1 SV=4	37	25	94.4	115.1	95.5	101.3	75.7	126.6	113.8
P13804	Electron transfer flavoprotein subunit alpha, mitochondrial OS=Homo sapiens GN=ETFA PE=1 SV=1	76	29	284.3	243.6	105.9	24.1	6.5	3.2	2.1
P13807	Glycogen [starch] synthase, muscle OS=Homo sapiens GN=GYS1 PE=1 SV=2	45	35	70.6	55.4	80.3	96.7	167.8	207.6	72.4
P13861	cAMP-dependent protein kinase type II-alpha regulatory subunit OS=Homo sapiens GN=PRKAR2A PE=1 SV=2	70	28	132.6	167.7	123.5	103.5	71.5	53.3	48.5
P13984	General transcription factor IIF subunit 2 OS=Homo sapiens GN=GTF2F2 PE=1 SV=2	57	15	54.7	51.1	60.1	75.3	77.4	133.6	169.8
P13987	CD59 glycoprotein OS=Homo sapiens GN=CD59 PE=1 SV=1	26	5	55.9	72.0	149.6	170.8	204.9	101.0	57.2
P13995	Bifunctional methylenetetrahydrofolate dehydrogenase/cyclohydrolase, mitochondrial OS=Homo sapiens GN=MTHFD2 PE=1 SV=2	57	23	307.7	200.7	115.4	32.4	8.0	4.4	3.2
P14151	L-selectin OS=Homo sapiens GN=SELL PE=1 SV=2	17	5	97.9	156.2	150.3	115.2	141.9	55.8	43.1
P14174	Macrophage migration inhibitory factor OS=Homo sapiens GN=MIF PE=1 SV=4	47	5	82.5	99.1	97.3	111.8	80.5	177.7	82.1
P14209	CD99 antigen OS=Homo sapiens GN=CD99 PE=1 SV=1	18	5	57.4	95.2	129.3	236.2	173.4	83.4	29.0
P14314	Glucosidase 2 subunit beta OS=Homo sapiens GN=PRKCSH PE=1 SV=2	47	34	66.8	81.5	144.1	227.9	180.2	66.5	23.8
P14324	Farnesyl pyrophosphate synthase OS=Homo sapiens GN=FDPS PE=1 SV=4	37	19	99.7	134.9	99.5	112.4	70.1	106.1	74.9
P14373	Zinc finger protein RFP OS=Homo sapiens GN=TRIM27 PE=1 SV=1	22	10	65.9	28.6	142.4	188.8	213.2	88.2	38.4
P14550	Alcohol dehydrogenase [NADP(+)] OS=Homo sapiens GN=AKR1A1 PE=1 SV=3	56	16	104.3	93.6	105.5	108.3	78.0	147.4	90.6
P14618	Pyruvate kinase PKM OS=Homo sapiens GN=PKM PE=1 SV=4	79	57	82.8	83.2	100.0	116.7	69.3	132.9	103.4
P14625	Endoplasmin OS=Homo sapiens GN=HSP90B1 PE=1 SV=1	73	84	68.6	90.9	137.2	197.4	181.5	66.0	23.6
P14635	G2/mitotic-specific cyclin-B1 OS=Homo sapiens GN=CCNB1 PE=1 SV=1	34	15	93.2	103.8	94.7	100.2	95.0	87.3	106.9
P14649	Myosin light chain 6B OS=Homo sapiens GN=MYL6B PE=1 SV=1	48	13	68.2	57.7	83.2	89.6	65.4	81.3	209.1
P14678	Small nuclear ribonucleoprotein-associated proteins B and B' OS=Homo sapiens GN=SNRPB PE=1 SV=2	50	12	39.8	55.1	45.6	62.6	119.3	158.3	193.1
P14735	Insulin-degrading enzyme OS=Homo sapiens GN=IDE PE=1 SV=4	27	29	127.2	146.2	103.9	111.1	80.6	94.8	74.4
P14866	Heterogeneous nuclear ribonucleoprotein L OS=Homo sapiens GN=HNRNPL PE=1 SV=2	62	36	50.9	50.4	50.2	47.1	110.5	144.7	183.2
P14868	Aspartate--tRNA ligase, cytoplasmic OS=Homo sapiens GN=DARS PE=1 SV=2	73	46	69.3	58.7	79.1	91.6	75.9	109.2	188.6
P14927	Cytochrome b-c1 complex subunit 7 OS=Homo sapiens GN=UQCRB PE=1 SV=2	81	15	294.8	233.3	100.0	32.4	8.1	6.0	5.6
P15104	Glutamine synthetase OS=Homo sapiens GN=GLUL PE=1 SV=4	32	11	97.0	142.8	112.8	85.9	83.5	114.2	117.8
P15121	Aldose reductase OS=Homo sapiens GN=AKR1B1 PE=1 SV=3	60	19	97.3	97.7	100.6	120.9	71.3	140.0	97.7
P15151	Poliovirus receptor OS=Homo sapiens GN=PVR PE=1 SV=2	12	4	64.3	150.6	165.9	158.5	152.5	54.5	34.2
P15153	Ras-related C3 botulinum toxin substrate 2 OS=Homo sapiens GN=RAC2 PE=1 SV=1	47	12	51.4	64.7	92.2	84.0	108.4	158.0	154.0
P15170	Eukaryotic peptide chain release factor GTP-binding subunit ERF3A OS=Homo sapiens GN=GSPT1 PE=1 SV=1	54	31	101.2	79.3	101.1	100.4	85.0	146.1	88.4
P15311	Ezrin OS=Homo sapiens GN=EZR PE=1 SV=4	74	75	49.4	64.6	101.3	136.8	127.9	112.8	111.3
P15374	Ubiquitin carboxyl-terminal hydrolase isozyme L3 OS=Homo sapiens GN=UCHL3 PE=1 SV=1	60	15	101.1	94.6	110.1	104.8	75.2	136.9	71.0
P15498	Proto-oncogene vav OS=Homo sapiens GN=VAV1 PE=1 SV=4	52	49	123.7	113.8	130.1	140.6	89.1	80.8	63.0
P15531	Nucleoside diphosphate kinase A OS=Homo sapiens GN=NME1 PE=1 SV=1	63	12	104.7	79.4	87.2	93.9	75.4	106.7	72.8
P15586	N-acetylglucosamine-6-sulfatase OS=Homo sapiens GN=GNS PE=1 SV=3	29	15	58.9	54.5	166.5	249.8	175.0	64.1	23.0
P15848	Arylsulfatase B OS=Homo sapiens GN=ARSB PE=1 SV=1	23	11	51.9	84.9	154.5	233.7	170.7	51.1	21.8
P15880	40S ribosomal protein S2 OS=Homo sapiens GN=RPS2 PE=1 SV=2	73	29	36.3	47.7	53.2	63.8	116.2	147.6	187.6
P15923	Transcription factor E2-alpha OS=Homo sapiens GN=TCF3 PE=1 SV=1	40	22	111.4	129.8	106.2	107.3	92.4	112.1	80.6
P15927	Replication protein A 32 kDa subunit OS=Homo sapiens GN=RPA2 PE=1 SV=1	76	17	68.1	66.6	85.1	77.8	88.0	126.7	136.5
P16083	Ribosyldihydronicotinamide dehydrogenase [quinone] OS=Homo sapiens GN=NQO2 PE=1 SV=5	43	9	89.4	130.3	105.1	119.1	77.4	144.8	82.6
P16150	Leukosialin OS=Homo sapiens GN=SPN PE=1 SV=1	62	18	60.3	120.2	142.2	188.5	151.8	60.3	28.2
P16219	Short-chain specific acyl-CoA dehydrogenase, mitochondrial OS=Homo sapiens GN=ACADS PE=1 SV=1	48	16	260.8	256.5	119.6	42.1	27.8	10.7	6.7
P16278	Beta-galactosidase OS=Homo sapiens GN=GLB1 PE=1 SV=2	23	14	56.5	84.9	170.8	219.6	192.4	51.3	17.6
P16284	Platelet endothelial cell adhesion molecule OS=Homo sapiens GN=PECAM1 PE=1 SV=1	55	44	71.1	119.0	153.8	194.3	151.3	61.0	27.2
P16333	Cytoplasmic protein NCK1 OS=Homo sapiens GN=NCK1 PE=1 SV=1	59	24	88.0	101.4	123.1	139.5	123.8	86.9	70.3
P16401	Histone H1.5 OS=Homo sapiens GN=HIST1H1B PE=1 SV=3	63	35	69.6	52.8	59.1	70.1	85.7	118.8	161.3
P16402	Histone H1.3 OS=Homo sapiens GN=HIST1H1D PE=1 SV=2	67	40	66.4	55.2	60.0	79.9	91.8	121.1	177.5
P16435	NADPH--cytochrome P450 reductase OS=Homo sapiens GN=POR PE=1 SV=2	54	41	64.6	80.6	134.0	181.5	173.0	71.3	44.3
P16455	Methylated-DNA--protein-cysteine methyltransferase OS=Homo sapiens GN=MGMT PE=1 SV=1	50	9	146.9	103.6	115.5	75.2	88.3	104.9	100.9
P16591	Tyrosine-protein kinase Fer OS=Homo sapiens GN=FER PE=1 SV=2	23	22	120.2	107.0	114.7	112.6	118.7	98.4	94.1
P16615	Sarcoplasmic/endoplasmic reticulum calcium ATPase 2 OS=Homo sapiens GN=ATP2A2 PE=1 SV=1	47	60	71.5	108.6	144.3	147.5	199.1	74.2	36.6
P16885	1-phosphatidylinositol 4,5-bisphosphate phosphodiesterase gamma-2 OS=Homo sapiens GN=PLCG2 PE=1 SV=4	30	38	91.8	93.3	109.2	128.8	96.9	123.2	96.0
P16930	Fumarylacetoacetase OS=Homo sapiens GN=FAH PE=1 SV=2	30	10	100.3	139.9	116.6	111.0	78.6	132.4	90.2
P16949	Stathmin OS=Homo sapiens GN=STMN1 PE=1 SV=3	90	31	79.0	87.2	91.6	165.3	64.7	132.8	76.0
P16989	Y-box-binding protein 3 OS=Homo sapiens GN=YBX3 PE=1 SV=4	73	27	38.2	39.0	61.3	74.2	125.4	155.1	186.0
P17026	Zinc finger protein 22 OS=Homo sapiens GN=ZNF22 PE=1 SV=3	30	7	93.8	74.5	67.9	74.5	96.8	149.9	217.3
P17028	Zinc finger protein 24 OS=Homo sapiens GN=ZNF24 PE=1 SV=4	33	11	124.0	107.7	133.9	101.5	99.8	80.2	79.5
P17029	Zinc finger protein with KRAB and SCAN domains 1 OS=Homo sapiens GN=ZKSCAN1 PE=1 SV=3	27	13	146.6	173.5	145.3	120.7	97.4	53.0	76.6
P17096	High mobility group protein HMG-I/HMG-Y OS=Homo sapiens GN=HMGA1 PE=1 SV=3	67	12	123.7	94.9	82.9	73.1	69.1	67.9	119.2
P17174	Aspartate aminotransferase, cytoplasmic OS=Homo sapiens GN=GOT1 PE=1 SV=3	45	21	86.0	77.6	100.0	111.9	74.2	155.4	90.6
P17252	Protein kinase C alpha type OS=Homo sapiens GN=PRKCA PE=1 SV=4	49	48	107.6	124.3	122.3	116.9	82.8	99.9	62.7
P17480	Nucleolar transcription factor 1 OS=Homo sapiens GN=UBTF PE=1 SV=1	58	63	170.0	104.8	144.0	104.0	85.0	51.3	40.0
P17600	Synapsin-1 OS=Homo sapiens GN=SYN1 PE=1 SV=3	31	12	118.0	154.9	85.3	41.8	98.9	96.8	91.2
P17612	cAMP-dependent protein kinase catalytic subunit alpha OS=Homo sapiens GN=PRKACA PE=1 SV=2	38	24	103.4	95.3	128.3	149.8	108.2	78.6	64.4
P17706	Tyrosine-protein phosphatase non-receptor type 2 OS=Homo sapiens GN=PTPN2 PE=1 SV=2	61	29	107.7	104.7	145.5	149.5	154.3	77.5	49.2
P17812	CTP synthase 1 OS=Homo sapiens GN=CTPS1 PE=1 SV=2	54	37	105.0	102.4	108.7	106.2	71.7	128.2	83.1
P17844	Probable ATP-dependent RNA helicase DDX5 OS=Homo sapiens GN=DDX5 PE=1 SV=1	77	76	52.2	51.4	59.3	69.5	112.2	162.0	190.3
P17858	ATP-dependent 6-phosphofructokinase, liver type OS=Homo sapiens GN=PFKL PE=1 SV=6	47	37	85.0	75.1	97.3	106.9	75.7	136.0	131.4
P17900	Ganglioside GM2 activator OS=Homo sapiens GN=GM2A PE=1 SV=4	23	6	63.6	119.5	157.0	259.0	122.9	37.4	13.5
P17980	26S protease regulatory subunit 6A OS=Homo sapiens GN=PSMC3 PE=1 SV=3	80	37	107.6	100.2	94.9	98.1	68.6	114.1	103.4
P17987	T-complex protein 1 subunit alpha OS=Homo sapiens GN=TCP1 PE=1 SV=1	85	52	80.1	72.9	93.1	101.6	75.3	144.9	117.4
P18031	Tyrosine-protein phosphatase non-receptor type 1 OS=Homo sapiens GN=PTPN1 PE=1 SV=1	66	33	89.7	89.9	137.5	171.6	170.2	67.9	32.7
P18065	Insulin-like growth factor-binding protein 2 OS=Homo sapiens GN=IGFBP2 PE=1 SV=2	54	12	58.8	44.3	120.1	177.2	189.6	95.8	65.6
P18074	TFIIH basal transcription factor complex helicase XPD subunit OS=Homo sapiens GN=ERCC2 PE=1 SV=1	28	22	136.7	132.2	128.9	103.9	111.4	69.7	53.2
P18077	60S ribosomal protein L35a OS=Homo sapiens GN=RPL35A PE=1 SV=2	73	21	23.8	26.7	40.7	81.5	86.4	170.3	202.8
P18124	60S ribosomal protein L7 OS=Homo sapiens GN=RPL7 PE=1 SV=1	70	34	30.3	28.8	48.3	73.5	120.9	152.9	207.8
P18206	Vinculin OS=Homo sapiens GN=VCL PE=1 SV=4	34	39	121.1	133.4	113.3	112.7	82.8	106.7	78.1
P18433	Receptor-type tyrosine-protein phosphatase alpha OS=Homo sapiens GN=PTPRA PE=1 SV=2	27	19	65.9	72.0	154.3	233.7	172.4	81.4	37.6
P18583	Protein SON OS=Homo sapiens GN=SON PE=1 SV=4	29	64	54.2	62.6	69.7	79.9	137.5	122.2	147.6
P18615	Negative elongation factor E OS=Homo sapiens GN=NELFE PE=1 SV=3	70	29	54.3	64.3	66.4	73.2	112.3	146.9	162.9
P18621	60S ribosomal protein L17 OS=Homo sapiens GN=RPL17 PE=1 SV=3	72	21	27.8	41.0	49.1	70.7	126.6	163.4	175.8
P18669	Phosphoglycerate mutase 1 OS=Homo sapiens GN=PGAM1 PE=1 SV=2	78	21	78.9	68.0	97.6	115.6	76.0	164.0	90.3
P18754	Regulator of chromosome condensation OS=Homo sapiens GN=RCC1 PE=1 SV=1	55	17	98.4	82.2	74.0	64.6	79.5	92.5	162.8
P18850	Cyclic AMP-dependent transcription factor ATF-6 alpha OS=Homo sapiens GN=ATF6 PE=1 SV=3	31	19	63.9	111.8	136.2	136.8	166.4	62.2	27.3
P18858	DNA ligase 1 OS=Homo sapiens GN=LIG1 PE=1 SV=1	58	56	125.4	125.1	113.4	105.2	75.2	94.3	75.8
P18859	ATP synthase-coupling factor 6, mitochondrial OS=Homo sapiens GN=ATP5J PE=1 SV=1	64	10	388.8	145.4	129.3	49.4	11.5	1.7	2.1
P18887	DNA repair protein XRCC1 OS=Homo sapiens GN=XRCC1 PE=1 SV=2	50	28	101.4	106.3	112.5	92.7	90.8	92.9	100.0
P19174	1-phosphatidylinositol 4,5-bisphosphate phosphodiesterase gamma-1 OS=Homo sapiens GN=PLCG1 PE=1 SV=1	40	50	89.3	97.5	107.8	113.5	91.0	116.0	83.3
P19338	Nucleolin OS=Homo sapiens GN=NCL PE=1 SV=3	73	99	55.5	67.3	60.3	85.6	81.4	147.3	162.9
P19367	Hexokinase-1 OS=Homo sapiens GN=HK1 PE=1 SV=3	53	60	247.8	235.0	108.0	37.2	16.8	10.2	6.4
P19387	DNA-directed RNA polymerase II subunit RPB3 OS=Homo sapiens GN=POLR2C PE=1 SV=2	44	11	90.8	104.6	81.6	116.1	53.5	122.0	127.2
P19388	DNA-directed RNA polymerases I, II, and III subunit RPABC1 OS=Homo sapiens GN=POLR2E PE=1 SV=4	40	8	99.0	83.0	87.7	85.5	87.5	119.3	126.1
P19404	NADH dehydrogenase [ubiquinone] flavoprotein 2, mitochondrial OS=Homo sapiens GN=NDUFV2 PE=1 SV=2	61	18	272.6	240.4	104.8	27.0	8.1	4.2	2.4
P19447	TFIIH basal transcription factor complex helicase XPB subunit OS=Homo sapiens GN=ERCC3 PE=1 SV=1	35	25	81.0	99.6	97.7	72.5	115.6	112.4	135.7
P19474	E3 ubiquitin-protein ligase TRIM21 OS=Homo sapiens GN=TRIM21 PE=1 SV=1	29	11	107.1	81.9	110.7	127.0	81.1	129.9	95.2
P19525	Interferon-induced, double-stranded RNA-activated protein kinase OS=Homo sapiens GN=EIF2AK2 PE=1 SV=2	45	30	49.2	44.2	59.6	77.8	119.4	149.6	190.0
P19623	Spermidine synthase OS=Homo sapiens GN=SRM PE=1 SV=1	49	13	73.1	47.3	81.9	150.6	66.8	190.0	91.3
P19634	Sodium/hydrogen exchanger 1 OS=Homo sapiens GN=SLC9A1 PE=1 SV=2	20	13	66.8	124.7	159.7	170.5	178.1	49.7	22.4
P19784	Casein kinase II subunit alpha' OS=Homo sapiens GN=CSNK2A2 PE=1 SV=1	42	15	84.9	78.5	92.2	109.2	89.4	136.1	119.9
P19838	Nuclear factor NF-kappa-B p105 subunit OS=Homo sapiens GN=NFKB1 PE=1 SV=2	35	29	116.6	132.8	120.4	109.4	74.1	105.4	65.9
P20020	Plasma membrane calcium-transporting ATPase 1 OS=Homo sapiens GN=ATP2B1 PE=1 SV=3	34	48	78.6	141.5	168.1	164.0	164.4	59.1	27.4
P20042	Eukaryotic translation initiation factor 2 subunit 2 OS=Homo sapiens GN=EIF2S2 PE=1 SV=2	62	35	54.3	43.0	61.2	65.5	114.2	114.4	204.2
P20073	Annexin A7 OS=Homo sapiens GN=ANXA7 PE=1 SV=3	38	21	88.0	118.6	106.4	122.7	77.7	100.2	94.3
P20248	Cyclin-A2 OS=Homo sapiens GN=CCNA2 PE=1 SV=2	37	13	70.2	48.8	74.3	74.6	99.0	122.9	145.6
P20290	Transcription factor BTF3 OS=Homo sapiens GN=BTF3 PE=1 SV=1	86	23	65.3	69.1	78.7	88.5	132.0	151.8	125.3
P20339	Ras-related protein Rab-5A OS=Homo sapiens GN=RAB5A PE=1 SV=2	71	17	85.3	116.1	124.0	163.6	123.0	72.3	57.6
P20340	Ras-related protein Rab-6A OS=Homo sapiens GN=RAB6A PE=1 SV=3	66	18	43.1	84.4	98.8	196.5	133.6	100.5	81.0
P20618	Proteasome subunit beta type-1 OS=Homo sapiens GN=PSMB1 PE=1 SV=2	58	15	60.9	63.3	71.4	88.9	58.2	130.2	155.7
P20645	Cation-dependent mannose-6-phosphate receptor OS=Homo sapiens GN=M6PR PE=1 SV=1	42	16	36.2	48.3	67.3	82.2	129.0	112.7	185.0
P20700	Lamin-B1 OS=Homo sapiens GN=LMNB1 PE=1 SV=2	76	76	132.1	113.5	139.1	147.3	108.3	61.4	41.6
P20701	Integrin alpha-L OS=Homo sapiens GN=ITGAL PE=1 SV=3	28	36	63.6	96.0	138.1	193.8	173.9	76.3	40.5
P20810	Calpastatin OS=Homo sapiens GN=CAST PE=1 SV=4	39	22	91.8	103.6	83.3	80.7	95.9	108.0	115.8
P20839	Inosine-5'-monophosphate dehydrogenase 1 OS=Homo sapiens GN=IMPDH1 PE=1 SV=2	44	21	121.9	97.7	114.1	108.1	64.0	110.6	83.7
P20933	N(4)-(beta-N-acetylglucosaminyl)-L-asparaginase OS=Homo sapiens GN=AGA PE=1 SV=2	33	8	57.7	97.4	160.5	205.0	161.2	47.2	24.0
P20963	T-cell surface glycoprotein CD3 zeta chain OS=Homo sapiens GN=CD247 PE=1 SV=2	57	19	68.7	86.2	138.7	179.3	179.5	80.6	49.7
P21127	Cyclin-dependent kinase 11B OS=Homo sapiens GN=CDK11B PE=1 SV=3	33	32	110.3	124.9	108.3	97.8	77.5	104.9	96.9
P21266	Glutathione S-transferase Mu 3 OS=Homo sapiens GN=GSTM3 PE=1 SV=3	46	12	140.8	133.8	131.8	90.6	74.7	74.5	56.3
P21281	V-type proton ATPase subunit B, brain isoform OS=Homo sapiens GN=ATP6V1B2 PE=1 SV=3	71	33	59.8	83.6	101.7	131.6	117.7	136.3	81.3
P21283	V-type proton ATPase subunit C 1 OS=Homo sapiens GN=ATP6V1C1 PE=1 SV=4	50	23	83.9	120.9	133.9	123.4	132.5	91.0	93.0
P21291	Cysteine and glycine-rich protein 1 OS=Homo sapiens GN=CSRP1 PE=1 SV=3	54	9	109.6	126.1	113.9	97.4	88.7	114.1	78.4
P21333	Filamin-A OS=Homo sapiens GN=FLNA PE=1 SV=4	67	186	106.5	104.8	109.8	114.2	76.7	100.5	79.3
P21359	Neurofibromin OS=Homo sapiens GN=NF1 PE=1 SV=2	23	63	79.4	119.7	106.8	94.4	122.8	87.9	99.7
P21399	Cytoplasmic aconitate hydratase OS=Homo sapiens GN=ACO1 PE=1 SV=3	42	37	94.7	115.5	104.0	101.9	83.3	130.0	91.6
P21580	Tumor necrosis factor alpha-induced protein 3 OS=Homo sapiens GN=TNFAIP3 PE=1 SV=1	29	20	125.3	196.5	138.2	103.0	99.8	73.4	56.0
P21796	Voltage-dependent anion-selective channel protein 1 OS=Homo sapiens GN=VDAC1 PE=1 SV=2	97	35	251.3	209.1	116.5	40.2	19.2	12.7	8.8
P21912	Succinate dehydrogenase [ubiquinone] iron-sulfur subunit, mitochondrial OS=Homo sapiens GN=SDHB PE=1 SV=3	63	25	305.8	164.8	124.0	40.3	16.8	11.2	6.0
P21964	Catechol O-methyltransferase OS=Homo sapiens GN=COMT PE=1 SV=2	47	15	66.7	113.3	127.4	159.2	155.0	81.7	48.4
P22033	Methylmalonyl-CoA mutase, mitochondrial OS=Homo sapiens GN=MUT PE=1 SV=4	48	35	267.4	265.5	93.8	25.5	7.9	6.3	3.7
P22059	Oxysterol-binding protein 1 OS=Homo sapiens GN=OSBP PE=1 SV=1	42	31	100.4	134.8	127.2	103.6	97.5	88.2	62.0
P22061	Protein-L-isoaspartate(D-aspartate) O-methyltransferase OS=Homo sapiens GN=PCMT1 PE=1 SV=4	69	15	144.1	62.9	110.8	121.0	85.4	112.4	63.8
P22087	rRNA 2'-O-methyltransferase fibrillarin OS=Homo sapiens GN=FBL PE=1 SV=2	55	22	70.3	57.2	64.1	86.2	81.2	146.4	172.5
P22102	Trifunctional purine biosynthetic protein adenosine-3 OS=Homo sapiens GN=GART PE=1 SV=1	62	54	125.3	99.6	130.6	95.8	85.6	99.4	74.4
P22234	Multifunctional protein ADE2 OS=Homo sapiens GN=PAICS PE=1 SV=3	58	33	85.7	76.9	101.1	118.5	80.2	149.1	88.0
P22307	Non-specific lipid-transfer protein OS=Homo sapiens GN=SCP2 PE=1 SV=2	68	47	77.6	113.3	169.3	202.4	180.1	36.0	7.4
P22314	Ubiquitin-like modifier-activating enzyme 1 OS=Homo sapiens GN=UBA1 PE=1 SV=3	63	62	82.0	83.8	93.1	105.5	73.8	166.7	90.1
P22392	Nucleoside diphosphate kinase B OS=Homo sapiens GN=NME2 PE=1 SV=1	89	15	67.4	45.3	83.3	116.9	79.9	158.1	111.2
P22570	NADPH:adrenodoxin oxidoreductase, mitochondrial OS=Homo sapiens GN=FDXR PE=1 SV=3	59	27	288.4	201.7	110.8	33.4	9.2	6.9	5.6
P22626	Heterogeneous nuclear ribonucleoproteins A2/B1 OS=Homo sapiens GN=HNRNPA2B1 PE=1 SV=2	82	41	40.1	31.8	39.7	72.5	100.7	177.4	182.1
P22681	E3 ubiquitin-protein ligase CBL OS=Homo sapiens GN=CBL PE=1 SV=2	39	24	104.4	155.5	111.9	92.5	85.2	98.6	78.9
P22695	Cytochrome b-c1 complex subunit 2, mitochondrial OS=Homo sapiens GN=UQCRC2 PE=1 SV=3	58	30	254.5	227.6	107.7	26.7	11.1	6.9	5.1
P22830	Ferrochelatase, mitochondrial OS=Homo sapiens GN=FECH PE=1 SV=2	66	29	297.0	232.4	114.6	26.0	9.1	4.9	4.5
P23193	Transcription elongation factor A protein 1 OS=Homo sapiens GN=TCEA1 PE=1 SV=2	70	32	74.2	82.9	72.8	80.5	105.0	119.1	143.1
P23246	Splicing factor, proline- and glutamine-rich OS=Homo sapiens GN=SFPQ PE=1 SV=2	55	53	38.7	31.1	44.0	79.8	114.1	184.8	191.3
P23258	Tubulin gamma-1 chain OS=Homo sapiens GN=TUBG1 PE=1 SV=2	55	26	47.1	18.1	57.2	90.5	95.1	190.2	152.2
P23284	Peptidyl-prolyl cis-trans isomerase B OS=Homo sapiens GN=PPIB PE=1 SV=2	67	27	70.8	86.5	156.8	170.4	211.5	71.3	32.4
P23368	NAD-dependent malic enzyme, mitochondrial OS=Homo sapiens GN=ME2 PE=1 SV=1	52	31	309.0	171.4	130.2	26.7	8.2	4.0	2.5
P23381	Tryptophan--tRNA ligase, cytoplasmic OS=Homo sapiens GN=WARS PE=1 SV=2	47	25	98.8	61.4	109.2	116.5	96.5	141.5	85.3
P23396	40S ribosomal protein S3 OS=Homo sapiens GN=RPS3 PE=1 SV=2	87	37	37.4	37.7	56.1	80.7	131.1	142.6	175.4
P23434	Glycine cleavage system H protein, mitochondrial OS=Homo sapiens GN=GCSH PE=1 SV=2	24	4	228.8	242.7	110.9	28.0	24.3	7.7	5.6
P23458	Tyrosine-protein kinase JAK1 OS=Homo sapiens GN=JAK1 PE=1 SV=2	43	54	73.5	102.5	160.0	181.8	173.3	62.7	29.3
P23526	Adenosylhomocysteinase OS=Homo sapiens GN=AHCY PE=1 SV=4	55	32	96.2	87.9	105.1	104.0	72.9	128.8	94.6
P23528	Cofilin-1 OS=Homo sapiens GN=CFL1 PE=1 SV=3	75	26	95.3	111.5	92.1	111.7	65.8	121.8	87.8
P23588	Eukaryotic translation initiation factor 4B OS=Homo sapiens GN=EIF4B PE=1 SV=2	55	44	53.2	55.2	64.2	100.1	90.0	149.7	149.3
P23634	Plasma membrane calcium-transporting ATPase 4 OS=Homo sapiens GN=ATP2B4 PE=1 SV=2	47	80	71.8	104.8	168.5	196.6	160.6	54.8	22.6
P23743	Diacylglycerol kinase alpha OS=Homo sapiens GN=DGKA PE=1 SV=3	46	34	105.9	100.1	105.3	106.1	90.7	124.1	91.6
P23786	Carnitine O-palmitoyltransferase 2, mitochondrial OS=Homo sapiens GN=CPT2 PE=1 SV=2	55	43	286.6	210.5	117.7	33.4	11.7	6.8	6.0
P23919	Thymidylate kinase OS=Homo sapiens GN=DTYMK PE=1 SV=4	54	12	130.5	88.8	117.8	84.5	85.4	129.8	83.3
P23921	Ribonucleoside-diphosphate reductase large subunit OS=Homo sapiens GN=RRM1 PE=1 SV=1	48	35	118.1	119.3	111.3	107.3	75.6	100.4	86.3
P24534	Elongation factor 1-beta OS=Homo sapiens GN=EEF1B2 PE=1 SV=3	78	20	97.9	102.6	88.8	72.6	79.5	97.7	119.9
P24539	ATP synthase F(0) complex subunit B1, mitochondrial OS=Homo sapiens GN=ATP5F1 PE=1 SV=2	50	22	276.7	226.5	110.1	23.3	7.0	2.1	2.2
P24666	Low molecular weight phosphotyrosine protein phosphatase OS=Homo sapiens GN=ACP1 PE=1 SV=3	63	12	100.9	91.5	100.0	114.1	73.9	143.4	100.6
P24723	Protein kinase C eta type OS=Homo sapiens GN=PRKCH PE=1 SV=4	40	28	69.1	87.7	172.6	178.7	170.5	62.6	26.5
P24752	Acetyl-CoA acetyltransferase, mitochondrial OS=Homo sapiens GN=ACAT1 PE=1 SV=1	71	40	280.7	216.2	105.4	28.5	10.2	10.4	12.6
P24928	DNA-directed RNA polymerase II subunit RPB1 OS=Homo sapiens GN=POLR2A PE=1 SV=2	41	74	83.5	83.3	81.7	87.7	83.3	117.0	136.0
P24941	Cyclin-dependent kinase 2 OS=Homo sapiens GN=CDK2 PE=1 SV=2	53	14	118.3	95.7	111.5	116.6	95.6	87.2	97.9
P25054	Adenomatous polyposis coli protein OS=Homo sapiens GN=APC PE=1 SV=2	30	68	88.5	117.3	131.6	117.1	136.4	86.1	89.6
P25098	Beta-adrenergic receptor kinase 1 OS=Homo sapiens GN=ADRBK1 PE=1 SV=2	41	36	93.3	74.6	102.1	98.5	98.4	115.5	128.0
P25205	DNA replication licensing factor MCM3 OS=Homo sapiens GN=MCM3 PE=1 SV=3	60	59	83.9	81.4	83.3	82.4	58.8	110.3	161.1
P25325	3-mercaptopyruvate sulfurtransferase OS=Homo sapiens GN=MPST PE=1 SV=3	51	15	202.5	143.1	110.1	63.6	37.4	66.3	34.3
P25398	40S ribosomal protein S12 OS=Homo sapiens GN=RPS12 PE=1 SV=3	77	17	27.3	12.5	44.8	69.5	120.9	192.3	195.8
P25445	Tumor necrosis factor receptor superfamily member 6 OS=Homo sapiens GN=FAS PE=1 SV=1	39	20	76.7	111.6	144.5	154.0	151.9	54.9	26.5
P25490	Transcriptional repressor protein YY1 OS=Homo sapiens GN=YY1 PE=1 SV=2	20	10	199.0	162.0	140.2	72.1	71.2	38.6	38.5
P25685	DnaJ homolog subfamily B member 1 OS=Homo sapiens GN=DNAJB1 PE=1 SV=4	74	33	88.3	81.5	83.7	94.7	94.8	120.0	123.2
P25705	ATP synthase subunit alpha, mitochondrial OS=Homo sapiens GN=ATP5A1 PE=1 SV=1	77	68	272.8	190.8	112.5	42.8	13.7	8.6	7.0
P25786	Proteasome subunit alpha type-1 OS=Homo sapiens GN=PSMA1 PE=1 SV=1	66	21	68.9	96.0	77.8	92.3	57.7	106.8	148.0
P25787	Proteasome subunit alpha type-2 OS=Homo sapiens GN=PSMA2 PE=1 SV=2	68	17	49.9	32.1	62.2	89.5	43.1	142.5	142.4
P25788	Proteasome subunit alpha type-3 OS=Homo sapiens GN=PSMA3 PE=1 SV=2	58	22	70.5	88.2	82.9	93.9	64.2	111.1	165.6
P25789	Proteasome subunit alpha type-4 OS=Homo sapiens GN=PSMA4 PE=1 SV=1	51	19	74.6	79.5	81.7	102.5	62.9	96.5	162.9
P26196	Probable ATP-dependent RNA helicase DDX6 OS=Homo sapiens GN=DDX6 PE=1 SV=2	61	31	44.5	45.7	61.2	84.1	124.3	143.1	179.5
P26358	DNA (cytosine-5)-methyltransferase 1 OS=Homo sapiens GN=DNMT1 PE=1 SV=2	41	74	112.5	87.6	92.2	80.6	78.9	94.3	122.6
P26368	Splicing factor U2AF 65 kDa subunit OS=Homo sapiens GN=U2AF2 PE=1 SV=4	66	25	30.5	25.7	38.0	59.3	111.7	169.0	200.4
P26373	60S ribosomal protein L13 OS=Homo sapiens GN=RPL13 PE=1 SV=4	73	35	26.9	42.1	47.4	75.7	114.9	166.2	194.8
P26440	Isovaleryl-CoA dehydrogenase, mitochondrial OS=Homo sapiens GN=IVD PE=1 SV=1	54	23	357.6	148.5	132.4	39.6	12.5	6.9	5.3
P26583	High mobility group protein B2 OS=Homo sapiens GN=HMGB2 PE=1 SV=2	72	26	149.5	66.5	111.4	87.2	80.3	88.5	90.2
P26599	Polypyrimidine tract-binding protein 1 OS=Homo sapiens GN=PTBP1 PE=1 SV=1	65	35	26.7	18.0	39.6	63.3	121.0	200.0	189.2
P26639	Threonine--tRNA ligase, cytoplasmic OS=Homo sapiens GN=TARS PE=1 SV=3	59	54	83.9	88.8	84.2	93.2	79.3	113.5	128.7
P26640	Valine--tRNA ligase OS=Homo sapiens GN=VARS PE=1 SV=4	42	56	86.2	79.9	93.4	101.5	74.4	111.8	132.9
P26641	Elongation factor 1-gamma OS=Homo sapiens GN=EEF1G PE=1 SV=3	50	35	73.3	61.5	81.8	95.6	91.2	137.9	144.6
P26885	Peptidyl-prolyl cis-trans isomerase FKBP2 OS=Homo sapiens GN=FKBP2 PE=1 SV=2	54	12	69.8	40.3	157.9	213.5	236.5	85.6	27.9
P27105	Erythrocyte band 7 integral membrane protein OS=Homo sapiens GN=STOM PE=1 SV=3	47	14	65.0	117.1	159.8	177.8	173.5	56.2	36.4
P27348	14-3-3 protein theta OS=Homo sapiens GN=YWHAQ PE=1 SV=1	79	33	76.6	81.7	97.3	142.8	84.6	153.3	87.3
P27361	Mitogen-activated protein kinase 3 OS=Homo sapiens GN=MAPK3 PE=1 SV=4	41	16	115.3	121.4	122.0	111.8	83.2	97.1	72.1
P27448	MAP/microtubule affinity-regulating kinase 3 OS=Homo sapiens GN=MARK3 PE=1 SV=4	54	43	62.0	79.0	84.9	100.0	122.5	104.7	130.6
P27635	60S ribosomal protein L10 OS=Homo sapiens GN=RPL10 PE=1 SV=4	79	29	23.5	17.1	42.9	63.2	120.2	200.0	199.0
P27694	Replication protein A 70 kDa DNA-binding subunit OS=Homo sapiens GN=RPA1 PE=1 SV=2	69	46	76.8	80.8	82.0	91.6	88.9	114.6	151.5
P27695	DNA-(apurinic or apyrimidinic site) lyase OS=Homo sapiens GN=APEX1 PE=1 SV=2	62	25	65.9	66.9	69.1	73.3	104.5	131.3	159.4
P27707	Deoxycytidine kinase OS=Homo sapiens GN=DCK PE=1 SV=1	46	12	108.4	97.4	107.2	126.8	72.2	116.0	85.4
P27708	CAD protein OS=Homo sapiens GN=CAD PE=1 SV=3	49	95	92.5	105.8	100.8	84.6	67.8	98.6	129.7
P27797	Calreticulin OS=Homo sapiens GN=CALR PE=1 SV=1	73	40	73.0	100.5	135.6	207.6	179.8	69.1	22.9
P27816	Microtubule-associated protein 4 OS=Homo sapiens GN=MAP4 PE=1 SV=3	79	106	39.9	49.1	48.8	57.1	107.2	135.2	188.2
P27824	Calnexin OS=Homo sapiens GN=CANX PE=1 SV=2	51	51	77.1	72.1	148.3	162.5	213.8	67.1	32.7
P27986	Phosphatidylinositol 3-kinase regulatory subunit alpha OS=Homo sapiens GN=PIK3R1 PE=1 SV=2	41	32	91.2	123.0	116.6	130.5	94.7	91.3	88.4
P28062	Proteasome subunit beta type-8 OS=Homo sapiens GN=PSMB8 PE=1 SV=3	72	16	65.1	64.3	82.3	92.2	64.7	135.8	180.1
P28065	Proteasome subunit beta type-9 OS=Homo sapiens GN=PSMB9 PE=1 SV=2	45	9	85.8	106.3	88.1	95.8	68.7	121.1	142.7
P28066	Proteasome subunit alpha type-5 OS=Homo sapiens GN=PSMA5 PE=1 SV=3	73	15	91.8	90.1	85.3	87.3	65.0	113.7	143.5
P28070	Proteasome subunit beta type-4 OS=Homo sapiens GN=PSMB4 PE=1 SV=4	64	12	47.8	49.2	70.7	88.0	62.6	158.4	192.4
P28072	Proteasome subunit beta type-6 OS=Homo sapiens GN=PSMB6 PE=1 SV=4	59	11	69.2	106.6	86.0	79.6	63.4	115.5	151.3
P28074	Proteasome subunit beta type-5 OS=Homo sapiens GN=PSMB5 PE=1 SV=3	69	19	50.0	48.1	68.4	110.8	54.9	119.5	199.8
P28288	ATP-binding cassette sub-family D member 3 OS=Homo sapiens GN=ABCD3 PE=1 SV=1	39	35	78.3	91.2	162.6	222.5	198.8	36.0	8.8
P28290	Sperm-specific antigen 2 OS=Homo sapiens GN=SSFA2 PE=1 SV=3	41	46	85.4	134.7	161.4	154.5	159.2	44.9	29.4
P28331	NADH-ubiquinone oxidoreductase 75 kDa subunit, mitochondrial OS=Homo sapiens GN=NDUFS1 PE=1 SV=3	56	40	290.5	208.4	119.0	28.3	12.1	7.3	5.6
P28340	DNA polymerase delta catalytic subunit OS=Homo sapiens GN=POLD1 PE=1 SV=2	44	54	105.8	96.5	108.5	97.2	76.2	109.8	114.9
P28482	Mitogen-activated protein kinase 1 OS=Homo sapiens GN=MAPK1 PE=1 SV=3	47	17	104.9	110.1	110.1	100.5	93.5	104.7	84.9
P28715	DNA repair protein complementing XP-G cells OS=Homo sapiens GN=ERCC5 PE=1 SV=3	23	25	96.3	94.2	88.1	79.3	90.8	114.1	138.7
P28799	Granulins OS=Homo sapiens GN=GRN PE=1 SV=2	21	12	80.7	117.0	147.4	131.9	239.9	71.8	38.2
P28838	Cytosol aminopeptidase OS=Homo sapiens GN=LAP3 PE=1 SV=3	69	39	198.2	209.7	96.7	51.9	31.3	50.7	40.9
P28907	ADP-ribosyl cyclase/cyclic ADP-ribose hydrolase 1 OS=Homo sapiens GN=CD38 PE=1 SV=2	52	24	66.2	74.6	176.0	139.6	226.3	92.6	41.4
P28908	Tumor necrosis factor receptor superfamily member 8 OS=Homo sapiens GN=TNFRSF8 PE=1 SV=1	36	18	61.9	117.5	149.7	175.0	143.5	63.3	29.9
P29016	T-cell surface glycoprotein CD1b OS=Homo sapiens GN=CD1B PE=1 SV=1	20	5	66.2	90.3	132.0	104.8	171.6	82.0	81.6
P29084	Transcription initiation factor IIE subunit beta OS=Homo sapiens GN=GTF2E2 PE=1 SV=1	59	19	93.5	95.1	81.2	85.5	87.1	126.3	119.0
P29144	Tripeptidyl-peptidase 2 OS=Homo sapiens GN=TPP2 PE=1 SV=4	53	61	67.8	80.7	78.0	79.4	105.7	173.8	116.5
P29218	Inositol monophosphatase 1 OS=Homo sapiens GN=IMPA1 PE=1 SV=1	45	15	84.3	102.2	100.5	113.3	76.6	146.8	82.0
P29323	Ephrin type-B receptor 2 OS=Homo sapiens GN=EPHB2 PE=1 SV=5	23	22	74.0	128.3	173.9	157.9	182.7	77.0	41.5
P29350	Tyrosine-protein phosphatase non-receptor type 6 OS=Homo sapiens GN=PTPN6 PE=1 SV=1	60	37	82.0	88.2	88.5	87.5	96.0	114.2	115.2
P29401	Transketolase OS=Homo sapiens GN=TKT PE=1 SV=3	61	41	67.3	67.7	86.8	115.3	70.2	146.0	105.3
P29558	RNA-binding motif, single-stranded-interacting protein 1 OS=Homo sapiens GN=RBMS1 PE=1 SV=3	48	15	47.7	57.2	62.3	54.3	131.8	146.1	172.5
P29590	Protein PML OS=Homo sapiens GN=PML PE=1 SV=3	51	49	99.9	90.1	102.2	114.0	75.7	149.5	96.4
P29597	Non-receptor tyrosine-protein kinase TYK2 OS=Homo sapiens GN=TYK2 PE=1 SV=3	32	34	81.5	120.8	148.6	160.1	168.5	73.2	51.2
P29692	Elongation factor 1-delta OS=Homo sapiens GN=EEF1D PE=1 SV=5	80	24	78.0	68.2	79.4	81.5	85.4	122.7	128.0
P29728	2'-5'-oligoadenylate synthase 2 OS=Homo sapiens GN=OAS2 PE=1 SV=3	21	16	83.5	72.5	105.8	130.5	117.6	73.6	86.8
P30038	Delta-1-pyrroline-5-carboxylate dehydrogenase, mitochondrial OS=Homo sapiens GN=ALDH4A1 PE=1 SV=3	53	25	263.0	265.7	108.1	22.1	7.5	4.8	2.5
P30040	Endoplasmic reticulum resident protein 29 OS=Homo sapiens GN=ERP29 PE=1 SV=4	69	19	71.6	101.5	145.5	195.2	175.6	68.6	25.0
P30041	Peroxiredoxin-6 OS=Homo sapiens GN=PRDX6 PE=1 SV=3	61	18	96.9	95.9	100.7	122.9	75.2	149.1	92.4
P30042	ES1 protein homolog, mitochondrial OS=Homo sapiens GN=C21orf33 PE=1 SV=3	66	18	292.1	198.8	109.1	30.9	8.7	5.1	2.9
P30043	Flavin reductase (NADPH) OS=Homo sapiens GN=BLVRB PE=1 SV=3	46	7	120.1	90.9	116.2	130.7	72.2	134.8	74.7
P30044	Peroxiredoxin-5, mitochondrial OS=Homo sapiens GN=PRDX5 PE=1 SV=4	65	14	245.3	157.1	116.9	55.2	43.9	44.5	28.0
P30046	D-dopachrome decarboxylase OS=Homo sapiens GN=DDT PE=1 SV=3	75	7	96.2	112.0	99.8	130.5	66.5	120.7	70.7
P30048	Thioredoxin-dependent peroxide reductase, mitochondrial OS=Homo sapiens GN=PRDX3 PE=1 SV=3	50	16	316.8	134.7	126.5	31.7	8.9	4.0	1.0
P30050	60S ribosomal protein L12 OS=Homo sapiens GN=RPL12 PE=1 SV=1	75	15	33.3	48.8	59.2	66.2	129.6	149.3	185.9
P30084	Enoyl-CoA hydratase, mitochondrial OS=Homo sapiens GN=ECHS1 PE=1 SV=4	61	22	289.2	223.3	114.2	25.4	9.3	5.6	4.9
P30085	UMP-CMP kinase OS=Homo sapiens GN=CMPK1 PE=1 SV=3	72	15	100.4	67.2	101.9	116.9	73.6	155.0	78.5
P30086	Phosphatidylethanolamine-binding protein 1 OS=Homo sapiens GN=PEBP1 PE=1 SV=3	74	12	99.6	109.2	110.1	102.0	82.7	154.0	86.2
P30101	Protein disulfide-isomerase A3 OS=Homo sapiens GN=PDIA3 PE=1 SV=4	76	54	67.7	57.9	147.5	196.0	210.9	75.6	27.4
P30153	Serine/threonine-protein phosphatase 2A 65 kDa regulatory subunit A alpha isoform OS=Homo sapiens GN=PPP2R1A PE=1 SV=4	53	36	107.1	112.9	111.2	91.4	99.6	106.8	77.2
P30154	Serine/threonine-protein phosphatase 2A 65 kDa regulatory subunit A beta isoform OS=Homo sapiens GN=PPP2R1B PE=1 SV=3	46	26	125.0	112.1	121.4	105.5	95.9	108.6	63.4
P30260	Cell division cycle protein 27 homolog OS=Homo sapiens GN=CDC27 PE=1 SV=2	34	28	96.2	110.1	78.0	61.3	83.0	90.8	169.4
P30405	Peptidyl-prolyl cis-trans isomerase F, mitochondrial OS=Homo sapiens GN=PPIF PE=1 SV=1	72	14	261.6	241.4	108.4	20.9	8.9	6.6	6.5
P30414	NK-tumor recognition protein OS=Homo sapiens GN=NKTR PE=1 SV=2	19	25	53.4	69.5	62.6	59.0	101.4	146.8	190.6
P30419	Glycylpeptide N-tetradecanoyltransferase 1 OS=Homo sapiens GN=NMT1 PE=1 SV=2	40	20	41.7	31.5	59.4	98.2	128.6	179.5	180.2
P30504	HLA class I histocompatibility antigen, Cw-4 alpha chain OS=Homo sapiens GN=HLA-C PE=1 SV=1	59	27	60.2	83.1	144.0	152.5	201.6	93.6	39.9
P30519	Heme oxygenase 2 OS=Homo sapiens GN=HMOX2 PE=1 SV=2	80	32	79.7	93.9	136.2	157.6	200.1	80.6	36.9
P30520	Adenylosuccinate synthetase isozyme 2 OS=Homo sapiens GN=ADSS PE=1 SV=3	45	22	89.7	82.8	98.5	118.0	84.8	150.7	94.3
P30533	Alpha-2-macroglobulin receptor-associated protein OS=Homo sapiens GN=LRPAP1 PE=1 SV=1	62	35	79.7	77.6	136.7	191.9	191.5	68.9	27.6
P30566	Adenylosuccinate lyase OS=Homo sapiens GN=ADSL PE=1 SV=2	43	22	96.1	86.6	108.3	117.5	94.9	154.8	100.1
P30622	CAP-Gly domain-containing linker protein 1 OS=Homo sapiens GN=CLIP1 PE=1 SV=2	44	66	93.7	121.4	109.2	111.9	95.3	111.1	88.6
P30626	Sorcin OS=Homo sapiens GN=SRI PE=1 SV=1	54	12	102.1	121.0	102.1	108.5	66.2	123.3	73.7
P30679	Guanine nucleotide-binding protein subunit alpha-15 OS=Homo sapiens GN=GNA15 PE=1 SV=2	40	17	68.0	122.6	165.8	172.0	155.0	60.4	28.9
P30825	High affinity cationic amino acid transporter 1 OS=Homo sapiens GN=SLC7A1 PE=1 SV=1	10	8	67.1	83.9	136.4	114.6	185.2	94.7	74.8
P30876	DNA-directed RNA polymerase II subunit RPB2 OS=Homo sapiens GN=POLR2B PE=1 SV=1	44	54	105.2	95.2	100.3	93.6	80.4	105.5	126.4
P31040	Succinate dehydrogenase [ubiquinone] flavoprotein subunit, mitochondrial OS=Homo sapiens GN=SDHA PE=1 SV=2	62	34	277.5	192.1	114.6	38.2	12.0	6.7	5.3
P31146	Coronin-1A OS=Homo sapiens GN=CORO1A PE=1 SV=4	63	46	85.5	105.1	123.9	125.0	115.4	106.0	59.3
P31150	Rab GDP dissociation inhibitor alpha OS=Homo sapiens GN=GDI1 PE=1 SV=2	77	37	100.8	137.1	110.1	105.2	78.6	111.3	77.1
P31153	S-adenosylmethionine synthase isoform type-2 OS=Homo sapiens GN=MAT2A PE=1 SV=1	54	26	111.2	81.1	108.5	128.4	76.4	125.7	81.1
P31350	Ribonucleoside-diphosphate reductase subunit M2 OS=Homo sapiens GN=RRM2 PE=1 SV=1	56	22	91.5	87.0	106.2	132.5	87.3	127.2	97.3
P31483	Nucleolysin TIA-1 isoform p40 OS=Homo sapiens GN=TIA1 PE=1 SV=3	49	18	42.3	52.6	57.7	71.7	124.3	134.5	168.8
P31689	DnaJ homolog subfamily A member 1 OS=Homo sapiens GN=DNAJA1 PE=1 SV=2	72	29	98.1	56.9	80.8	126.1	70.5	126.8	117.9
P31749	RAC-alpha serine/threonine-protein kinase OS=Homo sapiens GN=AKT1 PE=1 SV=2	44	20	103.9	140.9	135.7	105.9	108.6	78.2	52.3
P31751	RAC-beta serine/threonine-protein kinase OS=Homo sapiens GN=AKT2 PE=1 SV=2	55	25	83.0	96.5	139.4	198.1	138.6	91.6	50.0
P31785	Cytokine receptor common subunit gamma OS=Homo sapiens GN=IL2RG PE=1 SV=1	26	10	67.2	115.5	132.7	138.5	187.5	72.3	46.8
P31930	Cytochrome b-c1 complex subunit 1, mitochondrial OS=Homo sapiens GN=UQCRC1 PE=1 SV=3	61	25	339.4	121.5	136.4	28.7	16.3	10.6	8.6
P31937	3-hydroxyisobutyrate dehydrogenase, mitochondrial OS=Homo sapiens GN=HIBADH PE=1 SV=2	63	17	291.4	280.3	85.4	22.0	7.3	4.1	1.4
P31939	Bifunctional purine biosynthesis protein PURH OS=Homo sapiens GN=ATIC PE=1 SV=3	80	50	98.7	103.2	100.9	103.4	68.6	127.7	78.3
P31942	Heterogeneous nuclear ribonucleoprotein H3 OS=Homo sapiens GN=HNRNPH3 PE=1 SV=2	79	22	75.8	60.8	74.5	81.1	113.0	127.1	153.4
P31943	Heterogeneous nuclear ribonucleoprotein H OS=Homo sapiens GN=HNRNPH1 PE=1 SV=4	61	27	78.6	48.0	77.5	94.1	104.8	130.2	160.5
P31946	14-3-3 protein beta/alpha OS=Homo sapiens GN=YWHAB PE=1 SV=3	64	23	97.5	135.2	114.0	118.9	83.7	118.9	67.2
P31948	Stress-induced-phosphoprotein 1 OS=Homo sapiens GN=STIP1 PE=1 SV=1	86	87	103.3	97.0	99.5	108.7	77.1	135.1	77.8
P32119	Peroxiredoxin-2 OS=Homo sapiens GN=PRDX2 PE=1 SV=5	44	15	79.0	60.3	98.3	119.2	81.5	161.3	96.9
P32121	Beta-arrestin-2 OS=Homo sapiens GN=ARRB2 PE=1 SV=2	25	11	120.0	169.4	132.3	112.0	106.8	71.1	55.9
P32189	Glycerol kinase OS=Homo sapiens GN=GK PE=1 SV=3	35	18	241.7	258.9	110.5	32.2	14.3	14.1	7.7
P32321	Deoxycytidylate deaminase OS=Homo sapiens GN=DCTD PE=1 SV=2	33	4	98.2	159.6	114.3	51.5	79.4	103.9	79.0
P32322	Pyrroline-5-carboxylate reductase 1, mitochondrial OS=Homo sapiens GN=PYCR1 PE=1 SV=2	53	18	253.5	256.3	82.6	24.0	8.6	6.8	4.3
P32455	Guanylate-binding protein 1 OS=Homo sapiens GN=GBP1 PE=1 SV=2	35	26	89.5	118.0	100.2	109.8	71.8	126.7	81.3
P32519	ETS-related transcription factor Elf-1 OS=Homo sapiens GN=ELF1 PE=1 SV=2	46	20	129.3	109.0	118.4	103.4	80.3	76.7	92.4
P32780	General transcription factor IIH subunit 1 OS=Homo sapiens GN=GTF2H1 PE=1 SV=1	42	26	101.0	94.7	93.6	66.2	145.5	128.9	140.9
P32856	Syntaxin-2 OS=Homo sapiens GN=STX2 PE=2 SV=3	45	11	62.9	95.9	155.0	184.2	160.1	68.8	36.4
P32942	Intercellular adhesion molecule 3 OS=Homo sapiens GN=ICAM3 PE=1 SV=2	27	18	61.4	114.2	155.3	169.0	156.9	68.0	32.9
P32969	60S ribosomal protein L9 OS=Homo sapiens GN=RPL9 PE=1 SV=1	81	20	30.5	36.4	50.3	69.3	124.5	171.1	189.7
P33121	Long-chain-fatty-acid--CoA ligase 1 OS=Homo sapiens GN=ACSL1 PE=1 SV=1	40	28	117.3	138.1	142.8	124.8	145.3	52.7	46.1
P33176	Kinesin-1 heavy chain OS=Homo sapiens GN=KIF5B PE=1 SV=1	69	92	92.4	95.1	99.0	97.7	78.5	111.2	114.7
P33240	Cleavage stimulation factor subunit 2 OS=Homo sapiens GN=CSTF2 PE=1 SV=1	58	24	57.9	75.6	68.8	70.6	117.6	124.1	139.3
P33241	Lymphocyte-specific protein 1 OS=Homo sapiens GN=LSP1 PE=1 SV=1	35	11	95.7	143.8	131.5	132.5	106.0	70.3	43.2
P33316	Deoxyuridine 5'-triphosphate nucleotidohydrolase, mitochondrial OS=Homo sapiens GN=DUT PE=1 SV=4	60	16	121.8	117.0	93.7	89.4	58.8	121.2	67.1
P33527	Multidrug resistance-associated protein 1 OS=Homo sapiens GN=ABCC1 PE=1 SV=3	44	61	66.6	94.8	159.2	211.4	154.1	56.9	24.2
P33897	ATP-binding cassette sub-family D member 1 OS=Homo sapiens GN=ABCD1 PE=1 SV=2	21	15	81.3	147.3	181.9	137.8	187.1	26.9	13.6
P33981	Dual specificity protein kinase TTK OS=Homo sapiens GN=TTK PE=1 SV=2	41	29	153.5	203.2	126.1	84.5	70.3	42.7	51.6
P33991	DNA replication licensing factor MCM4 OS=Homo sapiens GN=MCM4 PE=1 SV=5	57	47	110.9	80.5	106.7	105.9	69.7	118.6	103.7
P33992	DNA replication licensing factor MCM5 OS=Homo sapiens GN=MCM5 PE=1 SV=5	66	51	75.7	80.6	77.3	84.9	55.1	103.0	174.9
P33993	DNA replication licensing factor MCM7 OS=Homo sapiens GN=MCM7 PE=1 SV=4	71	49	122.3	129.6	112.5	111.8	66.5	102.0	87.9
P34059	N-acetylgalactosamine-6-sulfatase OS=Homo sapiens GN=GALNS PE=1 SV=1	20	11	60.0	79.3	157.7	225.7	174.8	63.5	22.1
P34896	Serine hydroxymethyltransferase, cytosolic OS=Homo sapiens GN=SHMT1 PE=1 SV=1	48	23	92.6	81.2	93.7	81.2	98.4	134.9	118.8
P34897	Serine hydroxymethyltransferase, mitochondrial OS=Homo sapiens GN=SHMT2 PE=1 SV=3	66	40	279.6	176.6	116.7	37.5	8.5	6.7	5.1
P34913	Bifunctional epoxide hydrolase 2 OS=Homo sapiens GN=EPHX2 PE=1 SV=2	56	25	79.0	98.9	163.0	184.1	176.5	43.2	17.4
P34932	Heat shock 70 kDa protein 4 OS=Homo sapiens GN=HSPA4 PE=1 SV=4	86	84	95.7	126.5	107.6	95.9	81.0	122.3	83.9
P34947	G protein-coupled receptor kinase 5 OS=Homo sapiens GN=GRK5 PE=1 SV=1	26	14	103.5	120.4	151.1	149.4	148.6	64.5	36.2
P35080	Profilin-2 OS=Homo sapiens GN=PFN2 PE=1 SV=3	40	7	88.2	69.1	90.8	120.7	78.5	151.3	93.1
P35221	Catenin alpha-1 OS=Homo sapiens GN=CTNNA1 PE=1 SV=1	60	50	70.8	107.5	125.0	137.4	140.4	81.0	69.9
P35222	Catenin beta-1 OS=Homo sapiens GN=CTNNB1 PE=1 SV=1	38	24	72.0	141.7	149.9	148.7	139.2	49.7	33.7
P35232	Prohibitin OS=Homo sapiens GN=PHB PE=1 SV=1	72	26	262.6	203.7	113.4	41.8	11.4	6.9	6.3
P35236	Tyrosine-protein phosphatase non-receptor type 7 OS=Homo sapiens GN=PTPN7 PE=1 SV=3	46	17	112.2	146.2	110.2	113.0	75.6	114.7	78.0
P35240	Merlin OS=Homo sapiens GN=NF2 PE=1 SV=1	33	26	70.2	112.4	165.9	185.7	151.1	55.6	35.0
P35241	Radixin OS=Homo sapiens GN=RDX PE=1 SV=1	68	65	59.4	78.1	110.5	135.6	133.1	97.1	108.0
P35249	Replication factor C subunit 4 OS=Homo sapiens GN=RFC4 PE=1 SV=2	61	28	85.7	93.3	89.4	80.8	85.3	102.1	130.2
P35250	Replication factor C subunit 2 OS=Homo sapiens GN=RFC2 PE=1 SV=3	58	20	100.6	75.3	101.5	73.2	109.6	110.6	131.2
P35251	Replication factor C subunit 1 OS=Homo sapiens GN=RFC1 PE=1 SV=4	50	67	78.9	88.8	81.0	75.5	100.1	111.7	150.1
P35268	60S ribosomal protein L22 OS=Homo sapiens GN=RPL22 PE=1 SV=2	74	10	27.9	28.3	52.6	86.3	125.2	128.8	211.4
P35269	General transcription factor IIF subunit 1 OS=Homo sapiens GN=GTF2F1 PE=1 SV=2	44	27	70.6	57.0	78.0	87.0	93.4	137.3	145.0
P35270	Sepiapterin reductase OS=Homo sapiens GN=SPR PE=1 SV=1	43	10	155.5	128.6	103.7	94.6	58.6	101.7	67.6
P35527	Keratin, type I cytoskeletal 9 OS=Homo sapiens GN=KRT9 PE=1 SV=3	62	31	87.2	161.5	57.0	102.7	66.8	101.5	103.5
P35573	Glycogen debranching enzyme OS=Homo sapiens GN=AGL PE=1 SV=3	36	50	75.0	74.6	87.6	112.6	105.8	137.3	107.8
P35579	Myosin-9 OS=Homo sapiens GN=MYH9 PE=1 SV=4	74	220	66.7	64.0	72.4	66.4	53.4	72.2	221.5
P35580	Myosin-10 OS=Homo sapiens GN=MYH10 PE=1 SV=3	66	190	69.7	68.6	79.3	77.2	58.1	64.5	209.0
P35606	Coatomer subunit beta' OS=Homo sapiens GN=COPB2 PE=1 SV=2	58	45	97.0	116.7	135.1	128.0	90.9	75.5	86.4
P35610	Sterol O-acyltransferase 1 OS=Homo sapiens GN=SOAT1 PE=1 SV=3	24	17	67.5	76.5	145.9	167.2	246.1	78.3	33.8
P35611	Alpha-adducin OS=Homo sapiens GN=ADD1 PE=1 SV=2	46	38	66.9	74.2	98.7	111.0	112.0	112.5	114.1
P35612	Beta-adducin OS=Homo sapiens GN=ADD2 PE=1 SV=3	28	20	82.2	93.9	99.0	96.3	107.4	97.9	108.2
P35613	Basigin OS=Homo sapiens GN=BSG PE=1 SV=2	40	15	80.6	129.7	158.4	157.9	150.3	45.6	20.2
P35626	Beta-adrenergic receptor kinase 2 OS=Homo sapiens GN=ADRBK2 PE=1 SV=2	42	31	98.4	78.6	95.1	81.4	101.9	119.1	132.6
P35637	RNA-binding protein FUS OS=Homo sapiens GN=FUS PE=1 SV=1	27	20	62.1	53.5	57.7	69.6	133.0	128.8	176.2
P35658	Nuclear pore complex protein Nup214 OS=Homo sapiens GN=NUP214 PE=1 SV=2	28	48	108.4	146.4	136.0	115.9	111.4	63.2	48.3
P35659	Protein DEK OS=Homo sapiens GN=DEK PE=1 SV=1	47	23	106.9	58.0	97.3	82.0	92.6	117.7	155.7
P35754	Glutaredoxin-1 OS=Homo sapiens GN=GLRX PE=1 SV=2	43	5	113.0	134.9	109.4	93.5	79.3	119.6	70.6
P35813	Protein phosphatase 1A OS=Homo sapiens GN=PPM1A PE=1 SV=1	45	17	101.5	115.4	101.7	111.1	77.9	147.4	79.8
P35908	Keratin, type II cytoskeletal 2 epidermal OS=Homo sapiens GN=KRT2 PE=1 SV=2	76	51	77.9	117.0	37.9	118.6	55.6	110.2	136.7
P35914	Hydroxymethylglutaryl-CoA lyase, mitochondrial OS=Homo sapiens GN=HMGCL PE=1 SV=2	42	15	170.7	193.0	139.1	103.8	83.8	28.5	12.1
P35998	26S protease regulatory subunit 7 OS=Homo sapiens GN=PSMC2 PE=1 SV=3	81	41	106.4	87.6	102.0	104.8	72.2	111.6	115.2
P36404	ADP-ribosylation factor-like protein 2 OS=Homo sapiens GN=ARL2 PE=1 SV=4	34	6	151.3	146.7	108.1	99.3	53.1	77.3	60.6
P36405	ADP-ribosylation factor-like protein 3 OS=Homo sapiens GN=ARL3 PE=1 SV=2	58	9	139.7	133.4	124.9	103.8	77.5	107.0	61.8
P36507	Dual specificity mitogen-activated protein kinase kinase 2 OS=Homo sapiens GN=MAP2K2 PE=1 SV=1	48	20	135.6	87.4	122.2	116.6	84.1	110.7	75.8
P36542	ATP synthase subunit gamma, mitochondrial OS=Homo sapiens GN=ATP5C1 PE=1 SV=1	53	21	266.0	171.0	121.3	41.2	11.2	4.7	3.8
P36543	V-type proton ATPase subunit E 1 OS=Homo sapiens GN=ATP6V1E1 PE=1 SV=1	66	22	67.8	79.2	104.9	135.4	125.5	118.2	98.7
P36551	Oxygen-dependent coproporphyrinogen-III oxidase, mitochondrial OS=Homo sapiens GN=CPOX PE=1 SV=3	52	24	264.2	200.7	106.4	32.2	12.2	9.0	3.9
P36578	60S ribosomal protein L4 OS=Homo sapiens GN=RPL4 PE=1 SV=5	75	69	25.5	34.1	46.0	67.8	124.9	168.0	197.6
P36639	7,8-dihydro-8-oxoguanine triphosphatase OS=Homo sapiens GN=NUDT1 PE=1 SV=3	30	8	106.3	67.2	100.9	130.4	72.5	145.5	91.0
P36776	Lon protease homolog, mitochondrial OS=Homo sapiens GN=LONP1 PE=1 SV=2	59	63	265.9	257.7	100.3	27.8	8.1	4.8	5.1
P36871	Phosphoglucomutase-1 OS=Homo sapiens GN=PGM1 PE=1 SV=3	56	33	104.2	126.8	100.6	106.2	76.4	124.0	87.5
P36915	Guanine nucleotide-binding protein-like 1 OS=Homo sapiens GN=GNL1 PE=1 SV=2	43	23	111.2	123.9	108.1	76.8	74.0	109.7	81.9
P36956	Sterol regulatory element-binding protein 1 OS=Homo sapiens GN=SREBF1 PE=1 SV=2	19	19	59.7	64.7	86.3	144.2	180.8	91.9	86.3
P36957	Dihydrolipoyllysine-residue succinyltransferase component of 2-oxoglutarate dehydrogenase complex, mitochondrial OS=Homo sapiens GN=DLST PE=1 SV=4	42	21	261.2	258.0	103.0	26.4	6.6	4.4	5.1
P36969	Phospholipid hydroperoxide glutathione peroxidase, mitochondrial OS=Homo sapiens GN=GPX4 PE=1 SV=3	63	17	127.2	77.5	126.5	96.9	103.4	110.7	85.0
P37108	Signal recognition particle 14 kDa protein OS=Homo sapiens GN=SRP14 PE=1 SV=2	55	15	40.0	56.5	64.4	89.7	86.2	136.0	162.4
P37235	Hippocalcin-like protein 1 OS=Homo sapiens GN=HPCAL1 PE=1 SV=3	56	10	126.5	108.6	149.0	123.9	141.7	89.2	64.9
P37268	Squalene synthase OS=Homo sapiens GN=FDFT1 PE=1 SV=1	53	29	63.2	90.8	140.0	158.9	209.7	83.0	38.3
P37802	Transgelin-2 OS=Homo sapiens GN=TAGLN2 PE=1 SV=3	83	21	84.6	77.4	108.4	104.9	92.7	147.2	83.2
P37837	Transaldolase OS=Homo sapiens GN=TALDO1 PE=1 SV=2	59	31	95.2	99.2	101.7	103.1	77.2	128.9	92.7
P38117	Electron transfer flavoprotein subunit beta OS=Homo sapiens GN=ETFB PE=1 SV=3	69	21	247.2	239.4	102.0	32.6	11.9	9.6	8.5
P38159	RNA-binding motif protein, X chromosome OS=Homo sapiens GN=RBMX PE=1 SV=3	73	55	36.8	38.6	41.3	68.8	90.6	160.1	195.8
P38432	Coilin OS=Homo sapiens GN=COIL PE=1 SV=1	33	20	41.8	53.0	57.2	63.7	103.4	139.1	214.9
P38606	V-type proton ATPase catalytic subunit A OS=Homo sapiens GN=ATP6V1A PE=1 SV=2	55	34	61.5	61.0	110.9	151.1	135.6	133.4	95.9
P38646	Stress-70 protein, mitochondrial OS=Homo sapiens GN=HSPA9 PE=1 SV=2	79	83	261.4	229.5	97.4	33.9	9.5	6.9	6.1
P38919	Eukaryotic initiation factor 4A-III OS=Homo sapiens GN=EIF4A3 PE=1 SV=4	65	34	57.9	43.7	61.3	84.4	99.2	128.5	195.7
P38935	DNA-binding protein SMUBP-2 OS=Homo sapiens GN=IGHMBP2 PE=1 SV=3	49	58	39.3	43.0	54.4	67.4	133.8	147.6	199.1
P39019	40S ribosomal protein S19 OS=Homo sapiens GN=RPS19 PE=1 SV=2	90	26	26.8	33.4	50.2	69.7	129.6	160.4	181.2
P39023	60S ribosomal protein L3 OS=Homo sapiens GN=RPL3 PE=1 SV=2	80	56	30.7	28.0	51.6	61.1	118.6	161.1	186.2
P39656	Dolichyl-diphosphooligosaccharide--protein glycosyltransferase 48 kDa subunit OS=Homo sapiens GN=DDOST PE=1 SV=4	44	17	53.3	57.5	130.0	239.5	209.2	87.0	34.1
P39687	Acidic leucine-rich nuclear phosphoprotein 32 family member A OS=Homo sapiens GN=ANP32A PE=1 SV=1	60	22	93.2	76.6	108.5	122.6	82.6	142.3	89.5
P39748	Flap endonuclease 1 OS=Homo sapiens GN=FEN1 PE=1 SV=1	70	30	77.9	75.6	78.2	78.5	87.3	132.9	123.6
P40121	Macrophage-capping protein OS=Homo sapiens GN=CAPG PE=1 SV=2	45	17	85.0	81.1	97.4	123.4	68.6	169.5	81.2
P40222	Alpha-taxilin OS=Homo sapiens GN=TXLNA PE=1 SV=3	74	45	50.2	53.0	61.0	80.0	127.7	151.8	148.2
P40227	T-complex protein 1 subunit zeta OS=Homo sapiens GN=CCT6A PE=1 SV=3	61	44	72.8	64.6	80.7	99.8	75.1	137.7	121.0
P40306	Proteasome subunit beta type-10 OS=Homo sapiens GN=PSMB10 PE=1 SV=1	38	10	84.1	99.9	92.2	85.3	80.3	132.7	130.3
P40429	60S ribosomal protein L13a OS=Homo sapiens GN=RPL13A PE=1 SV=2	59	26	28.4	29.2	48.1	69.4	113.9	153.3	203.7
P40692	DNA mismatch repair protein Mlh1 OS=Homo sapiens GN=MLH1 PE=1 SV=1	36	25	105.6	140.8	99.9	102.3	74.6	79.2	85.2
P40763	Signal transducer and activator of transcription 3 OS=Homo sapiens GN=STAT3 PE=1 SV=2	51	34	131.7	154.5	126.1	92.8	80.3	82.4	59.6
P40818	Ubiquitin carboxyl-terminal hydrolase 8 OS=Homo sapiens GN=USP8 PE=1 SV=1	31	39	56.8	69.4	74.4	78.5	90.1	127.1	188.6
P40855	Peroxisomal biogenesis factor 19 OS=Homo sapiens GN=PEX19 PE=1 SV=1	62	17	107.7	142.9	142.4	123.2	103.1	72.0	47.0
P40925	Malate dehydrogenase, cytoplasmic OS=Homo sapiens GN=MDH1 PE=1 SV=4	56	23	83.4	81.2	88.9	125.7	70.7	150.6	108.5
P40926	Malate dehydrogenase, mitochondrial OS=Homo sapiens GN=MDH2 PE=1 SV=3	78	37	262.3	210.5	112.4	29.0	9.9	7.0	5.1
P40937	Replication factor C subunit 5 OS=Homo sapiens GN=RFC5 PE=1 SV=1	71	23	103.0	114.3	97.4	85.8	107.0	94.4	120.4
P40938	Replication factor C subunit 3 OS=Homo sapiens GN=RFC3 PE=1 SV=2	62	21	92.5	65.4	96.2	84.4	91.4	117.0	139.6
P40939	Trifunctional enzyme subunit alpha, mitochondrial OS=Homo sapiens GN=HADHA PE=1 SV=2	84	77	271.3	207.7	120.6	34.7	10.3	6.2	4.4
P41091	Eukaryotic translation initiation factor 2 subunit 3 OS=Homo sapiens GN=EIF2S3 PE=1 SV=3	69	34	51.5	42.4	62.7	70.3	113.7	135.0	197.5
P41214	Eukaryotic translation initiation factor 2D OS=Homo sapiens GN=EIF2D PE=1 SV=3	56	29	65.2	75.7	67.6	68.1	87.2	115.5	173.0
P41223	Protein BUD31 homolog OS=Homo sapiens GN=BUD31 PE=1 SV=2	64	12	39.1	33.7	52.0	74.0	88.5	125.9	200.7
P41227	N-alpha-acetyltransferase 10 OS=Homo sapiens GN=NAA10 PE=1 SV=1	76	18	86.4	89.6	98.4	85.7	123.3	143.9	102.9
P41236	Protein phosphatase inhibitor 2 OS=Homo sapiens GN=PPP1R2 PE=1 SV=2	70	14	109.8	127.2	112.8	130.8	74.8	111.9	67.7
P41240	Tyrosine-protein kinase CSK OS=Homo sapiens GN=CSK PE=1 SV=1	55	29	113.4	125.4	144.8	119.0	108.7	67.1	49.4
P41250	Glycine--tRNA ligase OS=Homo sapiens GN=GARS PE=1 SV=3	54	49	129.6	98.8	104.8	89.9	62.1	115.3	75.8
P41252	Isoleucine--tRNA ligase, cytoplasmic OS=Homo sapiens GN=IARS PE=1 SV=2	52	73	64.6	60.2	72.1	90.7	70.5	103.6	198.9
P41440	Folate transporter 1 OS=Homo sapiens GN=SLC19A1 PE=1 SV=3	20	10	59.7	133.9	166.2	133.7	185.4	69.9	36.5
P41567	Eukaryotic translation initiation factor 1 OS=Homo sapiens GN=EIF1 PE=1 SV=1	59	9	64.9	44.9	66.1	93.1	107.0	153.6	170.2
P41732	Tetraspanin-7 OS=Homo sapiens GN=TSPAN7 PE=1 SV=2	16	4	50.5	111.0	116.1	106.7	198.4	92.8	89.1
P42166	Lamina-associated polypeptide 2, isoform alpha OS=Homo sapiens GN=TMPO PE=1 SV=2	72	53	62.2	79.1	84.4	83.7	115.0	112.2	146.9
P42167	Lamina-associated polypeptide 2, isoforms beta/gamma OS=Homo sapiens GN=TMPO PE=1 SV=2	70	30	104.9	89.9	146.5	166.9	150.0	55.8	34.8
P42224	Signal transducer and activator of transcription 1-alpha/beta OS=Homo sapiens GN=STAT1 PE=1 SV=2	57	48	113.9	96.1	126.0	128.6	95.8	96.5	73.8
P42285	Superkiller viralicidic activity 2-like 2 OS=Homo sapiens GN=SKIV2L2 PE=1 SV=3	54	64	44.3	48.9	54.5	61.9	96.8	157.7	210.0
P42331	Rho GTPase-activating protein 25 OS=Homo sapiens GN=ARHGAP25 PE=1 SV=2	46	27	89.7	102.0	102.8	111.8	101.4	112.0	99.6
P42345	Serine/threonine-protein kinase mTOR OS=Homo sapiens GN=MTOR PE=1 SV=1	23	54	79.2	89.4	98.7	96.8	104.0	103.2	127.8
P42356	Phosphatidylinositol 4-kinase alpha OS=Homo sapiens GN=PI4KA PE=1 SV=3	23	42	79.4	121.3	110.5	109.5	117.6	90.7	75.5
P42566	Epidermal growth factor receptor substrate 15 OS=Homo sapiens GN=EPS15 PE=1 SV=2	44	32	101.3	151.5	136.5	120.4	108.0	69.6	44.7
P42574	Caspase-3 OS=Homo sapiens GN=CASP3 PE=1 SV=2	43	12	118.0	151.5	133.2	85.4	98.5	119.2	85.8
P42575	Caspase-2 OS=Homo sapiens GN=CASP2 PE=1 SV=2	34	12	122.7	92.6	107.5	108.4	83.2	116.4	73.6
P42677	40S ribosomal protein S27 OS=Homo sapiens GN=RPS27 PE=1 SV=3	45	8	33.1	21.9	46.4	79.6	117.9	179.7	181.8
P42694	Probable helicase with zinc finger domain OS=Homo sapiens GN=HELZ PE=1 SV=2	31	53	62.7	70.1	79.0	91.8	110.0	123.2	154.4
P42695	Condensin-2 complex subunit D3 OS=Homo sapiens GN=NCAPD3 PE=1 SV=2	31	41	83.7	84.9	85.1	66.8	114.2	121.1	135.1
P42696	RNA-binding protein 34 OS=Homo sapiens GN=RBM34 PE=1 SV=2	55	36	55.8	63.8	59.0	67.0	112.5	149.6	195.7
P42704	Leucine-rich PPR motif-containing protein, mitochondrial OS=Homo sapiens GN=LRPPRC PE=1 SV=3	67	103	325.1	187.6	123.8	29.0	8.7	5.0	3.8
P42765	3-ketoacyl-CoA thiolase, mitochondrial OS=Homo sapiens GN=ACAA2 PE=1 SV=2	72	29	290.4	254.4	103.3	25.4	7.6	4.5	3.2
P42766	60S ribosomal protein L35 OS=Homo sapiens GN=RPL35 PE=1 SV=2	63	15	20.8	18.8	48.0	81.2	125.4	188.3	212.6
P42768	Wiskott-Aldrich syndrome protein OS=Homo sapiens GN=WAS PE=1 SV=4	42	23	75.7	100.2	95.0	96.3	137.8	97.4	112.9
P42785	Lysosomal Pro-X carboxypeptidase OS=Homo sapiens GN=PRCP PE=1 SV=1	17	10	60.6	61.9	169.5	248.9	184.2	52.1	24.7
P42858	Huntingtin OS=Homo sapiens GN=HTT PE=1 SV=2	16	41	93.4	131.4	104.3	100.5	78.6	100.7	87.6
P42892	Endothelin-converting enzyme 1 OS=Homo sapiens GN=ECE1 PE=1 SV=2	35	25	57.2	82.6	119.7	125.0	189.3	109.4	93.7
P43007	Neutral amino acid transporter A OS=Homo sapiens GN=SLC1A4 PE=1 SV=1	27	12	73.9	143.9	160.5	160.6	160.9	45.4	22.9
P43034	Platelet-activating factor acetylhydrolase IB subunit alpha OS=Homo sapiens GN=PAFAH1B1 PE=1 SV=2	50	25	103.7	112.8	124.6	137.8	111.5	80.9	60.3
P43155	Carnitine O-acetyltransferase OS=Homo sapiens GN=CRAT PE=1 SV=5	33	21	300.2	182.1	128.3	51.3	27.2	11.2	7.6
P43243	Matrin-3 OS=Homo sapiens GN=MATR3 PE=1 SV=2	61	67	86.6	74.0	81.9	95.8	89.4	107.8	125.1
P43250	G protein-coupled receptor kinase 6 OS=Homo sapiens GN=GRK6 PE=1 SV=2	37	21	68.0	68.5	105.2	119.9	145.8	115.0	86.9
P43307	Translocon-associated protein subunit alpha OS=Homo sapiens GN=SSR1 PE=1 SV=3	21	4	79.4	106.5	148.5	252.4	192.4	55.8	21.3
P43378	Tyrosine-protein phosphatase non-receptor type 9 OS=Homo sapiens GN=PTPN9 PE=1 SV=1	25	13	77.3	111.5	102.3	50.8	120.3	107.8	107.5
P43403	Tyrosine-protein kinase ZAP-70 OS=Homo sapiens GN=ZAP70 PE=1 SV=1	68	44	97.5	113.0	126.7	139.2	102.6	85.5	64.4
P43487	Ran-specific GTPase-activating protein OS=Homo sapiens GN=RANBP1 PE=1 SV=1	74	18	99.8	82.2	99.6	119.5	73.3	127.8	68.4
P43490	Nicotinamide phosphoribosyltransferase OS=Homo sapiens GN=NAMPT PE=1 SV=1	46	22	94.6	89.5	97.6	120.9	80.4	140.8	99.6
P43686	26S protease regulatory subunit 6B OS=Homo sapiens GN=PSMC4 PE=1 SV=2	70	35	92.1	59.4	89.9	112.0	74.4	152.3	111.7
P43897	Elongation factor Ts, mitochondrial OS=Homo sapiens GN=TSFM PE=1 SV=2	52	23	306.1	216.9	109.9	30.6	11.7	7.5	6.6
P45880	Voltage-dependent anion-selective channel protein 2 OS=Homo sapiens GN=VDAC2 PE=1 SV=2	69	21	274.8	202.5	122.8	38.0	20.5	8.2	4.5
P45954	Short/branched chain specific acyl-CoA dehydrogenase, mitochondrial OS=Homo sapiens GN=ACADSB PE=1 SV=1	51	21	288.2	227.0	104.4	28.5	7.4	2.7	2.6
P45973	Chromobox protein homolog 5 OS=Homo sapiens GN=CBX5 PE=1 SV=1	68	19	122.8	77.5	108.3	95.6	81.8	96.3	98.7
P45974	Ubiquitin carboxyl-terminal hydrolase 5 OS=Homo sapiens GN=USP5 PE=1 SV=2	38	28	127.1	127.0	115.4	102.5	73.6	104.5	63.8
P45984	Mitogen-activated protein kinase 9 OS=Homo sapiens GN=MAPK9 PE=1 SV=2	23	10	116.3	149.9	105.5	121.2	67.2	92.9	79.1
P45985	Dual specificity mitogen-activated protein kinase kinase 4 OS=Homo sapiens GN=MAP2K4 PE=1 SV=1	36	12	114.9	166.0	109.2	87.0	58.6	82.2	76.5
P46013	Antigen KI-67 OS=Homo sapiens GN=MKI67 PE=1 SV=2	58	183	106.4	101.2	88.6	71.9	105.7	96.8	116.3
P46060	Ran GTPase-activating protein 1 OS=Homo sapiens GN=RANGAP1 PE=1 SV=1	50	30	96.4	127.9	120.9	121.2	102.8	84.9	68.0
P46063	ATP-dependent DNA helicase Q1 OS=Homo sapiens GN=RECQL PE=1 SV=3	49	35	107.0	86.0	86.7	67.2	97.7	107.7	146.4
P46087	Probable 28S rRNA (cytosine(4447)-C(5))-methyltransferase OS=Homo sapiens GN=NOP2 PE=1 SV=2	54	50	77.3	78.9	62.6	59.4	81.0	119.2	182.7
P46108	Adapter molecule crk OS=Homo sapiens GN=CRK PE=1 SV=2	54	13	114.0	177.6	94.3	70.3	64.1	48.3	38.9
P46109	Crk-like protein OS=Homo sapiens GN=CRKL PE=1 SV=1	54	15	123.4	118.2	130.3	112.5	85.0	93.6	72.0
P46379	Large proline-rich protein BAG6 OS=Homo sapiens GN=BAG6 PE=1 SV=2	36	33	99.8	133.2	102.6	96.9	81.9	114.0	95.9
P46459	Vesicle-fusing ATPase OS=Homo sapiens GN=NSF PE=1 SV=3	59	61	64.7	81.9	128.3	147.9	175.4	97.6	58.2
P46531	Neurogenic locus notch homolog protein 1 OS=Homo sapiens GN=NOTCH1 PE=1 SV=4	15	31	69.1	78.6	140.5	141.1	203.1	82.5	46.3
P46734	Dual specificity mitogen-activated protein kinase kinase 3 OS=Homo sapiens GN=MAP2K3 PE=1 SV=2	37	14	117.8	153.2	108.8	92.1	75.2	65.8	73.2
P46736	Lys-63-specific deubiquitinase BRCC36 OS=Homo sapiens GN=BRCC3 PE=1 SV=2	36	12	85.8	46.5	101.7	119.3	85.6	152.9	105.3
P46776	60S ribosomal protein L27a OS=Homo sapiens GN=RPL27A PE=1 SV=2	58	14	30.1	30.4	46.5	63.2	131.1	177.9	207.9
P46777	60S ribosomal protein L5 OS=Homo sapiens GN=RPL5 PE=1 SV=3	84	45	22.9	20.7	44.0	73.1	119.8	187.1	180.5
P46778	60S ribosomal protein L21 OS=Homo sapiens GN=RPL21 PE=1 SV=2	72	23	31.5	34.5	47.3	76.6	117.3	164.0	201.1
P46779	60S ribosomal protein L28 OS=Homo sapiens GN=RPL28 PE=1 SV=3	63	20	23.5	37.5	38.6	70.2	97.2	163.0	200.5
P46781	40S ribosomal protein S9 OS=Homo sapiens GN=RPS9 PE=1 SV=3	73	29	25.2	25.4	46.1	81.9	118.8	169.0	187.0
P46782	40S ribosomal protein S5 OS=Homo sapiens GN=RPS5 PE=1 SV=4	48	15	28.4	28.1	44.4	73.8	119.5	173.0	199.4
P46783	40S ribosomal protein S10 OS=Homo sapiens GN=RPS10 PE=1 SV=1	54	20	37.4	38.7	55.7	76.2	135.7	139.5	165.6
P46926	Glucosamine-6-phosphate isomerase 1 OS=Homo sapiens GN=GNPDA1 PE=1 SV=1	74	18	95.3	98.5	111.8	135.2	88.8	128.9	110.5
P46939	Utrophin OS=Homo sapiens GN=UTRN PE=1 SV=2	44	153	79.2	118.8	166.3	186.8	146.8	47.3	24.2
P46940	Ras GTPase-activating-like protein IQGAP1 OS=Homo sapiens GN=IQGAP1 PE=1 SV=1	52	101	87.7	101.4	102.9	115.8	85.4	109.6	105.6
P46976	Glycogenin-1 OS=Homo sapiens GN=GYG1 PE=1 SV=4	24	10	30.6	26.2	41.8	66.8	97.2	148.7	277.6
P46977	Dolichyl-diphosphooligosaccharide--protein glycosyltransferase subunit STT3A OS=Homo sapiens GN=STT3A PE=1 SV=2	20	21	71.1	101.0	140.6	190.5	172.2	58.7	21.0
P47755	F-actin-capping protein subunit alpha-2 OS=Homo sapiens GN=CAPZA2 PE=1 SV=3	70	15	89.3	111.7	108.7	106.8	102.8	117.8	77.0
P47756	F-actin-capping protein subunit beta OS=Homo sapiens GN=CAPZB PE=1 SV=4	68	23	88.0	76.0	102.0	129.3	95.4	129.9	92.6
P47813	Eukaryotic translation initiation factor 1A, X-chromosomal OS=Homo sapiens GN=EIF1AX PE=1 SV=2	73	14	26.7	26.4	37.0	61.9	58.7	193.7	225.9
P47897	Glutamine--tRNA ligase OS=Homo sapiens GN=QARS PE=1 SV=1	56	50	61.6	66.6	74.4	90.3	71.5	107.1	178.8
P47914	60S ribosomal protein L29 OS=Homo sapiens GN=RPL29 PE=1 SV=2	47	16	27.6	43.6	47.3	98.6	111.4	136.2	174.8
P47985	Cytochrome b-c1 complex subunit Rieske, mitochondrial OS=Homo sapiens GN=UQCRFS1 PE=1 SV=2	54	15	314.3	206.5	107.5	28.4	11.1	5.5	3.3
P48047	ATP synthase subunit O, mitochondrial OS=Homo sapiens GN=ATP5O PE=1 SV=1	81	23	271.9	208.1	118.7	34.8	10.5	3.0	3.6
P48059	LIM and senescent cell antigen-like-containing domain protein 1 OS=Homo sapiens GN=LIMS1 PE=1 SV=4	52	17	76.7	93.4	117.2	136.9	141.0	95.9	71.1
P48147	Prolyl endopeptidase OS=Homo sapiens GN=PREP PE=1 SV=2	52	35	98.8	84.2	98.0	115.8	74.7	121.2	81.0
P48426	Phosphatidylinositol 5-phosphate 4-kinase type-2 alpha OS=Homo sapiens GN=PIP4K2A PE=1 SV=2	34	18	109.1	139.3	141.0	142.1	128.0	66.7	37.4
P48444	Coatomer subunit delta OS=Homo sapiens GN=ARCN1 PE=1 SV=1	68	41	89.1	91.2	113.5	123.0	99.1	109.1	99.6
P48449	Lanosterol synthase OS=Homo sapiens GN=LSS PE=1 SV=1	48	37	76.5	98.9	134.3	160.4	175.0	77.5	43.7
P48454	Serine/threonine-protein phosphatase 2B catalytic subunit gamma isoform OS=Homo sapiens GN=PPP3CC PE=1 SV=3	20	10	89.8	99.0	108.2	107.7	78.0	122.7	66.6
P48506	Glutamate--cysteine ligase catalytic subunit OS=Homo sapiens GN=GCLC PE=1 SV=2	33	19	92.3	56.5	106.4	123.0	89.2	177.6	98.6
P48553	Trafficking protein particle complex subunit 10 OS=Homo sapiens GN=TRAPPC10 PE=1 SV=2	19	21	83.8	99.6	112.4	98.1	108.7	111.0	99.1
P48556	26S proteasome non-ATPase regulatory subunit 8 OS=Homo sapiens GN=PSMD8 PE=1 SV=2	36	15	104.9	99.0	105.3	114.1	67.0	100.3	119.7
P48634	Protein PRRC2A OS=Homo sapiens GN=PRRC2A PE=1 SV=3	51	99	38.9	56.0	53.3	61.7	97.8	117.6	204.1
P48637	Glutathione synthetase OS=Homo sapiens GN=GSS PE=1 SV=1	56	27	88.5	119.0	100.3	100.4	83.3	129.9	85.7
P48643	T-complex protein 1 subunit epsilon OS=Homo sapiens GN=CCT5 PE=1 SV=1	87	62	92.3	82.5	101.8	112.9	92.4	157.7	78.9
P48651	Phosphatidylserine synthase 1 OS=Homo sapiens GN=PTDSS1 PE=1 SV=1	14	9	79.1	132.1	133.7	175.1	141.0	38.3	20.0
P48723	Heat shock 70 kDa protein 13 OS=Homo sapiens GN=HSPA13 PE=1 SV=1	30	16	58.5	90.8	138.5	187.9	209.6	82.2	42.9
P48729	Casein kinase I isoform alpha OS=Homo sapiens GN=CSNK1A1 PE=1 SV=2	43	14	88.9	95.2	96.2	80.0	98.2	109.2	140.0
P48735	Isocitrate dehydrogenase [NADP], mitochondrial OS=Homo sapiens GN=IDH2 PE=1 SV=2	76	43	318.3	113.5	152.7	43.1	15.2	10.6	6.8
P48739	Phosphatidylinositol transfer protein beta isoform OS=Homo sapiens GN=PITPNB PE=1 SV=2	60	18	119.7	130.4	99.7	102.9	68.9	109.8	70.1
P48960	CD97 antigen OS=Homo sapiens GN=CD97 PE=1 SV=4	28	17	59.6	89.8	128.1	184.7	154.4	71.1	44.0
P49005	DNA polymerase delta subunit 2 OS=Homo sapiens GN=POLD2 PE=1 SV=1	39	18	102.9	126.6	98.9	91.2	66.2	104.9	100.0
P49006	MARCKS-related protein OS=Homo sapiens GN=MARCKSL1 PE=1 SV=2	91	19	59.4	92.4	143.5	176.0	136.3	77.4	41.5
P49069	Calcium signal-modulating cyclophilin ligand OS=Homo sapiens GN=CAMLG PE=1 SV=1	49	14	66.5	94.2	152.4	141.4	210.6	68.4	34.1
P49137	MAP kinase-activated protein kinase 2 OS=Homo sapiens GN=MAPKAPK2 PE=1 SV=1	32	14	105.5	102.7	98.6	87.7	72.0	101.8	66.5
P49189	4-trimethylaminobutyraldehyde dehydrogenase OS=Homo sapiens GN=ALDH9A1 PE=1 SV=3	52	32	206.3	151.0	110.0	67.4	37.2	66.8	50.4
P49207	60S ribosomal protein L34 OS=Homo sapiens GN=RPL34 PE=1 SV=3	63	17	26.1	41.0	49.5	64.7	114.2	160.5	219.4
P49247	Ribose-5-phosphate isomerase OS=Homo sapiens GN=RPIA PE=1 SV=3	66	15	115.0	62.3	116.7	103.1	91.6	123.7	96.2
P49257	Protein ERGIC-53 OS=Homo sapiens GN=LMAN1 PE=1 SV=2	48	29	70.1	88.6	139.7	155.9	187.2	88.4	59.5
P49321	Nuclear autoantigenic sperm protein OS=Homo sapiens GN=NASP PE=1 SV=2	66	51	100.1	111.8	97.6	121.1	69.0	142.6	89.0
P49327	Fatty acid synthase OS=Homo sapiens GN=FASN PE=1 SV=3	42	96	101.3	114.5	107.2	95.5	78.7	109.8	104.3
P49336	Cyclin-dependent kinase 8 OS=Homo sapiens GN=CDK8 PE=1 SV=1	20	9	98.3	64.4	107.0	117.9	156.0	151.0	206.2
P49354	Protein farnesyltransferase/geranylgeranyltransferase type-1 subunit alpha OS=Homo sapiens GN=FNTA PE=1 SV=1	18	7	103.6	108.2	112.0	137.8	70.8	126.5	86.4
P49366	Deoxyhypusine synthase OS=Homo sapiens GN=DHPS PE=1 SV=1	51	17	88.0	94.4	96.8	109.4	80.7	143.9	95.3
P49368	T-complex protein 1 subunit gamma OS=Homo sapiens GN=CCT3 PE=1 SV=4	75	48	77.0	73.9	95.6	109.5	80.9	136.8	112.0
P49411	Elongation factor Tu, mitochondrial OS=Homo sapiens GN=TUFM PE=1 SV=2	71	35	300.4	175.7	118.5	36.2	9.5	6.3	3.7
P49454	Centromere protein F OS=Homo sapiens GN=CENPF PE=1 SV=2	45	149	191.0	191.7	112.1	69.3	64.4	46.8	49.7
P49458	Signal recognition particle 9 kDa protein OS=Homo sapiens GN=SRP9 PE=1 SV=2	70	12	49.1	64.0	61.8	66.7	97.5	158.4	186.6
P49588	Alanine--tRNA ligase, cytoplasmic OS=Homo sapiens GN=AARS PE=1 SV=2	60	60	101.9	131.1	110.1	100.9	70.8	114.6	75.7
P49589	Cysteine--tRNA ligase, cytoplasmic OS=Homo sapiens GN=CARS PE=1 SV=3	47	40	86.5	85.4	93.4	94.1	83.0	123.3	121.0
P49590	Probable histidine--tRNA ligase, mitochondrial OS=Homo sapiens GN=HARS2 PE=1 SV=1	44	30	265.6	215.2	114.4	39.1	17.9	6.2	4.8
P49591	Serine--tRNA ligase, cytoplasmic OS=Homo sapiens GN=SARS PE=1 SV=3	60	31	102.6	115.5	98.5	111.2	115.3	100.5	79.5
P49593	Protein phosphatase 1F OS=Homo sapiens GN=PPM1F PE=1 SV=3	23	8	102.4	112.2	108.5	115.7	82.3	131.0	78.9
P49642	DNA primase small subunit OS=Homo sapiens GN=PRIM1 PE=1 SV=1	24	11	103.2	139.0	104.7	83.6	86.4	98.0	118.4
P49643	DNA primase large subunit OS=Homo sapiens GN=PRIM2 PE=1 SV=2	35	21	89.9	126.0	89.2	76.0	73.7	107.1	129.3
P49674	Casein kinase I isoform epsilon OS=Homo sapiens GN=CSNK1E PE=1 SV=1	50	21	78.0	64.4	80.3	76.6	86.4	116.0	165.4
P49720	Proteasome subunit beta type-3 OS=Homo sapiens GN=PSMB3 PE=1 SV=2	47	12	53.3	41.0	66.3	80.0	60.9	139.1	206.2
P49721	Proteasome subunit beta type-2 OS=Homo sapiens GN=PSMB2 PE=1 SV=1	45	19	71.6	75.8	79.4	80.3	72.6	139.4	166.4
P49736	DNA replication licensing factor MCM2 OS=Homo sapiens GN=MCM2 PE=1 SV=4	65	58	107.4	101.3	108.6	123.6	71.5	133.9	76.9
P49748	Very long-chain specific acyl-CoA dehydrogenase, mitochondrial OS=Homo sapiens GN=ACADVL PE=1 SV=1	67	42	287.1	211.7	114.6	31.5	8.0	3.3	2.7
P49750	YLP motif-containing protein 1 OS=Homo sapiens GN=YLPM1 PE=1 SV=3	41	68	42.6	41.7	48.4	70.8	117.2	149.4	179.8
P49754	Vacuolar protein sorting-associated protein 41 homolog OS=Homo sapiens GN=VPS41 PE=1 SV=3	15	13	87.7	83.8	142.0	117.7	146.2	94.3	79.2
P49755	Transmembrane emp24 domain-containing protein 10 OS=Homo sapiens GN=TMED10 PE=1 SV=2	59	18	58.1	53.9	132.6	182.7	185.2	96.6	43.4
P49756	RNA-binding protein 25 OS=Homo sapiens GN=RBM25 PE=1 SV=3	41	44	31.9	25.4	39.1	61.9	105.9	172.2	207.7
P49757	Protein numb homolog OS=Homo sapiens GN=NUMB PE=1 SV=2	31	18	62.3	100.3	115.1	110.3	134.4	81.3	87.7
P49768	Presenilin-1 OS=Homo sapiens GN=PSEN1 PE=1 SV=1	29	12	56.8	91.8	139.1	186.3	154.8	80.6	50.8
P49770	Translation initiation factor eIF-2B subunit beta OS=Homo sapiens GN=EIF2B2 PE=1 SV=3	34	12	119.7	108.9	102.9	97.3	74.5	98.8	61.1
P49773	Histidine triad nucleotide-binding protein 1 OS=Homo sapiens GN=HINT1 PE=1 SV=2	67	9	97.6	89.9	101.7	119.1	76.8	136.5	82.9
P49790	Nuclear pore complex protein Nup153 OS=Homo sapiens GN=NUP153 PE=1 SV=2	46	53	128.9	146.5	111.8	87.4	87.0	93.8	88.1
P49792	E3 SUMO-protein ligase RanBP2 OS=Homo sapiens GN=RANBP2 PE=1 SV=2	52	174	106.4	125.8	131.4	129.2	128.9	66.2	58.1
P49815	Tuberin OS=Homo sapiens GN=TSC2 PE=1 SV=2	26	40	92.3	101.3	97.1	90.3	88.1	115.2	108.8
P49821	NADH dehydrogenase [ubiquinone] flavoprotein 1, mitochondrial OS=Homo sapiens GN=NDUFV1 PE=1 SV=4	45	21	319.6	170.4	120.9	33.6	16.8	11.9	11.2
P49840	Glycogen synthase kinase-3 alpha OS=Homo sapiens GN=GSK3A PE=1 SV=2	52	18	98.1	119.0	97.4	103.4	93.9	100.4	90.3
P49841	Glycogen synthase kinase-3 beta OS=Homo sapiens GN=GSK3B PE=1 SV=2	56	19	90.8	110.4	105.3	91.8	102.8	91.4	106.7
P49848	Transcription initiation factor TFIID subunit 6 OS=Homo sapiens GN=TAF6 PE=1 SV=1	37	23	123.5	91.0	103.7	80.9	86.2	85.2	85.8
P49903	Selenide, water dikinase 1 OS=Homo sapiens GN=SEPHS1 PE=1 SV=2	44	14	90.7	86.6	106.4	97.5	96.9	167.4	81.4
P49915	GMP synthase [glutamine-hydrolyzing] OS=Homo sapiens GN=GMPS PE=1 SV=1	58	43	95.5	86.1	103.6	122.0	82.6	140.8	86.3
P49916	DNA ligase 3 OS=Homo sapiens GN=LIG3 PE=1 SV=2	49	58	127.1	86.7	124.4	100.2	97.1	79.2	96.8
P49917	DNA ligase 4 OS=Homo sapiens GN=LIG4 PE=1 SV=2	23	18	82.6	52.5	105.8	134.8	105.0	126.7	108.9
P49959	Double-strand break repair protein MRE11A OS=Homo sapiens GN=MRE11A PE=1 SV=3	41	26	132.0	133.8	112.9	96.9	74.4	77.8	88.6
P50148	Guanine nucleotide-binding protein G(q) subunit alpha OS=Homo sapiens GN=GNAQ PE=1 SV=4	58	26	66.3	89.5	159.1	189.4	167.9	73.6	36.6
P50213	Isocitrate dehydrogenase [NAD] subunit alpha, mitochondrial OS=Homo sapiens GN=IDH3A PE=1 SV=1	65	31	264.3	235.6	104.4	31.9	9.2	5.2	5.1
P50238	Cysteine-rich protein 1 OS=Homo sapiens GN=CRIP1 PE=1 SV=3	43	4	75.0	87.7	90.6	139.7	66.6	133.6	85.4
P50395	Rab GDP dissociation inhibitor beta OS=Homo sapiens GN=GDI2 PE=1 SV=2	89	45	87.3	82.3	111.8	115.2	98.6	137.3	98.8
P50402	Emerin OS=Homo sapiens GN=EMD PE=1 SV=1	60	19	71.8	74.9	132.3	195.8	172.5	73.0	36.0
P50416	Carnitine O-palmitoyltransferase 1, liver isoform OS=Homo sapiens GN=CPT1A PE=1 SV=2	32	25	143.5	146.6	136.3	111.0	133.7	42.5	27.6
P50452	Serpin B8 OS=Homo sapiens GN=SERPINB8 PE=1 SV=2	41	16	96.2	95.3	109.0	70.4	102.6	147.3	98.0
P50454	Serpin H1 OS=Homo sapiens GN=SERPINH1 PE=1 SV=2	60	26	71.6	95.6	144.9	193.0	182.6	61.4	29.6
P50502	Hsc70-interacting protein OS=Homo sapiens GN=ST13 PE=1 SV=2	40	20	93.2	90.1	114.8	107.1	84.2	162.7	83.0
P50542	Peroxisomal targeting signal 1 receptor OS=Homo sapiens GN=PEX5 PE=1 SV=3	36	18	89.4	90.9	149.6	167.6	141.2	89.8	42.8
P50552	Vasodilator-stimulated phosphoprotein OS=Homo sapiens GN=VASP PE=1 SV=3	58	28	77.4	93.1	96.6	91.2	122.9	108.3	108.9
P50570	Dynamin-2 OS=Homo sapiens GN=DNM2 PE=1 SV=2	59	58	95.1	121.9	142.3	139.3	113.4	74.1	59.8
P50579	Methionine aminopeptidase 2 OS=Homo sapiens GN=METAP2 PE=1 SV=1	47	18	51.8	49.0	66.8	75.4	121.0	150.9	160.3
P50583	Bis(5'-nucleosyl)-tetraphosphatase [asymmetrical] OS=Homo sapiens GN=NUDT2 PE=1 SV=3	39	5	153.2	156.9	102.6	105.9	59.3	95.7	63.9
P50748	Kinetochore-associated protein 1 OS=Homo sapiens GN=KNTC1 PE=1 SV=1	12	29	106.0	122.7	104.5	100.1	76.9	101.9	104.1
P50750	Cyclin-dependent kinase 9 OS=Homo sapiens GN=CDK9 PE=1 SV=3	36	16	90.3	78.5	104.8	68.0	143.1	128.3	153.0
P50851	Lipopolysaccharide-responsive and beige-like anchor protein OS=Homo sapiens GN=LRBA PE=1 SV=4	24	63	105.7	137.6	112.9	98.4	79.6	102.0	76.4
P50897	Palmitoyl-protein thioesterase 1 OS=Homo sapiens GN=PPT1 PE=1 SV=1	45	15	42.8	102.7	182.3	220.1	148.3	39.7	11.1
P50914	60S ribosomal protein L14 OS=Homo sapiens GN=RPL14 PE=1 SV=4	71	30	14.1	23.6	34.3	80.4	98.0	201.9	197.5
P50990	T-complex protein 1 subunit theta OS=Homo sapiens GN=CCT8 PE=1 SV=4	81	55	98.0	116.9	114.2	104.1	88.1	118.0	69.2
P50991	T-complex protein 1 subunit delta OS=Homo sapiens GN=CCT4 PE=1 SV=4	82	48	66.1	79.5	81.4	92.3	72.5	144.4	130.7
P50995	Annexin A11 OS=Homo sapiens GN=ANXA11 PE=1 SV=1	45	29	110.2	105.3	115.1	117.1	82.4	101.7	83.7
P51003	Poly(A) polymerase alpha OS=Homo sapiens GN=PAPOLA PE=1 SV=4	32	19	75.5	104.2	100.9	93.9	94.3	119.6	82.7
P51114	Fragile X mental retardation syndrome-related protein 1 OS=Homo sapiens GN=FXR1 PE=1 SV=3	69	47	43.2	48.8	59.7	83.9	144.4	154.3	159.1
P51116	Fragile X mental retardation syndrome-related protein 2 OS=Homo sapiens GN=FXR2 PE=1 SV=2	67	44	31.0	33.0	48.0	72.3	122.8	167.3	182.3
P51148	Ras-related protein Rab-5C OS=Homo sapiens GN=RAB5C PE=1 SV=2	71	16	65.5	85.9	117.6	162.0	121.6	97.0	63.8
P51149	Ras-related protein Rab-7a OS=Homo sapiens GN=RAB7A PE=1 SV=1	88	24	80.6	79.3	132.4	161.6	176.3	84.2	57.1
P51151	Ras-related protein Rab-9A OS=Homo sapiens GN=RAB9A PE=1 SV=1	25	5	94.0	120.6	153.2	135.3	154.5	80.1	53.4
P51159	Ras-related protein Rab-27A OS=Homo sapiens GN=RAB27A PE=1 SV=3	39	10	93.3	102.7	129.9	176.4	145.6	64.0	48.6
P51178	1-phosphatidylinositol 4,5-bisphosphate phosphodiesterase delta-1 OS=Homo sapiens GN=PLCD1 PE=1 SV=2	16	11	77.0	127.6	152.4	187.2	151.1	55.1	31.7
P51398	28S ribosomal protein S29, mitochondrial OS=Homo sapiens GN=DAP3 PE=1 SV=1	39	21	316.6	239.1	108.5	24.5	6.9	3.6	2.6
P51532	Transcription activator BRG1 OS=Homo sapiens GN=SMARCA4 PE=1 SV=2	35	55	146.5	113.8	118.2	93.8	75.5	56.6	82.3
P51570	Galactokinase OS=Homo sapiens GN=GALK1 PE=1 SV=1	54	23	120.1	116.6	110.4	104.1	74.7	113.8	61.9
P51571	Translocon-associated protein subunit delta OS=Homo sapiens GN=SSR4 PE=1 SV=1	45	10	73.3	63.7	136.6	194.9	171.3	67.0	29.8
P51572	B-cell receptor-associated protein 31 OS=Homo sapiens GN=BCAP31 PE=1 SV=3	54	34	55.4	91.9	130.6	167.1	188.1	78.4	40.1
P51580	Thiopurine S-methyltransferase OS=Homo sapiens GN=TPMT PE=1 SV=1	15	6	113.8	128.2	105.1	130.8	63.9	135.8	71.4
P51610	Host cell factor 1 OS=Homo sapiens GN=HCFC1 PE=1 SV=2	41	63	67.8	71.5	72.4	66.5	81.5	114.1	168.8
P51648	Fatty aldehyde dehydrogenase OS=Homo sapiens GN=ALDH3A2 PE=1 SV=1	40	20	72.1	84.2	136.0	156.8	173.0	61.8	34.6
P51649	Succinate-semialdehyde dehydrogenase, mitochondrial OS=Homo sapiens GN=ALDH5A1 PE=1 SV=2	50	29	293.2	206.3	116.2	28.7	9.3	6.1	4.7
P51659	Peroxisomal multifunctional enzyme type 2 OS=Homo sapiens GN=HSD17B4 PE=1 SV=3	70	58	68.2	93.8	163.2	220.6	177.2	40.5	14.9
P51665	26S proteasome non-ATPase regulatory subunit 7 OS=Homo sapiens GN=PSMD7 PE=1 SV=2	50	14	93.1	72.5	101.9	95.3	77.6	147.1	123.0
P51692	Signal transducer and activator of transcription 5B OS=Homo sapiens GN=STAT5B PE=1 SV=2	25	18	132.7	131.1	123.6	126.9	75.0	93.3	75.7
P51784	Ubiquitin carboxyl-terminal hydrolase 11 OS=Homo sapiens GN=USP11 PE=1 SV=3	31	30	125.2	141.6	117.4	101.4	73.1	89.7	65.0
P51795	H(+)/Cl(-) exchange transporter 5 OS=Homo sapiens GN=CLCN5 PE=1 SV=1	12	8	30.0	17.5	73.2	156.6	133.9	120.9	131.0
P51798	H(+)/Cl(-) exchange transporter 7 OS=Homo sapiens GN=CLCN7 PE=1 SV=2	26	18	53.8	101.6	140.6	201.2	177.3	67.1	36.3
P51809	Vesicle-associated membrane protein 7 OS=Homo sapiens GN=VAMP7 PE=1 SV=3	54	16	29.6	52.0	84.1	112.4	146.7	136.9	151.1
P51828	Adenylate cyclase type 7 OS=Homo sapiens GN=ADCY7 PE=2 SV=1	18	16	74.3	129.0	169.7	161.2	159.0	56.3	41.4
P51858	Hepatoma-derived growth factor OS=Homo sapiens GN=HDGF PE=1 SV=1	73	20	93.1	92.5	94.8	113.2	83.5	121.9	102.3
P51991	Heterogeneous nuclear ribonucleoprotein A3 OS=Homo sapiens GN=HNRNPA3 PE=1 SV=2	71	36	29.8	9.6	40.2	58.4	93.4	237.5	191.9
P52209	6-phosphogluconate dehydrogenase, decarboxylating OS=Homo sapiens GN=PGD PE=1 SV=3	54	34	93.8	73.1	103.8	104.8	105.3	132.8	107.8
P52272	Heterogeneous nuclear ribonucleoprotein M OS=Homo sapiens GN=HNRNPM PE=1 SV=3	72	63	49.3	41.4	60.1	77.0	111.2	144.8	169.2
P52292	Importin subunit alpha-1 OS=Homo sapiens GN=KPNA2 PE=1 SV=1	36	19	110.6	128.5	110.4	101.2	75.5	95.1	91.3
P52294	Importin subunit alpha-5 OS=Homo sapiens GN=KPNA1 PE=1 SV=3	29	20	105.9	138.7	107.4	100.1	73.1	93.4	76.2
P52298	Nuclear cap-binding protein subunit 2 OS=Homo sapiens GN=NCBP2 PE=1 SV=1	62	18	46.4	35.7	58.6	56.7	120.7	160.7	193.2
P52306	Rap1 GTPase-GDP dissociation stimulator 1 OS=Homo sapiens GN=RAP1GDS1 PE=1 SV=3	44	27	123.0	155.7	107.8	91.9	74.4	89.7	74.4
P52333	Tyrosine-protein kinase JAK3 OS=Homo sapiens GN=JAK3 PE=1 SV=2	19	21	95.1	85.7	117.9	122.4	121.0	92.5	81.8
P52434	DNA-directed RNA polymerases I, II, and III subunit RPABC3 OS=Homo sapiens GN=POLR2H PE=1 SV=4	66	8	159.2	163.8	106.7	77.4	59.0	58.9	54.0
P52566	Rho GDP-dissociation inhibitor 2 OS=Homo sapiens GN=ARHGDIB PE=1 SV=3	81	22	92.6	83.8	95.7	113.3	72.5	160.2	85.8
P52594	Arf-GAP domain and FG repeat-containing protein 1 OS=Homo sapiens GN=AGFG1 PE=1 SV=2	37	20	98.7	70.7	168.9	159.8	110.6	54.0	36.4
P52597	Heterogeneous nuclear ribonucleoprotein F OS=Homo sapiens GN=HNRNPF PE=1 SV=3	63	23	117.5	110.5	117.3	100.6	84.7	132.1	91.8
P52630	Signal transducer and activator of transcription 2 OS=Homo sapiens GN=STAT2 PE=1 SV=1	22	18	101.5	92.8	140.2	146.2	145.6	79.7	55.7
P52732	Kinesin-like protein KIF11 OS=Homo sapiens GN=KIF11 PE=1 SV=2	61	75	104.1	85.8	109.3	120.1	77.4	93.1	108.9
P52756	RNA-binding protein 5 OS=Homo sapiens GN=RBM5 PE=1 SV=2	33	41	38.1	37.7	49.9	62.6	92.2	164.8	219.8
P52758	Ribonuclease UK114 OS=Homo sapiens GN=HRSP12 PE=1 SV=1	71	7	179.3	233.3	120.6	63.0	58.0	46.2	28.8
P52788	Spermine synthase OS=Homo sapiens GN=SMS PE=1 SV=2	34	12	86.0	113.4	92.6	106.7	66.8	152.4	92.4
P52789	Hexokinase-2 OS=Homo sapiens GN=HK2 PE=1 SV=2	44	47	233.3	250.3	99.8	42.4	25.9	26.0	20.5
P52815	39S ribosomal protein L12, mitochondrial OS=Homo sapiens GN=MRPL12 PE=1 SV=2	61	17	290.3	206.1	101.5	33.5	7.0	5.3	4.2
P52888	Thimet oligopeptidase OS=Homo sapiens GN=THOP1 PE=1 SV=2	46	31	87.7	78.4	101.2	131.0	77.3	138.1	100.2
P52907	F-actin-capping protein subunit alpha-1 OS=Homo sapiens GN=CAPZA1 PE=1 SV=3	73	18	104.6	143.7	115.4	90.3	94.1	86.8	64.7
P52948	Nuclear pore complex protein Nup98-Nup96 OS=Homo sapiens GN=NUP98 PE=1 SV=4	34	58	116.9	109.0	132.0	118.9	115.0	64.8	59.3
P53004	Biliverdin reductase A OS=Homo sapiens GN=BLVRA PE=1 SV=2	36	13	116.3	137.9	128.0	104.6	83.1	108.5	76.4
P53007	Tricarboxylate transport protein, mitochondrial OS=Homo sapiens GN=SLC25A1 PE=1 SV=2	43	18	255.8	218.8	109.8	40.5	17.0	9.3	7.5
P53041	Serine/threonine-protein phosphatase 5 OS=Homo sapiens GN=PPP5C PE=1 SV=1	55	28	94.9	123.8	107.0	98.9	79.2	124.8	91.2
P53350	Serine/threonine-protein kinase PLK1 OS=Homo sapiens GN=PLK1 PE=1 SV=1	49	30	133.2	135.7	114.5	83.9	91.9	73.1	93.9
P53365	Arfaptin-2 OS=Homo sapiens GN=ARFIP2 PE=1 SV=1	33	11	123.3	191.6	116.9	92.5	79.1	94.4	60.7
P53367	Arfaptin-1 OS=Homo sapiens GN=ARFIP1 PE=1 SV=2	56	20	129.2	149.8	125.0	108.8	81.2	87.2	59.0
P53396	ATP-citrate synthase OS=Homo sapiens GN=ACLY PE=1 SV=3	53	69	79.1	89.1	86.7	96.0	77.7	133.3	125.3
P53582	Methionine aminopeptidase 1 OS=Homo sapiens GN=METAP1 PE=1 SV=2	60	18	59.5	37.4	66.9	63.9	115.9	175.6	179.3
P53597	Succinyl-CoA ligase [ADP/GDP-forming] subunit alpha, mitochondrial OS=Homo sapiens GN=SUCLG1 PE=1 SV=4	40	19	304.2	157.5	131.9	35.7	7.6	4.1	2.8
P53602	Diphosphomevalonate decarboxylase OS=Homo sapiens GN=MVD PE=1 SV=1	31	13	110.8	97.4	108.6	114.5	84.4	140.5	95.1
P53609	Geranylgeranyl transferase type-1 subunit beta OS=Homo sapiens GN=PGGT1B PE=1 SV=2	23	9	109.3	83.7	105.7	114.4	84.0	130.5	82.2
P53611	Geranylgeranyl transferase type-2 subunit beta OS=Homo sapiens GN=RABGGTB PE=1 SV=2	21	7	125.1	90.2	114.8	115.1	77.5	110.8	76.3
P53618	Coatomer subunit beta OS=Homo sapiens GN=COPB1 PE=1 SV=3	54	59	98.8	114.8	118.5	129.6	79.9	85.6	81.4
P53621	Coatomer subunit alpha OS=Homo sapiens GN=COPA PE=1 SV=2	51	69	83.7	88.6	130.7	139.4	97.9	90.5	97.5
P53634	Dipeptidyl peptidase 1 OS=Homo sapiens GN=CTSC PE=1 SV=2	42	18	57.5	82.4	174.5	226.1	201.0	59.8	23.9
P53671	LIM domain kinase 2 OS=Homo sapiens GN=LIMK2 PE=1 SV=1	18	10	97.8	78.8	100.4	90.3	86.1	97.8	147.2
P53677	AP-3 complex subunit mu-2 OS=Homo sapiens GN=AP3M2 PE=2 SV=1	34	12	78.3	106.9	89.5	74.1	83.0	94.0	107.1
P53701	Cytochrome c-type heme lyase OS=Homo sapiens GN=HCCS PE=1 SV=1	52	16	253.3	265.3	97.7	23.8	10.7	1.8	1.4
P53801	Pituitary tumor-transforming gene 1 protein-interacting protein OS=Homo sapiens GN=PTTG1IP PE=1 SV=1	17	4	52.3	113.1	136.6	76.9	218.5	86.0	57.8
P53814	Smoothelin OS=Homo sapiens GN=SMTN PE=1 SV=7	34	27	125.2	169.5	132.9	103.3	97.0	93.2	124.6
P53985	Monocarboxylate transporter 1 OS=Homo sapiens GN=SLC16A1 PE=1 SV=3	18	13	62.3	84.2	147.4	193.1	165.0	74.1	22.5
P53990	IST1 homolog OS=Homo sapiens GN=IST1 PE=1 SV=1	40	16	86.1	107.6	130.9	131.3	148.2	105.4	78.9
P53992	Protein transport protein Sec24C OS=Homo sapiens GN=SEC24C PE=1 SV=3	45	42	87.4	137.8	168.8	125.5	111.9	66.4	50.5
P53999	Activated RNA polymerase II transcriptional coactivator p15 OS=Homo sapiens GN=SUB1 PE=1 SV=3	87	20	84.9	91.4	84.1	89.8	87.5	104.1	115.8
P54098	DNA polymerase subunit gamma-1 OS=Homo sapiens GN=POLG PE=1 SV=1	44	52	297.9	191.9	113.2	33.4	18.2	20.3	22.1
P54105	Methylosome subunit pICln OS=Homo sapiens GN=CLNS1A PE=1 SV=1	49	7	95.6	134.8	108.9	98.7	66.3	93.0	74.9
P54132	Bloom syndrome protein OS=Homo sapiens GN=BLM PE=1 SV=1	45	53	66.4	67.7	71.1	71.1	117.3	137.8	164.8
P54136	Arginine--tRNA ligase, cytoplasmic OS=Homo sapiens GN=RARS PE=1 SV=2	63	50	53.8	59.5	68.3	78.3	69.2	112.8	208.8
P54577	Tyrosine--tRNA ligase, cytoplasmic OS=Homo sapiens GN=YARS PE=1 SV=4	82	61	92.7	101.2	98.6	104.9	93.2	117.8	87.0
P54578	Ubiquitin carboxyl-terminal hydrolase 14 OS=Homo sapiens GN=USP14 PE=1 SV=3	71	42	106.0	124.6	115.8	86.8	78.2	101.3	83.3
P54619	5'-AMP-activated protein kinase subunit gamma-1 OS=Homo sapiens GN=PRKAG1 PE=1 SV=1	35	14	104.1	127.7	140.3	150.9	101.7	69.1	57.8
P54687	Branched-chain-amino-acid aminotransferase, cytosolic OS=Homo sapiens GN=BCAT1 PE=1 SV=3	38	14	83.3	108.8	92.5	118.7	64.7	135.5	91.5
P54709	Sodium/potassium-transporting ATPase subunit beta-3 OS=Homo sapiens GN=ATP1B3 PE=1 SV=1	46	15	66.5	55.1	171.8	216.1	198.2	75.0	26.3
P54725	UV excision repair protein RAD23 homolog A OS=Homo sapiens GN=RAD23A PE=1 SV=1	51	19	117.5	156.9	107.2	101.4	69.5	102.4	65.3
P54727	UV excision repair protein RAD23 homolog B OS=Homo sapiens GN=RAD23B PE=1 SV=1	34	15	121.2	122.5	106.6	121.0	73.9	70.6	69.8
P54819	Adenylate kinase 2, mitochondrial OS=Homo sapiens GN=AK2 PE=1 SV=2	74	20	240.5	220.3	105.4	35.2	16.5	19.3	11.1
P54886	Delta-1-pyrroline-5-carboxylate synthase OS=Homo sapiens GN=ALDH18A1 PE=1 SV=2	55	44	355.8	174.8	97.3	22.6	8.3	6.3	4.0
P54920	Alpha-soluble NSF attachment protein OS=Homo sapiens GN=NAPA PE=1 SV=3	83	28	52.1	49.9	124.0	155.1	178.7	99.1	92.2
P55010	Eukaryotic translation initiation factor 5 OS=Homo sapiens GN=EIF5 PE=1 SV=2	59	35	78.1	108.2	88.9	83.8	93.6	122.8	114.8
P55011	Solute carrier family 12 member 2 OS=Homo sapiens GN=SLC12A2 PE=1 SV=1	31	41	73.3	115.4	159.9	209.0	139.9	46.4	17.9
P55036	26S proteasome non-ATPase regulatory subunit 4 OS=Homo sapiens GN=PSMD4 PE=1 SV=1	45	17	87.1	106.4	95.5	107.4	71.1	128.3	85.1
P55039	Developmentally-regulated GTP-binding protein 2 OS=Homo sapiens GN=DRG2 PE=1 SV=1	56	21	95.9	74.6	117.0	145.9	103.9	140.1	85.1
P55060	Exportin-2 OS=Homo sapiens GN=CSE1L PE=1 SV=3	37	47	107.6	121.2	110.8	94.6	77.8	115.8	89.0
P55072	Transitional endoplasmic reticulum ATPase OS=Homo sapiens GN=VCP PE=1 SV=4	84	85	69.4	88.0	108.1	134.1	124.6	117.0	87.1
P55081	Microfibrillar-associated protein 1 OS=Homo sapiens GN=MFAP1 PE=1 SV=2	52	29	62.1	66.7	53.3	78.0	86.6	135.4	158.5
P55084	Trifunctional enzyme subunit beta, mitochondrial OS=Homo sapiens GN=HADHB PE=1 SV=3	69	39	280.2	244.5	101.5	27.8	7.2	3.4	3.1
P55145	Mesencephalic astrocyte-derived neurotrophic factor OS=Homo sapiens GN=MANF PE=1 SV=3	59	21	82.5	59.3	167.4	182.3	222.8	72.9	28.3
P55160	Nck-associated protein 1-like OS=Homo sapiens GN=NCKAP1L PE=1 SV=3	27	30	77.4	96.4	102.7	115.4	122.7	93.4	99.5
P55196	Afadin OS=Homo sapiens GN=MLLT4 PE=1 SV=3	33	54	85.8	119.5	125.2	121.9	129.1	84.4	85.2
P55199	RNA polymerase II elongation factor ELL OS=Homo sapiens GN=ELL PE=1 SV=1	41	24	74.5	86.2	74.1	82.2	117.9	130.2	178.5
P55209	Nucleosome assembly protein 1-like 1 OS=Homo sapiens GN=NAP1L1 PE=1 SV=1	38	16	73.7	49.4	92.2	125.1	90.5	193.5	108.5
P55210	Caspase-7 OS=Homo sapiens GN=CASP7 PE=1 SV=1	38	10	92.4	113.0	107.8	102.0	76.2	128.6	79.8
P55265	Double-stranded RNA-specific adenosine deaminase OS=Homo sapiens GN=ADAR PE=1 SV=4	63	92	48.9	55.3	55.8	60.5	116.0	138.0	182.8
P55283	Cadherin-4 OS=Homo sapiens GN=CDH4 PE=2 SV=2	29	17	70.4	105.1	138.7	171.2	158.3	65.6	44.7
P55327	Tumor protein D52 OS=Homo sapiens GN=TPD52 PE=1 SV=2	78	21	103.2	127.0	121.9	116.4	85.7	100.4	58.8
P55735	Protein SEC13 homolog OS=Homo sapiens GN=SEC13 PE=1 SV=3	24	6	129.5	166.9	128.2	67.6	93.9	86.9	76.2
P55769	NHP2-like protein 1 OS=Homo sapiens GN=SNU13 PE=1 SV=3	63	12	92.5	36.8	81.0	68.5	86.8	157.7	160.2
P55786	Puromycin-sensitive aminopeptidase OS=Homo sapiens GN=NPEPPS PE=1 SV=2	46	40	104.3	80.6	108.5	132.9	85.1	133.7	84.2
P55795	Heterogeneous nuclear ribonucleoprotein H2 OS=Homo sapiens GN=HNRNPH2 PE=1 SV=1	51	20	84.6	61.4	88.1	88.7	105.0	137.9	144.4
P55809	Succinyl-CoA:3-ketoacid coenzyme A transferase 1, mitochondrial OS=Homo sapiens GN=OXCT1 PE=1 SV=1	58	36	258.6	270.2	91.5	22.8	6.2	4.2	2.6
P55854	Small ubiquitin-related modifier 3 OS=Homo sapiens GN=SUMO3 PE=1 SV=2	24	3	95.9	79.9	106.7	130.2	77.1	100.9	84.5
P55884	Eukaryotic translation initiation factor 3 subunit B OS=Homo sapiens GN=EIF3B PE=1 SV=3	50	44	55.5	45.5	72.4	104.3	99.0	152.6	168.0
P55899	IgG receptor FcRn large subunit p51 OS=Homo sapiens GN=FCGRT PE=1 SV=1	22	6	33.6	30.8	95.0	143.1	194.3	152.2	145.4
P55957	BH3-interacting domain death agonist OS=Homo sapiens GN=BID PE=1 SV=1	49	7	107.2	79.6	103.7	127.5	81.2	139.9	85.1
P56159	GDNF family receptor alpha-1 OS=Homo sapiens GN=GFRA1 PE=2 SV=2	34	17	76.0	142.1	132.6	77.2	154.8	68.5	53.3
P56182	Ribosomal RNA processing protein 1 homolog A OS=Homo sapiens GN=RRP1 PE=1 SV=1	41	22	71.2	71.7	61.5	61.1	93.8	126.4	175.9
P56192	Methionine--tRNA ligase, cytoplasmic OS=Homo sapiens GN=MARS PE=1 SV=2	55	49	64.9	77.0	78.6	76.4	73.6	106.4	173.7
P56202	Cathepsin W OS=Homo sapiens GN=CTSW PE=1 SV=2	19	8	65.9	123.2	147.9	159.6	190.6	69.2	30.2
P56211	cAMP-regulated phosphoprotein 19 OS=Homo sapiens GN=ARPP19 PE=1 SV=2	66	7	87.1	69.6	79.3	101.5	89.1	103.5	117.5
P56381	ATP synthase subunit epsilon, mitochondrial OS=Homo sapiens GN=ATP5E PE=1 SV=2	80	9	263.8	229.8	108.6	32.0	6.5	4.0	4.0
P56385	ATP synthase subunit e, mitochondrial OS=Homo sapiens GN=ATP5I PE=1 SV=2	58	7	282.7	248.4	89.0	38.0	11.1	2.2	1.3
P56524	Histone deacetylase 4 OS=Homo sapiens GN=HDAC4 PE=1 SV=3	25	24	99.3	114.5	94.4	95.7	79.2	100.6	76.9
P56537	Eukaryotic translation initiation factor 6 OS=Homo sapiens GN=EIF6 PE=1 SV=1	47	8	65.3	47.5	84.0	102.5	95.4	188.6	154.7
P56556	NADH dehydrogenase [ubiquinone] 1 alpha subcomplex subunit 6 OS=Homo sapiens GN=NDUFA6 PE=1 SV=3	39	7	293.8	119.7	128.0	51.9	10.0	8.0	4.4
P56589	Peroxisomal biogenesis factor 3 OS=Homo sapiens GN=PEX3 PE=1 SV=1	52	15	81.8	140.8	184.0	128.6	197.0	34.8	17.6
P56937	3-keto-steroid reductase OS=Homo sapiens GN=HSD17B7 PE=1 SV=1	28	11	111.2	150.0	142.2	152.2	160.0	70.7	29.7
P56962	Syntaxin-17 OS=Homo sapiens GN=STX17 PE=1 SV=2	28	9	115.6	171.0	124.8	88.7	138.7	51.1	36.5
P57075	Ubiquitin-associated and SH3 domain-containing protein A OS=Homo sapiens GN=UBASH3A PE=1 SV=1	30	19	99.6	109.7	141.6	146.3	140.8	77.8	56.1
P57088	Transmembrane protein 33 OS=Homo sapiens GN=TMEM33 PE=1 SV=2	27	7	70.9	47.6	151.6	201.7	224.1	66.6	35.2
P57105	Synaptojanin-2-binding protein OS=Homo sapiens GN=SYNJ2BP PE=1 SV=2	70	8	221.1	149.5	131.9	83.4	50.1	22.0	11.4
P57678	Gem-associated protein 4 OS=Homo sapiens GN=GEMIN4 PE=1 SV=2	29	30	75.9	99.2	78.8	65.5	77.8	110.8	157.1
P57721	Poly(rC)-binding protein 3 OS=Homo sapiens GN=PCBP3 PE=2 SV=2	37	15	64.3	112.3	82.4	74.4	109.6	157.9	198.7
P57737	Coronin-7 OS=Homo sapiens GN=CORO7 PE=1 SV=2	35	31	119.2	140.4	126.8	107.8	83.6	70.7	42.7
P57740	Nuclear pore complex protein Nup107 OS=Homo sapiens GN=NUP107 PE=1 SV=1	37	28	154.2	73.2	139.3	143.7	108.0	63.8	52.9
P57764	Gasdermin-D OS=Homo sapiens GN=GSDMD PE=1 SV=1	23	10	145.9	163.8	121.9	87.5	73.8	77.5	52.8
P57772	Selenocysteine-specific elongation factor OS=Homo sapiens GN=EEFSEC PE=1 SV=4	28	18	67.7	65.1	77.9	74.9	132.9	135.0	161.6
P58546	Myotrophin OS=Homo sapiens GN=MTPN PE=1 SV=2	44	8	103.5	112.1	112.1	119.9	76.0	113.7	72.6
P59768	Guanine nucleotide-binding protein G(I)/G(S)/G(O) subunit gamma-2 OS=Homo sapiens GN=GNG2 PE=1 SV=2	65	9	72.6	109.6	164.6	116.9	245.0	76.3	30.6
P59998	Actin-related protein 2/3 complex subunit 4 OS=Homo sapiens GN=ARPC4 PE=1 SV=3	51	11	66.1	55.1	88.3	145.3	96.2	131.2	139.7
P60033	CD81 antigen OS=Homo sapiens GN=CD81 PE=1 SV=1	36	8	59.6	99.6	151.0	133.5	199.9	77.1	30.3
P60174	Triosephosphate isomerase OS=Homo sapiens GN=TPI1 PE=1 SV=3	83	22	114.7	116.6	112.0	89.0	74.5	122.5	92.6
P60228	Eukaryotic translation initiation factor 3 subunit E OS=Homo sapiens GN=EIF3E PE=1 SV=1	49	24	71.1	68.0	77.6	102.8	95.5	134.2	152.3
P60520	Gamma-aminobutyric acid receptor-associated protein-like 2 OS=Homo sapiens GN=GABARAPL2 PE=1 SV=1	56	11	83.5	78.7	92.0	114.6	100.2	119.7	118.9
P60660	Myosin light polypeptide 6 OS=Homo sapiens GN=MYL6 PE=1 SV=2	70	13	67.4	30.8	83.6	94.1	68.6	109.3	223.4
P60709	Actin, cytoplasmic 1 OS=Homo sapiens GN=ACTB PE=1 SV=1	89	43	98.2	103.3	101.0	136.8	76.7	115.3	64.9
P60842	Eukaryotic initiation factor 4A-I OS=Homo sapiens GN=EIF4A1 PE=1 SV=1	79	38	90.2	82.2	100.6	124.1	105.6	130.3	103.5
P60866	40S ribosomal protein S20 OS=Homo sapiens GN=RPS20 PE=1 SV=1	70	12	29.4	29.7	46.1	68.9	127.4	172.4	192.5
P60891	Ribose-phosphate pyrophosphokinase 1 OS=Homo sapiens GN=PRPS1 PE=1 SV=2	58	24	100.2	95.7	102.3	86.1	68.3	116.1	93.0
P60900	Proteasome subunit alpha type-6 OS=Homo sapiens GN=PSMA6 PE=1 SV=1	78	24	58.1	84.3	76.2	85.4	55.8	127.6	170.2
P60953	Cell division control protein 42 homolog OS=Homo sapiens GN=CDC42 PE=1 SV=2	54	16	46.6	53.1	112.5	114.7	169.5	134.9	92.2
P60981	Destrin OS=Homo sapiens GN=DSTN PE=1 SV=3	53	15	104.0	105.7	109.0	121.4	78.1	140.8	90.7
P60983	Glia maturation factor beta OS=Homo sapiens GN=GMFB PE=1 SV=2	49	8	108.1	93.9	108.2	161.0	78.4	224.9	120.1
P61006	Ras-related protein Rab-8A OS=Homo sapiens GN=RAB8A PE=1 SV=1	68	20	68.2	110.9	136.7	177.5	138.5	70.3	47.1
P61009	Signal peptidase complex subunit 3 OS=Homo sapiens GN=SPCS3 PE=1 SV=1	31	8	75.9	91.4	138.9	167.3	184.5	79.0	48.5
P61011	Signal recognition particle 54 kDa protein OS=Homo sapiens GN=SRP54 PE=1 SV=1	54	31	93.9	134.7	139.4	134.8	92.4	59.2	67.7
P61018	Ras-related protein Rab-4B OS=Homo sapiens GN=RAB4B PE=1 SV=1	54	10	101.7	149.9	137.1	124.1	116.0	69.4	68.8
P61019	Ras-related protein Rab-2A OS=Homo sapiens GN=RAB2A PE=1 SV=1	63	16	66.1	76.2	123.1	177.7	142.8	86.3	60.1
P61020	Ras-related protein Rab-5B OS=Homo sapiens GN=RAB5B PE=1 SV=1	70	13	79.7	102.8	117.3	153.6	110.6	104.3	66.2
P61026	Ras-related protein Rab-10 OS=Homo sapiens GN=RAB10 PE=1 SV=1	81	23	78.1	100.6	132.1	175.2	147.1	68.2	52.0
P61081	NEDD8-conjugating enzyme Ubc12 OS=Homo sapiens GN=UBE2M PE=1 SV=1	58	14	98.5	101.8	98.6	103.0	78.9	117.6	86.1
P61086	Ubiquitin-conjugating enzyme E2 K OS=Homo sapiens GN=UBE2K PE=1 SV=3	62	15	88.5	124.6	84.2	114.8	67.1	135.3	91.9
P61088	Ubiquitin-conjugating enzyme E2 N OS=Homo sapiens GN=UBE2N PE=1 SV=1	58	11	87.5	76.0	98.6	133.7	97.0	132.0	83.7
P61106	Ras-related protein Rab-14 OS=Homo sapiens GN=RAB14 PE=1 SV=4	80	21	94.4	80.1	136.7	144.0	150.1	86.9	63.4
P61158	Actin-related protein 3 OS=Homo sapiens GN=ACTR3 PE=1 SV=3	66	31	78.3	86.6	102.6	100.5	105.4	130.2	104.1
P61160	Actin-related protein 2 OS=Homo sapiens GN=ACTR2 PE=1 SV=1	53	21	90.8	109.1	110.9	97.2	100.1	102.9	87.7
P61163	Alpha-centractin OS=Homo sapiens GN=ACTR1A PE=1 SV=1	52	19	90.7	90.6	117.4	120.4	97.7	95.5	86.5
P61201	COP9 signalosome complex subunit 2 OS=Homo sapiens GN=COPS2 PE=1 SV=1	35	19	69.4	30.3	88.6	108.7	89.9	167.5	141.4
P61204	ADP-ribosylation factor 3 OS=Homo sapiens GN=ARF3 PE=1 SV=2	65	11	94.9	38.7	154.6	145.9	137.1	136.1	74.4
P61221	ATP-binding cassette sub-family E member 1 OS=Homo sapiens GN=ABCE1 PE=1 SV=1	57	43	47.7	45.8	63.9	82.8	117.7	157.7	183.6
P61224	Ras-related protein Rap-1b OS=Homo sapiens GN=RAP1B PE=1 SV=1	84	21	88.3	132.9	139.6	157.7	153.7	56.1	31.1
P61225	Ras-related protein Rap-2b OS=Homo sapiens GN=RAP2B PE=1 SV=1	56	11	68.4	86.7	147.6	178.2	199.2	90.0	46.1
P61244	Protein max OS=Homo sapiens GN=MAX PE=1 SV=1	36	5	124.1	162.9	120.6	109.9	80.7	99.2	64.2
P61247	40S ribosomal protein S3a OS=Homo sapiens GN=RPS3A PE=1 SV=2	84	47	31.0	34.8	50.5	80.0	128.0	157.1	184.9
P61254	60S ribosomal protein L26 OS=Homo sapiens GN=RPL26 PE=1 SV=1	68	18	23.5	20.9	39.2	73.7	97.1	172.4	204.0
P61289	Proteasome activator complex subunit 3 OS=Homo sapiens GN=PSME3 PE=1 SV=1	39	12	60.2	45.1	85.7	145.2	72.9	147.6	145.9
P61313	60S ribosomal protein L15 OS=Homo sapiens GN=RPL15 PE=1 SV=2	50	15	25.5	19.4	46.4	72.9	122.3	179.0	205.6
P61326	Protein mago nashi homolog OS=Homo sapiens GN=MAGOH PE=1 SV=1	51	12	79.6	107.1	62.4	77.1	95.7	77.9	151.1
P61353	60S ribosomal protein L27 OS=Homo sapiens GN=RPL27 PE=1 SV=2	59	14	30.9	32.0	49.5	84.6	129.6	167.9	197.3
P61421	V-type proton ATPase subunit d 1 OS=Homo sapiens GN=ATP6V0D1 PE=1 SV=1	29	13	55.1	39.3	100.6	186.0	161.8	105.1	107.7
P61513	60S ribosomal protein L37a OS=Homo sapiens GN=RPL37A PE=1 SV=2	60	7	29.5	27.8	45.7	48.7	127.9	110.9	187.8
P61586	Transforming protein RhoA OS=Homo sapiens GN=RHOA PE=1 SV=1	63	14	54.0	81.3	84.7	93.8	116.0	150.2	149.8
P61604	10 kDa heat shock protein, mitochondrial OS=Homo sapiens GN=HSPE1 PE=1 SV=2	88	22	231.1	216.5	110.3	46.7	9.4	8.9	5.2
P61619	Protein transport protein Sec61 subunit alpha isoform 1 OS=Homo sapiens GN=SEC61A1 PE=1 SV=2	24	12	75.0	121.0	145.8	207.6	170.8	48.9	20.3
P61758	Prefoldin subunit 3 OS=Homo sapiens GN=VBP1 PE=1 SV=3	76	18	99.8	90.5	100.8	94.2	89.3	161.7	94.1
P61764	Syntaxin-binding protein 1 OS=Homo sapiens GN=STXBP1 PE=1 SV=1	47	29	68.5	94.3	120.4	158.1	124.5	100.1	55.8
P61769	Beta-2-microglobulin OS=Homo sapiens GN=B2M PE=1 SV=1	49	7	66.3	63.0	112.2	222.2	128.3	78.9	37.0
P61916	Epididymal secretory protein E1 OS=Homo sapiens GN=NPC2 PE=1 SV=1	52	13	79.8	139.1	194.8	109.0	199.7	31.3	18.4
P61923	Coatomer subunit zeta-1 OS=Homo sapiens GN=COPZ1 PE=1 SV=1	29	6	69.9	92.2	106.8	139.4	69.7	135.5	86.0
P61927	60S ribosomal protein L37 OS=Homo sapiens GN=RPL37 PE=1 SV=2	63	13	34.1	55.4	55.0	68.2	127.4	131.1	166.3
P61962	DDB1- and CUL4-associated factor 7 OS=Homo sapiens GN=DCAF7 PE=1 SV=1	38	12	95.4	104.8	103.3	102.0	79.3	100.2	88.0
P61964	WD repeat-containing protein 5 OS=Homo sapiens GN=WDR5 PE=1 SV=1	41	11	91.6	98.9	97.6	69.1	98.9	103.8	135.7
P61970	Nuclear transport factor 2 OS=Homo sapiens GN=NUTF2 PE=1 SV=1	51	4	95.4	95.3	112.3	102.0	94.3	149.6	86.6
P61978	Heterogeneous nuclear ribonucleoprotein K OS=Homo sapiens GN=HNRNPK PE=1 SV=1	70	41	52.2	56.1	57.8	68.3	107.9	160.6	154.8
P61981	14-3-3 protein gamma OS=Homo sapiens GN=YWHAG PE=1 SV=2	76	25	83.1	114.1	107.7	130.1	78.5	101.6	75.4
P62070	Ras-related protein R-Ras2 OS=Homo sapiens GN=RRAS2 PE=1 SV=1	60	14	75.3	125.9	152.0	236.6	170.3	60.5	27.2
P62072	Mitochondrial import inner membrane translocase subunit Tim10 OS=Homo sapiens GN=TIMM10 PE=1 SV=1	78	11	234.7	261.2	104.2	37.9	11.3	7.4	5.1
P62081	40S ribosomal protein S7 OS=Homo sapiens GN=RPS7 PE=1 SV=1	71	25	29.0	27.0	40.9	75.5	117.3	185.2	186.4
P62136	Serine/threonine-protein phosphatase PP1-alpha catalytic subunit OS=Homo sapiens GN=PPP1CA PE=1 SV=1	61	22	80.2	47.4	98.9	107.0	133.8	146.2	134.6
P62158	Calmodulin OS=Homo sapiens GN=CALM1 PE=1 SV=2	72	13	112.3	72.2	123.5	192.2	144.9	69.9	37.5
P62191	26S protease regulatory subunit 4 OS=Homo sapiens GN=PSMC1 PE=1 SV=1	74	43	99.0	81.6	93.9	109.2	73.2	121.3	120.1
P62195	26S protease regulatory subunit 8 OS=Homo sapiens GN=PSMC5 PE=1 SV=1	78	35	92.3	77.7	91.3	103.3	68.8	130.5	120.9
P62241	40S ribosomal protein S8 OS=Homo sapiens GN=RPS8 PE=1 SV=2	71	23	26.8	28.4	45.5	74.8	124.9	178.1	196.1
P62244	40S ribosomal protein S15a OS=Homo sapiens GN=RPS15A PE=1 SV=2	82	17	40.0	41.3	56.2	77.3	139.3	155.8	196.1
P62249	40S ribosomal protein S16 OS=Homo sapiens GN=RPS16 PE=1 SV=2	82	26	16.7	11.4	36.0	83.9	106.4	192.4	205.5
P62258	14-3-3 protein epsilon OS=Homo sapiens GN=YWHAE PE=1 SV=1	78	31	94.0	96.3	110.7	134.9	91.9	110.0	78.2
P62263	40S ribosomal protein S14 OS=Homo sapiens GN=RPS14 PE=1 SV=3	51	14	19.9	22.0	36.5	73.4	118.8	227.8	208.7
P62266	40S ribosomal protein S23 OS=Homo sapiens GN=RPS23 PE=1 SV=3	76	16	26.8	27.3	46.6	76.1	121.6	168.9	191.2
P62269	40S ribosomal protein S18 OS=Homo sapiens GN=RPS18 PE=1 SV=3	59	23	32.8	34.2	54.2	85.7	134.5	163.3	194.7
P62277	40S ribosomal protein S13 OS=Homo sapiens GN=RPS13 PE=1 SV=2	79	26	31.3	35.2	47.8	74.9	141.3	175.7	187.6
P62280	40S ribosomal protein S11 OS=Homo sapiens GN=RPS11 PE=1 SV=3	79	29	30.0	31.5	50.8	75.1	112.1	162.5	188.0
P62304	Small nuclear ribonucleoprotein E OS=Homo sapiens GN=SNRPE PE=1 SV=1	75	6	53.5	53.9	59.5	63.6	98.1	124.2	165.2
P62306	Small nuclear ribonucleoprotein F OS=Homo sapiens GN=SNRPF PE=1 SV=1	31	4	60.3	62.9	54.9	81.3	80.5	163.7	194.0
P62308	Small nuclear ribonucleoprotein G OS=Homo sapiens GN=SNRPG PE=1 SV=1	89	7	25.6	13.1	33.9	80.5	89.4	223.3	210.7
P62312	U6 snRNA-associated Sm-like protein LSm6 OS=Homo sapiens GN=LSM6 PE=1 SV=1	60	8	50.4	52.2	55.7	88.6	71.0	167.6	191.1
P62314	Small nuclear ribonucleoprotein Sm D1 OS=Homo sapiens GN=SNRPD1 PE=1 SV=1	59	6	22.2	13.5	35.6	124.4	71.1	207.0	262.7
P62316	Small nuclear ribonucleoprotein Sm D2 OS=Homo sapiens GN=SNRPD2 PE=1 SV=1	74	14	53.6	61.9	61.1	73.9	109.2	152.8	174.5
P62318	Small nuclear ribonucleoprotein Sm D3 OS=Homo sapiens GN=SNRPD3 PE=1 SV=1	54	8	22.7	22.2	32.9	54.2	69.8	187.9	250.9
P62328	Thymosin beta-4 OS=Homo sapiens GN=TMSB4X PE=1 SV=2	61	9	72.9	129.2	81.7	95.9	102.3	59.8	99.4
P62330	ADP-ribosylation factor 6 OS=Homo sapiens GN=ARF6 PE=1 SV=2	49	7	88.4	114.6	145.0	204.8	125.1	47.2	19.2
P62333	26S protease regulatory subunit 10B OS=Homo sapiens GN=PSMC6 PE=1 SV=1	82	35	99.9	69.1	96.8	100.2	74.4	142.1	118.1
P62424	60S ribosomal protein L7a OS=Homo sapiens GN=RPL7A PE=1 SV=2	74	38	28.2	34.0	52.1	85.4	124.0	149.1	180.4
P62487	DNA-directed RNA polymerase II subunit RPB7 OS=Homo sapiens GN=POLR2G PE=1 SV=1	53	7	101.1	114.5	104.1	91.7	75.2	133.0	135.8
P62495	Eukaryotic peptide chain release factor subunit 1 OS=Homo sapiens GN=ETF1 PE=1 SV=3	46	24	51.4	54.6	58.9	75.3	104.6	120.6	207.0
P62633	Cellular nucleic acid-binding protein OS=Homo sapiens GN=CNBP PE=1 SV=1	66	10	64.0	89.5	64.7	87.7	85.1	245.0	103.0
P62701	40S ribosomal protein S4, X isoform OS=Homo sapiens GN=RPS4X PE=1 SV=2	83	37	29.3	38.9	49.1	78.9	117.0	165.2	202.1
P62750	60S ribosomal protein L23a OS=Homo sapiens GN=RPL23A PE=1 SV=1	65	23	27.3	26.7	42.4	76.4	119.9	162.8	205.2
P62753	40S ribosomal protein S6 OS=Homo sapiens GN=RPS6 PE=1 SV=1	69	35	23.5	27.2	40.2	65.9	120.1	173.1	194.0
P62805	Histone H4 OS=Homo sapiens GN=HIST1H4A PE=1 SV=2	83	22	79.0	45.9	65.3	93.1	76.0	83.1	183.4
P62820	Ras-related protein Rab-1A OS=Homo sapiens GN=RAB1A PE=1 SV=3	86	26	92.3	115.7	131.5	160.8	130.7	63.5	51.4
P62826	GTP-binding nuclear protein Ran OS=Homo sapiens GN=RAN PE=1 SV=3	50	16	115.4	97.9	118.5	103.1	84.2	116.1	83.1
P62829	60S ribosomal protein L23 OS=Homo sapiens GN=RPL23 PE=1 SV=1	89	19	38.8	53.1	60.4	61.9	149.1	162.6	171.6
P62834	Ras-related protein Rap-1A OS=Homo sapiens GN=RAP1A PE=1 SV=1	84	19	81.0	112.0	161.3	122.5	203.8	58.6	33.7
P62841	40S ribosomal protein S15 OS=Homo sapiens GN=RPS15 PE=1 SV=2	74	13	25.6	45.1	51.8	68.5	146.9	151.1	172.2
P62847	40S ribosomal protein S24 OS=Homo sapiens GN=RPS24 PE=1 SV=1	71	17	24.7	28.1	41.1	72.8	124.0	205.0	194.5
P62851	40S ribosomal protein S25 OS=Homo sapiens GN=RPS25 PE=1 SV=1	65	19	28.9	30.9	46.3	67.9	138.4	177.9	187.2
P62854	40S ribosomal protein S26 OS=Homo sapiens GN=RPS26 PE=1 SV=3	59	8	20.4	20.5	35.9	55.5	108.0	196.5	209.2
P62857	40S ribosomal protein S28 OS=Homo sapiens GN=RPS28 PE=1 SV=1	74	11	27.4	26.0	50.4	59.6	173.3	202.3	176.7
P62861	40S ribosomal protein S30 OS=Homo sapiens GN=FAU PE=1 SV=1	63	7	25.9	38.6	51.5	89.9	121.6	145.6	210.4
P62873	Guanine nucleotide-binding protein G(I)/G(S)/G(T) subunit beta-1 OS=Homo sapiens GN=GNB1 PE=1 SV=3	72	18	66.1	50.9	180.6	101.1	256.2	107.2	41.6
P62879	Guanine nucleotide-binding protein G(I)/G(S)/G(T) subunit beta-2 OS=Homo sapiens GN=GNB2 PE=1 SV=3	73	19	68.9	75.0	156.5	158.1	196.2	81.9	33.0
P62888	60S ribosomal protein L30 OS=Homo sapiens GN=RPL30 PE=1 SV=2	83	13	28.9	31.2	47.1	81.3	111.8	145.4	211.7
P62899	60S ribosomal protein L31 OS=Homo sapiens GN=RPL31 PE=1 SV=1	63	16	35.2	35.0	50.9	78.6	137.6	152.1	206.8
P62906	60S ribosomal protein L10a OS=Homo sapiens GN=RPL10A PE=1 SV=2	66	25	27.3	19.6	52.7	69.3	136.4	177.5	204.6
P62910	60S ribosomal protein L32 OS=Homo sapiens GN=RPL32 PE=1 SV=2	64	15	25.8	36.2	46.0	59.6	124.4	164.6	187.3
P62913	60S ribosomal protein L11 OS=Homo sapiens GN=RPL11 PE=1 SV=2	67	21	37.7	46.5	54.0	73.8	118.2	158.6	201.3
P62917	60S ribosomal protein L8 OS=Homo sapiens GN=RPL8 PE=1 SV=2	69	31	18.0	19.2	33.8	69.2	114.9	224.3	182.8
P62937	Peptidyl-prolyl cis-trans isomerase A OS=Homo sapiens GN=PPIA PE=1 SV=2	79	18	80.7	84.1	79.1	110.7	84.8	159.4	119.0
P62979	Ubiquitin-40S ribosomal protein S27a OS=Homo sapiens GN=RPS27A PE=1 SV=2	81	24	84.6	88.9	96.3	107.2	104.0	110.5	109.9
P62993	Growth factor receptor-bound protein 2 OS=Homo sapiens GN=GRB2 PE=1 SV=1	68	17	74.1	77.5	124.5	152.7	113.4	116.9	72.0
P62995	Transformer-2 protein homolog beta OS=Homo sapiens GN=TRA2B PE=1 SV=1	58	24	33.5	32.6	33.9	61.6	80.5	184.8	243.5
P63000	Ras-related C3 botulinum toxin substrate 1 OS=Homo sapiens GN=RAC1 PE=1 SV=1	53	15	42.7	50.1	102.4	139.2	149.4	148.6	93.3
P63010	AP-2 complex subunit beta OS=Homo sapiens GN=AP2B1 PE=1 SV=1	51	57	64.9	96.0	122.1	121.3	127.2	86.3	111.2
P63027	Vesicle-associated membrane protein 2 OS=Homo sapiens GN=VAMP2 PE=1 SV=3	46	9	39.6	56.3	93.8	103.4	140.1	131.2	127.9
P63104	14-3-3 protein zeta/delta OS=Homo sapiens GN=YWHAZ PE=1 SV=1	78	30	82.1	95.7	113.6	120.2	86.8	142.0	76.1
P63151	Serine/threonine-protein phosphatase 2A 55 kDa regulatory subunit B alpha isoform OS=Homo sapiens GN=PPP2R2A PE=1 SV=1	39	19	93.1	116.3	97.0	98.0	72.0	123.7	96.1
P63167	Dynein light chain 1, cytoplasmic OS=Homo sapiens GN=DYNLL1 PE=1 SV=1	69	9	84.3	43.8	121.0	85.7	152.2	144.3	102.8
P63173	60S ribosomal protein L38 OS=Homo sapiens GN=RPL38 PE=1 SV=2	70	9	34.0	51.9	55.1	72.5	138.0	154.1	175.4
P63208	S-phase kinase-associated protein 1 OS=Homo sapiens GN=SKP1 PE=1 SV=2	71	17	98.4	102.8	100.5	95.6	86.5	115.9	102.5
P63218	Guanine nucleotide-binding protein G(I)/G(S)/G(O) subunit gamma-5 OS=Homo sapiens GN=GNG5 PE=1 SV=3	76	7	57.8	87.4	149.6	202.4	147.0	63.4	29.2
P63220	40S ribosomal protein S21 OS=Homo sapiens GN=RPS21 PE=1 SV=1	73	13	36.5	44.9	51.6	89.4	117.9	163.5	169.2
P63241	Eukaryotic translation initiation factor 5A-1 OS=Homo sapiens GN=EIF5A PE=1 SV=2	72	16	80.6	57.2	67.9	121.8	96.9	178.5	93.7
P63244	Guanine nucleotide-binding protein subunit beta-2-like 1 OS=Homo sapiens GN=GNB2L1 PE=1 SV=3	84	29	35.3	38.2	61.1	67.2	151.3	154.6	199.5
P63279	SUMO-conjugating enzyme UBC9 OS=Homo sapiens GN=UBE2I PE=1 SV=1	35	8	95.4	45.8	91.8	111.0	122.1	127.4	120.5
P63313	Thymosin beta-10 OS=Homo sapiens GN=TMSB10 PE=1 SV=2	95	11	90.8	110.0	101.4	137.8	98.3	88.2	93.9
P67809	Nuclease-sensitive element-binding protein 1 OS=Homo sapiens GN=YBX1 PE=1 SV=3	66	28	38.8	38.9	51.8	89.0	112.2	137.6	173.2
P67812	Signal peptidase complex catalytic subunit SEC11A OS=Homo sapiens GN=SEC11A PE=1 SV=1	41	13	56.9	49.1	138.0	219.7	193.1	83.5	39.8
P67870	Casein kinase II subunit beta OS=Homo sapiens GN=CSNK2B PE=1 SV=1	51	9	82.5	63.3	97.6	110.6	88.4	148.9	118.0
P67936	Tropomyosin alpha-4 chain OS=Homo sapiens GN=TPM4 PE=1 SV=3	90	49	87.1	75.5	97.4	151.8	75.6	140.5	72.8
P68036	Ubiquitin-conjugating enzyme E2 L3 OS=Homo sapiens GN=UBE2L3 PE=1 SV=1	77	12	105.3	51.2	110.1	139.9	89.9	137.8	100.0
P68104	Elongation factor 1-alpha 1 OS=Homo sapiens GN=EEF1A1 PE=1 SV=1	77	48	66.5	67.8	79.6	102.5	98.2	114.3	137.6
P68366	Tubulin alpha-4A chain OS=Homo sapiens GN=TUBA4A PE=1 SV=1	61	30	142.9	140.9	109.7	93.9	81.9	100.0	94.7
P68371	Tubulin beta-4B chain OS=Homo sapiens GN=TUBB4B PE=1 SV=1	78	40	84.9	78.3	97.0	81.7	98.0	170.2	109.1
P68400	Casein kinase II subunit alpha OS=Homo sapiens GN=CSNK2A1 PE=1 SV=1	45	15	59.6	16.1	84.7	113.3	93.0	181.1	138.5
P68431	Histone H3.1 OS=Homo sapiens GN=HIST1H3A PE=1 SV=2	85	21	103.0	71.6	77.6	84.3	71.1	90.2	155.9
P78310	Coxsackievirus and adenovirus receptor OS=Homo sapiens GN=CXADR PE=1 SV=1	45	18	78.3	117.5	166.0	144.6	179.0	64.7	28.1
P78316	Nucleolar protein 14 OS=Homo sapiens GN=NOP14 PE=1 SV=3	34	31	67.8	48.7	70.4	64.6	93.1	132.1	177.2
P78318	Immunoglobulin-binding protein 1 OS=Homo sapiens GN=IGBP1 PE=1 SV=1	49	14	99.5	85.0	103.6	124.2	83.7	139.9	84.0
P78330	Phosphoserine phosphatase OS=Homo sapiens GN=PSPH PE=1 SV=2	36	8	63.1	40.6	79.8	148.3	66.7	221.2	96.3
P78332	RNA-binding protein 6 OS=Homo sapiens GN=RBM6 PE=1 SV=5	39	48	60.5	71.1	62.7	67.3	116.1	143.5	176.5
P78344	Eukaryotic translation initiation factor 4 gamma 2 OS=Homo sapiens GN=EIF4G2 PE=1 SV=1	59	59	72.7	72.6	88.3	92.7	118.8	121.9	131.5
P78346	Ribonuclease P protein subunit p30 OS=Homo sapiens GN=RPP30 PE=1 SV=1	71	16	71.2	40.5	68.8	88.3	105.3	159.1	210.8
P78347	General transcription factor II-I OS=Homo sapiens GN=GTF2I PE=1 SV=2	48	51	153.6	150.2	138.0	100.1	81.9	47.9	47.6
P78356	Phosphatidylinositol 5-phosphate 4-kinase type-2 beta OS=Homo sapiens GN=PIP4K2B PE=1 SV=1	37	18	105.0	107.7	158.8	161.6	127.8	72.6	42.1
P78362	SRSF protein kinase 2 OS=Homo sapiens GN=SRPK2 PE=1 SV=3	34	28	40.9	54.0	49.9	54.3	124.8	168.1	191.4
P78368	Casein kinase I isoform gamma-2 OS=Homo sapiens GN=CSNK1G2 PE=1 SV=1	47	18	60.1	86.5	124.2	139.7	155.8	99.2	70.3
P78371	T-complex protein 1 subunit beta OS=Homo sapiens GN=CCT2 PE=1 SV=4	84	54	89.2	94.9	108.0	118.6	85.4	136.9	70.1
P78406	mRNA export factor OS=Homo sapiens GN=RAE1 PE=1 SV=1	63	21	80.0	53.4	90.7	96.7	109.4	132.6	131.9
P78417	Glutathione S-transferase omega-1 OS=Homo sapiens GN=GSTO1 PE=1 SV=2	50	18	77.2	44.1	95.4	128.5	81.9	174.1	112.4
P78527	DNA-dependent protein kinase catalytic subunit OS=Homo sapiens GN=PRKDC PE=1 SV=3	49	247	65.4	54.3	78.7	81.7	109.3	118.5	177.2
P78536	Disintegrin and metalloproteinase domain-containing protein 17 OS=Homo sapiens GN=ADAM17 PE=1 SV=1	29	22	75.5	137.2	148.3	120.3	190.2	53.2	24.3
P78537	Biogenesis of lysosome-related organelles complex 1 subunit 1 OS=Homo sapiens GN=BLOC1S1 PE=1 SV=2	63	9	52.4	90.7	100.8	126.6	142.6	106.0	59.4
P78559	Microtubule-associated protein 1A OS=Homo sapiens GN=MAP1A PE=1 SV=6	55	155	53.1	45.0	54.8	62.7	81.4	151.2	197.2
P80217	Interferon-induced 35 kDa protein OS=Homo sapiens GN=IFI35 PE=1 SV=5	51	14	72.3	131.6	116.0	132.3	120.0	85.3	49.6
P80303	Nucleobindin-2 OS=Homo sapiens GN=NUCB2 PE=1 SV=2	69	44	69.4	84.5	136.4	223.5	151.8	66.0	38.4
P80404	4-aminobutyrate aminotransferase, mitochondrial OS=Homo sapiens GN=ABAT PE=1 SV=3	39	16	272.0	245.6	108.0	32.9	13.9	6.3	3.6
P81877	Single-stranded DNA-binding protein 2 OS=Homo sapiens GN=SSBP2 PE=1 SV=2	29	8	79.7	107.5	81.3	43.9	87.6	104.8	121.2
P82094	TATA element modulatory factor OS=Homo sapiens GN=TMF1 PE=1 SV=2	60	73	79.9	163.1	196.9	178.9	115.8	34.7	12.0
P82650	28S ribosomal protein S22, mitochondrial OS=Homo sapiens GN=MRPS22 PE=1 SV=1	51	24	301.5	173.7	105.0	29.0	12.1	10.9	10.5
P82663	28S ribosomal protein S25, mitochondrial OS=Homo sapiens GN=MRPS25 PE=1 SV=1	73	14	340.7	131.0	138.6	33.6	10.6	8.2	8.9
P82673	28S ribosomal protein S35, mitochondrial OS=Homo sapiens GN=MRPS35 PE=1 SV=1	55	18	316.6	215.7	114.7	28.3	7.9	5.7	6.4
P82675	28S ribosomal protein S5, mitochondrial OS=Homo sapiens GN=MRPS5 PE=1 SV=2	43	20	268.6	265.3	89.1	24.9	7.3	4.4	4.6
P82912	28S ribosomal protein S11, mitochondrial OS=Homo sapiens GN=MRPS11 PE=1 SV=2	54	10	254.5	236.4	95.4	34.1	10.0	7.7	7.3
P82914	28S ribosomal protein S15, mitochondrial OS=Homo sapiens GN=MRPS15 PE=1 SV=1	47	22	296.4	227.2	105.8	27.5	6.5	4.1	5.9
P82933	28S ribosomal protein S9, mitochondrial OS=Homo sapiens GN=MRPS9 PE=1 SV=2	57	29	267.2	198.6	109.3	27.9	9.7	8.0	7.6
P82979	SAP domain-containing ribonucleoprotein OS=Homo sapiens GN=SARNP PE=1 SV=3	53	17	59.7	56.9	73.5	71.7	106.8	139.0	176.5
P83111	Serine beta-lactamase-like protein LACTB, mitochondrial OS=Homo sapiens GN=LACTB PE=1 SV=2	35	24	247.5	244.7	104.2	39.4	13.5	11.0	7.8
P83436	Conserved oligomeric Golgi complex subunit 7 OS=Homo sapiens GN=COG7 PE=1 SV=1	27	19	115.8	167.8	139.5	104.3	80.7	59.7	63.0
P83731	60S ribosomal protein L24 OS=Homo sapiens GN=RPL24 PE=1 SV=1	77	29	32.4	47.4	56.3	60.4	135.4	150.1	186.8
P83881	60S ribosomal protein L36a OS=Homo sapiens GN=RPL36A PE=1 SV=2	70	22	23.2	15.9	41.8	66.9	134.2	200.7	202.5
P83916	Chromobox protein homolog 1 OS=Homo sapiens GN=CBX1 PE=1 SV=1	54	13	94.7	89.9	90.0	119.8	65.1	150.1	85.9
P84085	ADP-ribosylation factor 5 OS=Homo sapiens GN=ARF5 PE=1 SV=2	66	10	122.7	189.8	140.5	95.2	77.9	70.1	44.7
P84090	Enhancer of rudimentary homolog OS=Homo sapiens GN=ERH PE=1 SV=1	47	7	56.3	36.7	54.2	71.0	99.2	158.3	223.8
P84095	Rho-related GTP-binding protein RhoG OS=Homo sapiens GN=RHOG PE=1 SV=1	60	13	49.3	62.7	96.7	111.1	149.6	118.9	130.5
P84098	60S ribosomal protein L19 OS=Homo sapiens GN=RPL19 PE=1 SV=1	51	19	22.6	23.5	36.6	69.9	103.2	197.5	189.4
P84103	Serine/arginine-rich splicing factor 3 OS=Homo sapiens GN=SRSF3 PE=1 SV=1	51	15	59.7	49.2	60.8	59.8	126.6	160.5	193.0
P85037	Forkhead box protein K1 OS=Homo sapiens GN=FOXK1 PE=1 SV=1	53	33	102.8	96.7	117.0	87.1	90.7	91.5	105.4
P98155	Very low-density lipoprotein receptor OS=Homo sapiens GN=VLDLR PE=1 SV=1	41	30	48.1	86.4	104.3	76.9	189.3	118.5	125.6
P98171	Rho GTPase-activating protein 4 OS=Homo sapiens GN=ARHGAP4 PE=1 SV=2	44	38	77.9	69.9	75.3	71.1	69.5	98.6	189.5
P98175	RNA-binding protein 10 OS=Homo sapiens GN=RBM10 PE=1 SV=3	54	68	44.7	54.5	54.2	62.1	106.1	156.6	184.1
P98194	Calcium-transporting ATPase type 2C member 1 OS=Homo sapiens GN=ATP2C1 PE=1 SV=3	44	33	62.8	97.6	150.0	125.5	141.1	83.9	73.5
P98196	Probable phospholipid-transporting ATPase IH OS=Homo sapiens GN=ATP11A PE=1 SV=3	22	20	58.2	95.1	100.4	126.8	132.7	102.6	121.0
P99999	Cytochrome c OS=Homo sapiens GN=CYCS PE=1 SV=2	42	8	281.0	137.7	130.2	40.5	23.6	16.6	24.0
PH009	Gag polyprotein OS=HIV GN=Gag	73	39	75.7	94.5	154.6	157.0	165.4	65.2	72.3
Q00013	55 kDa erythrocyte membrane protein OS=Homo sapiens GN=MPP1 PE=1 SV=2	57	22	98.0	132.4	141.6	165.3	108.1	67.4	39.2
Q00059	Transcription factor A, mitochondrial OS=Homo sapiens GN=TFAM PE=1 SV=1	66	34	338.4	163.9	111.8	28.3	7.7	4.5	2.3
Q00169	Phosphatidylinositol transfer protein alpha isoform OS=Homo sapiens GN=PITPNA PE=1 SV=2	52	19	93.5	75.0	97.8	124.0	79.1	133.9	87.7
Q00325	Phosphate carrier protein, mitochondrial OS=Homo sapiens GN=SLC25A3 PE=1 SV=2	50	27	277.0	208.8	110.3	33.8	10.7	4.0	4.3
Q00341	Vigilin OS=Homo sapiens GN=HDLBP PE=1 SV=2	74	120	39.5	48.6	74.5	96.9	156.2	143.7	151.6
Q00403	Transcription initiation factor IIB OS=Homo sapiens GN=GTF2B PE=1 SV=1	79	27	68.2	69.2	72.8	74.7	95.2	129.0	174.0
Q00534	Cyclin-dependent kinase 6 OS=Homo sapiens GN=CDK6 PE=1 SV=1	59	19	115.1	105.2	126.2	97.7	88.8	118.4	70.5
Q00535	Cyclin-dependent-like kinase 5 OS=Homo sapiens GN=CDK5 PE=1 SV=3	50	13	120.9	135.5	125.7	99.2	84.0	82.8	70.0
Q00537	Cyclin-dependent kinase 17 OS=Homo sapiens GN=CDK17 PE=1 SV=2	41	23	92.1	135.2	129.1	119.0	100.9	79.1	93.9
Q00577	Transcriptional activator protein Pur-alpha OS=Homo sapiens GN=PURA PE=1 SV=2	63	21	59.7	83.3	74.4	83.1	111.4	125.3	150.1
Q00610	Clathrin heavy chain 1 OS=Homo sapiens GN=CLTC PE=1 SV=5	58	100	88.0	93.9	148.8	149.3	112.9	89.2	64.4
Q00653	Nuclear factor NF-kappa-B p100 subunit OS=Homo sapiens GN=NFKB2 PE=1 SV=4	38	30	134.5	153.4	125.9	99.1	80.3	105.7	63.0
Q00688	Peptidyl-prolyl cis-trans isomerase FKBP3 OS=Homo sapiens GN=FKBP3 PE=1 SV=1	92	34	42.5	50.2	56.5	60.5	146.6	150.9	171.3
Q00765	Receptor expression-enhancing protein 5 OS=Homo sapiens GN=REEP5 PE=1 SV=3	29	13	62.0	114.4	130.4	141.3	163.2	63.5	47.5
Q00796	Sorbitol dehydrogenase OS=Homo sapiens GN=SORD PE=1 SV=4	60	23	81.3	78.2	90.1	84.7	85.9	139.2	106.7
Q00839	Heterogeneous nuclear ribonucleoprotein U OS=Homo sapiens GN=HNRNPU PE=1 SV=6	60	75	51.4	49.8	51.9	64.4	87.6	139.6	203.2
Q01081	Splicing factor U2AF 35 kDa subunit OS=Homo sapiens GN=U2AF1 PE=1 SV=3	55	12	30.4	24.2	43.8	63.8	112.4	188.3	185.9
Q01082	Spectrin beta chain, non-erythrocytic 1 OS=Homo sapiens GN=SPTBN1 PE=1 SV=2	75	227	81.0	93.4	131.9	146.7	111.6	72.8	64.3
Q01085	Nucleolysin TIAR OS=Homo sapiens GN=TIAL1 PE=1 SV=1	43	16	54.6	59.1	70.1	57.4	146.9	158.3	170.0
Q01105	Protein SET OS=Homo sapiens GN=SET PE=1 SV=3	36	20	75.2	49.3	99.9	143.9	72.9	172.5	102.2
Q01130	Serine/arginine-rich splicing factor 2 OS=Homo sapiens GN=SRSF2 PE=1 SV=4	42	15	28.6	41.9	39.2	65.3	80.0	177.9	217.5
Q01167	Forkhead box protein K2 OS=Homo sapiens GN=FOXK2 PE=1 SV=3	31	20	108.4	128.3	114.8	89.1	83.2	74.2	84.3
Q01196	Runt-related transcription factor 1 OS=Homo sapiens GN=RUNX1 PE=1 SV=3	67	23	163.6	109.0	138.8	110.6	80.2	61.3	59.7
Q01433	AMP deaminase 2 OS=Homo sapiens GN=AMPD2 PE=1 SV=2	29	28	88.1	94.1	97.1	109.0	80.5	129.9	106.9
Q01469	Fatty acid-binding protein, epidermal OS=Homo sapiens GN=FABP5 PE=1 SV=3	87	20	90.9	83.0	85.3	93.7	88.1	191.5	106.4
Q01518	Adenylyl cyclase-associated protein 1 OS=Homo sapiens GN=CAP1 PE=1 SV=5	63	37	92.6	90.0	104.2	100.1	79.2	131.3	107.8
Q01581	Hydroxymethylglutaryl-CoA synthase, cytoplasmic OS=Homo sapiens GN=HMGCS1 PE=1 SV=2	38	20	119.3	133.2	107.5	83.7	74.0	96.1	65.2
Q01650	Large neutral amino acids transporter small subunit 1 OS=Homo sapiens GN=SLC7A5 PE=1 SV=2	14	8	80.1	156.9	158.7	166.0	140.4	40.5	17.8
Q01658	Protein Dr1 OS=Homo sapiens GN=DR1 PE=1 SV=1	22	6	114.0	152.3	111.8	98.9	72.3	82.2	85.3
Q01780	Exosome component 10 OS=Homo sapiens GN=EXOSC10 PE=1 SV=2	55	55	49.1	66.8	53.6	52.5	93.1	136.2	203.3
Q01813	ATP-dependent 6-phosphofructokinase, platelet type OS=Homo sapiens GN=PFKP PE=1 SV=2	61	55	74.4	78.4	88.9	99.6	81.8	132.5	131.7
Q01826	DNA-binding protein SATB1 OS=Homo sapiens GN=SATB1 PE=1 SV=1	36	27	161.0	118.5	133.0	90.5	101.6	62.4	69.6
Q01844	RNA-binding protein EWS OS=Homo sapiens GN=EWSR1 PE=1 SV=1	21	12	73.5	72.3	69.3	66.7	142.5	107.9	156.4
Q01970	1-phosphatidylinositol 4,5-bisphosphate phosphodiesterase beta-3 OS=Homo sapiens GN=PLCB3 PE=1 SV=2	32	37	67.7	67.8	105.8	117.3	133.8	112.5	108.1
Q02040	A-kinase anchor protein 17A OS=Homo sapiens GN=AKAP17A PE=1 SV=2	31	21	50.6	66.5	62.6	68.5	115.2	135.0	158.1
Q02127	Dihydroorotate dehydrogenase (quinone), mitochondrial OS=Homo sapiens GN=DHODH PE=1 SV=3	44	20	256.3	178.7	97.7	44.8	23.5	18.8	14.4
Q02218	2-oxoglutarate dehydrogenase, mitochondrial OS=Homo sapiens GN=OGDH PE=1 SV=3	46	48	297.5	221.5	116.6	31.5	13.7	9.1	8.8
Q02224	Centromere-associated protein E OS=Homo sapiens GN=CENPE PE=1 SV=2	42	117	95.2	111.8	95.5	90.0	108.8	103.3	127.0
Q02241	Kinesin-like protein KIF23 OS=Homo sapiens GN=KIF23 PE=1 SV=3	52	49	127.6	138.7	147.4	71.6	52.9	53.7	83.6
Q02252	Methylmalonate-semialdehyde dehydrogenase [acylating], mitochondrial OS=Homo sapiens GN=ALDH6A1 PE=1 SV=2	56	34	280.7	233.2	112.9	27.0	9.6	5.0	3.9
Q02338	D-beta-hydroxybutyrate dehydrogenase, mitochondrial OS=Homo sapiens GN=BDH1 PE=1 SV=3	45	15	286.4	198.2	113.8	33.4	11.7	6.6	3.3
Q02543	60S ribosomal protein L18a OS=Homo sapiens GN=RPL18A PE=1 SV=2	65	18	31.4	34.6	50.9	69.1	109.5	116.6	182.4
Q02750	Dual specificity mitogen-activated protein kinase kinase 1 OS=Homo sapiens GN=MAP2K1 PE=1 SV=2	43	17	120.5	87.7	130.2	131.2	92.0	128.7	103.5
Q02790	Peptidyl-prolyl cis-trans isomerase FKBP4 OS=Homo sapiens GN=FKBP4 PE=1 SV=3	83	48	95.3	107.7	106.2	109.4	82.7	124.1	88.4
Q02809	Procollagen-lysine,2-oxoglutarate 5-dioxygenase 1 OS=Homo sapiens GN=PLOD1 PE=1 SV=2	33	21	66.6	45.5	153.0	214.4	209.3	68.7	33.9
Q02878	60S ribosomal protein L6 OS=Homo sapiens GN=RPL6 PE=1 SV=3	60	33	29.8	22.7	46.0	84.2	118.2	173.6	176.6
Q02880	DNA topoisomerase 2-beta OS=Homo sapiens GN=TOP2B PE=1 SV=3	43	74	156.5	113.1	106.8	82.7	82.2	67.9	100.3
Q02978	Mitochondrial 2-oxoglutarate/malate carrier protein OS=Homo sapiens GN=SLC25A11 PE=1 SV=3	56	15	265.2	117.5	106.3	45.0	22.7	41.4	33.8
Q03252	Lamin-B2 OS=Homo sapiens GN=LMNB2 PE=1 SV=4	71	63	133.6	104.1	135.6	152.6	114.1	73.8	42.1
Q03426	Mevalonate kinase OS=Homo sapiens GN=MVK PE=1 SV=1	33	9	135.7	174.8	122.9	98.5	70.8	81.4	53.9
Q03518	Antigen peptide transporter 1 OS=Homo sapiens GN=TAP1 PE=1 SV=2	30	23	69.7	103.2	147.3	168.5	178.7	62.3	32.2
Q03519	Antigen peptide transporter 2 OS=Homo sapiens GN=TAP2 PE=1 SV=1	27	19	78.6	111.8	154.2	147.5	193.7	60.4	30.9
Q04206	Transcription factor p65 OS=Homo sapiens GN=RELA PE=1 SV=2	28	14	92.6	112.2	106.5	96.4	80.6	129.1	80.0
Q04323	UBX domain-containing protein 1 OS=Homo sapiens GN=UBXN1 PE=1 SV=2	45	11	118.1	140.0	127.8	123.3	70.3	92.1	59.0
Q04446	1,4-alpha-glucan-branching enzyme OS=Homo sapiens GN=GBE1 PE=1 SV=3	24	15	76.3	40.8	100.7	136.5	82.9	177.0	105.9
Q04637	Eukaryotic translation initiation factor 4 gamma 1 OS=Homo sapiens GN=EIF4G1 PE=1 SV=4	53	95	43.3	43.6	51.3	69.2	116.1	150.5	179.9
Q04656	Copper-transporting ATPase 1 OS=Homo sapiens GN=ATP7A PE=1 SV=3	32	41	62.7	100.1	123.4	151.5	150.9	81.4	83.3
Q04726	Transducin-like enhancer protein 3 OS=Homo sapiens GN=TLE3 PE=1 SV=2	35	23	127.1	145.2	114.3	73.8	79.3	104.3	78.8
Q04727	Transducin-like enhancer protein 4 OS=Homo sapiens GN=TLE4 PE=1 SV=3	27	18	89.2	140.6	112.4	107.3	74.7	105.4	79.9
Q04759	Protein kinase C theta type OS=Homo sapiens GN=PRKCQ PE=1 SV=3	45	35	74.2	105.8	151.1	155.7	173.4	67.2	45.0
Q04760	Lactoylglutathione lyase OS=Homo sapiens GN=GLO1 PE=1 SV=4	41	11	93.0	60.6	111.6	97.6	93.8	179.9	100.5
Q04837	Single-stranded DNA-binding protein, mitochondrial OS=Homo sapiens GN=SSBP1 PE=1 SV=1	69	14	279.1	200.4	105.0	43.7	11.2	14.1	11.1
Q04864	Proto-oncogene c-Rel OS=Homo sapiens GN=REL PE=1 SV=1	27	15	134.1	187.1	98.8	93.0	65.1	70.2	52.9
Q04917	14-3-3 protein eta OS=Homo sapiens GN=YWHAH PE=1 SV=4	66	21	88.4	104.0	106.8	133.7	82.1	113.9	77.5
Q05086	Ubiquitin-protein ligase E3A OS=Homo sapiens GN=UBE3A PE=1 SV=4	41	37	113.3	137.1	113.3	104.4	73.6	101.5	75.6
Q05519	Serine/arginine-rich splicing factor 11 OS=Homo sapiens GN=SRSF11 PE=1 SV=1	37	22	24.0	32.0	39.7	59.8	103.1	175.6	219.9
Q05655	Protein kinase C delta type OS=Homo sapiens GN=PRKCD PE=1 SV=2	41	32	96.8	118.9	125.7	131.6	131.0	104.9	62.2
Q06124	Tyrosine-protein phosphatase non-receptor type 11 OS=Homo sapiens GN=PTPN11 PE=1 SV=2	50	35	91.1	119.2	108.6	115.7	86.6	117.1	77.8
Q06136	3-ketodihydrosphingosine reductase OS=Homo sapiens GN=KDSR PE=1 SV=1	34	11	74.5	136.5	142.9	161.0	168.4	62.2	31.3
Q06203	Amidophosphoribosyltransferase OS=Homo sapiens GN=PPAT PE=1 SV=1	47	25	82.6	86.6	102.0	103.9	82.7	148.3	98.4
Q06210	Glutamine--fructose-6-phosphate aminotransferase [isomerizing] 1 OS=Homo sapiens GN=GFPT1 PE=1 SV=3	51	30	119.6	100.6	113.8	99.9	79.0	99.7	97.6
Q06265	Exosome complex component RRP45 OS=Homo sapiens GN=EXOSC9 PE=1 SV=3	25	14	52.1	74.5	56.8	55.5	88.4	125.7	206.6
Q06323	Proteasome activator complex subunit 1 OS=Homo sapiens GN=PSME1 PE=1 SV=1	63	19	77.8	67.8	99.0	128.2	85.4	165.4	91.9
Q06330	Recombining binding protein suppressor of hairless OS=Homo sapiens GN=RBPJ PE=1 SV=3	20	10	139.6	98.3	119.5	92.5	76.2	68.1	69.0
Q06481	Amyloid-like protein 2 OS=Homo sapiens GN=APLP2 PE=1 SV=2	14	9	59.0	48.7	101.9	161.4	186.3	104.0	88.7
Q06546	GA-binding protein alpha chain OS=Homo sapiens GN=GABPA PE=1 SV=1	42	15	158.4	128.7	118.7	91.0	79.4	89.2	75.2
Q06587	E3 ubiquitin-protein ligase RING1 OS=Homo sapiens GN=RING1 PE=1 SV=2	31	8	155.0	147.9	115.5	77.2	64.1	69.9	64.6
Q06787	Fragile X mental retardation protein 1 OS=Homo sapiens GN=FMR1 PE=1 SV=1	54	38	25.6	14.2	39.4	63.2	134.6	199.6	192.8
Q06830	Peroxiredoxin-1 OS=Homo sapiens GN=PRDX1 PE=1 SV=1	83	24	78.2	63.7	91.2	143.8	74.3	150.8	100.8
Q07020	60S ribosomal protein L18 OS=Homo sapiens GN=RPL18 PE=1 SV=2	54	18	28.2	30.5	50.3	83.3	102.8	173.1	202.8
Q07065	Cytoskeleton-associated protein 4 OS=Homo sapiens GN=CKAP4 PE=1 SV=2	71	50	75.6	115.7	147.4	160.6	179.1	54.3	19.8
Q07666	KH domain-containing, RNA-binding, signal transduction-associated protein 1 OS=Homo sapiens GN=KHDRBS1 PE=1 SV=1	47	24	32.8	34.4	40.2	65.0	95.8	156.4	194.5
Q07864	DNA polymerase epsilon catalytic subunit A OS=Homo sapiens GN=POLE PE=1 SV=5	13	24	110.7	119.4	100.5	100.1	73.8	102.2	94.9
Q07866	Kinesin light chain 1 OS=Homo sapiens GN=KLC1 PE=1 SV=2	54	43	97.8	120.0	101.7	88.1	81.3	112.6	102.3
Q07954	Prolow-density lipoprotein receptor-related protein 1 OS=Homo sapiens GN=LRP1 PE=1 SV=2	15	59	51.7	74.4	96.9	132.0	169.0	114.1	109.2
Q07955	Serine/arginine-rich splicing factor 1 OS=Homo sapiens GN=SRSF1 PE=1 SV=2	67	30	59.3	43.2	56.0	82.8	102.5	176.2	178.5
Q07960	Rho GTPase-activating protein 1 OS=Homo sapiens GN=ARHGAP1 PE=1 SV=1	37	15	134.8	107.1	109.0	111.0	69.8	98.5	69.7
Q08170	Serine/arginine-rich splicing factor 4 OS=Homo sapiens GN=SRSF4 PE=1 SV=2	35	33	44.1	52.9	44.0	64.2	84.1	148.3	208.4
Q08211	ATP-dependent RNA helicase A OS=Homo sapiens GN=DHX9 PE=1 SV=4	58	83	32.9	36.2	45.0	65.2	113.8	164.8	205.9
Q08257	Quinone oxidoreductase OS=Homo sapiens GN=CRYZ PE=1 SV=1	72	23	196.5	113.1	129.0	75.4	48.2	67.1	47.6
Q08357	Sodium-dependent phosphate transporter 2 OS=Homo sapiens GN=SLC20A2 PE=1 SV=1	19	11	60.7	92.8	118.2	119.8	135.9	48.5	46.5
Q08378	Golgin subfamily A member 3 OS=Homo sapiens GN=GOLGA3 PE=1 SV=2	51	71	85.8	81.7	88.6	91.2	67.9	133.7	138.5
Q08379	Golgin subfamily A member 2 OS=Homo sapiens GN=GOLGA2 PE=1 SV=3	53	55	81.2	133.4	135.6	121.9	103.2	90.3	78.5
Q08380	Galectin-3-binding protein OS=Homo sapiens GN=LGALS3BP PE=1 SV=1	35	18	57.6	92.1	164.3	208.2	166.5	50.3	23.2
Q08431	Lactadherin OS=Homo sapiens GN=MFGE8 PE=1 SV=2	35	11	62.4	56.3	127.3	182.1	150.1	91.0	78.0
Q08722	Leukocyte surface antigen CD47 OS=Homo sapiens GN=CD47 PE=1 SV=1	20	14	61.9	115.8	153.2	155.1	160.2	69.1	40.4
Q08752	Peptidyl-prolyl cis-trans isomerase D OS=Homo sapiens GN=PPID PE=1 SV=3	77	28	109.1	87.2	107.7	105.9	85.7	121.5	100.6
Q08881	Tyrosine-protein kinase ITK/TSK OS=Homo sapiens GN=ITK PE=1 SV=1	53	36	83.7	131.1	161.3	155.3	156.6	51.0	31.9
Q08945	FACT complex subunit SSRP1 OS=Homo sapiens GN=SSRP1 PE=1 SV=1	46	35	125.8	58.4	113.1	105.6	96.0	123.4	105.2
Q08AF3	Schlafen family member 5 OS=Homo sapiens GN=SLFN5 PE=1 SV=1	27	27	113.8	89.9	103.9	105.7	101.3	104.7	119.0
Q08AM6	Protein VAC14 homolog OS=Homo sapiens GN=VAC14 PE=1 SV=1	32	25	90.8	131.2	117.7	92.4	122.2	83.5	90.2
Q08J23	tRNA (cytosine(34)-C(5))-methyltransferase OS=Homo sapiens GN=NSUN2 PE=1 SV=2	78	53	64.5	54.1	61.8	60.5	67.7	123.9	219.6
Q09028	Histone-binding protein RBBP4 OS=Homo sapiens GN=RBBP4 PE=1 SV=3	34	16	71.5	94.8	95.1	99.5	66.6	145.8	106.5
Q09161	Nuclear cap-binding protein subunit 1 OS=Homo sapiens GN=NCBP1 PE=1 SV=1	35	32	49.7	51.8	60.1	58.1	124.9	135.8	191.5
Q09328	Alpha-1,6-mannosylglycoprotein 6-beta-N-acetylglucosaminyltransferase A OS=Homo sapiens GN=MGAT5 PE=2 SV=1	21	15	64.0	70.5	176.5	180.6	154.5	71.1	58.1
Q09472	Histone acetyltransferase p300 OS=Homo sapiens GN=EP300 PE=1 SV=2	22	31	48.2	70.5	77.9	73.2	107.3	134.3	156.3
Q09666	Neuroblast differentiation-associated protein AHNAK OS=Homo sapiens GN=AHNAK PE=1 SV=2	72	264	104.1	139.0	135.3	126.8	132.0	51.9	37.4
Q0VDF9	Heat shock 70 kDa protein 14 OS=Homo sapiens GN=HSPA14 PE=1 SV=1	52	32	69.7	74.1	76.8	78.3	99.5	135.3	141.2
Q10469	Alpha-1,6-mannosyl-glycoprotein 2-beta-N-acetylglucosaminyltransferase OS=Homo sapiens GN=MGAT2 PE=1 SV=1	35	17	74.2	124.7	153.9	154.1	126.7	72.9	58.5
Q10471	Polypeptide N-acetylgalactosaminyltransferase 2 OS=Homo sapiens GN=GALNT2 PE=1 SV=1	67	49	77.2	122.0	175.9	140.7	136.4	62.3	53.1
Q10472	Polypeptide N-acetylgalactosaminyltransferase 1 OS=Homo sapiens GN=GALNT1 PE=1 SV=1	36	20	88.4	163.6	163.9	113.1	133.5	53.9	55.0
Q10567	AP-1 complex subunit beta-1 OS=Homo sapiens GN=AP1B1 PE=1 SV=2	35	42	79.8	119.2	120.3	116.3	99.3	96.9	94.3
Q10570	Cleavage and polyadenylation specificity factor subunit 1 OS=Homo sapiens GN=CPSF1 PE=1 SV=2	43	57	63.4	71.7	69.6	78.1	108.5	140.7	165.2
Q10589	Bone marrow stromal antigen 2 OS=Homo sapiens GN=BST2 PE=1 SV=1	20	5	31.2	43.7	81.7	95.8	167.3	172.2	123.0
Q10713	Mitochondrial-processing peptidase subunit alpha OS=Homo sapiens GN=PMPCA PE=1 SV=2	55	27	250.1	296.7	85.3	25.1	9.0	5.3	5.5
Q12765	Secernin-1 OS=Homo sapiens GN=SCRN1 PE=1 SV=2	31	13	119.9	71.0	109.3	118.2	69.0	164.3	89.0
Q12768	WASH complex subunit strumpellin OS=Homo sapiens GN=KIAA0196 PE=1 SV=1	27	30	101.2	107.0	138.1	140.9	111.8	91.2	85.9
Q12769	Nuclear pore complex protein Nup160 OS=Homo sapiens GN=NUP160 PE=1 SV=3	19	26	153.2	184.1	142.4	116.0	91.5	47.2	41.1
Q12770	Sterol regulatory element-binding protein cleavage-activating protein OS=Homo sapiens GN=SCAP PE=1 SV=4	16	15	82.6	118.3	151.3	144.8	191.1	54.9	39.2
Q12788	Transducin beta-like protein 3 OS=Homo sapiens GN=TBL3 PE=1 SV=2	46	30	86.3	51.8	78.3	78.3	112.7	113.1	163.6
Q12789	General transcription factor 3C polypeptide 1 OS=Homo sapiens GN=GTF3C1 PE=1 SV=4	35	73	130.9	109.4	126.7	86.7	98.5	84.6	99.8
Q12797	Aspartyl/asparaginyl beta-hydroxylase OS=Homo sapiens GN=ASPH PE=1 SV=3	29	24	88.6	106.3	145.8	165.1	189.6	61.8	28.5
Q12802	A-kinase anchor protein 13 OS=Homo sapiens GN=AKAP13 PE=1 SV=2	31	70	68.7	88.4	79.4	82.6	110.7	104.0	154.9
Q12834	Cell division cycle protein 20 homolog OS=Homo sapiens GN=CDC20 PE=1 SV=2	37	16	101.6	120.0	94.2	83.5	80.1	82.7	131.4
Q12846	Syntaxin-4 OS=Homo sapiens GN=STX4 PE=1 SV=2	68	23	65.8	85.8	158.2	213.0	164.9	73.2	37.3
Q12849	G-rich sequence factor 1 OS=Homo sapiens GN=GRSF1 PE=1 SV=3	70	31	232.9	168.6	93.4	38.0	20.0	29.6	30.7
Q12851	Mitogen-activated protein kinase kinase kinase kinase 2 OS=Homo sapiens GN=MAP4K2 PE=1 SV=2	24	16	124.2	166.9	124.1	98.1	90.3	108.0	105.6
Q12872	Splicing factor, suppressor of white-apricot homolog OS=Homo sapiens GN=SFSWAP PE=1 SV=3	36	35	40.6	46.2	52.1	64.3	118.4	159.9	187.1
Q12873	Chromodomain-helicase-DNA-binding protein 3 OS=Homo sapiens GN=CHD3 PE=1 SV=3	22	37	152.7	106.6	127.1	95.0	84.1	73.8	109.8
Q12874	Splicing factor 3A subunit 3 OS=Homo sapiens GN=SF3A3 PE=1 SV=1	50	28	39.8	33.4	49.8	65.7	95.9	160.1	217.1
Q12882	Dihydropyrimidine dehydrogenase [NADP(+)] OS=Homo sapiens GN=DPYD PE=1 SV=2	25	24	95.7	117.6	108.4	96.1	89.9	132.6	93.5
Q12888	Tumor suppressor p53-binding protein 1 OS=Homo sapiens GN=TP53BP1 PE=1 SV=2	28	41	126.2	136.8	108.4	85.4	81.7	108.5	101.1
Q12899	Tripartite motif-containing protein 26 OS=Homo sapiens GN=TRIM26 PE=1 SV=1	21	11	95.5	66.1	117.3	114.0	90.2	135.0	100.7
Q12904	Aminoacyl tRNA synthase complex-interacting multifunctional protein 1 OS=Homo sapiens GN=AIMP1 PE=1 SV=2	88	26	58.6	59.7	69.9	69.7	75.7	115.2	196.9
Q12905	Interleukin enhancer-binding factor 2 OS=Homo sapiens GN=ILF2 PE=1 SV=2	70	27	25.5	20.5	41.6	65.7	125.1	161.1	229.5
Q12906	Interleukin enhancer-binding factor 3 OS=Homo sapiens GN=ILF3 PE=1 SV=3	71	68	30.0	24.7	43.6	66.2	126.6	154.7	211.8
Q12907	Vesicular integral-membrane protein VIP36 OS=Homo sapiens GN=LMAN2 PE=1 SV=1	57	19	69.8	78.7	142.8	174.0	162.1	81.2	64.0
Q12912	Lymphoid-restricted membrane protein OS=Homo sapiens GN=LRMP PE=1 SV=3	38	21	74.6	114.4	137.4	174.5	165.3	69.7	36.5
Q12931	Heat shock protein 75 kDa, mitochondrial OS=Homo sapiens GN=TRAP1 PE=1 SV=3	61	45	295.9	174.0	112.5	32.9	8.1	4.7	2.6
Q12959	Disks large homolog 1 OS=Homo sapiens GN=DLG1 PE=1 SV=2	48	42	84.1	112.8	163.4	196.6	134.8	43.1	19.8
Q12972	Nuclear inhibitor of protein phosphatase 1 OS=Homo sapiens GN=PPP1R8 PE=1 SV=2	32	13	65.1	45.2	79.9	115.5	94.4	186.8	129.3
Q12974	Protein tyrosine phosphatase type IVA 2 OS=Homo sapiens GN=PTP4A2 PE=1 SV=1	50	10	86.4	140.0	161.2	161.5	149.3	61.1	37.6
Q12979	Active breakpoint cluster region-related protein OS=Homo sapiens GN=ABR PE=2 SV=2	24	26	102.7	151.2	147.7	126.8	114.1	72.4	55.9
Q12981	Vesicle transport protein SEC20 OS=Homo sapiens GN=BNIP1 PE=1 SV=3	66	18	71.6	111.8	143.1	158.8	192.5	55.1	37.2
Q12986	Transcriptional repressor NF-X1 OS=Homo sapiens GN=NFX1 PE=1 SV=2	43	44	62.4	62.2	71.1	59.6	125.8	148.4	189.1
Q12996	Cleavage stimulation factor subunit 3 OS=Homo sapiens GN=CSTF3 PE=1 SV=1	40	32	54.6	55.3	72.2	83.5	149.0	154.3	153.6
Q13011	Delta(3,5)-Delta(2,4)-dienoyl-CoA isomerase, mitochondrial OS=Homo sapiens GN=ECH1 PE=1 SV=2	67	20	190.3	229.2	127.7	78.6	54.0	14.1	6.1
Q13033	Striatin-3 OS=Homo sapiens GN=STRN3 PE=1 SV=3	36	29	85.9	105.6	148.5	131.8	163.1	74.3	47.8
Q13043	Serine/threonine-protein kinase 4 OS=Homo sapiens GN=STK4 PE=1 SV=2	55	28	120.3	124.2	123.5	130.1	91.8	88.7	60.5
Q13045	Protein flightless-1 homolog OS=Homo sapiens GN=FLII PE=1 SV=2	42	59	82.6	86.1	95.3	81.8	91.4	109.5	138.3
Q13057	Bifunctional coenzyme A synthase OS=Homo sapiens GN=COASY PE=1 SV=4	18	9	179.2	50.4	110.4	91.4	55.4	89.6	56.5
Q13085	Acetyl-CoA carboxylase 1 OS=Homo sapiens GN=ACACA PE=1 SV=2	25	52	120.1	132.8	117.6	106.5	74.6	77.2	80.8
Q13094	Lymphocyte cytosolic protein 2 OS=Homo sapiens GN=LCP2 PE=1 SV=1	45	25	85.5	69.7	108.4	124.4	100.1	126.3	96.8
Q13098	COP9 signalosome complex subunit 1 OS=Homo sapiens GN=GPS1 PE=1 SV=4	48	25	82.8	90.5	99.4	86.8	86.8	134.2	117.7
Q13107	Ubiquitin carboxyl-terminal hydrolase 4 OS=Homo sapiens GN=USP4 PE=1 SV=3	18	14	136.4	143.8	116.5	110.3	76.9	85.7	64.2
Q13111	Chromatin assembly factor 1 subunit A OS=Homo sapiens GN=CHAF1A PE=1 SV=2	22	21	166.2	184.2	123.6	62.3	70.4	52.8	53.2
Q13112	Chromatin assembly factor 1 subunit B OS=Homo sapiens GN=CHAF1B PE=1 SV=1	25	13	115.2	128.9	107.4	82.4	83.9	75.8	95.0
Q13123	Protein Red OS=Homo sapiens GN=IK PE=1 SV=3	61	40	49.4	41.3	53.9	65.0	111.5	177.6	199.8
Q13131	5'-AMP-activated protein kinase catalytic subunit alpha-1 OS=Homo sapiens GN=PRKAA1 PE=1 SV=4	41	24	106.3	119.6	137.0	133.4	102.4	81.3	53.5
Q13136	Liprin-alpha-1 OS=Homo sapiens GN=PPFIA1 PE=1 SV=1	45	55	66.4	80.9	110.9	115.6	120.2	89.6	106.8
Q13137	Calcium-binding and coiled-coil domain-containing protein 2 OS=Homo sapiens GN=CALCOCO2 PE=1 SV=1	44	23	98.5	107.2	142.2	139.3	159.0	99.8	62.9
Q13144	Translation initiation factor eIF-2B subunit epsilon OS=Homo sapiens GN=EIF2B5 PE=1 SV=3	22	13	95.5	62.0	104.0	113.2	89.0	139.6	97.6
Q13148	TAR DNA-binding protein 43 OS=Homo sapiens GN=TARDBP PE=1 SV=1	41	15	82.2	99.6	91.2	82.7	101.3	110.3	114.8
Q13151	Heterogeneous nuclear ribonucleoprotein A0 OS=Homo sapiens GN=HNRNPA0 PE=1 SV=1	65	21	53.8	44.3	51.4	63.3	115.2	170.0	167.4
Q13153	Serine/threonine-protein kinase PAK 1 OS=Homo sapiens GN=PAK1 PE=1 SV=2	56	31	98.2	119.6	137.0	120.8	110.3	99.3	63.8
Q13155	Aminoacyl tRNA synthase complex-interacting multifunctional protein 2 OS=Homo sapiens GN=AIMP2 PE=1 SV=2	43	15	45.6	52.8	62.1	51.0	67.0	124.6	198.6
Q13158	FAS-associated death domain protein OS=Homo sapiens GN=FADD PE=1 SV=1	35	6	132.4	52.3	128.4	114.1	95.8	161.9	84.3
Q13162	Peroxiredoxin-4 OS=Homo sapiens GN=PRDX4 PE=1 SV=1	68	17	85.0	45.7	146.4	146.9	181.0	54.6	17.4
Q13177	Serine/threonine-protein kinase PAK 2 OS=Homo sapiens GN=PAK2 PE=1 SV=3	67	40	102.9	119.1	115.7	118.7	84.1	103.3	71.3
Q13185	Chromobox protein homolog 3 OS=Homo sapiens GN=CBX3 PE=1 SV=4	55	15	93.3	66.6	98.5	103.1	71.8	135.0	101.1
Q13190	Syntaxin-5 OS=Homo sapiens GN=STX5 PE=1 SV=2	57	18	76.8	119.4	150.2	146.7	135.2	60.9	60.4
Q13200	26S proteasome non-ATPase regulatory subunit 2 OS=Homo sapiens GN=PSMD2 PE=1 SV=3	54	46	106.1	105.4	102.7	103.4	72.4	105.9	110.8
Q13206	Probable ATP-dependent RNA helicase DDX10 OS=Homo sapiens GN=DDX10 PE=1 SV=2	40	31	82.1	92.9	70.4	74.8	85.6	116.7	163.9
Q13217	DnaJ homolog subfamily C member 3 OS=Homo sapiens GN=DNAJC3 PE=1 SV=1	62	37	74.6	94.4	161.0	194.5	196.3	55.6	23.9
Q13239	Src-like-adapter OS=Homo sapiens GN=SLA PE=1 SV=3	42	10	105.6	138.3	147.6	128.5	111.8	61.7	60.4
Q13242	Serine/arginine-rich splicing factor 9 OS=Homo sapiens GN=SRSF9 PE=1 SV=1	71	25	65.8	44.9	53.9	65.6	101.3	146.6	196.3
Q13243	Serine/arginine-rich splicing factor 5 OS=Homo sapiens GN=SRSF5 PE=1 SV=1	51	18	57.8	54.7	56.1	66.7	100.2	145.3	174.7
Q13247	Serine/arginine-rich splicing factor 6 OS=Homo sapiens GN=SRSF6 PE=1 SV=2	50	26	37.4	25.6	44.4	71.0	84.9	164.2	225.0
Q13257	Mitotic spindle assembly checkpoint protein MAD2A OS=Homo sapiens GN=MAD2L1 PE=1 SV=1	27	9	113.8	82.5	116.4	126.0	66.5	84.8	81.1
Q13263	Transcription intermediary factor 1-beta OS=Homo sapiens GN=TRIM28 PE=1 SV=5	69	52	91.7	103.0	96.6	94.9	72.5	121.1	100.5
Q13277	Syntaxin-3 OS=Homo sapiens GN=STX3 PE=1 SV=3	39	13	50.7	59.7	109.9	158.7	128.8	128.1	90.4
Q13283	Ras GTPase-activating protein-binding protein 1 OS=Homo sapiens GN=G3BP1 PE=1 SV=1	58	32	28.2	36.9	51.2	68.6	155.1	182.5	162.7
Q13287	N-myc-interactor OS=Homo sapiens GN=NMI PE=1 SV=2	75	22	73.4	75.5	109.7	157.1	126.5	135.9	81.4
Q13303	Voltage-gated potassium channel subunit beta-2 OS=Homo sapiens GN=KCNAB2 PE=1 SV=2	71	29	109.4	84.4	122.0	111.6	112.4	99.7	104.7
Q13308	Inactive tyrosine-protein kinase 7 OS=Homo sapiens GN=PTK7 PE=1 SV=2	46	49	74.7	116.3	165.7	172.6	160.1	65.9	29.6
Q13309	S-phase kinase-associated protein 2 OS=Homo sapiens GN=SKP2 PE=1 SV=2	19	8	127.7	128.9	117.9	102.2	78.0	89.5	72.2
Q13310	Polyadenylate-binding protein 4 OS=Homo sapiens GN=PABPC4 PE=1 SV=1	70	55	35.7	32.1	55.0	65.1	128.9	174.5	182.3
Q13332	Receptor-type tyrosine-protein phosphatase S OS=Homo sapiens GN=PTPRS PE=1 SV=3	27	38	76.4	85.4	131.7	162.5	159.7	89.1	65.7
Q13347	Eukaryotic translation initiation factor 3 subunit I OS=Homo sapiens GN=EIF3I PE=1 SV=1	73	22	66.0	60.3	74.9	83.8	93.8	187.0	137.6
Q13356	Peptidyl-prolyl cis-trans isomerase-like 2 OS=Homo sapiens GN=PPIL2 PE=1 SV=1	46	27	96.2	108.1	83.6	80.9	110.6	95.6	144.5
Q13363	C-terminal-binding protein 1 OS=Homo sapiens GN=CTBP1 PE=1 SV=2	34	16	124.8	167.7	125.9	98.3	66.2	91.3	65.5
Q13370	cGMP-inhibited 3',5'-cyclic phosphodiesterase B OS=Homo sapiens GN=PDE3B PE=1 SV=2	26	23	67.4	85.9	140.4	166.2	198.9	85.8	51.3
Q13395	Probable methyltransferase TARBP1 OS=Homo sapiens GN=TARBP1 PE=1 SV=1	17	22	121.1	110.9	108.7	107.4	95.2	87.0	95.6
Q13409	Cytoplasmic dynein 1 intermediate chain 2 OS=Homo sapiens GN=DYNC1I2 PE=1 SV=3	39	23	127.4	161.6	115.9	96.7	81.5	46.5	79.2
Q13416	Origin recognition complex subunit 2 OS=Homo sapiens GN=ORC2 PE=1 SV=2	22	13	123.6	115.5	101.3	86.4	74.9	80.6	107.5
Q13418	Integrin-linked protein kinase OS=Homo sapiens GN=ILK PE=1 SV=2	41	22	108.0	114.2	151.6	122.6	134.5	75.6	65.2
Q13422	DNA-binding protein Ikaros OS=Homo sapiens GN=IKZF1 PE=1 SV=1	45	20	143.2	149.3	148.9	106.4	75.7	43.2	43.7
Q13423	NAD(P) transhydrogenase, mitochondrial OS=Homo sapiens GN=NNT PE=1 SV=3	46	61	261.7	266.0	102.8	28.9	9.4	4.7	3.6
Q13425	Beta-2-syntrophin OS=Homo sapiens GN=SNTB2 PE=1 SV=1	45	23	84.5	78.5	174.0	224.0	151.3	52.1	21.8
Q13426	DNA repair protein XRCC4 OS=Homo sapiens GN=XRCC4 PE=1 SV=2	44	20	89.9	77.9	117.4	112.7	112.4	104.4	99.9
Q13427	Peptidyl-prolyl cis-trans isomerase G OS=Homo sapiens GN=PPIG PE=1 SV=2	30	32	45.3	32.8	44.2	57.6	99.8	163.7	216.3
Q13428	Treacle protein OS=Homo sapiens GN=TCOF1 PE=1 SV=3	56	111	101.0	119.0	107.3	85.4	102.2	86.7	88.1
Q13435	Splicing factor 3B subunit 2 OS=Homo sapiens GN=SF3B2 PE=1 SV=2	55	65	37.5	38.4	45.6	65.7	95.3	157.2	212.8
Q13438	Protein OS-9 OS=Homo sapiens GN=OS9 PE=1 SV=1	41	31	72.4	115.5	138.2	184.0	175.0	60.1	25.2
Q13439	Golgin subfamily A member 4 OS=Homo sapiens GN=GOLGA4 PE=1 SV=1	30	70	98.4	122.8	115.3	108.0	82.8	113.1	108.9
Q13442	28 kDa heat- and acid-stable phosphoprotein OS=Homo sapiens GN=PDAP1 PE=1 SV=1	77	30	44.9	40.7	52.7	78.3	76.0	138.1	215.5
Q13449	Limbic system-associated membrane protein OS=Homo sapiens GN=LSAMP PE=1 SV=2	47	16	66.8	118.3	138.1	147.4	163.5	100.8	65.2
Q13451	Peptidyl-prolyl cis-trans isomerase FKBP5 OS=Homo sapiens GN=FKBP5 PE=1 SV=2	53	28	120.4	125.5	108.7	115.4	72.6	97.8	78.0
Q13459	Unconventional myosin-IXb OS=Homo sapiens GN=MYO9B PE=1 SV=3	29	60	55.3	62.2	62.7	60.9	72.0	109.8	210.2
Q13464	Rho-associated protein kinase 1 OS=Homo sapiens GN=ROCK1 PE=1 SV=1	53	81	102.3	124.8	103.6	94.4	80.5	97.6	92.0
Q13472	DNA topoisomerase 3-alpha OS=Homo sapiens GN=TOP3A PE=1 SV=1	23	19	169.6	205.4	104.1	62.9	71.7	60.9	80.9
Q13492	Phosphatidylinositol-binding clathrin assembly protein OS=Homo sapiens GN=PICALM PE=1 SV=2	32	20	90.5	166.4	149.7	124.2	100.5	44.7	40.8
Q13496	Myotubularin OS=Homo sapiens GN=MTM1 PE=1 SV=2	22	14	92.3	155.0	124.6	134.8	108.2	91.6	84.7
Q13501	Sequestosome-1 OS=Homo sapiens GN=SQSTM1 PE=1 SV=1	44	10	125.3	162.4	137.2	85.6	93.6	82.4	75.4
Q13505	Metaxin-1 OS=Homo sapiens GN=MTX1 PE=1 SV=2	32	16	270.8	130.9	138.1	45.9	19.6	10.1	5.7
Q13510	Acid ceramidase OS=Homo sapiens GN=ASAH1 PE=1 SV=5	31	13	68.9	56.1	179.9	252.8	200.0	54.5	19.0
Q13523	Serine/threonine-protein kinase PRP4 homolog OS=Homo sapiens GN=PRPF4B PE=1 SV=3	43	52	32.8	26.2	42.5	58.1	128.4	175.0	217.6
Q13526	Peptidyl-prolyl cis-trans isomerase NIMA-interacting 1 OS=Homo sapiens GN=PIN1 PE=1 SV=1	71	10	86.7	40.8	102.2	108.8	93.5	151.5	110.1
Q13535	Serine/threonine-protein kinase ATR OS=Homo sapiens GN=ATR PE=1 SV=3	15	35	104.5	121.6	122.9	108.8	120.5	92.2	112.9
Q13547	Histone deacetylase 1 OS=Homo sapiens GN=HDAC1 PE=1 SV=1	55	25	123.4	81.9	113.3	120.3	69.5	98.9	98.4
Q13555	Calcium/calmodulin-dependent protein kinase type II subunit gamma OS=Homo sapiens GN=CAMK2G PE=1 SV=3	32	17	112.5	95.7	103.1	89.8	118.4	104.6	84.2
Q13561	Dynactin subunit 2 OS=Homo sapiens GN=DCTN2 PE=1 SV=4	71	38	94.7	87.8	109.6	120.3	96.6	120.2	84.4
Q13564	NEDD8-activating enzyme E1 regulatory subunit OS=Homo sapiens GN=NAE1 PE=1 SV=1	35	20	108.0	124.2	109.6	106.0	78.3	100.6	76.8
Q13573	SNW domain-containing protein 1 OS=Homo sapiens GN=SNW1 PE=1 SV=1	58	35	52.2	47.7	51.8	56.9	86.8	143.6	194.9
Q13574	Diacylglycerol kinase zeta OS=Homo sapiens GN=DGKZ PE=1 SV=3	30	28	103.3	129.3	119.0	80.8	100.9	100.1	110.8
Q13576	Ras GTPase-activating-like protein IQGAP2 OS=Homo sapiens GN=IQGAP2 PE=1 SV=4	55	102	117.0	136.5	130.8	128.1	96.4	62.3	58.8
Q13586	Stromal interaction molecule 1 OS=Homo sapiens GN=STIM1 PE=1 SV=3	55	44	62.9	61.4	139.7	187.8	188.2	82.1	33.7
Q13588	GRB2-related adapter protein OS=Homo sapiens GN=GRAP PE=1 SV=1	52	9	106.1	134.4	126.0	118.9	108.3	78.3	55.9
Q13595	Transformer-2 protein homolog alpha OS=Homo sapiens GN=TRA2A PE=1 SV=1	56	17	34.2	34.2	34.1	62.7	81.2	205.3	203.0
Q13596	Sorting nexin-1 OS=Homo sapiens GN=SNX1 PE=1 SV=3	44	23	104.8	116.5	116.0	128.9	83.9	109.1	80.3
Q13601	KRR1 small subunit processome component homolog OS=Homo sapiens GN=KRR1 PE=1 SV=4	42	22	51.6	43.0	55.2	64.6	115.7	130.8	207.5
Q13608	Peroxisome assembly factor 2 OS=Homo sapiens GN=PEX6 PE=1 SV=2	32	23	87.0	52.2	177.6	222.9	172.0	60.2	31.5
Q13610	Periodic tryptophan protein 1 homolog OS=Homo sapiens GN=PWP1 PE=1 SV=1	27	15	67.2	88.1	69.0	73.7	110.3	158.0	159.1
Q13613	Myotubularin-related protein 1 OS=Homo sapiens GN=MTMR1 PE=1 SV=4	30	18	90.7	118.5	101.5	84.3	95.4	86.4	101.5
Q13616	Cullin-1 OS=Homo sapiens GN=CUL1 PE=1 SV=2	42	38	73.5	81.1	88.6	105.5	92.3	114.5	154.1
Q13617	Cullin-2 OS=Homo sapiens GN=CUL2 PE=1 SV=2	47	35	90.1	88.7	101.0	79.5	89.8	97.7	131.2
Q13618	Cullin-3 OS=Homo sapiens GN=CUL3 PE=1 SV=2	57	50	78.9	84.4	95.1	107.0	112.0	111.3	123.5
Q13619	Cullin-4A OS=Homo sapiens GN=CUL4A PE=1 SV=3	37	33	93.1	87.9	87.9	95.7	79.1	112.1	121.2
Q13620	Cullin-4B OS=Homo sapiens GN=CUL4B PE=1 SV=4	36	34	98.6	116.2	103.0	105.8	83.4	113.8	133.0
Q13625	Apoptosis-stimulating of p53 protein 2 OS=Homo sapiens GN=TP53BP2 PE=1 SV=2	26	26	85.5	118.5	97.6	89.2	84.2	101.2	120.3
Q13627	Dual specificity tyrosine-phosphorylation-regulated kinase 1A OS=Homo sapiens GN=DYRK1A PE=1 SV=2	30	20	86.2	90.8	99.1	116.7	88.7	99.2	111.0
Q13630	GDP-L-fucose synthase OS=Homo sapiens GN=TSTA3 PE=1 SV=1	27	9	101.5	117.4	119.3	119.8	88.6	110.0	67.0
Q13642	Four and a half LIM domains protein 1 OS=Homo sapiens GN=FHL1 PE=1 SV=4	33	11	96.5	143.3	101.9	109.6	75.4	107.3	75.1
Q13685	Angio-associated migratory cell protein OS=Homo sapiens GN=AAMP PE=1 SV=2	20	8	95.7	124.3	113.2	116.1	60.6	111.6	70.7
Q13724	Mannosyl-oligosaccharide glucosidase OS=Homo sapiens GN=MOGS PE=1 SV=5	38	30	73.5	94.1	150.0	182.1	203.4	57.0	25.4
Q13740	CD166 antigen OS=Homo sapiens GN=ALCAM PE=1 SV=2	49	30	84.2	145.9	163.5	183.9	126.0	51.7	24.1
Q13765	Nascent polypeptide-associated complex subunit alpha OS=Homo sapiens GN=NACA PE=1 SV=1	39	9	52.0	65.9	73.6	91.4	136.5	178.1	107.3
Q13769	THO complex subunit 5 homolog OS=Homo sapiens GN=THOC5 PE=1 SV=2	41	36	64.3	72.6	70.2	72.4	134.2	130.5	150.4
Q13795	ADP-ribosylation factor-related protein 1 OS=Homo sapiens GN=ARFRP1 PE=1 SV=1	36	7	76.5	168.5	175.2	144.1	144.6	53.0	62.4
Q13813	Spectrin alpha chain, non-erythrocytic 1 OS=Homo sapiens GN=SPTAN1 PE=1 SV=3	80	261	95.4	89.1	142.8	151.4	112.2	60.9	61.8
Q13823	Nucleolar GTP-binding protein 2 OS=Homo sapiens GN=GNL2 PE=1 SV=1	39	36	28.6	28.7	28.0	36.5	64.5	156.0	267.2
Q13838	Spliceosome RNA helicase DDX39B OS=Homo sapiens GN=DDX39B PE=1 SV=1	50	28	77.8	56.6	82.7	96.4	103.1	158.1	138.0
Q13867	Bleomycin hydrolase OS=Homo sapiens GN=BLMH PE=1 SV=1	35	21	77.9	73.9	85.3	120.6	85.4	135.9	136.5
Q13868	Exosome complex component RRP4 OS=Homo sapiens GN=EXOSC2 PE=1 SV=2	44	12	43.3	31.3	51.3	71.9	86.0	126.7	213.8
Q13884	Beta-1-syntrophin OS=Homo sapiens GN=SNTB1 PE=1 SV=3	40	25	78.9	122.9	166.9	200.1	138.4	44.1	21.2
Q13889	General transcription factor IIH subunit 3 OS=Homo sapiens GN=GTF2H3 PE=1 SV=2	26	8	85.0	60.1	75.2	90.8	100.0	128.5	146.5
Q13895	Bystin OS=Homo sapiens GN=BYSL PE=1 SV=3	60	30	64.8	50.6	59.8	69.8	69.8	124.9	208.2
Q13907	Isopentenyl-diphosphate Delta-isomerase 1 OS=Homo sapiens GN=IDI1 PE=1 SV=2	25	6	176.8	189.8	97.0	68.7	49.4	71.5	51.4
Q13948	Protein CASP OS=Homo sapiens GN=CUX1 PE=1 SV=2	60	50	72.3	123.4	168.2	143.4	138.4	74.4	58.7
Q13951	Core-binding factor subunit beta OS=Homo sapiens GN=CBFB PE=1 SV=2	55	16	114.1	82.5	107.3	107.0	100.6	115.0	119.6
Q14004	Cyclin-dependent kinase 13 OS=Homo sapiens GN=CDK13 PE=1 SV=2	36	54	49.5	50.9	66.6	77.3	124.3	148.5	164.4
Q14005	Pro-interleukin-16 OS=Homo sapiens GN=IL16 PE=1 SV=4	20	23	110.9	166.9	110.9	93.7	80.0	70.8	80.8
Q14008	Cytoskeleton-associated protein 5 OS=Homo sapiens GN=CKAP5 PE=1 SV=3	59	132	79.3	77.7	86.1	80.9	115.7	118.5	133.0
Q14011	Cold-inducible RNA-binding protein OS=Homo sapiens GN=CIRBP PE=1 SV=1	57	12	19.9	18.5	40.7	76.5	112.0	210.2	202.1
Q14019	Coactosin-like protein OS=Homo sapiens GN=COTL1 PE=1 SV=3	66	17	109.0	113.4	97.3	120.4	73.2	128.8	83.4
Q14103	Heterogeneous nuclear ribonucleoprotein D0 OS=Homo sapiens GN=HNRNPD PE=1 SV=1	55	37	29.7	25.9	37.5	52.9	101.3	178.8	212.4
Q14114	Low-density lipoprotein receptor-related protein 8 OS=Homo sapiens GN=LRP8 PE=1 SV=4	25	24	47.0	81.0	90.2	113.3	150.7	112.0	114.3
Q14118	Dystroglycan OS=Homo sapiens GN=DAG1 PE=1 SV=2	22	17	89.4	125.7	138.5	147.3	114.2	63.1	50.2
Q14126	Desmoglein-2 OS=Homo sapiens GN=DSG2 PE=1 SV=2	46	37	71.9	108.0	154.8	160.6	151.5	71.0	32.7
Q14137	Ribosome biogenesis protein BOP1 OS=Homo sapiens GN=BOP1 PE=1 SV=2	31	24	99.6	91.0	77.0	64.4	89.9	119.8	141.6
Q14139	Ubiquitin conjugation factor E4 A OS=Homo sapiens GN=UBE4A PE=1 SV=2	24	27	95.9	141.6	145.2	149.3	139.1	64.0	42.8
Q14141	Septin-6 OS=Homo sapiens GN=SEPT6 PE=1 SV=4	63	41	100.2	105.4	154.4	170.3	119.2	64.0	42.5
Q14145	Kelch-like ECH-associated protein 1 OS=Homo sapiens GN=KEAP1 PE=1 SV=2	24	14	119.4	96.4	124.8	125.2	78.6	109.6	86.6
Q14151	Scaffold attachment factor B2 OS=Homo sapiens GN=SAFB2 PE=1 SV=1	38	46	46.1	54.0	46.6	51.9	89.0	142.5	218.0
Q14152	Eukaryotic translation initiation factor 3 subunit A OS=Homo sapiens GN=EIF3A PE=1 SV=1	59	108	53.2	43.0	67.7	90.2	97.3	156.1	162.4
Q14155	Rho guanine nucleotide exchange factor 7 OS=Homo sapiens GN=ARHGEF7 PE=1 SV=2	34	29	80.0	101.8	97.3	128.6	85.4	95.5	107.8
Q14156	Protein EFR3 homolog A OS=Homo sapiens GN=EFR3A PE=1 SV=2	29	22	75.1	137.7	152.7	153.5	154.2	56.8	36.4
Q14157	Ubiquitin-associated protein 2-like OS=Homo sapiens GN=UBAP2L PE=1 SV=2	45	47	34.7	47.3	60.4	70.4	158.4	154.5	151.7
Q14160	Protein scribble homolog OS=Homo sapiens GN=SCRIB PE=1 SV=4	41	60	77.7	136.7	143.7	147.5	129.2	54.3	28.3
Q14161	ARF GTPase-activating protein GIT2 OS=Homo sapiens GN=GIT2 PE=1 SV=2	55	39	86.6	95.7	112.4	115.7	105.3	98.3	92.4
Q14165	Malectin OS=Homo sapiens GN=MLEC PE=1 SV=1	59	21	79.7	84.0	141.4	210.5	188.2	49.6	22.1
Q14166	Tubulin--tyrosine ligase-like protein 12 OS=Homo sapiens GN=TTLL12 PE=1 SV=2	42	28	121.2	112.9	113.5	98.4	66.4	99.7	62.1
Q14168	MAGUK p55 subfamily member 2 OS=Homo sapiens GN=MPP2 PE=1 SV=3	40	23	88.2	138.5	174.6	177.9	131.8	51.4	28.4
Q14181	DNA polymerase alpha subunit B OS=Homo sapiens GN=POLA2 PE=1 SV=2	19	11	120.3	156.8	112.3	97.6	77.1	92.7	83.8
Q14191	Werner syndrome ATP-dependent helicase OS=Homo sapiens GN=WRN PE=1 SV=2	27	37	74.7	105.5	91.8	107.6	99.6	99.5	113.3
Q14192	Four and a half LIM domains protein 2 OS=Homo sapiens GN=FHL2 PE=1 SV=3	44	12	128.5	130.8	109.0	69.3	103.6	95.4	80.4
Q14203	Dynactin subunit 1 OS=Homo sapiens GN=DCTN1 PE=1 SV=3	57	79	103.9	128.8	111.0	105.5	85.5	92.4	82.5
Q14204	Cytoplasmic dynein 1 heavy chain 1 OS=Homo sapiens GN=DYNC1H1 PE=1 SV=5	54	275	112.7	120.7	113.0	105.6	91.6	69.6	99.1
Q14232	Translation initiation factor eIF-2B subunit alpha OS=Homo sapiens GN=EIF2B1 PE=1 SV=1	49	14	69.9	39.8	87.3	129.9	99.3	166.7	114.8
Q14240	Eukaryotic initiation factor 4A-II OS=Homo sapiens GN=EIF4A2 PE=1 SV=2	69	30	66.7	53.9	77.9	114.9	105.9	161.0	125.5
Q14241	Transcription elongation factor B polypeptide 3 OS=Homo sapiens GN=TCEB3 PE=1 SV=2	49	50	44.5	54.7	54.2	61.8	93.2	140.8	199.6
Q14247	Src substrate cortactin OS=Homo sapiens GN=CTTN PE=1 SV=2	60	37	96.0	144.0	94.8	107.1	70.0	100.2	58.7
Q14254	Flotillin-2 OS=Homo sapiens GN=FLOT2 PE=1 SV=2	71	36	63.2	109.9	162.1	200.6	150.5	57.5	25.1
Q14257	Reticulocalbin-2 OS=Homo sapiens GN=RCN2 PE=1 SV=1	60	20	82.3	90.4	120.3	223.9	165.4	52.4	22.3
Q14258	E3 ubiquitin/ISG15 ligase TRIM25 OS=Homo sapiens GN=TRIM25 PE=1 SV=2	47	32	53.9	51.3	64.4	63.5	113.2	152.8	148.5
Q14289	Protein-tyrosine kinase 2-beta OS=Homo sapiens GN=PTK2B PE=1 SV=2	29	26	117.2	154.1	120.1	89.2	86.2	109.8	78.5
Q14318	Peptidyl-prolyl cis-trans isomerase FKBP8 OS=Homo sapiens GN=FKBP8 PE=1 SV=2	57	23	111.0	125.8	139.7	141.6	148.9	53.4	27.5
Q14320	Protein FAM50A OS=Homo sapiens GN=FAM50A PE=1 SV=2	35	16	66.2	43.8	78.9	113.8	84.8	204.9	145.5
Q14331	Protein FRG1 OS=Homo sapiens GN=FRG1 PE=1 SV=1	51	17	66.3	54.2	68.9	73.4	111.7	159.4	177.4
Q14344	Guanine nucleotide-binding protein subunit alpha-13 OS=Homo sapiens GN=GNA13 PE=1 SV=2	59	27	63.8	59.6	148.3	201.2	174.9	83.2	34.9
Q14353	Guanidinoacetate N-methyltransferase OS=Homo sapiens GN=GAMT PE=1 SV=1	39	8	98.1	33.6	119.7	83.1	93.8	177.6	78.3
Q14376	UDP-glucose 4-epimerase OS=Homo sapiens GN=GALE PE=1 SV=2	33	10	119.8	165.5	127.5	89.5	79.8	92.8	55.6
Q14444	Caprin-1 OS=Homo sapiens GN=CAPRIN1 PE=1 SV=2	39	34	25.2	30.5	42.9	67.7	136.6	176.0	175.2
Q14493	Histone RNA hairpin-binding protein OS=Homo sapiens GN=SLBP PE=1 SV=1	43	18	60.0	46.2	63.9	68.2	105.3	170.1	174.0
Q14498	RNA-binding protein 39 OS=Homo sapiens GN=RBM39 PE=1 SV=2	55	29	37.3	22.9	53.4	68.5	119.3	168.7	209.1
Q14517	Protocadherin Fat 1 OS=Homo sapiens GN=FAT1 PE=1 SV=2	17	71	75.8	124.0	138.7	148.1	159.6	67.2	41.9
Q14527	Helicase-like transcription factor OS=Homo sapiens GN=HLTF PE=1 SV=2	55	64	43.5	45.5	48.9	47.9	95.4	140.4	194.2
Q14534	Squalene monooxygenase OS=Homo sapiens GN=SQLE PE=1 SV=3	39	17	68.2	81.9	128.5	195.0	184.8	76.8	42.5
Q14554	Protein disulfide-isomerase A5 OS=Homo sapiens GN=PDIA5 PE=1 SV=1	46	32	67.9	99.1	143.0	189.7	191.3	61.8	22.4
Q14558	Phosphoribosyl pyrophosphate synthase-associated protein 1 OS=Homo sapiens GN=PRPSAP1 PE=1 SV=2	46	14	78.2	102.0	87.0	109.8	69.1	120.0	100.4
Q14562	ATP-dependent RNA helicase DHX8 OS=Homo sapiens GN=DHX8 PE=1 SV=1	39	48	42.7	54.7	55.7	56.7	130.6	145.5	215.2
Q14566	DNA replication licensing factor MCM6 OS=Homo sapiens GN=MCM6 PE=1 SV=1	55	61	122.6	129.9	111.7	108.0	65.7	92.4	83.9
Q14571	Inositol 1,4,5-trisphosphate receptor type 2 OS=Homo sapiens GN=ITPR2 PE=1 SV=2	34	100	73.2	102.1	148.7	170.7	177.7	60.6	35.7
Q14573	Inositol 1,4,5-trisphosphate receptor type 3 OS=Homo sapiens GN=ITPR3 PE=1 SV=2	28	68	74.5	118.4	149.0	171.9	166.8	56.4	31.2
Q14642	Type I inositol 1,4,5-trisphosphate 5-phosphatase OS=Homo sapiens GN=INPP5A PE=1 SV=1	20	10	71.0	118.4	179.7	245.3	158.4	45.0	23.9
Q14643	Inositol 1,4,5-trisphosphate receptor type 1 OS=Homo sapiens GN=ITPR1 PE=1 SV=3	30	76	70.5	110.9	142.2	159.5	171.2	63.3	35.6
Q14644	Ras GTPase-activating protein 3 OS=Homo sapiens GN=RASA3 PE=1 SV=3	53	44	67.5	118.2	155.6	152.6	154.6	63.1	31.5
Q14651	Plastin-1 OS=Homo sapiens GN=PLS1 PE=1 SV=2	37	21	97.3	106.1	104.7	99.0	84.2	121.7	84.5
Q14669	E3 ubiquitin-protein ligase TRIP12 OS=Homo sapiens GN=TRIP12 PE=1 SV=1	31	52	114.1	117.6	102.2	85.7	95.1	97.8	111.0
Q14671	Pumilio homolog 1 OS=Homo sapiens GN=PUM1 PE=1 SV=3	36	40	40.1	50.5	52.6	67.7	117.7	139.7	174.2
Q14676	Mediator of DNA damage checkpoint protein 1 OS=Homo sapiens GN=MDC1 PE=1 SV=3	36	49	112.9	115.9	100.9	69.9	73.3	78.4	105.6
Q14677	Clathrin interactor 1 OS=Homo sapiens GN=CLINT1 PE=1 SV=1	44	36	50.1	50.8	66.3	73.3	100.8	141.6	167.8
Q14680	Maternal embryonic leucine zipper kinase OS=Homo sapiens GN=MELK PE=1 SV=3	30	18	118.9	167.4	117.9	73.5	120.1	75.8	88.5
Q14683	Structural maintenance of chromosomes protein 1A OS=Homo sapiens GN=SMC1A PE=1 SV=2	60	92	125.4	86.5	106.8	90.0	95.8	94.7	103.8
Q14684	Ribosomal RNA processing protein 1 homolog B OS=Homo sapiens GN=RRP1B PE=1 SV=3	56	41	64.5	58.3	62.2	61.9	107.4	145.2	170.6
Q14687	Genetic suppressor element 1 OS=Homo sapiens GN=GSE1 PE=1 SV=3	30	30	71.0	86.6	88.7	78.6	84.7	132.3	150.0
Q14690	Protein RRP5 homolog OS=Homo sapiens GN=PDCD11 PE=1 SV=3	27	50	115.4	112.9	83.0	73.0	78.5	78.5	124.3
Q14691	DNA replication complex GINS protein PSF1 OS=Homo sapiens GN=GINS1 PE=1 SV=1	50	11	106.4	126.6	114.8	104.5	73.1	121.0	83.1
Q14692	Ribosome biogenesis protein BMS1 homolog OS=Homo sapiens GN=BMS1 PE=1 SV=1	25	33	65.7	50.7	56.6	58.8	88.4	137.1	204.6
Q14694	Ubiquitin carboxyl-terminal hydrolase 10 OS=Homo sapiens GN=USP10 PE=1 SV=2	64	41	36.5	46.2	55.4	76.8	139.4	176.7	156.9
Q14696	LDLR chaperone MESD OS=Homo sapiens GN=MESDC2 PE=1 SV=2	57	16	75.1	112.6	151.5	155.0	185.5	63.5	26.8
Q14697	Neutral alpha-glucosidase AB OS=Homo sapiens GN=GANAB PE=1 SV=3	55	52	51.1	58.2	121.6	250.2	188.8	91.9	28.1
Q14699	Raftlin OS=Homo sapiens GN=RFTN1 PE=1 SV=4	55	36	74.4	119.0	174.5	185.0	161.4	50.7	19.7
Q14738	Serine/threonine-protein phosphatase 2A 56 kDa regulatory subunit delta isoform OS=Homo sapiens GN=PPP2R5D PE=1 SV=1	39	30	61.0	58.0	64.7	55.0	99.3	145.7	118.4
Q14739	Lamin-B receptor OS=Homo sapiens GN=LBR PE=1 SV=2	28	26	106.2	99.9	146.3	188.3	147.0	50.2	27.6
Q14746	Conserved oligomeric Golgi complex subunit 2 OS=Homo sapiens GN=COG2 PE=1 SV=1	29	21	139.9	179.2	144.1	103.1	76.0	77.3	82.3
Q14761	Protein tyrosine phosphatase receptor type C-associated protein OS=Homo sapiens GN=PTPRCAP PE=1 SV=1	25	5	67.8	103.3	156.3	157.4	161.8	60.9	35.0
Q14764	Major vault protein OS=Homo sapiens GN=MVP PE=1 SV=4	34	25	50.3	55.7	54.9	66.5	86.4	145.9	207.3
Q14789	Golgin subfamily B member 1 OS=Homo sapiens GN=GOLGB1 PE=1 SV=2	69	231	70.8	107.4	153.4	156.7	128.0	73.0	58.1
Q14790	Caspase-8 OS=Homo sapiens GN=CASP8 PE=1 SV=1	43	17	122.3	150.2	106.0	107.2	72.9	88.2	73.1
Q14807	Kinesin-like protein KIF22 OS=Homo sapiens GN=KIF22 PE=1 SV=5	35	20	151.2	152.1	115.4	93.3	72.7	53.7	65.8
Q14839	Chromodomain-helicase-DNA-binding protein 4 OS=Homo sapiens GN=CHD4 PE=1 SV=2	39	73	129.7	111.2	108.0	86.7	71.4	73.0	117.1
Q14847	LIM and SH3 domain protein 1 OS=Homo sapiens GN=LASP1 PE=1 SV=2	61	20	100.9	122.2	117.3	117.9	99.2	107.0	68.4
Q14849	StAR-related lipid transfer protein 3 OS=Homo sapiens GN=STARD3 PE=1 SV=2	19	9	64.3	116.1	138.1	177.3	162.3	71.9	48.3
Q14966	Zinc finger protein 638 OS=Homo sapiens GN=ZNF638 PE=1 SV=2	38	72	72.2	57.9	61.1	71.0	100.6	137.4	174.2
Q14974	Importin subunit beta-1 OS=Homo sapiens GN=KPNB1 PE=1 SV=2	41	37	92.6	97.9	109.9	113.4	84.9	110.0	109.2
Q14978	Nucleolar and coiled-body phosphoprotein 1 OS=Homo sapiens GN=NOLC1 PE=1 SV=2	72	61	82.0	100.3	87.0	84.4	84.3	113.2	131.0
Q14980	Nuclear mitotic apparatus protein 1 OS=Homo sapiens GN=NUMA1 PE=1 SV=2	62	134	102.2	85.5	87.0	86.8	94.1	103.7	123.4
Q14997	Proteasome activator complex subunit 4 OS=Homo sapiens GN=PSME4 PE=1 SV=2	11	19	100.4	143.0	93.9	77.6	72.4	91.0	148.3
Q14BN4	Sarcolemmal membrane-associated protein OS=Homo sapiens GN=SLMAP PE=1 SV=1	57	52	83.5	93.1	128.1	154.9	164.3	83.9	45.7
Q14C86	GTPase-activating protein and VPS9 domain-containing protein 1 OS=Homo sapiens GN=GAPVD1 PE=1 SV=2	30	36	112.0	131.0	120.3	110.2	77.9	101.2	77.6
Q14CB8	Rho GTPase-activating protein 19 OS=Homo sapiens GN=ARHGAP19 PE=1 SV=1	45	22	100.1	94.5	120.8	87.8	112.2	95.9	108.9
Q14CX7	N-alpha-acetyltransferase 25, NatB auxiliary subunit OS=Homo sapiens GN=NAA25 PE=1 SV=1	35	29	48.5	46.5	67.4	84.8	160.2	156.9	152.4
Q15003	Condensin complex subunit 2 OS=Homo sapiens GN=NCAPH PE=1 SV=3	46	38	89.2	84.5	85.6	85.8	64.5	93.7	154.7
Q15004	PCNA-associated factor OS=Homo sapiens GN=KIAA0101 PE=1 SV=1	80	11	90.0	87.0	77.1	77.1	83.2	123.8	165.8
Q15005	Signal peptidase complex subunit 2 OS=Homo sapiens GN=SPCS2 PE=1 SV=3	61	22	83.2	105.9	144.2	156.9	180.7	46.4	23.3
Q15006	ER membrane protein complex subunit 2 OS=Homo sapiens GN=EMC2 PE=1 SV=1	47	15	78.8	127.6	163.4	172.2	181.5	41.7	23.6
Q15007	Pre-mRNA-splicing regulator WTAP OS=Homo sapiens GN=WTAP PE=1 SV=2	57	25	46.9	66.6	55.8	66.1	95.3	145.2	178.1
Q15008	26S proteasome non-ATPase regulatory subunit 6 OS=Homo sapiens GN=PSMD6 PE=1 SV=1	49	28	108.4	87.2	105.0	103.6	84.0	101.4	109.2
Q15018	BRISC complex subunit Abro1 OS=Homo sapiens GN=FAM175B PE=1 SV=2	51	18	122.1	170.7	131.7	97.7	83.4	104.2	69.9
Q15019	Septin-2 OS=Homo sapiens GN=SEPT2 PE=1 SV=1	70	27	94.9	122.8	155.6	175.9	106.3	52.1	36.1
Q15020	Squamous cell carcinoma antigen recognized by T-cells 3 OS=Homo sapiens GN=SART3 PE=1 SV=1	46	48	86.1	103.9	91.8	91.4	66.4	105.0	126.8
Q15021	Condensin complex subunit 1 OS=Homo sapiens GN=NCAPD2 PE=1 SV=3	50	63	99.5	83.8	97.1	87.9	73.8	88.7	151.9
Q15022	Polycomb protein SUZ12 OS=Homo sapiens GN=SUZ12 PE=1 SV=3	28	16	134.7	95.8	111.2	82.8	70.4	80.1	96.0
Q15027	Arf-GAP with coiled-coil, ANK repeat and PH domain-containing protein 1 OS=Homo sapiens GN=ACAP1 PE=1 SV=1	64	41	108.6	73.7	120.6	95.4	116.2	94.4	104.9
Q15029	116 kDa U5 small nuclear ribonucleoprotein component OS=Homo sapiens GN=EFTUD2 PE=1 SV=1	74	65	44.1	44.3	56.2	63.3	104.5	175.1	181.4
Q15031	Probable leucine--tRNA ligase, mitochondrial OS=Homo sapiens GN=LARS2 PE=1 SV=2	47	40	265.5	257.8	98.3	29.2	9.9	5.5	4.9
Q15032	R3H domain-containing protein 1 OS=Homo sapiens GN=R3HDM1 PE=1 SV=3	21	21	55.3	59.1	64.0	74.8	116.0	144.4	170.2
Q15036	Sorting nexin-17 OS=Homo sapiens GN=SNX17 PE=1 SV=1	49	21	85.8	116.7	123.6	155.1	106.4	81.5	58.0
Q15041	ADP-ribosylation factor-like protein 6-interacting protein 1 OS=Homo sapiens GN=ARL6IP1 PE=1 SV=2	15	4	88.0	148.8	158.7	133.2	179.2	83.0	50.8
Q15042	Rab3 GTPase-activating protein catalytic subunit OS=Homo sapiens GN=RAB3GAP1 PE=1 SV=3	35	33	97.5	125.6	121.4	145.1	91.8	73.0	54.9
Q15043	Zinc transporter ZIP14 OS=Homo sapiens GN=SLC39A14 PE=1 SV=3	11	5	61.8	114.3	139.4	119.5	183.1	73.8	48.8
Q15046	Lysine--tRNA ligase OS=Homo sapiens GN=KARS PE=1 SV=3	55	45	68.7	69.0	72.9	77.2	65.5	106.6	175.4
Q15050	Ribosome biogenesis regulatory protein homolog OS=Homo sapiens GN=RRS1 PE=1 SV=2	47	24	89.2	73.1	57.5	61.2	75.3	103.9	175.3
Q15052	Rho guanine nucleotide exchange factor 6 OS=Homo sapiens GN=ARHGEF6 PE=1 SV=2	52	40	94.2	84.9	116.9	104.4	109.4	117.7	97.2
Q15054	DNA polymerase delta subunit 3 OS=Homo sapiens GN=POLD3 PE=1 SV=2	44	23	104.0	155.2	106.8	72.4	69.1	82.4	108.4
Q15056	Eukaryotic translation initiation factor 4H OS=Homo sapiens GN=EIF4H PE=1 SV=5	52	17	83.7	103.2	89.8	100.7	102.3	117.0	124.2
Q15057	Arf-GAP with coiled-coil, ANK repeat and PH domain-containing protein 2 OS=Homo sapiens GN=ACAP2 PE=1 SV=3	43	33	101.1	128.0	105.4	110.5	64.6	96.6	61.4
Q15058	Kinesin-like protein KIF14 OS=Homo sapiens GN=KIF14 PE=1 SV=1	49	74	97.0	104.0	108.8	84.8	100.3	96.1	112.0
Q15061	WD repeat-containing protein 43 OS=Homo sapiens GN=WDR43 PE=1 SV=3	26	17	107.7	89.6	80.9	67.2	112.4	119.1	150.3
Q15067	Peroxisomal acyl-coenzyme A oxidase 1 OS=Homo sapiens GN=ACOX1 PE=1 SV=3	63	36	70.4	103.1	159.7	206.3	173.7	32.7	9.7
Q15070	Mitochondrial inner membrane protein OXA1L OS=Homo sapiens GN=OXA1L PE=1 SV=3	19	9	295.6	125.9	121.6	48.4	16.2	8.8	8.4
Q15075	Early endosome antigen 1 OS=Homo sapiens GN=EEA1 PE=1 SV=2	40	55	118.7	158.6	113.0	111.7	81.5	128.7	73.9
Q15084	Protein disulfide-isomerase A6 OS=Homo sapiens GN=PDIA6 PE=1 SV=1	64	30	69.9	76.7	154.3	193.6	195.0	64.4	20.9
Q15102	Platelet-activating factor acetylhydrolase IB subunit gamma OS=Homo sapiens GN=PAFAH1B3 PE=1 SV=1	40	12	97.7	68.1	108.3	126.5	73.6	150.2	81.5
Q15120	[Pyruvate dehydrogenase (acetyl-transferring)] kinase isozyme 3, mitochondrial OS=Homo sapiens GN=PDK3 PE=1 SV=1	46	22	325.8	219.2	115.1	28.6	9.9	5.9	4.7
Q15126	Phosphomevalonate kinase OS=Homo sapiens GN=PMVK PE=1 SV=3	60	11	137.2	157.1	130.6	107.1	72.4	92.8	64.3
Q15149	Plectin OS=Homo sapiens GN=PLEC PE=1 SV=3	63	355	93.9	114.8	104.8	109.5	87.1	86.7	85.6
Q15154	Pericentriolar material 1 protein OS=Homo sapiens GN=PCM1 PE=1 SV=4	54	107	74.3	68.9	65.7	59.2	85.1	137.2	174.9
Q15181	Inorganic pyrophosphatase OS=Homo sapiens GN=PPA1 PE=1 SV=2	72	21	93.0	102.3	85.5	130.8	64.4	137.8	98.6
Q15185	Prostaglandin E synthase 3 OS=Homo sapiens GN=PTGES3 PE=1 SV=1	38	8	155.7	108.6	141.6	84.0	93.6	115.5	73.9
Q15233	Non-POU domain-containing octamer-binding protein OS=Homo sapiens GN=NONO PE=1 SV=4	77	58	38.3	27.5	51.0	83.0	110.9	162.1	193.4
Q15257	Serine/threonine-protein phosphatase 2A activator OS=Homo sapiens GN=PPP2R4 PE=1 SV=3	40	12	80.5	74.8	92.0	132.6	74.2	136.4	86.8
Q15262	Receptor-type tyrosine-protein phosphatase kappa OS=Homo sapiens GN=PTPRK PE=1 SV=2	28	30	64.4	77.4	147.6	183.9	174.5	80.2	32.2
Q15269	Periodic tryptophan protein 2 homolog OS=Homo sapiens GN=PWP2 PE=2 SV=2	38	33	84.7	75.9	71.0	71.4	100.1	115.4	159.3
[truncated: 2,174 more rows]
