# Supplementary material for: Comparative Analysis of T-Cell Spatial Proteomics and the Influence of HIV Expression
Source: Mol Cell Proteomics. 2022 Jan 8;21(3):100194. doi: 10.1016/j.mcpro.2022.100194 (PMC8956815; doi:10.1016/j.mcpro.2022.100194)
Supplement: dNef2_IndB [file mmc9.csv]

UniProt Accession	Description	Coverage [%]	# Peptides	3K	5.4K	12.2K	24K	78.4K	110K	195.5K
A0AVT1	Ubiquitin-like modifier-activating enzyme 6 OS=Homo sapiens GN=UBA6 PE=1 SV=1	40	44	135.7	142.5	142.3	141.9	87.4	114.6	107.7
A0FGR8	Extended synaptotagmin-2 OS=Homo sapiens GN=ESYT2 PE=1 SV=1	53	51	67.8	113.2	149.1	196.1	162.1	103.5	45.6
A0JLT2	Mediator of RNA polymerase II transcription subunit 19 OS=Homo sapiens GN=MED19 PE=1 SV=2	43	6	15.5	76.9	33.3	134.5	131.8	201.5	290.5
A0PJZ3	Glucoside xylosyltransferase 2 OS=Homo sapiens GN=GXYLT2 PE=2 SV=2	16	5	52.0	148.7	139.6	253.2	125.1	102.3	64.4
A1L020	RNA-binding protein MEX3A OS=Homo sapiens GN=MEX3A PE=1 SV=1	40	14	60.3	73.0	74.4	95.2	131.1	187.0	258.2
A1L0T0	Acetolactate synthase-like protein OS=Homo sapiens GN=ILVBL PE=1 SV=2	50	26	54.6	102.7	103.0	173.3	158.1	113.6	47.6
A1X283	SH3 and PX domain-containing protein 2B OS=Homo sapiens GN=SH3PXD2B PE=1 SV=3	24	18	128.7	74.8	127.1	110.6	138.2	128.5	162.0
A2RRP1	Neuroblastoma-amplified sequence OS=Homo sapiens GN=NBAS PE=1 SV=2	42	96	63.1	93.1	105.5	145.7	144.8	101.0	38.1
A2VDJ0	Transmembrane protein 131-like OS=Homo sapiens GN=KIAA0922 PE=1 SV=2	26	45	98.8	103.0	186.9	154.7	214.1	83.6	30.7
A3KMH1	von Willebrand factor A domain-containing protein 8 OS=Homo sapiens GN=VWA8 PE=1 SV=2	49	89	166.4	125.8	104.4	59.6	56.1	22.5	8.3
A3KN83	Protein strawberry notch homolog 1 OS=Homo sapiens GN=SBNO1 PE=1 SV=1	26	27	107.8	77.6	110.0	87.5	97.1	86.6	98.4
A4D1E9	GTP-binding protein 10 OS=Homo sapiens GN=GTPBP10 PE=1 SV=1	42	16	317.4	295.9	125.3	49.4	22.8	25.5	13.6
A4D1P6	WD repeat-containing protein 91 OS=Homo sapiens GN=WDR91 PE=1 SV=2	20	16	139.8	86.2	191.7	117.9	157.8	81.4	100.5
A5YKK6	CCR4-NOT transcription complex subunit 1 OS=Homo sapiens GN=CNOT1 PE=1 SV=2	48	111	61.2	60.6	100.7	109.7	185.5	217.6	148.7
A6NDG6	Phosphoglycolate phosphatase OS=Homo sapiens GN=PGP PE=1 SV=1	45	14	73.8	29.0	68.7	32.5	43.7	37.2	32.8
A6NHR9	Structural maintenance of chromosomes flexible hinge domain-containing protein 1 OS=Homo sapiens GN=SMCHD1 PE=1 SV=2	41	83	115.7	101.0	82.0	83.8	117.2	152.5	137.5
A6NIH7	Protein unc-119 homolog B OS=Homo sapiens GN=UNC119B PE=1 SV=1	52	11	170.3	110.0	188.3	82.4	113.6	107.0	91.6
A8MVW0	Protein FAM171A2 OS=Homo sapiens GN=FAM171A2 PE=1 SV=1	46	26	93.5	110.9	204.3	194.6	183.4	58.2	27.1
B0I1T2	Unconventional myosin-Ig OS=Homo sapiens GN=MYO1G PE=1 SV=2	64	66	41.7	144.2	102.0	247.8	113.5	64.6	27.0
O00115	Deoxyribonuclease-2-alpha OS=Homo sapiens GN=DNASE2 PE=1 SV=2	20	8	74.3	101.2	171.4	236.9	194.9	68.8	22.3
O00116	Alkyldihydroxyacetonephosphate synthase, peroxisomal OS=Homo sapiens GN=AGPS PE=1 SV=1	62	39	81.5	80.2	150.7	134.1	173.9	51.7	10.7
O00139	Kinesin-like protein KIF2A OS=Homo sapiens GN=KIF2A PE=1 SV=3	54	39	179.9	119.1	105.5	78.5	112.9	120.5	164.2
O00148	ATP-dependent RNA helicase DDX39A OS=Homo sapiens GN=DDX39A PE=1 SV=2	49	26	84.7	167.8	74.0	171.0	106.6	158.9	142.3
O00151	PDZ and LIM domain protein 1 OS=Homo sapiens GN=PDLIM1 PE=1 SV=4	65	18	72.4	113.6	93.9	161.9	81.0	86.9	88.1
O00154	Cytosolic acyl coenzyme A thioester hydrolase OS=Homo sapiens GN=ACOT7 PE=1 SV=3	49	22	67.4	171.3	76.2	190.5	86.5	162.9	124.5
O00159	Unconventional myosin-Ic OS=Homo sapiens GN=MYO1C PE=1 SV=4	31	33	125.0	115.1	196.3	149.8	150.4	85.0	48.0
O00161	Synaptosomal-associated protein 23 OS=Homo sapiens GN=SNAP23 PE=1 SV=1	91	26	97.1	88.7	214.4	172.2	189.0	71.6	44.9
O00165	HCLS1-associated protein X-1 OS=Homo sapiens GN=HAX1 PE=1 SV=2	57	16	76.4	266.7	40.6	68.6	20.0	27.4	18.7
O00170	AH receptor-interacting protein OS=Homo sapiens GN=AIP PE=1 SV=2	54	19	83.6	131.6	95.2	148.6	75.2	108.2	101.3
O00178	GTP-binding protein 1 OS=Homo sapiens GN=GTPBP1 PE=1 SV=3	68	35	108.2	68.1	102.1	69.4	166.8	165.5	202.1
O00182	Galectin-9 OS=Homo sapiens GN=LGALS9 PE=1 SV=2	40	14	63.3	113.5	163.6	207.1	140.5	55.7	17.2
O00186	Syntaxin-binding protein 3 OS=Homo sapiens GN=STXBP3 PE=1 SV=2	60	39	89.1	105.7	204.8	153.2	164.5	67.6	30.5
O00193	Small acidic protein OS=Homo sapiens GN=SMAP PE=1 SV=1	30	8	72.4	123.2	79.3	198.8	98.2	160.9	130.4
O00203	AP-3 complex subunit beta-1 OS=Homo sapiens GN=AP3B1 PE=1 SV=3	29	37	103.9	92.0	116.4	110.2	98.9	123.2	139.7
O00214	Galectin-8 OS=Homo sapiens GN=LGALS8 PE=1 SV=4	48	15	37.0	84.7	108.3	197.2	129.0	78.2	33.4
O00231	26S proteasome non-ATPase regulatory subunit 11 OS=Homo sapiens GN=PSMD11 PE=1 SV=3	67	31	97.0	102.9	103.1	99.2	78.5	96.4	123.9
O00232	26S proteasome non-ATPase regulatory subunit 12 OS=Homo sapiens GN=PSMD12 PE=1 SV=3	67	39	122.0	71.9	135.2	81.7	76.7	84.8	81.9
O00233	26S proteasome non-ATPase regulatory subunit 9 OS=Homo sapiens GN=PSMD9 PE=1 SV=3	44	12	94.1	175.6	77.2	185.2	91.5	140.6	128.4
O00244	Copper transport protein ATOX1 OS=Homo sapiens GN=ATOX1 PE=1 SV=1	63	6	193.5	82.8	186.3	110.3	137.1	96.7	71.8
O00257	E3 SUMO-protein ligase CBX4 OS=Homo sapiens GN=CBX4 PE=1 SV=3	29	18	192.6	93.1	131.5	72.8	140.7	102.5	140.3
O00264	Membrane-associated progesterone receptor component 1 OS=Homo sapiens GN=PGRMC1 PE=1 SV=3	50	14	29.3	154.8	65.9	261.8	172.6	145.9	58.5
O00267	Transcription elongation factor SPT5 OS=Homo sapiens GN=SUPT5H PE=1 SV=1	45	44	97.6	152.4	107.9	166.4	93.3	137.4	123.7
O00273	DNA fragmentation factor subunit alpha OS=Homo sapiens GN=DFFA PE=1 SV=1	48	19	136.2	87.2	113.0	99.0	74.5	86.9	72.9
O00291	Huntingtin-interacting protein 1 OS=Homo sapiens GN=HIP1 PE=1 SV=5	36	40	126.7	95.5	305.5	145.6	158.8	32.3	15.9
O00299	Chloride intracellular channel protein 1 OS=Homo sapiens GN=CLIC1 PE=1 SV=4	71	19	68.4	145.8	67.5	154.5	65.7	113.7	146.0
O00303	Eukaryotic translation initiation factor 3 subunit F OS=Homo sapiens GN=EIF3F PE=1 SV=1	54	18	97.7	107.0	105.0	132.4	111.1	154.9	166.9
O00308	NEDD4-like E3 ubiquitin-protein ligase WWP2 OS=Homo sapiens GN=WWP2 PE=1 SV=2	22	18	30.0	149.6	58.6	164.8	128.8	157.8	175.2
O00311	Cell division cycle 7-related protein kinase OS=Homo sapiens GN=CDC7 PE=1 SV=1	23	14	161.1	77.8	160.4	76.3	158.8	99.3	131.9
O00330	Pyruvate dehydrogenase protein X component, mitochondrial OS=Homo sapiens GN=PDHX PE=1 SV=3	50	26	355.6	160.4	143.8	28.3	15.9	12.8	8.1
O00410	Importin-5 OS=Homo sapiens GN=IPO5 PE=1 SV=4	50	47	149.7	114.4	138.9	124.6	96.5	111.9	100.4
O00411	DNA-directed RNA polymerase, mitochondrial OS=Homo sapiens GN=POLRMT PE=1 SV=2	42	38	201.8	187.0	71.3	28.3	8.4	11.7	9.2
O00422	Histone deacetylase complex subunit SAP18 OS=Homo sapiens GN=SAP18 PE=1 SV=1	75	19	61.8	44.5	52.6	45.5	107.6	167.8	216.5
O00425	Insulin-like growth factor 2 mRNA-binding protein 3 OS=Homo sapiens GN=IGF2BP3 PE=1 SV=2	62	45	54.9	56.0	68.7	96.0	166.4	209.2	239.1
O00429	Dynamin-1-like protein OS=Homo sapiens GN=DNM1L PE=1 SV=2	59	42	148.5	90.3	149.6	99.7	90.3	88.5	79.6
O00442	RNA 3'-terminal phosphate cyclase OS=Homo sapiens GN=RTCA PE=1 SV=1	55	17	103.6	71.4	80.6	56.3	71.8	72.4	92.1
O00462	Beta-mannosidase OS=Homo sapiens GN=MANBA PE=2 SV=3	25	19	84.3	65.6	246.8	181.1	190.4	77.2	30.4
O00463	TNF receptor-associated factor 5 OS=Homo sapiens GN=TRAF5 PE=1 SV=2	23	11	48.2	159.4	67.2	192.5	97.9	131.1	143.2
O00471	Exocyst complex component 5 OS=Homo sapiens GN=EXOC5 PE=1 SV=1	35	31	127.5	126.6	171.9	159.9	129.7	95.7	75.0
O00483	Cytochrome c oxidase subunit NDUFA4 OS=Homo sapiens GN=NDUFA4 PE=1 SV=1	42	6	157.2	84.4	72.1	14.0	4.4	2.2	0.5
O00487	26S proteasome non-ATPase regulatory subunit 14 OS=Homo sapiens GN=PSMD14 PE=1 SV=1	57	18	93.5	107.9	97.7	132.5	71.7	108.4	166.4
O00505	Importin subunit alpha-4 OS=Homo sapiens GN=KPNA3 PE=1 SV=2	26	13	68.6	141.9	67.3	171.3	94.5	167.2	155.8
O00541	Pescadillo homolog OS=Homo sapiens GN=PES1 PE=1 SV=1	44	28	40.3	55.3	30.3	51.3	50.3	79.5	106.0
O00560	Syntenin-1 OS=Homo sapiens GN=SDCBP PE=1 SV=1	70	12	36.3	142.0	56.3	214.9	116.3	141.8	135.2
O00566	U3 small nucleolar ribonucleoprotein protein MPP10 OS=Homo sapiens GN=MPHOSPH10 PE=1 SV=2	46	33	87.2	57.9	72.1	77.1	137.2	196.8	250.6
O00567	Nucleolar protein 56 OS=Homo sapiens GN=NOP56 PE=1 SV=4	62	39	113.0	112.6	109.0	111.8	123.9	149.7	159.1
O00571	ATP-dependent RNA helicase DDX3X OS=Homo sapiens GN=DDX3X PE=1 SV=3	65	55	65.7	103.9	68.7	108.7	108.0	160.0	196.0
O00584	Ribonuclease T2 OS=Homo sapiens GN=RNASET2 PE=1 SV=2	37	10	70.9	104.9	183.2	243.3	187.7	69.0	20.8
O00592	Podocalyxin OS=Homo sapiens GN=PODXL PE=1 SV=2	13	5	77.4	58.0	137.2	98.3	210.6	168.2	134.7
O00629	Importin subunit alpha-3 OS=Homo sapiens GN=KPNA4 PE=1 SV=1	30	15	101.9	67.5	87.6	85.4	67.4	77.2	68.5
O00743	Serine/threonine-protein phosphatase 6 catalytic subunit OS=Homo sapiens GN=PPP6C PE=1 SV=1	47	13	63.4	125.1	62.0	119.7	74.1	99.6	109.3
O00746	Nucleoside diphosphate kinase, mitochondrial OS=Homo sapiens GN=NME4 PE=1 SV=1	53	11	281.8	306.5	133.1	49.9	15.4	22.2	17.6
O00750	Phosphatidylinositol 4-phosphate 3-kinase C2 domain-containing subunit beta OS=Homo sapiens GN=PIK3C2B PE=1 SV=2	12	18	103.3	122.1	131.2	166.9	122.6	127.1	114.9
O00754	Lysosomal alpha-mannosidase OS=Homo sapiens GN=MAN2B1 PE=1 SV=3	30	27	65.8	110.0	162.7	248.3	178.9	80.0	28.2
O00764	Pyridoxal kinase OS=Homo sapiens GN=PDXK PE=1 SV=1	30	7	196.6	102.5	192.6	101.4	135.9	88.4	64.6
O00767	Acyl-CoA desaturase OS=Homo sapiens GN=SCD PE=1 SV=2	14	8	98.3	70.6	210.3	144.7	197.1	112.5	41.9
O14497	AT-rich interactive domain-containing protein 1A OS=Homo sapiens GN=ARID1A PE=1 SV=3	33	52	288.8	124.0	144.2	59.8	111.9	77.0	86.0
O14523	C2 domain-containing protein 2-like OS=Homo sapiens GN=C2CD2L PE=1 SV=3	52	25	82.0	88.1	174.4	162.7	195.2	103.0	72.4
O14526	F-BAR domain only protein 1 OS=Homo sapiens GN=FCHO1 PE=1 SV=2	21	16	115.0	72.0	207.8	110.0	180.3	94.8	92.2
O14530	Thioredoxin domain-containing protein 9 OS=Homo sapiens GN=TXNDC9 PE=1 SV=2	48	12	154.4	81.8	197.0	124.2	97.3	153.2	56.9
O14562	Ubiquitin domain-containing protein UBFD1 OS=Homo sapiens GN=UBFD1 PE=1 SV=2	48	13	202.2	85.6	184.1	105.1	130.6	96.2	66.2
O14578	Citron Rho-interacting kinase OS=Homo sapiens GN=CIT PE=1 SV=2	52	107	100.8	78.6	126.6	83.3	154.2	152.4	148.6
O14579	Coatomer subunit epsilon OS=Homo sapiens GN=COPE PE=1 SV=3	58	18	58.0	149.2	86.3	206.7	103.5	124.3	146.1
O14617	AP-3 complex subunit delta-1 OS=Homo sapiens GN=AP3D1 PE=1 SV=1	37	35	101.0	86.9	125.4	108.0	133.2	144.5	184.8
O14618	Copper chaperone for superoxide dismutase OS=Homo sapiens GN=CCS PE=1 SV=1	40	10	89.2	38.7	104.7	59.0	75.1	40.3	24.4
O14639	Actin-binding LIM protein 1 OS=Homo sapiens GN=ABLIM1 PE=1 SV=3	61	41	106.8	99.3	209.0	142.0	130.8	64.9	47.9
O14641	Segment polarity protein dishevelled homolog DVL-2 OS=Homo sapiens GN=DVL2 PE=1 SV=1	30	17	171.5	133.3	142.9	122.8	113.0	99.1	95.9
O14646	Chromodomain-helicase-DNA-binding protein 1 OS=Homo sapiens GN=CHD1 PE=1 SV=2	40	70	90.3	112.0	73.3	97.8	79.7	110.0	146.2
O14653	Golgi SNAP receptor complex member 2 OS=Homo sapiens GN=GOSR2 PE=1 SV=2	53	10	51.5	106.9	120.4	190.1	191.8	139.2	75.4
O14656	Torsin-1A OS=Homo sapiens GN=TOR1A PE=1 SV=1	28	11	36.1	105.6	88.1	251.4	179.0	166.0	53.8
O14662	Syntaxin-16 OS=Homo sapiens GN=STX16 PE=1 SV=3	39	14	58.1	74.7	150.6	114.2	215.8	136.6	128.1
O14672	Disintegrin and metalloproteinase domain-containing protein 10 OS=Homo sapiens GN=ADAM10 PE=1 SV=1	50	37	59.0	114.1	133.0	213.7	171.7	103.3	42.4
O14681	Etoposide-induced protein 2.4 homolog OS=Homo sapiens GN=EI24 PE=1 SV=4	16	7	137.7	72.5	169.1	127.2	240.4	108.7	25.8
O14683	Tumor protein p53-inducible protein 11 OS=Homo sapiens GN=TP53I11 PE=1 SV=2	24	7	31.0	125.0	67.4	218.2	165.3	128.3	47.5
O14733	Dual specificity mitogen-activated protein kinase kinase 7 OS=Homo sapiens GN=MAP2K7 PE=1 SV=2	42	14	113.7	178.2	101.9	134.6	104.3	135.4	109.8
O14734	Acyl-coenzyme A thioesterase 8 OS=Homo sapiens GN=ACOT8 PE=1 SV=1	40	14	66.6	121.0	147.3	213.7	178.9	71.5	12.3
O14744	Protein arginine N-methyltransferase 5 OS=Homo sapiens GN=PRMT5 PE=1 SV=4	39	29	115.7	69.5	139.2	112.0	103.6	152.2	189.6
O14745	Na(+)/H(+) exchange regulatory cofactor NHE-RF1 OS=Homo sapiens GN=SLC9A3R1 PE=1 SV=4	73	34	106.3	90.8	128.6	122.5	107.8	71.3	50.9
O14757	Serine/threonine-protein kinase Chk1 OS=Homo sapiens GN=CHEK1 PE=1 SV=2	37	20	118.0	108.8	96.4	93.5	107.2	104.6	106.2
O14763	Tumor necrosis factor receptor superfamily member 10B OS=Homo sapiens GN=TNFRSF10B PE=1 SV=2	20	7	110.8	70.3	260.3	147.1	232.1	51.5	26.5
O14773	Tripeptidyl-peptidase 1 OS=Homo sapiens GN=TPP1 PE=1 SV=2	15	6	15.9	155.9	43.8	355.3	157.1	86.4	25.6
O14776	Transcription elongation regulator 1 OS=Homo sapiens GN=TCERG1 PE=1 SV=2	42	63	40.8	71.2	62.9	124.0	128.8	222.0	242.0
O14777	Kinetochore protein NDC80 homolog OS=Homo sapiens GN=NDC80 PE=1 SV=1	51	31	176.1	113.0	148.4	102.6	119.0	110.0	127.7
O14802	DNA-directed RNA polymerase III subunit RPC1 OS=Homo sapiens GN=POLR3A PE=1 SV=2	35	43	101.7	96.7	104.3	105.9	103.4	132.9	214.9
O14818	Proteasome subunit alpha type-7 OS=Homo sapiens GN=PSMA7 PE=1 SV=1	74	22	76.1	90.8	83.9	136.4	100.5	144.0	240.7
O14828	Secretory carrier-associated membrane protein 3 OS=Homo sapiens GN=SCAMP3 PE=1 SV=3	48	20	57.3	67.0	104.5	127.9	177.2	157.4	174.8
O14832	Phytanoyl-CoA dioxygenase, peroxisomal OS=Homo sapiens GN=PHYH PE=1 SV=1	35	15	54.2	141.8	98.6	239.4	192.8	105.0	38.2
O14893	Gem-associated protein 2 OS=Homo sapiens GN=GEMIN2 PE=1 SV=1	29	10	49.0	82.4	97.7	112.6	128.3	161.9	246.1
O14920	Inhibitor of nuclear factor kappa-B kinase subunit beta OS=Homo sapiens GN=IKBKB PE=1 SV=1	32	21	163.8	160.3	142.7	154.6	104.1	98.6	79.1
O14929	Histone acetyltransferase type B catalytic subunit OS=Homo sapiens GN=HAT1 PE=1 SV=1	42	17	163.4	95.6	141.0	100.1	136.1	117.3	122.9
O14933	Ubiquitin/ISG15-conjugating enzyme E2 L6 OS=Homo sapiens GN=UBE2L6 PE=1 SV=4	32	5	178.6	147.0	145.1	144.2	112.5	97.0	70.5
O14949	Cytochrome b-c1 complex subunit 8 OS=Homo sapiens GN=UQCRQ PE=1 SV=4	48	6	91.4	193.9	51.9	34.5	11.0	9.0	4.6
O14950	Myosin regulatory light chain 12B OS=Homo sapiens GN=MYL12B PE=1 SV=2	56	11	83.0	100.5	103.8	114.1	78.1	93.3	314.6
O14964	Hepatocyte growth factor-regulated tyrosine kinase substrate OS=Homo sapiens GN=HGS PE=1 SV=1	32	28	127.5	109.2	148.6	142.4	110.9	128.4	110.4
O14965	Aurora kinase A OS=Homo sapiens GN=AURKA PE=1 SV=2	55	20	68.8	136.4	63.6	95.3	61.1	63.5	54.8
O14966	Ras-related protein Rab-7L1 OS=Homo sapiens GN=RAB29 PE=1 SV=1	66	11	87.2	133.8	122.8	204.0	159.7	119.2	55.1
O14967	Calmegin OS=Homo sapiens GN=CLGN PE=1 SV=1	22	12	64.6	99.4	112.8	204.6	202.1	125.0	60.2
O14972	Down syndrome critical region protein 3 OS=Homo sapiens GN=DSCR3 PE=2 SV=1	24	7	210.0	118.5	172.9	104.6	154.2	71.3	79.4
O14974	Protein phosphatase 1 regulatory subunit 12A OS=Homo sapiens GN=PPP1R12A PE=1 SV=1	48	61	100.2	111.4	123.2	141.8	107.2	121.8	161.8
O14975	Very long-chain acyl-CoA synthetase OS=Homo sapiens GN=SLC27A2 PE=1 SV=2	23	13	39.1	38.7	53.8	53.7	68.9	34.3	14.8
O14976	Cyclin-G-associated kinase OS=Homo sapiens GN=GAK PE=1 SV=2	36	42	86.3	100.5	91.5	116.2	79.1	80.8	69.8
O14979	Heterogeneous nuclear ribonucleoprotein D-like OS=Homo sapiens GN=HNRNPDL PE=1 SV=3	60	32	19.5	45.4	27.6	86.9	124.3	274.6	265.2
O14980	Exportin-1 OS=Homo sapiens GN=XPO1 PE=1 SV=1	35	34	113.6	101.8	153.6	145.2	94.1	135.6	133.4
O15014	Zinc finger protein 609 OS=Homo sapiens GN=ZNF609 PE=1 SV=2	26	27	229.1	134.7	125.1	65.3	120.5	108.1	85.4
O15020	Spectrin beta chain, non-erythrocytic 2 OS=Homo sapiens GN=SPTBN2 PE=1 SV=3	44	100	108.9	106.0	191.0	150.3	143.0	83.6	84.2
O15027	Protein transport protein Sec16A OS=Homo sapiens GN=SEC16A PE=1 SV=3	36	53	134.0	95.5	172.4	123.6	127.9	118.6	101.0
O15042	U2 snRNP-associated SURP motif-containing protein OS=Homo sapiens GN=U2SURP PE=1 SV=2	53	57	44.2	56.1	62.4	88.5	125.9	212.4	298.4
O15056	Synaptojanin-2 OS=Homo sapiens GN=SYNJ2 PE=1 SV=3	17	21	165.4	65.4	153.8	94.3	140.1	155.9	133.2
O15067	Phosphoribosylformylglycinamidine synthase OS=Homo sapiens GN=PFAS PE=1 SV=4	46	50	100.3	105.7	106.3	133.8	84.7	120.6	109.8
O15078	Centrosomal protein of 290 kDa OS=Homo sapiens GN=CEP290 PE=1 SV=2	35	88	149.7	103.3	113.4	82.8	127.2	130.0	164.3
O15084	Serine/threonine-protein phosphatase 6 regulatory ankyrin repeat subunit A OS=Homo sapiens GN=ANKRD28 PE=1 SV=5	26	26	143.8	130.7	155.6	133.7	106.1	98.2	119.8
O15111	Inhibitor of nuclear factor kappa-B kinase subunit alpha OS=Homo sapiens GN=CHUK PE=1 SV=2	34	26	179.7	153.7	170.7	126.1	104.6	85.4	76.8
O15117	FYN-binding protein OS=Homo sapiens GN=FYB PE=1 SV=2	61	45	79.1	72.6	89.1	101.7	140.6	157.8	197.9
O15118	Niemann-Pick C1 protein OS=Homo sapiens GN=NPC1 PE=1 SV=2	9	13	50.2	108.8	136.4	229.3	211.0	108.6	45.2
O15126	Secretory carrier-associated membrane protein 1 OS=Homo sapiens GN=SCAMP1 PE=1 SV=2	40	13	40.1	74.3	79.4	132.3	179.9	181.5	191.5
O15127	Secretory carrier-associated membrane protein 2 OS=Homo sapiens GN=SCAMP2 PE=1 SV=2	20	11	33.7	88.7	52.7	132.0	150.2	198.1	212.6
O15143	Actin-related protein 2/3 complex subunit 1B OS=Homo sapiens GN=ARPC1B PE=1 SV=3	42	19	46.2	40.5	56.7	59.1	64.2	69.5	82.3
O15144	Actin-related protein 2/3 complex subunit 2 OS=Homo sapiens GN=ARPC2 PE=1 SV=1	46	20	55.8	116.2	84.5	163.1	105.1	162.8	190.4
O15145	Actin-related protein 2/3 complex subunit 3 OS=Homo sapiens GN=ARPC3 PE=1 SV=3	46	9	93.4	51.5	100.6	71.6	94.4	91.1	80.2
O15160	DNA-directed RNA polymerases I and III subunit RPAC1 OS=Homo sapiens GN=POLR1C PE=1 SV=1	43	14	82.0	162.7	66.1	135.5	73.8	113.2	136.6
O15162	Phospholipid scramblase 1 OS=Homo sapiens GN=PLSCR1 PE=1 SV=1	27	9	112.0	68.8	226.9	146.6	185.0	87.0	60.8
O15182	Centrin-3 OS=Homo sapiens GN=CETN3 PE=1 SV=2	35	10	117.9	118.0	92.2	81.1	73.9	75.9	85.8
O15212	Prefoldin subunit 6 OS=Homo sapiens GN=PFDN6 PE=1 SV=1	74	18	73.2	103.9	74.8	153.7	100.2	145.0	122.6
O15213	WD repeat-containing protein 46 OS=Homo sapiens GN=WDR46 PE=1 SV=3	36	21	113.8	116.3	125.6	94.4	163.7	156.2	125.6
O15226	NF-kappa-B-repressing factor OS=Homo sapiens GN=NKRF PE=1 SV=2	50	38	84.1	73.4	85.2	82.3	153.4	203.4	205.0
O15228	Dihydroxyacetone phosphate acyltransferase OS=Homo sapiens GN=GNPAT PE=1 SV=1	38	26	83.8	110.9	186.8	184.1	202.7	81.8	35.3
O15234	Protein CASC3 OS=Homo sapiens GN=CASC3 PE=1 SV=2	32	19	110.6	63.9	104.0	85.1	138.7	191.5	189.0
O15254	Peroxisomal acyl-coenzyme A oxidase 3 OS=Homo sapiens GN=ACOX3 PE=1 SV=2	34	22	77.7	114.4	192.6	210.8	196.9	67.4	17.0
O15258	Protein RER1 OS=Homo sapiens GN=RER1 PE=1 SV=1	30	9	111.6	28.1	236.5	125.5	171.9	118.8	55.2
O15269	Serine palmitoyltransferase 1 OS=Homo sapiens GN=SPTLC1 PE=1 SV=1	45	27	54.2	137.4	103.3	219.2	167.4	136.1	59.4
O15270	Serine palmitoyltransferase 2 OS=Homo sapiens GN=SPTLC2 PE=1 SV=1	53	28	36.6	125.7	89.7	231.6	164.0	164.0	68.2
O15294	UDP-N-acetylglucosamine--peptide N-acetylglucosaminyltransferase 110 kDa subunit OS=Homo sapiens GN=OGT PE=1 SV=3	32	29	131.5	154.5	129.4	134.3	115.5	108.1	110.1
O15320	cTAGE family member 5 OS=Homo sapiens GN=CTAGE5 PE=1 SV=4	51	44	93.8	107.0	166.1	160.4	221.9	104.0	38.8
O15321	Transmembrane 9 superfamily member 1 OS=Homo sapiens GN=TM9SF1 PE=2 SV=2	23	14	56.8	113.3	207.6	190.5	155.3	90.0	60.1
O15347	High mobility group protein B3 OS=Homo sapiens GN=HMGB3 PE=1 SV=4	61	20	171.7	94.5	76.4	54.9	52.3	62.1	59.3
O15355	Protein phosphatase 1G OS=Homo sapiens GN=PPM1G PE=1 SV=1	56	32	181.0	89.5	162.4	104.9	105.2	93.8	78.8
O15371	Eukaryotic translation initiation factor 3 subunit D OS=Homo sapiens GN=EIF3D PE=1 SV=1	67	33	60.6	96.3	80.8	142.9	114.7	183.8	209.7
O15372	Eukaryotic translation initiation factor 3 subunit H OS=Homo sapiens GN=EIF3H PE=1 SV=1	61	26	107.9	80.1	118.8	104.7	145.8	145.8	174.5
O15379	Histone deacetylase 3 OS=Homo sapiens GN=HDAC3 PE=1 SV=2	23	8	137.9	102.4	146.9	111.3	126.7	130.5	133.2
O15382	Branched-chain-amino-acid aminotransferase, mitochondrial OS=Homo sapiens GN=BCAT2 PE=1 SV=2	39	15	118.6	227.8	47.3	33.8	8.3	10.1	4.2
O15397	Importin-8 OS=Homo sapiens GN=IPO8 PE=1 SV=2	20	18	221.8	90.9	224.7	77.4	124.6	87.6	60.7
O15400	Syntaxin-7 OS=Homo sapiens GN=STX7 PE=1 SV=4	57	16	36.0	60.7	127.9	147.7	205.7	147.7	145.0
O15439	Multidrug resistance-associated protein 4 OS=Homo sapiens GN=ABCC4 PE=1 SV=3	20	27	137.9	118.2	237.8	151.7	147.3	56.8	30.7
O15446	DNA-directed RNA polymerase I subunit RPA34 OS=Homo sapiens GN=CD3EAP PE=1 SV=1	68	23	197.3	95.7	110.3	71.7	126.3	126.7	138.5
O15498	Synaptobrevin homolog YKT6 OS=Homo sapiens GN=YKT6 PE=1 SV=1	53	12	124.6	95.6	179.0	139.8	148.0	115.4	79.2
O15504	Nucleoporin-like protein 2 OS=Homo sapiens GN=NUPL2 PE=1 SV=1	27	9	92.4	74.8	128.9	106.5	195.0	144.2	132.4
O15511	Actin-related protein 2/3 complex subunit 5 OS=Homo sapiens GN=ARPC5 PE=1 SV=3	85	14	136.6	62.9	146.2	106.8	126.6	144.3	137.7
O15514	DNA-directed RNA polymerase II subunit RPB4 OS=Homo sapiens GN=POLR2D PE=1 SV=1	34	5	148.2	74.6	129.0	90.6	100.2	156.2	147.1
O15530	3-phosphoinositide-dependent protein kinase 1 OS=Homo sapiens GN=PDPK1 PE=1 SV=1	46	19	172.9	104.4	167.6	135.9	134.9	81.0	73.8
O15533	Tapasin OS=Homo sapiens GN=TAPBP PE=1 SV=1	21	7	87.9	93.0	126.7	191.7	187.0	129.0	45.6
O43143	Pre-mRNA-splicing factor ATP-dependent RNA helicase DHX15 OS=Homo sapiens GN=DHX15 PE=1 SV=2	57	61	68.5	54.6	77.2	73.5	122.5	178.9	206.8
O43148	mRNA cap guanine-N7 methyltransferase OS=Homo sapiens GN=RNMT PE=1 SV=1	55	27	122.4	81.9	119.3	101.9	105.1	110.6	130.3
O43149	Zinc finger ZZ-type and EF-hand domain-containing protein 1 OS=Homo sapiens GN=ZZEF1 PE=1 SV=6	21	52	146.2	95.0	151.5	100.4	108.1	103.0	181.9
O43156	TELO2-interacting protein 1 homolog OS=Homo sapiens GN=TTI1 PE=1 SV=3	20	18	83.5	78.3	92.5	91.2	91.0	110.4	86.2
O43166	Signal-induced proliferation-associated 1-like protein 1 OS=Homo sapiens GN=SIPA1L1 PE=1 SV=4	40	70	93.8	107.3	193.8	155.3	133.9	69.3	59.9
O43172	U4/U6 small nuclear ribonucleoprotein Prp4 OS=Homo sapiens GN=PRPF4 PE=1 SV=2	63	33	92.5	66.1	91.1	83.9	141.9	172.7	186.1
O43175	D-3-phosphoglycerate dehydrogenase OS=Homo sapiens GN=PHGDH PE=1 SV=4	59	31	150.5	116.3	125.4	109.4	83.9	75.8	63.3
O43237	Cytoplasmic dynein 1 light intermediate chain 2 OS=Homo sapiens GN=DYNC1LI2 PE=1 SV=1	33	20	122.2	139.6	127.0	137.1	135.9	100.3	118.6
O43242	26S proteasome non-ATPase regulatory subunit 3 OS=Homo sapiens GN=PSMD3 PE=1 SV=2	67	42	78.1	123.3	83.7	127.6	71.5	104.7	129.1
O43251	RNA binding protein fox-1 homolog 2 OS=Homo sapiens GN=RBFOX2 PE=1 SV=3	17	5	106.4	48.9	112.3	83.3	162.2	181.7	179.5
O43252	Bifunctional 3'-phosphoadenosine 5'-phosphosulfate synthase 1 OS=Homo sapiens GN=PAPSS1 PE=1 SV=2	39	23	178.2	110.9	170.7	139.5	96.8	100.2	97.4
O43264	Centromere/kinetochore protein zw10 homolog OS=Homo sapiens GN=ZW10 PE=1 SV=3	52	43	74.9	84.8	136.5	138.6	154.3	111.0	52.5
O43278	Kunitz-type protease inhibitor 1 OS=Homo sapiens GN=SPINT1 PE=1 SV=2	30	17	107.9	90.5	209.7	103.0	181.3	84.2	72.1
O43290	U4/U6.U5 tri-snRNP-associated protein 1 OS=Homo sapiens GN=SART1 PE=1 SV=1	71	74	54.2	57.8	60.8	83.7	139.6	210.6	268.8
O43303	Centriolar coiled-coil protein of 110 kDa OS=Homo sapiens GN=CCP110 PE=1 SV=3	39	32	123.6	99.1	99.7	72.1	116.4	147.3	215.4
O43314	Inositol hexakisphosphate and diphosphoinositol-pentakisphosphate kinase 2 OS=Homo sapiens GN=PPIP5K2 PE=1 SV=3	33	38	121.8	127.9	110.9	123.4	115.6	134.5	152.0
O43318	Mitogen-activated protein kinase kinase kinase 7 OS=Homo sapiens GN=MAP3K7 PE=1 SV=1	28	12	79.7	93.5	83.7	96.4	81.1	86.8	81.2
O43324	Eukaryotic translation elongation factor 1 epsilon-1 OS=Homo sapiens GN=EEF1E1 PE=1 SV=1	53	11	72.8	97.8	108.4	112.5	85.1	140.3	255.7
O43379	WD repeat-containing protein 62 OS=Homo sapiens GN=WDR62 PE=1 SV=4	25	32	198.4	104.3	223.5	103.3	110.5	75.1	81.9
O43390	Heterogeneous nuclear ribonucleoprotein R OS=Homo sapiens GN=HNRNPR PE=1 SV=1	56	48	43.6	52.1	48.3	70.7	128.1	203.8	250.9
O43395	U4/U6 small nuclear ribonucleoprotein Prp3 OS=Homo sapiens GN=PRPF3 PE=1 SV=2	51	43	53.5	50.5	61.7	82.0	122.7	192.7	235.7
O43396	Thioredoxin-like protein 1 OS=Homo sapiens GN=TXNL1 PE=1 SV=3	70	19	140.6	149.7	118.6	162.1	91.4	121.1	101.3
O43399	Tumor protein D54 OS=Homo sapiens GN=TPD52L2 PE=1 SV=2	83	21	119.8	102.2	148.8	143.0	125.7	128.0	97.2
O43402	ER membrane protein complex subunit 8 OS=Homo sapiens GN=EMC8 PE=1 SV=1	54	12	100.4	94.1	197.0	150.5	216.4	93.3	25.9
O43414	ERI1 exoribonuclease 3 OS=Homo sapiens GN=ERI3 PE=1 SV=2	22	6	102.5	49.3	96.6	53.9	111.1	130.2	118.3
O43426	Synaptojanin-1 OS=Homo sapiens GN=SYNJ1 PE=1 SV=2	29	36	90.8	80.4	128.0	103.3	166.5	145.6	166.8
O43427	Acidic fibroblast growth factor intracellular-binding protein OS=Homo sapiens GN=FIBP PE=1 SV=3	31	11	51.9	97.2	89.0	151.1	97.9	103.9	131.8
O43432	Eukaryotic translation initiation factor 4 gamma 3 OS=Homo sapiens GN=EIF4G3 PE=1 SV=2	39	76	67.8	41.6	96.8	73.4	183.4	196.4	152.6
O43447	Peptidyl-prolyl cis-trans isomerase H OS=Homo sapiens GN=PPIH PE=1 SV=1	79	18	136.9	75.4	127.8	100.7	137.3	171.3	155.2
O43464	Serine protease HTRA2, mitochondrial OS=Homo sapiens GN=HTRA2 PE=1 SV=2	45	17	371.6	217.5	161.4	46.5	21.4	20.3	27.1
O43488	Aflatoxin B1 aldehyde reductase member 2 OS=Homo sapiens GN=AKR7A2 PE=1 SV=3	42	16	82.3	210.8	55.0	120.1	43.6	73.2	63.4
O43491	Band 4.1-like protein 2 OS=Homo sapiens GN=EPB41L2 PE=1 SV=1	65	76	85.6	119.0	201.0	194.0	169.9	64.4	26.7
O43493	Trans-Golgi network integral membrane protein 2 OS=Homo sapiens GN=TGOLN2 PE=1 SV=2	58	35	108.8	74.0	233.9	110.1	202.0	90.2	54.3
O43516	WAS/WASL-interacting protein family member 1 OS=Homo sapiens GN=WIPF1 PE=1 SV=3	58	16	91.5	66.0	150.8	103.1	176.6	149.4	140.6
O43566	Regulator of G-protein signaling 14 OS=Homo sapiens GN=RGS14 PE=1 SV=4	48	20	174.9	110.4	186.8	99.0	128.5	89.8	96.2
O43583	Density-regulated protein OS=Homo sapiens GN=DENR PE=1 SV=2	55	12	120.6	85.7	86.4	104.5	130.6	156.7	186.1
O43592	Exportin-T OS=Homo sapiens GN=XPOT PE=1 SV=2	24	19	115.3	106.6	136.9	170.9	85.9	141.3	121.0
O43598	2'-deoxynucleoside 5'-phosphate N-hydrolase 1 OS=Homo sapiens GN=DNPH1 PE=1 SV=1	41	6	206.4	80.4	244.1	91.0	112.0	97.1	53.9
O43615	Mitochondrial import inner membrane translocase subunit TIM44 OS=Homo sapiens GN=TIMM44 PE=1 SV=2	56	42	147.4	170.1	71.1	28.5	9.9	9.7	4.9
O43617	Trafficking protein particle complex subunit 3 OS=Homo sapiens GN=TRAPPC3 PE=1 SV=1	38	10	86.9	120.5	105.2	144.1	96.3	120.3	101.5
O43633	Charged multivesicular body protein 2a OS=Homo sapiens GN=CHMP2A PE=1 SV=1	36	15	84.7	92.8	126.2	132.1	171.6	147.0	122.3
O43639	Cytoplasmic protein NCK2 OS=Homo sapiens GN=NCK2 PE=1 SV=2	44	17	60.2	186.1	131.2	209.7	89.8	103.7	102.5
O43660	Pleiotropic regulator 1 OS=Homo sapiens GN=PLRG1 PE=1 SV=1	67	32	53.5	40.1	59.2	70.6	163.2	221.8	262.2
O43663	Protein regulator of cytokinesis 1 OS=Homo sapiens GN=PRC1 PE=1 SV=2	49	26	179.8	135.8	119.7	88.9	120.9	129.7	109.8
O43665	Regulator of G-protein signaling 10 OS=Homo sapiens GN=RGS10 PE=1 SV=2	41	8	108.1	121.4	111.6	167.0	108.5	137.2	120.4
O43670	BUB3-interacting and GLEBS motif-containing protein ZNF207 OS=Homo sapiens GN=ZNF207 PE=1 SV=1	19	11	74.1	45.2	84.4	83.8	147.6	203.0	232.7
O43681	ATPase ASNA1 OS=Homo sapiens GN=ASNA1 PE=1 SV=2	64	15	58.6	134.4	86.8	202.5	105.5	112.8	66.6
O43683	Mitotic checkpoint serine/threonine-protein kinase BUB1 OS=Homo sapiens GN=BUB1 PE=1 SV=1	26	25	159.8	104.5	174.3	124.5	123.3	117.8	87.5
O43684	Mitotic checkpoint protein BUB3 OS=Homo sapiens GN=BUB3 PE=1 SV=1	56	21	102.1	65.6	82.9	87.1	134.4	202.4	206.0
O43707	Alpha-actinin-4 OS=Homo sapiens GN=ACTN4 PE=1 SV=2	67	71	87.0	112.9	142.1	175.7	110.8	96.4	68.7
O43709	Probable 18S rRNA (guanine-N(7))-methyltransferase OS=Homo sapiens GN=WBSCR22 PE=1 SV=2	32	8	81.6	83.2	70.7	82.6	92.7	121.0	215.8
O43719	HIV Tat-specific factor 1 OS=Homo sapiens GN=HTATSF1 PE=1 SV=1	45	44	97.1	89.3	103.9	100.3	87.9	114.7	154.0
O43736	Integral membrane protein 2A OS=Homo sapiens GN=ITM2A PE=1 SV=2	46	16	69.1	75.6	165.7	171.6	221.0	122.8	53.7
O43747	AP-1 complex subunit gamma-1 OS=Homo sapiens GN=AP1G1 PE=1 SV=5	36	31	82.6	94.3	107.6	128.3	113.6	125.0	148.0
O43752	Syntaxin-6 OS=Homo sapiens GN=STX6 PE=1 SV=1	48	15	67.6	50.1	97.5	102.7	128.6	118.9	86.7
O43765	Small glutamine-rich tetratricopeptide repeat-containing protein alpha OS=Homo sapiens GN=SGTA PE=1 SV=1	42	17	199.6	118.7	157.5	117.3	105.1	100.3	80.2
O43768	Alpha-endosulfine OS=Homo sapiens GN=ENSA PE=1 SV=1	90	16	142.0	99.1	124.3	131.7	125.8	132.6	114.9
O43772	Mitochondrial carnitine/acylcarnitine carrier protein OS=Homo sapiens GN=SLC25A20 PE=1 SV=1	52	17	248.2	173.3	112.2	25.7	11.3	12.4	7.8
O43776	Asparagine--tRNA ligase, cytoplasmic OS=Homo sapiens GN=NARS PE=1 SV=1	51	37	68.7	81.6	71.7	110.1	105.2	172.9	263.8
O43795	Unconventional myosin-Ib OS=Homo sapiens GN=MYO1B PE=1 SV=3	50	63	80.4	116.4	171.4	193.8	154.5	63.0	26.6
O43809	Cleavage and polyadenylation specificity factor subunit 5 OS=Homo sapiens GN=NUDT21 PE=1 SV=1	45	16	49.8	46.6	61.9	79.7	138.1	198.3	230.7
O43813	LanC-like protein 1 OS=Homo sapiens GN=LANCL1 PE=1 SV=1	34	15	144.0	120.8	142.9	149.2	111.7	115.3	99.5
O43815	Striatin OS=Homo sapiens GN=STRN PE=1 SV=4	48	29	106.2	92.9	193.8	129.4	192.8	105.6	48.8
O43818	U3 small nucleolar RNA-interacting protein 2 OS=Homo sapiens GN=RRP9 PE=1 SV=1	40	21	112.8	84.5	93.9	97.4	128.3	170.4	182.1
O43819	Protein SCO2 homolog, mitochondrial OS=Homo sapiens GN=SCO2 PE=1 SV=3	32	7	66.2	262.4	38.6	43.3	6.1	8.4	1.9
O43823	A-kinase anchor protein 8 OS=Homo sapiens GN=AKAP8 PE=1 SV=1	41	26	89.1	46.5	92.9	62.6	121.6	103.1	93.7
O43847	Nardilysin OS=Homo sapiens GN=NRD1 PE=1 SV=2	28	33	77.9	75.4	84.3	96.8	62.5	84.0	75.4
O43852	Calumenin OS=Homo sapiens GN=CALU PE=1 SV=2	44	19	34.9	137.7	85.1	295.8	153.7	131.1	35.8
O43861	Probable phospholipid-transporting ATPase IIB OS=Homo sapiens GN=ATP9B PE=2 SV=4	28	28	52.3	44.3	92.2	73.4	145.0	91.7	110.0
O43865	Adenosylhomocysteinase 2 OS=Homo sapiens GN=AHCYL1 PE=1 SV=2	46	28	131.5	112.0	155.9	143.6	125.7	112.0	99.1
O43909	Exostosin-like 3 OS=Homo sapiens GN=EXTL3 PE=1 SV=1	24	18	109.6	99.6	212.9	163.2	144.2	89.8	66.6
O43933	Peroxisome biogenesis factor 1 OS=Homo sapiens GN=PEX1 PE=1 SV=1	23	35	83.7	62.9	151.9	90.4	109.2	34.4	12.7
O60216	Double-strand-break repair protein rad21 homolog OS=Homo sapiens GN=RAD21 PE=1 SV=2	34	20	162.9	74.0	93.4	41.3	69.2	65.0	54.6
O60231	Putative pre-mRNA-splicing factor ATP-dependent RNA helicase DHX16 OS=Homo sapiens GN=DHX16 PE=1 SV=2	49	56	84.5	60.1	75.8	68.6	109.7	116.5	132.2
O60234	Glia maturation factor gamma OS=Homo sapiens GN=GMFG PE=1 SV=1	73	13	123.6	72.8	115.3	100.3	76.8	74.2	59.4
O60244	Mediator of RNA polymerase II transcription subunit 14 OS=Homo sapiens GN=MED14 PE=1 SV=2	27	36	65.2	56.6	67.8	70.4	123.5	165.6	172.7
O60256	Phosphoribosyl pyrophosphate synthase-associated protein 2 OS=Homo sapiens GN=PRPSAP2 PE=1 SV=1	52	19	107.5	126.2	110.0	160.6	118.2	132.0	113.3
O60264	SWI/SNF-related matrix-associated actin-dependent regulator of chromatin subfamily A member 5 OS=Homo sapiens GN=SMARCA5 PE=1 SV=1	46	55	164.5	93.8	99.3	52.6	65.7	51.7	43.7
O60271	C-Jun-amino-terminal kinase-interacting protein 4 OS=Homo sapiens GN=SPAG9 PE=1 SV=4	38	47	181.2	101.1	193.7	114.3	114.3	98.9	70.6
O60287	Nucleolar pre-ribosomal-associated protein 1 OS=Homo sapiens GN=URB1 PE=1 SV=4	15	29	76.7	110.5	69.7	101.4	103.3	154.9	171.1
O60293	Zinc finger C3H1 domain-containing protein OS=Homo sapiens GN=ZFC3H1 PE=1 SV=3	32	56	108.3	57.9	97.5	68.9	156.0	157.3	217.5
O60306	Intron-binding protein aquarius OS=Homo sapiens GN=AQR PE=1 SV=4	39	58	74.1	89.5	82.7	100.3	128.6	176.5	232.3
O60307	Microtubule-associated serine/threonine-protein kinase 3 OS=Homo sapiens GN=MAST3 PE=1 SV=2	28	29	56.8	52.4	82.7	87.7	140.2	192.5	251.8
O60313	Dynamin-like 120 kDa protein, mitochondrial OS=Homo sapiens GN=OPA1 PE=1 SV=3	54	59	152.2	170.9	74.7	35.4	14.8	14.9	12.6
O60333	Kinesin-like protein KIF1B OS=Homo sapiens GN=KIF1B PE=1 SV=5	23	35	132.4	107.1	145.5	104.0	117.0	128.7	134.9
O60341	Lysine-specific histone demethylase 1A OS=Homo sapiens GN=KDM1A PE=1 SV=2	59	37	141.5	67.0	117.2	74.3	81.5	82.4	84.5
O60343	TBC1 domain family member 4 OS=Homo sapiens GN=TBC1D4 PE=1 SV=2	26	33	88.6	93.8	92.0	92.4	75.7	78.0	95.1
O60427	Fatty acid desaturase 1 OS=Homo sapiens GN=FADS1 PE=1 SV=3	30	14	69.3	123.7	105.2	217.5	199.4	117.5	53.6
O60476	Mannosyl-oligosaccharide 1,2-alpha-mannosidase IB OS=Homo sapiens GN=MAN1A2 PE=1 SV=1	33	21	84.6	123.9	213.6	177.8	128.4	93.1	59.6
O60488	Long-chain-fatty-acid--CoA ligase 4 OS=Homo sapiens GN=ACSL4 PE=1 SV=2	51	36	193.7	182.1	154.3	105.8	79.2	45.3	27.5
O60493	Sorting nexin-3 OS=Homo sapiens GN=SNX3 PE=1 SV=3	80	13	77.5	143.2	95.4	176.6	113.6	125.0	83.8
O60496	Docking protein 2 OS=Homo sapiens GN=DOK2 PE=1 SV=2	40	16	125.8	132.9	135.7	147.7	110.5	114.3	103.2
O60499	Syntaxin-10 OS=Homo sapiens GN=STX10 PE=1 SV=1	39	7	57.1	64.0	121.9	116.7	198.8	177.4	130.6
O60502	Protein O-GlcNAcase OS=Homo sapiens GN=MGEA5 PE=1 SV=2	22	17	118.8	67.5	110.2	67.9	75.6	53.5	41.4
O60506	Heterogeneous nuclear ribonucleoprotein Q OS=Homo sapiens GN=SYNCRIP PE=1 SV=2	65	57	37.1	47.0	41.3	82.5	125.6	217.5	284.3
O60508	Pre-mRNA-processing factor 17 OS=Homo sapiens GN=CDC40 PE=1 SV=1	49	24	19.2	64.6	30.3	101.4	109.2	251.3	323.4
O60518	Ran-binding protein 6 OS=Homo sapiens GN=RANBP6 PE=1 SV=2	17	15	309.5	167.0	181.0	68.5	67.3	58.3	60.4
O60524	Nuclear export mediator factor NEMF OS=Homo sapiens GN=NEMF PE=1 SV=4	35	37	147.3	72.7	208.6	91.2	143.9	105.1	112.3
O60547	GDP-mannose 4,6 dehydratase OS=Homo sapiens GN=GMDS PE=1 SV=1	58	21	125.7	148.8	119.2	168.5	111.9	123.7	95.0
O60563	Cyclin-T1 OS=Homo sapiens GN=CCNT1 PE=1 SV=1	33	23	65.5	89.2	67.3	119.4	136.7	212.5	196.2
O60566	Mitotic checkpoint serine/threonine-protein kinase BUB1 beta OS=Homo sapiens GN=BUB1B PE=1 SV=3	38	37	124.4	88.1	125.1	101.0	103.6	116.5	100.2
O60568	Procollagen-lysine,2-oxoglutarate 5-dioxygenase 3 OS=Homo sapiens GN=PLOD3 PE=1 SV=1	33	24	89.4	100.4	155.1	179.4	222.3	91.9	49.3
O60573	Eukaryotic translation initiation factor 4E type 2 OS=Homo sapiens GN=EIF4E2 PE=1 SV=1	58	14	58.0	55.6	95.7	99.5	184.3	204.9	168.8
O60610	Protein diaphanous homolog 1 OS=Homo sapiens GN=DIAPH1 PE=1 SV=2	57	101	107.2	127.6	125.8	152.9	102.4	114.3	105.9
O60613	15 kDa selenoprotein OS=Homo sapiens GN=SEP15 PE=1 SV=3	35	7	164.7	72.4	241.0	131.5	233.1	67.2	17.6
O60645	Exocyst complex component 3 OS=Homo sapiens GN=EXOC3 PE=1 SV=2	37	27	89.6	146.8	175.8	191.3	117.4	96.7	66.3
O60664	Perilipin-3 OS=Homo sapiens GN=PLIN3 PE=1 SV=3	65	26	141.1	109.5	150.5	131.4	121.5	127.6	87.9
O60678	Protein arginine N-methyltransferase 3 OS=Homo sapiens GN=PRMT3 PE=1 SV=3	25	9	148.4	124.9	165.6	108.5	118.3	99.0	104.5
O60684	Importin subunit alpha-7 OS=Homo sapiens GN=KPNA6 PE=1 SV=1	34	23	207.3	101.3	198.3	106.0	104.1	93.1	76.3
O60711	Leupaxin OS=Homo sapiens GN=LPXN PE=1 SV=1	42	16	117.9	175.2	125.4	158.0	106.2	101.1	107.4
O60749	Sorting nexin-2 OS=Homo sapiens GN=SNX2 PE=1 SV=2	49	30	106.0	71.8	137.4	99.4	105.5	89.2	61.3
O60762	Dolichol-phosphate mannosyltransferase subunit 1 OS=Homo sapiens GN=DPM1 PE=1 SV=1	57	18	86.7	94.0	180.6	166.9	204.9	109.7	40.1
O60763	General vesicular transport factor p115 OS=Homo sapiens GN=USO1 PE=1 SV=2	46	42	81.0	171.3	99.6	187.2	101.0	124.0	108.6
O60825	6-phosphofructo-2-kinase/fructose-2,6-bisphosphatase 2 OS=Homo sapiens GN=PFKFB2 PE=1 SV=2	46	24	73.6	59.2	97.5	67.1	86.1	95.6	121.2
O60826	Coiled-coil domain-containing protein 22 OS=Homo sapiens GN=CCDC22 PE=1 SV=1	43	24	145.1	104.3	177.6	132.3	136.5	92.7	80.2
O60828	Polyglutamine-binding protein 1 OS=Homo sapiens GN=PQBP1 PE=1 SV=1	43	11	86.6	48.1	74.6	92.9	172.0	204.8	191.2
O60831	PRA1 family protein 2 OS=Homo sapiens GN=PRAF2 PE=1 SV=1	29	8	70.6	118.7	138.7	194.1	182.1	130.5	49.6
O60832	H/ACA ribonucleoprotein complex subunit 4 OS=Homo sapiens GN=DKC1 PE=1 SV=3	45	28	106.8	80.8	94.0	80.6	125.8	148.3	172.6
O60841	Eukaryotic translation initiation factor 5B OS=Homo sapiens GN=EIF5B PE=1 SV=4	50	78	75.4	95.0	76.2	107.1	97.9	132.8	193.2
O60861	Growth arrest-specific protein 7 OS=Homo sapiens GN=GAS7 PE=1 SV=3	44	24	74.0	92.3	172.7	207.1	182.1	86.3	44.8
O60869	Endothelial differentiation-related factor 1 OS=Homo sapiens GN=EDF1 PE=1 SV=1	84	30	38.4	43.2	57.9	88.1	163.6	190.5	186.3
O60870	DNA/RNA-binding protein KIN17 OS=Homo sapiens GN=KIN PE=1 SV=2	54	30	47.8	53.7	44.5	82.5	108.7	197.9	216.0
O60879	Protein diaphanous homolog 2 OS=Homo sapiens GN=DIAPH2 PE=1 SV=1	24	26	173.4	77.7	167.2	78.0	163.3	110.4	119.7
O60880	SH2 domain-containing protein 1A OS=Homo sapiens GN=SH2D1A PE=1 SV=1	61	8	71.1	58.2	119.9	163.0	141.4	197.8	129.9
O60884	DnaJ homolog subfamily A member 2 OS=Homo sapiens GN=DNAJA2 PE=1 SV=1	37	16	82.3	137.8	77.9	138.7	66.1	101.1	131.7
O60885	Bromodomain-containing protein 4 OS=Homo sapiens GN=BRD4 PE=1 SV=2	26	27	145.7	101.2	75.0	54.0	58.5	54.3	53.1
O60888	Protein CutA OS=Homo sapiens GN=CUTA PE=1 SV=2	23	3	185.8	101.3	156.8	123.7	129.0	102.0	75.6
O60906	Sphingomyelin phosphodiesterase 2 OS=Homo sapiens GN=SMPD2 PE=1 SV=2	18	8	61.4	112.3	111.7	234.1	167.0	124.5	58.7
O60911	Cathepsin L2 OS=Homo sapiens GN=CTSV PE=1 SV=2	29	8	96.1	76.5	272.4	163.3	208.4	62.9	32.3
O60925	Prefoldin subunit 1 OS=Homo sapiens GN=PFDN1 PE=1 SV=2	63	14	110.1	111.4	138.5	145.3	88.8	138.5	120.4
O60930	Ribonuclease H1 OS=Homo sapiens GN=RNASEH1 PE=1 SV=2	29	8	146.1	139.5	81.4	85.8	105.4	134.8	199.3
O60934	Nibrin OS=Homo sapiens GN=NBN PE=1 SV=1	49	31	137.6	73.9	106.5	53.5	74.6	57.5	56.8
O60942	mRNA-capping enzyme OS=Homo sapiens GN=RNGTT PE=1 SV=1	28	16	190.3	101.7	244.9	79.2	117.2	90.6	66.5
O75027	ATP-binding cassette sub-family B member 7, mitochondrial OS=Homo sapiens GN=ABCB7 PE=1 SV=2	34	29	194.7	200.7	98.4	34.5	11.6	9.4	24.1
O75037	Kinesin-like protein KIF21B OS=Homo sapiens GN=KIF21B PE=1 SV=2	25	28	166.1	93.8	169.7	96.5	147.7	100.6	101.8
O75044	SLIT-ROBO Rho GTPase-activating protein 2 OS=Homo sapiens GN=SRGAP2 PE=1 SV=2	32	32	76.5	108.5	101.9	137.5	124.7	161.7	176.4
O75054	Immunoglobulin superfamily member 3 OS=Homo sapiens GN=IGSF3 PE=2 SV=3	33	32	65.8	111.6	180.9	199.6	176.1	99.8	48.0
O75063	Glycosaminoglycan xylosylkinase OS=Homo sapiens GN=FAM20B PE=1 SV=1	33	13	39.2	163.9	111.1	267.5	103.1	123.0	81.9
O75083	WD repeat-containing protein 1 OS=Homo sapiens GN=WDR1 PE=1 SV=4	62	39	85.8	133.6	84.0	156.6	92.7	120.0	136.7
O75093	Slit homolog 1 protein OS=Homo sapiens GN=SLIT1 PE=2 SV=4	25	33	96.0	82.3	143.4	133.0	171.4	122.7	99.6
O75113	NEDD4-binding protein 1 OS=Homo sapiens GN=N4BP1 PE=1 SV=4	31	24	165.4	132.7	157.1	123.5	116.4	98.8	80.9
O75116	Rho-associated protein kinase 2 OS=Homo sapiens GN=ROCK2 PE=1 SV=4	35	48	123.6	86.0	137.9	99.3	103.7	100.5	103.4
O75122	CLIP-associating protein 2 OS=Homo sapiens GN=CLASP2 PE=1 SV=2	53	65	98.7	59.9	100.9	75.1	152.8	143.0	142.3
O75131	Copine-3 OS=Homo sapiens GN=CPNE3 PE=1 SV=1	46	22	141.2	108.4	128.4	120.5	101.7	106.2	83.9
O75143	Autophagy-related protein 13 OS=Homo sapiens GN=ATG13 PE=1 SV=1	16	7	220.7	108.8	191.7	101.5	114.8	92.9	69.0
O75146	Huntingtin-interacting protein 1-related protein OS=Homo sapiens GN=HIP1R PE=1 SV=2	43	42	131.0	96.5	209.2	132.2	121.3	57.4	48.5
O75150	E3 ubiquitin-protein ligase BRE1B OS=Homo sapiens GN=RNF40 PE=1 SV=4	54	73	115.5	86.9	119.3	94.6	150.6	169.5	133.7
O75152	Zinc finger CCCH domain-containing protein 11A OS=Homo sapiens GN=ZC3H11A PE=1 SV=3	63	62	86.2	67.8	86.4	77.2	149.5	174.9	198.7
O75153	Clustered mitochondria protein homolog OS=Homo sapiens GN=CLUH PE=1 SV=2	51	56	155.1	112.4	142.9	120.3	109.2	112.4	130.5
O75155	Cullin-associated NEDD8-dissociated protein 2 OS=Homo sapiens GN=CAND2 PE=1 SV=3	30	31	206.1	123.9	189.3	116.2	106.7	79.3	62.1
O75165	DnaJ homolog subfamily C member 13 OS=Homo sapiens GN=DNAJC13 PE=1 SV=5	42	97	40.7	56.2	93.6	138.1	195.8	195.3	166.2
O75170	Serine/threonine-protein phosphatase 6 regulatory subunit 2 OS=Homo sapiens GN=PPP6R2 PE=1 SV=2	40	26	175.1	89.3	194.1	93.9	139.3	94.3	96.9
O75175	CCR4-NOT transcription complex subunit 3 OS=Homo sapiens GN=CNOT3 PE=1 SV=1	35	33	60.5	53.6	83.8	104.7	194.8	221.2	157.2
O75179	Ankyrin repeat domain-containing protein 17 OS=Homo sapiens GN=ANKRD17 PE=1 SV=3	39	87	67.2	70.0	73.8	101.9	153.2	182.0	189.4
O75190	DnaJ homolog subfamily B member 6 OS=Homo sapiens GN=DNAJB6 PE=1 SV=2	32	10	144.1	62.5	160.6	83.5	148.9	129.7	146.1
O75191	Xylulose kinase OS=Homo sapiens GN=XYLB PE=1 SV=3	32	12	197.1	98.2	204.6	122.9	102.4	90.6	71.4
O75223	Gamma-glutamylcyclotransferase OS=Homo sapiens GN=GGCT PE=1 SV=1	68	18	205.0	82.9	207.4	92.0	129.5	99.0	73.1
O75306	NADH dehydrogenase [ubiquinone] iron-sulfur protein 2, mitochondrial OS=Homo sapiens GN=NDUFS2 PE=1 SV=2	49	21	200.4	103.8	95.2	17.0	7.6	6.0	2.6
O75312	Zinc finger protein ZPR1 OS=Homo sapiens GN=ZPR1 PE=1 SV=1	44	22	74.0	92.5	68.8	104.4	62.4	78.2	60.7
O75323	Protein NipSnap homolog 2 OS=Homo sapiens GN=GBAS PE=1 SV=1	43	19	69.0	298.3	34.1	47.5	8.3	11.9	8.9
O75330	Hyaluronan mediated motility receptor OS=Homo sapiens GN=HMMR PE=1 SV=2	62	54	94.1	83.7	98.6	99.1	156.3	195.3	158.0
O75340	Programmed cell death protein 6 OS=Homo sapiens GN=PDCD6 PE=1 SV=1	45	7	23.0	186.0	44.8	254.1	58.1	146.0	149.1
O75347	Tubulin-specific chaperone A OS=Homo sapiens GN=TBCA PE=1 SV=3	87	20	92.5	77.4	98.3	111.3	70.0	85.7	79.5
O75351	Vacuolar protein sorting-associated protein 4B OS=Homo sapiens GN=VPS4B PE=1 SV=2	50	26	115.4	153.2	125.7	175.1	107.6	110.2	93.9
O75367	Core histone macro-H2A.1 OS=Homo sapiens GN=H2AFY PE=1 SV=4	51	21	150.9	94.6	57.0	59.1	101.9	115.3	140.6
O75368	SH3 domain-binding glutamic acid-rich-like protein OS=Homo sapiens GN=SH3BGRL PE=1 SV=1	91	11	120.2	113.7	106.6	176.7	115.8	148.9	100.5
O75369	Filamin-B OS=Homo sapiens GN=FLNB PE=1 SV=2	71	180	99.0	117.7	143.0	171.4	107.3	80.2	57.3
O75376	Nuclear receptor corepressor 1 OS=Homo sapiens GN=NCOR1 PE=1 SV=2	36	69	144.5	93.7	134.1	117.8	127.2	117.8	138.9
O75381	Peroxisomal membrane protein PEX14 OS=Homo sapiens GN=PEX14 PE=1 SV=1	45	16	73.8	80.0	157.8	142.9	181.1	66.1	22.7
O75386	Tubby-related protein 3 OS=Homo sapiens GN=TULP3 PE=1 SV=2	24	13	72.9	125.2	209.7	171.0	179.6	67.9	49.9
O75390	Citrate synthase, mitochondrial OS=Homo sapiens GN=CS PE=1 SV=2	48	23	100.7	203.8	44.7	34.8	7.9	10.8	8.9
O75396	Vesicle-trafficking protein SEC22b OS=Homo sapiens GN=SEC22B PE=1 SV=4	56	15	79.7	65.2	175.8	110.4	189.5	81.0	32.1
O75400	Pre-mRNA-processing factor 40 homolog A OS=Homo sapiens GN=PRPF40A PE=1 SV=2	38	44	65.9	56.8	68.6	83.3	147.2	195.5	212.4
O75410	Transforming acidic coiled-coil-containing protein 1 OS=Homo sapiens GN=TACC1 PE=1 SV=2	59	48	117.6	95.8	172.8	123.6	122.1	49.6	26.2
O75427	Leucine-rich repeat and calponin homology domain-containing protein 4 OS=Homo sapiens GN=LRCH4 PE=1 SV=2	48	27	122.3	138.3	119.0	153.3	141.4	113.6	82.8
O75431	Metaxin-2 OS=Homo sapiens GN=MTX2 PE=1 SV=1	40	13	108.9	287.5	68.3	50.1	14.7	14.0	8.3
O75436	Vacuolar protein sorting-associated protein 26A OS=Homo sapiens GN=VPS26A PE=1 SV=2	40	13	148.8	104.1	181.6	139.6	139.6	97.7	73.4
O75439	Mitochondrial-processing peptidase subunit beta OS=Homo sapiens GN=PMPCB PE=1 SV=2	54	26	202.5	105.6	76.7	15.7	7.9	5.4	4.0
O75446	Histone deacetylase complex subunit SAP30 OS=Homo sapiens GN=SAP30 PE=1 SV=1	17	6	156.1	168.3	111.3	114.7	105.1	110.3	113.2
O75448	Mediator of RNA polymerase II transcription subunit 24 OS=Homo sapiens GN=MED24 PE=1 SV=1	29	23	103.1	65.8	102.1	70.9	196.5	182.9	163.4
O75449	Katanin p60 ATPase-containing subunit A1 OS=Homo sapiens GN=KATNA1 PE=1 SV=1	40	19	142.8	104.3	130.4	103.2	127.0	131.2	137.8
O75475	PC4 and SFRS1-interacting protein OS=Homo sapiens GN=PSIP1 PE=1 SV=1	66	36	120.3	92.3	71.7	81.1	65.0	89.7	86.0
O75477	Erlin-1 OS=Homo sapiens GN=ERLIN1 PE=1 SV=1	50	32	78.0	81.5	160.8	132.5	214.0	94.8	32.3
O75489	NADH dehydrogenase [ubiquinone] iron-sulfur protein 3, mitochondrial OS=Homo sapiens GN=NDUFS3 PE=1 SV=1	59	21	167.3	127.3	70.9	21.7	8.2	6.8	2.4
O75494	Serine/arginine-rich splicing factor 10 OS=Homo sapiens GN=SRSF10 PE=1 SV=1	47	19	50.8	79.0	57.3	91.9	125.1	223.3	262.1
O75503	Ceroid-lipofuscinosis neuronal protein 5 OS=Homo sapiens GN=CLN5 PE=1 SV=2	35	10	49.1	103.6	148.0	283.4	185.5	90.7	25.0
O75521	Enoyl-CoA delta isomerase 2, mitochondrial OS=Homo sapiens GN=ECI2 PE=1 SV=4	71	31	106.4	135.9	106.2	129.5	99.1	51.6	12.3
O75525	KH domain-containing, RNA-binding, signal transduction-associated protein 3 OS=Homo sapiens GN=KHDRBS3 PE=1 SV=1	33	13	55.8	62.1	47.8	95.1	160.7	241.3	229.3
O75531	Barrier-to-autointegration factor OS=Homo sapiens GN=BANF1 PE=1 SV=1	85	11	80.6	32.2	98.4	91.1	164.0	147.8	153.6
O75533	Splicing factor 3B subunit 1 OS=Homo sapiens GN=SF3B1 PE=1 SV=3	57	90	60.3	44.8	68.6	79.8	122.7	180.1	229.8
O75534	Cold shock domain-containing protein E1 OS=Homo sapiens GN=CSDE1 PE=1 SV=2	63	59	100.6	114.5	110.8	111.3	107.4	110.7	89.4
O75569	Interferon-inducible double-stranded RNA-dependent protein kinase activator A OS=Homo sapiens GN=PRKRA PE=1 SV=1	51	21	36.6	71.4	50.4	102.7	147.7	217.5	266.8
O75586	Mediator of RNA polymerase II transcription subunit 6 OS=Homo sapiens GN=MED6 PE=1 SV=2	29	9	76.5	37.1	69.8	77.7	173.0	196.5	234.4
O75592	E3 ubiquitin-protein ligase MYCBP2 OS=Homo sapiens GN=MYCBP2 PE=1 SV=3	26	107	95.1	70.8	93.9	76.5	129.7	161.2	256.4
O75607	Nucleoplasmin-3 OS=Homo sapiens GN=NPM3 PE=1 SV=3	48	7	58.2	85.4	71.4	125.2	124.3	204.0	213.5
O75608	Acyl-protein thioesterase 1 OS=Homo sapiens GN=LYPLA1 PE=1 SV=1	26	8	171.4	83.6	139.6	62.8	72.8	47.0	28.8
O75616	GTPase Era, mitochondrial OS=Homo sapiens GN=ERAL1 PE=1 SV=2	30	11	229.4	260.0	85.6	38.7	6.6	11.2	7.6
O75643	U5 small nuclear ribonucleoprotein 200 kDa helicase OS=Homo sapiens GN=SNRNP200 PE=1 SV=2	53	129	65.6	73.6	75.4	100.0	124.8	205.3	245.3
O75663	TIP41-like protein OS=Homo sapiens GN=TIPRL PE=1 SV=2	52	16	113.8	75.2	122.5	84.7	74.4	73.2	55.7
O75683	Surfeit locus protein 6 OS=Homo sapiens GN=SURF6 PE=1 SV=3	47	25	98.5	50.2	98.3	74.4	171.3	172.5	208.0
O75691	Small subunit processome component 20 homolog OS=Homo sapiens GN=UTP20 PE=1 SV=3	20	54	106.6	73.2	92.3	83.3	138.2	195.1	197.5
O75694	Nuclear pore complex protein Nup155 OS=Homo sapiens GN=NUP155 PE=1 SV=1	31	38	104.2	138.2	121.7	151.6	103.3	67.4	38.6
O75695	Protein XRP2 OS=Homo sapiens GN=RP2 PE=1 SV=4	43	18	66.8	105.8	196.5	207.1	168.9	77.1	48.3
O75717	WD repeat and HMG-box DNA-binding protein 1 OS=Homo sapiens GN=WDHD1 PE=1 SV=1	51	51	168.7	101.1	140.4	113.0	117.6	114.1	129.8
O75746	Calcium-binding mitochondrial carrier protein Aralar1 OS=Homo sapiens GN=SLC25A12 PE=1 SV=2	40	27	265.9	209.9	127.8	39.3	23.9	26.6	18.8
O75781	Paralemmin-1 OS=Homo sapiens GN=PALM PE=1 SV=2	49	25	95.5	118.2	173.5	197.6	168.2	72.8	35.7
O75787	Renin receptor OS=Homo sapiens GN=ATP6AP2 PE=1 SV=2	38	13	112.5	42.6	192.9	150.6	180.9	121.8	83.9
O75791	GRB2-related adapter protein 2 OS=Homo sapiens GN=GRAP2 PE=1 SV=1	64	15	66.9	120.7	70.4	155.0	89.7	132.4	122.6
O75792	Ribonuclease H2 subunit A OS=Homo sapiens GN=RNASEH2A PE=1 SV=2	55	21	121.1	104.6	127.2	123.5	123.7	144.9	133.3
O75794	Cell division cycle protein 123 homolog OS=Homo sapiens GN=CDC123 PE=1 SV=1	34	12	140.8	121.6	148.9	130.6	123.3	110.0	98.2
O75818	Ribonuclease P protein subunit p40 OS=Homo sapiens GN=RPP40 PE=1 SV=3	28	8	84.6	71.8	78.2	93.9	120.5	152.3	196.4
O75821	Eukaryotic translation initiation factor 3 subunit G OS=Homo sapiens GN=EIF3G PE=1 SV=2	60	27	112.1	83.0	138.1	119.2	132.5	143.0	147.5
O75822	Eukaryotic translation initiation factor 3 subunit J OS=Homo sapiens GN=EIF3J PE=1 SV=2	48	23	93.2	75.8	118.2	97.8	128.9	155.8	202.9
O75832	26S proteasome non-ATPase regulatory subunit 10 OS=Homo sapiens GN=PSMD10 PE=1 SV=1	41	11	160.6	99.8	138.3	106.9	135.0	121.3	127.5
O75844	CAAX prenyl protease 1 homolog OS=Homo sapiens GN=ZMPSTE24 PE=1 SV=2	21	14	94.5	103.7	175.0	181.8	177.3	101.0	36.2
O75874	Isocitrate dehydrogenase [NADP] cytoplasmic OS=Homo sapiens GN=IDH1 PE=1 SV=2	65	34	136.7	77.2	140.5	96.8	104.0	94.6	73.2
O75879	Glutamyl-tRNA(Gln) amidotransferase subunit B, mitochondrial OS=Homo sapiens GN=GATB PE=1 SV=1	41	22	377.5	214.8	144.2	44.1	33.0	27.7	16.4
O75880	Protein SCO1 homolog, mitochondrial OS=Homo sapiens GN=SCO1 PE=1 SV=1	36	10	328.0	308.5	161.7	42.1	14.5	7.3	3.3
O75882	Attractin OS=Homo sapiens GN=ATRN PE=1 SV=2	16	21	61.9	98.4	140.6	185.3	168.3	132.4	82.6
O75886	Signal transducing adapter molecule 2 OS=Homo sapiens GN=STAM2 PE=1 SV=1	26	13	171.1	107.1	199.5	121.8	112.7	101.2	65.8
O75909	Cyclin-K OS=Homo sapiens GN=CCNK PE=1 SV=2	26	12	98.4	58.3	102.9	83.0	174.3	173.7	175.2
O75915	PRA1 family protein 3 OS=Homo sapiens GN=ARL6IP5 PE=1 SV=1	32	7	89.0	77.6	125.5	187.1	210.6	140.7	60.9
O75934	Pre-mRNA-splicing factor SPF27 OS=Homo sapiens GN=BCAS2 PE=1 SV=1	79	21	42.5	54.6	47.0	87.4	144.6	240.7	262.9
O75935	Dynactin subunit 3 OS=Homo sapiens GN=DCTN3 PE=1 SV=1	52	12	100.1	72.8	126.6	87.8	87.2	73.3	61.6
O75937	DnaJ homolog subfamily C member 8 OS=Homo sapiens GN=DNAJC8 PE=1 SV=2	53	26	79.8	59.2	76.4	92.6	141.1	180.0	248.9
O75940	Survival of motor neuron-related-splicing factor 30 OS=Homo sapiens GN=SMNDC1 PE=1 SV=1	54	11	111.2	56.6	104.5	78.4	169.7	139.4	204.5
O75947	ATP synthase subunit d, mitochondrial OS=Homo sapiens GN=ATP5H PE=1 SV=3	80	18	126.4	87.8	49.2	14.3	5.6	4.1	1.2
O75955	Flotillin-1 OS=Homo sapiens GN=FLOT1 PE=1 SV=3	73	39	60.5	92.1	156.0	160.5	131.2	65.4	34.4
O75976	Carboxypeptidase D OS=Homo sapiens GN=CPD PE=1 SV=2	32	41	70.8	79.7	153.4	147.3	169.8	120.8	112.1
O75995	SAM and SH3 domain-containing protein 3 OS=Homo sapiens GN=SASH3 PE=1 SV=2	57	12	93.4	51.9	109.0	67.6	91.3	87.5	71.2
O76003	Glutaredoxin-3 OS=Homo sapiens GN=GLRX3 PE=1 SV=2	41	21	106.8	84.9	131.4	109.2	78.2	88.1	76.1
O76021	Ribosomal L1 domain-containing protein 1 OS=Homo sapiens GN=RSL1D1 PE=1 SV=3	60	52	67.8	72.4	55.9	80.4	121.0	192.0	204.6
O76024	Wolframin OS=Homo sapiens GN=WFS1 PE=1 SV=2	27	23	74.2	97.7	148.9	186.9	223.1	112.3	42.6
O76031	ATP-dependent Clp protease ATP-binding subunit clpX-like, mitochondrial OS=Homo sapiens GN=CLPX PE=1 SV=2	62	46	214.6	203.7	92.2	32.7	10.9	11.5	8.1
O76071	Probable cytosolic iron-sulfur protein assembly protein CIAO1 OS=Homo sapiens GN=CIAO1 PE=1 SV=1	36	10	122.2	177.3	112.6	153.0	91.0	93.1	131.4
O76094	Signal recognition particle subunit SRP72 OS=Homo sapiens GN=SRP72 PE=1 SV=3	65	53	101.2	112.3	156.0	161.3	136.2	91.1	78.8
O76095	Protein JTB OS=Homo sapiens GN=JTB PE=1 SV=1	21	5	106.0	84.2	172.2	127.7	191.9	107.4	92.8
O94762	ATP-dependent DNA helicase Q5 OS=Homo sapiens GN=RECQL5 PE=1 SV=2	32	27	157.1	65.4	159.6	71.8	179.7	128.8	115.2
O94763	Unconventional prefoldin RPB5 interactor 1 OS=Homo sapiens GN=URI1 PE=1 SV=3	38	25	31.4	88.4	50.7	122.4	107.1	243.2	233.3
O94766	Galactosylgalactosylxylosylprotein 3-beta-glucuronosyltransferase 3 OS=Homo sapiens GN=B3GAT3 PE=1 SV=2	41	14	106.8	101.8	220.5	156.8	133.1	101.8	57.1
O94776	Metastasis-associated protein MTA2 OS=Homo sapiens GN=MTA2 PE=1 SV=1	61	46	126.4	101.9	103.2	92.6	87.0	109.3	121.3
O94804	Serine/threonine-protein kinase 10 OS=Homo sapiens GN=STK10 PE=1 SV=1	38	39	113.9	88.9	153.6	104.4	165.3	124.6	130.0
O94819	Kelch repeat and BTB domain-containing protein 11 OS=Homo sapiens GN=KBTBD11 PE=1 SV=1	39	21	168.4	82.8	189.4	107.5	139.6	117.2	82.9
O94822	E3 ubiquitin-protein ligase listerin OS=Homo sapiens GN=LTN1 PE=1 SV=6	13	21	129.8	82.0	149.3	91.1	150.6	151.8	137.3
O94826	Mitochondrial import receptor subunit TOM70 OS=Homo sapiens GN=TOMM70A PE=1 SV=1	66	48	160.8	116.7	73.0	21.4	12.9	7.1	2.4
O94832	Unconventional myosin-Id OS=Homo sapiens GN=MYO1D PE=1 SV=2	42	46	81.3	118.7	189.1	191.0	148.3	79.8	59.1
O94842	TOX high mobility group box family member 4 OS=Homo sapiens GN=TOX4 PE=1 SV=1	33	15	256.4	107.7	140.4	73.2	106.9	105.0	89.4
O94855	Protein transport protein Sec24D OS=Homo sapiens GN=SEC24D PE=1 SV=2	25	25	161.7	106.3	211.8	129.7	131.0	97.0	64.5
O94868	F-BAR and double SH3 domains protein 2 OS=Homo sapiens GN=FCHSD2 PE=1 SV=3	35	26	118.4	125.3	201.5	181.2	107.2	72.5	54.9
O94874	E3 UFM1-protein ligase 1 OS=Homo sapiens GN=UFL1 PE=1 SV=2	56	57	72.6	95.3	139.0	165.3	178.6	119.1	47.7
O94887	FERM, RhoGEF and pleckstrin domain-containing protein 2 OS=Homo sapiens GN=FARP2 PE=1 SV=3	18	14	137.5	83.9	261.4	129.1	189.8	40.3	27.2
O94888	UBX domain-containing protein 7 OS=Homo sapiens GN=UBXN7 PE=1 SV=2	44	20	153.9	102.7	176.1	134.1	114.9	106.3	81.2
O94901	SUN domain-containing protein 1 OS=Homo sapiens GN=SUN1 PE=1 SV=3	33	23	182.2	115.7	181.0	128.0	164.0	75.7	27.3
O94903	Proline synthase co-transcribed bacterial homolog protein OS=Homo sapiens GN=PROSC PE=1 SV=1	61	16	157.6	74.1	117.6	55.6	73.2	47.3	36.3
O94905	Erlin-2 OS=Homo sapiens GN=ERLIN2 PE=1 SV=1	64	34	67.3	91.6	138.8	165.9	203.5	115.3	43.3
O94906	Pre-mRNA-processing factor 6 OS=Homo sapiens GN=PRPF6 PE=1 SV=1	58	72	89.3	66.5	91.0	86.0	143.1	170.0	181.0
O94913	Pre-mRNA cleavage complex 2 protein Pcf11 OS=Homo sapiens GN=PCF11 PE=1 SV=3	40	55	97.5	108.1	77.7	92.1	122.7	158.0	215.7
O94915	Protein furry homolog-like OS=Homo sapiens GN=FRYL PE=1 SV=2	21	53	100.2	81.0	140.8	115.3	159.0	145.7	146.6
O94919	Endonuclease domain-containing 1 protein OS=Homo sapiens GN=ENDOD1 PE=1 SV=2	43	19	69.9	89.7	137.4	163.1	186.0	138.9	93.5
O94925	Glutaminase kidney isoform, mitochondrial OS=Homo sapiens GN=GLS PE=1 SV=1	45	29	171.9	109.1	80.2	14.7	7.4	5.1	2.7
O94927	HAUS augmin-like complex subunit 5 OS=Homo sapiens GN=HAUS5 PE=1 SV=2	37	22	140.9	112.6	117.5	91.4	98.1	108.8	125.3
O94966	Ubiquitin carboxyl-terminal hydrolase 19 OS=Homo sapiens GN=USP19 PE=1 SV=2	29	23	95.0	39.8	109.5	56.9	91.1	43.7	36.2
O94973	AP-2 complex subunit alpha-2 OS=Homo sapiens GN=AP2A2 PE=1 SV=2	49	52	79.1	76.2	142.5	119.3	130.2	96.1	101.3
O94979	Protein transport protein Sec31A OS=Homo sapiens GN=SEC31A PE=1 SV=3	26	33	107.5	111.6	98.4	111.9	91.6	99.9	126.6
O94986	Centrosomal protein of 152 kDa OS=Homo sapiens GN=CEP152 PE=1 SV=4	30	47	179.9	88.3	81.6	18.9	17.0	15.2	12.6
O94992	Protein HEXIM1 OS=Homo sapiens GN=HEXIM1 PE=1 SV=1	44	14	123.3	124.8	88.3	141.8	104.9	108.7	132.9
O95067	G2/mitotic-specific cyclin-B2 OS=Homo sapiens GN=CCNB2 PE=1 SV=1	48	22	169.6	121.0	141.4	106.6	147.5	121.6	89.8
O95071	E3 ubiquitin-protein ligase UBR5 OS=Homo sapiens GN=UBR5 PE=1 SV=2	30	68	159.6	110.9	166.1	113.4	121.0	99.9	113.1
O95104	Splicing factor, arginine/serine-rich 15 OS=Homo sapiens GN=SCAF4 PE=1 SV=3	23	21	83.3	45.7	84.9	65.6	146.4	158.1	153.9
O95140	Mitofusin-2 OS=Homo sapiens GN=MFN2 PE=1 SV=3	40	31	174.6	375.9	107.0	87.7	35.8	33.4	22.4
O95149	Snurportin-1 OS=Homo sapiens GN=SNUPN PE=1 SV=1	16	6	184.7	88.8	213.2	98.8	129.8	93.6	64.8
O95155	Ubiquitin conjugation factor E4 B OS=Homo sapiens GN=UBE4B PE=1 SV=1	25	27	203.0	114.1	215.4	107.2	108.1	75.6	71.0
O95159	Zinc finger protein-like 1 OS=Homo sapiens GN=ZFPL1 PE=1 SV=2	35	7	70.6	182.8	104.7	257.0	86.5	99.2	82.2
O95163	Elongator complex protein 1 OS=Homo sapiens GN=IKBKAP PE=1 SV=3	35	35	116.7	71.8	125.5	77.1	75.2	71.4	76.9
O95182	NADH dehydrogenase [ubiquinone] 1 alpha subcomplex subunit 7 OS=Homo sapiens GN=NDUFA7 PE=1 SV=3	73	12	298.0	306.0	126.8	53.4	25.7	18.2	11.7
O95183	Vesicle-associated membrane protein 5 OS=Homo sapiens GN=VAMP5 PE=1 SV=1	49	7	97.9	72.7	239.0	125.4	210.6	67.5	58.5
O95197	Reticulon-3 OS=Homo sapiens GN=RTN3 PE=1 SV=2	27	26	34.7	119.5	101.9	202.4	146.8	149.0	122.8
O95202	LETM1 and EF-hand domain-containing protein 1, mitochondrial OS=Homo sapiens GN=LETM1 PE=1 SV=1	52	52	163.8	155.5	76.6	28.1	11.6	8.8	4.0
O95218	Zinc finger Ran-binding domain-containing protein 2 OS=Homo sapiens GN=ZRANB2 PE=1 SV=2	49	16	163.7	142.8	152.9	90.7	91.9	101.2	103.9
O95232	Luc7-like protein 3 OS=Homo sapiens GN=LUC7L3 PE=1 SV=2	41	24	51.7	48.7	63.3	80.5	160.6	206.0	266.1
O95235	Kinesin-like protein KIF20A OS=Homo sapiens GN=KIF20A PE=1 SV=1	43	26	234.9	151.0	191.0	82.5	91.6	74.7	66.1
O95239	Chromosome-associated kinesin KIF4A OS=Homo sapiens GN=KIF4A PE=1 SV=3	52	67	141.3	134.5	91.1	73.0	74.4	89.5	97.3
O95248	Myotubularin-related protein 5 OS=Homo sapiens GN=SBF1 PE=1 SV=3	34	54	115.8	90.7	169.2	123.6	146.0	109.2	123.8
O95249	Golgi SNAP receptor complex member 1 OS=Homo sapiens GN=GOSR1 PE=1 SV=1	69	20	45.1	121.5	151.2	181.4	169.9	120.4	89.3
O95251	Histone acetyltransferase KAT7 OS=Homo sapiens GN=KAT7 PE=1 SV=1	23	15	202.5	103.0	169.0	97.2	134.0	103.5	79.2
O95292	Vesicle-associated membrane protein-associated protein B/C OS=Homo sapiens GN=VAPB PE=1 SV=3	68	21	95.2	86.0	169.2	138.6	207.1	98.4	32.9
O95295	SNARE-associated protein Snapin OS=Homo sapiens GN=SNAPIN PE=1 SV=1	55	14	102.2	65.6	180.5	137.6	208.3	112.6	73.1
O95297	Myelin protein zero-like protein 1 OS=Homo sapiens GN=MPZL1 PE=1 SV=1	22	6	41.0	123.4	142.0	245.6	148.7	109.4	43.0
O95299	NADH dehydrogenase [ubiquinone] 1 alpha subcomplex subunit 10, mitochondrial OS=Homo sapiens GN=NDUFA10 PE=1 SV=1	49	19	168.0	242.2	77.7	42.8	13.4	14.5	7.9
O95319	CUGBP Elav-like family member 2 OS=Homo sapiens GN=CELF2 PE=1 SV=1	49	27	52.0	59.1	56.8	83.6	150.0	229.5	257.0
O95336	6-phosphogluconolactonase OS=Homo sapiens GN=PGLS PE=1 SV=2	66	13	109.0	108.5	102.8	131.2	73.8	92.8	92.8
O95347	Structural maintenance of chromosomes protein 2 OS=Homo sapiens GN=SMC2 PE=1 SV=2	79	128	104.1	96.5	96.3	92.5	117.4	137.6	187.3
O95372	Acyl-protein thioesterase 2 OS=Homo sapiens GN=LYPLA2 PE=1 SV=1	54	12	87.7	47.8	95.6	50.7	61.7	35.2	28.4
O95373	Importin-7 OS=Homo sapiens GN=IPO7 PE=1 SV=1	20	21	94.7	80.3	100.3	93.4	68.7	88.7	83.2
O95376	E3 ubiquitin-protein ligase ARIH2 OS=Homo sapiens GN=ARIH2 PE=1 SV=1	31	12	185.7	130.9	171.0	139.3	113.3	56.9	82.9
O95379	Tumor necrosis factor alpha-induced protein 8 OS=Homo sapiens GN=TNFAIP8 PE=1 SV=1	33	7	170.5	74.4	226.5	102.5	152.2	75.5	58.6
O95391	Pre-mRNA-splicing factor SLU7 OS=Homo sapiens GN=SLU7 PE=1 SV=2	37	22	106.6	54.9	106.3	64.5	155.6	180.0	202.3
O95394	Phosphoacetylglucosamine mutase OS=Homo sapiens GN=PGM3 PE=1 SV=1	30	15	128.3	148.6	125.5	141.6	103.9	129.4	103.2
O95400	CD2 antigen cytoplasmic tail-binding protein 2 OS=Homo sapiens GN=CD2BP2 PE=1 SV=1	40	13	41.3	118.1	51.7	140.5	121.5	196.3	209.6
O95402	Mediator of RNA polymerase II transcription subunit 26 OS=Homo sapiens GN=MED26 PE=1 SV=2	36	18	83.7	42.0	79.6	84.6	193.4	183.5	200.6
O95425	Supervillin OS=Homo sapiens GN=SVIL PE=1 SV=2	28	56	127.9	79.2	270.7	123.1	164.5	56.9	57.0
O95433	Activator of 90 kDa heat shock protein ATPase homolog 1 OS=Homo sapiens GN=AHSA1 PE=1 SV=1	70	28	130.8	112.9	143.9	147.9	107.1	122.3	108.9
O95453	Poly(A)-specific ribonuclease PARN OS=Homo sapiens GN=PARN PE=1 SV=1	38	28	120.7	88.6	108.1	92.6	90.7	102.7	122.3
O95456	Proteasome assembly chaperone 1 OS=Homo sapiens GN=PSMG1 PE=1 SV=1	32	11	125.2	106.9	147.5	122.2	90.4	115.0	153.5
O95466	Formin-like protein 1 OS=Homo sapiens GN=FMNL1 PE=1 SV=3	41	68	80.0	115.0	166.5	189.7	161.3	82.4	60.3
O95470	Sphingosine-1-phosphate lyase 1 OS=Homo sapiens GN=SGPL1 PE=1 SV=3	49	29	41.5	104.9	85.3	205.1	141.8	113.7	36.7
O95479	GDH/6PGL endoplasmic bifunctional protein OS=Homo sapiens GN=H6PD PE=1 SV=2	40	31	40.7	138.7	108.7	263.1	161.6	124.7	38.0
O95486	Protein transport protein Sec24A OS=Homo sapiens GN=SEC24A PE=1 SV=2	24	21	187.7	115.3	196.5	106.9	150.5	86.3	57.1
O95487	Protein transport protein Sec24B OS=Homo sapiens GN=SEC24B PE=1 SV=2	28	27	78.2	123.8	120.5	149.9	127.0	128.8	88.7
O95551	Tyrosyl-DNA phosphodiesterase 2 OS=Homo sapiens GN=TDP2 PE=1 SV=1	30	12	88.4	84.4	86.6	86.6	83.2	90.3	79.7
O95562	Vesicle transport protein SFT2B OS=Homo sapiens GN=SFT2D2 PE=1 SV=1	18	4	74.7	59.1	184.0	119.9	210.1	130.8	112.0
O95571	Persulfide dioxygenase ETHE1, mitochondrial OS=Homo sapiens GN=ETHE1 PE=1 SV=2	53	11	309.2	312.1	128.8	51.2	19.1	26.5	14.0
O95573	Long-chain-fatty-acid--CoA ligase 3 OS=Homo sapiens GN=ACSL3 PE=1 SV=3	56	38	72.0	85.5	117.5	138.1	153.2	100.4	36.2
O95602	DNA-directed RNA polymerase I subunit RPA1 OS=Homo sapiens GN=POLR1A PE=1 SV=2	39	54	162.7	154.5	105.2	111.0	103.5	121.6	112.6
O95613	Pericentrin OS=Homo sapiens GN=PCNT PE=1 SV=4	37	117	210.9	192.1	109.5	67.3	57.8	61.9	79.3
O95628	CCR4-NOT transcription complex subunit 4 OS=Homo sapiens GN=CNOT4 PE=1 SV=3	29	15	75.1	78.9	94.2	132.6	161.0	211.8	128.3
O95630	STAM-binding protein OS=Homo sapiens GN=STAMBP PE=1 SV=1	47	23	95.6	90.0	110.8	101.7	73.2	67.6	56.2
O95639	Cleavage and polyadenylation specificity factor subunit 4 OS=Homo sapiens GN=CPSF4 PE=1 SV=1	56	13	67.3	68.2	71.9	92.0	181.4	182.5	211.6
O95671	N-acetylserotonin O-methyltransferase-like protein OS=Homo sapiens GN=ASMTL PE=1 SV=3	32	24	146.4	100.1	128.6	83.2	72.3	58.4	49.6
O95674	Phosphatidate cytidylyltransferase 2 OS=Homo sapiens GN=CDS2 PE=1 SV=1	26	11	74.1	106.6	142.3	166.9	222.4	131.1	29.0
O95684	FGFR1 oncogene partner OS=Homo sapiens GN=FGFR1OP PE=1 SV=1	45	19	152.2	146.1	93.3	82.6	121.5	129.7	158.7
O95714	E3 ubiquitin-protein ligase HERC2 OS=Homo sapiens GN=HERC2 PE=1 SV=2	26	113	101.4	88.3	160.3	135.7	191.3	111.9	97.2
O95716	Ras-related protein Rab-3D OS=Homo sapiens GN=RAB3D PE=1 SV=1	63	19	94.6	72.9	137.8	78.9	128.2	55.6	23.3
O95721	Synaptosomal-associated protein 29 OS=Homo sapiens GN=SNAP29 PE=1 SV=1	83	26	79.7	119.5	115.8	170.2	138.2	106.1	83.2
O95747	Serine/threonine-protein kinase OSR1 OS=Homo sapiens GN=OXSR1 PE=1 SV=1	43	20	195.1	80.0	189.9	97.0	129.3	104.8	97.2
O95757	Heat shock 70 kDa protein 4L OS=Homo sapiens GN=HSPA4L PE=1 SV=3	70	59	156.5	89.1	158.4	103.8	109.7	84.9	67.2
O95758	Polypyrimidine tract-binding protein 3 OS=Homo sapiens GN=PTBP3 PE=1 SV=2	30	17	60.1	83.1	69.0	91.9	135.0	185.8	250.8
O95777	U6 snRNA-associated Sm-like protein LSm8 OS=Homo sapiens GN=LSM8 PE=1 SV=3	69	6	117.9	89.4	144.5	91.5	127.4	138.9	165.8
O95782	AP-2 complex subunit alpha-1 OS=Homo sapiens GN=AP2A1 PE=1 SV=3	63	66	69.7	97.7	134.6	148.8	128.0	101.1	115.0
O95786	Probable ATP-dependent RNA helicase DDX58 OS=Homo sapiens GN=DDX58 PE=1 SV=2	19	17	199.2	93.1	257.4	78.2	125.6	82.2	59.6
O95793	Double-stranded RNA-binding protein Staufen homolog 1 OS=Homo sapiens GN=STAU1 PE=1 SV=2	62	41	35.7	45.8	49.3	71.5	120.0	181.5	202.7
O95801	Tetratricopeptide repeat protein 4 OS=Homo sapiens GN=TTC4 PE=1 SV=3	38	14	184.9	115.5	173.3	123.7	114.4	73.8	76.4
O95816	BAG family molecular chaperone regulator 2 OS=Homo sapiens GN=BAG2 PE=1 SV=1	71	16	80.3	105.4	119.8	133.8	176.6	127.1	141.4
O95817	BAG family molecular chaperone regulator 3 OS=Homo sapiens GN=BAG3 PE=1 SV=3	58	24	168.0	109.6	207.8	110.8	114.2	90.2	68.0
O95819	Mitogen-activated protein kinase kinase kinase kinase 4 OS=Homo sapiens GN=MAP4K4 PE=1 SV=2	50	66	55.9	113.0	113.6	150.1	130.0	107.2	95.8
O95831	Apoptosis-inducing factor 1, mitochondrial OS=Homo sapiens GN=AIFM1 PE=1 SV=1	54	38	194.7	124.5	80.8	22.7	9.2	8.5	4.0
O95834	Echinoderm microtubule-associated protein-like 2 OS=Homo sapiens GN=EML2 PE=1 SV=1	29	15	154.9	104.1	150.2	153.2	91.7	132.6	102.3
O95861	3'(2'),5'-bisphosphate nucleotidase 1 OS=Homo sapiens GN=BPNT1 PE=1 SV=1	63	22	144.6	130.5	123.6	143.3	91.2	122.1	124.6
O95864	Fatty acid desaturase 2 OS=Homo sapiens GN=FADS2 PE=1 SV=1	25	11	9.7	127.3	32.9	241.5	145.7	133.9	54.3
O95865	N(G),N(G)-dimethylarginine dimethylaminohydrolase 2 OS=Homo sapiens GN=DDAH2 PE=1 SV=1	64	17	119.6	121.7	179.0	184.0	130.6	84.9	44.2
O95870	Abhydrolase domain-containing protein 16A OS=Homo sapiens GN=ABHD16A PE=1 SV=3	47	28	78.8	122.6	130.5	187.7	193.5	120.7	52.4
O95881	Thioredoxin domain-containing protein 12 OS=Homo sapiens GN=TXNDC12 PE=1 SV=1	42	9	41.2	137.6	91.7	217.1	194.7	124.7	41.6
O95926	Pre-mRNA-splicing factor SYF2 OS=Homo sapiens GN=SYF2 PE=1 SV=1	44	13	33.8	89.8	27.7	88.1	136.9	211.1	288.6
O95983	Methyl-CpG-binding domain protein 3 OS=Homo sapiens GN=MBD3 PE=1 SV=1	46	13	91.8	82.9	78.1	69.8	76.1	79.2	89.9
O95985	DNA topoisomerase 3-beta-1 OS=Homo sapiens GN=TOP3B PE=1 SV=1	43	31	57.8	73.9	59.2	103.7	141.1	187.3	265.2
O96000	NADH dehydrogenase [ubiquinone] 1 beta subcomplex subunit 10 OS=Homo sapiens GN=NDUFB10 PE=1 SV=3	59	15	260.4	114.6	121.6	29.5	39.5	26.0	24.0
O96005	Cleft lip and palate transmembrane protein 1 OS=Homo sapiens GN=CLPTM1 PE=1 SV=1	34	20	84.6	81.3	168.6	150.1	202.1	95.1	41.2
O96008	Mitochondrial import receptor subunit TOM40 homolog OS=Homo sapiens GN=TOMM40 PE=1 SV=1	50	16	120.1	93.4	60.6	22.4	13.2	8.9	3.4
O96011	Peroxisomal membrane protein 11B OS=Homo sapiens GN=PEX11B PE=1 SV=1	54	13	58.5	115.9	123.6	191.3	151.7	59.4	11.4
O96013	Serine/threonine-protein kinase PAK 4 OS=Homo sapiens GN=PAK4 PE=1 SV=1	54	25	74.9	117.0	85.3	139.6	115.6	166.7	182.6
O96017	Serine/threonine-protein kinase Chk2 OS=Homo sapiens GN=CHEK2 PE=1 SV=1	27	12	146.4	117.9	153.5	117.2	120.2	123.0	100.8
O96019	Actin-like protein 6A OS=Homo sapiens GN=ACTL6A PE=1 SV=1	47	20	150.7	124.6	131.6	122.6	108.5	117.6	112.1
P00167	Cytochrome b5 OS=Homo sapiens GN=CYB5A PE=1 SV=2	47	6	107.7	120.7	192.0	137.4	157.4	101.6	45.5
P00338	L-lactate dehydrogenase A chain OS=Homo sapiens GN=LDHA PE=1 SV=2	67	29	118.2	74.2	138.6	126.5	97.5	109.7	84.5
P00367	Glutamate dehydrogenase 1, mitochondrial OS=Homo sapiens GN=GLUD1 PE=1 SV=2	57	41	177.4	195.3	71.4	30.1	10.8	10.0	3.3
P00374	Dihydrofolate reductase OS=Homo sapiens GN=DHFR PE=1 SV=2	70	16	197.6	116.8	217.4	111.5	129.6	74.0	53.1
P00387	NADH-cytochrome b5 reductase 3 OS=Homo sapiens GN=CYB5R3 PE=1 SV=3	67	18	53.8	125.6	96.7	187.3	126.3	120.4	40.3
P00390	Glutathione reductase, mitochondrial OS=Homo sapiens GN=GSR PE=1 SV=2	47	21	140.7	82.7	77.6	47.9	37.9	38.5	37.6
P00403	Cytochrome c oxidase subunit 2 OS=Homo sapiens GN=MT-CO2 PE=1 SV=1	31	7	164.1	168.2	72.9	29.9	9.9	8.5	3.5
P00441	Superoxide dismutase [Cu-Zn] OS=Homo sapiens GN=SOD1 PE=1 SV=2	60	17	106.1	110.0	83.3	182.4	75.9	105.6	90.5
P00491	Purine nucleoside phosphorylase OS=Homo sapiens GN=PNP PE=1 SV=2	70	18	120.6	99.3	151.6	134.6	110.4	140.4	118.5
P00492	Hypoxanthine-guanine phosphoribosyltransferase OS=Homo sapiens GN=HPRT1 PE=1 SV=2	63	12	102.9	66.2	104.4	77.4	71.4	66.3	63.6
P00505	Aspartate aminotransferase, mitochondrial OS=Homo sapiens GN=GOT2 PE=1 SV=3	60	34	212.7	183.3	93.9	32.3	15.7	14.9	10.5
P00558	Phosphoglycerate kinase 1 OS=Homo sapiens GN=PGK1 PE=1 SV=3	87	50	105.2	109.6	99.4	144.8	92.5	121.3	111.4
P00734	Prothrombin OS=Homo sapiens GN=F2 PE=1 SV=2	5	4	360.9	227.9	168.8	75.5	43.7	7.1	11.7
P00761	Trypsin OS=Sus scrofa OX=9823 PE=1 SV=1	32	5	109.1	57.9	98.9	81.4	83.6	74.0	128.2
P00813	Adenosine deaminase OS=Homo sapiens GN=ADA PE=1 SV=3	69	31	72.8	109.8	79.4	152.5	75.3	111.4	125.9
P00966	Argininosuccinate synthase OS=Homo sapiens GN=ASS1 PE=1 SV=2	35	21	127.5	100.0	124.5	104.4	74.8	83.2	94.1
P01112	GTPase HRas OS=Homo sapiens GN=HRAS PE=1 SV=1	83	17	74.5	132.6	145.9	205.5	155.1	95.6	67.9
P01116	GTPase KRas OS=Homo sapiens GN=KRAS PE=1 SV=1	70	13	67.3	139.5	159.6	183.8	134.4	102.8	68.6
P01130	Low-density lipoprotein receptor OS=Homo sapiens GN=LDLR PE=1 SV=1	28	20	77.9	68.4	186.8	140.1	231.2	105.9	54.2
P01137	Transforming growth factor beta-1 OS=Homo sapiens GN=TGFB1 PE=1 SV=2	27	11	63.5	71.5	127.5	113.3	144.1	69.3	27.8
P01733	T-cell receptor beta chain V region YT35 OS=Homo sapiens GN=TRBV12-3 PE=1 SV=1	15	2	74.0	64.8	158.0	111.8	195.8	69.2	23.1
P01737	T-cell receptor alpha chain V region PY14 OS=Homo sapiens PE=1 SV=1	21	4	67.7	91.0	167.4	206.4	175.0	110.2	54.8
P01889	HLA class I histocompatibility antigen, B-7 alpha chain OS=Homo sapiens GN=HLA-B PE=1 SV=3	60	31	52.5	134.7	130.7	250.3	130.2	88.7	43.3
P02649	Apolipoprotein E OS=Homo sapiens GN=APOE PE=1 SV=1	12	4	132.4	59.6	97.9	60.3	58.8	35.7	23.9
P02686	Myelin basic protein OS=Homo sapiens GN=MBP PE=1 SV=3	38	9	119.0	116.4	186.0	171.8	159.7	82.1	38.0
P02765	Alpha-2-HS-glycoprotein OS=Homo sapiens GN=AHSG PE=1 SV=1	7	4	172.7	86.6	165.5	87.6	97.7	51.0	29.2
P02769	Serum albumin OS=Bos taurus OX=9913 GN=ALB PE=1 SV=4	70	49	111.2	125.2	139.8	153.0	115.7	80.2	68.3
P02786	Transferrin receptor protein 1 OS=Homo sapiens GN=TFRC PE=1 SV=2	64	65	65.9	58.4	132.7	121.9	198.0	156.2	138.2
P02787	Serotransferrin OS=Homo sapiens GN=TF PE=1 SV=3	4	3	57.5	161.8	56.7	137.6	94.2	119.5	224.2
P02794	Ferritin heavy chain OS=Homo sapiens GN=FTH1 PE=1 SV=2	38	7	39.4	141.6	63.6	235.1	137.6	114.7	143.2
P04040	Catalase OS=Homo sapiens GN=CAT PE=1 SV=3	70	39	90.2	112.2	170.2	172.5	178.6	66.7	19.3
P04049	RAF proto-oncogene serine/threonine-protein kinase OS=Homo sapiens GN=RAF1 PE=1 SV=1	46	24	178.1	90.2	189.0	106.4	139.1	95.7	83.8
P04053	DNA nucleotidylexotransferase OS=Homo sapiens GN=DNTT PE=1 SV=3	31	16	103.5	42.3	115.4	44.4	94.1	80.9	77.4
P04075	Fructose-bisphosphate aldolase A OS=Homo sapiens GN=ALDOA PE=1 SV=2	78	42	113.4	119.2	109.5	142.9	99.5	124.9	154.3
P04080	Cystatin-B OS=Homo sapiens GN=CSTB PE=1 SV=2	64	6	89.9	135.8	111.6	199.0	98.1	123.0	99.4
P04083	Annexin A1 OS=Homo sapiens GN=ANXA1 PE=1 SV=2	79	34	79.0	138.6	88.8	187.1	101.5	144.9	126.8
P04150	Glucocorticoid receptor OS=Homo sapiens GN=NR3C1 PE=1 SV=1	26	16	191.5	93.1	203.7	87.4	130.1	92.2	95.0
P04179	Superoxide dismutase [Mn], mitochondrial OS=Homo sapiens GN=SOD2 PE=1 SV=2	35	10	96.1	171.9	47.6	27.8	11.9	16.4	16.9
P04183	Thymidine kinase, cytosolic OS=Homo sapiens GN=TK1 PE=1 SV=2	48	9	91.4	199.0	93.1	173.9	84.0	101.9	96.5
P04234	T-cell surface glycoprotein CD3 delta chain OS=Homo sapiens GN=CD3D PE=1 SV=1	28	10	49.1	95.6	100.5	255.5	191.0	146.4	58.3
P04264	Keratin, type II cytoskeletal 1 OS=Homo sapiens GN=KRT1 PE=1 SV=6	62	53	49.7	64.9	136.2	207.8	64.5	118.4	183.1
P04350	Tubulin beta-4A chain OS=Homo sapiens GN=TUBB4A PE=1 SV=2	78	36	49.6	190.8	68.5	183.2	91.0	152.9	146.9
P04406	Glyceraldehyde-3-phosphate dehydrogenase OS=Homo sapiens GN=GAPDH PE=1 SV=3	97	46	72.7	57.9	77.3	73.4	90.6	105.6	118.4
P04439	HLA class I histocompatibility antigen, A-3 alpha chain OS=Homo sapiens GN=HLA-A PE=1 SV=2	62	31	51.2	85.1	136.6	175.7	145.2	77.9	37.1
P04632	Calpain small subunit 1 OS=Homo sapiens GN=CAPNS1 PE=1 SV=1	64	11	97.8	136.2	130.1	155.5	116.9	124.2	111.8
P04818	Thymidylate synthase OS=Homo sapiens GN=TYMS PE=1 SV=3	56	18	74.0	172.1	77.2	192.2	78.0	133.3	132.3
P04843	Dolichyl-diphosphooligosaccharide--protein glycosyltransferase subunit 1 OS=Homo sapiens GN=RPN1 PE=1 SV=1	77	58	57.2	106.7	117.5	176.5	179.3	94.9	29.8
P04844	Dolichyl-diphosphooligosaccharide--protein glycosyltransferase subunit 2 OS=Homo sapiens GN=RPN2 PE=1 SV=3	63	35	74.9	121.5	152.1	218.0	181.6	105.6	30.8
P04899	Guanine nucleotide-binding protein G(i) subunit alpha-2 OS=Homo sapiens GN=GNAI2 PE=1 SV=3	76	33	49.9	146.5	122.2	257.5	151.7	100.3	58.5
P04920	Anion exchange protein 2 OS=Homo sapiens GN=SLC4A2 PE=1 SV=4	28	23	69.6	80.4	176.5	133.5	139.8	61.7	40.7
P05023	Sodium/potassium-transporting ATPase subunit alpha-1 OS=Homo sapiens GN=ATP1A1 PE=1 SV=1	56	73	64.5	124.5	166.7	202.2	159.6	65.4	26.9
P05026	Sodium/potassium-transporting ATPase subunit beta-1 OS=Homo sapiens GN=ATP1B1 PE=1 SV=1	33	11	69.2	80.5	187.1	156.1	170.2	51.2	19.2
P05067	Amyloid beta A4 protein OS=Homo sapiens GN=APP PE=1 SV=3	24	19	67.7	76.7	148.2	133.9	205.8	136.6	92.0
P05106	Integrin beta-3 OS=Homo sapiens GN=ITGB3 PE=1 SV=2	14	11	79.5	130.9	235.0	170.5	204.7	39.7	29.4
P05107	Integrin beta-2 OS=Homo sapiens GN=ITGB2 PE=1 SV=2	63	51	83.7	103.3	152.1	196.0	197.7	101.2	54.4
P05141	ADP/ATP translocase 2 OS=Homo sapiens GN=SLC25A5 PE=1 SV=7	65	34	165.6	105.0	69.6	18.2	7.1	6.3	4.3
P05161	Ubiquitin-like protein ISG15 OS=Homo sapiens GN=ISG15 PE=1 SV=5	42	6	40.2	158.3	53.9	191.5	95.0	164.4	168.5
P05165	Propionyl-CoA carboxylase alpha chain, mitochondrial OS=Homo sapiens GN=PCCA PE=1 SV=4	55	39	201.0	106.3	76.0	17.1	8.4	5.6	5.2
P05166	Propionyl-CoA carboxylase beta chain, mitochondrial OS=Homo sapiens GN=PCCB PE=1 SV=3	54	26	266.9	223.0	109.1	34.6	11.4	14.5	11.4
P05198	Eukaryotic translation initiation factor 2 subunit 1 OS=Homo sapiens GN=EIF2S1 PE=1 SV=3	83	42	86.9	51.2	75.8	60.9	123.1	137.8	157.0
P05204	Non-histone chromosomal protein HMG-17 OS=Homo sapiens GN=HMGN2 PE=1 SV=3	76	14	141.7	72.7	70.3	46.6	79.7	89.2	118.3
P05387	60S acidic ribosomal protein P2 OS=Homo sapiens GN=RPLP2 PE=1 SV=1	97	14	43.3	38.7	64.7	71.6	152.3	181.3	200.4
P05388	60S acidic ribosomal protein P0 OS=Homo sapiens GN=RPLP0 PE=1 SV=1	72	30	17.6	15.5	24.5	26.4	52.9	68.1	75.9
P05455	Lupus La protein OS=Homo sapiens GN=SSB PE=1 SV=2	66	40	125.8	104.5	132.1	119.5	95.4	113.3	103.5
P05556	Integrin beta-1 OS=Homo sapiens GN=ITGB1 PE=1 SV=2	38	36	66.4	74.5	153.5	146.6	153.4	66.7	35.5
P05771	Protein kinase C beta type OS=Homo sapiens GN=PRKCB PE=1 SV=4	42	35	130.8	105.0	125.6	103.4	85.0	69.8	53.9
P06127	T-cell surface glycoprotein CD5 OS=Homo sapiens GN=CD5 PE=1 SV=2	42	19	37.6	85.2	120.0	257.0	206.2	114.4	59.0
P06132	Uroporphyrinogen decarboxylase OS=Homo sapiens GN=UROD PE=1 SV=2	25	6	83.6	144.6	82.5	192.9	96.7	156.0	116.1
P06213	Insulin receptor OS=Homo sapiens GN=INSR PE=1 SV=4	18	31	61.2	124.8	126.5	247.8	162.6	105.1	53.4
P06239	Tyrosine-protein kinase Lck OS=Homo sapiens GN=LCK PE=1 SV=6	63	30	50.3	126.7	127.9	238.4	137.9	83.3	45.2
P06280	Alpha-galactosidase A OS=Homo sapiens GN=GLA PE=1 SV=1	39	15	47.7	45.9	168.5	280.0	234.3	98.4	21.8
P06396	Gelsolin OS=Homo sapiens GN=GSN PE=1 SV=1	31	21	128.7	70.3	120.9	69.9	78.0	60.4	44.0
P06400	Retinoblastoma-associated protein OS=Homo sapiens GN=RB1 PE=1 SV=2	48	53	104.2	94.5	89.5	81.1	103.0	141.8	176.4
P06454	Prothymosin alpha OS=Homo sapiens GN=PTMA PE=1 SV=2	27	8	154.5	81.5	121.2	104.4	85.0	91.5	70.1
P06493	Cyclin-dependent kinase 1 OS=Homo sapiens GN=CDK1 PE=1 SV=3	70	26	56.5	161.9	68.7	168.5	97.4	123.8	112.4
P06576	ATP synthase subunit beta, mitochondrial OS=Homo sapiens GN=ATP5B PE=1 SV=3	97	48	148.2	149.5	66.2	28.2	11.4	11.3	8.7
P06729	T-cell surface antigen CD2 OS=Homo sapiens GN=CD2 PE=1 SV=2	46	21	59.9	97.5	144.5	171.5	173.8	92.5	61.6
P06730	Eukaryotic translation initiation factor 4E OS=Homo sapiens GN=EIF4E PE=1 SV=2	35	10	52.9	57.4	79.7	95.8	133.2	230.7	247.9
P06733	Alpha-enolase OS=Homo sapiens GN=ENO1 PE=1 SV=2	90	57	79.8	84.9	86.8	114.4	72.8	103.8	104.5
P06744	Glucose-6-phosphate isomerase OS=Homo sapiens GN=GPI PE=1 SV=4	50	35	138.3	84.7	146.2	102.6	91.0	91.7	84.0
P06746	DNA polymerase beta OS=Homo sapiens GN=POLB PE=1 SV=3	61	22	93.0	127.0	69.5	104.4	116.3	143.9	198.4
P06748	Nucleophosmin OS=Homo sapiens GN=NPM1 PE=1 SV=2	89	46	56.5	39.7	67.7	73.6	145.4	161.0	162.7
P06753	Tropomyosin alpha-3 chain OS=Homo sapiens GN=TPM3 PE=1 SV=2	64	35	58.7	131.8	78.5	155.0	75.2	121.7	94.8
P06756	Integrin alpha-V OS=Homo sapiens GN=ITGAV PE=1 SV=2	17	15	76.0	111.4	171.7	213.5	170.8	96.9	54.3
P06865	Beta-hexosaminidase subunit alpha OS=Homo sapiens GN=HEXA PE=1 SV=2	42	25	77.5	81.3	223.9	193.0	197.7	73.8	21.8
P07099	Epoxide hydrolase 1 OS=Homo sapiens GN=EPHX1 PE=1 SV=1	31	18	73.2	98.9	191.7	189.9	161.4	130.1	43.3
P07195	L-lactate dehydrogenase B chain OS=Homo sapiens GN=LDHB PE=1 SV=2	62	28	116.3	91.7	131.4	138.8	96.7	117.5	93.6
P07203	Glutathione peroxidase 1 OS=Homo sapiens GN=GPX1 PE=1 SV=4	65	10	376.2	116.7	186.2	65.0	59.0	41.7	23.9
P07237	Protein disulfide-isomerase OS=Homo sapiens GN=P4HB PE=1 SV=3	85	63	42.9	80.2	89.1	143.1	139.0	80.4	23.6
P07305	Histone H1.0 OS=Homo sapiens GN=H1F0 PE=1 SV=3	29	9	111.1	61.4	96.0	75.0	155.0	172.5	209.7
P07311	Acylphosphatase-1 OS=Homo sapiens GN=ACYP1 PE=1 SV=2	59	7	157.7	112.3	172.1	115.3	131.5	108.4	82.4
P07339	Cathepsin D OS=Homo sapiens GN=CTSD PE=1 SV=1	56	30	83.9	86.0	230.1	199.6	195.7	60.8	16.1
P07355	Annexin A2 OS=Homo sapiens GN=ANXA2 PE=1 SV=2	70	38	121.8	94.1	173.1	131.3	135.6	87.3	61.8
P07384	Calpain-1 catalytic subunit OS=Homo sapiens GN=CAPN1 PE=1 SV=1	36	28	124.8	145.2	127.6	150.3	102.8	126.6	114.1
P07437	Tubulin beta chain OS=Homo sapiens GN=TUBB PE=1 SV=2	79	40	38.1	28.5	33.3	29.3	23.9	24.1	27.3
P07602	Prosaposin OS=Homo sapiens GN=PSAP PE=1 SV=2	52	31	41.2	51.9	86.8	115.3	112.4	60.4	30.9
P07686	Beta-hexosaminidase subunit beta OS=Homo sapiens GN=HEXB PE=1 SV=3	39	29	54.0	114.2	156.8	257.4	180.9	80.7	31.5
P07737	Profilin-1 OS=Homo sapiens GN=PFN1 PE=1 SV=2	79	19	39.8	49.0	45.0	69.0	35.5	68.5	69.5
P07741	Adenine phosphoribosyltransferase OS=Homo sapiens GN=APRT PE=1 SV=2	78	15	149.8	121.5	173.0	136.9	86.5	108.3	92.7
P07814	Bifunctional glutamate/proline--tRNA ligase OS=Homo sapiens GN=EPRS PE=1 SV=5	68	138	82.7	75.6	93.3	93.4	100.2	101.9	195.1
P07858	Cathepsin B OS=Homo sapiens GN=CTSB PE=1 SV=3	42	14	94.9	103.8	176.8	222.3	202.6	71.5	25.1
P07900	Heat shock protein HSP 90-alpha OS=Homo sapiens GN=HSP90AA1 PE=1 SV=5	73	83	67.7	127.5	78.6	172.0	76.7	122.2	129.1
P07910	Heterogeneous nuclear ribonucleoproteins C1/C2 OS=Homo sapiens GN=HNRNPC PE=1 SV=4	71	45	56.3	50.7	62.3	69.9	140.4	206.9	232.7
P07947	Tyrosine-protein kinase Yes OS=Homo sapiens GN=YES1 PE=1 SV=3	50	24	115.1	104.2	211.5	145.4	195.6	66.0	43.3
P07954	Fumarate hydratase, mitochondrial OS=Homo sapiens GN=FH PE=1 SV=3	64	34	97.4	193.0	43.3	36.0	9.6	15.1	11.0
P08133	Annexin A6 OS=Homo sapiens GN=ANXA6 PE=1 SV=3	86	75	92.6	115.2	120.6	153.2	103.2	123.2	104.9
P08195	4F2 cell-surface antigen heavy chain OS=Homo sapiens GN=SLC3A2 PE=1 SV=3	50	38	43.2	95.1	132.8	194.6	119.9	60.3	29.1
P08236	Beta-glucuronidase OS=Homo sapiens GN=GUSB PE=1 SV=2	19	15	100.5	94.1	245.6	135.6	217.5	70.7	18.7
P08238	Heat shock protein HSP 90-beta OS=Homo sapiens GN=HSP90AB1 PE=1 SV=4	78	92	64.0	75.2	68.0	89.0	49.4	63.9	57.6
P08240	Signal recognition particle receptor subunit alpha OS=Homo sapiens GN=SRPR PE=1 SV=2	57	43	67.2	88.2	142.6	158.3	173.9	97.4	34.2
P08243	Asparagine synthetase [glutamine-hydrolyzing] OS=Homo sapiens GN=ASNS PE=1 SV=4	53	29	76.8	162.7	86.3	189.9	79.0	163.4	118.8
P08397	Porphobilinogen deaminase OS=Homo sapiens GN=HMBS PE=1 SV=2	38	13	168.8	93.2	180.6	114.0	125.7	102.4	87.7
P08559	Pyruvate dehydrogenase E1 component subunit alpha, somatic form, mitochondrial OS=Homo sapiens GN=PDHA1 PE=1 SV=3	59	30	274.1	332.4	114.1	59.9	16.5	17.0	12.2
P08574	Cytochrome c1, heme protein, mitochondrial OS=Homo sapiens GN=CYC1 PE=1 SV=3	37	10	235.3	267.0	119.3	51.6	29.5	25.6	19.2
P08575	Receptor-type tyrosine-protein phosphatase C OS=Homo sapiens GN=PTPRC PE=1 SV=2	51	82	51.7	113.6	132.9	210.4	141.5	84.8	42.7
P08579	U2 small nuclear ribonucleoprotein B'' OS=Homo sapiens GN=SNRPB2 PE=1 SV=1	48	14	128.1	39.9	152.9	86.6	158.3	154.8	158.0
P08621	U1 small nuclear ribonucleoprotein 70 kDa OS=Homo sapiens GN=SNRNP70 PE=1 SV=2	59	36	39.9	46.0	53.7	90.5	133.3	225.2	265.4
P08648	Integrin alpha-5 OS=Homo sapiens GN=ITGA5 PE=1 SV=2	25	22	91.8	82.3	202.8	183.1	197.2	90.6	44.7
P08670	Vimentin OS=Homo sapiens GN=VIM PE=1 SV=4	88	76	92.7	89.9	103.6	105.3	89.2	94.2	141.6
P08708	40S ribosomal protein S17 OS=Homo sapiens GN=RPS17 PE=1 SV=2	94	23	12.8	56.2	24.0	114.8	124.2	255.4	306.5
P08754	Guanine nucleotide-binding protein G(k) subunit alpha OS=Homo sapiens GN=GNAI3 PE=1 SV=3	57	25	64.9	132.2	163.8	237.3	157.3	83.3	43.4
P08758	Annexin A5 OS=Homo sapiens GN=ANXA5 PE=1 SV=2	52	21	101.6	135.1	108.5	167.8	89.5	150.4	122.7
P08865	40S ribosomal protein SA OS=Homo sapiens GN=RPSA PE=1 SV=4	60	18	49.5	47.9	80.2	88.5	171.9	221.3	226.2
P09001	39S ribosomal protein L3, mitochondrial OS=Homo sapiens GN=MRPL3 PE=1 SV=1	29	13	234.5	122.2	104.7	18.9	10.1	7.8	5.0
P09012	U1 small nuclear ribonucleoprotein A OS=Homo sapiens GN=SNRPA PE=1 SV=3	37	14	77.1	51.9	79.2	90.1	179.3	197.6	210.0
P09104	Gamma-enolase OS=Homo sapiens GN=ENO2 PE=1 SV=3	74	26	131.5	62.0	108.7	88.5	75.2	71.8	62.8
P09110	3-ketoacyl-CoA thiolase, peroxisomal OS=Homo sapiens GN=ACAA1 PE=1 SV=2	74	27	76.2	119.7	161.5	226.7	203.4	69.8	12.3
P09132	Signal recognition particle 19 kDa protein OS=Homo sapiens GN=SRP19 PE=1 SV=3	72	14	139.1	105.6	178.9	157.2	143.8	89.1	75.3
P09211	Glutathione S-transferase P OS=Homo sapiens GN=GSTP1 PE=1 SV=2	72	17	95.8	73.5	83.8	92.1	69.2	74.1	74.0
P09234	U1 small nuclear ribonucleoprotein C OS=Homo sapiens GN=SNRPC PE=1 SV=1	31	6	95.6	37.5	111.9	72.9	159.8	196.9	189.4
P09326	CD48 antigen OS=Homo sapiens GN=CD48 PE=1 SV=2	37	15	35.9	31.2	143.4	260.8	202.7	127.9	68.4
P09417	Dihydropteridine reductase OS=Homo sapiens GN=QDPR PE=1 SV=2	56	11	130.2	81.9	109.5	73.9	66.7	70.1	57.6
P09429	High mobility group protein B1 OS=Homo sapiens GN=HMGB1 PE=1 SV=3	82	34	95.3	188.8	53.7	122.9	64.7	105.9	97.1
P09471	Guanine nucleotide-binding protein G(o) subunit alpha OS=Homo sapiens GN=GNAO1 PE=1 SV=4	48	17	64.8	136.9	142.1	216.8	166.9	83.7	49.7
P09488	Glutathione S-transferase Mu 1 OS=Homo sapiens GN=GSTM1 PE=1 SV=3	40	11	129.4	129.5	152.6	164.9	79.9	121.3	94.9
P09496	Clathrin light chain A OS=Homo sapiens GN=CLTA PE=1 SV=1	27	14	117.1	90.6	172.5	206.3	129.1	97.3	65.7
P09497	Clathrin light chain B OS=Homo sapiens GN=CLTB PE=1 SV=1	36	17	139.4	72.8	197.5	171.3	132.5	99.7	56.9
P09543	2',3'-cyclic-nucleotide 3'-phosphodiesterase OS=Homo sapiens GN=CNP PE=1 SV=2	62	44	72.0	137.3	143.6	227.6	147.5	83.1	48.0
P09564	T-cell antigen CD7 OS=Homo sapiens GN=CD7 PE=1 SV=1	21	5	88.9	63.1	139.7	106.3	287.5	107.9	99.7
P09622	Dihydrolipoyl dehydrogenase, mitochondrial OS=Homo sapiens GN=DLD PE=1 SV=2	62	32	143.6	155.0	58.7	25.0	10.7	11.4	9.1
P09651	Heterogeneous nuclear ribonucleoprotein A1 OS=Homo sapiens GN=HNRNPA1 PE=1 SV=5	79	38	29.5	81.2	28.6	109.7	97.5	215.0	271.4
P09661	U2 small nuclear ribonucleoprotein A' OS=Homo sapiens GN=SNRPA1 PE=1 SV=2	83	29	69.0	69.3	82.2	104.1	127.3	188.7	233.5
P09669	Cytochrome c oxidase subunit 6C OS=Homo sapiens GN=COX6C PE=1 SV=2	52	6	125.0	169.6	53.0	25.7	5.5	5.7	3.1
P09693	T-cell surface glycoprotein CD3 gamma chain OS=Homo sapiens GN=CD3G PE=1 SV=1	45	8	49.2	133.2	103.0	239.5	148.0	130.3	71.6
P09874	Poly [ADP-ribose] polymerase 1 OS=Homo sapiens GN=PARP1 PE=1 SV=4	67	89	87.3	86.3	61.0	73.6	98.4	125.4	174.1
P09884	DNA polymerase alpha catalytic subunit OS=Homo sapiens GN=POLA1 PE=1 SV=2	23	32	195.2	88.7	216.1	88.0	122.6	94.4	80.0
P09960	Leukotriene A-4 hydrolase OS=Homo sapiens GN=LTA4H PE=1 SV=2	51	34	124.7	101.3	130.0	111.8	81.0	93.4	78.3
P09972	Fructose-bisphosphate aldolase C OS=Homo sapiens GN=ALDOC PE=1 SV=2	68	29	156.8	94.2	172.0	112.3	102.6	111.6	111.2
P0C0L4	Complement C4-A OS=Homo sapiens GN=C4A PE=1 SV=2	4	8	52.3	73.6	72.4	154.0	164.7	214.4	142.5
P0C7P0	CDGSH iron-sulfur domain-containing protein 3, mitochondrial OS=Homo sapiens GN=CISD3 PE=1 SV=1	53	7	287.5	356.9	97.1	62.4	18.3	14.7	15.2
P0CAP2	DNA-directed RNA polymerase II subunit GRINL1A OS=Homo sapiens GN=POLR2M PE=1 SV=1	45	14	183.7	78.3	182.0	84.0	152.1	110.6	97.9
P0DJD0	RANBP2-like and GRIP domain-containing protein 1 OS=Homo sapiens GN=RGPD1 PE=2 SV=1	33	63	139.7	92.4	200.8	118.4	176.2	97.1	67.3
P0DMV9	Heat shock 70 kDa protein 1B OS=Homo sapiens GN=HSPA1B PE=1 SV=1	70	50	96.0	114.0	106.5	147.4	98.6	117.0	103.7
P10155	60 kDa SS-A/Ro ribonucleoprotein OS=Homo sapiens GN=TROVE2 PE=1 SV=2	44	24	155.6	104.3	166.6	116.2	120.7	115.1	108.5
P10242	Transcriptional activator Myb OS=Homo sapiens GN=MYB PE=1 SV=2	17	12	148.1	68.0	80.3	48.9	60.2	47.6	59.9
P10253	Lysosomal alpha-glucosidase OS=Homo sapiens GN=GAA PE=1 SV=4	32	28	66.7	104.5	184.1	220.0	193.9	72.2	27.8
P10321	HLA class I histocompatibility antigen, Cw-7 alpha chain OS=Homo sapiens GN=HLA-C PE=1 SV=3	57	23	92.4	109.4	164.5	203.9	196.0	102.2	43.6
P10515	Dihydrolipoyllysine-residue acetyltransferase component of pyruvate dehydrogenase complex, mitochondrial OS=Homo sapiens GN=DLAT PE=1 SV=3	42	25	167.4	129.2	62.4	17.7	6.0	6.4	4.1
P10586	Receptor-type tyrosine-protein phosphatase F OS=Homo sapiens GN=PTPRF PE=1 SV=2	32	44	18.8	152.5	86.7	295.8	140.6	106.9	57.5
P10599	Thioredoxin OS=Homo sapiens GN=TXN PE=1 SV=3	54	9	186.7	90.7	193.7	115.3	118.7	101.3	74.0
P10606	Cytochrome c oxidase subunit 5B, mitochondrial OS=Homo sapiens GN=COX5B PE=1 SV=2	64	12	225.9	167.2	81.4	23.3	7.1	5.8	2.0
P10619	Lysosomal protective protein OS=Homo sapiens GN=CTSA PE=1 SV=2	23	13	52.3	91.8	185.1	233.8	189.8	95.5	30.6
P10636	Microtubule-associated protein tau OS=Homo sapiens GN=MAPT PE=1 SV=5	34	29	96.5	70.3	89.7	101.6	149.1	177.2	191.7
P10644	cAMP-dependent protein kinase type I-alpha regulatory subunit OS=Homo sapiens GN=PRKAR1A PE=1 SV=1	54	24	133.2	96.9	176.9	128.5	143.1	77.1	56.5
P10747	T-cell-specific surface glycoprotein CD28 OS=Homo sapiens GN=CD28 PE=1 SV=1	27	8	39.1	147.9	114.2	288.2	110.8	106.2	53.7
P10768	S-formylglutathione hydrolase OS=Homo sapiens GN=ESD PE=1 SV=2	44	11	68.4	137.7	76.7	162.9	75.0	123.4	118.9
P10809	60 kDa heat shock protein, mitochondrial OS=Homo sapiens GN=HSPD1 PE=1 SV=2	91	91	74.8	73.6	29.6	12.5	3.0	3.5	3.4
P11021	78 kDa glucose-regulated protein OS=Homo sapiens GN=HSPA5 PE=1 SV=2	72	75	60.6	96.2	116.9	174.4	172.6	92.6	25.9
P11142	Heat shock cognate 71 kDa protein OS=Homo sapiens GN=HSPA8 PE=1 SV=1	87	83	76.9	76.8	90.5	103.3	81.1	80.9	70.1
P11166	Solute carrier family 2, facilitated glucose transporter member 1 OS=Homo sapiens GN=SLC2A1 PE=1 SV=2	16	12	60.6	128.8	170.5	214.0	151.8	78.3	37.0
P11169	Solute carrier family 2, facilitated glucose transporter member 3 OS=Homo sapiens GN=SLC2A3 PE=1 SV=1	17	9	63.5	132.4	156.3	226.2	177.8	85.6	45.8
P11171	Protein 4.1 OS=Homo sapiens GN=EPB41 PE=1 SV=4	58	60	81.3	93.5	202.4	171.4	152.1	58.8	28.7
P11172	Uridine 5'-monophosphate synthase OS=Homo sapiens GN=UMPS PE=1 SV=1	61	32	94.6	112.1	86.0	91.4	56.6	72.5	65.4
P11177	Pyruvate dehydrogenase E1 component subunit beta, mitochondrial OS=Homo sapiens GN=PDHB PE=1 SV=3	48	15	224.0	166.8	84.6	24.6	8.9	9.9	4.6
P11182	Lipoamide acyltransferase component of branched-chain alpha-keto acid dehydrogenase complex, mitochondrial OS=Homo sapiens GN=DBT PE=1 SV=3	42	25	278.9	214.4	110.4	33.3	14.8	17.6	19.1
P11216	Glycogen phosphorylase, brain form OS=Homo sapiens GN=PYGB PE=1 SV=5	49	40	110.4	105.9	108.4	117.5	85.8	92.2	72.0
P11233	Ras-related protein Ral-A OS=Homo sapiens GN=RALA PE=1 SV=1	52	16	45.2	99.4	108.4	172.0	125.9	67.0	36.0
P11234	Ras-related protein Ral-B OS=Homo sapiens GN=RALB PE=1 SV=1	47	12	32.3	87.9	78.1	162.0	105.6	75.1	40.8
P11274	Breakpoint cluster region protein OS=Homo sapiens GN=BCR PE=1 SV=2	37	45	188.2	108.3	189.9	97.9	129.7	93.7	72.6
P11279	Lysosome-associated membrane glycoprotein 1 OS=Homo sapiens GN=LAMP1 PE=1 SV=3	19	8	76.0	61.4	199.6	153.5	240.1	90.6	48.1
P11310	Medium-chain specific acyl-CoA dehydrogenase, mitochondrial OS=Homo sapiens GN=ACADM PE=1 SV=1	60	35	160.9	175.1	65.6	25.8	7.5	7.4	3.7
P11387	DNA topoisomerase 1 OS=Homo sapiens GN=TOP1 PE=1 SV=2	52	53	151.8	87.6	82.9	48.5	71.5	66.0	79.9
P11388	DNA topoisomerase 2-alpha OS=Homo sapiens GN=TOP2A PE=1 SV=3	50	99	159.0	100.5	91.6	67.7	85.7	97.0	81.0
P11413	Glucose-6-phosphate 1-dehydrogenase OS=Homo sapiens GN=G6PD PE=1 SV=4	51	29	99.1	83.2	98.1	98.0	83.1	71.0	63.7
P11441	Ubiquitin-like protein 4A OS=Homo sapiens GN=UBL4A PE=1 SV=1	70	10	151.7	85.9	156.3	116.3	129.7	117.0	114.2
P11498	Pyruvate carboxylase, mitochondrial OS=Homo sapiens GN=PC PE=1 SV=2	51	51	236.5	229.2	104.0	33.4	10.4	11.2	5.9
P11586	C-1-tetrahydrofolate synthase, cytoplasmic OS=Homo sapiens GN=MTHFD1 PE=1 SV=3	74	91	43.0	67.4	59.2	111.3	165.0	252.0	155.9
P11717	Cation-independent mannose-6-phosphate receptor OS=Homo sapiens GN=IGF2R PE=1 SV=3	54	146	40.8	63.3	68.5	130.7	165.6	193.9	185.6
P11766	Alcohol dehydrogenase class-3 OS=Homo sapiens GN=ADH5 PE=1 SV=4	43	19	99.6	103.2	112.4	120.5	85.6	117.7	101.5
P11908	Ribose-phosphate pyrophosphokinase 2 OS=Homo sapiens GN=PRPS2 PE=1 SV=2	54	22	159.2	45.0	155.4	71.4	80.4	82.7	62.2
P11940	Polyadenylate-binding protein 1 OS=Homo sapiens GN=PABPC1 PE=1 SV=2	81	60	40.4	60.1	55.8	86.9	145.6	195.6	264.6
P12004	Proliferating cell nuclear antigen OS=Homo sapiens GN=PCNA PE=1 SV=1	82	22	137.3	129.0	113.9	151.5	97.1	125.1	116.1
P12081	Histidine--tRNA ligase, cytoplasmic OS=Homo sapiens GN=HARS PE=1 SV=2	76	49	69.5	60.3	72.5	71.7	126.1	175.5	275.7
P12259	Coagulation factor V OS=Homo sapiens GN=F5 PE=1 SV=4	6	15	96.6	73.6	147.1	87.0	128.2	78.5	57.5
P12268	Inosine-5'-monophosphate dehydrogenase 2 OS=Homo sapiens GN=IMPDH2 PE=1 SV=2	64	44	69.1	180.0	74.3	167.8	88.6	125.2	109.7
P12270	Nucleoprotein TPR OS=Homo sapiens GN=TPR PE=1 SV=3	48	123	111.0	95.8	101.7	111.2	100.1	119.7	121.2
P12694	2-oxoisovalerate dehydrogenase subunit alpha, mitochondrial OS=Homo sapiens GN=BCKDHA PE=1 SV=2	52	21	142.8	139.8	50.3	18.0	4.2	4.2	1.6
P12814	Alpha-actinin-1 OS=Homo sapiens GN=ACTN1 PE=1 SV=2	65	54	87.7	98.0	97.0	125.7	81.3	95.7	86.3
P12931	Proto-oncogene tyrosine-protein kinase Src OS=Homo sapiens GN=SRC PE=1 SV=3	40	22	96.4	64.9	175.6	92.0	269.0	60.2	156.8
P12955	Xaa-Pro dipeptidase OS=Homo sapiens GN=PEPD PE=1 SV=3	25	12	186.2	104.1	164.7	116.8	110.3	105.4	90.1
P12956	X-ray repair cross-complementing protein 6 OS=Homo sapiens GN=XRCC6 PE=1 SV=2	77	73	61.1	80.9	72.1	101.9	110.9	183.1	268.0
P13010	X-ray repair cross-complementing protein 5 OS=Homo sapiens GN=XRCC5 PE=1 SV=3	75	68	51.8	80.9	59.1	107.0	126.1	198.2	264.0
P13073	Cytochrome c oxidase subunit 4 isoform 1, mitochondrial OS=Homo sapiens GN=COX4I1 PE=1 SV=1	55	17	101.8	186.2	51.8	26.2	4.7	5.4	1.6
P13196	5-aminolevulinate synthase, nonspecific, mitochondrial OS=Homo sapiens GN=ALAS1 PE=1 SV=2	36	24	200.1	121.9	92.5	24.2	9.9	14.9	8.2
P13489	Ribonuclease inhibitor OS=Homo sapiens GN=RNH1 PE=1 SV=2	52	24	168.7	92.3	137.5	80.2	92.8	72.5	54.0
P13591	Neural cell adhesion molecule 1 OS=Homo sapiens GN=NCAM1 PE=1 SV=3	11	9	54.4	78.1	138.4	293.8	151.2	103.9	75.5
P13598	Intercellular adhesion molecule 2 OS=Homo sapiens GN=ICAM2 PE=1 SV=2	25	7	50.0	108.3	114.5	203.0	143.4	121.2	104.7
P13612	Integrin alpha-4 OS=Homo sapiens GN=ITGA4 PE=1 SV=3	41	43	71.3	102.0	170.6	196.2	194.3	90.2	50.1
P13637	Sodium/potassium-transporting ATPase subunit alpha-3 OS=Homo sapiens GN=ATP1A3 PE=1 SV=3	52	60	66.8	78.1	166.9	141.4	139.6	51.5	25.8
P13639	Elongation factor 2 OS=Homo sapiens GN=EEF2 PE=1 SV=4	75	79	80.1	92.3	83.9	120.7	111.4	142.2	103.9
P13645	Keratin, type I cytoskeletal 10 OS=Homo sapiens GN=KRT10 PE=1 SV=6	64	40	42.5	75.7	103.4	207.5	57.5	142.0	164.4
P13667	Protein disulfide-isomerase A4 OS=Homo sapiens GN=PDIA4 PE=1 SV=2	68	75	69.4	89.9	139.5	159.6	175.7	83.8	29.1
P13674	Prolyl 4-hydroxylase subunit alpha-1 OS=Homo sapiens GN=P4HA1 PE=1 SV=2	54	33	99.9	92.4	190.0	155.5	221.4	89.7	27.0
P13693	Translationally-controlled tumor protein OS=Homo sapiens GN=TPT1 PE=1 SV=1	62	13	33.9	116.5	41.7	172.6	138.7	272.6	97.6
P13796	Plastin-2 OS=Homo sapiens GN=LCP1 PE=1 SV=6	81	59	107.3	96.9	119.1	126.9	88.6	109.1	88.0
P13798	Acylamino-acid-releasing enzyme OS=Homo sapiens GN=APEH PE=1 SV=4	37	25	186.3	95.9	160.4	109.8	119.0	104.4	116.4
P13804	Electron transfer flavoprotein subunit alpha, mitochondrial OS=Homo sapiens GN=ETFA PE=1 SV=1	76	29	214.8	213.2	94.5	42.8	26.4	15.7	12.1
P13807	Glycogen [starch] synthase, muscle OS=Homo sapiens GN=GYS1 PE=1 SV=2	45	35	42.5	102.8	62.7	141.7	137.8	290.0	99.1
P13861	cAMP-dependent protein kinase type II-alpha regulatory subunit OS=Homo sapiens GN=PRKAR2A PE=1 SV=2	70	28	158.8	128.0	157.6	93.0	86.6	51.0	43.1
P13984	General transcription factor IIF subunit 2 OS=Homo sapiens GN=GTF2F2 PE=1 SV=2	57	15	155.0	83.3	119.9	93.7	139.9	141.1	148.0
P13987	CD59 glycoprotein OS=Homo sapiens GN=CD59 PE=1 SV=1	26	5	18.9	130.9	71.7	284.7	151.4	127.4	97.1
P13995	Bifunctional methylenetetrahydrofolate dehydrogenase/cyclohydrolase, mitochondrial OS=Homo sapiens GN=MTHFD2 PE=1 SV=2	57	23	182.4	98.6	71.5	16.4	8.9	7.7	4.2
P14151	L-selectin OS=Homo sapiens GN=SELL PE=1 SV=2	17	5	133.9	100.1	177.6	169.5	149.7	84.0	59.8
P14174	Macrophage migration inhibitory factor OS=Homo sapiens GN=MIF PE=1 SV=4	47	5	158.2	105.5	145.8	139.7	105.4	122.0	99.8
P14209	CD99 antigen OS=Homo sapiens GN=CD99 PE=1 SV=1	18	5	36.4	125.6	94.8	263.8	152.1	164.6	41.6
P14314	Glucosidase 2 subunit beta OS=Homo sapiens GN=PRKCSH PE=1 SV=2	47	34	55.9	118.2	106.5	217.0	167.2	107.7	29.2
P14324	Farnesyl pyrophosphate synthase OS=Homo sapiens GN=FDPS PE=1 SV=4	37	19	75.3	79.6	82.2	107.6	64.6	91.8	73.3
P14373	Zinc finger protein RFP OS=Homo sapiens GN=TRIM27 PE=1 SV=1	22	10	27.5	142.2	70.1	247.3	184.8	131.7	64.8
P14550	Alcohol dehydrogenase [NADP(+)] OS=Homo sapiens GN=AKR1A1 PE=1 SV=3	56	16	167.9	105.1	177.1	123.6	96.6	113.4	91.1
P14618	Pyruvate kinase PKM OS=Homo sapiens GN=PKM PE=1 SV=4	79	57	97.2	99.5	94.0	112.6	75.2	86.2	99.1
P14625	Endoplasmin OS=Homo sapiens GN=HSP90B1 PE=1 SV=1	73	84	56.7	117.4	130.4	214.1	174.3	110.7	34.5
P14635	G2/mitotic-specific cyclin-B1 OS=Homo sapiens GN=CCNB1 PE=1 SV=1	34	15	95.1	71.8	68.8	74.7	94.3	99.7	80.0
P14649	Myosin light chain 6B OS=Homo sapiens GN=MYL6B PE=1 SV=1	48	13	110.2	52.6	132.5	71.8	96.1	66.5	150.2
P14678	Small nuclear ribonucleoprotein-associated proteins B and B' OS=Homo sapiens GN=SNRPB PE=1 SV=2	50	12	23.4	63.8	30.3	93.7	89.1	199.7	275.3
P14735	Insulin-degrading enzyme OS=Homo sapiens GN=IDE PE=1 SV=4	27	29	147.0	130.5	150.1	135.2	105.1	114.0	98.8
P14866	Heterogeneous nuclear ribonucleoprotein L OS=Homo sapiens GN=HNRNPL PE=1 SV=2	62	36	94.3	43.5	85.6	75.3	164.6	208.6	210.0
P14868	Aspartate--tRNA ligase, cytoplasmic OS=Homo sapiens GN=DARS PE=1 SV=2	73	46	65.3	100.2	84.2	117.2	98.1	137.1	244.1
P14927	Cytochrome b-c1 complex subunit 7 OS=Homo sapiens GN=UQCRB PE=1 SV=2	81	15	175.0	116.2	61.3	18.3	9.1	6.9	3.6
P15104	Glutamine synthetase OS=Homo sapiens GN=GLUL PE=1 SV=4	32	11	159.7	78.4	173.4	107.5	119.0	95.6	147.0
P15121	Aldose reductase OS=Homo sapiens GN=AKR1B1 PE=1 SV=3	60	19	98.1	104.6	96.6	120.0	64.8	91.5	85.6
P15151	Poliovirus receptor OS=Homo sapiens GN=PVR PE=1 SV=2	12	4	102.4	79.0	217.7	153.4	167.5	92.9	47.8
P15153	Ras-related C3 botulinum toxin substrate 2 OS=Homo sapiens GN=RAC2 PE=1 SV=1	47	12	74.6	113.8	77.5	158.4	136.4	130.2	198.6
P15170	Eukaryotic peptide chain release factor GTP-binding subunit ERF3A OS=Homo sapiens GN=GSPT1 PE=1 SV=1	54	31	138.7	144.3	115.9	134.8	100.2	126.6	124.4
P15311	Ezrin OS=Homo sapiens GN=EZR PE=1 SV=4	74	75	68.9	89.3	111.9	140.9	130.4	109.4	119.3
P15374	Ubiquitin carboxyl-terminal hydrolase isozyme L3 OS=Homo sapiens GN=UCHL3 PE=1 SV=1	60	15	88.3	98.9	91.6	113.0	69.3	91.2	74.4
P15498	Proto-oncogene vav OS=Homo sapiens GN=VAV1 PE=1 SV=4	52	49	105.2	121.7	112.4	125.0	87.0	86.3	61.2
P15531	Nucleoside diphosphate kinase A OS=Homo sapiens GN=NME1 PE=1 SV=1	63	12	99.2	131.7	179.9	138.7	79.0	100.2	117.5
P15586	N-acetylglucosamine-6-sulfatase OS=Homo sapiens GN=GNS PE=1 SV=3	29	15	47.0	121.4	132.7	247.3	185.5	93.3	38.8
P15848	Arylsulfatase B OS=Homo sapiens GN=ARSB PE=1 SV=1	23	11	84.5	81.6	207.4	189.5	195.6	76.9	33.9
P15880	40S ribosomal protein S2 OS=Homo sapiens GN=RPS2 PE=1 SV=2	73	29	34.5	24.1	40.0	42.5	82.5	101.1	105.7
P15923	Transcription factor E2-alpha OS=Homo sapiens GN=TCF3 PE=1 SV=1	40	22	212.5	90.1	191.9	78.1	129.7	94.6	79.2
P15927	Replication protein A 32 kDa subunit OS=Homo sapiens GN=RPA2 PE=1 SV=1	76	17	111.3	141.6	106.6	123.2	111.8	119.4	144.6
P16083	Ribosyldihydronicotinamide dehydrogenase [quinone] OS=Homo sapiens GN=NQO2 PE=1 SV=5	43	9	148.6	101.3	148.4	129.9	109.3	141.7	104.1
P16150	Leukosialin OS=Homo sapiens GN=SPN PE=1 SV=1	62	18	69.4	75.5	188.4	141.4	180.5	62.0	28.5
P16219	Short-chain specific acyl-CoA dehydrogenase, mitochondrial OS=Homo sapiens GN=ACADS PE=1 SV=1	48	16	228.1	105.7	97.2	25.1	15.7	13.2	12.7
P16278	Beta-galactosidase OS=Homo sapiens GN=GLB1 PE=1 SV=2	23	14	43.7	117.0	144.1	275.2	177.4	81.5	22.5
P16284	Platelet endothelial cell adhesion molecule OS=Homo sapiens GN=PECAM1 PE=1 SV=1	55	44	75.5	81.3	211.5	130.7	139.9	51.2	27.8
P16333	Cytoplasmic protein NCK1 OS=Homo sapiens GN=NCK1 PE=1 SV=1	59	24	111.3	133.6	136.9	147.6	133.8	113.5	98.7
P16401	Histone H1.5 OS=Homo sapiens GN=HIST1H1B PE=1 SV=3	63	35	92.7	82.5	50.4	78.6	113.3	180.9	208.1
P16402	Histone H1.3 OS=Homo sapiens GN=HIST1H1D PE=1 SV=2	67	40	70.8	46.4	42.8	52.3	86.2	120.7	135.9
P16435	NADPH--cytochrome P450 reductase OS=Homo sapiens GN=POR PE=1 SV=2	54	41	72.0	105.7	140.3	181.3	200.9	121.0	55.4
P16455	Methylated-DNA--protein-cysteine methyltransferase OS=Homo sapiens GN=MGMT PE=1 SV=1	50	9	171.2	144.9	129.9	106.8	99.4	132.9	116.8
P16591	Tyrosine-protein kinase Fer OS=Homo sapiens GN=FER PE=1 SV=2	23	22	118.8	115.4	133.9	128.3	136.3	144.6	103.7
P16615	Sarcoplasmic/endoplasmic reticulum calcium ATPase 2 OS=Homo sapiens GN=ATP2A2 PE=1 SV=1	47	60	89.5	105.0	155.0	172.9	205.6	113.2	44.7
P16885	1-phosphatidylinositol 4,5-bisphosphate phosphodiesterase gamma-2 OS=Homo sapiens GN=PLCG2 PE=1 SV=4	30	38	101.8	130.3	132.6	163.8	143.5	116.0	84.5
P16930	Fumarylacetoacetase OS=Homo sapiens GN=FAH PE=1 SV=2	30	10	45.4	142.0	56.0	212.2	89.7	168.9	164.1
P16949	Stathmin OS=Homo sapiens GN=STMN1 PE=1 SV=3	90	31	58.2	102.7	57.9	153.6	69.2	114.4	94.3
P16989	Y-box-binding protein 3 OS=Homo sapiens GN=YBX3 PE=1 SV=4	73	27	54.6	40.2	68.8	76.9	156.6	180.1	213.3
P17026	Zinc finger protein 22 OS=Homo sapiens GN=ZNF22 PE=1 SV=3	30	7	80.4	81.4	61.7	76.8	132.8	149.4	259.4
P17028	Zinc finger protein 24 OS=Homo sapiens GN=ZNF24 PE=1 SV=4	33	11	168.1	178.1	122.5	104.2	97.8	74.4	113.0
P17029	Zinc finger protein with KRAB and SCAN domains 1 OS=Homo sapiens GN=ZKSCAN1 PE=1 SV=3	27	13	183.2	166.1	157.7	97.3	110.5	76.0	86.3
P17096	High mobility group protein HMG-I/HMG-Y OS=Homo sapiens GN=HMGA1 PE=1 SV=3	67	12	137.3	104.7	54.9	66.9	75.8	112.2	137.5
P17174	Aspartate aminotransferase, cytoplasmic OS=Homo sapiens GN=GOT1 PE=1 SV=3	45	21	125.9	120.4	145.2	145.9	112.4	123.6	107.3
P17252	Protein kinase C alpha type OS=Homo sapiens GN=PRKCA PE=1 SV=4	49	48	87.3	123.4	94.0	133.9	73.6	81.6	67.5
P17480	Nucleolar transcription factor 1 OS=Homo sapiens GN=UBTF PE=1 SV=1	58	63	209.6	187.4	121.1	94.6	76.0	62.1	47.5
P17600	Synapsin-1 OS=Homo sapiens GN=SYN1 PE=1 SV=3	31	12	108.6	56.5	115.4	48.5	97.6	66.5	53.2
P17612	cAMP-dependent protein kinase catalytic subunit alpha OS=Homo sapiens GN=PRKACA PE=1 SV=2	38	24	15.0	35.2	19.5	43.2	24.8	26.6	20.3
P17706	Tyrosine-protein phosphatase non-receptor type 2 OS=Homo sapiens GN=PTPN2 PE=1 SV=2	61	29	97.4	146.6	129.3	156.9	149.9	118.1	69.6
P17812	CTP synthase 1 OS=Homo sapiens GN=CTPS1 PE=1 SV=2	54	37	86.6	110.3	85.1	144.6	75.2	108.6	97.3
P17844	Probable ATP-dependent RNA helicase DDX5 OS=Homo sapiens GN=DDX5 PE=1 SV=1	77	76	58.2	79.7	68.3	97.5	139.7	192.4	251.2
P17858	ATP-dependent 6-phosphofructokinase, liver type OS=Homo sapiens GN=PFKL PE=1 SV=6	47	37	172.1	111.7	178.1	104.8	113.0	96.6	104.6
P17900	Ganglioside GM2 activator OS=Homo sapiens GN=GM2A PE=1 SV=4	23	6	94.3	85.2	241.7	160.3	210.7	51.0	14.7
P17980	26S protease regulatory subunit 6A OS=Homo sapiens GN=PSMC3 PE=1 SV=3	80	37	121.8	92.7	132.4	94.9	80.2	92.7	102.8
P17987	T-complex protein 1 subunit alpha OS=Homo sapiens GN=TCP1 PE=1 SV=1	85	52	88.0	105.7	89.0	121.1	87.6	111.1	120.8
P18031	Tyrosine-protein phosphatase non-receptor type 1 OS=Homo sapiens GN=PTPN1 PE=1 SV=1	66	33	74.5	133.3	117.4	190.3	165.9	108.9	43.3
P18065	Insulin-like growth factor-binding protein 2 OS=Homo sapiens GN=IGFBP2 PE=1 SV=2	54	12	122.7	59.0	201.5	119.4	213.1	95.6	77.2
P18074	TFIIH basal transcription factor complex helicase XPD subunit OS=Homo sapiens GN=ERCC2 PE=1 SV=1	28	22	132.7	89.9	115.4	92.2	99.1	81.1	59.4
P18077	60S ribosomal protein L35a OS=Homo sapiens GN=RPL35A PE=1 SV=2	73	21	23.2	57.5	37.8	106.4	130.8	251.0	269.2
P18124	60S ribosomal protein L7 OS=Homo sapiens GN=RPL7 PE=1 SV=1	70	34	33.6	50.2	50.9	95.0	148.4	235.2	268.1
P18206	Vinculin OS=Homo sapiens GN=VCL PE=1 SV=4	34	39	185.3	106.3	181.1	107.9	120.2	97.9	87.1
P18433	Receptor-type tyrosine-protein phosphatase alpha OS=Homo sapiens GN=PTPRA PE=1 SV=2	27	19	108.4	97.7	241.4	164.1	160.0	71.5	36.6
P18583	Protein SON OS=Homo sapiens GN=SON PE=1 SV=4	29	64	75.3	66.1	77.1	99.5	189.4	194.9	172.4
P18615	Negative elongation factor E OS=Homo sapiens GN=NELFE PE=1 SV=3	70	29	90.1	49.8	94.1	95.8	177.0	194.2	180.5
P18621	60S ribosomal protein L17 OS=Homo sapiens GN=RPL17 PE=1 SV=3	72	21	44.2	41.5	66.0	85.0	161.3	184.9	234.1
P18669	Phosphoglycerate mutase 1 OS=Homo sapiens GN=PGAM1 PE=1 SV=2	78	21	101.5	101.6	101.2	130.8	84.2	111.1	97.6
P18754	Regulator of chromosome condensation OS=Homo sapiens GN=RCC1 PE=1 SV=1	55	17	169.0	73.0	99.2	66.1	113.7	122.1	152.9
P18850	Cyclic AMP-dependent transcription factor ATF-6 alpha OS=Homo sapiens GN=ATF6 PE=1 SV=3	31	19	85.2	64.3	224.5	131.7	264.9	84.6	24.1
P18858	DNA ligase 1 OS=Homo sapiens GN=LIG1 PE=1 SV=1	58	56	121.7	115.8	112.3	100.5	78.7	80.3	71.2
P18859	ATP synthase-coupling factor 6, mitochondrial OS=Homo sapiens GN=ATP5J PE=1 SV=1	64	10	106.0	193.3	50.4	34.2	6.8	7.0	3.5
P18887	DNA repair protein XRCC1 OS=Homo sapiens GN=XRCC1 PE=1 SV=2	50	28	138.9	132.5	105.1	98.9	100.8	110.9	107.7
P19174	1-phosphatidylinositol 4,5-bisphosphate phosphodiesterase gamma-1 OS=Homo sapiens GN=PLCG1 PE=1 SV=1	40	50	129.7	124.4	158.3	142.9	107.6	108.7	104.2
P19338	Nucleolin OS=Homo sapiens GN=NCL PE=1 SV=3	73	99	59.5	59.5	65.5	79.5	86.3	112.9	144.7
P19367	Hexokinase-1 OS=Homo sapiens GN=HK1 PE=1 SV=3	53	60	162.9	184.5	79.4	41.3	19.9	17.8	15.5
P19387	DNA-directed RNA polymerase II subunit RPB3 OS=Homo sapiens GN=POLR2C PE=1 SV=2	44	11	177.8	120.7	174.3	128.4	94.5	78.6	91.0
P19388	DNA-directed RNA polymerases I, II, and III subunit RPABC1 OS=Homo sapiens GN=POLR2E PE=1 SV=4	40	8	108.8	127.8	103.0	117.2	105.8	149.6	160.2
P19404	NADH dehydrogenase [ubiquinone] flavoprotein 2, mitochondrial OS=Homo sapiens GN=NDUFV2 PE=1 SV=2	61	18	163.7	107.0	63.7	18.7	7.8	6.6	5.0
P19447	TFIIH basal transcription factor complex helicase XPB subunit OS=Homo sapiens GN=ERCC3 PE=1 SV=1	35	25	166.0	130.9	96.6	91.6	108.2	131.9	152.5
P19474	E3 ubiquitin-protein ligase TRIM21 OS=Homo sapiens GN=TRIM21 PE=1 SV=1	29	11	84.6	128.1	121.4	128.7	89.1	150.5	154.0
P19525	Interferon-induced, double-stranded RNA-activated protein kinase OS=Homo sapiens GN=EIF2AK2 PE=1 SV=2	45	30	51.2	79.9	64.6	94.3	117.1	205.8	268.9
P19623	Spermidine synthase OS=Homo sapiens GN=SRM PE=1 SV=1	49	13	104.4	123.5	129.8	150.6	106.1	119.2	125.7
P19634	Sodium/hydrogen exchanger 1 OS=Homo sapiens GN=SLC9A1 PE=1 SV=2	20	13	108.6	85.6	279.2	140.9	209.9	44.9	20.4
P19784	Casein kinase II subunit alpha' OS=Homo sapiens GN=CSNK2A2 PE=1 SV=1	42	15	117.4	120.2	128.0	133.8	107.0	138.4	133.2
P19838	Nuclear factor NF-kappa-B p105 subunit OS=Homo sapiens GN=NFKB1 PE=1 SV=2	35	29	138.3	172.5	125.5	154.5	91.0	109.5	92.7
P20020	Plasma membrane calcium-transporting ATPase 1 OS=Homo sapiens GN=ATP2B1 PE=1 SV=3	34	48	68.2	128.3	177.2	211.9	154.7	71.5	41.4
P20042	Eukaryotic translation initiation factor 2 subunit 2 OS=Homo sapiens GN=EIF2S2 PE=1 SV=2	62	35	66.8	60.2	63.9	72.6	130.5	168.5	218.3
P20073	Annexin A7 OS=Homo sapiens GN=ANXA7 PE=1 SV=3	38	21	138.3	91.8	142.8	138.4	100.7	139.9	115.1
P20248	Cyclin-A2 OS=Homo sapiens GN=CCNA2 PE=1 SV=2	37	13	91.5	100.5	105.2	115.9	135.6	154.8	175.9
P20290	Transcription factor BTF3 OS=Homo sapiens GN=BTF3 PE=1 SV=1	86	23	81.7	66.7	76.4	128.2	163.1	196.4	171.5
P20339	Ras-related protein Rab-5A OS=Homo sapiens GN=RAB5A PE=1 SV=2	71	17	43.1	123.6	76.8	180.9	93.5	93.9	65.3
P20340	Ras-related protein Rab-6A OS=Homo sapiens GN=RAB6A PE=1 SV=3	66	18	41.8	67.5	82.3	104.2	77.8	68.5	59.6
P20618	Proteasome subunit beta type-1 OS=Homo sapiens GN=PSMB1 PE=1 SV=2	58	15	59.1	91.0	72.0	144.0	81.0	151.3	281.2
P20645	Cation-dependent mannose-6-phosphate receptor OS=Homo sapiens GN=M6PR PE=1 SV=1	42	16	48.2	52.7	84.4	100.8	160.8	211.1	224.5
P20700	Lamin-B1 OS=Homo sapiens GN=LMNB1 PE=1 SV=2	76	76	103.3	134.4	101.4	133.7	107.1	86.9	51.2
P20701	Integrin alpha-L OS=Homo sapiens GN=ITGAL PE=1 SV=3	28	36	57.9	87.9	145.5	166.0	153.4	92.9	43.2
P20810	Calpastatin OS=Homo sapiens GN=CAST PE=1 SV=4	39	22	149.6	79.3	139.9	88.8	143.2	136.6	130.5
P20839	Inosine-5'-monophosphate dehydrogenase 1 OS=Homo sapiens GN=IMPDH1 PE=1 SV=2	44	21	110.1	137.6	100.6	120.8	75.1	75.6	71.0
P20933	N(4)-(beta-N-acetylglucosaminyl)-L-asparaginase OS=Homo sapiens GN=AGA PE=1 SV=2	33	8	104.0	74.9	242.0	136.3	218.0	67.6	25.5
P20963	T-cell surface glycoprotein CD3 zeta chain OS=Homo sapiens GN=CD247 PE=1 SV=2	57	19	43.1	126.3	110.6	244.0	149.6	121.9	78.5
P21127	Cyclin-dependent kinase 11B OS=Homo sapiens GN=CDK11B PE=1 SV=3	33	32	123.7	120.3	120.9	135.5	106.8	140.7	133.9
P21266	Glutathione S-transferase Mu 3 OS=Homo sapiens GN=GSTM3 PE=1 SV=3	46	12	163.1	107.0	150.1	149.0	100.9	129.7	96.2
P21281	V-type proton ATPase subunit B, brain isoform OS=Homo sapiens GN=ATP6V1B2 PE=1 SV=3	71	33	76.0	76.9	110.5	123.5	120.9	85.0	70.6
P21283	V-type proton ATPase subunit C 1 OS=Homo sapiens GN=ATP6V1C1 PE=1 SV=4	50	23	117.5	97.7	167.4	142.0	148.9	114.4	91.5
P21291	Cysteine and glycine-rich protein 1 OS=Homo sapiens GN=CSRP1 PE=1 SV=3	54	9	73.1	132.6	109.2	192.7	131.2	138.9	105.7
P21333	Filamin-A OS=Homo sapiens GN=FLNA PE=1 SV=4	67	186	91.5	96.6	126.4	142.1	91.3	79.7	74.1
P21359	Neurofibromin OS=Homo sapiens GN=NF1 PE=1 SV=2	23	63	115.3	80.6	192.9	103.5	154.9	118.2	115.3
P21399	Cytoplasmic aconitate hydratase OS=Homo sapiens GN=ACO1 PE=1 SV=3	42	37	113.4	106.8	110.0	131.2	86.2	106.4	95.6
P21580	Tumor necrosis factor alpha-induced protein 3 OS=Homo sapiens GN=TNFAIP3 PE=1 SV=1	29	20	189.8	93.0	213.1	108.3	152.0	73.0	60.3
P21796	Voltage-dependent anion-selective channel protein 1 OS=Homo sapiens GN=VDAC1 PE=1 SV=2	97	35	178.6	127.7	82.4	26.7	12.8	10.1	4.4
P21912	Succinate dehydrogenase [ubiquinone] iron-sulfur subunit, mitochondrial OS=Homo sapiens GN=SDHB PE=1 SV=3	63	25	155.4	158.4	71.7	25.9	11.1	8.6	4.5
P21964	Catechol O-methyltransferase OS=Homo sapiens GN=COMT PE=1 SV=2	47	15	99.8	92.6	177.0	149.7	221.9	92.7	43.3
P22033	Methylmalonyl-CoA mutase, mitochondrial OS=Homo sapiens GN=MUT PE=1 SV=4	48	35	157.5	94.1	67.6	13.8	6.9	6.0	2.6
P22059	Oxysterol-binding protein 1 OS=Homo sapiens GN=OSBP PE=1 SV=1	42	31	109.3	99.8	144.0	139.4	116.9	103.6	69.7
P22061	Protein-L-isoaspartate(D-aspartate) O-methyltransferase OS=Homo sapiens GN=PCMT1 PE=1 SV=4	69	15	166.1	140.0	168.0	127.3	94.2	97.9	68.0
P22087	rRNA 2'-O-methyltransferase fibrillarin OS=Homo sapiens GN=FBL PE=1 SV=2	55	22	82.5	95.9	66.8	96.2	87.9	151.6	220.5
P22102	Trifunctional purine biosynthetic protein adenosine-3 OS=Homo sapiens GN=GART PE=1 SV=1	62	54	129.1	116.2	129.8	144.8	94.0	102.6	86.2
P22234	Multifunctional protein ADE2 OS=Homo sapiens GN=PAICS PE=1 SV=3	58	33	99.7	103.5	108.4	133.4	80.8	105.2	99.8
P22307	Non-specific lipid-transfer protein OS=Homo sapiens GN=SCP2 PE=1 SV=2	68	47	70.8	120.3	155.3	240.0	185.6	87.3	17.9
P22314	Ubiquitin-like modifier-activating enzyme 1 OS=Homo sapiens GN=UBA1 PE=1 SV=3	63	62	101.1	112.3	105.0	125.4	80.4	101.9	97.0
P22392	Nucleoside diphosphate kinase B OS=Homo sapiens GN=NME2 PE=1 SV=1	89	15	60.0	129.2	68.9	176.2	74.3	174.7	192.6
P22570	NADPH:adrenodoxin oxidoreductase, mitochondrial OS=Homo sapiens GN=FDXR PE=1 SV=3	59	27	169.7	256.3	81.4	47.6	22.4	18.3	14.3
P22626	Heterogeneous nuclear ribonucleoproteins A2/B1 OS=Homo sapiens GN=HNRNPA2B1 PE=1 SV=2	82	41	28.2	54.5	29.9	77.1	99.6	192.4	217.4
P22681	E3 ubiquitin-protein ligase CBL OS=Homo sapiens GN=CBL PE=1 SV=2	39	24	101.4	64.7	107.9	52.1	57.2	44.2	40.8
P22695	Cytochrome b-c1 complex subunit 2, mitochondrial OS=Homo sapiens GN=UQCRC2 PE=1 SV=3	58	30	233.4	193.1	105.0	31.5	12.9	10.8	5.4
P22830	Ferrochelatase, mitochondrial OS=Homo sapiens GN=FECH PE=1 SV=2	66	29	182.7	137.8	72.7	21.4	5.7	6.1	2.2
P23193	Transcription elongation factor A protein 1 OS=Homo sapiens GN=TCEA1 PE=1 SV=2	70	32	93.9	83.7	117.3	108.8	140.6	157.5	172.0
P23246	Splicing factor, proline- and glutamine-rich OS=Homo sapiens GN=SFPQ PE=1 SV=2	55	53	51.9	57.9	54.7	83.6	153.2	236.6	243.5
P23258	Tubulin gamma-1 chain OS=Homo sapiens GN=TUBG1 PE=1 SV=2	55	26	50.4	74.4	45.9	80.3	76.9	130.5	185.8
P23284	Peptidyl-prolyl cis-trans isomerase B OS=Homo sapiens GN=PPIB PE=1 SV=2	67	27	69.3	98.7	155.3	206.6	187.0	123.0	39.4
P23368	NAD-dependent malic enzyme, mitochondrial OS=Homo sapiens GN=ME2 PE=1 SV=1	52	31	148.8	208.4	66.9	42.5	15.4	16.1	11.6
P23381	Tryptophan--tRNA ligase, cytoplasmic OS=Homo sapiens GN=WARS PE=1 SV=2	47	25	70.8	120.7	91.3	140.3	91.4	136.1	109.9
P23396	40S ribosomal protein S3 OS=Homo sapiens GN=RPS3 PE=1 SV=2	87	37	49.6	52.5	72.9	93.7	175.5	224.0	224.2
P23434	Glycine cleavage system H protein, mitochondrial OS=Homo sapiens GN=GCSH PE=1 SV=2	24	4	194.4	82.4	72.9	16.4	10.2	6.3	2.6
P23458	Tyrosine-protein kinase JAK1 OS=Homo sapiens GN=JAK1 PE=1 SV=2	43	54	82.6	107.2	193.5	193.9	181.0	82.1	42.6
P23526	Adenosylhomocysteinase OS=Homo sapiens GN=AHCY PE=1 SV=4	55	32	116.1	85.3	108.9	98.5	75.5	83.1	84.4
P23528	Cofilin-1 OS=Homo sapiens GN=CFL1 PE=1 SV=3	75	26	139.0	113.7	135.2	131.6	90.9	93.2	99.8
P23588	Eukaryotic translation initiation factor 4B OS=Homo sapiens GN=EIF4B PE=1 SV=2	55	44	74.6	68.4	88.3	108.7	128.8	157.8	166.6
P23634	Plasma membrane calcium-transporting ATPase 4 OS=Homo sapiens GN=ATP2B4 PE=1 SV=2	47	80	64.0	125.9	172.8	221.5	164.3	77.3	31.4
P23743	Diacylglycerol kinase alpha OS=Homo sapiens GN=DGKA PE=1 SV=3	46	34	104.7	60.2	96.1	68.5	72.2	70.5	56.3
P23786	Carnitine O-palmitoyltransferase 2, mitochondrial OS=Homo sapiens GN=CPT2 PE=1 SV=2	55	43	132.8	165.9	63.3	29.4	16.5	14.6	12.8
P23919	Thymidylate kinase OS=Homo sapiens GN=DTYMK PE=1 SV=4	54	12	113.6	160.2	107.3	119.5	67.7	77.6	68.4
P23921	Ribonucleoside-diphosphate reductase large subunit OS=Homo sapiens GN=RRM1 PE=1 SV=1	48	35	188.4	117.8	165.9	118.8	111.6	106.2	86.1
P24534	Elongation factor 1-beta OS=Homo sapiens GN=EEF1B2 PE=1 SV=3	78	20	105.6	57.2	94.9	88.4	98.3	106.5	109.3
P24539	ATP synthase F(0) complex subunit B1, mitochondrial OS=Homo sapiens GN=ATP5F1 PE=1 SV=2	50	22	186.1	137.8	76.4	22.3	9.8	8.5	5.3
P24666	Low molecular weight phosphotyrosine protein phosphatase OS=Homo sapiens GN=ACP1 PE=1 SV=3	63	12	104.7	141.5	89.8	174.1	86.2	164.1	121.0
P24723	Protein kinase C eta type OS=Homo sapiens GN=PRKCH PE=1 SV=4	40	28	43.1	113.1	123.2	211.5	140.2	60.4	24.2
P24752	Acetyl-CoA acetyltransferase, mitochondrial OS=Homo sapiens GN=ACAT1 PE=1 SV=1	71	40	243.7	202.7	97.2	29.0	9.1	7.1	3.0
P24928	DNA-directed RNA polymerase II subunit RPB1 OS=Homo sapiens GN=POLR2A PE=1 SV=2	41	74	100.4	101.2	97.1	106.5	91.6	109.3	140.1
P24941	Cyclin-dependent kinase 2 OS=Homo sapiens GN=CDK2 PE=1 SV=2	53	14	72.9	109.2	77.2	106.6	85.0	106.5	98.1
P25054	Adenomatous polyposis coli protein OS=Homo sapiens GN=APC PE=1 SV=2	30	68	105.7	91.5	155.6	105.0	131.3	89.2	89.9
P25098	Beta-adrenergic receptor kinase 1 OS=Homo sapiens GN=ADRBK1 PE=1 SV=2	41	36	86.4	119.0	93.1	126.3	113.9	142.8	146.3
P25205	DNA replication licensing factor MCM3 OS=Homo sapiens GN=MCM3 PE=1 SV=3	60	59	98.0	108.7	88.8	106.9	83.1	106.2	194.4
P25325	3-mercaptopyruvate sulfurtransferase OS=Homo sapiens GN=MPST PE=1 SV=3	51	15	120.5	100.3	61.3	37.1	20.3	21.2	16.9
P25398	40S ribosomal protein S12 OS=Homo sapiens GN=RPS12 PE=1 SV=3	77	17	16.5	58.2	27.5	110.6	123.5	245.7	298.5
P25445	Tumor necrosis factor receptor superfamily member 6 OS=Homo sapiens GN=FAS PE=1 SV=1	39	20	114.9	114.5	258.1	168.4	132.3	56.4	45.4
P25490	Transcriptional repressor protein YY1 OS=Homo sapiens GN=YY1 PE=1 SV=2	20	10	213.7	129.2	91.0	56.0	56.0	36.7	31.1
P25685	DnaJ homolog subfamily B member 1 OS=Homo sapiens GN=DNAJB1 PE=1 SV=4	74	33	81.0	106.0	85.4	108.7	104.6	136.3	131.8
P25705	ATP synthase subunit alpha, mitochondrial OS=Homo sapiens GN=ATP5A1 PE=1 SV=1	77	68	148.8	157.2	65.1	27.4	8.7	9.7	6.7
P25786	Proteasome subunit alpha type-1 OS=Homo sapiens GN=PSMA1 PE=1 SV=1	66	21	93.7	74.0	97.0	98.0	86.2	103.8	171.5
P25787	Proteasome subunit alpha type-2 OS=Homo sapiens GN=PSMA2 PE=1 SV=2	68	17	32.9	120.2	42.8	134.2	75.2	112.7	261.6
P25788	Proteasome subunit alpha type-3 OS=Homo sapiens GN=PSMA3 PE=1 SV=2	58	22	108.1	88.2	116.2	106.6	98.1	103.6	158.0
P25789	Proteasome subunit alpha type-4 OS=Homo sapiens GN=PSMA4 PE=1 SV=1	51	19	75.0	129.3	79.3	160.8	78.4	137.9	221.7
P26196	Probable ATP-dependent RNA helicase DDX6 OS=Homo sapiens GN=DDX6 PE=1 SV=2	61	31	72.1	51.2	69.6	83.6	120.0	141.7	187.1
P26358	DNA (cytosine-5)-methyltransferase 1 OS=Homo sapiens GN=DNMT1 PE=1 SV=2	41	74	118.6	116.7	70.3	79.8	73.6	106.6	138.4
P26368	Splicing factor U2AF 65 kDa subunit OS=Homo sapiens GN=U2AF2 PE=1 SV=4	66	25	16.1	48.9	20.4	96.7	102.4	247.9	357.8
P26373	60S ribosomal protein L13 OS=Homo sapiens GN=RPL13 PE=1 SV=4	73	35	42.6	47.9	61.8	86.3	159.8	216.6	258.9
P26440	Isovaleryl-CoA dehydrogenase, mitochondrial OS=Homo sapiens GN=IVD PE=1 SV=1	54	23	99.5	228.4	50.0	36.1	11.4	12.7	7.6
P26583	High mobility group protein B2 OS=Homo sapiens GN=HMGB2 PE=1 SV=2	72	26	97.9	186.7	47.8	101.3	71.8	109.8	118.7
P26599	Polypyrimidine tract-binding protein 1 OS=Homo sapiens GN=PTBP1 PE=1 SV=1	65	35	39.6	57.1	49.1	93.5	153.2	223.1	269.9
P26639	Threonine--tRNA ligase, cytoplasmic OS=Homo sapiens GN=TARS PE=1 SV=3	59	54	106.0	82.9	104.8	95.2	88.3	110.3	122.9
P26640	Valine--tRNA ligase OS=Homo sapiens GN=VARS PE=1 SV=4	42	56	141.2	103.3	130.4	109.6	105.7	102.6	131.9
P26641	Elongation factor 1-gamma OS=Homo sapiens GN=EEF1G PE=1 SV=3	50	35	59.2	81.7	56.6	97.8	75.1	116.6	134.9
P26885	Peptidyl-prolyl cis-trans isomerase FKBP2 OS=Homo sapiens GN=FKBP2 PE=1 SV=2	54	12	78.7	80.5	146.5	200.0	250.2	119.3	31.5
P27105	Erythrocyte band 7 integral membrane protein OS=Homo sapiens GN=STOM PE=1 SV=3	47	14	79.0	89.0	213.2	171.3	184.1	89.8	45.9
P27348	14-3-3 protein theta OS=Homo sapiens GN=YWHAQ PE=1 SV=1	79	33	31.7	25.6	35.1	37.0	27.8	31.1	28.5
P27361	Mitogen-activated protein kinase 3 OS=Homo sapiens GN=MAPK3 PE=1 SV=4	41	16	152.5	93.0	146.3	80.9	91.6	68.2	46.4
P27448	MAP/microtubule affinity-regulating kinase 3 OS=Homo sapiens GN=MARK3 PE=1 SV=4	54	43	80.7	86.3	119.2	120.1	154.5	153.5	153.5
P27635	60S ribosomal protein L10 OS=Homo sapiens GN=RPL10 PE=1 SV=4	79	29	16.8	21.3	18.4	44.2	46.7	62.0	100.6
P27694	Replication protein A 70 kDa DNA-binding subunit OS=Homo sapiens GN=RPA1 PE=1 SV=2	69	46	90.1	66.4	88.0	79.4	92.1	103.2	135.0
P27695	DNA-(apurinic or apyrimidinic site) lyase OS=Homo sapiens GN=APEX1 PE=1 SV=2	62	25	90.2	81.4	69.6	103.0	120.3	177.9	232.8
P27707	Deoxycytidine kinase OS=Homo sapiens GN=DCK PE=1 SV=1	46	12	146.2	87.3	139.4	95.5	84.5	84.2	62.9
P27708	CAD protein OS=Homo sapiens GN=CAD PE=1 SV=3	49	95	133.6	110.2	129.9	101.4	93.8	86.7	139.5
P27797	Calreticulin OS=Homo sapiens GN=CALR PE=1 SV=1	73	40	35.1	68.5	70.1	157.6	86.3	67.6	27.5
P27816	Microtubule-associated protein 4 OS=Homo sapiens GN=MAP4 PE=1 SV=3	79	106	76.4	46.2	85.0	70.8	166.7	183.5	235.5
P27824	Calnexin OS=Homo sapiens GN=CANX PE=1 SV=2	51	51	51.0	121.0	116.5	231.8	187.9	128.1	42.1
P27986	Phosphatidylinositol 3-kinase regulatory subunit alpha OS=Homo sapiens GN=PIK3R1 PE=1 SV=2	41	32	86.3	122.9	109.5	129.6	104.3	104.6	128.6
P28062	Proteasome subunit beta type-8 OS=Homo sapiens GN=PSMB8 PE=1 SV=3	72	16	49.7	97.7	65.6	135.0	64.4	130.6	247.0
P28065	Proteasome subunit beta type-9 OS=Homo sapiens GN=PSMB9 PE=1 SV=2	45	9	71.0	80.9	89.2	117.2	60.6	102.3	166.5
P28066	Proteasome subunit alpha type-5 OS=Homo sapiens GN=PSMA5 PE=1 SV=3	73	15	89.7	104.9	110.4	141.2	96.0	138.9	192.0
P28070	Proteasome subunit beta type-4 OS=Homo sapiens GN=PSMB4 PE=1 SV=4	64	12	91.6	65.6	95.8	87.2	76.3	100.1	173.8
P28072	Proteasome subunit beta type-6 OS=Homo sapiens GN=PSMB6 PE=1 SV=4	59	11	117.7	49.6	114.2	65.4	85.6	70.2	111.6
P28074	Proteasome subunit beta type-5 OS=Homo sapiens GN=PSMB5 PE=1 SV=3	69	19	90.6	99.3	96.3	122.6	99.4	127.3	236.9
P28288	ATP-binding cassette sub-family D member 3 OS=Homo sapiens GN=ABCD3 PE=1 SV=1	39	35	84.2	109.9	170.4	184.3	183.5	65.4	15.6
P28290	Sperm-specific antigen 2 OS=Homo sapiens GN=SSFA2 PE=1 SV=3	41	46	106.9	91.8	225.8	147.7	219.0	67.6	30.4
P28331	NADH-ubiquinone oxidoreductase 75 kDa subunit, mitochondrial OS=Homo sapiens GN=NDUFS1 PE=1 SV=3	56	40	202.1	136.1	82.0	24.7	16.7	8.6	5.4
P28340	DNA polymerase delta catalytic subunit OS=Homo sapiens GN=POLD1 PE=1 SV=2	44	54	129.1	138.2	131.3	133.4	108.2	106.2	136.7
P28482	Mitogen-activated protein kinase 1 OS=Homo sapiens GN=MAPK1 PE=1 SV=3	47	17	113.2	113.4	131.5	131.6	105.5	121.4	113.7
P28715	DNA repair protein complementing XP-G cells OS=Homo sapiens GN=ERCC5 PE=1 SV=3	23	25	66.6	57.0	62.1	65.9	55.8	85.4	87.0
P28799	Granulins OS=Homo sapiens GN=GRN PE=1 SV=2	21	12	89.1	96.9	177.4	181.4	183.3	100.7	59.7
P28838	Cytosol aminopeptidase OS=Homo sapiens GN=LAP3 PE=1 SV=3	69	39	201.5	147.3	95.2	64.7	37.2	45.1	45.9
P28907	ADP-ribosyl cyclase/cyclic ADP-ribose hydrolase 1 OS=Homo sapiens GN=CD38 PE=1 SV=2	52	24	54.4	103.4	125.5	259.3	168.7	111.3	63.1
P28908	Tumor necrosis factor receptor superfamily member 8 OS=Homo sapiens GN=TNFRSF8 PE=1 SV=1	36	18	54.5	99.0	139.8	178.7	142.3	75.7	38.3
P29016	T-cell surface glycoprotein CD1b OS=Homo sapiens GN=CD1B PE=1 SV=1	20	5	100.5	56.5	213.0	114.3	205.9	107.8	93.4
P29084	Transcription initiation factor IIE subunit beta OS=Homo sapiens GN=GTF2E2 PE=1 SV=1	59	19	48.7	130.6	50.4	132.7	81.5	133.6	179.7
P29144	Tripeptidyl-peptidase 2 OS=Homo sapiens GN=TPP2 PE=1 SV=4	53	61	93.9	68.3	103.6	100.5	125.9	165.1	119.4
P29218	Inositol monophosphatase 1 OS=Homo sapiens GN=IMPA1 PE=1 SV=1	45	15	86.9	73.9	95.8	100.1	65.4	82.8	71.4
P29323	Ephrin type-B receptor 2 OS=Homo sapiens GN=EPHB2 PE=1 SV=5	23	22	115.3	95.5	242.6	172.8	154.0	56.6	42.7
P29350	Tyrosine-protein phosphatase non-receptor type 6 OS=Homo sapiens GN=PTPN6 PE=1 SV=1	60	37	122.0	68.5	122.9	76.6	104.1	101.0	97.8
P29401	Transketolase OS=Homo sapiens GN=TKT PE=1 SV=3	61	41	113.0	111.4	107.9	149.2	97.1	128.7	129.0
P29558	RNA-binding motif, single-stranded-interacting protein 1 OS=Homo sapiens GN=RBMS1 PE=1 SV=3	48	15	101.4	57.5	94.9	76.4	186.1	176.9	204.6
P29590	Protein PML OS=Homo sapiens GN=PML PE=1 SV=3	51	49	113.3	141.8	127.0	151.7	94.6	127.2	115.1
P29597	Non-receptor tyrosine-protein kinase TYK2 OS=Homo sapiens GN=TYK2 PE=1 SV=3	32	34	88.5	113.9	177.8	186.3	190.0	79.2	57.6
P29692	Elongation factor 1-delta OS=Homo sapiens GN=EEF1D PE=1 SV=5	80	24	110.6	95.1	105.5	111.4	108.0	132.5	140.0
P29728	2'-5'-oligoadenylate synthase 2 OS=Homo sapiens GN=OAS2 PE=1 SV=3	21	16	104.5	119.3	173.6	136.7	143.9	108.8	106.6
P30038	Delta-1-pyrroline-5-carboxylate dehydrogenase, mitochondrial OS=Homo sapiens GN=ALDH4A1 PE=1 SV=3	53	25	250.8	170.1	108.5	25.6	13.0	14.7	9.2
P30040	Endoplasmic reticulum resident protein 29 OS=Homo sapiens GN=ERP29 PE=1 SV=4	69	19	69.5	83.3	139.8	173.0	165.5	90.3	28.2
P30041	Peroxiredoxin-6 OS=Homo sapiens GN=PRDX6 PE=1 SV=3	61	18	83.3	117.7	106.6	188.2	105.6	144.7	111.8
P30042	ES1 protein homolog, mitochondrial OS=Homo sapiens GN=C21orf33 PE=1 SV=3	66	18	147.7	184.4	60.4	28.6	7.3	10.1	5.6
P30043	Flavin reductase (NADPH) OS=Homo sapiens GN=BLVRB PE=1 SV=3	46	7	91.9	180.7	90.9	168.0	90.8	134.1	110.3
P30044	Peroxiredoxin-5, mitochondrial OS=Homo sapiens GN=PRDX5 PE=1 SV=4	65	14	101.5	203.8	47.1	90.1	36.5	46.3	34.0
P30046	D-dopachrome decarboxylase OS=Homo sapiens GN=DDT PE=1 SV=3	75	7	155.3	104.1	139.4	122.8	98.8	119.4	122.0
P30048	Thioredoxin-dependent peroxide reductase, mitochondrial OS=Homo sapiens GN=PRDX3 PE=1 SV=3	50	16	164.9	162.4	74.5	26.2	6.8	9.0	3.0
P30050	60S ribosomal protein L12 OS=Homo sapiens GN=RPL12 PE=1 SV=1	75	15	51.4	43.6	63.4	87.6	189.7	212.5	239.2
P30084	Enoyl-CoA hydratase, mitochondrial OS=Homo sapiens GN=ECHS1 PE=1 SV=4	61	22	160.3	111.9	68.8	17.2	5.9	5.8	2.1
P30085	UMP-CMP kinase OS=Homo sapiens GN=CMPK1 PE=1 SV=3	72	15	216.5	85.1	173.9	126.6	101.3	111.6	74.1
P30086	Phosphatidylethanolamine-binding protein 1 OS=Homo sapiens GN=PEBP1 PE=1 SV=3	74	12	134.5	66.2	125.6	155.4	124.9	161.8	113.4
P30101	Protein disulfide-isomerase A3 OS=Homo sapiens GN=PDIA3 PE=1 SV=4	76	54	49.2	111.1	98.3	198.5	180.4	109.5	38.5
P30153	Serine/threonine-protein phosphatase 2A 65 kDa regulatory subunit A alpha isoform OS=Homo sapiens GN=PPP2R1A PE=1 SV=4	53	36	128.6	98.3	163.4	111.8	106.3	98.3	78.2
P30154	Serine/threonine-protein phosphatase 2A 65 kDa regulatory subunit A beta isoform OS=Homo sapiens GN=PPP2R1B PE=1 SV=3	46	26	114.9	171.2	106.0	165.1	87.7	104.9	101.3
P30260	Cell division cycle protein 27 homolog OS=Homo sapiens GN=CDC27 PE=1 SV=2	34	28	140.3	75.4	131.4	69.7	130.7	153.8	190.8
P30405	Peptidyl-prolyl cis-trans isomerase F, mitochondrial OS=Homo sapiens GN=PPIF PE=1 SV=1	72	14	188.3	146.6	62.5	21.1	7.1	7.4	3.7
P30414	NK-tumor recognition protein OS=Homo sapiens GN=NKTR PE=1 SV=2	19	25	80.9	68.7	107.2	100.2	169.1	172.8	196.6
P30419	Glycylpeptide N-tetradecanoyltransferase 1 OS=Homo sapiens GN=NMT1 PE=1 SV=2	40	20	56.5	61.2	63.1	114.6	166.0	236.0	192.7
P30504	HLA class I histocompatibility antigen, Cw-4 alpha chain OS=Homo sapiens GN=HLA-C PE=1 SV=1	59	27	83.9	103.7	151.6	204.0	189.6	109.8	55.0
P30519	Heme oxygenase 2 OS=Homo sapiens GN=HMOX2 PE=1 SV=2	80	32	62.2	61.4	134.7	102.7	161.5	71.4	26.6
P30520	Adenylosuccinate synthetase isozyme 2 OS=Homo sapiens GN=ADSS PE=1 SV=3	45	22	125.9	151.1	92.3	157.2	92.2	135.9	119.0
P30533	Alpha-2-macroglobulin receptor-associated protein OS=Homo sapiens GN=LRPAP1 PE=1 SV=1	62	35	68.8	111.2	146.5	200.6	190.9	105.5	34.8
P30566	Adenylosuccinate lyase OS=Homo sapiens GN=ADSL PE=1 SV=2	43	22	58.9	122.0	76.2	164.5	78.9	125.2	121.4
P30622	CAP-Gly domain-containing linker protein 1 OS=Homo sapiens GN=CLIP1 PE=1 SV=2	44	66	120.3	110.9	151.8	141.1	133.4	111.2	104.0
P30626	Sorcin OS=Homo sapiens GN=SRI PE=1 SV=1	54	12	83.0	32.2	77.0	35.2	51.1	32.3	24.7
P30679	Guanine nucleotide-binding protein subunit alpha-15 OS=Homo sapiens GN=GNA15 PE=1 SV=2	40	17	62.4	137.6	161.5	222.1	158.8	73.0	42.3
P30825	High affinity cationic amino acid transporter 1 OS=Homo sapiens GN=SLC7A1 PE=1 SV=1	10	8	34.6	65.1	67.4	145.5	106.5	95.2	69.3
P30876	DNA-directed RNA polymerase II subunit RPB2 OS=Homo sapiens GN=POLR2B PE=1 SV=1	44	54	126.2	127.1	126.1	129.1	105.9	119.5	148.5
P31040	Succinate dehydrogenase [ubiquinone] flavoprotein subunit, mitochondrial OS=Homo sapiens GN=SDHA PE=1 SV=2	62	34	162.2	266.6	73.5	64.5	21.5	23.7	16.2
P31146	Coronin-1A OS=Homo sapiens GN=CORO1A PE=1 SV=4	63	46	75.0	81.7	138.2	155.2	107.9	75.7	58.2
P31150	Rab GDP dissociation inhibitor alpha OS=Homo sapiens GN=GDI1 PE=1 SV=2	77	37	163.9	76.1	162.7	94.8	105.3	87.6	70.8
P31153	S-adenosylmethionine synthase isoform type-2 OS=Homo sapiens GN=MAT2A PE=1 SV=1	54	26	80.0	138.7	77.5	148.6	69.4	96.5	83.5
P31350	Ribonucleoside-diphosphate reductase subunit M2 OS=Homo sapiens GN=RRM2 PE=1 SV=1	56	22	64.4	145.4	75.0	193.5	87.5	145.9	139.1
P31483	Nucleolysin TIA-1 isoform p40 OS=Homo sapiens GN=TIA1 PE=1 SV=3	49	18	76.7	45.4	89.9	80.3	208.3	202.1	176.9
P31689	DnaJ homolog subfamily A member 1 OS=Homo sapiens GN=DNAJA1 PE=1 SV=2	72	29	48.7	145.7	65.6	159.7	60.5	98.9	140.5
P31749	RAC-alpha serine/threonine-protein kinase OS=Homo sapiens GN=AKT1 PE=1 SV=2	44	20	144.3	135.2	162.1	157.2	136.3	86.5	61.4
P31751	RAC-beta serine/threonine-protein kinase OS=Homo sapiens GN=AKT2 PE=1 SV=2	55	25	100.3	142.1	143.7	196.3	146.3	93.0	48.3
P31785	Cytokine receptor common subunit gamma OS=Homo sapiens GN=IL2RG PE=1 SV=1	26	10	30.5	62.3	82.8	283.2	201.4	174.0	60.9
P31930	Cytochrome b-c1 complex subunit 1, mitochondrial OS=Homo sapiens GN=UQCRC1 PE=1 SV=3	61	25	99.6	349.2	51.6	52.5	8.9	12.4	5.2
P31937	3-hydroxyisobutyrate dehydrogenase, mitochondrial OS=Homo sapiens GN=HIBADH PE=1 SV=2	63	17	207.2	105.0	87.0	25.8	9.1	10.0	9.2
P31939	Bifunctional purine biosynthesis protein PURH OS=Homo sapiens GN=ATIC PE=1 SV=3	80	50	140.9	142.5	144.9	143.1	90.7	102.6	105.5
P31942	Heterogeneous nuclear ribonucleoprotein H3 OS=Homo sapiens GN=HNRNPH3 PE=1 SV=2	79	22	60.6	90.4	57.9	101.8	121.9	207.7	165.0
P31943	Heterogeneous nuclear ribonucleoprotein H OS=Homo sapiens GN=HNRNPH1 PE=1 SV=4	61	27	58.8	99.4	72.3	116.4	124.9	177.4	162.4
P31946	14-3-3 protein beta/alpha OS=Homo sapiens GN=YWHAB PE=1 SV=3	64	23	121.1	67.0	168.3	90.3	94.3	75.9	53.1
P31948	Stress-induced-phosphoprotein 1 OS=Homo sapiens GN=STIP1 PE=1 SV=1	86	87	87.9	104.1	111.3	115.4	59.5	78.6	83.1
P32119	Peroxiredoxin-2 OS=Homo sapiens GN=PRDX2 PE=1 SV=5	44	15	41.6	67.3	44.1	89.8	40.1	73.7	73.0
P32121	Beta-arrestin-2 OS=Homo sapiens GN=ARRB2 PE=1 SV=2	25	11	120.8	83.5	139.4	86.0	96.2	58.4	54.5
P32189	Glycerol kinase OS=Homo sapiens GN=GK PE=1 SV=3	35	18	339.9	223.9	178.7	33.4	27.1	22.9	15.2
P32321	Deoxycytidylate deaminase OS=Homo sapiens GN=DCTD PE=1 SV=2	33	4	245.1	86.1	167.7	121.2	104.1	102.2	75.3
P32322	Pyrroline-5-carboxylate reductase 1, mitochondrial OS=Homo sapiens GN=PYCR1 PE=1 SV=2	53	18	178.5	149.1	66.3	26.1	12.3	14.9	13.5
P32455	Guanylate-binding protein 1 OS=Homo sapiens GN=GBP1 PE=1 SV=2	35	26	148.2	72.4	166.9	89.2	93.7	86.1	66.5
P32519	ETS-related transcription factor Elf-1 OS=Homo sapiens GN=ELF1 PE=1 SV=2	46	20	133.6	91.7	84.0	57.7	61.0	55.4	55.3
P32780	General transcription factor IIH subunit 1 OS=Homo sapiens GN=GTF2H1 PE=1 SV=1	42	26	109.0	104.8	73.2	113.7	108.5	160.3	187.6
P32856	Syntaxin-2 OS=Homo sapiens GN=STX2 PE=2 SV=3	45	11	64.9	95.0	186.8	205.4	172.8	86.1	54.6
P32942	Intercellular adhesion molecule 3 OS=Homo sapiens GN=ICAM3 PE=1 SV=2	27	18	95.5	83.4	222.2	165.6	195.5	75.8	45.4
P32969	60S ribosomal protein L9 OS=Homo sapiens GN=RPL9 PE=1 SV=1	81	20	32.7	50.3	47.7	89.7	145.4	211.0	224.4
P33121	Long-chain-fatty-acid--CoA ligase 1 OS=Homo sapiens GN=ACSL1 PE=1 SV=1	40	28	142.9	113.1	200.7	147.2	177.9	72.7	31.6
P33176	Kinesin-1 heavy chain OS=Homo sapiens GN=KIF5B PE=1 SV=1	69	92	99.5	98.2	116.6	112.7	102.3	102.2	120.7
P33240	Cleavage stimulation factor subunit 2 OS=Homo sapiens GN=CSTF2 PE=1 SV=1	58	24	116.4	48.2	110.7	83.8	183.0	172.9	164.3
P33241	Lymphocyte-specific protein 1 OS=Homo sapiens GN=LSP1 PE=1 SV=1	35	11	142.0	69.6	253.6	122.7	177.0	74.1	38.6
P33316	Deoxyuridine 5'-triphosphate nucleotidohydrolase, mitochondrial OS=Homo sapiens GN=DUT PE=1 SV=4	60	16	212.3	120.9	122.4	80.8	56.5	62.0	53.4
P33527	Multidrug resistance-associated protein 1 OS=Homo sapiens GN=ABCC1 PE=1 SV=3	44	61	79.0	92.3	210.4	172.5	145.2	59.1	25.4
P33897	ATP-binding cassette sub-family D member 1 OS=Homo sapiens GN=ABCD1 PE=1 SV=2	21	15	124.6	73.2	251.7	126.2	229.1	60.2	26.2
P33981	Dual specificity protein kinase TTK OS=Homo sapiens GN=TTK PE=1 SV=2	41	29	170.0	157.1	180.7	114.9	106.3	93.5	68.4
P33991	DNA replication licensing factor MCM4 OS=Homo sapiens GN=MCM4 PE=1 SV=5	57	47	100.0	143.9	114.9	143.6	90.1	136.9	143.8
P33992	DNA replication licensing factor MCM5 OS=Homo sapiens GN=MCM5 PE=1 SV=5	66	51	132.6	93.0	125.8	98.7	102.4	120.2	211.4
P33993	DNA replication licensing factor MCM7 OS=Homo sapiens GN=MCM7 PE=1 SV=4	71	49	128.7	133.9	120.5	125.8	86.5	97.9	97.0
P34059	N-acetylgalactosamine-6-sulfatase OS=Homo sapiens GN=GALNS PE=1 SV=1	20	11	100.2	84.7	251.4	156.1	208.5	46.9	20.4
P34896	Serine hydroxymethyltransferase, cytosolic OS=Homo sapiens GN=SHMT1 PE=1 SV=1	48	23	206.1	89.6	174.3	90.7	120.1	105.4	93.4
P34897	Serine hydroxymethyltransferase, mitochondrial OS=Homo sapiens GN=SHMT2 PE=1 SV=3	66	40	117.2	285.7	50.5	45.7	11.7	14.9	10.5
P34913	Bifunctional epoxide hydrolase 2 OS=Homo sapiens GN=EPHX2 PE=1 SV=2	56	25	91.3	95.3	154.3	145.5	163.2	59.5	23.1
P34932	Heat shock 70 kDa protein 4 OS=Homo sapiens GN=HSPA4 PE=1 SV=4	86	84	109.8	118.5	114.7	141.1	91.0	113.5	98.1
P34947	G protein-coupled receptor kinase 5 OS=Homo sapiens GN=GRK5 PE=1 SV=1	26	14	62.8	128.6	128.4	252.2	154.9	98.5	53.1
P35080	Profilin-2 OS=Homo sapiens GN=PFN2 PE=1 SV=3	40	7	167.2	107.0	171.2	129.2	104.7	115.9	98.7
P35221	Catenin alpha-1 OS=Homo sapiens GN=CTNNA1 PE=1 SV=1	60	50	92.8	75.3	176.8	110.4	140.8	78.7	62.7
P35222	Catenin beta-1 OS=Homo sapiens GN=CTNNB1 PE=1 SV=1	38	24	57.0	101.8	124.7	174.6	112.0	82.1	51.5
P35232	Prohibitin OS=Homo sapiens GN=PHB PE=1 SV=1	72	26	144.6	108.6	66.0	23.6	8.4	7.0	3.6
P35236	Tyrosine-protein phosphatase non-receptor type 7 OS=Homo sapiens GN=PTPN7 PE=1 SV=3	46	17	221.9	115.1	194.5	104.2	99.2	86.5	71.3
P35240	Merlin OS=Homo sapiens GN=NF2 PE=1 SV=1	33	26	105.0	94.6	194.9	146.7	154.3	97.0	81.6
P35241	Radixin OS=Homo sapiens GN=RDX PE=1 SV=1	68	65	54.9	105.9	96.0	166.3	131.3	119.6	119.7
P35249	Replication factor C subunit 4 OS=Homo sapiens GN=RFC4 PE=1 SV=2	61	28	95.1	112.4	88.5	132.0	116.6	154.7	176.0
P35250	Replication factor C subunit 2 OS=Homo sapiens GN=RFC2 PE=1 SV=3	58	20	167.5	86.4	152.2	79.9	128.4	122.5	150.0
P35251	Replication factor C subunit 1 OS=Homo sapiens GN=RFC1 PE=1 SV=4	50	67	145.1	76.6	118.1	68.6	144.9	119.9	143.9
P35268	60S ribosomal protein L22 OS=Homo sapiens GN=RPL22 PE=1 SV=2	74	10	28.5	37.7	40.8	62.6	94.9	135.9	135.6
P35269	General transcription factor IIF subunit 1 OS=Homo sapiens GN=GTF2F1 PE=1 SV=2	44	27	84.0	110.6	78.4	118.9	110.3	170.2	186.8
P35270	Sepiapterin reductase OS=Homo sapiens GN=SPR PE=1 SV=1	43	10	161.5	199.7	120.6	138.9	67.5	98.6	80.2
P35527	Keratin, type I cytoskeletal 9 OS=Homo sapiens GN=KRT9 PE=1 SV=3	62	31	35.5	80.8	107.5	240.3	51.9	123.8	197.8
P35573	Glycogen debranching enzyme OS=Homo sapiens GN=AGL PE=1 SV=3	36	50	75.9	77.5	99.0	105.9	114.9	120.3	82.5
P35579	Myosin-9 OS=Homo sapiens GN=MYH9 PE=1 SV=4	74	220	70.4	89.9	78.7	100.1	78.8	87.3	280.5
P35580	Myosin-10 OS=Homo sapiens GN=MYH10 PE=1 SV=3	66	190	94.4	85.9	115.0	99.5	84.2	77.4	241.2
P35606	Coatomer subunit beta' OS=Homo sapiens GN=COPB2 PE=1 SV=2	58	45	111.3	98.9	144.8	125.2	93.0	81.6	96.2
P35610	Sterol O-acyltransferase 1 OS=Homo sapiens GN=SOAT1 PE=1 SV=3	24	17	70.1	125.7	127.9	202.0	192.4	127.7	45.7
P35611	Alpha-adducin OS=Homo sapiens GN=ADD1 PE=1 SV=2	46	38	84.3	61.1	109.6	87.8	115.8	91.3	77.6
P35612	Beta-adducin OS=Homo sapiens GN=ADD2 PE=1 SV=3	28	20	128.0	75.7	153.3	108.8	155.1	123.8	116.9
P35613	Basigin OS=Homo sapiens GN=BSG PE=1 SV=2	40	15	76.8	105.9	201.9	176.1	159.0	69.9	24.7
P35626	Beta-adrenergic receptor kinase 2 OS=Homo sapiens GN=ADRBK2 PE=1 SV=2	42	31	34.1	136.1	41.4	119.1	95.5	154.7	197.4
P35637	RNA-binding protein FUS OS=Homo sapiens GN=FUS PE=1 SV=1	27	20	57.7	48.8	70.5	92.5	169.6	220.8	224.0
P35658	Nuclear pore complex protein Nup214 OS=Homo sapiens GN=NUP214 PE=1 SV=2	28	48	131.6	87.0	145.9	94.3	123.3	63.7	45.8
P35659	Protein DEK OS=Homo sapiens GN=DEK PE=1 SV=1	47	23	47.1	120.6	35.0	104.0	78.5	149.1	187.1
P35754	Glutaredoxin-1 OS=Homo sapiens GN=GLRX PE=1 SV=2	43	5	171.3	101.9	137.2	129.9	134.0	112.3	91.2
P35813	Protein phosphatase 1A OS=Homo sapiens GN=PPM1A PE=1 SV=1	45	17	138.4	120.4	157.6	138.9	99.2	118.6	89.4
P35908	Keratin, type II cytoskeletal 2 epidermal OS=Homo sapiens GN=KRT2 PE=1 SV=2	76	51	55.2	90.5	92.8	190.7	66.3	160.5	191.2
P35914	Hydroxymethylglutaryl-CoA lyase, mitochondrial OS=Homo sapiens GN=HMGCL PE=1 SV=2	42	15	225.5	173.7	179.3	111.6	121.2	46.0	17.4
P35998	26S protease regulatory subunit 7 OS=Homo sapiens GN=PSMC2 PE=1 SV=3	81	41	93.1	105.2	96.5	93.1	71.7	88.9	105.1
P36404	ADP-ribosylation factor-like protein 2 OS=Homo sapiens GN=ARL2 PE=1 SV=4	34	6	126.2	214.9	111.8	146.1	77.8	102.9	79.5
P36405	ADP-ribosylation factor-like protein 3 OS=Homo sapiens GN=ARL3 PE=1 SV=2	58	9	140.0	93.2	130.8	93.7	80.9	75.5	57.1
P36507	Dual specificity mitogen-activated protein kinase kinase 2 OS=Homo sapiens GN=MAP2K2 PE=1 SV=1	48	20	88.8	174.8	106.9	170.2	93.8	133.4	107.0
P36542	ATP synthase subunit gamma, mitochondrial OS=Homo sapiens GN=ATP5C1 PE=1 SV=1	53	21	129.6	234.0	62.1	28.8	6.5	6.4	3.2
P36543	V-type proton ATPase subunit E 1 OS=Homo sapiens GN=ATP6V1E1 PE=1 SV=1	66	22	68.9	93.0	105.0	148.9	125.4	119.6	111.9
P36551	Oxygen-dependent coproporphyrinogen-III oxidase, mitochondrial OS=Homo sapiens GN=CPOX PE=1 SV=3	52	24	194.4	176.1	68.5	29.1	11.1	10.2	5.0
P36578	60S ribosomal protein L4 OS=Homo sapiens GN=RPL4 PE=1 SV=5	75	69	19.5	25.9	25.7	45.7	68.5	93.3	132.5
P36639	7,8-dihydro-8-oxoguanine triphosphatase OS=Homo sapiens GN=NUDT1 PE=1 SV=3	30	8	125.2	191.9	98.1	163.5	74.0	110.0	88.8
P36776	Lon protease homolog, mitochondrial OS=Homo sapiens GN=LONP1 PE=1 SV=2	59	63	176.7	198.8	76.4	29.4	8.2	8.3	4.6
P36871	Phosphoglucomutase-1 OS=Homo sapiens GN=PGM1 PE=1 SV=3	56	33	132.9	80.1	148.2	100.2	82.4	98.3	87.7
P36915	Guanine nucleotide-binding protein-like 1 OS=Homo sapiens GN=GNL1 PE=1 SV=2	43	23	143.3	112.9	114.6	107.5	76.6	79.0	83.2
P36956	Sterol regulatory element-binding protein 1 OS=Homo sapiens GN=SREBF1 PE=1 SV=2	19	19	69.1	87.8	143.1	159.1	223.0	111.9	61.3
P36957	Dihydrolipoyllysine-residue succinyltransferase component of 2-oxoglutarate dehydrogenase complex, mitochondrial OS=Homo sapiens GN=DLST PE=1 SV=4	42	21	275.4	144.2	97.4	21.6	11.8	6.9	7.8
P36969	Phospholipid hydroperoxide glutathione peroxidase, mitochondrial OS=Homo sapiens GN=GPX4 PE=1 SV=3	63	17	73.0	148.6	91.4	182.8	120.1	156.5	122.4
P37108	Signal recognition particle 14 kDa protein OS=Homo sapiens GN=SRP14 PE=1 SV=2	55	15	75.0	71.4	87.1	106.2	136.5	170.8	229.0
P37235	Hippocalcin-like protein 1 OS=Homo sapiens GN=HPCAL1 PE=1 SV=3	56	10	120.6	43.7	100.4	56.9	92.5	28.9	20.0
P37268	Squalene synthase OS=Homo sapiens GN=FDFT1 PE=1 SV=1	53	29	96.1	92.5	183.8	140.6	203.6	114.4	51.2
P37802	Transgelin-2 OS=Homo sapiens GN=TAGLN2 PE=1 SV=3	83	21	121.4	61.3	130.6	84.6	89.1	75.5	62.9
P37837	Transaldolase OS=Homo sapiens GN=TALDO1 PE=1 SV=2	59	31	106.6	88.2	111.0	114.1	89.6	97.2	83.2
P38117	Electron transfer flavoprotein subunit beta OS=Homo sapiens GN=ETFB PE=1 SV=3	69	21	170.3	141.0	89.1	32.5	22.7	18.4	12.0
P38159	RNA-binding motif protein, X chromosome OS=Homo sapiens GN=RBMX PE=1 SV=3	73	55	57.5	49.9	88.2	87.9	146.9	182.2	209.3
P38432	Coilin OS=Homo sapiens GN=COIL PE=1 SV=1	33	20	95.8	63.7	79.2	67.6	144.1	183.3	236.3
P38606	V-type proton ATPase catalytic subunit A OS=Homo sapiens GN=ATP6V1A PE=1 SV=2	55	34	55.3	127.2	99.7	208.9	137.0	147.7	105.7
P38646	Stress-70 protein, mitochondrial OS=Homo sapiens GN=HSPA9 PE=1 SV=2	79	83	193.5	143.7	75.2	24.5	11.4	10.1	6.2
P38919	Eukaryotic initiation factor 4A-III OS=Homo sapiens GN=EIF4A3 PE=1 SV=4	65	34	35.6	72.1	42.2	97.7	97.4	210.5	237.5
P38935	DNA-binding protein SMUBP-2 OS=Homo sapiens GN=IGHMBP2 PE=1 SV=3	49	58	51.6	56.2	70.1	90.2	157.5	221.8	229.5
P39019	40S ribosomal protein S19 OS=Homo sapiens GN=RPS19 PE=1 SV=2	90	26	36.6	50.0	49.3	100.0	152.0	234.3	244.6
P39023	60S ribosomal protein L3 OS=Homo sapiens GN=RPL3 PE=1 SV=2	80	56	52.6	52.9	57.2	87.0	136.5	203.3	238.7
P39656	Dolichyl-diphosphooligosaccharide--protein glycosyltransferase 48 kDa subunit OS=Homo sapiens GN=DDOST PE=1 SV=4	44	17	63.8	114.5	137.1	214.7	166.5	115.8	68.8
P39687	Acidic leucine-rich nuclear phosphoprotein 32 family member A OS=Homo sapiens GN=ANP32A PE=1 SV=1	60	22	101.2	99.0	107.7	136.9	95.4	106.7	82.4
P39748	Flap endonuclease 1 OS=Homo sapiens GN=FEN1 PE=1 SV=1	70	30	99.0	105.1	88.3	96.9	111.3	150.5	174.5
P40121	Macrophage-capping protein OS=Homo sapiens GN=CAPG PE=1 SV=2	45	17	101.1	131.2	112.5	168.6	106.0	132.6	121.7
P40222	Alpha-taxilin OS=Homo sapiens GN=TXLNA PE=1 SV=3	74	45	100.3	78.8	93.8	94.5	166.0	179.3	159.9
P40227	T-complex protein 1 subunit zeta OS=Homo sapiens GN=CCT6A PE=1 SV=3	61	44	82.5	105.2	85.0	108.2	80.7	105.1	120.7
P40306	Proteasome subunit beta type-10 OS=Homo sapiens GN=PSMB10 PE=1 SV=1	38	10	221.6	92.9	135.8	90.1	112.2	81.7	152.2
P40429	60S ribosomal protein L13a OS=Homo sapiens GN=RPL13A PE=1 SV=2	59	26	47.8	46.3	64.9	93.5	167.0	218.6	241.4
P40692	DNA mismatch repair protein Mlh1 OS=Homo sapiens GN=MLH1 PE=1 SV=1	36	25	105.8	92.9	97.0	90.7	77.8	83.9	77.6
P40763	Signal transducer and activator of transcription 3 OS=Homo sapiens GN=STAT3 PE=1 SV=2	51	34	142.2	113.8	145.5	128.0	103.8	93.8	68.0
P40818	Ubiquitin carboxyl-terminal hydrolase 8 OS=Homo sapiens GN=USP8 PE=1 SV=1	31	39	104.3	78.2	115.5	101.3	136.8	136.2	208.7
P40855	Peroxisomal biogenesis factor 19 OS=Homo sapiens GN=PEX19 PE=1 SV=1	62	17	120.3	81.6	150.3	107.5	113.4	58.1	33.6
P40925	Malate dehydrogenase, cytoplasmic OS=Homo sapiens GN=MDH1 PE=1 SV=4	56	23	127.0	120.4	130.0	150.4	101.4	132.8	112.4
P40926	Malate dehydrogenase, mitochondrial OS=Homo sapiens GN=MDH2 PE=1 SV=3	78	37	128.0	104.2	49.5	16.9	6.1	5.9	4.1
P40937	Replication factor C subunit 5 OS=Homo sapiens GN=RFC5 PE=1 SV=1	71	23	151.7	79.1	131.1	72.7	125.2	98.0	103.8
P40938	Replication factor C subunit 3 OS=Homo sapiens GN=RFC3 PE=1 SV=2	62	21	79.6	137.5	77.8	106.6	106.5	131.5	161.8
P40939	Trifunctional enzyme subunit alpha, mitochondrial OS=Homo sapiens GN=HADHA PE=1 SV=2	84	77	169.2	219.0	81.0	38.2	11.7	11.2	7.0
P41091	Eukaryotic translation initiation factor 2 subunit 3 OS=Homo sapiens GN=EIF2S3 PE=1 SV=3	69	34	59.2	68.4	56.7	91.2	129.3	212.7	253.8
P41214	Eukaryotic translation initiation factor 2D OS=Homo sapiens GN=EIF2D PE=1 SV=3	56	29	103.1	91.3	95.1	87.3	126.7	145.8	229.6
P41223	Protein BUD31 homolog OS=Homo sapiens GN=BUD31 PE=1 SV=2	64	12	48.5	89.7	52.4	101.5	120.7	189.9	285.9
P41227	N-alpha-acetyltransferase 10 OS=Homo sapiens GN=NAA10 PE=1 SV=1	76	18	122.0	101.8	113.6	125.5	138.1	148.4	125.9
P41236	Protein phosphatase inhibitor 2 OS=Homo sapiens GN=PPP1R2 PE=1 SV=2	70	14	205.8	87.3	164.9	107.5	140.2	103.8	60.4
P41240	Tyrosine-protein kinase CSK OS=Homo sapiens GN=CSK PE=1 SV=1	55	29	145.0	132.6	183.1	145.5	131.8	90.4	62.4
P41250	Glycine--tRNA ligase OS=Homo sapiens GN=GARS PE=1 SV=3	54	49	99.7	129.3	85.2	101.3	55.4	80.9	82.1
P41252	Isoleucine--tRNA ligase, cytoplasmic OS=Homo sapiens GN=IARS PE=1 SV=2	52	73	43.4	72.8	57.6	93.7	71.6	104.1	216.8
P41440	Folate transporter 1 OS=Homo sapiens GN=SLC19A1 PE=1 SV=3	20	10	106.9	76.7	244.1	133.1	227.0	64.5	29.6
P41567	Eukaryotic translation initiation factor 1 OS=Homo sapiens GN=EIF1 PE=1 SV=1	59	9	69.1	98.4	78.7	143.1	100.2	184.9	191.2
P41732	Tetraspanin-7 OS=Homo sapiens GN=TSPAN7 PE=1 SV=2	16	4	49.5	30.3	128.2	68.8	150.1	71.9	58.7
P42166	Lamina-associated polypeptide 2, isoform alpha OS=Homo sapiens GN=TMPO PE=1 SV=2	72	53	56.1	62.9	64.2	86.0	110.9	111.6	126.4
P42167	Lamina-associated polypeptide 2, isoforms beta/gamma OS=Homo sapiens GN=TMPO PE=1 SV=2	70	30	100.7	126.9	109.6	159.8	153.8	108.2	67.0
P42224	Signal transducer and activator of transcription 1-alpha/beta OS=Homo sapiens GN=STAT1 PE=1 SV=2	57	48	126.4	115.5	139.0	122.0	98.5	90.0	69.1
P42285	Superkiller viralicidic activity 2-like 2 OS=Homo sapiens GN=SKIV2L2 PE=1 SV=3	54	64	94.9	57.6	99.4	82.5	160.7	172.9	212.4
P42331	Rho GTPase-activating protein 25 OS=Homo sapiens GN=ARHGAP25 PE=1 SV=2	46	27	133.0	102.9	157.2	136.0	136.4	107.2	104.7
P42345	Serine/threonine-protein kinase mTOR OS=Homo sapiens GN=MTOR PE=1 SV=1	23	54	101.8	92.6	120.4	112.1	128.1	123.3	144.7
P42356	Phosphatidylinositol 4-kinase alpha OS=Homo sapiens GN=PI4KA PE=1 SV=3	23	42	85.0	79.9	153.7	120.5	120.3	93.6	76.6
P42566	Epidermal growth factor receptor substrate 15 OS=Homo sapiens GN=EPS15 PE=1 SV=2	44	32	117.2	75.2	185.1	105.9	124.4	62.9	47.9
P42574	Caspase-3 OS=Homo sapiens GN=CASP3 PE=1 SV=2	43	12	175.2	116.3	197.9	110.8	96.1	100.5	92.5
P42575	Caspase-2 OS=Homo sapiens GN=CASP2 PE=1 SV=2	34	12	122.5	144.5	142.5	145.7	95.1	123.2	107.0
P42677	40S ribosomal protein S27 OS=Homo sapiens GN=RPS27 PE=1 SV=3	45	8	26.5	71.6	48.2	131.6	109.5	224.3	277.9
P42694	Probable helicase with zinc finger domain OS=Homo sapiens GN=HELZ PE=1 SV=2	31	53	84.0	85.9	128.1	113.0	152.8	157.9	166.4
P42695	Condensin-2 complex subunit D3 OS=Homo sapiens GN=NCAPD3 PE=1 SV=2	31	41	111.2	69.4	83.6	66.9	106.8	104.7	119.9
P42696	RNA-binding protein 34 OS=Homo sapiens GN=RBM34 PE=1 SV=2	55	36	70.4	63.4	79.1	76.7	158.5	200.9	219.7
P42704	Leucine-rich PPR motif-containing protein, mitochondrial OS=Homo sapiens GN=LRPPRC PE=1 SV=3	67	103	142.6	209.3	65.1	31.3	7.8	9.4	4.4
P42765	3-ketoacyl-CoA thiolase, mitochondrial OS=Homo sapiens GN=ACAA2 PE=1 SV=2	72	29	220.6	134.0	88.8	20.6	11.2	9.2	7.1
P42766	60S ribosomal protein L35 OS=Homo sapiens GN=RPL35 PE=1 SV=2	63	15	18.7	56.3	36.2	105.3	137.0	240.8	282.5
P42768	Wiskott-Aldrich syndrome protein OS=Homo sapiens GN=WAS PE=1 SV=4	42	23	88.7	87.6	126.4	123.2	144.1	151.3	152.1
P42785	Lysosomal Pro-X carboxypeptidase OS=Homo sapiens GN=PRCP PE=1 SV=1	17	10	13.8	127.1	64.8	324.1	155.5	122.6	56.9
P42858	Huntingtin OS=Homo sapiens GN=HTT PE=1 SV=2	16	41	80.0	54.5	96.6	59.9	62.1	62.1	53.2
P42892	Endothelin-converting enzyme 1 OS=Homo sapiens GN=ECE1 PE=1 SV=2	35	25	54.2	43.0	110.4	88.3	141.3	84.2	71.4
P43007	Neutral amino acid transporter A OS=Homo sapiens GN=SLC1A4 PE=1 SV=1	27	12	64.3	119.6	179.2	228.1	161.0	80.3	34.0
P43034	Platelet-activating factor acetylhydrolase IB subunit alpha OS=Homo sapiens GN=PAFAH1B1 PE=1 SV=2	50	25	55.1	104.1	79.9	129.7	89.8	88.5	56.9
P43155	Carnitine O-acetyltransferase OS=Homo sapiens GN=CRAT PE=1 SV=5	33	21	174.6	97.1	79.8	22.9	16.1	9.6	5.4
P43243	Matrin-3 OS=Homo sapiens GN=MATR3 PE=1 SV=2	61	67	83.5	79.6	91.8	84.0	94.1	106.6	98.8
P43250	G protein-coupled receptor kinase 6 OS=Homo sapiens GN=GRK6 PE=1 SV=2	37	21	80.8	111.8	149.2	162.9	146.9	110.6	100.8
P43307	Translocon-associated protein subunit alpha OS=Homo sapiens GN=SSR1 PE=1 SV=3	21	4	123.7	84.3	224.6	131.3	220.7	72.8	26.3
P43378	Tyrosine-protein phosphatase non-receptor type 9 OS=Homo sapiens GN=PTPN9 PE=1 SV=1	25	13	52.4	137.0	79.4	132.7	109.3	155.1	182.0
P43403	Tyrosine-protein kinase ZAP-70 OS=Homo sapiens GN=ZAP70 PE=1 SV=1	68	44	122.3	114.4	145.4	121.1	101.6	80.3	65.2
P43487	Ran-specific GTPase-activating protein OS=Homo sapiens GN=RANBP1 PE=1 SV=1	74	18	99.6	151.2	107.5	188.1	81.3	128.9	110.3
P43490	Nicotinamide phosphoribosyltransferase OS=Homo sapiens GN=NAMPT PE=1 SV=1	46	22	39.6	137.9	64.4	191.1	79.9	178.9	164.9
P43686	26S protease regulatory subunit 6B OS=Homo sapiens GN=PSMC4 PE=1 SV=2	70	35	58.7	180.0	70.6	201.4	70.6	126.8	170.4
P43897	Elongation factor Ts, mitochondrial OS=Homo sapiens GN=TSFM PE=1 SV=2	52	23	194.2	181.3	82.8	42.6	20.0	17.9	14.2
P45880	Voltage-dependent anion-selective channel protein 2 OS=Homo sapiens GN=VDAC2 PE=1 SV=2	69	21	143.2	168.8	67.2	36.5	16.5	13.9	9.2
P45954	Short/branched chain specific acyl-CoA dehydrogenase, mitochondrial OS=Homo sapiens GN=ACADSB PE=1 SV=1	51	21	155.7	101.8	65.6	15.2	3.9	4.0	0.6
P45973	Chromobox protein homolog 5 OS=Homo sapiens GN=CBX5 PE=1 SV=1	68	19	92.6	105.0	66.7	103.3	76.0	102.2	86.0
P45974	Ubiquitin carboxyl-terminal hydrolase 5 OS=Homo sapiens GN=USP5 PE=1 SV=2	38	28	133.2	70.9	125.3	67.4	64.2	51.7	35.4
P45984	Mitogen-activated protein kinase 9 OS=Homo sapiens GN=MAPK9 PE=1 SV=2	23	10	156.5	144.2	173.4	123.5	91.9	109.4	83.3
P45985	Dual specificity mitogen-activated protein kinase kinase 4 OS=Homo sapiens GN=MAP2K4 PE=1 SV=1	36	12	145.0	122.6	142.5	129.0	110.9	114.0	106.6
P46013	Antigen KI-67 OS=Homo sapiens GN=MKI67 PE=1 SV=2	58	183	141.4	76.2	88.9	62.1	108.4	100.7	88.7
P46060	Ran GTPase-activating protein 1 OS=Homo sapiens GN=RANGAP1 PE=1 SV=1	50	30	101.5	64.4	123.0	79.4	88.8	49.8	39.3
P46063	ATP-dependent DNA helicase Q1 OS=Homo sapiens GN=RECQL PE=1 SV=3	49	35	157.4	95.7	92.6	74.1	107.5	123.9	155.0
P46087	Probable 28S rRNA (cytosine(4447)-C(5))-methyltransferase OS=Homo sapiens GN=NOP2 PE=1 SV=2	54	50	85.8	66.0	79.7	67.8	123.3	153.1	177.6
P46108	Adapter molecule crk OS=Homo sapiens GN=CRK PE=1 SV=2	54	13	208.2	101.4	212.7	100.4	120.3	92.1	59.0
P46109	Crk-like protein OS=Homo sapiens GN=CRKL PE=1 SV=1	54	15	56.1	161.6	80.0	209.6	81.3	158.1	132.3
P46379	Large proline-rich protein BAG6 OS=Homo sapiens GN=BAG6 PE=1 SV=2	36	33	157.0	115.6	158.7	113.6	115.5	109.1	99.0
P46459	Vesicle-fusing ATPase OS=Homo sapiens GN=NSF PE=1 SV=3	59	61	83.5	95.1	154.0	163.0	197.3	128.4	61.4
P46531	Neurogenic locus notch homolog protein 1 OS=Homo sapiens GN=NOTCH1 PE=1 SV=4	15	31	83.6	87.2	161.0	171.9	191.4	96.2	67.7
P46734	Dual specificity mitogen-activated protein kinase kinase 3 OS=Homo sapiens GN=MAP2K3 PE=1 SV=2	37	14	145.0	104.9	134.0	95.5	102.7	103.0	87.3
P46736	Lys-63-specific deubiquitinase BRCC36 OS=Homo sapiens GN=BRCC3 PE=1 SV=2	36	12	104.5	156.7	105.8	164.6	95.6	123.6	125.4
P46776	60S ribosomal protein L27a OS=Homo sapiens GN=RPL27A PE=1 SV=2	58	14	17.5	25.9	17.0	33.4	53.1	83.8	124.8
P46777	60S ribosomal protein L5 OS=Homo sapiens GN=RPL5 PE=1 SV=3	84	45	23.2	66.9	36.2	116.3	131.6	221.7	284.5
P46778	60S ribosomal protein L21 OS=Homo sapiens GN=RPL21 PE=1 SV=2	72	23	20.4	52.9	34.0	103.7	119.6	230.3	278.4
P46779	60S ribosomal protein L28 OS=Homo sapiens GN=RPL28 PE=1 SV=3	63	20	58.7	47.5	75.8	81.3	141.1	192.1	268.9
P46781	40S ribosomal protein S9 OS=Homo sapiens GN=RPS9 PE=1 SV=3	73	29	27.5	34.5	41.6	61.1	93.2	135.1	143.8
P46782	40S ribosomal protein S5 OS=Homo sapiens GN=RPS5 PE=1 SV=4	48	15	31.6	59.7	41.7	104.0	140.0	234.5	281.1
P46783	40S ribosomal protein S10 OS=Homo sapiens GN=RPS10 PE=1 SV=1	54	20	42.8	53.0	61.1	94.2	152.0	234.4	211.8
P46926	Glucosamine-6-phosphate isomerase 1 OS=Homo sapiens GN=GNPDA1 PE=1 SV=1	74	18	143.8	108.3	203.2	128.5	103.2	125.6	90.6
P46939	Utrophin OS=Homo sapiens GN=UTRN PE=1 SV=2	44	153	86.3	106.6	223.2	170.9	154.3	55.5	22.7
P46940	Ras GTPase-activating-like protein IQGAP1 OS=Homo sapiens GN=IQGAP1 PE=1 SV=1	52	101	109.8	85.8	147.1	122.5	102.2	101.7	100.7
P46976	Glycogenin-1 OS=Homo sapiens GN=GYG1 PE=1 SV=4	24	10	9.0	42.9	15.9	81.7	123.1	289.6	349.3
P46977	Dolichyl-diphosphooligosaccharide--protein glycosyltransferase subunit STT3A OS=Homo sapiens GN=STT3A PE=1 SV=2	20	21	80.2	95.8	159.3	186.3	231.3	110.3	33.2
P47755	F-actin-capping protein subunit alpha-2 OS=Homo sapiens GN=CAPZA2 PE=1 SV=3	70	15	174.0	82.1	201.4	105.3	146.2	91.6	70.1
P47756	F-actin-capping protein subunit beta OS=Homo sapiens GN=CAPZB PE=1 SV=4	68	23	110.2	130.2	139.1	169.0	122.7	114.9	99.8
P47813	Eukaryotic translation initiation factor 1A, X-chromosomal OS=Homo sapiens GN=EIF1AX PE=1 SV=2	73	14	55.9	54.8	62.3	81.8	91.2	153.6	245.7
P47897	Glutamine--tRNA ligase OS=Homo sapiens GN=QARS PE=1 SV=1	56	50	77.1	103.5	93.4	132.1	100.0	131.8	247.3
P47914	60S ribosomal protein L29 OS=Homo sapiens GN=RPL29 PE=1 SV=2	47	16	64.6	37.7	74.8	77.1	187.4	195.0	217.5
P47985	Cytochrome b-c1 complex subunit Rieske, mitochondrial OS=Homo sapiens GN=UQCRFS1 PE=1 SV=2	54	15	129.0	170.1	65.3	31.3	13.7	8.7	4.1
P48047	ATP synthase subunit O, mitochondrial OS=Homo sapiens GN=ATP5O PE=1 SV=1	81	23	209.3	287.7	93.1	50.6	12.4	16.7	10.4
P48059	LIM and senescent cell antigen-like-containing domain protein 1 OS=Homo sapiens GN=LIMS1 PE=1 SV=4	52	17	168.2	101.4	209.4	102.0	144.4	75.4	76.6
P48147	Prolyl endopeptidase OS=Homo sapiens GN=PREP PE=1 SV=2	52	35	98.4	121.8	109.7	146.9	93.1	123.4	99.9
P48426	Phosphatidylinositol 5-phosphate 4-kinase type-2 alpha OS=Homo sapiens GN=PIP4K2A PE=1 SV=2	34	18	89.2	109.1	206.0	180.3	143.7	89.6	53.6
P48444	Coatomer subunit delta OS=Homo sapiens GN=ARCN1 PE=1 SV=1	68	41	106.3	118.3	120.7	182.6	113.7	114.4	131.1
P48449	Lanosterol synthase OS=Homo sapiens GN=LSS PE=1 SV=1	48	37	78.0	98.6	130.9	169.4	170.7	111.1	44.8
P48454	Serine/threonine-protein phosphatase 2B catalytic subunit gamma isoform OS=Homo sapiens GN=PPP3CC PE=1 SV=3	20	10	147.7	139.9	172.4	148.9	98.9	98.6	85.4
P48506	Glutamate--cysteine ligase catalytic subunit OS=Homo sapiens GN=GCLC PE=1 SV=2	33	19	105.8	146.1	92.0	188.3	74.5	142.0	118.3
P48553	Trafficking protein particle complex subunit 10 OS=Homo sapiens GN=TRAPPC10 PE=1 SV=2	19	21	152.0	104.9	190.8	115.0	143.6	97.3	85.4
P48556	26S proteasome non-ATPase regulatory subunit 8 OS=Homo sapiens GN=PSMD8 PE=1 SV=2	36	15	80.1	84.5	72.6	90.5	62.6	88.9	98.7
P48634	Protein PRRC2A OS=Homo sapiens GN=PRRC2A PE=1 SV=3	51	99	66.1	66.1	80.6	90.6	142.7	175.6	254.1
P48637	Glutathione synthetase OS=Homo sapiens GN=GSS PE=1 SV=1	56	27	122.2	101.8	137.2	125.0	93.5	114.7	100.5
P48643	T-complex protein 1 subunit epsilon OS=Homo sapiens GN=CCT5 PE=1 SV=1	87	62	93.5	126.4	103.2	144.9	88.0	126.5	90.4
P48651	Phosphatidylserine synthase 1 OS=Homo sapiens GN=PTDSS1 PE=1 SV=1	14	9	92.9	93.5	257.7	159.0	146.9	76.5	47.2
P48723	Heat shock 70 kDa protein 13 OS=Homo sapiens GN=HSPA13 PE=1 SV=1	30	16	106.5	92.5	164.3	182.9	173.0	117.0	42.7
P48729	Casein kinase I isoform alpha OS=Homo sapiens GN=CSNK1A1 PE=1 SV=2	43	14	60.5	88.1	69.2	97.0	82.8	110.6	136.0
P48735	Isocitrate dehydrogenase [NADP], mitochondrial OS=Homo sapiens GN=IDH2 PE=1 SV=2	76	43	160.4	213.8	63.3	37.2	8.0	8.6	4.5
P48739	Phosphatidylinositol transfer protein beta isoform OS=Homo sapiens GN=PITPNB PE=1 SV=2	60	18	43.2	184.2	67.5	194.7	90.4	151.8	135.2
P48960	CD97 antigen OS=Homo sapiens GN=CD97 PE=1 SV=4	28	17	78.3	100.4	182.2	173.4	178.0	93.2	58.0
P49005	DNA polymerase delta subunit 2 OS=Homo sapiens GN=POLD2 PE=1 SV=1	39	18	114.3	139.6	127.0	153.2	95.8	113.4	134.2
P49006	MARCKS-related protein OS=Homo sapiens GN=MARCKSL1 PE=1 SV=2	91	19	77.9	73.8	154.2	117.0	141.5	52.1	28.2
P49069	Calcium signal-modulating cyclophilin ligand OS=Homo sapiens GN=CAMLG PE=1 SV=1	49	14	105.4	58.3	214.3	104.6	287.9	82.5	34.7
P49137	MAP kinase-activated protein kinase 2 OS=Homo sapiens GN=MAPKAPK2 PE=1 SV=1	32	14	193.3	91.7	185.7	103.8	119.2	91.5	75.8
P49189	4-trimethylaminobutyraldehyde dehydrogenase OS=Homo sapiens GN=ALDH9A1 PE=1 SV=3	52	32	219.6	172.7	111.3	58.7	43.2	41.9	37.6
P49207	60S ribosomal protein L34 OS=Homo sapiens GN=RPL34 PE=1 SV=3	63	17	30.8	52.4	47.9	94.3	136.2	221.5	304.2
P49247	Ribose-5-phosphate isomerase OS=Homo sapiens GN=RPIA PE=1 SV=3	66	15	96.7	46.2	80.8	51.6	55.4	45.1	41.7
P49257	Protein ERGIC-53 OS=Homo sapiens GN=LMAN1 PE=1 SV=2	48	29	105.6	120.4	146.7	158.0	168.0	113.4	60.4
P49321	Nuclear autoantigenic sperm protein OS=Homo sapiens GN=NASP PE=1 SV=2	66	51	138.4	96.4	142.1	116.2	92.0	100.8	84.2
P49327	Fatty acid synthase OS=Homo sapiens GN=FASN PE=1 SV=3	42	96	142.6	97.3	145.6	98.5	86.9	86.7	98.1
P49336	Cyclin-dependent kinase 8 OS=Homo sapiens GN=CDK8 PE=1 SV=1	20	9	96.1	58.8	67.3	108.6	142.3	168.2	238.7
P49354	Protein farnesyltransferase/geranylgeranyltransferase type-1 subunit alpha OS=Homo sapiens GN=FNTA PE=1 SV=1	18	7	87.7	124.8	88.8	163.8	93.4	185.5	136.2
P49366	Deoxyhypusine synthase OS=Homo sapiens GN=DHPS PE=1 SV=1	51	17	106.2	128.0	111.8	162.4	107.0	138.3	128.5
P49368	T-complex protein 1 subunit gamma OS=Homo sapiens GN=CCT3 PE=1 SV=4	75	48	71.3	84.5	79.7	105.9	76.8	107.2	102.6
P49411	Elongation factor Tu, mitochondrial OS=Homo sapiens GN=TUFM PE=1 SV=2	71	35	137.3	311.7	55.0	51.9	7.5	11.9	5.0
P49454	Centromere protein F OS=Homo sapiens GN=CENPF PE=1 SV=2	45	149	176.8	129.8	110.4	56.1	66.5	54.4	39.6
P49458	Signal recognition particle 9 kDa protein OS=Homo sapiens GN=SRP9 PE=1 SV=2	70	12	72.7	56.9	79.6	70.5	111.4	131.7	234.6
P49588	Alanine--tRNA ligase, cytoplasmic OS=Homo sapiens GN=AARS PE=1 SV=2	60	60	129.6	91.7	128.0	100.9	81.2	81.2	67.1
P49589	Cysteine--tRNA ligase, cytoplasmic OS=Homo sapiens GN=CARS PE=1 SV=3	47	40	127.5	99.0	138.1	121.0	113.3	135.5	145.6
P49590	Probable histidine--tRNA ligase, mitochondrial OS=Homo sapiens GN=HARS2 PE=1 SV=1	44	30	149.5	175.9	57.6	29.9	8.5	6.4	4.4
P49591	Serine--tRNA ligase, cytoplasmic OS=Homo sapiens GN=SARS PE=1 SV=3	60	31	102.5	75.5	119.2	96.7	111.1	120.0	77.2
P49593	Protein phosphatase 1F OS=Homo sapiens GN=PPM1F PE=1 SV=3	23	8	212.3	84.9	211.7	117.1	106.7	92.2	62.9
P49642	DNA primase small subunit OS=Homo sapiens GN=PRIM1 PE=1 SV=1	24	11	124.3	80.1	114.7	74.9	85.7	77.2	93.3
P49643	DNA primase large subunit OS=Homo sapiens GN=PRIM2 PE=1 SV=2	35	21	154.9	111.5	145.5	110.8	114.4	111.6	133.8
P49674	Casein kinase I isoform epsilon OS=Homo sapiens GN=CSNK1E PE=1 SV=1	50	21	62.1	123.9	74.4	105.3	113.3	140.3	259.3
P49720	Proteasome subunit beta type-3 OS=Homo sapiens GN=PSMB3 PE=1 SV=2	47	12	55.2	102.8	74.3	132.6	82.8	148.1	290.1
P49721	Proteasome subunit beta type-2 OS=Homo sapiens GN=PSMB2 PE=1 SV=1	45	19	139.9	96.5	139.7	98.3	110.0	116.2	185.2
P49736	DNA replication licensing factor MCM2 OS=Homo sapiens GN=MCM2 PE=1 SV=4	65	58	122.0	126.0	108.7	124.3	93.0	91.5	76.8
P49748	Very long-chain specific acyl-CoA dehydrogenase, mitochondrial OS=Homo sapiens GN=ACADVL PE=1 SV=1	67	42	147.3	192.0	70.5	32.2	10.4	8.6	3.8
P49750	YLP motif-containing protein 1 OS=Homo sapiens GN=YLPM1 PE=1 SV=3	41	68	51.7	62.8	58.8	103.0	150.9	233.4	227.4
P49754	Vacuolar protein sorting-associated protein 41 homolog OS=Homo sapiens GN=VPS41 PE=1 SV=3	15	13	110.4	94.0	188.0	144.6	158.3	103.8	65.8
P49755	Transmembrane emp24 domain-containing protein 10 OS=Homo sapiens GN=TMED10 PE=1 SV=2	59	18	37.8	120.6	64.8	221.0	132.6	118.0	60.2
P49756	RNA-binding protein 25 OS=Homo sapiens GN=RBM25 PE=1 SV=3	41	44	23.9	53.3	32.1	117.4	129.0	249.4	293.0
P49757	Protein numb homolog OS=Homo sapiens GN=NUMB PE=1 SV=2	31	18	71.6	89.9	154.1	167.9	159.1	117.1	113.5
P49768	Presenilin-1 OS=Homo sapiens GN=PSEN1 PE=1 SV=1	29	12	91.5	65.8	210.5	143.4	234.4	82.1	65.5
P49770	Translation initiation factor eIF-2B subunit beta OS=Homo sapiens GN=EIF2B2 PE=1 SV=3	34	12	117.7	109.6	110.7	81.5	56.2	69.6	55.5
P49773	Histidine triad nucleotide-binding protein 1 OS=Homo sapiens GN=HINT1 PE=1 SV=2	67	9	107.1	135.7	100.7	170.1	94.5	129.6	115.6
P49790	Nuclear pore complex protein Nup153 OS=Homo sapiens GN=NUP153 PE=1 SV=2	46	53	218.1	102.0	156.8	98.2	123.4	87.6	96.2
P49792	E3 SUMO-protein ligase RanBP2 OS=Homo sapiens GN=RANBP2 PE=1 SV=2	52	174	120.9	102.6	156.0	123.3	134.6	69.9	57.0
P49815	Tuberin OS=Homo sapiens GN=TSC2 PE=1 SV=2	26	40	125.4	65.0	129.5	70.0	103.2	80.5	83.8
P49821	NADH dehydrogenase [ubiquinone] flavoprotein 1, mitochondrial OS=Homo sapiens GN=NDUFV1 PE=1 SV=4	45	21	177.6	126.3	78.6	19.5	5.3	4.8	4.0
P49840	Glycogen synthase kinase-3 alpha OS=Homo sapiens GN=GSK3A PE=1 SV=2	52	18	100.4	121.8	121.6	152.7	118.9	136.0	123.6
P49841	Glycogen synthase kinase-3 beta OS=Homo sapiens GN=GSK3B PE=1 SV=2	56	19	183.4	96.5	153.7	100.2	146.2	109.6	113.2
P49848	Transcription initiation factor TFIID subunit 6 OS=Homo sapiens GN=TAF6 PE=1 SV=1	37	23	184.6	141.1	133.7	100.8	120.8	94.3	107.5
P49903	Selenide, water dikinase 1 OS=Homo sapiens GN=SEPHS1 PE=1 SV=2	44	14	215.7	91.5	215.3	97.2	119.6	86.9	57.7
P49915	GMP synthase [glutamine-hydrolyzing] OS=Homo sapiens GN=GMPS PE=1 SV=1	58	43	131.4	107.9	128.4	123.2	90.5	98.4	85.0
P49916	DNA ligase 3 OS=Homo sapiens GN=LIG3 PE=1 SV=2	49	58	94.8	151.1	67.4	99.0	88.8	94.4	107.1
P49917	DNA ligase 4 OS=Homo sapiens GN=LIG4 PE=1 SV=2	23	18	125.1	147.1	126.3	126.3	123.0	118.8	115.6
P49959	Double-strand break repair protein MRE11A OS=Homo sapiens GN=MRE11A PE=1 SV=3	41	26	72.5	174.3	66.3	133.5	76.7	105.9	131.6
P50148	Guanine nucleotide-binding protein G(q) subunit alpha OS=Homo sapiens GN=GNAQ PE=1 SV=4	58	26	57.6	116.5	169.4	237.1	154.4	89.6	47.0
P50213	Isocitrate dehydrogenase [NAD] subunit alpha, mitochondrial OS=Homo sapiens GN=IDH3A PE=1 SV=1	65	31	263.6	213.3	104.6	39.5	16.7	16.2	16.4
P50238	Cysteine-rich protein 1 OS=Homo sapiens GN=CRIP1 PE=1 SV=3	43	4	73.3	88.8	72.5	116.1	70.3	98.2	73.3
P50395	Rab GDP dissociation inhibitor beta OS=Homo sapiens GN=GDI2 PE=1 SV=2	89	45	145.1	100.0	159.9	135.7	114.5	115.6	101.2
P50402	Emerin OS=Homo sapiens GN=EMD PE=1 SV=1	60	19	55.5	147.5	114.1	190.4	155.7	108.4	39.0
P50416	Carnitine O-palmitoyltransferase 1, liver isoform OS=Homo sapiens GN=CPT1A PE=1 SV=2	32	25	95.1	136.9	101.4	125.6	90.7	65.2	23.9
P50452	Serpin B8 OS=Homo sapiens GN=SERPINB8 PE=1 SV=2	41	16	122.1	110.2	145.1	147.0	109.7	125.4	110.8
P50454	Serpin H1 OS=Homo sapiens GN=SERPINH1 PE=1 SV=2	60	26	77.1	85.4	159.1	139.7	165.1	82.3	25.5
P50502	Hsc70-interacting protein OS=Homo sapiens GN=ST13 PE=1 SV=2	40	20	112.1	90.9	125.1	130.4	92.9	108.3	101.3
P50542	Peroxisomal targeting signal 1 receptor OS=Homo sapiens GN=PEX5 PE=1 SV=3	36	18	89.0	167.9	139.3	195.7	125.7	88.9	63.7
P50552	Vasodilator-stimulated phosphoprotein OS=Homo sapiens GN=VASP PE=1 SV=3	58	28	77.9	118.0	106.6	131.1	126.1	151.4	151.5
P50570	Dynamin-2 OS=Homo sapiens GN=DNM2 PE=1 SV=2	59	58	80.7	128.5	120.8	163.4	101.8	97.8	68.2
P50579	Methionine aminopeptidase 2 OS=Homo sapiens GN=METAP2 PE=1 SV=1	47	18	62.2	77.9	71.0	105.2	126.9	223.5	222.0
P50583	Bis(5'-nucleosyl)-tetraphosphatase [asymmetrical] OS=Homo sapiens GN=NUDT2 PE=1 SV=3	39	5	187.0	122.0	192.7	108.3	69.1	102.8	80.7
P50748	Kinetochore-associated protein 1 OS=Homo sapiens GN=KNTC1 PE=1 SV=1	12	29	139.5	106.4	134.1	116.9	96.6	130.6	133.3
P50750	Cyclin-dependent kinase 9 OS=Homo sapiens GN=CDK9 PE=1 SV=3	36	16	108.6	104.3	116.0	97.3	149.5	147.3	154.0
P50851	Lipopolysaccharide-responsive and beige-like anchor protein OS=Homo sapiens GN=LRBA PE=1 SV=4	24	63	166.0	97.5	169.8	110.4	109.1	93.9	85.1
P50897	Palmitoyl-protein thioesterase 1 OS=Homo sapiens GN=PPT1 PE=1 SV=1	45	15	69.2	67.1	162.8	160.7	175.2	48.6	18.8
P50914	60S ribosomal protein L14 OS=Homo sapiens GN=RPL14 PE=1 SV=4	71	30	16.6	15.1	16.7	23.9	35.6	47.9	75.1
P50990	T-complex protein 1 subunit theta OS=Homo sapiens GN=CCT8 PE=1 SV=4	81	55	94.9	98.5	98.6	115.7	91.9	104.3	71.1
P50991	T-complex protein 1 subunit delta OS=Homo sapiens GN=CCT4 PE=1 SV=4	82	48	68.5	89.4	74.4	106.0	79.7	118.9	148.3
P50995	Annexin A11 OS=Homo sapiens GN=ANXA11 PE=1 SV=1	45	29	82.7	152.0	102.2	184.3	98.3	132.3	122.7
P51003	Poly(A) polymerase alpha OS=Homo sapiens GN=PAPOLA PE=1 SV=4	32	19	191.3	74.7	171.6	87.6	154.5	105.0	85.4
P51114	Fragile X mental retardation syndrome-related protein 1 OS=Homo sapiens GN=FXR1 PE=1 SV=3	69	47	49.8	66.4	64.8	95.0	146.5	187.6	178.2
P51116	Fragile X mental retardation syndrome-related protein 2 OS=Homo sapiens GN=FXR2 PE=1 SV=2	67	44	41.2	63.9	53.7	108.6	142.7	226.8	242.2
P51148	Ras-related protein Rab-5C OS=Homo sapiens GN=RAB5C PE=1 SV=2	71	16	50.3	141.7	84.7	227.2	136.5	121.5	88.5
P51149	Ras-related protein Rab-7a OS=Homo sapiens GN=RAB7A PE=1 SV=1	88	24	92.2	107.6	161.6	159.9	178.2	106.2	62.1
P51151	Ras-related protein Rab-9A OS=Homo sapiens GN=RAB9A PE=1 SV=1	25	5	79.1	148.2	126.3	207.7	145.0	108.4	54.0
P51159	Ras-related protein Rab-27A OS=Homo sapiens GN=RAB27A PE=1 SV=3	39	10	85.1	136.2	126.7	201.6	160.4	118.2	57.1
P51178	1-phosphatidylinositol 4,5-bisphosphate phosphodiesterase delta-1 OS=Homo sapiens GN=PLCD1 PE=1 SV=2	16	11	117.2	89.3	257.3	139.9	200.8	50.7	43.2
P51398	28S ribosomal protein S29, mitochondrial OS=Homo sapiens GN=DAP3 PE=1 SV=1	39	21	232.5	183.7	117.0	43.0	28.3	20.1	17.0
P51532	Transcription activator BRG1 OS=Homo sapiens GN=SMARCA4 PE=1 SV=2	35	55	119.6	92.7	80.4	59.7	63.8	62.9	64.7
P51570	Galactokinase OS=Homo sapiens GN=GALK1 PE=1 SV=1	54	23	179.0	159.6	145.1	137.2	89.6	90.2	76.9
P51571	Translocon-associated protein subunit delta OS=Homo sapiens GN=SSR4 PE=1 SV=1	45	10	48.5	130.9	123.5	250.7	178.8	107.0	31.9
P51572	B-cell receptor-associated protein 31 OS=Homo sapiens GN=BCAP31 PE=1 SV=3	54	34	77.9	82.0	185.9	154.8	226.9	116.4	41.2
P51580	Thiopurine S-methyltransferase OS=Homo sapiens GN=TPMT PE=1 SV=1	15	6	117.5	143.4	111.2	165.4	79.1	125.4	126.5
P51610	Host cell factor 1 OS=Homo sapiens GN=HCFC1 PE=1 SV=2	41	63	115.6	78.0	105.3	85.5	117.2	123.3	185.2
P51648	Fatty aldehyde dehydrogenase OS=Homo sapiens GN=ALDH3A2 PE=1 SV=1	40	20	80.8	76.8	129.8	123.7	172.0	78.6	37.0
P51649	Succinate-semialdehyde dehydrogenase, mitochondrial OS=Homo sapiens GN=ALDH5A1 PE=1 SV=2	50	29	135.4	175.7	51.9	28.9	13.3	14.6	11.4
P51659	Peroxisomal multifunctional enzyme type 2 OS=Homo sapiens GN=HSD17B4 PE=1 SV=3	70	58	82.2	109.7	175.0	200.8	199.3	69.1	17.0
P51665	26S proteasome non-ATPase regulatory subunit 7 OS=Homo sapiens GN=PSMD7 PE=1 SV=2	50	14	48.0	103.0	63.5	141.2	97.1	162.6	269.7
P51692	Signal transducer and activator of transcription 5B OS=Homo sapiens GN=STAT5B PE=1 SV=2	25	18	180.3	118.0	164.7	139.1	106.6	108.4	69.2
P51784	Ubiquitin carboxyl-terminal hydrolase 11 OS=Homo sapiens GN=USP11 PE=1 SV=3	31	30	148.7	146.6	140.3	150.3	101.6	105.9	90.0
P51795	H(+)/Cl(-) exchange transporter 5 OS=Homo sapiens GN=CLCN5 PE=1 SV=1	12	8	29.7	36.9	89.2	166.8	160.6	226.0	179.0
P51798	H(+)/Cl(-) exchange transporter 7 OS=Homo sapiens GN=CLCN7 PE=1 SV=2	26	18	53.3	106.9	137.6	232.5	185.8	108.3	45.3
P51809	Vesicle-associated membrane protein 7 OS=Homo sapiens GN=VAMP7 PE=1 SV=3	54	16	66.7	66.4	93.4	131.5	175.4	163.2	182.4
P51828	Adenylate cyclase type 7 OS=Homo sapiens GN=ADCY7 PE=2 SV=1	18	16	71.5	133.8	180.4	193.5	151.1	79.5	57.3
P51858	Hepatoma-derived growth factor OS=Homo sapiens GN=HDGF PE=1 SV=1	73	20	100.4	65.9	101.2	85.1	79.5	89.0	70.0
P51991	Heterogeneous nuclear ribonucleoprotein A3 OS=Homo sapiens GN=HNRNPA3 PE=1 SV=2	71	36	12.3	96.4	17.2	118.1	93.3	226.0	327.7
P52209	6-phosphogluconate dehydrogenase, decarboxylating OS=Homo sapiens GN=PGD PE=1 SV=3	54	34	95.0	75.4	119.5	125.8	121.3	150.6	117.3
P52272	Heterogeneous nuclear ribonucleoprotein M OS=Homo sapiens GN=HNRNPM PE=1 SV=3	72	63	64.5	80.2	64.4	92.7	121.5	184.2	194.9
P52292	Importin subunit alpha-1 OS=Homo sapiens GN=KPNA2 PE=1 SV=1	36	19	126.8	80.2	111.3	84.5	88.1	83.7	72.5
P52294	Importin subunit alpha-5 OS=Homo sapiens GN=KPNA1 PE=1 SV=3	29	20	141.2	64.2	147.0	71.7	76.5	68.4	57.9
P52298	Nuclear cap-binding protein subunit 2 OS=Homo sapiens GN=NCBP2 PE=1 SV=1	62	18	29.4	73.7	33.3	133.1	119.2	224.4	275.2
P52306	Rap1 GTPase-GDP dissociation stimulator 1 OS=Homo sapiens GN=RAP1GDS1 PE=1 SV=3	44	27	118.2	75.8	115.8	76.9	65.8	72.4	58.3
P52333	Tyrosine-protein kinase JAK3 OS=Homo sapiens GN=JAK3 PE=1 SV=2	19	21	111.4	111.2	161.4	140.0	128.7	111.0	114.3
P52434	DNA-directed RNA polymerases I, II, and III subunit RPABC3 OS=Homo sapiens GN=POLR2H PE=1 SV=4	66	8	195.6	117.3	195.9	94.0	89.3	93.6	99.0
P52566	Rho GDP-dissociation inhibitor 2 OS=Homo sapiens GN=ARHGDIB PE=1 SV=3	81	22	102.4	88.6	100.4	125.4	76.2	109.4	101.2
P52594	Arf-GAP domain and FG repeat-containing protein 1 OS=Homo sapiens GN=AGFG1 PE=1 SV=2	37	20	64.5	153.9	133.8	214.2	135.3	93.8	65.8
P52597	Heterogeneous nuclear ribonucleoprotein F OS=Homo sapiens GN=HNRNPF PE=1 SV=3	63	23	93.4	123.6	95.2	123.9	90.0	105.7	99.2
P52630	Signal transducer and activator of transcription 2 OS=Homo sapiens GN=STAT2 PE=1 SV=1	22	18	97.8	139.1	166.9	171.4	112.2	109.7	80.7
P52732	Kinesin-like protein KIF11 OS=Homo sapiens GN=KIF11 PE=1 SV=2	61	75	116.4	150.2	124.2	145.1	104.9	108.3	120.8
P52756	RNA-binding protein 5 OS=Homo sapiens GN=RBM5 PE=1 SV=2	33	41	40.7	64.8	56.9	96.0	125.1	209.1	292.3
P52758	Ribonuclease UK114 OS=Homo sapiens GN=HRSP12 PE=1 SV=1	71	7	283.3	129.3	184.5	80.3	102.1	46.1	34.6
P52788	Spermine synthase OS=Homo sapiens GN=SMS PE=1 SV=2	34	12	177.4	94.7	161.5	123.2	96.4	114.0	111.7
P52789	Hexokinase-2 OS=Homo sapiens GN=HK2 PE=1 SV=2	44	47	166.0	126.0	72.7	31.3	18.9	16.5	12.9
P52815	39S ribosomal protein L12, mitochondrial OS=Homo sapiens GN=MRPL12 PE=1 SV=2	61	17	156.3	94.8	51.7	15.4	5.0	5.0	2.6
P52888	Thimet oligopeptidase OS=Homo sapiens GN=THOP1 PE=1 SV=2	46	31	96.4	88.1	96.9	108.8	72.1	94.2	77.4
P52907	F-actin-capping protein subunit alpha-1 OS=Homo sapiens GN=CAPZA1 PE=1 SV=3	73	18	117.2	60.6	164.9	92.8	114.0	76.3	51.3
P52948	Nuclear pore complex protein Nup98-Nup96 OS=Homo sapiens GN=NUP98 PE=1 SV=4	34	58	156.7	110.7	152.7	109.9	129.6	73.8	59.0
P53004	Biliverdin reductase A OS=Homo sapiens GN=BLVRA PE=1 SV=2	36	13	162.1	119.6	176.4	140.5	85.8	117.2	87.2
P53007	Tricarboxylate transport protein, mitochondrial OS=Homo sapiens GN=SLC25A1 PE=1 SV=2	43	18	150.2	193.5	67.9	39.1	16.5	15.6	11.1
P53041	Serine/threonine-protein phosphatase 5 OS=Homo sapiens GN=PPP5C PE=1 SV=1	55	28	109.7	117.9	107.7	132.8	90.1	112.8	112.2
P53350	Serine/threonine-protein kinase PLK1 OS=Homo sapiens GN=PLK1 PE=1 SV=1	49	30	125.7	105.1	115.4	77.2	99.8	92.5	77.3
P53365	Arfaptin-2 OS=Homo sapiens GN=ARFIP2 PE=1 SV=1	33	11	218.1	96.9	217.6	114.0	111.9	80.7	54.9
P53367	Arfaptin-1 OS=Homo sapiens GN=ARFIP1 PE=1 SV=2	56	20	153.2	110.3	173.4	131.5	139.2	105.3	75.1
P53396	ATP-citrate synthase OS=Homo sapiens GN=ACLY PE=1 SV=3	53	69	108.1	88.2	109.6	93.7	82.4	101.6	113.8
P53582	Methionine aminopeptidase 1 OS=Homo sapiens GN=METAP1 PE=1 SV=2	60	18	67.0	92.0	55.5	118.5	127.0	192.3	251.3
P53597	Succinyl-CoA ligase [ADP/GDP-forming] subunit alpha, mitochondrial OS=Homo sapiens GN=SUCLG1 PE=1 SV=4	40	19	126.9	206.6	47.9	29.6	5.6	7.2	2.7
P53602	Diphosphomevalonate decarboxylase OS=Homo sapiens GN=MVD PE=1 SV=1	31	13	142.9	116.8	181.1	122.2	110.9	112.7	85.7
P53609	Geranylgeranyl transferase type-1 subunit beta OS=Homo sapiens GN=PGGT1B PE=1 SV=2	23	9	99.1	154.9	107.5	168.0	94.9	128.3	112.5
P53611	Geranylgeranyl transferase type-2 subunit beta OS=Homo sapiens GN=RABGGTB PE=1 SV=2	21	7	160.3	110.8	158.1	132.2	111.1	97.1	88.5
P53618	Coatomer subunit beta OS=Homo sapiens GN=COPB1 PE=1 SV=3	54	59	108.5	109.0	142.1	119.7	83.0	79.8	81.8
P53621	Coatomer subunit alpha OS=Homo sapiens GN=COPA PE=1 SV=2	51	69	80.6	111.1	123.3	151.4	95.6	99.4	115.2
P53634	Dipeptidyl peptidase 1 OS=Homo sapiens GN=CTSC PE=1 SV=2	42	18	91.0	88.8	207.1	188.6	199.6	81.5	37.3
P53671	LIM domain kinase 2 OS=Homo sapiens GN=LIMK2 PE=1 SV=1	18	10	165.6	111.3	155.5	88.9	126.6	96.6	127.9
P53677	AP-3 complex subunit mu-2 OS=Homo sapiens GN=AP3M2 PE=2 SV=1	34	12	55.7	32.9	59.5	44.6	60.7	49.8	56.0
P53701	Cytochrome c-type heme lyase OS=Homo sapiens GN=HCCS PE=1 SV=1	52	16	145.8	71.6	79.6	11.9	18.8	6.8	4.2
P53801	Pituitary tumor-transforming gene 1 protein-interacting protein OS=Homo sapiens GN=PTTG1IP PE=1 SV=1	17	4	78.5	55.5	256.2	109.4	221.1	91.5	41.3
P53814	Smoothelin OS=Homo sapiens GN=SMTN PE=1 SV=7	34	27	158.5	106.1	140.4	115.8	137.0	117.6	121.5
P53985	Monocarboxylate transporter 1 OS=Homo sapiens GN=SLC16A1 PE=1 SV=3	18	13	69.0	121.8	202.6	216.1	164.9	70.4	27.5
P53990	IST1 homolog OS=Homo sapiens GN=IST1 PE=1 SV=1	40	16	90.2	72.0	141.6	101.3	165.6	80.7	56.9
P53992	Protein transport protein Sec24C OS=Homo sapiens GN=SEC24C PE=1 SV=3	45	42	77.8	125.7	135.7	165.6	110.7	111.0	61.8
P53999	Activated RNA polymerase II transcriptional coactivator p15 OS=Homo sapiens GN=SUB1 PE=1 SV=3	87	20	119.3	52.8	94.3	60.4	80.8	87.0	74.8
P54098	DNA polymerase subunit gamma-1 OS=Homo sapiens GN=POLG PE=1 SV=1	44	52	284.0	174.6	118.9	31.5	20.5	20.6	25.3
P54105	Methylosome subunit pICln OS=Homo sapiens GN=CLNS1A PE=1 SV=1	49	7	117.9	168.6	115.1	165.2	75.1	120.4	106.3
P54132	Bloom syndrome protein OS=Homo sapiens GN=BLM PE=1 SV=1	45	53	107.3	76.2	114.3	81.4	162.6	160.5	176.1
P54136	Arginine--tRNA ligase, cytoplasmic OS=Homo sapiens GN=RARS PE=1 SV=2	63	50	80.3	76.3	96.8	96.0	95.9	111.9	249.2
P54577	Tyrosine--tRNA ligase, cytoplasmic OS=Homo sapiens GN=YARS PE=1 SV=4	82	61	114.2	105.7	121.4	107.5	109.6	117.5	89.5
P54578	Ubiquitin carboxyl-terminal hydrolase 14 OS=Homo sapiens GN=USP14 PE=1 SV=3	71	42	109.1	130.7	112.4	154.9	105.0	145.2	121.4
P54619	5'-AMP-activated protein kinase subunit gamma-1 OS=Homo sapiens GN=PRKAG1 PE=1 SV=1	35	14	69.5	59.3	94.6	71.3	52.1	36.7	27.1
P54687	Branched-chain-amino-acid aminotransferase, cytosolic OS=Homo sapiens GN=BCAT1 PE=1 SV=3	38	14	134.8	119.2	159.0	134.8	95.5	113.9	106.8
P54709	Sodium/potassium-transporting ATPase subunit beta-3 OS=Homo sapiens GN=ATP1B3 PE=1 SV=1	46	15	58.7	110.8	171.4	227.2	195.9	81.2	37.5
P54725	UV excision repair protein RAD23 homolog A OS=Homo sapiens GN=RAD23A PE=1 SV=1	51	19	91.1	53.8	93.4	69.2	62.7	57.0	37.6
P54727	UV excision repair protein RAD23 homolog B OS=Homo sapiens GN=RAD23B PE=1 SV=1	34	15	112.7	132.3	119.9	176.2	97.2	143.7	97.1
P54819	Adenylate kinase 2, mitochondrial OS=Homo sapiens GN=AK2 PE=1 SV=2	74	20	172.2	188.2	77.9	36.6	13.0	13.1	9.9
P54886	Delta-1-pyrroline-5-carboxylate synthase OS=Homo sapiens GN=ALDH18A1 PE=1 SV=2	55	44	150.5	289.9	44.9	33.3	5.0	9.6	6.1
P54920	Alpha-soluble NSF attachment protein OS=Homo sapiens GN=NAPA PE=1 SV=3	83	28	35.8	91.4	91.9	179.0	168.6	157.4	102.1
P55010	Eukaryotic translation initiation factor 5 OS=Homo sapiens GN=EIF5 PE=1 SV=2	59	35	110.8	85.2	111.0	90.5	115.7	123.7	117.5
P55011	Solute carrier family 12 member 2 OS=Homo sapiens GN=SLC12A2 PE=1 SV=1	31	41	66.1	93.5	175.6	155.5	133.4	46.7	17.0
P55036	26S proteasome non-ATPase regulatory subunit 4 OS=Homo sapiens GN=PSMD4 PE=1 SV=1	45	17	162.0	113.3	143.7	121.9	107.8	122.1	104.4
P55039	Developmentally-regulated GTP-binding protein 2 OS=Homo sapiens GN=DRG2 PE=1 SV=1	56	21	134.9	135.7	138.0	143.4	110.1	138.1	83.6
P55060	Exportin-2 OS=Homo sapiens GN=CSE1L PE=1 SV=3	37	47	140.8	70.4	132.4	85.2	79.2	86.0	66.9
P55072	Transitional endoplasmic reticulum ATPase OS=Homo sapiens GN=VCP PE=1 SV=4	84	85	73.1	109.3	102.7	180.1	104.8	100.1	101.5
P55081	Microfibrillar-associated protein 1 OS=Homo sapiens GN=MFAP1 PE=1 SV=2	52	29	54.7	40.2	55.9	49.7	71.3	85.1	99.7
P55084	Trifunctional enzyme subunit beta, mitochondrial OS=Homo sapiens GN=HADHB PE=1 SV=3	69	39	190.6	113.8	79.4	16.2	7.9	5.6	3.1
P55145	Mesencephalic astrocyte-derived neurotrophic factor OS=Homo sapiens GN=MANF PE=1 SV=3	59	21	87.2	96.8	159.6	187.7	206.8	110.1	35.1
P55160	Nck-associated protein 1-like OS=Homo sapiens GN=NCKAP1L PE=1 SV=3	27	30	126.2	102.4	139.6	120.9	136.5	137.1	112.2
P55196	Afadin OS=Homo sapiens GN=MLLT4 PE=1 SV=3	33	54	127.7	81.8	199.4	117.1	173.7	91.7	87.6
P55199	RNA polymerase II elongation factor ELL OS=Homo sapiens GN=ELL PE=1 SV=1	41	24	100.9	62.0	97.3	77.1	198.2	179.0	168.3
P55209	Nucleosome assembly protein 1-like 1 OS=Homo sapiens GN=NAP1L1 PE=1 SV=1	38	16	73.7	114.7	70.8	157.2	63.8	95.5	104.7
P55210	Caspase-7 OS=Homo sapiens GN=CASP7 PE=1 SV=1	38	10	147.5	112.3	136.5	143.9	118.8	113.5	102.5
P55265	Double-stranded RNA-specific adenosine deaminase OS=Homo sapiens GN=ADAR PE=1 SV=4	63	92	67.9	56.9	72.9	78.9	153.5	205.3	209.0
P55283	Cadherin-4 OS=Homo sapiens GN=CDH4 PE=2 SV=2	29	17	84.4	79.9	214.8	138.7	178.6	85.8	58.2
P55327	Tumor protein D52 OS=Homo sapiens GN=TPD52 PE=1 SV=2	78	21	93.7	101.7	117.9	152.6	99.1	110.7	71.6
P55735	Protein SEC13 homolog OS=Homo sapiens GN=SEC13 PE=1 SV=3	24	6	132.1	62.1	135.9	90.1	76.6	72.0	71.3
P55769	NHP2-like protein 1 OS=Homo sapiens GN=SNU13 PE=1 SV=3	63	12	65.4	107.8	55.4	98.5	101.9	153.4	196.1
P55786	Puromycin-sensitive aminopeptidase OS=Homo sapiens GN=NPEPPS PE=1 SV=2	46	40	100.0	89.3	104.6	99.1	66.2	81.3	66.4
P55795	Heterogeneous nuclear ribonucleoprotein H2 OS=Homo sapiens GN=HNRNPH2 PE=1 SV=1	51	20	134.8	57.6	135.8	87.5	159.7	169.2	145.9
P55809	Succinyl-CoA:3-ketoacid coenzyme A transferase 1, mitochondrial OS=Homo sapiens GN=OXCT1 PE=1 SV=1	58	36	107.7	132.0	43.7	20.0	6.9	8.0	6.3
P55854	Small ubiquitin-related modifier 3 OS=Homo sapiens GN=SUMO3 PE=1 SV=2	24	3	59.3	195.9	55.2	201.2	110.4	139.3	119.1
P55884	Eukaryotic translation initiation factor 3 subunit B OS=Homo sapiens GN=EIF3B PE=1 SV=3	50	44	67.2	74.0	76.1	116.0	106.6	162.2	195.9
P55899	IgG receptor FcRn large subunit p51 OS=Homo sapiens GN=FCGRT PE=1 SV=1	22	6	37.6	63.5	116.6	161.4	212.7	158.4	128.9
P55957	BH3-interacting domain death agonist OS=Homo sapiens GN=BID PE=1 SV=1	49	7	104.5	133.7	150.1	157.9	122.3	116.5	92.9
P56159	GDNF family receptor alpha-1 OS=Homo sapiens GN=GFRA1 PE=2 SV=2	34	17	120.7	96.0	245.0	132.8	145.7	62.0	61.4
P56182	Ribosomal RNA processing protein 1 homolog A OS=Homo sapiens GN=RRP1 PE=1 SV=1	41	22	71.8	87.9	60.1	107.5	127.8	195.7	234.2
P56192	Methionine--tRNA ligase, cytoplasmic OS=Homo sapiens GN=MARS PE=1 SV=2	55	49	71.3	79.1	84.7	95.3	89.6	115.8	211.6
P56202	Cathepsin W OS=Homo sapiens GN=CTSW PE=1 SV=2	19	8	103.4	86.2	180.2	149.0	219.0	96.3	44.6
P56211	cAMP-regulated phosphoprotein 19 OS=Homo sapiens GN=ARPP19 PE=1 SV=2	66	7	76.6	113.8	85.2	144.4	112.0	179.9	158.8
P56381	ATP synthase subunit epsilon, mitochondrial OS=Homo sapiens GN=ATP5E PE=1 SV=2	80	9	415.0	254.2	133.6	39.7	16.5	12.1	6.1
P56385	ATP synthase subunit e, mitochondrial OS=Homo sapiens GN=ATP5I PE=1 SV=2	58	7	241.1	127.6	91.0	24.6	10.8	6.5	10.3
P56524	Histone deacetylase 4 OS=Homo sapiens GN=HDAC4 PE=1 SV=3	25	24	130.4	140.0	125.3	141.2	111.1	105.9	114.4
P56537	Eukaryotic translation initiation factor 6 OS=Homo sapiens GN=EIF6 PE=1 SV=1	47	8	151.2	98.3	120.0	105.7	101.4	120.4	204.9
P56556	NADH dehydrogenase [ubiquinone] 1 alpha subcomplex subunit 6 OS=Homo sapiens GN=NDUFA6 PE=1 SV=3	39	7	170.2	142.6	71.3	24.8	8.7	6.5	5.5
P56589	Peroxisomal biogenesis factor 3 OS=Homo sapiens GN=PEX3 PE=1 SV=1	52	15	89.8	94.7	203.6	178.9	223.2	82.4	17.2
P56937	3-keto-steroid reductase OS=Homo sapiens GN=HSD17B7 PE=1 SV=1	28	11	37.5	160.7	57.1	221.3	203.2	131.7	52.1
P56962	Syntaxin-17 OS=Homo sapiens GN=STX17 PE=1 SV=2	28	9	53.6	126.0	77.6	133.9	123.2	94.5	49.8
P57075	Ubiquitin-associated and SH3 domain-containing protein A OS=Homo sapiens GN=UBASH3A PE=1 SV=1	30	19	113.2	120.3	191.8	148.8	116.1	94.9	79.8
P57088	Transmembrane protein 33 OS=Homo sapiens GN=TMEM33 PE=1 SV=2	27	7	30.1	128.0	75.3	255.0	151.9	153.7	77.0
P57105	Synaptojanin-2-binding protein OS=Homo sapiens GN=SYNJ2BP PE=1 SV=2	70	8	166.2	339.3	99.1	120.0	52.9	45.6	23.0
P57678	Gem-associated protein 4 OS=Homo sapiens GN=GEMIN4 PE=1 SV=2	29	30	74.0	62.5	75.9	58.7	67.7	74.3	111.1
P57721	Poly(rC)-binding protein 3 OS=Homo sapiens GN=PCBP3 PE=2 SV=2	37	15	119.6	65.7	108.8	85.1	175.3	166.6	177.8
P57737	Coronin-7 OS=Homo sapiens GN=CORO7 PE=1 SV=2	35	31	147.7	106.4	159.3	104.5	91.1	60.6	42.7
P57740	Nuclear pore complex protein Nup107 OS=Homo sapiens GN=NUP107 PE=1 SV=1	37	28	104.4	130.6	128.0	198.0	124.4	120.0	78.1
P57764	Gasdermin-D OS=Homo sapiens GN=GSDMD PE=1 SV=1	23	10	139.4	112.5	157.7	166.1	111.5	123.3	80.8
P57772	Selenocysteine-specific elongation factor OS=Homo sapiens GN=EEFSEC PE=1 SV=4	28	18	57.6	77.7	71.9	107.5	164.7	215.0	199.2
P58546	Myotrophin OS=Homo sapiens GN=MTPN PE=1 SV=2	44	8	103.9	129.9	123.2	149.6	116.4	135.0	107.9
P59768	Guanine nucleotide-binding protein G(I)/G(S)/G(O) subunit gamma-2 OS=Homo sapiens GN=GNG2 PE=1 SV=2	65	9	89.0	79.2	172.7	180.4	200.4	110.8	50.4
P59998	Actin-related protein 2/3 complex subunit 4 OS=Homo sapiens GN=ARPC4 PE=1 SV=3	51	11	74.9	81.6	86.9	94.5	90.8	103.7	102.0
P60033	CD81 antigen OS=Homo sapiens GN=CD81 PE=1 SV=1	36	8	103.2	66.6	209.8	158.4	217.5	78.1	34.1
P60174	Triosephosphate isomerase OS=Homo sapiens GN=TPI1 PE=1 SV=3	83	22	100.0	115.0	79.6	102.5	70.5	78.5	90.4
P60228	Eukaryotic translation initiation factor 3 subunit E OS=Homo sapiens GN=EIF3E PE=1 SV=1	49	24	61.0	67.3	74.5	108.5	106.0	152.3	164.7
P60520	Gamma-aminobutyric acid receptor-associated protein-like 2 OS=Homo sapiens GN=GABARAPL2 PE=1 SV=1	56	11	117.2	87.0	154.7	119.4	136.2	135.6	134.7
P60660	Myosin light polypeptide 6 OS=Homo sapiens GN=MYL6 PE=1 SV=2	70	13	39.5	114.4	46.0	156.2	85.1	113.8	323.4
P60709	Actin, cytoplasmic 1 OS=Homo sapiens GN=ACTB PE=1 SV=1	89	43	32.1	29.0	34.6	37.2	22.0	21.4	21.6
P60842	Eukaryotic initiation factor 4A-I OS=Homo sapiens GN=EIF4A1 PE=1 SV=1	79	38	75.7	105.1	87.1	146.9	102.4	171.2	130.7
P60866	40S ribosomal protein S20 OS=Homo sapiens GN=RPS20 PE=1 SV=1	70	12	23.4	48.4	39.9	100.0	122.6	226.3	217.8
P60891	Ribose-phosphate pyrophosphokinase 1 OS=Homo sapiens GN=PRPS1 PE=1 SV=2	58	24	142.4	78.7	166.4	86.0	112.0	97.8	87.8
P60900	Proteasome subunit alpha type-6 OS=Homo sapiens GN=PSMA6 PE=1 SV=1	78	24	79.2	71.8	85.1	97.5	71.6	96.2	173.3
P60953	Cell division control protein 42 homolog OS=Homo sapiens GN=CDC42 PE=1 SV=2	54	16	74.6	94.3	116.2	137.4	150.9	106.3	114.3
P60981	Destrin OS=Homo sapiens GN=DSTN PE=1 SV=3	53	15	102.6	118.9	111.3	111.1	75.9	85.1	71.2
P60983	Glia maturation factor beta OS=Homo sapiens GN=GMFB PE=1 SV=2	49	8	93.9	124.3	77.9	158.1	105.1	154.9	133.3
P61006	Ras-related protein Rab-8A OS=Homo sapiens GN=RAB8A PE=1 SV=1	68	20	92.7	132.8	171.2	169.2	163.2	83.4	49.1
P61009	Signal peptidase complex subunit 3 OS=Homo sapiens GN=SPCS3 PE=1 SV=1	31	8	149.5	82.1	203.1	145.0	197.1	85.1	26.2
P61011	Signal recognition particle 54 kDa protein OS=Homo sapiens GN=SRP54 PE=1 SV=1	54	31	123.0	95.8	184.6	129.7	120.5	79.9	77.6
P61018	Ras-related protein Rab-4B OS=Homo sapiens GN=RAB4B PE=1 SV=1	54	10	129.5	101.9	170.7	128.6	160.1	107.5	92.7
P61019	Ras-related protein Rab-2A OS=Homo sapiens GN=RAB2A PE=1 SV=1	63	16	72.5	112.2	137.3	188.7	150.3	118.1	86.1
P61020	Ras-related protein Rab-5B OS=Homo sapiens GN=RAB5B PE=1 SV=1	70	13	124.4	116.9	195.5	158.7	134.9	100.4	58.8
P61026	Ras-related protein Rab-10 OS=Homo sapiens GN=RAB10 PE=1 SV=1	81	23	65.1	74.5	106.1	111.5	102.6	62.6	36.7
P61081	NEDD8-conjugating enzyme Ubc12 OS=Homo sapiens GN=UBE2M PE=1 SV=1	58	14	124.2	87.7	117.1	111.5	83.1	105.3	91.2
P61086	Ubiquitin-conjugating enzyme E2 K OS=Homo sapiens GN=UBE2K PE=1 SV=3	62	15	181.3	74.9	230.7	117.6	100.5	113.6	76.3
P61088	Ubiquitin-conjugating enzyme E2 N OS=Homo sapiens GN=UBE2N PE=1 SV=1	58	11	83.6	94.5	105.5	134.1	99.1	101.5	86.4
P61106	Ras-related protein Rab-14 OS=Homo sapiens GN=RAB14 PE=1 SV=4	80	21	87.3	112.0	133.0	190.1	125.8	127.0	104.1
P61158	Actin-related protein 3 OS=Homo sapiens GN=ACTR3 PE=1 SV=3	66	31	91.4	86.7	100.5	114.9	95.1	107.5	103.8
P61160	Actin-related protein 2 OS=Homo sapiens GN=ACTR2 PE=1 SV=1	53	21	140.4	98.4	157.2	125.4	137.7	118.2	108.7
P61163	Alpha-centractin OS=Homo sapiens GN=ACTR1A PE=1 SV=1	52	19	102.0	122.4	108.0	133.7	114.7	95.0	94.5
P61201	COP9 signalosome complex subunit 2 OS=Homo sapiens GN=COPS2 PE=1 SV=1	35	19	140.9	107.8	149.3	114.9	95.8	142.9	131.8
P61204	ADP-ribosylation factor 3 OS=Homo sapiens GN=ARF3 PE=1 SV=2	65	11	140.1	114.8	213.8	136.5	124.7	88.4	64.1
P61221	ATP-binding cassette sub-family E member 1 OS=Homo sapiens GN=ABCE1 PE=1 SV=1	57	43	46.1	73.5	61.1	103.8	126.6	194.5	203.8
P61224	Ras-related protein Rap-1b OS=Homo sapiens GN=RAP1B PE=1 SV=1	84	21	96.2	100.0	206.5	163.3	151.2	82.3	34.7
P61225	Ras-related protein Rap-2b OS=Homo sapiens GN=RAP2B PE=1 SV=1	56	11	69.3	90.6	201.5	189.0	175.2	93.5	61.5
P61244	Protein max OS=Homo sapiens GN=MAX PE=1 SV=1	36	5	239.7	100.6	157.5	86.2	109.4	82.4	73.1
P61247	40S ribosomal protein S3a OS=Homo sapiens GN=RPS3A PE=1 SV=2	84	47	38.0	50.0	55.7	93.3	151.8	209.3	263.2
P61254	60S ribosomal protein L26 OS=Homo sapiens GN=RPL26 PE=1 SV=1	68	18	17.4	63.5	29.8	106.6	126.9	218.5	319.1
P61289	Proteasome activator complex subunit 3 OS=Homo sapiens GN=PSME3 PE=1 SV=1	39	12	73.7	118.3	81.8	177.9	100.2	163.5	166.4
P61313	60S ribosomal protein L15 OS=Homo sapiens GN=RPL15 PE=1 SV=2	50	15	32.4	40.8	50.1	97.8	133.4	238.1	292.6
P61326	Protein mago nashi homolog OS=Homo sapiens GN=MAGOH PE=1 SV=1	51	12	68.6	69.3	81.1	92.7	122.8	189.9	248.3
P61353	60S ribosomal protein L27 OS=Homo sapiens GN=RPL27 PE=1 SV=2	59	14	32.7	59.7	56.8	110.0	134.8	245.2	254.5
P61421	V-type proton ATPase subunit d 1 OS=Homo sapiens GN=ATP6V0D1 PE=1 SV=1	29	13	87.9	79.9	162.8	120.6	211.3	118.7	93.1
P61513	60S ribosomal protein L37a OS=Homo sapiens GN=RPL37A PE=1 SV=2	60	7	11.1	62.6	26.8	100.2	130.2	201.5	329.4
P61586	Transforming protein RhoA OS=Homo sapiens GN=RHOA PE=1 SV=1	63	14	67.2	119.0	109.5	175.6	112.1	118.3	191.8
P61604	10 kDa heat shock protein, mitochondrial OS=Homo sapiens GN=HSPE1 PE=1 SV=2	88	22	169.8	126.3	59.9	22.3	6.2	8.3	4.4
P61619	Protein transport protein Sec61 subunit alpha isoform 1 OS=Homo sapiens GN=SEC61A1 PE=1 SV=2	24	12	103.8	76.9	231.6	151.7	202.3	91.3	24.3
P61758	Prefoldin subunit 3 OS=Homo sapiens GN=VBP1 PE=1 SV=3	76	18	102.2	86.8	114.7	113.1	81.4	101.3	88.3
P61764	Syntaxin-binding protein 1 OS=Homo sapiens GN=STXBP1 PE=1 SV=1	47	29	58.2	131.6	117.2	223.2	133.9	131.1	81.4
P61769	Beta-2-microglobulin OS=Homo sapiens GN=B2M PE=1 SV=1	49	7	54.0	102.1	121.3	185.1	136.0	82.1	50.4
P61916	Epididymal secretory protein E1 OS=Homo sapiens GN=NPC2 PE=1 SV=1	52	13	85.0	90.6	246.2	189.4	194.3	69.5	16.6
P61923	Coatomer subunit zeta-1 OS=Homo sapiens GN=COPZ1 PE=1 SV=1	29	6	28.4	146.8	95.8	209.5	172.7	153.0	85.8
P61927	60S ribosomal protein L37 OS=Homo sapiens GN=RPL37 PE=1 SV=2	63	13	55.3	42.4	75.8	73.6	174.5	178.2	179.1
P61962	DDB1- and CUL4-associated factor 7 OS=Homo sapiens GN=DCAF7 PE=1 SV=1	38	12	92.3	150.1	92.2	143.3	101.8	131.8	146.1
P61964	WD repeat-containing protein 5 OS=Homo sapiens GN=WDR5 PE=1 SV=1	41	11	100.8	122.6	65.1	118.5	103.2	158.9	234.4
P61970	Nuclear transport factor 2 OS=Homo sapiens GN=NUTF2 PE=1 SV=1	51	4	142.8	111.1	169.0	134.3	111.0	135.1	79.0
P61978	Heterogeneous nuclear ribonucleoprotein K OS=Homo sapiens GN=HNRNPK PE=1 SV=1	70	41	72.0	56.1	74.8	82.8	130.3	175.6	194.4
P61981	14-3-3 protein gamma OS=Homo sapiens GN=YWHAG PE=1 SV=2	76	25	110.7	102.0	146.6	119.1	89.1	72.8	63.6
P62070	Ras-related protein R-Ras2 OS=Homo sapiens GN=RRAS2 PE=1 SV=1	60	14	86.6	104.3	215.2	185.5	164.6	86.1	34.8
P62072	Mitochondrial import inner membrane translocase subunit Tim10 OS=Homo sapiens GN=TIMM10 PE=1 SV=1	78	11	295.2	166.8	117.1	30.3	13.0	6.4	4.4
P62081	40S ribosomal protein S7 OS=Homo sapiens GN=RPS7 PE=1 SV=1	71	25	28.7	57.6	48.7	108.5	111.9	219.0	265.6
P62136	Serine/threonine-protein phosphatase PP1-alpha catalytic subunit OS=Homo sapiens GN=PPP1CA PE=1 SV=1	61	22	45.9	140.3	64.9	185.7	118.4	164.8	178.9
P62158	Calmodulin OS=Homo sapiens GN=CALM1 PE=1 SV=2	72	13	95.5	142.7	148.1	195.7	168.8	77.8	46.2
P62191	26S protease regulatory subunit 4 OS=Homo sapiens GN=PSMC1 PE=1 SV=1	74	43	108.1	112.5	109.2	117.9	87.1	95.2	120.1
P62195	26S protease regulatory subunit 8 OS=Homo sapiens GN=PSMC5 PE=1 SV=1	78	35	114.6	99.3	124.4	100.1	90.4	83.6	96.8
P62241	40S ribosomal protein S8 OS=Homo sapiens GN=RPS8 PE=1 SV=2	71	23	24.0	57.3	39.0	116.2	130.4	244.1	276.0
P62244	40S ribosomal protein S15a OS=Homo sapiens GN=RPS15A PE=1 SV=2	82	17	43.1	50.4	57.6	103.7	159.8	217.6	256.4
P62249	40S ribosomal protein S16 OS=Homo sapiens GN=RPS16 PE=1 SV=2	82	26	20.1	59.4	30.5	114.8	110.8	236.0	316.9
P62258	14-3-3 protein epsilon OS=Homo sapiens GN=YWHAE PE=1 SV=1	78	31	101.7	100.1	146.0	134.6	104.0	115.4	90.4
P62263	40S ribosomal protein S14 OS=Homo sapiens GN=RPS14 PE=1 SV=3	51	14	16.7	53.8	31.3	100.5	121.4	248.5	314.5
P62266	40S ribosomal protein S23 OS=Homo sapiens GN=RPS23 PE=1 SV=3	76	16	19.5	50.2	29.5	99.3	124.8	230.1	267.9
P62269	40S ribosomal protein S18 OS=Homo sapiens GN=RPS18 PE=1 SV=3	59	23	37.8	40.9	62.5	85.9	160.3	210.0	228.1
P62277	40S ribosomal protein S13 OS=Homo sapiens GN=RPS13 PE=1 SV=2	79	26	15.2	25.5	21.7	45.6	59.9	100.9	112.3
P62280	40S ribosomal protein S11 OS=Homo sapiens GN=RPS11 PE=1 SV=3	79	29	42.2	58.0	57.9	101.6	150.5	217.2	245.8
P62304	Small nuclear ribonucleoprotein E OS=Homo sapiens GN=SNRPE PE=1 SV=1	75	6	73.0	55.0	81.4	88.8	164.2	190.6	218.5
P62306	Small nuclear ribonucleoprotein F OS=Homo sapiens GN=SNRPF PE=1 SV=1	31	4	116.5	59.4	113.2	85.6	150.1	173.9	182.2
P62308	Small nuclear ribonucleoprotein G OS=Homo sapiens GN=SNRPG PE=1 SV=1	89	7	10.5	73.0	16.9	132.3	119.6	234.2	301.1
P62312	U6 snRNA-associated Sm-like protein LSm6 OS=Homo sapiens GN=LSM6 PE=1 SV=1	60	8	84.0	72.1	93.2	100.6	115.2	181.4	228.1
P62314	Small nuclear ribonucleoprotein Sm D1 OS=Homo sapiens GN=SNRPD1 PE=1 SV=1	59	6	7.5	83.3	21.4	153.7	96.3	201.9	317.3
P62316	Small nuclear ribonucleoprotein Sm D2 OS=Homo sapiens GN=SNRPD2 PE=1 SV=1	74	14	55.1	58.5	66.9	94.0	128.7	222.0	269.8
P62318	Small nuclear ribonucleoprotein Sm D3 OS=Homo sapiens GN=SNRPD3 PE=1 SV=1	54	8	10.3	56.7	46.4	87.6	94.2	220.8	374.9
P62328	Thymosin beta-4 OS=Homo sapiens GN=TMSB4X PE=1 SV=2	61	9	96.8	50.6	121.5	41.8	105.8	100.5	70.1
P62330	ADP-ribosylation factor 6 OS=Homo sapiens GN=ARF6 PE=1 SV=2	49	7	64.5	95.8	202.0	234.9	161.2	86.3	25.0
P62333	26S protease regulatory subunit 10B OS=Homo sapiens GN=PSMC6 PE=1 SV=1	82	35	93.3	121.8	87.9	119.1	84.2	107.8	129.3
P62424	60S ribosomal protein L7a OS=Homo sapiens GN=RPL7A PE=1 SV=2	74	38	41.4	50.7	62.4	91.8	167.5	220.3	200.4
P62487	DNA-directed RNA polymerase II subunit RPB7 OS=Homo sapiens GN=POLR2G PE=1 SV=1	53	7	180.1	69.9	211.3	86.8	132.3	102.2	96.0
P62495	Eukaryotic peptide chain release factor subunit 1 OS=Homo sapiens GN=ETF1 PE=1 SV=3	46	24	71.1	60.0	91.1	86.6	124.3	162.9	216.2
P62633	Cellular nucleic acid-binding protein OS=Homo sapiens GN=CNBP PE=1 SV=1	66	10	163.2	100.0	111.3	55.3	62.9	80.1	154.3
P62701	40S ribosomal protein S4, X isoform OS=Homo sapiens GN=RPS4X PE=1 SV=2	83	37	12.6	15.3	17.6	22.2	30.3	44.0	54.8
P62750	60S ribosomal protein L23a OS=Homo sapiens GN=RPL23A PE=1 SV=1	65	23	53.7	39.9	75.2	81.7	177.1	211.1	235.1
P62753	40S ribosomal protein S6 OS=Homo sapiens GN=RPS6 PE=1 SV=1	69	35	34.4	42.5	49.9	84.0	136.6	188.9	247.1
P62805	Histone H4 OS=Homo sapiens GN=HIST1H4A PE=1 SV=2	83	22	71.6	96.9	39.0	77.9	70.4	128.7	155.3
P62820	Ras-related protein Rab-1A OS=Homo sapiens GN=RAB1A PE=1 SV=3	86	26	107.6	72.3	192.6	112.8	140.9	87.4	51.2
P62826	GTP-binding nuclear protein Ran OS=Homo sapiens GN=RAN PE=1 SV=3	50	16	66.3	125.4	68.7	141.7	69.2	105.8	89.5
P62829	60S ribosomal protein L23 OS=Homo sapiens GN=RPL23 PE=1 SV=1	89	19	69.7	52.5	87.2	78.1	185.4	176.5	216.9
P62834	Ras-related protein Rap-1A OS=Homo sapiens GN=RAP1A PE=1 SV=1	84	19	62.8	114.8	202.0	194.5	147.2	100.3	41.8
P62841	40S ribosomal protein S15 OS=Homo sapiens GN=RPS15 PE=1 SV=2	74	13	59.8	35.9	76.4	77.3	161.8	159.0	195.6
P62847	40S ribosomal protein S24 OS=Homo sapiens GN=RPS24 PE=1 SV=1	71	17	16.1	49.6	27.7	111.3	121.9	241.8	310.5
P62851	40S ribosomal protein S25 OS=Homo sapiens GN=RPS25 PE=1 SV=1	65	19	53.2	41.2	75.8	78.7	190.9	179.5	242.2
P62854	40S ribosomal protein S26 OS=Homo sapiens GN=RPS26 PE=1 SV=3	59	8	26.2	50.4	39.5	87.9	125.1	213.4	344.1
P62857	40S ribosomal protein S28 OS=Homo sapiens GN=RPS28 PE=1 SV=1	74	11	32.6	46.2	38.3	109.3	182.0	259.7	235.9
P62861	40S ribosomal protein S30 OS=Homo sapiens GN=FAU PE=1 SV=1	63	7	5.8	7.4	6.8	7.2	7.3	12.5	13.6
P62873	Guanine nucleotide-binding protein G(I)/G(S)/G(T) subunit beta-1 OS=Homo sapiens GN=GNB1 PE=1 SV=3	72	18	72.2	115.8	149.9	212.3	191.5	93.0	48.8
P62879	Guanine nucleotide-binding protein G(I)/G(S)/G(T) subunit beta-2 OS=Homo sapiens GN=GNB2 PE=1 SV=3	73	19	44.5	120.1	115.1	234.9	158.0	90.2	48.7
P62888	60S ribosomal protein L30 OS=Homo sapiens GN=RPL30 PE=1 SV=2	83	13	39.4	55.0	56.5	94.8	140.3	225.4	265.7
P62899	60S ribosomal protein L31 OS=Homo sapiens GN=RPL31 PE=1 SV=1	63	16	28.3	45.8	46.1	98.3	142.6	235.5	286.0
P62906	60S ribosomal protein L10a OS=Homo sapiens GN=RPL10A PE=1 SV=2	66	25	23.2	58.0	38.1	105.8	151.0	243.2	269.5
P62910	60S ribosomal protein L32 OS=Homo sapiens GN=RPL32 PE=1 SV=2	64	15	20.1	43.5	37.2	84.4	129.1	272.1	301.2
P62913	60S ribosomal protein L11 OS=Homo sapiens GN=RPL11 PE=1 SV=2	67	21	61.0	61.4	71.5	79.3	165.7	208.2	229.3
P62917	60S ribosomal protein L8 OS=Homo sapiens GN=RPL8 PE=1 SV=2	69	31	37.7	43.8	51.7	79.0	117.4	195.1	245.9
P62937	Peptidyl-prolyl cis-trans isomerase A OS=Homo sapiens GN=PPIA PE=1 SV=2	79	18	134.3	81.7	117.1	128.5	100.4	121.9	132.3
P62979	Ubiquitin-40S ribosomal protein S27a OS=Homo sapiens GN=RPS27A PE=1 SV=2	81	24	75.3	70.3	76.9	81.0	80.8	83.4	85.1
P62993	Growth factor receptor-bound protein 2 OS=Homo sapiens GN=GRB2 PE=1 SV=1	68	17	56.8	141.6	80.9	213.0	111.0	148.3	116.7
P62995	Transformer-2 protein homolog beta OS=Homo sapiens GN=TRA2B PE=1 SV=1	58	24	65.8	58.7	69.4	87.2	122.3	209.9	275.6
P63000	Ras-related C3 botulinum toxin substrate 1 OS=Homo sapiens GN=RAC1 PE=1 SV=1	53	15	122.0	97.9	176.9	144.0	183.3	88.5	82.0
P63010	AP-2 complex subunit beta OS=Homo sapiens GN=AP2B1 PE=1 SV=1	51	57	90.8	79.0	153.4	118.8	121.8	94.5	105.7
P63027	Vesicle-associated membrane protein 2 OS=Homo sapiens GN=VAMP2 PE=1 SV=3	46	9	21.1	67.3	47.6	166.0	143.4	175.5	232.4
P63104	14-3-3 protein zeta/delta OS=Homo sapiens GN=YWHAZ PE=1 SV=1	78	30	129.3	80.1	146.5	110.9	119.8	91.1	64.4
P63151	Serine/threonine-protein phosphatase 2A 55 kDa regulatory subunit B alpha isoform OS=Homo sapiens GN=PPP2R2A PE=1 SV=1	39	19	81.9	89.7	92.0	90.6	68.5	89.8	85.2
P63167	Dynein light chain 1, cytoplasmic OS=Homo sapiens GN=DYNLL1 PE=1 SV=1	69	9	107.8	139.1	110.9	147.4	126.9	134.1	117.5
P63173	60S ribosomal protein L38 OS=Homo sapiens GN=RPL38 PE=1 SV=2	70	9	55.3	39.6	90.9	77.7	200.8	197.8	209.6
P63208	S-phase kinase-associated protein 1 OS=Homo sapiens GN=SKP1 PE=1 SV=2	71	17	159.5	68.5	145.6	129.7	125.9	129.6	132.0
P63218	Guanine nucleotide-binding protein G(I)/G(S)/G(O) subunit gamma-5 OS=Homo sapiens GN=GNG5 PE=1 SV=3	76	7	40.0	136.3	93.6	237.4	153.3	117.9	90.1
P63220	40S ribosomal protein S21 OS=Homo sapiens GN=RPS21 PE=1 SV=1	73	13	57.8	49.9	89.4	93.1	174.9	190.8	203.3
P63241	Eukaryotic translation initiation factor 5A-1 OS=Homo sapiens GN=EIF5A PE=1 SV=2	72	16	113.5	115.3	139.6	134.3	104.8	153.5	116.3
P63244	Guanine nucleotide-binding protein subunit beta-2-like 1 OS=Homo sapiens GN=GNB2L1 PE=1 SV=3	84	29	42.7	29.6	63.8	65.4	132.2	175.5	159.4
P63279	SUMO-conjugating enzyme UBC9 OS=Homo sapiens GN=UBE2I PE=1 SV=1	35	8	24.8	97.8	56.2	192.4	116.0	200.9	186.5
P63313	Thymosin beta-10 OS=Homo sapiens GN=TMSB10 PE=1 SV=2	95	11	84.5	119.9	119.9	118.7	122.7	173.3	144.7
P67809	Nuclease-sensitive element-binding protein 1 OS=Homo sapiens GN=YBX1 PE=1 SV=3	66	28	37.9	63.9	51.1	104.2	132.7	198.0	269.1
P67812	Signal peptidase complex catalytic subunit SEC11A OS=Homo sapiens GN=SEC11A PE=1 SV=1	41	13	43.0	121.6	77.3	240.4	175.7	121.0	43.8
P67870	Casein kinase II subunit beta OS=Homo sapiens GN=CSNK2B PE=1 SV=1	51	9	23.2	124.1	31.8	166.1	77.8	150.9	161.2
P67936	Tropomyosin alpha-4 chain OS=Homo sapiens GN=TPM4 PE=1 SV=3	90	49	74.5	133.5	88.1	193.5	87.7	131.1	109.4
P68036	Ubiquitin-conjugating enzyme E2 L3 OS=Homo sapiens GN=UBE2L3 PE=1 SV=1	77	12	65.1	113.8	74.1	161.1	90.4	137.0	107.5
P68104	Elongation factor 1-alpha 1 OS=Homo sapiens GN=EEF1A1 PE=1 SV=1	77	48	43.1	54.2	51.4	63.2	64.8	85.4	88.3
P68366	Tubulin alpha-4A chain OS=Homo sapiens GN=TUBA4A PE=1 SV=1	61	30	170.3	130.6	174.0	97.3	85.0	117.2	112.4
P68371	Tubulin beta-4B chain OS=Homo sapiens GN=TUBB4B PE=1 SV=1	78	40	114.2	91.6	102.0	104.3	79.4	85.7	97.1
P68400	Casein kinase II subunit alpha OS=Homo sapiens GN=CSNK2A1 PE=1 SV=1	45	15	25.8	148.0	37.7	196.2	70.2	193.7	219.3
P68431	Histone H3.1 OS=Homo sapiens GN=HIST1H3A PE=1 SV=2	85	21	79.4	72.9	40.0	50.8	59.7	92.4	119.7
P78310	Coxsackievirus and adenovirus receptor OS=Homo sapiens GN=CXADR PE=1 SV=1	45	18	99.7	81.6	223.8	147.1	158.0	92.4	86.9
P78316	Nucleolar protein 14 OS=Homo sapiens GN=NOP14 PE=1 SV=3	34	31	102.6	100.9	96.4	91.4	97.1	144.2	234.4
P78318	Immunoglobulin-binding protein 1 OS=Homo sapiens GN=IGBP1 PE=1 SV=1	49	14	183.5	113.6	188.0	111.7	120.6	103.2	61.9
P78330	Phosphoserine phosphatase OS=Homo sapiens GN=PSPH PE=1 SV=2	36	8	96.8	142.7	123.4	177.2	85.0	123.9	129.7
P78332	RNA-binding protein 6 OS=Homo sapiens GN=RBM6 PE=1 SV=5	39	48	95.9	63.4	104.3	94.9	162.0	169.6	181.8
P78344	Eukaryotic translation initiation factor 4 gamma 2 OS=Homo sapiens GN=EIF4G2 PE=1 SV=1	59	59	70.7	87.5	91.5	105.8	128.5	148.3	158.8
P78346	Ribonuclease P protein subunit p30 OS=Homo sapiens GN=RPP30 PE=1 SV=1	71	16	71.6	94.2	64.8	116.7	111.4	192.7	241.3
P78347	General transcription factor II-I OS=Homo sapiens GN=GTF2I PE=1 SV=2	48	51	146.0	115.0	107.2	76.7	68.3	54.2	44.8
P78356	Phosphatidylinositol 5-phosphate 4-kinase type-2 beta OS=Homo sapiens GN=PIP4K2B PE=1 SV=1	37	18	105.3	117.0	192.4	197.7	141.9	76.5	43.8
P78362	SRSF protein kinase 2 OS=Homo sapiens GN=SRPK2 PE=1 SV=3	34	28	43.0	48.5	53.1	87.1	151.1	232.7	277.0
P78368	Casein kinase I isoform gamma-2 OS=Homo sapiens GN=CSNK1G2 PE=1 SV=1	47	18	45.3	86.7	119.4	177.0	140.5	102.1	78.5
P78371	T-complex protein 1 subunit beta OS=Homo sapiens GN=CCT2 PE=1 SV=4	84	54	88.8	124.2	94.1	143.0	88.2	127.1	86.0
P78406	mRNA export factor OS=Homo sapiens GN=RAE1 PE=1 SV=1	63	21	83.8	121.8	86.3	134.4	117.2	147.4	180.3
P78417	Glutathione S-transferase omega-1 OS=Homo sapiens GN=GSTO1 PE=1 SV=2	50	18	86.3	130.5	114.9	164.7	119.4	140.6	141.0
P78527	DNA-dependent protein kinase catalytic subunit OS=Homo sapiens GN=PRKDC PE=1 SV=3	49	247	63.7	86.6	66.0	96.9	113.9	164.3	217.0
P78536	Disintegrin and metalloproteinase domain-containing protein 17 OS=Homo sapiens GN=ADAM17 PE=1 SV=1	29	22	98.4	63.1	237.6	126.9	270.3	71.9	24.9
P78537	Biogenesis of lysosome-related organelles complex 1 subunit 1 OS=Homo sapiens GN=BLOC1S1 PE=1 SV=2	63	9	74.2	67.8	143.5	156.9	212.0	120.9	86.8
P78559	Microtubule-associated protein 1A OS=Homo sapiens GN=MAP1A PE=1 SV=6	55	155	96.8	72.7	83.4	71.4	101.0	129.9	214.0
P80217	Interferon-induced 35 kDa protein OS=Homo sapiens GN=IFI35 PE=1 SV=5	51	14	140.2	92.6	180.8	131.6	176.7	105.4	56.3
P80303	Nucleobindin-2 OS=Homo sapiens GN=NUCB2 PE=1 SV=2	69	44	64.9	126.8	123.6	194.1	172.4	129.8	55.3
P80404	4-aminobutyrate aminotransferase, mitochondrial OS=Homo sapiens GN=ABAT PE=1 SV=3	39	16	196.6	126.2	84.4	19.2	8.9	5.2	4.0
P81877	Single-stranded DNA-binding protein 2 OS=Homo sapiens GN=SSBP2 PE=1 SV=2	29	8	190.7	87.0	145.8	59.5	137.2	113.3	156.9
P82094	TATA element modulatory factor OS=Homo sapiens GN=TMF1 PE=1 SV=2	60	73	88.0	112.6	239.9	160.3	153.1	60.9	31.2
P82650	28S ribosomal protein S22, mitochondrial OS=Homo sapiens GN=MRPS22 PE=1 SV=1	51	24	147.0	57.2	70.9	14.1	23.3	16.7	17.4
P82663	28S ribosomal protein S25, mitochondrial OS=Homo sapiens GN=MRPS25 PE=1 SV=1	73	14	185.6	197.8	84.6	35.8	10.2	10.5	9.3
P82673	28S ribosomal protein S35, mitochondrial OS=Homo sapiens GN=MRPS35 PE=1 SV=1	55	18	167.1	139.3	60.9	25.6	6.1	10.5	10.5
P82675	28S ribosomal protein S5, mitochondrial OS=Homo sapiens GN=MRPS5 PE=1 SV=2	43	20	127.0	186.7	50.6	26.7	6.0	9.4	6.7
P82912	28S ribosomal protein S11, mitochondrial OS=Homo sapiens GN=MRPS11 PE=1 SV=2	54	10	82.9	207.7	36.6	31.4	5.2	9.2	5.2
P82914	28S ribosomal protein S15, mitochondrial OS=Homo sapiens GN=MRPS15 PE=1 SV=1	47	22	140.2	171.1	75.0	30.1	14.6	11.9	9.1
P82933	28S ribosomal protein S9, mitochondrial OS=Homo sapiens GN=MRPS9 PE=1 SV=2	57	29	207.7	211.7	92.3	32.4	9.1	18.9	16.4
P82979	SAP domain-containing ribonucleoprotein OS=Homo sapiens GN=SARNP PE=1 SV=3	53	17	67.0	76.9	68.8	101.8	140.5	204.6	220.1
P83111	Serine beta-lactamase-like protein LACTB, mitochondrial OS=Homo sapiens GN=LACTB PE=1 SV=2	35	24	117.9	258.7	76.6	63.2	29.6	27.4	21.8
P83436	Conserved oligomeric Golgi complex subunit 7 OS=Homo sapiens GN=COG7 PE=1 SV=1	27	19	138.5	105.7	146.2	109.8	101.1	74.4	65.6
P83731	60S ribosomal protein L24 OS=Homo sapiens GN=RPL24 PE=1 SV=1	77	29	46.6	36.9	58.2	72.9	146.5	176.9	253.9
P83881	60S ribosomal protein L36a OS=Homo sapiens GN=RPL36A PE=1 SV=2	70	22	38.1	44.9	47.1	83.6	129.3	235.5	311.1
P83916	Chromobox protein homolog 1 OS=Homo sapiens GN=CBX1 PE=1 SV=1	54	13	42.3	158.2	44.7	212.4	77.7	151.3	176.2
P84085	ADP-ribosylation factor 5 OS=Homo sapiens GN=ARF5 PE=1 SV=2	66	10	131.1	60.8	131.4	58.1	79.0	40.2	25.5
P84090	Enhancer of rudimentary homolog OS=Homo sapiens GN=ERH PE=1 SV=1	47	7	57.8	60.1	68.9	91.3	110.6	172.3	328.7
P84095	Rho-related GTP-binding protein RhoG OS=Homo sapiens GN=RHOG PE=1 SV=1	60	13	94.5	68.4	148.1	133.2	178.7	115.8	131.7
P84098	60S ribosomal protein L19 OS=Homo sapiens GN=RPL19 PE=1 SV=1	51	19	29.2	49.9	38.7	95.8	133.1	208.2	289.6
P84103	Serine/arginine-rich splicing factor 3 OS=Homo sapiens GN=SRSF3 PE=1 SV=1	51	15	51.0	81.2	54.2	121.5	118.7	219.7	247.6
P85037	Forkhead box protein K1 OS=Homo sapiens GN=FOXK1 PE=1 SV=1	53	33	120.2	130.3	101.4	92.9	101.0	99.1	122.6
P98155	Very low-density lipoprotein receptor OS=Homo sapiens GN=VLDLR PE=1 SV=1	41	30	59.7	66.8	102.5	137.2	188.3	171.0	151.0
P98171	Rho GTPase-activating protein 4 OS=Homo sapiens GN=ARHGAP4 PE=1 SV=2	44	38	104.1	102.6	111.9	93.7	102.4	123.8	230.7
P98175	RNA-binding protein 10 OS=Homo sapiens GN=RBM10 PE=1 SV=3	54	68	75.3	72.8	74.2	87.3	139.8	186.7	243.2
P98194	Calcium-transporting ATPase type 2C member 1 OS=Homo sapiens GN=ATP2C1 PE=1 SV=3	44	33	62.6	84.1	131.4	135.7	126.6	89.8	72.6
P98196	Probable phospholipid-transporting ATPase IH OS=Homo sapiens GN=ATP11A PE=1 SV=3	22	20	89.1	72.5	174.9	114.1	183.9	126.4	107.8
P99999	Cytochrome c OS=Homo sapiens GN=CYCS PE=1 SV=2	42	8	126.3	252.8	59.7	46.4	21.7	24.1	31.1
PH009	Gag polyprotein OS=HIV GN=Gag	73	39	63.2	80.6	133.0	206.6	193.2	173.2	79.1
Q00013	55 kDa erythrocyte membrane protein OS=Homo sapiens GN=MPP1 PE=1 SV=2	57	22	75.4	109.3	127.2	143.9	100.0	60.3	42.8
Q00059	Transcription factor A, mitochondrial OS=Homo sapiens GN=TFAM PE=1 SV=1	66	34	119.9	157.7	41.3	20.9	5.5	7.1	4.3
Q00169	Phosphatidylinositol transfer protein alpha isoform OS=Homo sapiens GN=PITPNA PE=1 SV=2	52	19	84.2	117.5	98.9	155.7	89.3	130.4	88.4
Q00325	Phosphate carrier protein, mitochondrial OS=Homo sapiens GN=SLC25A3 PE=1 SV=2	50	27	141.0	152.5	64.0	30.3	7.9	6.2	2.7
Q00341	Vigilin OS=Homo sapiens GN=HDLBP PE=1 SV=2	74	120	34.4	66.0	60.3	119.7	161.5	208.6	188.6
Q00403	Transcription initiation factor IIB OS=Homo sapiens GN=GTF2B PE=1 SV=1	79	27	87.0	76.5	95.2	104.6	124.7	180.4	216.5
Q00534	Cyclin-dependent kinase 6 OS=Homo sapiens GN=CDK6 PE=1 SV=1	59	19	149.9	130.3	137.1	131.3	100.5	88.4	75.5
Q00535	Cyclin-dependent-like kinase 5 OS=Homo sapiens GN=CDK5 PE=1 SV=3	50	13	151.9	147.0	144.8	149.8	97.3	108.6	90.9
Q00537	Cyclin-dependent kinase 17 OS=Homo sapiens GN=CDK17 PE=1 SV=2	41	23	66.1	126.3	104.0	132.2	88.0	93.3	79.8
Q00577	Transcriptional activator protein Pur-alpha OS=Homo sapiens GN=PURA PE=1 SV=2	63	21	52.6	70.5	68.9	94.7	136.1	177.7	199.3
Q00610	Clathrin heavy chain 1 OS=Homo sapiens GN=CLTC PE=1 SV=5	58	100	87.4	124.1	120.6	165.6	111.5	88.5	69.9
Q00653	Nuclear factor NF-kappa-B p100 subunit OS=Homo sapiens GN=NFKB2 PE=1 SV=4	38	30	170.3	139.2	162.2	140.2	98.6	98.2	73.2
Q00688	Peptidyl-prolyl cis-trans isomerase FKBP3 OS=Homo sapiens GN=FKBP3 PE=1 SV=1	92	34	55.3	38.3	89.9	91.3	187.4	225.7	188.0
Q00765	Receptor expression-enhancing protein 5 OS=Homo sapiens GN=REEP5 PE=1 SV=3	29	13	69.2	93.1	200.9	160.3	172.0	116.9	63.0
Q00796	Sorbitol dehydrogenase OS=Homo sapiens GN=SORD PE=1 SV=4	60	23	63.1	105.2	64.6	121.7	74.1	109.2	131.8
Q00839	Heterogeneous nuclear ribonucleoprotein U OS=Homo sapiens GN=HNRNPU PE=1 SV=6	60	75	64.2	69.4	64.0	80.4	112.8	183.8	238.5
Q01081	Splicing factor U2AF 35 kDa subunit OS=Homo sapiens GN=U2AF1 PE=1 SV=3	55	12	92.1	65.0	47.8	38.8	51.0	85.0	110.6
Q01082	Spectrin beta chain, non-erythrocytic 1 OS=Homo sapiens GN=SPTBN1 PE=1 SV=2	75	227	85.1	107.7	168.1	166.9	121.6	81.4	71.9
Q01085	Nucleolysin TIAR OS=Homo sapiens GN=TIAL1 PE=1 SV=1	43	16	85.2	71.9	82.4	95.2	154.2	192.6	217.1
Q01105	Protein SET OS=Homo sapiens GN=SET PE=1 SV=3	36	20	63.5	106.5	77.3	148.1	84.5	125.5	114.1
Q01130	Serine/arginine-rich splicing factor 2 OS=Homo sapiens GN=SRSF2 PE=1 SV=4	42	15	56.3	37.5	54.1	59.4	105.3	124.0	184.3
Q01167	Forkhead box protein K2 OS=Homo sapiens GN=FOXK2 PE=1 SV=3	31	20	189.4	121.4	154.0	94.9	124.8	91.5	101.3
Q01196	Runt-related transcription factor 1 OS=Homo sapiens GN=RUNX1 PE=1 SV=3	67	23	139.9	164.1	94.8	111.7	87.3	81.4	66.8
Q01433	AMP deaminase 2 OS=Homo sapiens GN=AMPD2 PE=1 SV=2	29	28	175.1	98.2	175.3	107.6	107.0	104.8	107.0
Q01469	Fatty acid-binding protein, epidermal OS=Homo sapiens GN=FABP5 PE=1 SV=3	87	20	99.3	64.7	101.9	85.0	72.2	84.8	97.4
Q01518	Adenylyl cyclase-associated protein 1 OS=Homo sapiens GN=CAP1 PE=1 SV=5	63	37	28.8	35.0	38.6	44.3	30.4	35.5	39.7
Q01581	Hydroxymethylglutaryl-CoA synthase, cytoplasmic OS=Homo sapiens GN=HMGCS1 PE=1 SV=2	38	20	120.3	106.3	129.9	155.0	113.8	136.1	107.5
Q01650	Large neutral amino acids transporter small subunit 1 OS=Homo sapiens GN=SLC7A5 PE=1 SV=2	14	8	84.2	91.8	202.5	145.9	170.6	56.1	25.3
Q01658	Protein Dr1 OS=Homo sapiens GN=DR1 PE=1 SV=1	22	6	222.9	84.7	183.1	96.8	99.1	91.4	105.0
Q01780	Exosome component 10 OS=Homo sapiens GN=EXOSC10 PE=1 SV=2	55	55	80.4	56.8	87.9	74.7	137.9	176.9	229.8
Q01813	ATP-dependent 6-phosphofructokinase, platelet type OS=Homo sapiens GN=PFKP PE=1 SV=2	61	55	77.8	107.3	89.6	117.3	86.2	114.2	141.3
Q01826	DNA-binding protein SATB1 OS=Homo sapiens GN=SATB1 PE=1 SV=1	36	27	245.4	139.5	145.3	84.2	105.1	83.0	63.0
Q01844	RNA-binding protein EWS OS=Homo sapiens GN=EWSR1 PE=1 SV=1	21	12	49.3	74.3	73.4	139.9	176.0	206.9	166.6
Q01970	1-phosphatidylinositol 4,5-bisphosphate phosphodiesterase beta-3 OS=Homo sapiens GN=PLCB3 PE=1 SV=2	32	37	52.1	86.8	91.2	115.7	101.5	112.4	130.8
Q02040	A-kinase anchor protein 17A OS=Homo sapiens GN=AKAP17A PE=1 SV=2	31	21	62.4	53.6	62.8	67.4	120.6	129.2	143.5
Q02127	Dihydroorotate dehydrogenase (quinone), mitochondrial OS=Homo sapiens GN=DHODH PE=1 SV=3	44	20	255.5	164.4	113.5	31.2	12.7	7.9	3.5
Q02218	2-oxoglutarate dehydrogenase, mitochondrial OS=Homo sapiens GN=OGDH PE=1 SV=3	46	48	168.1	150.9	85.5	28.0	17.6	9.4	6.5
Q02224	Centromere-associated protein E OS=Homo sapiens GN=CENPE PE=1 SV=2	42	117	102.1	79.5	117.4	81.7	139.2	121.2	103.1
Q02241	Kinesin-like protein KIF23 OS=Homo sapiens GN=KIF23 PE=1 SV=3	52	49	163.7	141.4	198.3	61.5	60.5	57.8	69.1
Q02252	Methylmalonate-semialdehyde dehydrogenase [acylating], mitochondrial OS=Homo sapiens GN=ALDH6A1 PE=1 SV=2	56	34	294.5	191.1	112.1	27.8	16.6	14.0	9.6
Q02338	D-beta-hydroxybutyrate dehydrogenase, mitochondrial OS=Homo sapiens GN=BDH1 PE=1 SV=3	45	15	71.5	289.3	41.1	46.6	10.7	7.1	3.3
Q02543	60S ribosomal protein L18a OS=Homo sapiens GN=RPL18A PE=1 SV=2	65	18	35.7	61.7	47.3	100.2	151.4	239.9	262.7
Q02750	Dual specificity mitogen-activated protein kinase kinase 1 OS=Homo sapiens GN=MAP2K1 PE=1 SV=2	43	17	20.2	210.3	47.9	208.7	90.5	151.3	140.0
Q02790	Peptidyl-prolyl cis-trans isomerase FKBP4 OS=Homo sapiens GN=FKBP4 PE=1 SV=3	83	48	120.8	80.5	136.4	115.1	90.7	95.1	83.3
Q02809	Procollagen-lysine,2-oxoglutarate 5-dioxygenase 1 OS=Homo sapiens GN=PLOD1 PE=1 SV=2	33	21	81.3	106.3	169.7	184.2	213.8	101.4	30.5
Q02878	60S ribosomal protein L6 OS=Homo sapiens GN=RPL6 PE=1 SV=3	60	33	26.3	42.9	38.3	69.6	95.9	146.6	183.8
Q02880	DNA topoisomerase 2-beta OS=Homo sapiens GN=TOP2B PE=1 SV=3	43	74	115.9	102.8	63.2	71.1	63.1	91.2	90.6
Q02978	Mitochondrial 2-oxoglutarate/malate carrier protein OS=Homo sapiens GN=SLC25A11 PE=1 SV=3	56	15	134.4	138.3	76.8	35.5	24.5	26.7	27.7
Q03252	Lamin-B2 OS=Homo sapiens GN=LMNB2 PE=1 SV=4	71	63	105.6	131.2	92.0	129.2	95.2	77.2	42.7
Q03426	Mevalonate kinase OS=Homo sapiens GN=MVK PE=1 SV=1	33	9	218.7	92.7	211.7	101.3	113.8	75.6	63.3
Q03518	Antigen peptide transporter 1 OS=Homo sapiens GN=TAP1 PE=1 SV=2	30	23	70.2	74.7	134.3	147.1	185.0	90.5	30.2
Q03519	Antigen peptide transporter 2 OS=Homo sapiens GN=TAP2 PE=1 SV=1	27	19	77.3	103.8	146.1	168.3	180.7	97.0	38.8
Q04206	Transcription factor p65 OS=Homo sapiens GN=RELA PE=1 SV=2	28	14	206.6	114.2	210.3	101.8	89.5	89.7	68.6
Q04323	UBX domain-containing protein 1 OS=Homo sapiens GN=UBXN1 PE=1 SV=2	45	11	89.7	79.6	93.7	98.0	69.7	65.5	48.4
Q04446	1,4-alpha-glucan-branching enzyme OS=Homo sapiens GN=GBE1 PE=1 SV=3	24	15	60.0	174.2	65.3	213.1	71.2	138.6	145.5
Q04637	Eukaryotic translation initiation factor 4 gamma 1 OS=Homo sapiens GN=EIF4G1 PE=1 SV=4	53	95	50.2	61.2	61.5	97.7	135.1	225.2	250.7
Q04656	Copper-transporting ATPase 1 OS=Homo sapiens GN=ATP7A PE=1 SV=3	32	41	76.1	74.0	173.0	127.9	181.4	107.8	81.5
Q04726	Transducin-like enhancer protein 3 OS=Homo sapiens GN=TLE3 PE=1 SV=2	35	23	137.2	51.7	138.3	95.3	86.6	91.3	61.3
Q04727	Transducin-like enhancer protein 4 OS=Homo sapiens GN=TLE4 PE=1 SV=3	27	18	108.1	131.6	121.1	174.4	106.3	147.0	112.1
Q04759	Protein kinase C theta type OS=Homo sapiens GN=PRKCQ PE=1 SV=3	45	35	93.1	95.5	186.2	180.7	206.4	86.2	53.1
Q04760	Lactoylglutathione lyase OS=Homo sapiens GN=GLO1 PE=1 SV=4	41	11	127.6	75.7	112.8	108.0	84.5	102.6	85.1
Q04837	Single-stranded DNA-binding protein, mitochondrial OS=Homo sapiens GN=SSBP1 PE=1 SV=1	69	14	220.5	124.2	80.9	17.3	6.4	5.4	3.6
Q04864	Proto-oncogene c-Rel OS=Homo sapiens GN=REL PE=1 SV=1	27	15	206.3	105.4	197.7	109.4	113.1	86.7	64.2
Q04917	14-3-3 protein eta OS=Homo sapiens GN=YWHAH PE=1 SV=4	66	21	124.4	94.2	167.6	155.3	146.1	98.1	65.5
Q05086	Ubiquitin-protein ligase E3A OS=Homo sapiens GN=UBE3A PE=1 SV=4	41	37	142.8	102.2	157.6	119.1	97.5	103.6	74.7
Q05519	Serine/arginine-rich splicing factor 11 OS=Homo sapiens GN=SRSF11 PE=1 SV=1	37	22	60.9	35.3	78.3	71.8	199.0	207.6	224.9
Q05655	Protein kinase C delta type OS=Homo sapiens GN=PRKCD PE=1 SV=2	41	32	75.1	132.6	126.7	183.5	157.9	111.7	88.3
Q06124	Tyrosine-protein phosphatase non-receptor type 11 OS=Homo sapiens GN=PTPN11 PE=1 SV=2	50	35	91.9	101.1	108.1	114.0	81.7	84.9	78.7
Q06136	3-ketodihydrosphingosine reductase OS=Homo sapiens GN=KDSR PE=1 SV=1	34	11	81.8	95.6	158.6	161.7	209.2	125.2	42.9
Q06203	Amidophosphoribosyltransferase OS=Homo sapiens GN=PPAT PE=1 SV=1	47	25	86.1	80.6	97.6	108.4	96.1	110.6	120.7
Q06210	Glutamine--fructose-6-phosphate aminotransferase [isomerizing] 1 OS=Homo sapiens GN=GFPT1 PE=1 SV=3	51	30	117.4	59.8	97.5	56.0	54.6	46.2	48.3
Q06265	Exosome complex component RRP45 OS=Homo sapiens GN=EXOSC9 PE=1 SV=3	25	14	63.7	75.5	78.8	95.5	128.8	176.3	268.2
Q06323	Proteasome activator complex subunit 1 OS=Homo sapiens GN=PSME1 PE=1 SV=1	63	19	60.7	118.9	79.2	186.1	90.1	180.0	154.9
Q06330	Recombining binding protein suppressor of hairless OS=Homo sapiens GN=RBPJ PE=1 SV=3	20	10	334.1	127.5	163.3	63.9	76.5	64.3	64.1
Q06481	Amyloid-like protein 2 OS=Homo sapiens GN=APLP2 PE=1 SV=2	14	9	10.4	113.2	63.1	235.3	137.6	183.3	118.8
Q06546	GA-binding protein alpha chain OS=Homo sapiens GN=GABPA PE=1 SV=1	42	15	227.7	136.3	145.3	111.2	100.4	84.3	80.0
Q06587	E3 ubiquitin-protein ligase RING1 OS=Homo sapiens GN=RING1 PE=1 SV=2	31	8	125.2	214.7	66.6	150.9	89.3	116.7	125.8
Q06787	Fragile X mental retardation protein 1 OS=Homo sapiens GN=FMR1 PE=1 SV=1	54	38	18.1	51.4	33.2	94.7	129.5	223.4	316.8
Q06830	Peroxiredoxin-1 OS=Homo sapiens GN=PRDX1 PE=1 SV=1	83	24	82.3	99.7	85.7	125.0	78.0	101.4	91.4
Q07020	60S ribosomal protein L18 OS=Homo sapiens GN=RPL18 PE=1 SV=2	54	18	29.8	40.3	38.3	73.6	111.4	158.6	187.0
Q07065	Cytoskeleton-associated protein 4 OS=Homo sapiens GN=CKAP4 PE=1 SV=2	71	50	87.2	79.9	176.2	140.1	205.2	81.6	28.5
Q07666	KH domain-containing, RNA-binding, signal transduction-associated protein 1 OS=Homo sapiens GN=KHDRBS1 PE=1 SV=1	47	24	11.8	12.3	12.7	11.8	18.3	27.6	28.5
Q07864	DNA polymerase epsilon catalytic subunit A OS=Homo sapiens GN=POLE PE=1 SV=5	13	24	114.8	151.5	109.8	165.9	88.5	126.9	119.1
Q07866	Kinesin light chain 1 OS=Homo sapiens GN=KLC1 PE=1 SV=2	54	43	119.1	72.6	123.4	77.4	83.1	74.3	86.9
Q07954	Prolow-density lipoprotein receptor-related protein 1 OS=Homo sapiens GN=LRP1 PE=1 SV=2	15	59	65.8	75.3	139.3	147.4	197.3	141.7	109.9
Q07955	Serine/arginine-rich splicing factor 1 OS=Homo sapiens GN=SRSF1 PE=1 SV=2	67	30	55.1	98.9	57.4	119.6	121.5	202.7	210.6
Q07960	Rho GTPase-activating protein 1 OS=Homo sapiens GN=ARHGAP1 PE=1 SV=1	37	15	193.8	102.4	165.1	94.1	124.0	104.0	101.0
Q08170	Serine/arginine-rich splicing factor 4 OS=Homo sapiens GN=SRSF4 PE=1 SV=2	35	33	72.0	64.5	76.3	73.8	124.2	185.9	234.1
Q08211	ATP-dependent RNA helicase A OS=Homo sapiens GN=DHX9 PE=1 SV=4	58	83	41.1	54.9	57.2	91.7	142.1	232.2	255.9
Q08257	Quinone oxidoreductase OS=Homo sapiens GN=CRYZ PE=1 SV=1	72	23	106.0	159.7	72.7	64.9	34.6	46.1	37.8
Q08357	Sodium-dependent phosphate transporter 2 OS=Homo sapiens GN=SLC20A2 PE=1 SV=1	19	11	73.2	85.4	243.7	134.3	186.9	75.3	59.8
Q08378	Golgin subfamily A member 3 OS=Homo sapiens GN=GOLGA3 PE=1 SV=2	51	71	124.3	101.4	138.1	105.0	103.9	99.7	146.3
Q08379	Golgin subfamily A member 2 OS=Homo sapiens GN=GOLGA2 PE=1 SV=3	53	55	142.6	128.5	199.2	106.9	143.1	90.5	62.0
Q08380	Galectin-3-binding protein OS=Homo sapiens GN=LGALS3BP PE=1 SV=1	35	18	61.9	60.1	155.6	133.5	159.3	58.5	24.5
Q08431	Lactadherin OS=Homo sapiens GN=MFGE8 PE=1 SV=2	35	11	47.9	110.0	85.7	183.8	146.7	136.0	90.6
Q08722	Leukocyte surface antigen CD47 OS=Homo sapiens GN=CD47 PE=1 SV=1	20	14	58.0	80.1	148.9	140.5	149.4	68.3	41.1
Q08752	Peptidyl-prolyl cis-trans isomerase D OS=Homo sapiens GN=PPID PE=1 SV=3	77	28	101.5	111.4	112.2	111.8	82.9	91.7	85.3
Q08881	Tyrosine-protein kinase ITK/TSK OS=Homo sapiens GN=ITK PE=1 SV=1	53	36	62.1	118.1	138.7	204.0	143.9	108.1	48.3
Q08945	FACT complex subunit SSRP1 OS=Homo sapiens GN=SSRP1 PE=1 SV=1	46	35	104.8	148.7	75.1	115.1	78.9	99.3	104.0
Q08AF3	Schlafen family member 5 OS=Homo sapiens GN=SLFN5 PE=1 SV=1	27	27	101.1	80.6	87.6	66.1	84.5	79.4	65.2
Q08AM6	Protein VAC14 homolog OS=Homo sapiens GN=VAC14 PE=1 SV=1	32	25	162.0	88.1	196.0	101.5	179.3	91.9	81.9
Q08J23	tRNA (cytosine(34)-C(5))-methyltransferase OS=Homo sapiens GN=NSUN2 PE=1 SV=2	78	53	85.1	86.0	63.7	84.4	93.1	116.3	245.9
Q09028	Histone-binding protein RBBP4 OS=Homo sapiens GN=RBBP4 PE=1 SV=3	34	16	253.9	106.1	154.3	85.7	135.4	95.4	78.9
Q09161	Nuclear cap-binding protein subunit 1 OS=Homo sapiens GN=NCBP1 PE=1 SV=1	35	32	58.7	59.8	70.6	91.5	131.6	209.6	264.5
Q09328	Alpha-1,6-mannosylglycoprotein 6-beta-N-acetylglucosaminyltransferase A OS=Homo sapiens GN=MGAT5 PE=2 SV=1	21	15	81.2	68.9	164.6	117.8	144.7	64.0	38.4
Q09472	Histone acetyltransferase p300 OS=Homo sapiens GN=EP300 PE=1 SV=2	22	31	187.4	120.3	146.3	64.2	137.6	112.9	103.8
Q09666	Neuroblast differentiation-associated protein AHNAK OS=Homo sapiens GN=AHNAK PE=1 SV=2	72	264	108.5	81.3	207.6	120.9	144.8	58.5	35.8
Q0VDF9	Heat shock 70 kDa protein 14 OS=Homo sapiens GN=HSPA14 PE=1 SV=1	52	32	116.9	87.8	125.4	95.5	132.2	150.5	172.2
Q10469	Alpha-1,6-mannosyl-glycoprotein 2-beta-N-acetylglucosaminyltransferase OS=Homo sapiens GN=MGAT2 PE=1 SV=1	35	17	82.7	137.2	162.5	201.8	124.3	99.0	72.6
Q10471	Polypeptide N-acetylgalactosaminyltransferase 2 OS=Homo sapiens GN=GALNT2 PE=1 SV=1	67	49	65.0	113.8	160.9	176.8	136.9	92.8	63.6
Q10472	Polypeptide N-acetylgalactosaminyltransferase 1 OS=Homo sapiens GN=GALNT1 PE=1 SV=1	36	20	49.6	64.6	128.7	99.1	89.5	73.4	45.6
Q10567	AP-1 complex subunit beta-1 OS=Homo sapiens GN=AP1B1 PE=1 SV=2	35	42	159.5	76.4	218.5	95.6	148.1	96.5	92.4
Q10570	Cleavage and polyadenylation specificity factor subunit 1 OS=Homo sapiens GN=CPSF1 PE=1 SV=2	43	57	79.4	77.0	79.3	98.9	142.5	199.7	205.4
Q10589	Bone marrow stromal antigen 2 OS=Homo sapiens GN=BST2 PE=1 SV=1	20	5	52.0	79.0	77.5	137.0	177.2	135.7	163.1
Q10713	Mitochondrial-processing peptidase subunit alpha OS=Homo sapiens GN=PMPCA PE=1 SV=2	55	27	181.9	155.5	71.3	21.8	6.0	6.7	1.7
Q12765	Secernin-1 OS=Homo sapiens GN=SCRN1 PE=1 SV=2	31	13	104.5	180.7	116.1	169.0	77.0	118.6	89.5
Q12768	WASH complex subunit strumpellin OS=Homo sapiens GN=KIAA0196 PE=1 SV=1	27	30	126.0	132.6	127.0	160.3	131.8	115.6	94.2
Q12769	Nuclear pore complex protein Nup160 OS=Homo sapiens GN=NUP160 PE=1 SV=3	19	26	199.6	129.6	199.9	120.7	128.8	72.5	44.6
Q12770	Sterol regulatory element-binding protein cleavage-activating protein OS=Homo sapiens GN=SCAP PE=1 SV=4	16	15	128.0	68.5	210.7	118.4	251.4	75.2	26.7
Q12788	Transducin beta-like protein 3 OS=Homo sapiens GN=TBL3 PE=1 SV=2	46	30	61.6	104.5	64.3	101.5	122.3	193.8	201.0
Q12789	General transcription factor 3C polypeptide 1 OS=Homo sapiens GN=GTF3C1 PE=1 SV=4	35	73	196.1	146.4	129.7	94.1	114.1	93.5	120.2
Q12797	Aspartyl/asparaginyl beta-hydroxylase OS=Homo sapiens GN=ASPH PE=1 SV=3	29	24	68.1	122.9	129.4	197.6	181.2	118.5	48.5
Q12802	A-kinase anchor protein 13 OS=Homo sapiens GN=AKAP13 PE=1 SV=2	31	70	78.5	76.7	98.2	120.9	146.8	155.8	192.1
Q12834	Cell division cycle protein 20 homolog OS=Homo sapiens GN=CDC20 PE=1 SV=2	37	16	138.7	76.4	130.4	60.4	96.4	98.8	93.9
Q12846	Syntaxin-4 OS=Homo sapiens GN=STX4 PE=1 SV=2	68	23	63.7	125.3	142.2	240.6	152.7	94.6	47.4
Q12849	G-rich sequence factor 1 OS=Homo sapiens GN=GRSF1 PE=1 SV=3	70	31	137.6	170.9	57.0	28.8	16.4	15.6	16.0
Q12851	Mitogen-activated protein kinase kinase kinase kinase 2 OS=Homo sapiens GN=MAP4K2 PE=1 SV=2	24	16	59.2	40.4	55.3	41.4	46.9	39.4	40.5
Q12872	Splicing factor, suppressor of white-apricot homolog OS=Homo sapiens GN=SFSWAP PE=1 SV=3	36	35	45.0	53.5	57.2	90.7	155.3	219.0	253.1
Q12873	Chromodomain-helicase-DNA-binding protein 3 OS=Homo sapiens GN=CHD3 PE=1 SV=3	22	37	139.4	163.3	97.6	107.8	111.2	126.8	128.0
Q12874	Splicing factor 3A subunit 3 OS=Homo sapiens GN=SF3A3 PE=1 SV=1	50	28	45.6	64.7	57.8	97.3	111.6	204.0	311.5
Q12882	Dihydropyrimidine dehydrogenase [NADP(+)] OS=Homo sapiens GN=DPYD PE=1 SV=2	25	24	174.5	85.6	192.2	114.4	131.7	94.3	89.0
Q12888	Tumor suppressor p53-binding protein 1 OS=Homo sapiens GN=TP53BP1 PE=1 SV=2	28	41	154.3	119.9	127.0	110.4	126.1	126.7	117.4
Q12899	Tripartite motif-containing protein 26 OS=Homo sapiens GN=TRIM26 PE=1 SV=1	21	11	39.7	194.5	28.3	192.8	95.0	150.4	186.7
Q12904	Aminoacyl tRNA synthase complex-interacting multifunctional protein 1 OS=Homo sapiens GN=AIMP1 PE=1 SV=2	88	26	88.5	67.9	101.4	80.1	105.8	106.1	201.2
Q12905	Interleukin enhancer-binding factor 2 OS=Homo sapiens GN=ILF2 PE=1 SV=2	70	27	18.1	47.1	32.2	102.3	126.3	273.5	302.9
Q12906	Interleukin enhancer-binding factor 3 OS=Homo sapiens GN=ILF3 PE=1 SV=3	71	68	34.5	41.8	52.6	84.9	157.4	255.0	265.4
Q12907	Vesicular integral-membrane protein VIP36 OS=Homo sapiens GN=LMAN2 PE=1 SV=1	57	19	98.9	95.0	183.5	141.9	204.2	119.9	50.2
Q12912	Lymphoid-restricted membrane protein OS=Homo sapiens GN=LRMP PE=1 SV=3	38	21	108.1	108.8	170.6	167.8	164.2	109.3	43.7
Q12931	Heat shock protein 75 kDa, mitochondrial OS=Homo sapiens GN=TRAP1 PE=1 SV=3	61	45	106.5	240.3	53.8	36.3	8.6	9.7	5.4
Q12959	Disks large homolog 1 OS=Homo sapiens GN=DLG1 PE=1 SV=2	48	42	67.7	107.9	169.8	178.3	131.2	55.5	20.8
Q12972	Nuclear inhibitor of protein phosphatase 1 OS=Homo sapiens GN=PPP1R8 PE=1 SV=2	32	13	71.8	56.3	70.0	63.6	56.1	71.3	61.4
Q12974	Protein tyrosine phosphatase type IVA 2 OS=Homo sapiens GN=PTP4A2 PE=1 SV=1	50	10	77.1	121.2	148.1	208.5	171.9	96.3	59.0
Q12979	Active breakpoint cluster region-related protein OS=Homo sapiens GN=ABR PE=2 SV=2	24	26	142.1	73.5	152.8	86.9	118.5	62.2	50.8
Q12981	Vesicle transport protein SEC20 OS=Homo sapiens GN=BNIP1 PE=1 SV=3	66	18	77.0	90.4	172.9	162.3	208.7	108.1	51.5
Q12986	Transcriptional repressor NF-X1 OS=Homo sapiens GN=NFX1 PE=1 SV=2	43	44	75.7	65.6	74.1	100.3	143.1	194.6	232.6
Q12996	Cleavage stimulation factor subunit 3 OS=Homo sapiens GN=CSTF3 PE=1 SV=1	40	32	90.1	48.6	80.3	93.5	190.2	216.8	159.6
Q13011	Delta(3,5)-Delta(2,4)-dienoyl-CoA isomerase, mitochondrial OS=Homo sapiens GN=ECH1 PE=1 SV=2	67	20	210.3	159.5	118.1	65.7	66.4	24.3	13.9
Q13033	Striatin-3 OS=Homo sapiens GN=STRN3 PE=1 SV=3	36	29	86.3	118.5	155.8	174.9	192.8	99.7	52.5
Q13043	Serine/threonine-protein kinase 4 OS=Homo sapiens GN=STK4 PE=1 SV=2	55	28	147.6	143.5	166.2	139.1	121.4	87.7	69.6
Q13045	Protein flightless-1 homolog OS=Homo sapiens GN=FLII PE=1 SV=2	42	59	96.5	100.6	99.5	110.9	100.1	111.2	160.6
Q13057	Bifunctional coenzyme A synthase OS=Homo sapiens GN=COASY PE=1 SV=4	18	9	148.9	252.1	112.9	142.0	53.3	81.4	85.8
Q13085	Acetyl-CoA carboxylase 1 OS=Homo sapiens GN=ACACA PE=1 SV=2	25	52	120.3	134.0	129.8	125.7	88.0	86.7	91.2
Q13094	Lymphocyte cytosolic protein 2 OS=Homo sapiens GN=LCP2 PE=1 SV=1	45	25	86.7	144.3	80.9	171.7	106.7	141.1	136.1
Q13098	COP9 signalosome complex subunit 1 OS=Homo sapiens GN=GPS1 PE=1 SV=4	48	25	131.8	99.9	147.4	124.8	109.8	122.3	131.4
Q13107	Ubiquitin carboxyl-terminal hydrolase 4 OS=Homo sapiens GN=USP4 PE=1 SV=3	18	14	219.3	98.5	243.6	79.0	107.0	70.4	56.2
Q13111	Chromatin assembly factor 1 subunit A OS=Homo sapiens GN=CHAF1A PE=1 SV=2	22	21	191.4	94.6	112.8	63.4	89.1	63.4	56.7
Q13112	Chromatin assembly factor 1 subunit B OS=Homo sapiens GN=CHAF1B PE=1 SV=1	25	13	237.9	96.9	152.4	78.1	134.9	96.5	89.0
Q13123	Protein Red OS=Homo sapiens GN=IK PE=1 SV=3	61	40	54.9	69.8	52.0	94.3	116.7	186.7	246.5
Q13131	5'-AMP-activated protein kinase catalytic subunit alpha-1 OS=Homo sapiens GN=PRKAA1 PE=1 SV=4	41	24	93.7	69.5	114.4	85.5	80.2	52.1	37.4
Q13136	Liprin-alpha-1 OS=Homo sapiens GN=PPFIA1 PE=1 SV=1	45	55	78.8	91.6	159.2	141.7	147.4	102.5	142.4
Q13137	Calcium-binding and coiled-coil domain-containing protein 2 OS=Homo sapiens GN=CALCOCO2 PE=1 SV=1	44	23	91.3	113.6	137.3	172.0	167.0	128.6	74.5
Q13144	Translation initiation factor eIF-2B subunit epsilon OS=Homo sapiens GN=EIF2B5 PE=1 SV=3	22	13	69.4	74.3	61.9	66.6	52.0	66.4	61.4
Q13148	TAR DNA-binding protein 43 OS=Homo sapiens GN=TARDBP PE=1 SV=1	41	15	85.0	99.8	80.5	87.0	115.9	102.3	98.7
Q13151	Heterogeneous nuclear ribonucleoprotein A0 OS=Homo sapiens GN=HNRNPA0 PE=1 SV=1	65	21	44.4	64.8	50.3	95.9	128.2	228.3	266.8
Q13153	Serine/threonine-protein kinase PAK 1 OS=Homo sapiens GN=PAK1 PE=1 SV=2	56	31	112.8	52.1	146.1	67.2	94.8	54.7	33.0
Q13155	Aminoacyl tRNA synthase complex-interacting multifunctional protein 2 OS=Homo sapiens GN=AIMP2 PE=1 SV=2	43	15	95.8	84.4	112.8	96.5	127.7	122.0	242.8
Q13158	FAS-associated death domain protein OS=Homo sapiens GN=FADD PE=1 SV=1	35	6	47.3	222.6	58.6	209.7	75.4	132.7	126.9
Q13162	Peroxiredoxin-4 OS=Homo sapiens GN=PRDX4 PE=1 SV=1	68	17	40.6	160.4	98.3	223.2	145.6	87.8	29.3
Q13177	Serine/threonine-protein kinase PAK 2 OS=Homo sapiens GN=PAK2 PE=1 SV=3	67	40	115.7	116.9	129.8	140.4	105.0	105.6	91.1
Q13185	Chromobox protein homolog 3 OS=Homo sapiens GN=CBX3 PE=1 SV=4	55	15	138.6	108.5	111.4	92.6	78.9	89.1	70.8
Q13190	Syntaxin-5 OS=Homo sapiens GN=STX5 PE=1 SV=2	57	18	72.3	99.1	155.1	162.7	182.1	130.4	70.5
Q13200	26S proteasome non-ATPase regulatory subunit 2 OS=Homo sapiens GN=PSMD2 PE=1 SV=3	54	46	119.2	102.7	121.0	108.2	85.7	97.1	122.4
Q13206	Probable ATP-dependent RNA helicase DDX10 OS=Homo sapiens GN=DDX10 PE=1 SV=2	40	31	123.0	93.8	89.7	92.5	111.9	149.1	205.5
Q13217	DnaJ homolog subfamily C member 3 OS=Homo sapiens GN=DNAJC3 PE=1 SV=1	62	37	58.0	110.9	125.9	228.4	208.8	120.8	31.8
Q13239	Src-like-adapter OS=Homo sapiens GN=SLA PE=1 SV=3	42	10	88.4	93.0	115.6	101.3	110.0	65.6	62.2
Q13242	Serine/arginine-rich splicing factor 9 OS=Homo sapiens GN=SRSF9 PE=1 SV=1	71	25	65.0	85.1	58.5	84.4	122.4	207.5	267.1
Q13243	Serine/arginine-rich splicing factor 5 OS=Homo sapiens GN=SRSF5 PE=1 SV=1	51	18	65.4	77.1	59.1	98.0	121.9	201.2	265.8
Q13247	Serine/arginine-rich splicing factor 6 OS=Homo sapiens GN=SRSF6 PE=1 SV=2	50	26	112.3	80.6	81.9	83.7	138.2	181.0	214.0
Q13257	Mitotic spindle assembly checkpoint protein MAD2A OS=Homo sapiens GN=MAD2L1 PE=1 SV=1	27	9	80.9	63.1	85.6	68.1	57.8	60.5	48.5
Q13263	Transcription intermediary factor 1-beta OS=Homo sapiens GN=TRIM28 PE=1 SV=5	69	52	121.9	119.1	114.8	118.3	98.2	108.2	141.3
Q13277	Syntaxin-3 OS=Homo sapiens GN=STX3 PE=1 SV=3	39	13	68.9	95.5	147.8	166.0	183.3	116.6	91.0
Q13283	Ras GTPase-activating protein-binding protein 1 OS=Homo sapiens GN=G3BP1 PE=1 SV=1	58	32	44.2	49.5	58.3	93.0	161.3	213.0	207.2
Q13287	N-myc-interactor OS=Homo sapiens GN=NMI PE=1 SV=2	75	22	52.8	111.8	113.1	191.4	136.3	159.8	101.2
Q13303	Voltage-gated potassium channel subunit beta-2 OS=Homo sapiens GN=KCNAB2 PE=1 SV=2	71	29	111.4	125.6	130.9	113.8	98.6	101.5	113.5
Q13308	Inactive tyrosine-protein kinase 7 OS=Homo sapiens GN=PTK7 PE=1 SV=2	46	49	97.9	91.8	239.8	170.1	188.7	64.0	30.1
Q13309	S-phase kinase-associated protein 2 OS=Homo sapiens GN=SKP2 PE=1 SV=2	19	8	112.1	168.7	109.4	193.8	90.3	125.6	84.4
Q13310	Polyadenylate-binding protein 4 OS=Homo sapiens GN=PABPC4 PE=1 SV=1	70	55	44.4	65.6	67.1	94.2	148.4	203.7	257.3
Q13332	Receptor-type tyrosine-protein phosphatase S OS=Homo sapiens GN=PTPRS PE=1 SV=3	27	38	51.7	150.2	65.3	230.8	142.7	96.7	104.3
Q13347	Eukaryotic translation initiation factor 3 subunit I OS=Homo sapiens GN=EIF3I PE=1 SV=1	73	22	56.8	110.3	62.4	147.4	104.4	171.8	222.3
Q13356	Peptidyl-prolyl cis-trans isomerase-like 2 OS=Homo sapiens GN=PPIL2 PE=1 SV=1	46	27	138.7	62.7	106.6	46.1	96.1	82.1	80.0
Q13363	C-terminal-binding protein 1 OS=Homo sapiens GN=CTBP1 PE=1 SV=2	34	16	187.8	112.7	169.2	122.5	97.3	106.1	80.2
Q13370	cGMP-inhibited 3',5'-cyclic phosphodiesterase B OS=Homo sapiens GN=PDE3B PE=1 SV=2	26	23	101.8	85.2	194.7	143.3	212.4	97.4	45.9
Q13395	Probable methyltransferase TARBP1 OS=Homo sapiens GN=TARBP1 PE=1 SV=1	17	22	164.9	137.3	145.5	118.1	106.5	96.2	117.2
Q13409	Cytoplasmic dynein 1 intermediate chain 2 OS=Homo sapiens GN=DYNC1I2 PE=1 SV=3	39	23	133.4	80.5	141.6	73.6	107.9	66.3	70.1
Q13416	Origin recognition complex subunit 2 OS=Homo sapiens GN=ORC2 PE=1 SV=2	22	13	135.9	86.2	87.2	61.9	78.8	69.2	78.2
Q13418	Integrin-linked protein kinase OS=Homo sapiens GN=ILK PE=1 SV=2	41	22	119.0	124.5	155.2	167.5	137.7	106.5	74.7
Q13422	DNA-binding protein Ikaros OS=Homo sapiens GN=IKZF1 PE=1 SV=1	45	20	174.0	76.7	113.1	37.6	69.2	33.6	23.0
Q13423	NAD(P) transhydrogenase, mitochondrial OS=Homo sapiens GN=NNT PE=1 SV=3	46	61	222.3	131.7	90.0	22.0	11.7	9.6	6.7
Q13425	Beta-2-syntrophin OS=Homo sapiens GN=SNTB2 PE=1 SV=1	45	23	51.9	145.5	138.4	261.2	148.5	76.9	30.8
Q13426	DNA repair protein XRCC4 OS=Homo sapiens GN=XRCC4 PE=1 SV=2	44	20	195.0	115.5	164.2	94.0	131.0	88.0	98.1
Q13427	Peptidyl-prolyl cis-trans isomerase G OS=Homo sapiens GN=PPIG PE=1 SV=2	30	32	64.9	68.1	53.1	77.1	125.9	227.6	266.2
Q13428	Treacle protein OS=Homo sapiens GN=TCOF1 PE=1 SV=3	56	111	152.5	72.0	102.5	54.1	104.9	73.1	64.9
Q13435	Splicing factor 3B subunit 2 OS=Homo sapiens GN=SF3B2 PE=1 SV=2	55	65	37.1	45.1	43.9	77.0	100.4	162.3	238.1
Q13438	Protein OS-9 OS=Homo sapiens GN=OS9 PE=1 SV=1	41	31	104.9	99.2	181.7	152.9	210.4	94.5	37.9
Q13439	Golgin subfamily A member 4 OS=Homo sapiens GN=GOLGA4 PE=1 SV=1	30	70	181.4	127.2	165.1	101.3	98.7	101.3	99.0
Q13442	28 kDa heat- and acid-stable phosphoprotein OS=Homo sapiens GN=PDAP1 PE=1 SV=1	77	30	67.7	56.8	76.6	80.7	107.7	133.4	182.4
Q13449	Limbic system-associated membrane protein OS=Homo sapiens GN=LSAMP PE=1 SV=2	47	16	67.0	67.8	154.9	128.9	179.5	82.3	58.0
Q13451	Peptidyl-prolyl cis-trans isomerase FKBP5 OS=Homo sapiens GN=FKBP5 PE=1 SV=2	53	28	150.1	132.0	164.0	127.4	103.1	105.2	82.2
Q13459	Unconventional myosin-IXb OS=Homo sapiens GN=MYO9B PE=1 SV=3	29	60	93.3	72.1	96.3	78.2	104.0	150.7	276.0
Q13464	Rho-associated protein kinase 1 OS=Homo sapiens GN=ROCK1 PE=1 SV=1	53	81	107.0	96.2	115.4	94.2	83.1	73.0	73.6
Q13472	DNA topoisomerase 3-alpha OS=Homo sapiens GN=TOP3A PE=1 SV=1	23	19	188.1	161.7	133.1	86.7	87.6	95.0	125.6
Q13492	Phosphatidylinositol-binding clathrin assembly protein OS=Homo sapiens GN=PICALM PE=1 SV=2	32	20	94.7	91.1	214.2	183.8	151.0	82.8	55.2
Q13496	Myotubularin OS=Homo sapiens GN=MTM1 PE=1 SV=2	22	14	34.8	100.7	56.9	156.5	79.9	111.6	92.8
Q13501	Sequestosome-1 OS=Homo sapiens GN=SQSTM1 PE=1 SV=1	44	10	180.8	103.7	243.9	97.0	143.6	74.8	58.5
Q13505	Metaxin-1 OS=Homo sapiens GN=MTX1 PE=1 SV=2	32	16	81.2	277.3	40.3	80.9	24.2	28.7	12.9
Q13510	Acid ceramidase OS=Homo sapiens GN=ASAH1 PE=1 SV=5	31	13	118.5	87.7	197.7	167.2	157.4	85.3	63.2
Q13523	Serine/threonine-protein kinase PRP4 homolog OS=Homo sapiens GN=PRPF4B PE=1 SV=3	43	52	41.7	49.9	57.6	95.1	145.6	242.9	259.2
Q13526	Peptidyl-prolyl cis-trans isomerase NIMA-interacting 1 OS=Homo sapiens GN=PIN1 PE=1 SV=1	71	10	47.1	107.3	48.1	123.6	76.1	120.2	111.8
Q13535	Serine/threonine-protein kinase ATR OS=Homo sapiens GN=ATR PE=1 SV=3	15	35	175.2	122.4	121.7	111.1	148.6	110.7	81.4
Q13547	Histone deacetylase 1 OS=Homo sapiens GN=HDAC1 PE=1 SV=1	55	25	57.0	177.9	52.4	138.1	55.6	90.6	106.9
Q13555	Calcium/calmodulin-dependent protein kinase type II subunit gamma OS=Homo sapiens GN=CAMK2G PE=1 SV=3	32	17	154.8	111.9	123.2	99.3	137.9	152.5	93.9
Q13561	Dynactin subunit 2 OS=Homo sapiens GN=DCTN2 PE=1 SV=4	71	38	122.0	130.3	137.1	141.6	118.9	124.1	100.7
Q13564	NEDD8-activating enzyme E1 regulatory subunit OS=Homo sapiens GN=NAE1 PE=1 SV=1	35	20	187.5	72.6	274.1	81.5	128.7	71.4	44.2
Q13573	SNW domain-containing protein 1 OS=Homo sapiens GN=SNW1 PE=1 SV=1	58	35	59.2	73.4	58.7	91.0	119.2	191.2	279.3
Q13574	Diacylglycerol kinase zeta OS=Homo sapiens GN=DGKZ PE=1 SV=3	30	28	177.2	93.4	164.3	100.8	147.3	96.7	99.6
Q13576	Ras GTPase-activating-like protein IQGAP2 OS=Homo sapiens GN=IQGAP2 PE=1 SV=4	55	102	95.2	91.4	169.8	141.8	107.1	60.9	57.0
Q13586	Stromal interaction molecule 1 OS=Homo sapiens GN=STIM1 PE=1 SV=3	55	44	44.9	131.1	111.2	210.5	183.3	132.3	63.3
Q13588	GRB2-related adapter protein OS=Homo sapiens GN=GRAP PE=1 SV=1	52	9	151.6	118.6	190.3	129.8	131.5	90.2	62.5
Q13595	Transformer-2 protein homolog alpha OS=Homo sapiens GN=TRA2A PE=1 SV=1	56	17	43.7	73.0	40.6	99.5	109.2	224.1	302.2
Q13596	Sorting nexin-1 OS=Homo sapiens GN=SNX1 PE=1 SV=3	44	23	156.4	111.1	183.0	135.5	110.2	109.2	77.5
Q13601	KRR1 small subunit processome component homolog OS=Homo sapiens GN=KRR1 PE=1 SV=4	42	22	35.6	64.4	44.3	96.2	132.0	258.7	266.0
Q13608	Peroxisome assembly factor 2 OS=Homo sapiens GN=PEX6 PE=1 SV=2	32	23	60.4	168.6	113.6	232.0	175.4	84.5	33.9
Q13610	Periodic tryptophan protein 1 homolog OS=Homo sapiens GN=PWP1 PE=1 SV=1	27	15	103.6	90.1	102.7	98.4	121.5	177.2	214.9
Q13613	Myotubularin-related protein 1 OS=Homo sapiens GN=MTMR1 PE=1 SV=4	30	18	166.8	99.4	175.5	127.8	133.5	92.5	91.2
Q13616	Cullin-1 OS=Homo sapiens GN=CUL1 PE=1 SV=2	42	38	101.2	93.8	100.2	95.3	108.0	113.4	152.4
Q13617	Cullin-2 OS=Homo sapiens GN=CUL2 PE=1 SV=2	47	35	94.3	114.1	83.4	124.9	114.8	158.6	204.8
Q13618	Cullin-3 OS=Homo sapiens GN=CUL3 PE=1 SV=2	57	50	78.7	76.1	84.4	91.3	94.5	105.9	133.2
Q13619	Cullin-4A OS=Homo sapiens GN=CUL4A PE=1 SV=3	37	33	149.5	118.1	128.5	106.0	114.5	114.1	142.0
Q13620	Cullin-4B OS=Homo sapiens GN=CUL4B PE=1 SV=4	36	34	192.7	101.0	157.1	99.7	111.9	104.8	117.6
Q13625	Apoptosis-stimulating of p53 protein 2 OS=Homo sapiens GN=TP53BP2 PE=1 SV=2	26	26	127.5	106.9	131.6	110.0	131.3	122.4	143.2
Q13627	Dual specificity tyrosine-phosphorylation-regulated kinase 1A OS=Homo sapiens GN=DYRK1A PE=1 SV=2	30	20	99.7	120.4	127.6	152.3	124.3	128.2	139.6
Q13630	GDP-L-fucose synthase OS=Homo sapiens GN=TSTA3 PE=1 SV=1	27	9	238.6	97.5	230.5	99.7	100.8	79.9	46.1
Q13642	Four and a half LIM domains protein 1 OS=Homo sapiens GN=FHL1 PE=1 SV=4	33	11	146.6	111.8	127.9	126.4	120.1	127.1	112.0
Q13685	Angio-associated migratory cell protein OS=Homo sapiens GN=AAMP PE=1 SV=2	20	8	242.2	91.1	200.3	113.2	109.2	85.9	58.3
Q13724	Mannosyl-oligosaccharide glucosidase OS=Homo sapiens GN=MOGS PE=1 SV=5	38	30	64.1	78.8	130.1	134.9	162.9	66.5	20.0
Q13740	CD166 antigen OS=Homo sapiens GN=ALCAM PE=1 SV=2	49	30	117.3	103.3	238.5	163.1	163.5	62.9	47.0
Q13765	Nascent polypeptide-associated complex subunit alpha OS=Homo sapiens GN=NACA PE=1 SV=1	39	9	78.8	50.5	97.8	85.1	107.8	125.4	89.1
Q13769	THO complex subunit 5 homolog OS=Homo sapiens GN=THOC5 PE=1 SV=2	41	36	81.3	60.9	82.3	71.3	146.2	172.2	150.0
Q13795	ADP-ribosylation factor-related protein 1 OS=Homo sapiens GN=ARFRP1 PE=1 SV=1	36	7	113.0	70.4	250.9	126.0	177.6	90.8	64.3
Q13813	Spectrin alpha chain, non-erythrocytic 1 OS=Homo sapiens GN=SPTAN1 PE=1 SV=3	80	261	61.8	123.4	134.6	205.2	112.1	91.3	72.2
Q13823	Nucleolar GTP-binding protein 2 OS=Homo sapiens GN=GNL2 PE=1 SV=1	39	36	52.5	52.8	52.3	64.9	87.0	138.0	401.1
Q13838	Spliceosome RNA helicase DDX39B OS=Homo sapiens GN=DDX39B PE=1 SV=1	50	28	59.0	111.0	77.0	148.8	105.7	191.2	199.2
Q13867	Bleomycin hydrolase OS=Homo sapiens GN=BLMH PE=1 SV=1	35	21	71.9	141.8	82.7	176.1	80.1	143.3	189.7
Q13868	Exosome complex component RRP4 OS=Homo sapiens GN=EXOSC2 PE=1 SV=2	44	12	76.6	73.3	91.3	99.2	143.1	188.9	214.0
Q13884	Beta-1-syntrophin OS=Homo sapiens GN=SNTB1 PE=1 SV=3	40	25	72.3	105.1	174.3	178.1	142.9	48.9	21.5
Q13889	General transcription factor IIH subunit 3 OS=Homo sapiens GN=GTF2H3 PE=1 SV=2	26	8	127.5	112.7	78.3	93.7	119.5	165.5	180.8
Q13895	Bystin OS=Homo sapiens GN=BYSL PE=1 SV=3	60	30	108.8	91.6	105.0	82.3	119.0	128.6	236.8
Q13907	Isopentenyl-diphosphate Delta-isomerase 1 OS=Homo sapiens GN=IDI1 PE=1 SV=2	25	6	229.5	145.7	164.6	97.3	72.7	97.6	70.5
Q13948	Protein CASP OS=Homo sapiens GN=CUX1 PE=1 SV=2	60	50	104.8	98.2	269.4	135.4	161.7	73.4	43.5
Q13951	Core-binding factor subunit beta OS=Homo sapiens GN=CBFB PE=1 SV=2	55	16	100.9	85.5	71.4	69.3	68.6	85.8	80.0
Q14004	Cyclin-dependent kinase 13 OS=Homo sapiens GN=CDK13 PE=1 SV=2	36	54	71.8	59.6	87.1	85.8	144.4	156.1	165.1
Q14005	Pro-interleukin-16 OS=Homo sapiens GN=IL16 PE=1 SV=4	20	23	126.5	97.2	241.5	127.3	129.5	72.8	87.5
Q14008	Cytoskeleton-associated protein 5 OS=Homo sapiens GN=CKAP5 PE=1 SV=3	59	132	121.0	92.7	106.0	88.7	126.7	131.9	152.8
Q14011	Cold-inducible RNA-binding protein OS=Homo sapiens GN=CIRBP PE=1 SV=1	57	12	20.5	53.6	19.9	107.9	135.6	230.5	306.1
Q14019	Coactosin-like protein OS=Homo sapiens GN=COTL1 PE=1 SV=3	66	17	112.5	87.2	131.5	118.2	87.6	92.6	85.9
Q14103	Heterogeneous nuclear ribonucleoprotein D0 OS=Homo sapiens GN=HNRNPD PE=1 SV=1	55	37	38.7	42.9	43.2	77.9	121.1	204.6	281.4
Q14114	Low-density lipoprotein receptor-related protein 8 OS=Homo sapiens GN=LRP8 PE=1 SV=4	25	24	61.2	54.4	122.7	100.8	157.5	109.9	93.4
Q14118	Dystroglycan OS=Homo sapiens GN=DAG1 PE=1 SV=2	22	17	40.6	143.2	94.2	228.4	101.4	122.6	130.7
Q14126	Desmoglein-2 OS=Homo sapiens GN=DSG2 PE=1 SV=2	46	37	93.4	101.9	198.8	167.2	182.8	68.6	53.8
Q14137	Ribosome biogenesis protein BOP1 OS=Homo sapiens GN=BOP1 PE=1 SV=2	31	24	86.8	51.9	68.0	45.4	53.0	73.2	71.7
Q14139	Ubiquitin conjugation factor E4 A OS=Homo sapiens GN=UBE4A PE=1 SV=2	24	27	109.0	103.6	178.2	169.9	173.5	103.2	54.5
Q14141	Septin-6 OS=Homo sapiens GN=SEPT6 PE=1 SV=4	63	41	76.4	120.6	157.9	237.8	155.1	76.1	43.1
Q14145	Kelch-like ECH-associated protein 1 OS=Homo sapiens GN=KEAP1 PE=1 SV=2	24	14	141.4	140.2	140.9	128.6	100.1	114.4	95.8
Q14151	Scaffold attachment factor B2 OS=Homo sapiens GN=SAFB2 PE=1 SV=1	38	46	70.4	53.9	91.9	66.9	139.0	212.1	250.7
Q14152	Eukaryotic translation initiation factor 3 subunit A OS=Homo sapiens GN=EIF3A PE=1 SV=1	59	108	36.8	70.1	43.9	106.1	84.8	134.5	156.1
Q14155	Rho guanine nucleotide exchange factor 7 OS=Homo sapiens GN=ARHGEF7 PE=1 SV=2	34	29	118.9	97.2	148.7	127.1	112.5	128.3	146.6
Q14156	Protein EFR3 homolog A OS=Homo sapiens GN=EFR3A PE=1 SV=2	29	22	107.9	106.3	198.6	178.8	176.8	77.2	45.5
Q14157	Ubiquitin-associated protein 2-like OS=Homo sapiens GN=UBAP2L PE=1 SV=2	45	47	43.0	44.0	63.0	86.1	193.4	239.1	207.4
Q14160	Protein scribble homolog OS=Homo sapiens GN=SCRIB PE=1 SV=4	41	60	88.3	85.6	183.4	139.7	134.6	48.7	29.5
Q14161	ARF GTPase-activating protein GIT2 OS=Homo sapiens GN=GIT2 PE=1 SV=2	55	39	139.5	86.2	192.8	109.1	155.0	100.9	94.3
Q14165	Malectin OS=Homo sapiens GN=MLEC PE=1 SV=1	59	21	41.6	115.1	102.8	218.6	173.5	121.5	32.0
Q14166	Tubulin--tyrosine ligase-like protein 12 OS=Homo sapiens GN=TTLL12 PE=1 SV=2	42	28	151.4	159.7	147.3	149.8	96.4	92.7	81.6
Q14168	MAGUK p55 subfamily member 2 OS=Homo sapiens GN=MPP2 PE=1 SV=3	40	23	85.9	124.1	209.9	187.8	154.6	66.9	37.6
Q14181	DNA polymerase alpha subunit B OS=Homo sapiens GN=POLA2 PE=1 SV=2	19	11	164.9	114.5	140.7	130.1	110.8	103.8	101.8
Q14191	Werner syndrome ATP-dependent helicase OS=Homo sapiens GN=WRN PE=1 SV=2	27	37	124.7	111.1	170.1	71.9	126.0	119.2	133.0
Q14192	Four and a half LIM domains protein 2 OS=Homo sapiens GN=FHL2 PE=1 SV=3	44	12	135.5	133.8	123.0	144.3	116.7	113.1	112.9
Q14203	Dynactin subunit 1 OS=Homo sapiens GN=DCTN1 PE=1 SV=3	57	79	101.5	95.5	105.4	107.6	89.1	77.7	81.9
Q14204	Cytoplasmic dynein 1 heavy chain 1 OS=Homo sapiens GN=DYNC1H1 PE=1 SV=5	54	275	98.8	109.0	116.0	116.2	96.0	88.9	105.1
Q14232	Translation initiation factor eIF-2B subunit alpha OS=Homo sapiens GN=EIF2B1 PE=1 SV=1	49	14	117.9	95.5	103.8	137.5	135.0	150.6	138.9
Q14240	Eukaryotic initiation factor 4A-II OS=Homo sapiens GN=EIF4A2 PE=1 SV=2	69	30	35.6	100.1	49.9	134.8	99.3	203.4	183.4
Q14241	Transcription elongation factor B polypeptide 3 OS=Homo sapiens GN=TCEB3 PE=1 SV=2	49	50	69.9	52.9	74.7	82.2	119.6	143.0	209.1
Q14247	Src substrate cortactin OS=Homo sapiens GN=CTTN PE=1 SV=2	60	37	93.7	81.7	113.3	113.8	72.7	76.3	58.4
Q14254	Flotillin-2 OS=Homo sapiens GN=FLOT2 PE=1 SV=2	71	36	66.4	120.2	187.4	208.7	168.4	75.9	45.6
Q14257	Reticulocalbin-2 OS=Homo sapiens GN=RCN2 PE=1 SV=1	60	20	52.1	104.8	103.5	195.1	150.4	91.4	27.1
Q14258	E3 ubiquitin/ISG15 ligase TRIM25 OS=Homo sapiens GN=TRIM25 PE=1 SV=2	47	32	65.8	85.6	84.5	105.3	131.4	180.9	225.2
Q14289	Protein-tyrosine kinase 2-beta OS=Homo sapiens GN=PTK2B PE=1 SV=2	29	26	152.0	119.8	132.3	120.0	117.6	132.8	118.3
Q14318	Peptidyl-prolyl cis-trans isomerase FKBP8 OS=Homo sapiens GN=FKBP8 PE=1 SV=2	57	23	88.7	125.1	108.5	137.5	136.7	90.1	30.3
Q14320	Protein FAM50A OS=Homo sapiens GN=FAM50A PE=1 SV=2	35	16	123.1	89.4	121.6	99.0	129.1	143.1	151.0
Q14331	Protein FRG1 OS=Homo sapiens GN=FRG1 PE=1 SV=1	51	17	95.1	83.0	97.6	98.3	140.2	164.9	205.0
Q14344	Guanine nucleotide-binding protein subunit alpha-13 OS=Homo sapiens GN=GNA13 PE=1 SV=2	59	27	46.8	134.5	139.3	259.4	140.9	88.5	48.7
Q14353	Guanidinoacetate N-methyltransferase OS=Homo sapiens GN=GAMT PE=1 SV=1	39	8	13.7	126.9	29.5	271.5	47.3	215.8	199.1
Q14376	UDP-glucose 4-epimerase OS=Homo sapiens GN=GALE PE=1 SV=2	33	10	124.1	77.9	126.9	85.2	72.9	79.8	110.8
Q14444	Caprin-1 OS=Homo sapiens GN=CAPRIN1 PE=1 SV=2	39	34	35.9	40.1	53.8	87.4	179.7	249.4	232.4
Q14493	Histone RNA hairpin-binding protein OS=Homo sapiens GN=SLBP PE=1 SV=1	43	18	95.5	63.5	90.7	94.9	129.5	159.1	236.1
Q14498	RNA-binding protein 39 OS=Homo sapiens GN=RBM39 PE=1 SV=2	55	29	50.0	65.2	58.1	97.2	134.4	213.9	262.3
Q14517	Protocadherin Fat 1 OS=Homo sapiens GN=FAT1 PE=1 SV=2	17	71	86.8	84.9	154.3	137.1	158.9	77.8	37.6
Q14527	Helicase-like transcription factor OS=Homo sapiens GN=HLTF PE=1 SV=2	55	64	51.0	65.3	51.9	67.8	83.1	98.1	259.2
Q14534	Squalene monooxygenase OS=Homo sapiens GN=SQLE PE=1 SV=3	39	17	98.2	79.6	207.6	139.8	202.4	108.6	40.1
Q14554	Protein disulfide-isomerase A5 OS=Homo sapiens GN=PDIA5 PE=1 SV=1	46	32	93.6	119.2	150.1	196.9	181.3	105.2	37.5
Q14558	Phosphoribosyl pyrophosphate synthase-associated protein 1 OS=Homo sapiens GN=PRPSAP1 PE=1 SV=2	46	14	30.7	164.4	45.1	196.8	72.1	164.9	201.5
Q14562	ATP-dependent RNA helicase DHX8 OS=Homo sapiens GN=DHX8 PE=1 SV=1	39	48	67.7	36.1	83.6	58.2	188.5	178.3	185.9
Q14566	DNA replication licensing factor MCM6 OS=Homo sapiens GN=MCM6 PE=1 SV=1	55	61	135.5	135.0	124.4	125.7	86.4	99.3	92.5
Q14571	Inositol 1,4,5-trisphosphate receptor type 2 OS=Homo sapiens GN=ITPR2 PE=1 SV=2	34	100	78.2	104.2	153.5	172.3	191.5	105.4	39.0
Q14573	Inositol 1,4,5-trisphosphate receptor type 3 OS=Homo sapiens GN=ITPR3 PE=1 SV=2	28	68	89.4	107.5	185.5	167.7	191.0	94.6	43.3
Q14642	Type I inositol 1,4,5-trisphosphate 5-phosphatase OS=Homo sapiens GN=INPP5A PE=1 SV=1	20	10	109.0	95.1	241.6	159.5	186.5	71.2	32.4
Q14643	Inositol 1,4,5-trisphosphate receptor type 1 OS=Homo sapiens GN=ITPR1 PE=1 SV=3	30	76	79.7	73.6	164.8	113.3	156.7	75.8	37.5
Q14644	Ras GTPase-activating protein 3 OS=Homo sapiens GN=RASA3 PE=1 SV=3	53	44	82.0	113.9	185.2	191.6	170.3	71.4	49.4
Q14651	Plastin-1 OS=Homo sapiens GN=PLS1 PE=1 SV=2	37	21	148.7	81.5	161.3	110.0	106.8	92.5	72.2
Q14669	E3 ubiquitin-protein ligase TRIP12 OS=Homo sapiens GN=TRIP12 PE=1 SV=1	31	52	125.6	69.2	110.3	70.4	95.3	84.1	79.0
Q14671	Pumilio homolog 1 OS=Homo sapiens GN=PUM1 PE=1 SV=3	36	40	52.9	50.6	66.7	92.9	153.8	221.9	231.4
Q14676	Mediator of DNA damage checkpoint protein 1 OS=Homo sapiens GN=MDC1 PE=1 SV=3	36	49	181.3	74.3	83.7	44.2	82.8	72.3	75.4
Q14677	Clathrin interactor 1 OS=Homo sapiens GN=CLINT1 PE=1 SV=1	44	36	78.7	68.6	113.4	90.6	169.8	155.9	190.7
Q14680	Maternal embryonic leucine zipper kinase OS=Homo sapiens GN=MELK PE=1 SV=3	30	18	116.6	118.8	165.1	121.7	135.0	105.8	112.6
Q14683	Structural maintenance of chromosomes protein 1A OS=Homo sapiens GN=SMC1A PE=1 SV=2	60	92	110.9	129.0	67.5	74.1	83.1	103.1	105.1
Q14684	Ribosomal RNA processing protein 1 homolog B OS=Homo sapiens GN=RRP1B PE=1 SV=3	56	41	67.0	89.5	66.1	100.0	126.7	204.8	229.1
Q14687	Genetic suppressor element 1 OS=Homo sapiens GN=GSE1 PE=1 SV=3	30	30	128.2	91.8	136.5	102.3	121.9	138.5	163.4
Q14690	Protein RRP5 homolog OS=Homo sapiens GN=PDCD11 PE=1 SV=3	27	50	132.2	76.6	93.2	62.1	106.1	111.4	93.2
Q14691	DNA replication complex GINS protein PSF1 OS=Homo sapiens GN=GINS1 PE=1 SV=1	50	11	140.4	113.9	163.7	153.6	87.1	114.5	103.0
Q14692	Ribosome biogenesis protein BMS1 homolog OS=Homo sapiens GN=BMS1 PE=1 SV=1	25	33	90.1	80.8	82.0	97.6	118.4	164.1	251.7
Q14694	Ubiquitin carboxyl-terminal hydrolase 10 OS=Homo sapiens GN=USP10 PE=1 SV=2	64	41	51.7	47.8	70.3	82.0	154.3	194.3	156.1
Q14696	LDLR chaperone MESD OS=Homo sapiens GN=MESDC2 PE=1 SV=2	57	16	62.6	119.3	123.1	215.0	185.6	122.0	35.1
Q14697	Neutral alpha-glucosidase AB OS=Homo sapiens GN=GANAB PE=1 SV=3	55	52	46.8	134.4	96.4	239.9	140.8	105.2	34.7
Q14699	Raftlin OS=Homo sapiens GN=RFTN1 PE=1 SV=4	55	36	89.5	111.8	226.7	189.3	168.6	67.1	30.2
Q14738	Serine/threonine-protein phosphatase 2A 56 kDa regulatory subunit delta isoform OS=Homo sapiens GN=PPP2R5D PE=1 SV=1	39	30	155.9	112.1	168.2	81.9	112.0	54.4	96.4
Q14739	Lamin-B receptor OS=Homo sapiens GN=LBR PE=1 SV=2	28	26	56.2	131.8	80.4	173.3	135.9	110.3	34.0
Q14746	Conserved oligomeric Golgi complex subunit 2 OS=Homo sapiens GN=COG2 PE=1 SV=1	29	21	121.3	161.3	135.6	154.7	103.5	95.9	103.7
Q14761	Protein tyrosine phosphatase receptor type C-associated protein OS=Homo sapiens GN=PTPRCAP PE=1 SV=1	25	5	70.6	101.9	188.1	205.4	163.6	74.2	49.5
Q14764	Major vault protein OS=Homo sapiens GN=MVP PE=1 SV=4	34	25	84.1	53.1	119.2	75.9	159.3	152.5	218.3
Q14789	Golgin subfamily B member 1 OS=Homo sapiens GN=GOLGB1 PE=1 SV=2	69	231	61.5	112.3	155.4	180.6	126.4	96.1	74.4
Q14790	Caspase-8 OS=Homo sapiens GN=CASP8 PE=1 SV=1	43	17	188.2	123.1	180.0	121.9	102.6	96.3	73.8
Q14807	Kinesin-like protein KIF22 OS=Homo sapiens GN=KIF22 PE=1 SV=5	35	20	117.5	111.9	84.0	66.2	64.0	61.6	52.8
Q14839	Chromodomain-helicase-DNA-binding protein 4 OS=Homo sapiens GN=CHD4 PE=1 SV=2	39	73	136.7	135.7	102.1	103.9	118.4	130.1	163.2
Q14847	LIM and SH3 domain protein 1 OS=Homo sapiens GN=LASP1 PE=1 SV=2	61	20	91.8	122.9	145.7	203.9	130.3	98.8	89.3
Q14849	StAR-related lipid transfer protein 3 OS=Homo sapiens GN=STARD3 PE=1 SV=2	19	9	50.8	111.7	139.3	209.3	162.3	116.1	89.5
Q14966	Zinc finger protein 638 OS=Homo sapiens GN=ZNF638 PE=1 SV=2	38	72	106.3	71.0	90.7	75.1	142.7	151.0	162.6
Q14974	Importin subunit beta-1 OS=Homo sapiens GN=KPNB1 PE=1 SV=2	41	37	113.9	73.8	111.4	93.8	95.9	85.0	82.7
Q14978	Nucleolar and coiled-body phosphoprotein 1 OS=Homo sapiens GN=NOLC1 PE=1 SV=2	72	61	123.0	62.1	90.2	65.2	99.9	96.0	100.4
Q14980	Nuclear mitotic apparatus protein 1 OS=Homo sapiens GN=NUMA1 PE=1 SV=2	62	134	137.5	79.5	92.7	70.0	103.8	106.2	113.9
Q14997	Proteasome activator complex subunit 4 OS=Homo sapiens GN=PSME4 PE=1 SV=2	11	19	159.4	84.0	152.4	101.0	116.1	102.6	160.6
Q14BN4	Sarcolemmal membrane-associated protein OS=Homo sapiens GN=SLMAP PE=1 SV=1	57	52	107.5	98.7	179.8	139.5	195.2	105.7	49.6
Q14C86	GTPase-activating protein and VPS9 domain-containing protein 1 OS=Homo sapiens GN=GAPVD1 PE=1 SV=2	30	36	146.1	107.4	172.1	136.2	123.3	106.8	81.9
Q14CB8	Rho GTPase-activating protein 19 OS=Homo sapiens GN=ARHGAP19 PE=1 SV=1	45	22	128.1	98.0	166.3	99.7	171.7	110.6	122.3
Q14CX7	N-alpha-acetyltransferase 25, NatB auxiliary subunit OS=Homo sapiens GN=NAA25 PE=1 SV=1	35	29	65.6	57.9	88.9	101.4	163.5	235.9	185.5
Q15003	Condensin complex subunit 2 OS=Homo sapiens GN=NCAPH PE=1 SV=3	46	38	121.4	88.2	118.4	89.9	93.0	95.5	152.3
Q15004	PCNA-associated factor OS=Homo sapiens GN=KIAA0101 PE=1 SV=1	80	11	92.4	130.5	62.2	123.3	86.1	141.8	221.1
Q15005	Signal peptidase complex subunit 2 OS=Homo sapiens GN=SPCS2 PE=1 SV=3	61	22	140.0	71.9	217.8	119.9	221.0	79.7	27.0
Q15006	ER membrane protein complex subunit 2 OS=Homo sapiens GN=EMC2 PE=1 SV=1	47	15	112.4	80.0	196.5	141.8	249.6	80.0	23.4
Q15007	Pre-mRNA-splicing regulator WTAP OS=Homo sapiens GN=WTAP PE=1 SV=2	57	25	88.2	63.0	107.5	88.8	135.1	168.0	231.6
Q15008	26S proteasome non-ATPase regulatory subunit 6 OS=Homo sapiens GN=PSMD6 PE=1 SV=1	49	28	102.5	147.7	124.5	144.7	88.8	129.5	139.9
Q15018	BRISC complex subunit Abro1 OS=Homo sapiens GN=FAM175B PE=1 SV=2	51	18	178.5	100.6	172.0	124.2	107.6	106.0	83.9
Q15019	Septin-2 OS=Homo sapiens GN=SEPT2 PE=1 SV=1	70	27	64.8	108.3	151.4	189.5	111.6	58.7	37.5
Q15020	Squamous cell carcinoma antigen recognized by T-cells 3 OS=Homo sapiens GN=SART3 PE=1 SV=1	46	48	159.3	88.2	148.1	105.7	119.9	118.2	140.7
Q15021	Condensin complex subunit 1 OS=Homo sapiens GN=NCAPD2 PE=1 SV=3	50	63	95.3	103.5	91.2	102.0	88.2	110.0	170.3
Q15022	Polycomb protein SUZ12 OS=Homo sapiens GN=SUZ12 PE=1 SV=3	28	16	219.3	147.3	118.2	92.8	101.3	92.5	105.5
Q15027	Arf-GAP with coiled-coil, ANK repeat and PH domain-containing protein 1 OS=Homo sapiens GN=ACAP1 PE=1 SV=1	64	41	91.3	143.0	89.3	140.6	106.9	119.0	124.5
Q15029	116 kDa U5 small nuclear ribonucleoprotein component OS=Homo sapiens GN=EFTUD2 PE=1 SV=1	74	65	80.3	74.1	88.4	95.3	136.1	177.4	226.9
Q15031	Probable leucine--tRNA ligase, mitochondrial OS=Homo sapiens GN=LARS2 PE=1 SV=2	47	40	176.6	117.9	67.1	15.8	6.1	5.0	1.9
Q15032	R3H domain-containing protein 1 OS=Homo sapiens GN=R3HDM1 PE=1 SV=3	21	21	96.4	64.7	120.8	84.0	147.9	151.0	196.8
Q15036	Sorting nexin-17 OS=Homo sapiens GN=SNX17 PE=1 SV=1	49	21	95.5	98.5	148.0	126.3	123.7	90.2	80.3
Q15041	ADP-ribosylation factor-like protein 6-interacting protein 1 OS=Homo sapiens GN=ARL6IP1 PE=1 SV=2	15	4	21.6	99.0	38.9	177.6	129.3	113.8	76.9
Q15042	Rab3 GTPase-activating protein catalytic subunit OS=Homo sapiens GN=RAB3GAP1 PE=1 SV=3	35	33	128.1	109.1	149.6	104.4	109.6	81.4	75.0
Q15043	Zinc transporter ZIP14 OS=Homo sapiens GN=SLC39A14 PE=1 SV=3	11	5	55.4	47.6	132.4	81.0	163.8	127.0	85.7
Q15046	Lysine--tRNA ligase OS=Homo sapiens GN=KARS PE=1 SV=3	55	45	66.0	99.1	68.1	99.2	88.8	114.9	231.3
Q15050	Ribosome biogenesis regulatory protein homolog OS=Homo sapiens GN=RRS1 PE=1 SV=2	47	24	83.0	80.4	60.4	92.0	119.7	214.6	237.9
Q15052	Rho guanine nucleotide exchange factor 6 OS=Homo sapiens GN=ARHGEF6 PE=1 SV=2	52	40	109.1	92.5	103.2	110.0	99.8	83.5	95.1
Q15054	DNA polymerase delta subunit 3 OS=Homo sapiens GN=POLD3 PE=1 SV=2	44	23	189.2	80.6	189.7	81.5	125.8	95.3	127.4
Q15056	Eukaryotic translation initiation factor 4H OS=Homo sapiens GN=EIF4H PE=1 SV=5	52	17	56.2	72.0	73.7	102.4	97.2	123.2	124.1
Q15057	Arf-GAP with coiled-coil, ANK repeat and PH domain-containing protein 2 OS=Homo sapiens GN=ACAP2 PE=1 SV=3	43	33	108.4	73.3	139.2	89.3	86.1	59.0	45.1
Q15058	Kinesin-like protein KIF14 OS=Homo sapiens GN=KIF14 PE=1 SV=1	49	74	62.0	117.6	72.5	95.7	96.6	129.7	118.6
Q15061	WD repeat-containing protein 43 OS=Homo sapiens GN=WDR43 PE=1 SV=3	26	17	77.3	126.0	48.9	109.7	122.5	208.7	191.6
Q15067	Peroxisomal acyl-coenzyme A oxidase 1 OS=Homo sapiens GN=ACOX1 PE=1 SV=3	63	36	56.5	105.4	130.4	209.0	169.9	66.1	14.5
Q15070	Mitochondrial inner membrane protein OXA1L OS=Homo sapiens GN=OXA1L PE=1 SV=3	19	9	71.6	327.9	44.6	63.8	16.6	20.7	15.7
Q15075	Early endosome antigen 1 OS=Homo sapiens GN=EEA1 PE=1 SV=2	40	55	160.1	109.2	164.4	126.9	113.5	100.4	93.0
Q15084	Protein disulfide-isomerase A6 OS=Homo sapiens GN=PDIA6 PE=1 SV=1	64	30	50.6	96.9	117.4	210.5	209.4	110.8	29.5
Q15102	Platelet-activating factor acetylhydrolase IB subunit gamma OS=Homo sapiens GN=PAFAH1B3 PE=1 SV=1	40	12	80.4	122.0	88.0	137.5	71.4	94.5	79.4
Q15120	[Pyruvate dehydrogenase (acetyl-transferring)] kinase isozyme 3, mitochondrial OS=Homo sapiens GN=PDK3 PE=1 SV=1	46	22	99.4	95.2	46.0	13.7	4.1	3.6	1.0
Q15126	Phosphomevalonate kinase OS=Homo sapiens GN=PMVK PE=1 SV=3	60	11	223.1	112.2	202.5	128.6	112.5	81.9	46.1
Q15149	Plectin OS=Homo sapiens GN=PLEC PE=1 SV=3	63	355	97.0	103.2	136.8	125.7	101.5	85.0	92.8
Q15154	Pericentriolar material 1 protein OS=Homo sapiens GN=PCM1 PE=1 SV=4	54	107	84.0	94.7	72.9	88.9	89.4	114.7	200.3
Q15181	Inorganic pyrophosphatase OS=Homo sapiens GN=PPA1 PE=1 SV=2	72	21	127.3	130.9	124.3	163.6	93.9	126.2	102.2
Q15185	Prostaglandin E synthase 3 OS=Homo sapiens GN=PTGES3 PE=1 SV=1	38	8	118.8	165.6	111.6	188.7	104.5	111.1	102.5
Q15233	Non-POU domain-containing octamer-binding protein OS=Homo sapiens GN=NONO PE=1 SV=4	77	58	34.8	75.1	39.7	108.2	125.2	231.6	268.9
Q15257	Serine/threonine-protein phosphatase 2A activator OS=Homo sapiens GN=PPP2R4 PE=1 SV=3	40	12	116.2	104.9	146.5	151.7	113.7	125.1	111.2
Q15262	Receptor-type tyrosine-protein phosphatase kappa OS=Homo sapiens GN=PTPRK PE=1 SV=2	28	30	46.3	123.9	69.9	203.6	157.3	132.4	137.9
Q15269	Periodic tryptophan protein 2 homolog OS=Homo sapiens GN=PWP2 PE=2 SV=2	38	33	104.1	98.4	81.5	97.2	132.7	190.9	186.3
[truncated: 2,174 more rows]
