# Supplementary material for: Comparative Analysis of T-Cell Spatial Proteomics and the Influence of HIV Expression
Source: Mol Cell Proteomics. 2022 Jan 8;21(3):100194. doi: 10.1016/j.mcpro.2022.100194 (PMC8956815; doi:10.1016/j.mcpro.2022.100194)
Supplement: dNef2_IndC [file mmc10.csv]

UniProt Accession	Description	Coverage [%]	# Peptides	3K	5.4K	12.2K	24K	78.4K	110K	195.5K
A0AVT1	Ubiquitin-like modifier-activating enzyme 6 OS=Homo sapiens GN=UBA6 PE=1 SV=1	40	44	134.9	131.0	119.8	132.7	85.1	120.1	82.5
A0FGR8	Extended synaptotagmin-2 OS=Homo sapiens GN=ESYT2 PE=1 SV=1	53	51	65.2	101.0	159.7	187.0	176.5	76.5	53.3
A0JLT2	Mediator of RNA polymerase II transcription subunit 19 OS=Homo sapiens GN=MED19 PE=1 SV=2	43	6	74.1	62.0	68.0	78.5	149.4	164.4	120.3
A0PJZ3	Glucoside xylosyltransferase 2 OS=Homo sapiens GN=GXYLT2 PE=2 SV=2	16	5	37.2	106.2	154.1	183.8	121.7	74.1	41.1
A1L020	RNA-binding protein MEX3A OS=Homo sapiens GN=MEX3A PE=1 SV=1	40	14	85.8	75.3	96.4	103.4	138.5	209.9	181.5
A1L0T0	Acetolactate synthase-like protein OS=Homo sapiens GN=ILVBL PE=1 SV=2	50	26	87.6	96.3	157.9	181.2	210.3	93.6	50.0
A1X283	SH3 and PX domain-containing protein 2B OS=Homo sapiens GN=SH3PXD2B PE=1 SV=3	24	18	110.1	106.2	98.2	113.8	125.9	132.5	199.6
A2RRP1	Neuroblastoma-amplified sequence OS=Homo sapiens GN=NBAS PE=1 SV=2	42	96	76.1	87.1	139.1	180.4	209.7	91.0	55.2
A2VDJ0	Transmembrane protein 131-like OS=Homo sapiens GN=KIAA0922 PE=1 SV=2	26	45	67.8	113.0	117.7	172.3	220.8	87.4	83.9
A3KMH1	von Willebrand factor A domain-containing protein 8 OS=Homo sapiens GN=VWA8 PE=1 SV=2	49	89	224.3	198.4	154.2	109.3	77.1	34.4	17.8
A3KN83	Protein strawberry notch homolog 1 OS=Homo sapiens GN=SBNO1 PE=1 SV=1	26	27	85.9	97.6	107.9	98.8	93.8	130.9	148.1
A4D1E9	GTP-binding protein 10 OS=Homo sapiens GN=GTPBP10 PE=1 SV=1	42	16	252.4	245.3	99.2	32.9	11.6	10.5	9.3
A4D1P6	WD repeat-containing protein 91 OS=Homo sapiens GN=WDR91 PE=1 SV=2	20	16	94.5	123.3	124.1	129.6	136.9	94.9	156.4
A5YKK6	CCR4-NOT transcription complex subunit 1 OS=Homo sapiens GN=CNOT1 PE=1 SV=2	48	111	47.6	56.4	76.7	102.2	161.6	156.1	144.3
A6NDG6	Phosphoglycolate phosphatase OS=Homo sapiens GN=PGP PE=1 SV=1	45	14	80.5	89.3	100.0	104.1	70.7	121.9	116.3
A6NHR9	Structural maintenance of chromosomes flexible hinge domain-containing protein 1 OS=Homo sapiens GN=SMCHD1 PE=1 SV=2	41	83	114.2	88.9	95.7	77.2	89.1	102.7	146.1
A6NIH7	Protein unc-119 homolog B OS=Homo sapiens GN=UNC119B PE=1 SV=1	52	11	121.9	118.7	133.6	128.1	114.6	148.7	117.1
A8MVW0	Protein FAM171A2 OS=Homo sapiens GN=FAM171A2 PE=1 SV=1	46	26	70.9	125.1	172.6	198.3	180.4	78.0	41.7
B0I1T2	Unconventional myosin-Ig OS=Homo sapiens GN=MYO1G PE=1 SV=2	64	66	72.6	106.0	193.5	213.2	161.2	62.1	23.3
O00115	Deoxyribonuclease-2-alpha OS=Homo sapiens GN=DNASE2 PE=1 SV=2	20	8	68.4	73.0	113.8	120.2	96.4	51.7	76.6
O00116	Alkyldihydroxyacetonephosphate synthase, peroxisomal OS=Homo sapiens GN=AGPS PE=1 SV=1	62	39	72.6	105.4	145.0	195.8	196.3	45.7	30.4
O00139	Kinesin-like protein KIF2A OS=Homo sapiens GN=KIF2A PE=1 SV=3	54	39	124.6	96.6	97.3	80.7	93.5	110.8	152.9
O00148	ATP-dependent RNA helicase DDX39A OS=Homo sapiens GN=DDX39A PE=1 SV=2	49	26	157.1	117.0	95.8	107.7	138.4	161.0	118.1
O00151	PDZ and LIM domain protein 1 OS=Homo sapiens GN=PDLIM1 PE=1 SV=4	65	18	70.8	94.4	111.8	103.5	56.1	97.6	73.8
O00154	Cytosolic acyl coenzyme A thioester hydrolase OS=Homo sapiens GN=ACOT7 PE=1 SV=3	49	22	100.2	92.5	110.8	110.7	60.2	92.0	86.9
O00159	Unconventional myosin-Ic OS=Homo sapiens GN=MYO1C PE=1 SV=4	31	33	80.7	143.6	184.2	178.6	157.2	72.6	38.1
O00161	Synaptosomal-associated protein 23 OS=Homo sapiens GN=SNAP23 PE=1 SV=1	91	26	68.7	116.7	137.0	187.8	174.2	83.1	53.5
O00165	HCLS1-associated protein X-1 OS=Homo sapiens GN=HAX1 PE=1 SV=2	57	16	279.6	208.1	150.0	45.3	21.0	10.5	3.7
O00170	AH receptor-interacting protein OS=Homo sapiens GN=AIP PE=1 SV=2	54	19	114.7	103.4	130.3	140.5	89.4	139.8	62.3
O00178	GTP-binding protein 1 OS=Homo sapiens GN=GTPBP1 PE=1 SV=3	68	35	70.0	57.5	75.4	72.8	110.0	141.3	177.5
O00182	Galectin-9 OS=Homo sapiens GN=LGALS9 PE=1 SV=2	40	14	82.8	130.9	173.1	212.2	144.1	49.1	19.0
O00186	Syntaxin-binding protein 3 OS=Homo sapiens GN=STXBP3 PE=1 SV=2	60	39	68.5	101.9	139.1	192.6	204.6	77.5	48.3
O00193	Small acidic protein OS=Homo sapiens GN=SMAP PE=1 SV=1	30	8	99.5	137.5	82.4	122.9	93.2	111.7	106.3
O00203	AP-3 complex subunit beta-1 OS=Homo sapiens GN=AP3B1 PE=1 SV=3	29	37	96.0	128.5	117.8	137.4	106.8	139.0	157.8
O00214	Galectin-8 OS=Homo sapiens GN=LGALS8 PE=1 SV=4	48	15	45.2	64.2	176.0	195.4	162.9	89.4	38.6
O00231	26S proteasome non-ATPase regulatory subunit 11 OS=Homo sapiens GN=PSMD11 PE=1 SV=3	67	31	113.7	119.0	108.9	128.1	91.6	124.9	107.3
O00232	26S proteasome non-ATPase regulatory subunit 12 OS=Homo sapiens GN=PSMD12 PE=1 SV=3	67	39	143.3	136.3	170.3	138.2	86.9	134.8	77.5
O00233	26S proteasome non-ATPase regulatory subunit 9 OS=Homo sapiens GN=PSMD9 PE=1 SV=3	44	12	125.2	116.3	160.8	178.4	104.4	173.2	36.7
O00244	Copper transport protein ATOX1 OS=Homo sapiens GN=ATOX1 PE=1 SV=1	63	6	111.5	83.4	107.1	130.7	93.9	123.4	61.4
O00257	E3 SUMO-protein ligase CBX4 OS=Homo sapiens GN=CBX4 PE=1 SV=3	29	18	115.1	101.0	93.6	89.0	97.5	94.5	174.5
O00264	Membrane-associated progesterone receptor component 1 OS=Homo sapiens GN=PGRMC1 PE=1 SV=3	50	14	92.4	83.7	183.6	183.0	183.2	79.7	26.2
O00267	Transcription elongation factor SPT5 OS=Homo sapiens GN=SUPT5H PE=1 SV=1	45	44	101.4	96.1	106.3	92.5	66.7	76.9	107.8
O00273	DNA fragmentation factor subunit alpha OS=Homo sapiens GN=DFFA PE=1 SV=1	48	19	111.6	132.9	123.8	154.7	100.6	161.4	85.7
O00291	Huntingtin-interacting protein 1 OS=Homo sapiens GN=HIP1 PE=1 SV=5	36	40	79.8	187.4	159.7	195.9	142.6	40.4	29.8
O00299	Chloride intracellular channel protein 1 OS=Homo sapiens GN=CLIC1 PE=1 SV=4	71	19	116.6	123.2	144.9	143.1	104.0	167.1	91.5
O00303	Eukaryotic translation initiation factor 3 subunit F OS=Homo sapiens GN=EIF3F PE=1 SV=1	54	18	77.7	71.9	94.1	93.3	82.3	128.2	122.7
O00308	NEDD4-like E3 ubiquitin-protein ligase WWP2 OS=Homo sapiens GN=WWP2 PE=1 SV=2	22	18	77.9	72.2	110.1	124.8	152.6	117.4	114.0
O00311	Cell division cycle 7-related protein kinase OS=Homo sapiens GN=CDC7 PE=1 SV=1	23	14	79.9	144.0	84.2	95.9	137.6	104.3	201.3
O00330	Pyruvate dehydrogenase protein X component, mitochondrial OS=Homo sapiens GN=PDHX PE=1 SV=3	50	26	293.6	314.3	119.7	47.2	18.8	23.3	17.5
O00410	Importin-5 OS=Homo sapiens GN=IPO5 PE=1 SV=4	50	47	108.3	115.7	117.0	121.9	93.5	123.2	104.4
O00411	DNA-directed RNA polymerase, mitochondrial OS=Homo sapiens GN=POLRMT PE=1 SV=2	42	38	256.8	232.1	94.6	41.6	24.9	26.2	39.5
O00422	Histone deacetylase complex subunit SAP18 OS=Homo sapiens GN=SAP18 PE=1 SV=1	75	19	55.7	45.8	37.6	41.2	80.1	118.3	201.0
O00425	Insulin-like growth factor 2 mRNA-binding protein 3 OS=Homo sapiens GN=IGF2BP3 PE=1 SV=2	62	45	43.2	40.1	62.6	69.9	127.1	147.4	168.2
O00429	Dynamin-1-like protein OS=Homo sapiens GN=DNM1L PE=1 SV=2	59	42	134.7	143.5	128.5	130.8	100.8	123.8	106.1
O00442	RNA 3'-terminal phosphate cyclase OS=Homo sapiens GN=RTCA PE=1 SV=1	55	17	83.0	55.3	61.0	63.2	50.1	61.3	139.9
O00462	Beta-mannosidase OS=Homo sapiens GN=MANBA PE=2 SV=3	25	19	70.3	112.6	114.2	265.2	237.9	35.5	47.7
O00463	TNF receptor-associated factor 5 OS=Homo sapiens GN=TRAF5 PE=1 SV=2	23	11	105.8	90.9	117.4	138.9	109.5	94.8	47.5
O00471	Exocyst complex component 5 OS=Homo sapiens GN=EXOC5 PE=1 SV=1	35	31	120.2	115.3	158.2	145.5	115.4	86.0	71.4
O00483	Cytochrome c oxidase subunit NDUFA4 OS=Homo sapiens GN=NDUFA4 PE=1 SV=1	42	6	315.5	326.7	123.0	48.5	11.2	13.7	2.8
O00487	26S proteasome non-ATPase regulatory subunit 14 OS=Homo sapiens GN=PSMD14 PE=1 SV=1	57	18	97.5	90.3	107.7	104.1	68.5	114.6	106.9
O00505	Importin subunit alpha-4 OS=Homo sapiens GN=KPNA3 PE=1 SV=2	26	13	102.0	135.0	124.5	141.2	108.8	147.7	99.4
O00541	Pescadillo homolog OS=Homo sapiens GN=PES1 PE=1 SV=1	44	28	83.4	74.1	69.0	74.1	77.8	85.4	168.8
O00560	Syntenin-1 OS=Homo sapiens GN=SDCBP PE=1 SV=1	70	12	62.5	92.9	163.5	232.9	171.1	137.1	44.1
O00566	U3 small nucleolar ribonucleoprotein protein MPP10 OS=Homo sapiens GN=MPHOSPH10 PE=1 SV=2	46	33	56.5	54.6	40.0	42.4	66.9	87.8	203.0
O00567	Nucleolar protein 56 OS=Homo sapiens GN=NOP56 PE=1 SV=4	62	39	127.7	85.6	106.4	90.5	91.9	111.0	91.9
O00571	ATP-dependent RNA helicase DDX3X OS=Homo sapiens GN=DDX3X PE=1 SV=3	65	55	99.5	76.0	107.7	96.7	115.3	154.1	101.1
O00584	Ribonuclease T2 OS=Homo sapiens GN=RNASET2 PE=1 SV=2	37	10	66.2	91.6	165.2	264.6	219.9	67.6	28.3
O00592	Podocalyxin OS=Homo sapiens GN=PODXL PE=1 SV=2	13	5	21.6	37.4	35.5	49.5	84.4	66.0	138.7
O00629	Importin subunit alpha-3 OS=Homo sapiens GN=KPNA4 PE=1 SV=1	30	15	106.3	86.7	169.7	169.2	118.5	183.8	59.3
O00743	Serine/threonine-protein phosphatase 6 catalytic subunit OS=Homo sapiens GN=PPP6C PE=1 SV=1	47	13	117.8	112.7	119.8	109.8	69.5	96.4	86.1
O00746	Nucleoside diphosphate kinase, mitochondrial OS=Homo sapiens GN=NME4 PE=1 SV=1	53	11	330.9	285.3	105.6	39.1	18.3	24.9	34.4
O00750	Phosphatidylinositol 4-phosphate 3-kinase C2 domain-containing subunit beta OS=Homo sapiens GN=PIK3C2B PE=1 SV=2	12	18	124.3	115.0	154.5	186.3	125.6	102.4	85.8
O00754	Lysosomal alpha-mannosidase OS=Homo sapiens GN=MAN2B1 PE=1 SV=3	30	27	59.2	118.5	164.6	221.3	163.8	62.9	34.0
O00764	Pyridoxal kinase OS=Homo sapiens GN=PDXK PE=1 SV=1	30	7	132.1	95.4	173.2	192.0	114.3	153.1	43.1
O00767	Acyl-CoA desaturase OS=Homo sapiens GN=SCD PE=1 SV=2	14	8	75.2	113.9	96.3	157.8	204.4	64.0	47.1
O14497	AT-rich interactive domain-containing protein 1A OS=Homo sapiens GN=ARID1A PE=1 SV=3	33	52	238.4	143.2	129.3	108.5	64.2	71.6	152.8
O14523	C2 domain-containing protein 2-like OS=Homo sapiens GN=C2CD2L PE=1 SV=3	52	25	71.8	124.3	114.2	175.3	202.6	82.3	101.8
O14526	F-BAR domain only protein 1 OS=Homo sapiens GN=FCHO1 PE=1 SV=2	21	16	54.5	95.9	95.7	107.2	97.9	83.2	105.9
O14530	Thioredoxin domain-containing protein 9 OS=Homo sapiens GN=TXNDC9 PE=1 SV=2	48	12	159.0	146.0	148.7	129.7	92.5	165.0	44.5
O14562	Ubiquitin domain-containing protein UBFD1 OS=Homo sapiens GN=UBFD1 PE=1 SV=2	48	13	93.9	114.2	86.2	105.2	92.0	95.9	102.5
O14578	Citron Rho-interacting kinase OS=Homo sapiens GN=CIT PE=1 SV=2	52	107	70.5	86.8	96.2	76.3	104.2	130.1	176.6
O14579	Coatomer subunit epsilon OS=Homo sapiens GN=COPE PE=1 SV=3	58	18	106.4	84.7	177.9	180.5	132.1	166.0	41.4
O14617	AP-3 complex subunit delta-1 OS=Homo sapiens GN=AP3D1 PE=1 SV=1	37	35	81.3	68.3	94.4	105.1	98.6	123.3	110.8
O14618	Copper chaperone for superoxide dismutase OS=Homo sapiens GN=CCS PE=1 SV=1	40	10	110.9	118.6	152.4	142.4	105.0	111.9	109.6
O14639	Actin-binding LIM protein 1 OS=Homo sapiens GN=ABLIM1 PE=1 SV=3	61	41	62.1	108.1	135.7	145.5	123.6	67.5	54.4
O14641	Segment polarity protein dishevelled homolog DVL-2 OS=Homo sapiens GN=DVL2 PE=1 SV=1	30	17	118.0	160.3	115.4	122.2	95.4	112.0	132.5
O14646	Chromodomain-helicase-DNA-binding protein 1 OS=Homo sapiens GN=CHD1 PE=1 SV=2	40	70	105.4	95.3	97.1	92.3	80.9	110.5	120.7
O14653	Golgi SNAP receptor complex member 2 OS=Homo sapiens GN=GOSR2 PE=1 SV=2	53	10	87.6	81.9	140.2	194.3	208.2	123.8	62.0
O14656	Torsin-1A OS=Homo sapiens GN=TOR1A PE=1 SV=1	28	11	85.6	70.9	188.6	169.1	159.2	85.8	38.7
O14662	Syntaxin-16 OS=Homo sapiens GN=STX16 PE=1 SV=3	39	14	53.4	71.6	147.4	154.9	236.6	157.8	68.8
O14672	Disintegrin and metalloproteinase domain-containing protein 10 OS=Homo sapiens GN=ADAM10 PE=1 SV=1	50	37	69.6	94.4	163.8	197.3	187.7	66.7	38.3
O14681	Etoposide-induced protein 2.4 homolog OS=Homo sapiens GN=EI24 PE=1 SV=4	16	7	76.2	96.6	133.8	161.7	165.7	74.0	59.9
O14683	Tumor protein p53-inducible protein 11 OS=Homo sapiens GN=TP53I11 PE=1 SV=2	24	7	71.6	88.2	159.1	206.3	206.7	92.6	50.9
O14733	Dual specificity mitogen-activated protein kinase kinase 7 OS=Homo sapiens GN=MAP2K7 PE=1 SV=2	42	14	144.7	101.4	160.5	98.7	79.6	74.9	84.1
O14734	Acyl-coenzyme A thioesterase 8 OS=Homo sapiens GN=ACOT8 PE=1 SV=1	40	14	108.0	140.6	178.6	180.2	169.8	47.9	28.1
O14744	Protein arginine N-methyltransferase 5 OS=Homo sapiens GN=PRMT5 PE=1 SV=4	39	29	87.4	98.0	91.1	108.3	86.9	118.6	130.5
O14745	Na(+)/H(+) exchange regulatory cofactor NHE-RF1 OS=Homo sapiens GN=SLC9A3R1 PE=1 SV=4	73	34	80.3	90.9	137.0	144.2	103.5	110.4	50.8
O14757	Serine/threonine-protein kinase Chk1 OS=Homo sapiens GN=CHEK1 PE=1 SV=2	37	20	128.6	112.7	144.0	119.8	133.7	151.4	94.3
O14763	Tumor necrosis factor receptor superfamily member 10B OS=Homo sapiens GN=TNFRSF10B PE=1 SV=2	20	7	66.8	124.4	155.7	188.9	184.8	78.7	56.4
O14773	Tripeptidyl-peptidase 1 OS=Homo sapiens GN=TPP1 PE=1 SV=2	15	6	53.7	61.6	239.8	279.7	182.4	60.4	24.3
O14776	Transcription elongation regulator 1 OS=Homo sapiens GN=TCERG1 PE=1 SV=2	42	63	64.5	56.2	88.2	95.8	140.0	162.9	126.3
O14777	Kinetochore protein NDC80 homolog OS=Homo sapiens GN=NDC80 PE=1 SV=1	51	31	124.8	127.8	113.7	127.5	100.1	100.3	188.7
O14802	DNA-directed RNA polymerase III subunit RPC1 OS=Homo sapiens GN=POLR3A PE=1 SV=2	35	43	106.4	93.7	99.9	104.0	109.6	147.6	225.0
O14818	Proteasome subunit alpha type-7 OS=Homo sapiens GN=PSMA7 PE=1 SV=1	74	22	55.7	62.3	68.4	73.7	51.7	90.5	156.9
O14828	Secretory carrier-associated membrane protein 3 OS=Homo sapiens GN=SCAMP3 PE=1 SV=3	48	20	40.6	49.7	73.3	81.9	103.9	98.6	111.8
O14832	Phytanoyl-CoA dioxygenase, peroxisomal OS=Homo sapiens GN=PHYH PE=1 SV=1	35	15	66.8	109.0	194.9	226.7	187.0	71.7	34.4
O14893	Gem-associated protein 2 OS=Homo sapiens GN=GEMIN2 PE=1 SV=1	29	10	130.1	94.0	138.2	96.1	109.8	138.7	171.8
O14920	Inhibitor of nuclear factor kappa-B kinase subunit beta OS=Homo sapiens GN=IKBKB PE=1 SV=1	32	21	152.4	176.7	138.9	130.4	94.5	94.7	94.6
O14929	Histone acetyltransferase type B catalytic subunit OS=Homo sapiens GN=HAT1 PE=1 SV=1	42	17	89.0	102.9	103.7	104.1	75.8	120.4	126.5
O14933	Ubiquitin/ISG15-conjugating enzyme E2 L6 OS=Homo sapiens GN=UBE2L6 PE=1 SV=4	32	5	134.0	114.8	152.3	136.1	111.1	140.2	71.8
O14949	Cytochrome b-c1 complex subunit 8 OS=Homo sapiens GN=UQCRQ PE=1 SV=4	48	6	228.1	209.7	113.0	44.7	14.3	11.4	7.1
O14950	Myosin regulatory light chain 12B OS=Homo sapiens GN=MYL12B PE=1 SV=2	56	11	71.8	53.3	148.4	110.1	55.7	120.3	48.9
O14964	Hepatocyte growth factor-regulated tyrosine kinase substrate OS=Homo sapiens GN=HGS PE=1 SV=1	32	28	78.9	87.9	109.6	112.8	80.1	96.5	69.5
O14965	Aurora kinase A OS=Homo sapiens GN=AURKA PE=1 SV=2	55	20	156.7	204.1	152.7	130.2	95.1	71.9	87.0
O14966	Ras-related protein Rab-7L1 OS=Homo sapiens GN=RAB29 PE=1 SV=1	66	11	102.7	122.0	182.5	174.7	128.9	68.7	73.9
O14967	Calmegin OS=Homo sapiens GN=CLGN PE=1 SV=1	22	12	100.8	130.3	130.3	163.7	240.2	71.8	51.1
O14972	Down syndrome critical region protein 3 OS=Homo sapiens GN=DSCR3 PE=2 SV=1	24	7	106.1	142.6	125.9	126.0	127.5	146.1	118.8
O14974	Protein phosphatase 1 regulatory subunit 12A OS=Homo sapiens GN=PPP1R12A PE=1 SV=1	48	61	61.4	109.3	98.2	112.2	82.0	109.4	142.5
O14975	Very long-chain acyl-CoA synthetase OS=Homo sapiens GN=SLC27A2 PE=1 SV=2	23	13	81.6	110.9	147.1	163.0	200.7	102.7	73.2
O14976	Cyclin-G-associated kinase OS=Homo sapiens GN=GAK PE=1 SV=2	36	42	125.5	146.2	138.4	137.6	107.6	111.1	101.6
O14979	Heterogeneous nuclear ribonucleoprotein D-like OS=Homo sapiens GN=HNRNPDL PE=1 SV=3	60	32	48.6	33.0	50.2	69.0	141.5	205.9	125.0
O14980	Exportin-1 OS=Homo sapiens GN=XPO1 PE=1 SV=1	35	34	126.5	138.1	108.4	139.4	98.0	128.3	109.1
O15014	Zinc finger protein 609 OS=Homo sapiens GN=ZNF609 PE=1 SV=2	26	27	141.5	119.1	104.4	101.5	143.6	117.3	150.6
O15020	Spectrin beta chain, non-erythrocytic 2 OS=Homo sapiens GN=SPTBN2 PE=1 SV=3	44	100	86.7	113.7	124.2	132.4	114.0	78.3	107.7
O15027	Protein transport protein Sec16A OS=Homo sapiens GN=SEC16A PE=1 SV=3	36	53	72.9	91.0	89.5	93.8	74.8	81.3	93.9
O15042	U2 snRNP-associated SURP motif-containing protein OS=Homo sapiens GN=U2SURP PE=1 SV=2	53	57	45.0	39.2	59.6	72.3	115.6	173.8	124.7
O15056	Synaptojanin-2 OS=Homo sapiens GN=SYNJ2 PE=1 SV=3	17	21	80.1	113.8	85.7	107.1	107.2	139.4	220.6
O15067	Phosphoribosylformylglycinamidine synthase OS=Homo sapiens GN=PFAS PE=1 SV=4	46	50	114.4	114.3	128.3	135.8	93.1	152.7	70.9
O15078	Centrosomal protein of 290 kDa OS=Homo sapiens GN=CEP290 PE=1 SV=2	35	88	100.3	116.1	87.9	90.2	106.0	121.9	244.1
O15084	Serine/threonine-protein phosphatase 6 regulatory ankyrin repeat subunit A OS=Homo sapiens GN=ANKRD28 PE=1 SV=5	26	26	67.7	65.2	92.5	73.0	53.1	74.9	123.1
O15111	Inhibitor of nuclear factor kappa-B kinase subunit alpha OS=Homo sapiens GN=CHUK PE=1 SV=2	34	26	165.6	139.5	167.6	142.0	92.8	109.2	75.6
O15117	FYN-binding protein OS=Homo sapiens GN=FYB PE=1 SV=2	61	45	75.4	62.3	67.9	81.0	115.1	122.9	123.6
O15118	Niemann-Pick C1 protein OS=Homo sapiens GN=NPC1 PE=1 SV=2	9	13	44.9	76.5	133.3	181.7	190.2	73.1	46.0
O15126	Secretory carrier-associated membrane protein 1 OS=Homo sapiens GN=SCAMP1 PE=1 SV=2	40	13	49.7	59.1	81.0	111.8	161.2	140.6	167.1
O15127	Secretory carrier-associated membrane protein 2 OS=Homo sapiens GN=SCAMP2 PE=1 SV=2	20	11	50.0	80.0	106.8	103.6	140.5	140.4	99.1
O15143	Actin-related protein 2/3 complex subunit 1B OS=Homo sapiens GN=ARPC1B PE=1 SV=3	42	19	54.0	61.2	62.8	74.3	67.4	77.3	142.0
O15144	Actin-related protein 2/3 complex subunit 2 OS=Homo sapiens GN=ARPC2 PE=1 SV=1	46	20	105.4	94.6	109.6	143.6	133.1	137.4	120.2
O15145	Actin-related protein 2/3 complex subunit 3 OS=Homo sapiens GN=ARPC3 PE=1 SV=3	46	9	75.7	71.7	108.0	108.5	91.5	128.6	122.0
O15160	DNA-directed RNA polymerases I and III subunit RPAC1 OS=Homo sapiens GN=POLR1C PE=1 SV=1	43	14	109.1	118.4	88.0	91.5	68.4	100.2	110.5
O15162	Phospholipid scramblase 1 OS=Homo sapiens GN=PLSCR1 PE=1 SV=1	27	9	72.8	86.5	114.0	165.0	150.5	65.2	30.2
O15182	Centrin-3 OS=Homo sapiens GN=CETN3 PE=1 SV=2	35	10	109.6	126.3	96.3	85.6	87.3	75.8	112.5
O15212	Prefoldin subunit 6 OS=Homo sapiens GN=PFDN6 PE=1 SV=1	74	18	68.3	73.9	117.5	113.9	86.2	163.6	82.0
O15213	WD repeat-containing protein 46 OS=Homo sapiens GN=WDR46 PE=1 SV=3	36	21	94.3	74.2	73.9	84.4	109.0	120.7	221.3
O15226	NF-kappa-B-repressing factor OS=Homo sapiens GN=NKRF PE=1 SV=2	50	38	49.9	48.7	47.9	55.2	75.2	83.4	183.3
O15228	Dihydroxyacetone phosphate acyltransferase OS=Homo sapiens GN=GNPAT PE=1 SV=1	38	26	78.1	115.7	169.1	231.3	205.4	59.7	36.3
O15234	Protein CASC3 OS=Homo sapiens GN=CASC3 PE=1 SV=2	32	19	54.5	60.0	99.0	79.7	130.3	195.3	88.1
O15254	Peroxisomal acyl-coenzyme A oxidase 3 OS=Homo sapiens GN=ACOX3 PE=1 SV=2	34	22	73.3	102.7	161.0	204.0	155.9	46.5	22.4
O15258	Protein RER1 OS=Homo sapiens GN=RER1 PE=1 SV=1	30	9	61.6	55.2	155.0	193.6	170.0	104.8	34.5
O15269	Serine palmitoyltransferase 1 OS=Homo sapiens GN=SPTLC1 PE=1 SV=1	45	27	74.8	94.8	152.8	191.7	199.6	90.8	49.6
O15270	Serine palmitoyltransferase 2 OS=Homo sapiens GN=SPTLC2 PE=1 SV=1	53	28	63.4	71.0	179.2	196.3	187.5	94.9	37.6
O15294	UDP-N-acetylglucosamine--peptide N-acetylglucosaminyltransferase 110 kDa subunit OS=Homo sapiens GN=OGT PE=1 SV=3	32	29	139.8	141.0	150.3	127.9	91.8	112.2	105.2
O15320	cTAGE family member 5 OS=Homo sapiens GN=CTAGE5 PE=1 SV=4	51	44	72.4	93.6	124.5	156.0	219.5	86.5	63.7
O15321	Transmembrane 9 superfamily member 1 OS=Homo sapiens GN=TM9SF1 PE=2 SV=2	23	14	78.3	131.6	157.6	176.3	142.9	73.1	110.4
O15347	High mobility group protein B3 OS=Homo sapiens GN=HMGB3 PE=1 SV=4	61	20	220.0	111.3	123.8	76.1	61.2	64.2	106.0
O15355	Protein phosphatase 1G OS=Homo sapiens GN=PPM1G PE=1 SV=1	56	32	103.7	107.8	116.4	124.0	81.5	125.7	78.7
O15371	Eukaryotic translation initiation factor 3 subunit D OS=Homo sapiens GN=EIF3D PE=1 SV=1	67	33	84.0	82.5	85.1	104.7	108.6	150.6	118.0
O15372	Eukaryotic translation initiation factor 3 subunit H OS=Homo sapiens GN=EIF3H PE=1 SV=1	61	26	73.2	83.4	80.3	93.3	111.6	129.1	191.4
O15379	Histone deacetylase 3 OS=Homo sapiens GN=HDAC3 PE=1 SV=2	23	8	113.5	133.4	112.4	120.9	94.3	116.3	190.1
O15382	Branched-chain-amino-acid aminotransferase, mitochondrial OS=Homo sapiens GN=BCAT2 PE=1 SV=2	39	15	364.7	232.6	147.9	40.3	11.1	9.8	2.9
O15397	Importin-8 OS=Homo sapiens GN=IPO8 PE=1 SV=2	20	18	140.6	160.8	131.0	139.4	82.9	119.1	112.3
O15400	Syntaxin-7 OS=Homo sapiens GN=STX7 PE=1 SV=4	57	16	30.9	54.3	70.7	97.1	143.1	100.8	157.1
O15439	Multidrug resistance-associated protein 4 OS=Homo sapiens GN=ABCC4 PE=1 SV=3	20	27	100.9	170.6	159.0	166.9	134.0	51.4	61.4
O15446	DNA-directed RNA polymerase I subunit RPA34 OS=Homo sapiens GN=CD3EAP PE=1 SV=1	68	23	144.7	102.2	89.6	83.4	107.9	122.0	141.8
O15498	Synaptobrevin homolog YKT6 OS=Homo sapiens GN=YKT6 PE=1 SV=1	53	12	86.6	116.2	161.1	178.7	126.0	94.3	91.1
O15504	Nucleoporin-like protein 2 OS=Homo sapiens GN=NUPL2 PE=1 SV=1	27	9	48.0	50.5	60.9	57.9	97.5	79.3	166.6
O15511	Actin-related protein 2/3 complex subunit 5 OS=Homo sapiens GN=ARPC5 PE=1 SV=3	85	14	76.5	68.9	81.1	101.9	86.4	108.1	113.0
O15514	DNA-directed RNA polymerase II subunit RPB4 OS=Homo sapiens GN=POLR2D PE=1 SV=1	34	5	119.5	138.1	93.0	140.9	101.6	121.7	170.4
O15530	3-phosphoinositide-dependent protein kinase 1 OS=Homo sapiens GN=PDPK1 PE=1 SV=1	46	19	119.3	116.3	124.0	123.1	123.2	129.3	122.9
O15533	Tapasin OS=Homo sapiens GN=TAPBP PE=1 SV=1	21	7	61.0	84.5	120.8	132.6	145.7	58.1	48.9
O43143	Pre-mRNA-splicing factor ATP-dependent RNA helicase DHX15 OS=Homo sapiens GN=DHX15 PE=1 SV=2	57	61	52.7	47.1	56.4	60.0	88.1	116.0	150.7
O43148	mRNA cap guanine-N7 methyltransferase OS=Homo sapiens GN=RNMT PE=1 SV=1	55	27	104.3	111.3	90.7	101.7	70.3	104.4	181.0
O43149	Zinc finger ZZ-type and EF-hand domain-containing protein 1 OS=Homo sapiens GN=ZZEF1 PE=1 SV=6	21	52	75.9	92.6	94.7	91.1	75.0	118.4	187.4
O43156	TELO2-interacting protein 1 homolog OS=Homo sapiens GN=TTI1 PE=1 SV=3	20	18	102.6	140.5	138.1	153.1	119.9	114.6	104.1
O43166	Signal-induced proliferation-associated 1-like protein 1 OS=Homo sapiens GN=SIPA1L1 PE=1 SV=4	40	70	60.3	108.1	129.0	150.3	120.7	60.6	63.9
O43172	U4/U6 small nuclear ribonucleoprotein Prp4 OS=Homo sapiens GN=PRPF4 PE=1 SV=2	63	33	43.4	56.9	53.7	70.5	102.6	162.0	179.5
O43175	D-3-phosphoglycerate dehydrogenase OS=Homo sapiens GN=PHGDH PE=1 SV=4	59	31	115.5	132.4	115.1	114.9	80.7	107.2	80.2
O43237	Cytoplasmic dynein 1 light intermediate chain 2 OS=Homo sapiens GN=DYNC1LI2 PE=1 SV=1	33	20	124.1	148.3	110.5	122.5	109.3	80.2	178.9
O43242	26S proteasome non-ATPase regulatory subunit 3 OS=Homo sapiens GN=PSMD3 PE=1 SV=2	67	42	108.1	110.5	115.6	111.5	75.7	112.4	90.2
O43251	RNA binding protein fox-1 homolog 2 OS=Homo sapiens GN=RBFOX2 PE=1 SV=3	17	5	73.2	72.4	81.5	83.1	141.9	162.0	244.9
O43252	Bifunctional 3'-phosphoadenosine 5'-phosphosulfate synthase 1 OS=Homo sapiens GN=PAPSS1 PE=1 SV=2	39	23	113.6	134.7	106.9	125.8	90.8	121.3	125.3
O43264	Centromere/kinetochore protein zw10 homolog OS=Homo sapiens GN=ZW10 PE=1 SV=3	52	43	79.3	96.7	116.9	146.4	170.3	83.6	67.5
O43278	Kunitz-type protease inhibitor 1 OS=Homo sapiens GN=SPINT1 PE=1 SV=2	30	17	84.1	97.4	125.5	165.4	170.3	113.4	125.7
O43290	U4/U6.U5 tri-snRNP-associated protein 1 OS=Homo sapiens GN=SART1 PE=1 SV=1	71	74	40.6	44.7	50.6	61.1	98.2	156.2	168.0
O43303	Centriolar coiled-coil protein of 110 kDa OS=Homo sapiens GN=CCP110 PE=1 SV=3	39	32	55.7	92.4	64.2	74.4	85.4	108.0	178.0
O43314	Inositol hexakisphosphate and diphosphoinositol-pentakisphosphate kinase 2 OS=Homo sapiens GN=PPIP5K2 PE=1 SV=3	33	38	115.5	95.0	110.7	103.7	89.0	100.3	105.7
O43318	Mitogen-activated protein kinase kinase kinase 7 OS=Homo sapiens GN=MAP3K7 PE=1 SV=1	28	12	83.3	188.2	114.6	124.5	124.9	129.5	112.4
O43324	Eukaryotic translation elongation factor 1 epsilon-1 OS=Homo sapiens GN=EEF1E1 PE=1 SV=1	53	11	39.6	76.5	44.5	54.5	52.6	53.7	139.8
O43379	WD repeat-containing protein 62 OS=Homo sapiens GN=WDR62 PE=1 SV=4	25	32	140.2	145.6	141.1	128.8	98.9	115.5	117.9
O43390	Heterogeneous nuclear ribonucleoprotein R OS=Homo sapiens GN=HNRNPR PE=1 SV=1	56	48	50.5	40.5	39.5	52.8	93.0	130.8	143.1
O43395	U4/U6 small nuclear ribonucleoprotein Prp3 OS=Homo sapiens GN=PRPF3 PE=1 SV=2	51	43	49.0	46.3	50.4	57.8	92.8	147.4	95.1
O43396	Thioredoxin-like protein 1 OS=Homo sapiens GN=TXNL1 PE=1 SV=3	70	19	142.4	109.4	165.8	158.1	85.9	176.1	45.4
O43399	Tumor protein D54 OS=Homo sapiens GN=TPD52L2 PE=1 SV=2	83	21	65.6	114.5	101.9	135.6	111.3	103.3	83.2
O43402	ER membrane protein complex subunit 8 OS=Homo sapiens GN=EMC8 PE=1 SV=1	54	12	78.1	92.3	122.3	188.2	182.0	73.3	46.9
O43414	ERI1 exoribonuclease 3 OS=Homo sapiens GN=ERI3 PE=1 SV=2	22	6	101.5	109.0	76.2	92.0	113.3	157.8	214.7
O43426	Synaptojanin-1 OS=Homo sapiens GN=SYNJ1 PE=1 SV=2	29	36	40.4	61.6	68.9	69.9	84.3	102.2	165.9
O43427	Acidic fibroblast growth factor intracellular-binding protein OS=Homo sapiens GN=FIBP PE=1 SV=3	31	11	89.0	100.0	158.2	148.8	125.4	97.5	98.7
O43432	Eukaryotic translation initiation factor 4 gamma 3 OS=Homo sapiens GN=EIF4G3 PE=1 SV=2	39	76	61.9	88.1	78.1	97.8	149.5	157.5	237.2
O43447	Peptidyl-prolyl cis-trans isomerase H OS=Homo sapiens GN=PPIH PE=1 SV=1	79	18	75.2	94.6	67.8	78.4	102.9	103.4	97.9
O43464	Serine protease HTRA2, mitochondrial OS=Homo sapiens GN=HTRA2 PE=1 SV=2	45	17	324.8	218.4	148.3	45.7	22.2	12.1	10.2
O43488	Aflatoxin B1 aldehyde reductase member 2 OS=Homo sapiens GN=AKR7A2 PE=1 SV=3	42	16	168.2	150.1	96.3	82.0	53.6	74.5	68.2
O43491	Band 4.1-like protein 2 OS=Homo sapiens GN=EPB41L2 PE=1 SV=1	65	76	56.5	101.6	149.9	181.6	161.6	60.2	37.4
O43493	Trans-Golgi network integral membrane protein 2 OS=Homo sapiens GN=TGOLN2 PE=1 SV=2	58	35	53.0	107.4	82.6	118.0	160.0	69.7	95.4
O43516	WAS/WASL-interacting protein family member 1 OS=Homo sapiens GN=WIPF1 PE=1 SV=3	58	16	75.8	83.8	112.4	107.9	175.4	180.3	123.1
O43566	Regulator of G-protein signaling 14 OS=Homo sapiens GN=RGS14 PE=1 SV=4	48	20	109.5	147.5	135.2	135.8	111.0	93.0	140.7
O43583	Density-regulated protein OS=Homo sapiens GN=DENR PE=1 SV=2	55	12	79.9	70.8	102.6	73.3	93.7	153.2	150.4
O43592	Exportin-T OS=Homo sapiens GN=XPOT PE=1 SV=2	24	19	156.0	126.6	151.3	164.8	93.0	131.5	52.7
O43598	2'-deoxynucleoside 5'-phosphate N-hydrolase 1 OS=Homo sapiens GN=DNPH1 PE=1 SV=1	41	6	115.1	144.7	112.3	158.4	115.7	141.8	78.8
O43615	Mitochondrial import inner membrane translocase subunit TIM44 OS=Homo sapiens GN=TIMM44 PE=1 SV=2	56	42	302.6	249.8	153.2	47.0	19.4	19.0	14.4
O43617	Trafficking protein particle complex subunit 3 OS=Homo sapiens GN=TRAPPC3 PE=1 SV=1	38	10	117.8	117.9	119.1	128.0	94.7	129.5	97.8
O43633	Charged multivesicular body protein 2a OS=Homo sapiens GN=CHMP2A PE=1 SV=1	36	15	72.3	77.4	76.8	72.0	98.8	67.4	194.3
O43639	Cytoplasmic protein NCK2 OS=Homo sapiens GN=NCK2 PE=1 SV=2	44	17	96.1	150.3	144.2	143.3	127.8	93.5	91.0
O43660	Pleiotropic regulator 1 OS=Homo sapiens GN=PLRG1 PE=1 SV=1	67	32	40.0	44.4	46.9	72.4	147.6	167.8	194.9
O43663	Protein regulator of cytokinesis 1 OS=Homo sapiens GN=PRC1 PE=1 SV=2	49	26	163.7	119.8	119.3	89.5	92.5	78.5	122.6
O43665	Regulator of G-protein signaling 10 OS=Homo sapiens GN=RGS10 PE=1 SV=2	41	8	93.5	106.5	128.7	117.3	120.2	175.0	117.2
O43670	BUB3-interacting and GLEBS motif-containing protein ZNF207 OS=Homo sapiens GN=ZNF207 PE=1 SV=1	19	11	55.7	41.2	78.0	102.4	173.9	279.4	60.9
O43681	ATPase ASNA1 OS=Homo sapiens GN=ASNA1 PE=1 SV=2	64	15	105.3	91.4	174.8	173.8	138.9	101.3	39.5
O43683	Mitotic checkpoint serine/threonine-protein kinase BUB1 OS=Homo sapiens GN=BUB1 PE=1 SV=1	26	25	124.8	157.7	129.4	122.2	89.8	100.2	149.5
O43684	Mitotic checkpoint protein BUB3 OS=Homo sapiens GN=BUB3 PE=1 SV=1	56	21	44.5	37.2	47.1	58.5	82.5	138.0	157.7
O43707	Alpha-actinin-4 OS=Homo sapiens GN=ACTN4 PE=1 SV=2	67	71	80.7	100.7	160.7	152.8	91.6	87.9	47.1
O43709	Probable 18S rRNA (guanine-N(7))-methyltransferase OS=Homo sapiens GN=WBSCR22 PE=1 SV=2	32	8	77.3	62.9	92.3	87.4	77.9	147.4	86.0
O43719	HIV Tat-specific factor 1 OS=Homo sapiens GN=HTATSF1 PE=1 SV=1	45	44	91.4	59.6	87.9	110.5	65.2	131.7	85.4
O43736	Integral membrane protein 2A OS=Homo sapiens GN=ITM2A PE=1 SV=2	46	16	40.7	50.6	98.3	130.7	160.5	85.7	64.1
O43747	AP-1 complex subunit gamma-1 OS=Homo sapiens GN=AP1G1 PE=1 SV=5	36	31	66.6	86.8	80.4	107.4	117.3	98.5	128.5
O43752	Syntaxin-6 OS=Homo sapiens GN=STX6 PE=1 SV=1	48	15	40.6	38.9	85.2	114.9	132.2	130.1	78.9
O43765	Small glutamine-rich tetratricopeptide repeat-containing protein alpha OS=Homo sapiens GN=SGTA PE=1 SV=1	42	17	103.0	112.3	111.4	109.2	69.6	115.1	80.3
O43768	Alpha-endosulfine OS=Homo sapiens GN=ENSA PE=1 SV=1	90	16	112.2	114.8	121.6	140.9	125.5	133.0	107.5
O43772	Mitochondrial carnitine/acylcarnitine carrier protein OS=Homo sapiens GN=SLC25A20 PE=1 SV=1	52	17	348.4	298.3	124.0	53.7	24.8	12.8	18.0
O43776	Asparagine--tRNA ligase, cytoplasmic OS=Homo sapiens GN=NARS PE=1 SV=1	51	37	50.7	54.5	51.4	57.0	72.6	106.9	170.1
O43795	Unconventional myosin-Ib OS=Homo sapiens GN=MYO1B PE=1 SV=3	50	63	70.5	111.9	157.2	171.2	149.4	44.9	34.5
O43809	Cleavage and polyadenylation specificity factor subunit 5 OS=Homo sapiens GN=NUDT21 PE=1 SV=1	45	16	42.6	32.1	44.0	56.1	107.7	127.9	151.5
O43813	LanC-like protein 1 OS=Homo sapiens GN=LANCL1 PE=1 SV=1	34	15	105.9	135.7	114.7	120.3	97.7	132.7	105.9
O43815	Striatin OS=Homo sapiens GN=STRN PE=1 SV=4	48	29	61.9	98.0	96.4	140.8	152.4	62.1	83.2
O43818	U3 small nucleolar RNA-interacting protein 2 OS=Homo sapiens GN=RRP9 PE=1 SV=1	40	21	95.3	71.0	67.5	80.8	91.8	122.8	226.6
O43819	Protein SCO2 homolog, mitochondrial OS=Homo sapiens GN=SCO2 PE=1 SV=3	32	7	267.0	206.6	122.8	35.9	13.4	10.2	8.6
O43823	A-kinase anchor protein 8 OS=Homo sapiens GN=AKAP8 PE=1 SV=1	41	26	98.7	86.8	92.9	100.6	115.3	162.6	92.6
O43847	Nardilysin OS=Homo sapiens GN=NRD1 PE=1 SV=2	28	33	124.3	127.7	145.9	159.1	96.6	160.7	64.9
O43852	Calumenin OS=Homo sapiens GN=CALU PE=1 SV=2	44	19	85.7	88.2	157.5	208.5	182.0	72.4	25.5
O43861	Probable phospholipid-transporting ATPase IIB OS=Homo sapiens GN=ATP9B PE=2 SV=4	28	28	49.8	85.0	93.6	130.7	211.0	110.7	166.0
O43865	Adenosylhomocysteinase 2 OS=Homo sapiens GN=AHCYL1 PE=1 SV=2	46	28	124.2	113.4	232.7	144.2	90.0	154.9	56.6
O43909	Exostosin-like 3 OS=Homo sapiens GN=EXTL3 PE=1 SV=1	24	18	78.5	110.3	139.6	172.8	159.6	93.1	111.3
O43933	Peroxisome biogenesis factor 1 OS=Homo sapiens GN=PEX1 PE=1 SV=1	23	35	70.5	81.6	244.3	215.7	123.6	57.9	19.7
O60216	Double-strand-break repair protein rad21 homolog OS=Homo sapiens GN=RAD21 PE=1 SV=2	34	20	141.0	92.5	86.1	77.3	67.7	67.2	134.4
O60231	Putative pre-mRNA-splicing factor ATP-dependent RNA helicase DHX16 OS=Homo sapiens GN=DHX16 PE=1 SV=2	49	56	55.8	54.1	69.2	70.4	89.1	144.6	155.0
O60234	Glia maturation factor gamma OS=Homo sapiens GN=GMFG PE=1 SV=1	73	13	77.1	92.1	88.0	94.1	52.4	85.4	75.2
O60244	Mediator of RNA polymerase II transcription subunit 14 OS=Homo sapiens GN=MED14 PE=1 SV=2	27	36	61.0	61.7	62.0	67.9	130.4	126.5	202.1
O60256	Phosphoribosyl pyrophosphate synthase-associated protein 2 OS=Homo sapiens GN=PRPSAP2 PE=1 SV=1	52	19	90.6	95.1	110.2	98.4	64.9	115.0	110.1
O60264	SWI/SNF-related matrix-associated actin-dependent regulator of chromatin subfamily A member 5 OS=Homo sapiens GN=SMARCA5 PE=1 SV=1	46	55	235.1	149.3	139.3	106.7	76.0	62.3	88.1
O60271	C-Jun-amino-terminal kinase-interacting protein 4 OS=Homo sapiens GN=SPAG9 PE=1 SV=4	38	47	112.9	134.3	124.0	144.7	101.1	117.6	98.2
O60287	Nucleolar pre-ribosomal-associated protein 1 OS=Homo sapiens GN=URB1 PE=1 SV=4	15	29	112.8	90.3	82.2	85.3	104.3	148.3	159.0
O60293	Zinc finger C3H1 domain-containing protein OS=Homo sapiens GN=ZFC3H1 PE=1 SV=3	32	56	65.1	56.7	49.7	59.8	133.8	143.8	352.0
O60306	Intron-binding protein aquarius OS=Homo sapiens GN=AQR PE=1 SV=4	39	58	58.2	68.6	76.7	77.5	89.6	131.2	111.4
O60307	Microtubule-associated serine/threonine-protein kinase 3 OS=Homo sapiens GN=MAST3 PE=1 SV=2	28	29	37.5	47.2	55.3	57.5	80.5	113.6	176.6
O60313	Dynamin-like 120 kDa protein, mitochondrial OS=Homo sapiens GN=OPA1 PE=1 SV=3	54	59	276.5	256.5	129.9	53.8	27.1	20.3	12.3
O60333	Kinesin-like protein KIF1B OS=Homo sapiens GN=KIF1B PE=1 SV=5	23	35	100.7	108.6	117.5	106.7	110.3	148.4	198.3
O60341	Lysine-specific histone demethylase 1A OS=Homo sapiens GN=KDM1A PE=1 SV=2	59	37	127.3	115.7	111.2	117.0	93.5	113.2	109.8
O60343	TBC1 domain family member 4 OS=Homo sapiens GN=TBC1D4 PE=1 SV=2	26	33	61.9	100.8	75.4	96.4	58.9	84.7	120.6
O60427	Fatty acid desaturase 1 OS=Homo sapiens GN=FADS1 PE=1 SV=3	30	14	62.6	80.6	163.0	168.7	160.5	104.0	36.5
O60476	Mannosyl-oligosaccharide 1,2-alpha-mannosidase IB OS=Homo sapiens GN=MAN1A2 PE=1 SV=1	33	21	70.3	115.3	169.5	175.3	121.8	78.9	72.2
O60488	Long-chain-fatty-acid--CoA ligase 4 OS=Homo sapiens GN=ACSL4 PE=1 SV=2	51	36	179.2	184.9	146.6	100.4	76.9	43.1	32.0
O60493	Sorting nexin-3 OS=Homo sapiens GN=SNX3 PE=1 SV=3	80	13	129.2	114.8	167.1	159.0	118.0	133.4	68.9
O60496	Docking protein 2 OS=Homo sapiens GN=DOK2 PE=1 SV=2	40	16	114.8	129.3	120.8	110.5	91.4	99.4	92.7
O60499	Syntaxin-10 OS=Homo sapiens GN=STX10 PE=1 SV=1	39	7	42.5	49.8	103.5	139.4	205.6	152.7	84.4
O60502	Protein O-GlcNAcase OS=Homo sapiens GN=MGEA5 PE=1 SV=2	22	17	124.3	130.8	105.2	91.8	60.5	85.5	78.8
O60506	Heterogeneous nuclear ribonucleoprotein Q OS=Homo sapiens GN=SYNCRIP PE=1 SV=2	65	57	41.9	36.7	45.2	54.9	100.0	167.4	122.8
O60508	Pre-mRNA-processing factor 17 OS=Homo sapiens GN=CDC40 PE=1 SV=1	49	24	79.3	58.7	75.9	86.2	154.7	209.7	215.7
O60518	Ran-binding protein 6 OS=Homo sapiens GN=RANBP6 PE=1 SV=2	17	15	130.9	105.8	164.1	141.6	186.7	84.3	62.6
O60524	Nuclear export mediator factor NEMF OS=Homo sapiens GN=NEMF PE=1 SV=4	35	37	79.7	102.2	84.0	87.7	91.4	83.1	145.1
O60547	GDP-mannose 4,6 dehydratase OS=Homo sapiens GN=GMDS PE=1 SV=1	58	21	147.3	135.4	134.0	126.9	83.8	113.2	94.4
O60563	Cyclin-T1 OS=Homo sapiens GN=CCNT1 PE=1 SV=1	33	23	67.1	58.1	61.1	76.5	103.3	111.8	175.8
O60566	Mitotic checkpoint serine/threonine-protein kinase BUB1 beta OS=Homo sapiens GN=BUB1B PE=1 SV=3	38	37	123.0	118.7	116.4	125.2	105.6	128.5	156.3
O60568	Procollagen-lysine,2-oxoglutarate 5-dioxygenase 3 OS=Homo sapiens GN=PLOD3 PE=1 SV=1	33	24	84.6	105.8	178.4	201.5	196.6	69.1	56.0
O60573	Eukaryotic translation initiation factor 4E type 2 OS=Homo sapiens GN=EIF4E2 PE=1 SV=1	58	14	32.9	44.4	54.6	76.6	143.8	136.8	173.0
O60610	Protein diaphanous homolog 1 OS=Homo sapiens GN=DIAPH1 PE=1 SV=2	57	101	106.0	109.2	121.7	142.1	93.5	109.3	86.7
O60613	15 kDa selenoprotein OS=Homo sapiens GN=SEP15 PE=1 SV=3	35	7	116.0	73.3	200.3	193.3	190.2	100.6	38.0
O60645	Exocyst complex component 3 OS=Homo sapiens GN=EXOC3 PE=1 SV=2	37	27	126.6	134.1	128.9	156.0	140.5	75.2	58.8
O60664	Perilipin-3 OS=Homo sapiens GN=PLIN3 PE=1 SV=3	65	26	85.8	100.7	91.5	123.5	83.0	138.4	98.5
O60678	Protein arginine N-methyltransferase 3 OS=Homo sapiens GN=PRMT3 PE=1 SV=3	25	9	112.3	138.2	127.7	126.3	76.2	122.4	176.6
O60684	Importin subunit alpha-7 OS=Homo sapiens GN=KPNA6 PE=1 SV=1	34	23	132.1	147.5	133.8	125.6	85.9	106.1	141.8
O60711	Leupaxin OS=Homo sapiens GN=LPXN PE=1 SV=1	42	16	134.8	177.0	119.1	148.9	121.3	115.1	80.6
O60749	Sorting nexin-2 OS=Homo sapiens GN=SNX2 PE=1 SV=2	49	30	102.7	134.6	138.6	157.6	130.6	127.6	83.3
O60762	Dolichol-phosphate mannosyltransferase subunit 1 OS=Homo sapiens GN=DPM1 PE=1 SV=1	57	18	91.4	104.3	145.9	201.0	224.6	81.0	50.2
O60763	General vesicular transport factor p115 OS=Homo sapiens GN=USO1 PE=1 SV=2	46	42	111.7	137.3	147.4	138.5	90.4	128.2	79.6
O60825	6-phosphofructo-2-kinase/fructose-2,6-bisphosphatase 2 OS=Homo sapiens GN=PFKFB2 PE=1 SV=2	46	24	83.2	77.5	71.0	74.5	77.4	109.5	163.9
O60826	Coiled-coil domain-containing protein 22 OS=Homo sapiens GN=CCDC22 PE=1 SV=1	43	24	99.7	131.3	143.3	127.8	121.9	95.6	148.5
O60828	Polyglutamine-binding protein 1 OS=Homo sapiens GN=PQBP1 PE=1 SV=1	43	11	49.3	48.4	56.1	70.6	118.6	125.4	141.2
O60831	PRA1 family protein 2 OS=Homo sapiens GN=PRAF2 PE=1 SV=1	29	8	82.1	111.9	133.5	177.4	209.1	80.5	77.4
O60832	H/ACA ribonucleoprotein complex subunit 4 OS=Homo sapiens GN=DKC1 PE=1 SV=3	45	28	113.5	83.6	81.8	80.2	96.4	126.7	200.8
O60841	Eukaryotic translation initiation factor 5B OS=Homo sapiens GN=EIF5B PE=1 SV=4	50	78	100.1	82.7	99.0	96.0	85.1	125.6	122.8
O60861	Growth arrest-specific protein 7 OS=Homo sapiens GN=GAS7 PE=1 SV=3	44	24	83.3	105.7	168.9	161.2	161.6	79.3	61.0
O60869	Endothelial differentiation-related factor 1 OS=Homo sapiens GN=EDF1 PE=1 SV=1	84	30	30.6	33.3	42.1	61.9	132.8	124.1	147.7
O60870	DNA/RNA-binding protein KIN17 OS=Homo sapiens GN=KIN PE=1 SV=2	54	30	69.0	60.7	64.0	73.2	141.2	171.7	187.3
O60879	Protein diaphanous homolog 2 OS=Homo sapiens GN=DIAPH2 PE=1 SV=1	24	26	86.7	85.8	92.8	77.3	75.5	85.9	166.1
O60880	SH2 domain-containing protein 1A OS=Homo sapiens GN=SH2D1A PE=1 SV=1	61	8	84.9	27.2	159.0	188.0	191.3	231.7	27.5
O60884	DnaJ homolog subfamily A member 2 OS=Homo sapiens GN=DNAJA2 PE=1 SV=1	37	16	113.3	99.9	142.3	139.4	70.9	123.2	59.7
O60885	Bromodomain-containing protein 4 OS=Homo sapiens GN=BRD4 PE=1 SV=2	26	27	224.2	147.2	150.6	109.0	79.1	82.8	95.6
O60888	Protein CutA OS=Homo sapiens GN=CUTA PE=1 SV=2	23	3	95.0	93.9	120.6	124.6	101.3	163.0	108.5
O60906	Sphingomyelin phosphodiesterase 2 OS=Homo sapiens GN=SMPD2 PE=1 SV=2	18	8	58.2	77.9	108.2	157.0	155.5	77.3	48.0
O60911	Cathepsin L2 OS=Homo sapiens GN=CTSV PE=1 SV=2	29	8	54.7	68.5	128.6	152.7	111.6	53.3	38.9
O60925	Prefoldin subunit 1 OS=Homo sapiens GN=PFDN1 PE=1 SV=2	63	14	98.9	98.6	113.7	133.2	94.7	152.1	109.9
O60930	Ribonuclease H1 OS=Homo sapiens GN=RNASEH1 PE=1 SV=2	29	8	152.0	114.9	113.1	98.0	105.2	169.3	142.4
O60934	Nibrin OS=Homo sapiens GN=NBN PE=1 SV=1	49	31	138.0	140.2	149.8	96.8	89.9	88.8	158.2
O60942	mRNA-capping enzyme OS=Homo sapiens GN=RNGTT PE=1 SV=1	28	16	110.0	132.3	97.1	93.6	84.9	89.1	152.5
O75027	ATP-binding cassette sub-family B member 7, mitochondrial OS=Homo sapiens GN=ABCB7 PE=1 SV=2	34	29	266.8	236.9	105.8	40.5	18.2	18.7	19.6
O75037	Kinesin-like protein KIF21B OS=Homo sapiens GN=KIF21B PE=1 SV=2	25	28	63.4	70.7	66.4	64.6	47.3	63.1	89.1
O75044	SLIT-ROBO Rho GTPase-activating protein 2 OS=Homo sapiens GN=SRGAP2 PE=1 SV=2	32	32	77.5	70.0	92.7	87.9	92.9	108.1	125.2
O75054	Immunoglobulin superfamily member 3 OS=Homo sapiens GN=IGSF3 PE=2 SV=3	33	32	68.8	98.6	165.8	175.2	145.6	77.6	66.2
O75063	Glycosaminoglycan xylosylkinase OS=Homo sapiens GN=FAM20B PE=1 SV=1	33	13	67.8	96.1	150.6	160.3	123.9	68.5	71.2
O75083	WD repeat-containing protein 1 OS=Homo sapiens GN=WDR1 PE=1 SV=4	62	39	91.5	102.2	117.6	121.3	81.3	133.0	89.3
O75093	Slit homolog 1 protein OS=Homo sapiens GN=SLIT1 PE=2 SV=4	25	33	129.8	105.1	158.4	133.3	162.4	95.6	61.3
O75113	NEDD4-binding protein 1 OS=Homo sapiens GN=N4BP1 PE=1 SV=4	31	24	142.8	113.1	164.8	138.5	89.2	170.5	56.8
O75116	Rho-associated protein kinase 2 OS=Homo sapiens GN=ROCK2 PE=1 SV=4	35	48	90.8	113.1	99.2	111.1	97.1	116.8	175.9
O75122	CLIP-associating protein 2 OS=Homo sapiens GN=CLASP2 PE=1 SV=2	53	65	53.2	58.3	58.2	62.8	96.8	103.7	164.1
O75131	Copine-3 OS=Homo sapiens GN=CPNE3 PE=1 SV=1	46	22	139.0	148.6	116.6	132.8	106.0	116.2	124.2
O75143	Autophagy-related protein 13 OS=Homo sapiens GN=ATG13 PE=1 SV=1	16	7	151.3	176.6	121.1	134.6	89.1	99.5	76.8
O75146	Huntingtin-interacting protein 1-related protein OS=Homo sapiens GN=HIP1R PE=1 SV=2	43	42	81.4	135.0	130.2	147.9	102.1	74.0	82.1
O75150	E3 ubiquitin-protein ligase BRE1B OS=Homo sapiens GN=RNF40 PE=1 SV=4	54	73	80.9	74.4	77.2	78.9	105.0	139.6	119.5
O75152	Zinc finger CCCH domain-containing protein 11A OS=Homo sapiens GN=ZC3H11A PE=1 SV=3	63	62	60.5	63.2	64.3	71.1	126.8	165.1	219.1
O75153	Clustered mitochondria protein homolog OS=Homo sapiens GN=CLUH PE=1 SV=2	51	56	107.7	115.2	110.9	121.4	96.2	141.1	106.2
O75155	Cullin-associated NEDD8-dissociated protein 2 OS=Homo sapiens GN=CAND2 PE=1 SV=3	30	31	134.9	161.3	118.4	115.7	89.5	93.3	106.0
O75165	DnaJ homolog subfamily C member 13 OS=Homo sapiens GN=DNAJC13 PE=1 SV=5	42	97	39.7	49.5	74.9	105.1	152.7	126.8	125.7
O75170	Serine/threonine-protein phosphatase 6 regulatory subunit 2 OS=Homo sapiens GN=PPP6R2 PE=1 SV=2	40	26	48.7	83.4	51.3	73.6	53.0	59.2	108.0
O75175	CCR4-NOT transcription complex subunit 3 OS=Homo sapiens GN=CNOT3 PE=1 SV=1	35	33	31.5	43.0	48.1	85.6	148.1	128.5	159.9
O75179	Ankyrin repeat domain-containing protein 17 OS=Homo sapiens GN=ANKRD17 PE=1 SV=3	39	87	51.3	55.9	61.2	81.8	125.0	140.9	159.6
O75190	DnaJ homolog subfamily B member 6 OS=Homo sapiens GN=DNAJB6 PE=1 SV=2	32	10	110.7	116.9	73.1	92.4	94.2	67.1	92.8
O75191	Xylulose kinase OS=Homo sapiens GN=XYLB PE=1 SV=3	32	12	126.6	162.6	117.2	124.4	90.4	126.1	130.2
O75223	Gamma-glutamylcyclotransferase OS=Homo sapiens GN=GGCT PE=1 SV=1	68	18	77.6	108.0	75.3	91.1	65.5	96.0	108.6
O75306	NADH dehydrogenase [ubiquinone] iron-sulfur protein 2, mitochondrial OS=Homo sapiens GN=NDUFS2 PE=1 SV=2	49	21	269.8	239.9	107.1	39.0	15.2	18.3	2.9
O75312	Zinc finger protein ZPR1 OS=Homo sapiens GN=ZPR1 PE=1 SV=1	44	22	121.3	114.4	129.5	134.6	90.5	136.9	66.0
O75323	Protein NipSnap homolog 2 OS=Homo sapiens GN=GBAS PE=1 SV=1	43	19	287.7	259.1	106.9	38.5	15.2	13.9	10.4
O75330	Hyaluronan mediated motility receptor OS=Homo sapiens GN=HMMR PE=1 SV=2	62	54	78.9	73.8	72.2	81.9	110.2	113.1	196.9
O75340	Programmed cell death protein 6 OS=Homo sapiens GN=PDCD6 PE=1 SV=1	45	7	103.2	139.5	143.3	179.4	107.5	163.4	82.1
O75347	Tubulin-specific chaperone A OS=Homo sapiens GN=TBCA PE=1 SV=3	87	20	102.5	94.9	165.1	150.6	80.7	197.8	81.5
O75351	Vacuolar protein sorting-associated protein 4B OS=Homo sapiens GN=VPS4B PE=1 SV=2	50	26	76.0	87.3	83.4	83.4	61.6	75.9	65.8
O75367	Core histone macro-H2A.1 OS=Homo sapiens GN=H2AFY PE=1 SV=4	51	21	164.6	85.4	82.4	66.4	78.8	78.8	155.1
O75368	SH3 domain-binding glutamic acid-rich-like protein OS=Homo sapiens GN=SH3BGRL PE=1 SV=1	91	11	121.4	114.8	130.7	197.7	110.8	126.4	65.3
O75369	Filamin-B OS=Homo sapiens GN=FLNB PE=1 SV=2	71	180	104.1	114.2	143.3	141.6	84.3	94.4	49.0
O75376	Nuclear receptor corepressor 1 OS=Homo sapiens GN=NCOR1 PE=1 SV=2	36	69	93.9	99.4	92.3	99.9	84.4	122.8	135.5
O75381	Peroxisomal membrane protein PEX14 OS=Homo sapiens GN=PEX14 PE=1 SV=1	45	16	70.8	89.8	172.8	208.4	206.1	62.0	36.3
O75386	Tubby-related protein 3 OS=Homo sapiens GN=TULP3 PE=1 SV=2	24	13	94.4	133.8	154.1	180.1	168.7	69.7	65.0
O75390	Citrate synthase, mitochondrial OS=Homo sapiens GN=CS PE=1 SV=2	48	23	302.7	227.3	127.6	38.3	16.1	14.5	10.3
O75396	Vesicle-trafficking protein SEC22b OS=Homo sapiens GN=SEC22B PE=1 SV=4	56	15	66.8	87.9	123.2	162.8	193.5	73.9	59.6
O75400	Pre-mRNA-processing factor 40 homolog A OS=Homo sapiens GN=PRPF40A PE=1 SV=2	38	44	68.9	53.3	64.4	79.0	123.6	150.4	160.5
O75410	Transforming acidic coiled-coil-containing protein 1 OS=Homo sapiens GN=TACC1 PE=1 SV=2	59	48	105.6	142.1	157.1	174.8	132.8	63.4	46.3
O75427	Leucine-rich repeat and calponin homology domain-containing protein 4 OS=Homo sapiens GN=LRCH4 PE=1 SV=2	48	27	59.3	69.3	135.2	140.7	135.7	96.2	57.7
O75431	Metaxin-2 OS=Homo sapiens GN=MTX2 PE=1 SV=1	40	13	355.4	263.3	170.0	55.0	23.2	12.2	8.8
O75436	Vacuolar protein sorting-associated protein 26A OS=Homo sapiens GN=VPS26A PE=1 SV=2	40	13	80.6	108.9	112.1	117.0	98.7	103.2	99.7
O75439	Mitochondrial-processing peptidase subunit beta OS=Homo sapiens GN=PMPCB PE=1 SV=2	54	26	280.7	285.7	128.3	40.1	14.2	15.2	5.4
O75446	Histone deacetylase complex subunit SAP30 OS=Homo sapiens GN=SAP30 PE=1 SV=1	17	6	147.2	130.8	141.6	120.8	96.7	95.6	143.3
O75448	Mediator of RNA polymerase II transcription subunit 24 OS=Homo sapiens GN=MED24 PE=1 SV=1	29	23	62.1	48.5	73.8	80.1	129.2	146.6	186.5
O75449	Katanin p60 ATPase-containing subunit A1 OS=Homo sapiens GN=KATNA1 PE=1 SV=1	40	19	116.6	88.7	104.5	89.1	84.3	96.1	152.7
O75475	PC4 and SFRS1-interacting protein OS=Homo sapiens GN=PSIP1 PE=1 SV=1	66	36	213.6	113.1	116.7	83.2	67.5	66.9	81.5
O75477	Erlin-1 OS=Homo sapiens GN=ERLIN1 PE=1 SV=1	50	32	70.7	90.0	113.4	152.8	174.8	75.6	63.9
O75489	NADH dehydrogenase [ubiquinone] iron-sulfur protein 3, mitochondrial OS=Homo sapiens GN=NDUFS3 PE=1 SV=1	59	21	304.6	211.7	138.6	43.4	16.0	10.0	5.3
O75494	Serine/arginine-rich splicing factor 10 OS=Homo sapiens GN=SRSF10 PE=1 SV=1	47	19	96.6	65.0	79.9	87.4	131.9	169.6	64.8
O75503	Ceroid-lipofuscinosis neuronal protein 5 OS=Homo sapiens GN=CLN5 PE=1 SV=2	35	10	70.9	64.8	160.3	302.3	220.0	53.5	36.0
O75521	Enoyl-CoA delta isomerase 2, mitochondrial OS=Homo sapiens GN=ECI2 PE=1 SV=4	71	31	156.1	157.4	160.5	174.3	139.4	40.9	20.0
O75525	KH domain-containing, RNA-binding, signal transduction-associated protein 3 OS=Homo sapiens GN=KHDRBS3 PE=1 SV=1	33	13	54.5	45.5	39.7	50.1	85.3	99.8	146.6
O75531	Barrier-to-autointegration factor OS=Homo sapiens GN=BANF1 PE=1 SV=1	85	11	62.4	66.6	42.9	80.2	147.8	107.0	193.5
O75533	Splicing factor 3B subunit 1 OS=Homo sapiens GN=SF3B1 PE=1 SV=3	57	90	37.7	43.9	43.2	61.5	89.3	119.0	159.5
O75534	Cold shock domain-containing protein E1 OS=Homo sapiens GN=CSDE1 PE=1 SV=2	63	59	116.0	113.2	120.1	110.3	104.6	114.7	61.3
O75569	Interferon-inducible double-stranded RNA-dependent protein kinase activator A OS=Homo sapiens GN=PRKRA PE=1 SV=1	51	21	56.1	53.7	81.9	97.9	176.7	230.0	132.1
O75586	Mediator of RNA polymerase II transcription subunit 6 OS=Homo sapiens GN=MED6 PE=1 SV=2	29	9	91.5	78.4	61.1	95.8	168.6	150.7	265.5
O75592	E3 ubiquitin-protein ligase MYCBP2 OS=Homo sapiens GN=MYCBP2 PE=1 SV=3	26	107	51.5	53.0	51.6	50.8	76.4	105.1	207.1
O75607	Nucleoplasmin-3 OS=Homo sapiens GN=NPM3 PE=1 SV=3	48	7	101.5	76.8	117.8	123.6	150.2	215.9	89.1
O75608	Acyl-protein thioesterase 1 OS=Homo sapiens GN=LYPLA1 PE=1 SV=1	26	8	146.9	167.7	137.9	111.0	90.9	103.1	100.2
O75616	GTPase Era, mitochondrial OS=Homo sapiens GN=ERAL1 PE=1 SV=2	30	11	297.2	256.7	101.2	36.4	10.3	7.7	2.0
O75643	U5 small nuclear ribonucleoprotein 200 kDa helicase OS=Homo sapiens GN=SNRNP200 PE=1 SV=2	53	129	50.6	46.3	59.7	66.6	97.5	133.5	139.8
O75663	TIP41-like protein OS=Homo sapiens GN=TIPRL PE=1 SV=2	52	16	107.2	120.6	103.3	117.9	81.4	105.0	72.7
O75683	Surfeit locus protein 6 OS=Homo sapiens GN=SURF6 PE=1 SV=3	47	25	44.1	42.0	42.6	52.5	96.0	123.5	194.7
O75691	Small subunit processome component 20 homolog OS=Homo sapiens GN=UTP20 PE=1 SV=3	20	54	84.3	64.9	59.3	63.2	95.7	109.0	174.4
O75694	Nuclear pore complex protein Nup155 OS=Homo sapiens GN=NUP155 PE=1 SV=1	31	38	159.8	125.0	165.3	160.0	119.4	52.3	26.1
O75695	Protein XRP2 OS=Homo sapiens GN=RP2 PE=1 SV=4	43	18	56.1	91.8	141.2	168.0	157.2	70.3	49.1
O75717	WD repeat and HMG-box DNA-binding protein 1 OS=Homo sapiens GN=WDHD1 PE=1 SV=1	51	51	77.4	93.3	90.9	98.2	74.9	116.5	141.3
O75746	Calcium-binding mitochondrial carrier protein Aralar1 OS=Homo sapiens GN=SLC25A12 PE=1 SV=2	40	27	317.7	269.3	136.1	40.5	15.2	9.3	2.8
O75781	Paralemmin-1 OS=Homo sapiens GN=PALM PE=1 SV=2	49	25	70.4	150.4	138.2	191.0	172.4	66.1	46.2
O75787	Renin receptor OS=Homo sapiens GN=ATP6AP2 PE=1 SV=2	38	13	97.4	116.8	148.9	190.5	192.1	83.4	49.0
O75791	GRB2-related adapter protein 2 OS=Homo sapiens GN=GRAP2 PE=1 SV=1	64	15	115.4	100.2	112.6	144.6	103.4	126.2	65.2
O75792	Ribonuclease H2 subunit A OS=Homo sapiens GN=RNASEH2A PE=1 SV=2	55	21	111.1	96.9	101.5	107.0	104.3	144.6	107.6
O75794	Cell division cycle protein 123 homolog OS=Homo sapiens GN=CDC123 PE=1 SV=1	34	12	122.8	171.3	115.5	139.0	90.1	101.2	77.6
O75818	Ribonuclease P protein subunit p40 OS=Homo sapiens GN=RPP40 PE=1 SV=3	28	8	51.4	45.7	53.7	60.5	87.5	118.2	141.5
O75821	Eukaryotic translation initiation factor 3 subunit G OS=Homo sapiens GN=EIF3G PE=1 SV=2	60	27	97.4	109.8	100.1	122.6	134.8	171.2	112.7
O75822	Eukaryotic translation initiation factor 3 subunit J OS=Homo sapiens GN=EIF3J PE=1 SV=2	48	23	66.8	82.1	69.9	85.7	114.1	143.8	164.3
O75832	26S proteasome non-ATPase regulatory subunit 10 OS=Homo sapiens GN=PSMD10 PE=1 SV=1	41	11	114.6	105.1	136.2	142.3	97.3	149.6	124.2
O75844	CAAX prenyl protease 1 homolog OS=Homo sapiens GN=ZMPSTE24 PE=1 SV=2	21	14	83.9	84.2	158.7	172.9	157.2	82.0	52.9
O75874	Isocitrate dehydrogenase [NADP] cytoplasmic OS=Homo sapiens GN=IDH1 PE=1 SV=2	65	34	82.9	106.8	92.0	99.8	69.4	106.4	100.5
O75879	Glutamyl-tRNA(Gln) amidotransferase subunit B, mitochondrial OS=Homo sapiens GN=GATB PE=1 SV=1	41	22	278.9	307.1	100.3	38.0	11.5	9.6	4.4
O75880	Protein SCO1 homolog, mitochondrial OS=Homo sapiens GN=SCO1 PE=1 SV=1	36	10	223.9	239.3	114.0	51.5	28.3	33.1	17.3
O75882	Attractin OS=Homo sapiens GN=ATRN PE=1 SV=2	16	21	79.7	83.1	129.4	184.9	205.9	108.2	97.0
O75886	Signal transducing adapter molecule 2 OS=Homo sapiens GN=STAM2 PE=1 SV=1	26	13	48.1	71.5	70.1	112.3	76.9	71.6	113.7
O75909	Cyclin-K OS=Homo sapiens GN=CCNK PE=1 SV=2	26	12	34.4	40.4	38.4	53.2	115.7	117.9	140.0
O75915	PRA1 family protein 3 OS=Homo sapiens GN=ARL6IP5 PE=1 SV=1	32	7	82.8	107.1	140.6	180.7	207.7	85.7	72.4
O75934	Pre-mRNA-splicing factor SPF27 OS=Homo sapiens GN=BCAS2 PE=1 SV=1	79	21	43.2	36.6	43.4	51.3	102.9	146.4	149.8
O75935	Dynactin subunit 3 OS=Homo sapiens GN=DCTN3 PE=1 SV=1	52	12	123.8	132.1	111.1	115.9	104.1	85.6	187.6
O75937	DnaJ homolog subfamily C member 8 OS=Homo sapiens GN=DNAJC8 PE=1 SV=2	53	26	49.3	45.4	52.9	67.2	93.3	137.9	160.3
O75940	Survival of motor neuron-related-splicing factor 30 OS=Homo sapiens GN=SMNDC1 PE=1 SV=1	54	11	71.9	70.9	155.1	99.4	116.2	189.6	175.8
O75947	ATP synthase subunit d, mitochondrial OS=Homo sapiens GN=ATP5H PE=1 SV=3	80	18	301.3	237.3	100.4	37.3	15.1	10.9	4.1
O75955	Flotillin-1 OS=Homo sapiens GN=FLOT1 PE=1 SV=3	73	39	59.4	92.6	194.0	184.7	135.8	62.8	37.2
O75976	Carboxypeptidase D OS=Homo sapiens GN=CPD PE=1 SV=2	32	41	46.9	70.4	89.2	124.3	155.8	114.9	116.4
O75995	SAM and SH3 domain-containing protein 3 OS=Homo sapiens GN=SASH3 PE=1 SV=2	57	12	86.9	103.5	97.7	110.3	110.6	124.4	120.4
O76003	Glutaredoxin-3 OS=Homo sapiens GN=GLRX3 PE=1 SV=2	41	21	121.7	111.9	101.1	117.4	80.9	109.5	74.6
O76021	Ribosomal L1 domain-containing protein 1 OS=Homo sapiens GN=RSL1D1 PE=1 SV=3	60	52	89.3	53.8	54.3	56.3	89.5	108.8	159.0
O76024	Wolframin OS=Homo sapiens GN=WFS1 PE=1 SV=2	27	23	74.6	105.7	138.5	190.1	201.6	90.4	68.7
O76031	ATP-dependent Clp protease ATP-binding subunit clpX-like, mitochondrial OS=Homo sapiens GN=CLPX PE=1 SV=2	62	46	300.5	280.8	120.3	35.8	11.3	10.6	2.4
O76071	Probable cytosolic iron-sulfur protein assembly protein CIAO1 OS=Homo sapiens GN=CIAO1 PE=1 SV=1	36	10	97.2	167.1	139.1	150.2	88.3	104.9	63.0
O76094	Signal recognition particle subunit SRP72 OS=Homo sapiens GN=SRP72 PE=1 SV=3	65	53	82.3	91.9	112.8	132.3	102.1	69.2	86.7
O76095	Protein JTB OS=Homo sapiens GN=JTB PE=1 SV=1	21	5	40.6	95.9	94.4	112.2	143.0	87.8	134.3
O94762	ATP-dependent DNA helicase Q5 OS=Homo sapiens GN=RECQL5 PE=1 SV=2	32	27	104.4	98.3	103.8	104.6	141.1	154.0	170.4
O94763	Unconventional prefoldin RPB5 interactor 1 OS=Homo sapiens GN=URI1 PE=1 SV=3	38	25	39.5	41.0	46.8	61.8	94.9	130.3	134.8
O94766	Galactosylgalactosylxylosylprotein 3-beta-glucuronosyltransferase 3 OS=Homo sapiens GN=B3GAT3 PE=1 SV=2	41	14	71.8	132.7	170.7	163.6	134.5	86.8	103.7
O94776	Metastasis-associated protein MTA2 OS=Homo sapiens GN=MTA2 PE=1 SV=1	61	46	129.9	91.8	105.7	82.5	61.5	77.9	126.1
O94804	Serine/threonine-protein kinase 10 OS=Homo sapiens GN=STK10 PE=1 SV=1	38	39	85.9	109.7	85.9	97.0	127.9	119.7	240.9
O94819	Kelch repeat and BTB domain-containing protein 11 OS=Homo sapiens GN=KBTBD11 PE=1 SV=1	39	21	134.4	94.6	147.8	123.7	113.4	159.7	125.9
O94822	E3 ubiquitin-protein ligase listerin OS=Homo sapiens GN=LTN1 PE=1 SV=6	13	21	82.4	104.5	99.6	122.2	149.0	159.2	160.6
O94826	Mitochondrial import receptor subunit TOM70 OS=Homo sapiens GN=TOMM70A PE=1 SV=1	66	48	258.6	243.5	122.0	68.0	36.5	24.7	19.8
O94832	Unconventional myosin-Id OS=Homo sapiens GN=MYO1D PE=1 SV=2	42	46	74.7	105.7	155.8	187.3	160.6	68.2	42.0
O94842	TOX high mobility group box family member 4 OS=Homo sapiens GN=TOX4 PE=1 SV=1	33	15	146.2	101.0	84.7	72.1	69.1	76.7	118.8
O94855	Protein transport protein Sec24D OS=Homo sapiens GN=SEC24D PE=1 SV=2	25	25	111.3	167.3	106.7	138.8	133.5	106.8	119.5
O94868	F-BAR and double SH3 domains protein 2 OS=Homo sapiens GN=FCHSD2 PE=1 SV=3	35	26	57.5	133.8	127.5	146.2	94.8	47.7	42.4
O94874	E3 UFM1-protein ligase 1 OS=Homo sapiens GN=UFL1 PE=1 SV=2	56	57	72.4	96.8	137.0	180.4	195.2	81.9	60.5
O94887	FERM, RhoGEF and pleckstrin domain-containing protein 2 OS=Homo sapiens GN=FARP2 PE=1 SV=3	18	14	69.1	112.0	153.1	175.1	128.4	53.7	35.5
O94888	UBX domain-containing protein 7 OS=Homo sapiens GN=UBXN7 PE=1 SV=2	44	20	110.0	105.0	112.3	153.9	91.4	138.5	51.6
O94901	SUN domain-containing protein 1 OS=Homo sapiens GN=SUN1 PE=1 SV=3	33	23	125.3	159.4	109.8	147.3	212.0	48.0	50.2
O94903	Proline synthase co-transcribed bacterial homolog protein OS=Homo sapiens GN=PROSC PE=1 SV=1	61	16	150.7	186.7	107.4	108.1	81.6	86.6	61.7
O94905	Erlin-2 OS=Homo sapiens GN=ERLIN2 PE=1 SV=1	64	34	67.8	88.8	114.4	148.3	188.8	84.8	70.6
O94906	Pre-mRNA-processing factor 6 OS=Homo sapiens GN=PRPF6 PE=1 SV=1	58	72	61.6	61.9	64.7	71.7	104.2	131.5	135.0
O94913	Pre-mRNA cleavage complex 2 protein Pcf11 OS=Homo sapiens GN=PCF11 PE=1 SV=3	40	55	100.4	86.0	78.6	82.9	114.5	140.0	178.8
O94915	Protein furry homolog-like OS=Homo sapiens GN=FRYL PE=1 SV=2	21	53	74.8	99.3	98.2	117.7	146.5	117.7	220.0
O94919	Endonuclease domain-containing 1 protein OS=Homo sapiens GN=ENDOD1 PE=1 SV=2	43	19	65.3	90.9	118.6	147.1	190.7	105.7	83.3
O94925	Glutaminase kidney isoform, mitochondrial OS=Homo sapiens GN=GLS PE=1 SV=1	45	29	273.6	252.9	108.3	33.5	10.3	7.6	4.6
O94927	HAUS augmin-like complex subunit 5 OS=Homo sapiens GN=HAUS5 PE=1 SV=2	37	22	153.0	152.0	98.9	84.8	126.3	100.4	160.0
O94966	Ubiquitin carboxyl-terminal hydrolase 19 OS=Homo sapiens GN=USP19 PE=1 SV=2	29	23	61.3	130.1	117.4	140.7	142.8	126.1	134.3
O94973	AP-2 complex subunit alpha-2 OS=Homo sapiens GN=AP2A2 PE=1 SV=2	49	52	63.7	98.7	122.2	137.7	136.6	95.8	133.3
O94979	Protein transport protein Sec31A OS=Homo sapiens GN=SEC31A PE=1 SV=3	26	33	89.3	124.2	95.8	105.8	81.8	110.1	128.7
O94986	Centrosomal protein of 152 kDa OS=Homo sapiens GN=CEP152 PE=1 SV=4	30	47	210.8	194.9	142.1	54.2	28.8	29.4	20.1
O94992	Protein HEXIM1 OS=Homo sapiens GN=HEXIM1 PE=1 SV=1	44	14	113.2	112.8	123.1	137.7	99.6	150.3	135.0
O95067	G2/mitotic-specific cyclin-B2 OS=Homo sapiens GN=CCNB2 PE=1 SV=1	48	22	118.1	119.1	133.9	131.1	126.1	100.9	159.6
O95071	E3 ubiquitin-protein ligase UBR5 OS=Homo sapiens GN=UBR5 PE=1 SV=2	30	68	115.7	117.7	120.2	108.2	85.0	98.7	139.5
O95104	Splicing factor, arginine/serine-rich 15 OS=Homo sapiens GN=SCAF4 PE=1 SV=3	23	21	43.0	46.6	65.0	63.8	80.4	87.4	150.0
O95140	Mitofusin-2 OS=Homo sapiens GN=MFN2 PE=1 SV=3	40	31	264.2	231.7	120.6	45.2	31.9	30.2	24.2
O95149	Snurportin-1 OS=Homo sapiens GN=SNUPN PE=1 SV=1	16	6	129.6	140.2	129.4	139.0	100.4	150.2	84.8
O95155	Ubiquitin conjugation factor E4 B OS=Homo sapiens GN=UBE4B PE=1 SV=1	25	27	129.7	149.6	117.0	123.1	107.5	125.5	117.8
O95159	Zinc finger protein-like 1 OS=Homo sapiens GN=ZFPL1 PE=1 SV=2	35	7	58.0	149.0	120.2	189.5	146.3	88.2	126.2
O95163	Elongator complex protein 1 OS=Homo sapiens GN=IKBKAP PE=1 SV=3	35	35	106.2	124.3	101.1	104.2	75.0	98.6	109.6
O95182	NADH dehydrogenase [ubiquinone] 1 alpha subcomplex subunit 7 OS=Homo sapiens GN=NDUFA7 PE=1 SV=3	73	12	210.2	177.3	100.2	31.6	22.0	20.4	18.7
O95183	Vesicle-associated membrane protein 5 OS=Homo sapiens GN=VAMP5 PE=1 SV=1	49	7	65.0	87.3	103.4	126.4	158.2	73.4	101.0
O95197	Reticulon-3 OS=Homo sapiens GN=RTN3 PE=1 SV=2	27	26	72.0	93.5	158.5	187.1	164.7	98.7	86.8
O95202	LETM1 and EF-hand domain-containing protein 1, mitochondrial OS=Homo sapiens GN=LETM1 PE=1 SV=1	52	52	281.1	268.3	115.0	41.3	15.6	12.3	8.1
O95218	Zinc finger Ran-binding domain-containing protein 2 OS=Homo sapiens GN=ZRANB2 PE=1 SV=2	49	16	77.4	100.9	82.5	108.3	94.4	144.1	154.0
O95232	Luc7-like protein 3 OS=Homo sapiens GN=LUC7L3 PE=1 SV=2	41	24	21.4	24.0	29.2	37.3	81.4	113.9	179.5
O95235	Kinesin-like protein KIF20A OS=Homo sapiens GN=KIF20A PE=1 SV=1	43	26	163.9	151.9	135.2	94.8	70.1	54.1	114.2
O95239	Chromosome-associated kinesin KIF4A OS=Homo sapiens GN=KIF4A PE=1 SV=3	52	67	176.9	133.4	135.7	96.7	78.3	91.8	146.3
O95248	Myotubularin-related protein 5 OS=Homo sapiens GN=SBF1 PE=1 SV=3	34	54	66.7	82.5	84.0	93.1	95.6	85.5	134.8
O95249	Golgi SNAP receptor complex member 1 OS=Homo sapiens GN=GOSR1 PE=1 SV=1	69	20	51.1	83.8	121.6	125.1	136.5	78.0	127.1
O95251	Histone acetyltransferase KAT7 OS=Homo sapiens GN=KAT7 PE=1 SV=1	23	15	149.4	123.6	133.0	98.8	77.0	87.2	123.4
O95292	Vesicle-associated membrane protein-associated protein B/C OS=Homo sapiens GN=VAPB PE=1 SV=3	68	21	75.6	101.6	159.5	195.5	210.8	99.3	44.9
O95295	SNARE-associated protein Snapin OS=Homo sapiens GN=SNAPIN PE=1 SV=1	55	14	77.9	93.8	107.7	179.9	190.7	114.1	97.8
O95297	Myelin protein zero-like protein 1 OS=Homo sapiens GN=MPZL1 PE=1 SV=1	22	6	63.6	96.4	131.1	173.7	163.1	83.5	66.9
O95299	NADH dehydrogenase [ubiquinone] 1 alpha subcomplex subunit 10, mitochondrial OS=Homo sapiens GN=NDUFA10 PE=1 SV=1	49	19	321.1	277.3	110.2	39.1	15.6	11.0	16.0
O95319	CUGBP Elav-like family member 2 OS=Homo sapiens GN=CELF2 PE=1 SV=1	49	27	48.5	36.7	52.7	65.0	115.2	156.4	158.1
O95336	6-phosphogluconolactonase OS=Homo sapiens GN=PGLS PE=1 SV=2	66	13	79.4	84.0	138.9	117.0	64.3	153.5	64.0
O95347	Structural maintenance of chromosomes protein 2 OS=Homo sapiens GN=SMC2 PE=1 SV=2	79	128	84.7	78.5	78.2	70.6	79.5	94.9	122.4
O95372	Acyl-protein thioesterase 2 OS=Homo sapiens GN=LYPLA2 PE=1 SV=1	54	12	87.2	106.9	113.8	116.0	97.7	119.6	77.1
O95373	Importin-7 OS=Homo sapiens GN=IPO7 PE=1 SV=1	20	21	116.0	118.6	119.5	155.4	81.9	134.9	149.5
O95376	E3 ubiquitin-protein ligase ARIH2 OS=Homo sapiens GN=ARIH2 PE=1 SV=1	31	12	136.9	126.1	140.9	137.7	84.2	145.6	126.4
O95379	Tumor necrosis factor alpha-induced protein 8 OS=Homo sapiens GN=TNFAIP8 PE=1 SV=1	33	7	105.7	128.2	136.0	152.8	131.8	118.7	101.8
O95391	Pre-mRNA-splicing factor SLU7 OS=Homo sapiens GN=SLU7 PE=1 SV=2	37	22	41.7	47.7	51.5	54.3	80.9	102.4	175.1
O95394	Phosphoacetylglucosamine mutase OS=Homo sapiens GN=PGM3 PE=1 SV=1	30	15	141.9	128.1	159.4	126.4	104.9	156.7	68.3
O95400	CD2 antigen cytoplasmic tail-binding protein 2 OS=Homo sapiens GN=CD2BP2 PE=1 SV=1	40	13	80.7	71.7	110.2	96.6	128.7	179.1	109.1
O95402	Mediator of RNA polymerase II transcription subunit 26 OS=Homo sapiens GN=MED26 PE=1 SV=2	36	18	52.0	59.6	55.3	76.4	151.8	182.0	282.9
O95425	Supervillin OS=Homo sapiens GN=SVIL PE=1 SV=2	28	56	64.9	119.7	122.3	146.4	115.1	56.2	97.1
O95433	Activator of 90 kDa heat shock protein ATPase homolog 1 OS=Homo sapiens GN=AHSA1 PE=1 SV=1	70	28	103.3	101.4	120.7	139.1	94.7	139.3	133.3
O95453	Poly(A)-specific ribonuclease PARN OS=Homo sapiens GN=PARN PE=1 SV=1	38	28	125.1	123.1	99.4	99.1	81.8	112.6	163.5
O95456	Proteasome assembly chaperone 1 OS=Homo sapiens GN=PSMG1 PE=1 SV=1	32	11	78.2	100.3	79.4	87.4	69.6	107.1	132.3
O95466	Formin-like protein 1 OS=Homo sapiens GN=FMNL1 PE=1 SV=3	41	68	77.1	111.6	151.9	160.8	154.8	70.8	70.4
O95470	Sphingosine-1-phosphate lyase 1 OS=Homo sapiens GN=SGPL1 PE=1 SV=3	49	29	66.9	105.2	149.7	184.6	174.7	69.1	48.4
O95479	GDH/6PGL endoplasmic bifunctional protein OS=Homo sapiens GN=H6PD PE=1 SV=2	40	31	79.0	103.6	119.1	158.8	179.4	61.2	45.5
O95486	Protein transport protein Sec24A OS=Homo sapiens GN=SEC24A PE=1 SV=2	24	21	79.5	111.1	105.0	105.0	85.4	83.5	91.3
O95487	Protein transport protein Sec24B OS=Homo sapiens GN=SEC24B PE=1 SV=2	28	27	83.3	114.9	144.6	132.1	120.4	105.4	65.7
O95551	Tyrosyl-DNA phosphodiesterase 2 OS=Homo sapiens GN=TDP2 PE=1 SV=1	30	12	122.7	126.7	122.8	123.3	93.4	120.0	126.1
O95562	Vesicle transport protein SFT2B OS=Homo sapiens GN=SFT2D2 PE=1 SV=1	18	4	55.3	76.2	115.9	139.3	181.2	146.8	169.8
O95571	Persulfide dioxygenase ETHE1, mitochondrial OS=Homo sapiens GN=ETHE1 PE=1 SV=2	53	11	267.4	246.5	121.3	45.2	20.0	24.5	15.1
O95573	Long-chain-fatty-acid--CoA ligase 3 OS=Homo sapiens GN=ACSL3 PE=1 SV=3	56	38	82.1	88.3	150.6	177.0	192.5	85.6	50.0
O95602	DNA-directed RNA polymerase I subunit RPA1 OS=Homo sapiens GN=POLR1A PE=1 SV=2	39	54	83.3	66.5	69.8	62.0	65.4	78.0	181.2
O95613	Pericentrin OS=Homo sapiens GN=PCNT PE=1 SV=4	37	117	169.6	172.7	117.8	70.9	51.5	65.7	81.8
O95628	CCR4-NOT transcription complex subunit 4 OS=Homo sapiens GN=CNOT4 PE=1 SV=3	29	15	64.5	66.7	90.7	119.2	180.2	183.6	175.2
O95630	STAM-binding protein OS=Homo sapiens GN=STAMBP PE=1 SV=1	47	23	130.2	135.5	141.1	146.3	120.6	128.5	91.9
O95639	Cleavage and polyadenylation specificity factor subunit 4 OS=Homo sapiens GN=CPSF4 PE=1 SV=1	56	13	64.4	60.5	60.9	99.6	154.4	213.8	241.9
O95671	N-acetylserotonin O-methyltransferase-like protein OS=Homo sapiens GN=ASMTL PE=1 SV=3	32	24	187.8	174.8	128.0	136.9	75.1	98.9	97.0
O95674	Phosphatidate cytidylyltransferase 2 OS=Homo sapiens GN=CDS2 PE=1 SV=1	26	11	92.3	131.2	118.8	168.0	220.6	68.9	56.9
O95684	FGFR1 oncogene partner OS=Homo sapiens GN=FGFR1OP PE=1 SV=1	45	19	101.3	109.7	77.8	79.0	74.6	97.7	131.8
O95714	E3 ubiquitin-protein ligase HERC2 OS=Homo sapiens GN=HERC2 PE=1 SV=2	26	113	76.8	97.7	127.1	138.7	159.0	98.7	99.3
O95716	Ras-related protein Rab-3D OS=Homo sapiens GN=RAB3D PE=1 SV=1	63	19	114.2	140.3	145.2	189.6	161.6	80.3	62.4
O95721	Synaptosomal-associated protein 29 OS=Homo sapiens GN=SNAP29 PE=1 SV=1	83	26	84.5	102.7	139.2	150.8	144.2	94.7	67.2
O95747	Serine/threonine-protein kinase OSR1 OS=Homo sapiens GN=OXSR1 PE=1 SV=1	43	20	153.7	118.3	126.1	125.0	88.5	101.6	64.7
O95757	Heat shock 70 kDa protein 4L OS=Homo sapiens GN=HSPA4L PE=1 SV=3	70	59	100.5	121.2	124.5	124.8	81.9	113.2	88.2
O95758	Polypyrimidine tract-binding protein 3 OS=Homo sapiens GN=PTBP3 PE=1 SV=2	30	17	50.3	62.1	52.2	72.9	102.3	102.6	127.8
O95777	U6 snRNA-associated Sm-like protein LSm8 OS=Homo sapiens GN=LSM8 PE=1 SV=3	69	6	79.2	127.1	90.0	132.6	99.9	154.6	185.9
O95782	AP-2 complex subunit alpha-1 OS=Homo sapiens GN=AP2A1 PE=1 SV=3	63	66	55.1	81.0	124.4	126.3	117.7	74.1	115.5
O95786	Probable ATP-dependent RNA helicase DDX58 OS=Homo sapiens GN=DDX58 PE=1 SV=2	19	17	152.7	165.9	111.5	129.7	104.9	116.9	88.3
O95793	Double-stranded RNA-binding protein Staufen homolog 1 OS=Homo sapiens GN=STAU1 PE=1 SV=2	62	41	31.3	33.4	46.5	58.4	123.3	159.2	154.1
O95801	Tetratricopeptide repeat protein 4 OS=Homo sapiens GN=TTC4 PE=1 SV=3	38	14	137.7	177.1	133.7	113.8	81.8	113.2	105.9
O95816	BAG family molecular chaperone regulator 2 OS=Homo sapiens GN=BAG2 PE=1 SV=1	71	16	54.4	69.9	64.7	97.8	118.4	74.7	110.6
O95817	BAG family molecular chaperone regulator 3 OS=Homo sapiens GN=BAG3 PE=1 SV=3	58	24	111.6	122.2	119.7	143.9	94.7	120.3	67.8
O95819	Mitogen-activated protein kinase kinase kinase kinase 4 OS=Homo sapiens GN=MAP4K4 PE=1 SV=2	50	66	75.0	91.2	136.2	154.1	150.7	114.3	91.2
O95831	Apoptosis-inducing factor 1, mitochondrial OS=Homo sapiens GN=AIFM1 PE=1 SV=1	54	38	288.1	262.7	104.2	40.7	14.0	13.4	8.2
O95834	Echinoderm microtubule-associated protein-like 2 OS=Homo sapiens GN=EML2 PE=1 SV=1	29	15	133.6	160.9	101.6	130.5	83.5	123.2	122.9
O95861	3'(2'),5'-bisphosphate nucleotidase 1 OS=Homo sapiens GN=BPNT1 PE=1 SV=1	63	22	87.8	93.5	95.3	98.0	67.4	124.0	119.8
O95864	Fatty acid desaturase 2 OS=Homo sapiens GN=FADS2 PE=1 SV=1	25	11	67.1	72.5	144.4	202.5	232.8	96.5	32.6
O95865	N(G),N(G)-dimethylarginine dimethylaminohydrolase 2 OS=Homo sapiens GN=DDAH2 PE=1 SV=1	64	17	89.1	121.4	153.0	177.3	157.5	96.2	61.0
O95870	Abhydrolase domain-containing protein 16A OS=Homo sapiens GN=ABHD16A PE=1 SV=3	47	28	83.0	102.9	139.4	152.4	148.5	66.6	48.4
O95881	Thioredoxin domain-containing protein 12 OS=Homo sapiens GN=TXNDC12 PE=1 SV=1	42	9	78.6	80.7	172.0	218.8	172.4	88.6	28.4
O95926	Pre-mRNA-splicing factor SYF2 OS=Homo sapiens GN=SYF2 PE=1 SV=1	44	13	54.2	50.3	48.1	66.2	133.3	195.7	209.8
O95983	Methyl-CpG-binding domain protein 3 OS=Homo sapiens GN=MBD3 PE=1 SV=1	46	13	127.2	101.6	100.3	98.8	86.7	76.5	119.1
O95985	DNA topoisomerase 3-beta-1 OS=Homo sapiens GN=TOP3B PE=1 SV=1	43	31	60.2	68.0	84.9	92.6	162.9	191.2	181.4
O96000	NADH dehydrogenase [ubiquinone] 1 beta subcomplex subunit 10 OS=Homo sapiens GN=NDUFB10 PE=1 SV=3	59	15	233.9	226.2	101.8	32.5	12.6	9.1	6.7
O96005	Cleft lip and palate transmembrane protein 1 OS=Homo sapiens GN=CLPTM1 PE=1 SV=1	34	20	82.2	124.3	112.5	165.1	198.2	64.4	61.5
O96008	Mitochondrial import receptor subunit TOM40 homolog OS=Homo sapiens GN=TOMM40 PE=1 SV=1	50	16	337.8	263.3	111.9	52.4	18.0	11.7	5.3
O96011	Peroxisomal membrane protein 11B OS=Homo sapiens GN=PEX11B PE=1 SV=1	54	13	57.2	104.8	149.2	180.8	158.2	42.0	31.0
O96013	Serine/threonine-protein kinase PAK 4 OS=Homo sapiens GN=PAK4 PE=1 SV=1	54	25	107.7	89.0	104.8	96.9	111.0	122.3	98.2
O96017	Serine/threonine-protein kinase Chk2 OS=Homo sapiens GN=CHEK2 PE=1 SV=1	27	12	144.4	116.9	119.6	141.5	99.6	120.1	135.7
O96019	Actin-like protein 6A OS=Homo sapiens GN=ACTL6A PE=1 SV=1	47	20	153.8	122.7	125.5	109.1	75.4	107.6	128.5
P00167	Cytochrome b5 OS=Homo sapiens GN=CYB5A PE=1 SV=2	47	6	75.2	98.3	123.7	159.7	151.0	65.6	33.2
P00338	L-lactate dehydrogenase A chain OS=Homo sapiens GN=LDHA PE=1 SV=2	67	29	81.4	89.8	107.3	125.3	90.2	119.4	94.3
P00367	Glutamate dehydrogenase 1, mitochondrial OS=Homo sapiens GN=GLUD1 PE=1 SV=2	57	41	333.9	251.4	138.9	37.8	17.5	14.0	8.2
P00374	Dihydrofolate reductase OS=Homo sapiens GN=DHFR PE=1 SV=2	70	16	88.3	103.6	94.4	84.8	76.3	66.9	69.4
P00387	NADH-cytochrome b5 reductase 3 OS=Homo sapiens GN=CYB5R3 PE=1 SV=3	67	18	95.2	82.1	134.8	164.4	151.9	75.0	23.3
P00390	Glutathione reductase, mitochondrial OS=Homo sapiens GN=GSR PE=1 SV=2	47	21	159.0	165.0	113.7	98.7	61.1	105.6	92.1
P00403	Cytochrome c oxidase subunit 2 OS=Homo sapiens GN=MT-CO2 PE=1 SV=1	31	7	294.5	268.2	92.7	32.2	11.3	13.0	1.8
P00441	Superoxide dismutase [Cu-Zn] OS=Homo sapiens GN=SOD1 PE=1 SV=2	60	17	81.0	106.2	99.3	100.0	82.1	141.6	105.6
P00491	Purine nucleoside phosphorylase OS=Homo sapiens GN=PNP PE=1 SV=2	70	18	52.9	56.2	61.0	68.4	44.3	77.4	74.8
P00492	Hypoxanthine-guanine phosphoribosyltransferase OS=Homo sapiens GN=HPRT1 PE=1 SV=2	63	12	58.8	71.3	64.0	68.8	67.6	99.9	95.0
P00505	Aspartate aminotransferase, mitochondrial OS=Homo sapiens GN=GOT2 PE=1 SV=3	60	34	270.0	241.9	103.8	35.1	11.5	12.8	8.9
P00558	Phosphoglycerate kinase 1 OS=Homo sapiens GN=PGK1 PE=1 SV=3	87	50	98.3	103.8	119.5	137.0	94.5	157.5	86.6
P00734	Prothrombin OS=Homo sapiens GN=F2 PE=1 SV=2	5	4	315.8	312.9	116.2	69.8	40.5	17.0	10.1
P00761	Trypsin OS=Sus scrofa OX=9823 PE=1 SV=1	32	5	53.1	47.7	124.8	81.2	54.7	97.9	75.7
P00813	Adenosine deaminase OS=Homo sapiens GN=ADA PE=1 SV=3	69	31	77.7	83.5	155.2	164.5	81.1	194.4	49.5
P00966	Argininosuccinate synthase OS=Homo sapiens GN=ASS1 PE=1 SV=2	35	21	105.1	100.7	113.2	98.1	66.4	113.3	111.6
P01112	GTPase HRas OS=Homo sapiens GN=HRAS PE=1 SV=1	83	17	57.6	84.3	141.8	178.6	130.6	78.7	46.1
P01116	GTPase KRas OS=Homo sapiens GN=KRAS PE=1 SV=1	70	13	27.6	52.7	49.0	61.1	71.5	37.2	46.3
P01130	Low-density lipoprotein receptor OS=Homo sapiens GN=LDLR PE=1 SV=1	28	20	38.6	71.5	66.5	83.3	136.1	79.8	103.8
P01137	Transforming growth factor beta-1 OS=Homo sapiens GN=TGFB1 PE=1 SV=2	27	11	77.4	114.8	173.2	135.6	199.2	67.5	77.1
P01733	T-cell receptor beta chain V region YT35 OS=Homo sapiens GN=TRBV12-3 PE=1 SV=1	15	2	71.0	96.8	131.1	189.1	210.5	87.3	85.8
P01737	T-cell receptor alpha chain V region PY14 OS=Homo sapiens PE=1 SV=1	21	4	59.0	75.8	106.7	137.1	136.4	62.7	68.3
P01889	HLA class I histocompatibility antigen, B-7 alpha chain OS=Homo sapiens GN=HLA-B PE=1 SV=3	60	31	51.0	66.9	211.4	220.6	168.5	93.1	26.8
P02649	Apolipoprotein E OS=Homo sapiens GN=APOE PE=1 SV=1	12	4	238.0	208.2	109.6	109.1	103.0	46.3	43.3
P02686	Myelin basic protein OS=Homo sapiens GN=MBP PE=1 SV=3	38	9	79.2	142.3	139.3	174.8	158.9	69.4	53.8
P02765	Alpha-2-HS-glycoprotein OS=Homo sapiens GN=AHSG PE=1 SV=1	7	4	162.6	200.6	128.8	139.9	109.1	65.9	62.6
P02769	Serum albumin OS=Bos taurus OX=9913 GN=ALB PE=1 SV=4	70	49	102.2	113.7	169.3	161.5	102.9	105.3	45.7
P02786	Transferrin receptor protein 1 OS=Homo sapiens GN=TFRC PE=1 SV=2	64	65	44.5	47.2	82.7	115.4	156.8	129.5	126.0
P02787	Serotransferrin OS=Homo sapiens GN=TF PE=1 SV=3	4	3	129.7	151.5	155.8	94.4	152.9	108.8	89.1
P02794	Ferritin heavy chain OS=Homo sapiens GN=FTH1 PE=1 SV=2	38	7	77.6	68.9	144.1	180.8	131.0	110.8	49.1
P04040	Catalase OS=Homo sapiens GN=CAT PE=1 SV=3	70	39	73.7	89.7	169.5	243.9	210.4	55.2	25.4
P04049	RAF proto-oncogene serine/threonine-protein kinase OS=Homo sapiens GN=RAF1 PE=1 SV=1	46	24	115.7	168.4	129.6	126.2	112.4	92.0	120.3
P04053	DNA nucleotidylexotransferase OS=Homo sapiens GN=DNTT PE=1 SV=3	31	16	138.9	140.7	86.1	104.4	148.3	111.2	151.7
P04075	Fructose-bisphosphate aldolase A OS=Homo sapiens GN=ALDOA PE=1 SV=2	78	42	85.2	90.0	111.7	118.0	84.0	138.9	115.0
P04080	Cystatin-B OS=Homo sapiens GN=CSTB PE=1 SV=2	64	6	132.2	100.2	234.4	162.5	111.7	135.4	14.3
P04083	Annexin A1 OS=Homo sapiens GN=ANXA1 PE=1 SV=2	79	34	102.8	104.9	129.1	136.6	85.1	167.9	99.4
P04150	Glucocorticoid receptor OS=Homo sapiens GN=NR3C1 PE=1 SV=1	26	16	115.9	155.3	109.3	116.8	112.2	106.8	157.3
P04179	Superoxide dismutase [Mn], mitochondrial OS=Homo sapiens GN=SOD2 PE=1 SV=2	35	10	338.6	214.2	115.7	38.7	14.2	13.7	4.3
P04183	Thymidine kinase, cytosolic OS=Homo sapiens GN=TK1 PE=1 SV=2	48	9	133.1	120.6	130.7	89.8	73.7	59.7	65.9
P04234	T-cell surface glycoprotein CD3 delta chain OS=Homo sapiens GN=CD3D PE=1 SV=1	28	10	76.7	72.7	168.0	238.9	179.8	84.0	29.3
P04264	Keratin, type II cytoskeletal 1 OS=Homo sapiens GN=KRT1 PE=1 SV=6	62	53	97.8	99.7	55.7	163.7	64.8	145.9	98.7
P04350	Tubulin beta-4A chain OS=Homo sapiens GN=TUBB4A PE=1 SV=2	78	36	136.7	148.8	109.6	109.8	75.1	110.9	179.1
P04406	Glyceraldehyde-3-phosphate dehydrogenase OS=Homo sapiens GN=GAPDH PE=1 SV=3	97	46	44.4	44.7	60.9	48.6	58.5	87.4	115.0
P04439	HLA class I histocompatibility antigen, A-3 alpha chain OS=Homo sapiens GN=HLA-A PE=1 SV=2	62	31	59.4	91.8	144.9	189.7	189.0	82.7	48.1
P04632	Calpain small subunit 1 OS=Homo sapiens GN=CAPNS1 PE=1 SV=1	64	11	145.9	94.4	146.2	165.9	113.4	172.5	61.1
P04818	Thymidylate synthase OS=Homo sapiens GN=TYMS PE=1 SV=3	56	18	106.0	91.8	175.2	119.8	77.1	174.9	38.7
P04843	Dolichyl-diphosphooligosaccharide--protein glycosyltransferase subunit 1 OS=Homo sapiens GN=RPN1 PE=1 SV=1	77	58	76.6	83.5	148.8	162.3	169.0	63.4	38.8
P04844	Dolichyl-diphosphooligosaccharide--protein glycosyltransferase subunit 2 OS=Homo sapiens GN=RPN2 PE=1 SV=3	63	35	81.3	93.0	161.9	188.5	154.4	60.8	37.8
P04899	Guanine nucleotide-binding protein G(i) subunit alpha-2 OS=Homo sapiens GN=GNAI2 PE=1 SV=3	76	33	65.9	86.3	156.3	209.8	185.9	76.3	40.5
P04920	Anion exchange protein 2 OS=Homo sapiens GN=SLC4A2 PE=1 SV=4	28	23	72.8	140.8	146.7	172.3	142.2	51.8	41.2
P05023	Sodium/potassium-transporting ATPase subunit alpha-1 OS=Homo sapiens GN=ATP1A1 PE=1 SV=1	56	73	56.1	102.1	136.4	181.8	156.1	59.3	33.7
P05026	Sodium/potassium-transporting ATPase subunit beta-1 OS=Homo sapiens GN=ATP1B1 PE=1 SV=1	33	11	54.3	103.7	142.0	168.6	157.8	54.1	35.0
P05067	Amyloid beta A4 protein OS=Homo sapiens GN=APP PE=1 SV=3	24	19	47.0	81.1	114.3	155.9	189.6	137.0	146.6
P05106	Integrin beta-3 OS=Homo sapiens GN=ITGB3 PE=1 SV=2	14	11	68.5	131.6	164.8	185.1	178.6	71.7	46.9
P05107	Integrin beta-2 OS=Homo sapiens GN=ITGB2 PE=1 SV=2	63	51	64.3	85.2	142.2	173.4	170.3	84.4	46.8
P05141	ADP/ATP translocase 2 OS=Homo sapiens GN=SLC25A5 PE=1 SV=7	65	34	274.3	243.9	124.0	39.5	15.3	12.0	12.1
P05161	Ubiquitin-like protein ISG15 OS=Homo sapiens GN=ISG15 PE=1 SV=5	42	6	93.7	93.5	91.1	100.2	66.8	101.1	67.5
P05165	Propionyl-CoA carboxylase alpha chain, mitochondrial OS=Homo sapiens GN=PCCA PE=1 SV=4	55	39	289.5	253.6	114.8	41.0	15.2	10.2	5.4
P05166	Propionyl-CoA carboxylase beta chain, mitochondrial OS=Homo sapiens GN=PCCB PE=1 SV=3	54	26	297.5	282.7	110.7	46.0	24.8	15.6	9.3
P05198	Eukaryotic translation initiation factor 2 subunit 1 OS=Homo sapiens GN=EIF2S1 PE=1 SV=3	83	42	67.1	62.9	63.9	68.3	114.1	131.5	192.0
P05204	Non-histone chromosomal protein HMG-17 OS=Homo sapiens GN=HMGN2 PE=1 SV=3	76	14	219.3	105.6	95.5	83.0	84.4	102.4	192.6
P05387	60S acidic ribosomal protein P2 OS=Homo sapiens GN=RPLP2 PE=1 SV=1	97	14	24.9	24.5	28.4	43.9	89.7	85.4	96.6
P05388	60S acidic ribosomal protein P0 OS=Homo sapiens GN=RPLP0 PE=1 SV=1	72	30	22.1	25.4	33.4	43.9	94.9	88.8	191.1
P05455	Lupus La protein OS=Homo sapiens GN=SSB PE=1 SV=2	66	40	104.8	113.4	121.9	125.5	84.2	132.8	85.4
P05556	Integrin beta-1 OS=Homo sapiens GN=ITGB1 PE=1 SV=2	38	36	55.7	99.0	149.8	180.8	190.1	79.1	50.1
P05771	Protein kinase C beta type OS=Homo sapiens GN=PRKCB PE=1 SV=4	42	35	123.2	145.0	121.3	125.0	105.6	121.9	89.5
P06127	T-cell surface glycoprotein CD5 OS=Homo sapiens GN=CD5 PE=1 SV=2	42	19	59.5	76.0	136.3	195.2	200.4	82.3	45.6
P06132	Uroporphyrinogen decarboxylase OS=Homo sapiens GN=UROD PE=1 SV=2	25	6	133.5	156.9	123.7	115.4	121.7	171.1	95.9
P06213	Insulin receptor OS=Homo sapiens GN=INSR PE=1 SV=4	18	31	86.3	109.4	145.7	157.1	150.5	69.2	36.8
P06239	Tyrosine-protein kinase Lck OS=Homo sapiens GN=LCK PE=1 SV=6	63	30	60.1	97.6	144.8	159.9	152.3	69.5	54.8
P06280	Alpha-galactosidase A OS=Homo sapiens GN=GLA PE=1 SV=1	39	15	60.8	86.0	181.7	268.6	192.8	69.1	44.6
P06396	Gelsolin OS=Homo sapiens GN=GSN PE=1 SV=1	31	21	81.0	100.0	88.7	97.6	69.9	95.3	94.1
P06400	Retinoblastoma-associated protein OS=Homo sapiens GN=RB1 PE=1 SV=2	48	53	97.1	86.0	85.6	89.7	99.9	113.2	134.5
P06454	Prothymosin alpha OS=Homo sapiens GN=PTMA PE=1 SV=2	27	8	91.4	130.9	81.1	112.7	85.0	112.2	91.5
P06493	Cyclin-dependent kinase 1 OS=Homo sapiens GN=CDK1 PE=1 SV=3	70	26	129.0	119.9	180.5	138.8	129.1	126.4	55.7
P06576	ATP synthase subunit beta, mitochondrial OS=Homo sapiens GN=ATP5B PE=1 SV=3	97	48	198.8	274.4	131.6	42.2	15.3	13.4	8.0
P06729	T-cell surface antigen CD2 OS=Homo sapiens GN=CD2 PE=1 SV=2	46	21	47.6	89.0	110.8	151.0	147.0	72.6	61.9
P06730	Eukaryotic translation initiation factor 4E OS=Homo sapiens GN=EIF4E PE=1 SV=2	35	10	59.1	48.7	63.8	102.3	109.0	199.2	165.9
P06733	Alpha-enolase OS=Homo sapiens GN=ENO1 PE=1 SV=2	90	57	86.3	83.5	105.8	127.1	84.5	155.6	75.5
P06744	Glucose-6-phosphate isomerase OS=Homo sapiens GN=GPI PE=1 SV=4	50	35	95.3	94.4	106.1	126.0	87.2	129.7	92.3
P06746	DNA polymerase beta OS=Homo sapiens GN=POLB PE=1 SV=3	61	22	64.5	50.7	62.1	56.2	68.1	89.5	96.9
P06748	Nucleophosmin OS=Homo sapiens GN=NPM1 PE=1 SV=2	89	46	12.5	14.3	24.5	23.3	44.5	57.8	72.6
P06753	Tropomyosin alpha-3 chain OS=Homo sapiens GN=TPM3 PE=1 SV=2	64	35	111.0	129.6	127.4	145.9	107.7	126.8	98.5
P06756	Integrin alpha-V OS=Homo sapiens GN=ITGAV PE=1 SV=2	17	15	68.1	130.7	154.1	182.3	167.2	79.6	85.6
P06865	Beta-hexosaminidase subunit alpha OS=Homo sapiens GN=HEXA PE=1 SV=2	42	25	60.2	98.3	131.9	232.0	167.7	46.5	39.7
P07099	Epoxide hydrolase 1 OS=Homo sapiens GN=EPHX1 PE=1 SV=1	31	18	104.4	97.0	207.5	203.9	180.1	102.6	11.6
P07195	L-lactate dehydrogenase B chain OS=Homo sapiens GN=LDHB PE=1 SV=2	62	28	83.4	90.0	104.3	120.1	82.1	112.7	107.3
P07203	Glutathione peroxidase 1 OS=Homo sapiens GN=GPX1 PE=1 SV=4	65	10	213.1	200.0	144.1	75.7	46.8	57.7	33.0
P07237	Protein disulfide-isomerase OS=Homo sapiens GN=P4HB PE=1 SV=3	85	63	70.6	77.0	156.3	179.6	171.0	66.8	42.8
P07305	Histone H1.0 OS=Homo sapiens GN=H1F0 PE=1 SV=3	29	9	85.2	64.3	55.0	77.8	145.3	134.6	323.7
P07311	Acylphosphatase-1 OS=Homo sapiens GN=ACYP1 PE=1 SV=2	59	7	114.9	98.1	152.7	172.1	106.0	210.7	33.5
P07339	Cathepsin D OS=Homo sapiens GN=CTSD PE=1 SV=1	56	30	58.9	100.6	163.4	226.9	168.4	48.3	32.1
P07355	Annexin A2 OS=Homo sapiens GN=ANXA2 PE=1 SV=2	70	38	96.6	118.5	137.2	170.4	127.9	96.7	79.7
P07384	Calpain-1 catalytic subunit OS=Homo sapiens GN=CAPN1 PE=1 SV=1	36	28	126.6	113.1	136.9	135.6	86.7	142.1	61.0
P07437	Tubulin beta chain OS=Homo sapiens GN=TUBB PE=1 SV=2	79	40	62.9	63.5	75.6	59.7	44.3	69.9	62.1
P07602	Prosaposin OS=Homo sapiens GN=PSAP PE=1 SV=2	52	31	54.6	79.8	94.3	158.9	199.0	57.1	43.5
P07686	Beta-hexosaminidase subunit beta OS=Homo sapiens GN=HEXB PE=1 SV=3	39	29	57.8	75.6	174.1	231.3	157.9	57.1	26.3
P07737	Profilin-1 OS=Homo sapiens GN=PFN1 PE=1 SV=2	79	19	88.0	77.4	118.8	146.7	81.7	167.2	65.3
P07741	Adenine phosphoribosyltransferase OS=Homo sapiens GN=APRT PE=1 SV=2	78	15	146.8	116.3	145.6	156.3	76.8	144.9	61.9
P07814	Bifunctional glutamate/proline--tRNA ligase OS=Homo sapiens GN=EPRS PE=1 SV=5	68	138	60.9	64.9	78.8	81.5	80.7	112.5	151.5
P07858	Cathepsin B OS=Homo sapiens GN=CTSB PE=1 SV=3	42	14	59.8	106.5	146.8	240.7	219.0	75.3	47.6
P07900	Heat shock protein HSP 90-alpha OS=Homo sapiens GN=HSP90AA1 PE=1 SV=5	73	83	80.3	82.4	134.5	128.4	80.9	135.5	53.3
P07910	Heterogeneous nuclear ribonucleoproteins C1/C2 OS=Homo sapiens GN=HNRNPC PE=1 SV=4	71	45	48.2	35.0	32.4	47.1	80.0	108.2	179.4
P07947	Tyrosine-protein kinase Yes OS=Homo sapiens GN=YES1 PE=1 SV=3	50	24	59.5	94.4	135.8	162.0	164.3	73.6	57.2
P07954	Fumarate hydratase, mitochondrial OS=Homo sapiens GN=FH PE=1 SV=3	64	34	283.7	225.0	114.7	43.6	15.9	21.9	11.2
P08133	Annexin A6 OS=Homo sapiens GN=ANXA6 PE=1 SV=3	86	75	86.6	92.0	133.0	144.4	106.1	130.8	73.6
P08195	4F2 cell-surface antigen heavy chain OS=Homo sapiens GN=SLC3A2 PE=1 SV=3	50	38	57.1	76.8	212.3	218.7	165.9	73.5	22.8
P08236	Beta-glucuronidase OS=Homo sapiens GN=GUSB PE=1 SV=2	19	15	72.2	96.4	157.0	216.7	179.3	62.8	39.9
P08238	Heat shock protein HSP 90-beta OS=Homo sapiens GN=HSP90AB1 PE=1 SV=4	78	92	113.0	111.3	143.1	133.0	84.5	122.6	65.2
P08240	Signal recognition particle receptor subunit alpha OS=Homo sapiens GN=SRPR PE=1 SV=2	57	43	63.6	99.8	140.2	169.4	178.1	62.6	54.4
P08243	Asparagine synthetase [glutamine-hydrolyzing] OS=Homo sapiens GN=ASNS PE=1 SV=4	53	29	123.2	109.5	137.0	137.3	84.5	131.7	70.2
P08397	Porphobilinogen deaminase OS=Homo sapiens GN=HMBS PE=1 SV=2	38	13	96.5	86.3	131.4	129.9	81.2	159.9	57.2
P08559	Pyruvate dehydrogenase E1 component subunit alpha, somatic form, mitochondrial OS=Homo sapiens GN=PDHA1 PE=1 SV=3	59	30	292.5	217.1	116.3	33.8	15.9	12.7	15.1
P08574	Cytochrome c1, heme protein, mitochondrial OS=Homo sapiens GN=CYC1 PE=1 SV=3	37	10	321.9	250.5	192.1	56.8	24.0	22.9	33.9
P08575	Receptor-type tyrosine-protein phosphatase C OS=Homo sapiens GN=PTPRC PE=1 SV=2	51	82	60.4	97.4	140.8	184.9	166.9	69.1	40.5
P08579	U2 small nuclear ribonucleoprotein B'' OS=Homo sapiens GN=SNRPB2 PE=1 SV=1	48	14	99.4	123.2	88.5	109.9	133.3	97.9	183.5
P08621	U1 small nuclear ribonucleoprotein 70 kDa OS=Homo sapiens GN=SNRNP70 PE=1 SV=2	59	36	36.0	36.0	37.8	55.4	89.4	120.5	150.3
P08648	Integrin alpha-5 OS=Homo sapiens GN=ITGA5 PE=1 SV=2	25	22	59.8	110.3	102.1	131.7	147.3	62.4	67.0
P08670	Vimentin OS=Homo sapiens GN=VIM PE=1 SV=4	88	76	73.4	84.3	86.0	72.0	58.4	81.6	107.1
P08708	40S ribosomal protein S17 OS=Homo sapiens GN=RPS17 PE=1 SV=2	94	23	37.9	42.7	79.1	100.5	146.8	253.3	89.8
P08754	Guanine nucleotide-binding protein G(k) subunit alpha OS=Homo sapiens GN=GNAI3 PE=1 SV=3	57	25	75.9	116.0	143.3	202.0	180.0	66.2	35.5
P08758	Annexin A5 OS=Homo sapiens GN=ANXA5 PE=1 SV=2	52	21	100.8	97.6	136.4	147.6	99.9	152.4	59.2
P08865	40S ribosomal protein SA OS=Homo sapiens GN=RPSA PE=1 SV=4	60	18	30.1	34.4	39.9	61.6	110.3	131.9	200.9
P09001	39S ribosomal protein L3, mitochondrial OS=Homo sapiens GN=MRPL3 PE=1 SV=1	29	13	246.8	257.5	97.0	39.4	15.2	9.4	8.2
P09012	U1 small nuclear ribonucleoprotein A OS=Homo sapiens GN=SNRPA PE=1 SV=3	37	14	64.8	56.6	81.5	83.5	120.5	151.1	134.0
P09104	Gamma-enolase OS=Homo sapiens GN=ENO2 PE=1 SV=3	74	26	82.1	84.5	123.2	132.3	88.8	190.0	70.4
P09110	3-ketoacyl-CoA thiolase, peroxisomal OS=Homo sapiens GN=ACAA1 PE=1 SV=2	74	27	66.3	101.0	141.6	183.7	177.2	42.6	26.6
P09132	Signal recognition particle 19 kDa protein OS=Homo sapiens GN=SRP19 PE=1 SV=3	72	14	65.3	87.8	103.3	119.0	86.1	83.7	97.4
P09211	Glutathione S-transferase P OS=Homo sapiens GN=GSTP1 PE=1 SV=2	72	17	98.3	97.4	110.3	123.7	82.8	141.4	66.0
P09234	U1 small nuclear ribonucleoprotein C OS=Homo sapiens GN=SNRPC PE=1 SV=1	31	6	56.0	50.6	48.2	76.7	157.7	158.7	165.9
P09326	CD48 antigen OS=Homo sapiens GN=CD48 PE=1 SV=2	37	15	62.2	67.2	155.6	180.4	148.5	93.6	54.0
P09417	Dihydropteridine reductase OS=Homo sapiens GN=QDPR PE=1 SV=2	56	11	120.6	137.2	106.5	102.4	83.3	111.0	85.0
P09429	High mobility group protein B1 OS=Homo sapiens GN=HMGB1 PE=1 SV=3	82	34	178.7	92.7	102.7	87.3	62.5	81.4	36.6
P09471	Guanine nucleotide-binding protein G(o) subunit alpha OS=Homo sapiens GN=GNAO1 PE=1 SV=4	48	17	61.4	96.8	135.6	152.3	139.0	72.5	50.7
P09488	Glutathione S-transferase Mu 1 OS=Homo sapiens GN=GSTM1 PE=1 SV=3	40	11	180.3	152.2	136.2	158.5	76.8	106.0	69.9
P09496	Clathrin light chain A OS=Homo sapiens GN=CLTA PE=1 SV=1	27	14	91.1	121.5	110.9	158.6	115.4	78.1	75.7
P09497	Clathrin light chain B OS=Homo sapiens GN=CLTB PE=1 SV=1	36	17	89.2	143.4	101.7	141.0	118.2	75.4	82.7
P09543	2',3'-cyclic-nucleotide 3'-phosphodiesterase OS=Homo sapiens GN=CNP PE=1 SV=2	62	44	84.9	107.0	140.2	161.3	149.3	70.6	50.1
P09564	T-cell antigen CD7 OS=Homo sapiens GN=CD7 PE=1 SV=1	21	5	52.5	78.2	108.4	128.6	155.5	117.7	131.3
P09622	Dihydrolipoyl dehydrogenase, mitochondrial OS=Homo sapiens GN=DLD PE=1 SV=2	62	32	303.4	250.3	131.4	39.6	13.3	13.3	9.7
P09651	Heterogeneous nuclear ribonucleoprotein A1 OS=Homo sapiens GN=HNRNPA1 PE=1 SV=5	79	38	53.3	49.5	64.5	75.5	113.9	183.2	92.0
P09661	U2 small nuclear ribonucleoprotein A' OS=Homo sapiens GN=SNRPA1 PE=1 SV=2	83	29	44.5	42.6	52.0	61.4	90.3	141.2	143.3
P09669	Cytochrome c oxidase subunit 6C OS=Homo sapiens GN=COX6C PE=1 SV=2	52	6	342.6	225.8	150.6	46.9	17.7	10.1	7.1
P09693	T-cell surface glycoprotein CD3 gamma chain OS=Homo sapiens GN=CD3G PE=1 SV=1	45	8	87.4	102.9	97.4	159.3	183.3	67.2	51.9
P09874	Poly [ADP-ribose] polymerase 1 OS=Homo sapiens GN=PARP1 PE=1 SV=4	67	89	81.8	67.1	77.7	64.0	80.9	110.2	159.1
P09884	DNA polymerase alpha catalytic subunit OS=Homo sapiens GN=POLA1 PE=1 SV=2	23	32	120.3	137.4	95.0	104.5	95.5	98.7	144.3
P09960	Leukotriene A-4 hydrolase OS=Homo sapiens GN=LTA4H PE=1 SV=2	51	34	97.0	110.3	105.4	115.3	80.4	102.2	81.7
P09972	Fructose-bisphosphate aldolase C OS=Homo sapiens GN=ALDOC PE=1 SV=2	68	29	97.1	75.0	82.7	123.5	68.0	128.9	152.1
P0C0L4	Complement C4-A OS=Homo sapiens GN=C4A PE=1 SV=2	4	8	96.3	101.4	168.7	184.6	181.2	91.8	55.2
P0C7P0	CDGSH iron-sulfur domain-containing protein 3, mitochondrial OS=Homo sapiens GN=CISD3 PE=1 SV=1	53	7	173.0	147.6	95.2	42.8	34.3	28.7	35.6
P0CAP2	DNA-directed RNA polymerase II subunit GRINL1A OS=Homo sapiens GN=POLR2M PE=1 SV=1	45	14	103.7	123.1	112.1	113.0	109.4	129.9	168.5
P0DJD0	RANBP2-like and GRIP domain-containing protein 1 OS=Homo sapiens GN=RGPD1 PE=2 SV=1	33	63	99.6	139.5	117.5	152.9	161.8	90.1	114.9
P0DMV9	Heat shock 70 kDa protein 1B OS=Homo sapiens GN=HSPA1B PE=1 SV=1	70	50	86.3	93.3	136.1	142.6	93.2	142.0	71.7
P10155	60 kDa SS-A/Ro ribonucleoprotein OS=Homo sapiens GN=TROVE2 PE=1 SV=2	44	24	91.3	116.2	94.5	98.2	84.5	105.2	139.6
P10242	Transcriptional activator Myb OS=Homo sapiens GN=MYB PE=1 SV=2	17	12	203.1	136.7	121.0	112.2	92.8	87.6	105.4
P10253	Lysosomal alpha-glucosidase OS=Homo sapiens GN=GAA PE=1 SV=4	32	28	65.0	70.2	172.5	184.1	137.8	73.2	45.2
P10321	HLA class I histocompatibility antigen, Cw-7 alpha chain OS=Homo sapiens GN=HLA-C PE=1 SV=3	57	23	84.0	97.8	142.7	176.2	190.4	84.5	57.0
P10515	Dihydrolipoyllysine-residue acetyltransferase component of pyruvate dehydrogenase complex, mitochondrial OS=Homo sapiens GN=DLAT PE=1 SV=3	42	25	287.9	262.7	131.7	38.6	15.6	10.9	6.0
P10586	Receptor-type tyrosine-protein phosphatase F OS=Homo sapiens GN=PTPRF PE=1 SV=2	32	44	54.6	65.4	179.1	179.1	158.1	69.5	26.2
P10599	Thioredoxin OS=Homo sapiens GN=TXN PE=1 SV=3	54	9	89.2	111.3	117.2	127.3	92.3	127.2	64.7
P10606	Cytochrome c oxidase subunit 5B, mitochondrial OS=Homo sapiens GN=COX5B PE=1 SV=2	64	12	270.5	222.3	89.8	36.3	14.2	10.0	9.2
P10619	Lysosomal protective protein OS=Homo sapiens GN=CTSA PE=1 SV=2	23	13	55.1	100.0	147.0	237.8	225.6	67.0	57.5
P10636	Microtubule-associated protein tau OS=Homo sapiens GN=MAPT PE=1 SV=5	34	29	58.3	55.3	63.2	73.1	101.3	138.4	185.9
P10644	cAMP-dependent protein kinase type I-alpha regulatory subunit OS=Homo sapiens GN=PRKAR1A PE=1 SV=1	54	24	84.4	120.7	125.3	126.2	109.1	79.9	86.8
P10747	T-cell-specific surface glycoprotein CD28 OS=Homo sapiens GN=CD28 PE=1 SV=1	27	8	93.2	86.5	169.5	202.3	142.9	74.0	19.6
P10768	S-formylglutathione hydrolase OS=Homo sapiens GN=ESD PE=1 SV=2	44	11	109.9	108.8	127.5	130.8	79.4	142.8	79.0
P10809	60 kDa heat shock protein, mitochondrial OS=Homo sapiens GN=HSPD1 PE=1 SV=2	91	91	242.0	212.0	117.4	34.4	13.8	12.6	9.2
P11021	78 kDa glucose-regulated protein OS=Homo sapiens GN=HSPA5 PE=1 SV=2	72	75	75.3	87.2	154.2	178.3	185.7	60.4	32.1
P11142	Heat shock cognate 71 kDa protein OS=Homo sapiens GN=HSPA8 PE=1 SV=1	87	83	76.0	80.6	116.4	107.1	86.3	109.6	63.6
P11166	Solute carrier family 2, facilitated glucose transporter member 1 OS=Homo sapiens GN=SLC2A1 PE=1 SV=2	16	12	54.4	84.0	208.5	200.1	173.9	80.6	25.7
P11169	Solute carrier family 2, facilitated glucose transporter member 3 OS=Homo sapiens GN=SLC2A3 PE=1 SV=1	17	9	63.6	99.8	213.9	202.4	171.3	90.9	49.7
P11171	Protein 4.1 OS=Homo sapiens GN=EPB41 PE=1 SV=4	58	60	60.5	102.4	159.1	196.4	159.7	61.3	36.9
P11172	Uridine 5'-monophosphate synthase OS=Homo sapiens GN=UMPS PE=1 SV=1	61	32	166.6	146.9	150.0	126.3	74.2	112.1	76.8
P11177	Pyruvate dehydrogenase E1 component subunit beta, mitochondrial OS=Homo sapiens GN=PDHB PE=1 SV=3	48	15	285.7	261.7	111.6	37.3	12.7	9.2	5.7
P11182	Lipoamide acyltransferase component of branched-chain alpha-keto acid dehydrogenase complex, mitochondrial OS=Homo sapiens GN=DBT PE=1 SV=3	42	25	241.3	236.9	94.5	42.4	25.2	15.4	9.8
P11216	Glycogen phosphorylase, brain form OS=Homo sapiens GN=PYGB PE=1 SV=5	49	40	120.8	120.0	125.5	124.2	81.6	123.3	71.1
P11233	Ras-related protein Ral-A OS=Homo sapiens GN=RALA PE=1 SV=1	52	16	77.3	109.4	162.4	197.4	149.0	73.7	56.0
P11234	Ras-related protein Ral-B OS=Homo sapiens GN=RALB PE=1 SV=1	47	12	60.4	97.8	129.5	177.0	154.4	69.9	39.7
P11274	Breakpoint cluster region protein OS=Homo sapiens GN=BCR PE=1 SV=2	37	45	93.3	108.9	102.4	95.3	78.5	76.1	93.6
P11279	Lysosome-associated membrane glycoprotein 1 OS=Homo sapiens GN=LAMP1 PE=1 SV=3	19	8	44.8	81.1	103.9	177.5	193.2	71.8	87.2
P11310	Medium-chain specific acyl-CoA dehydrogenase, mitochondrial OS=Homo sapiens GN=ACADM PE=1 SV=1	60	35	282.6	234.5	142.4	42.0	17.4	13.5	10.9
P11387	DNA topoisomerase 1 OS=Homo sapiens GN=TOP1 PE=1 SV=2	52	53	149.5	99.4	92.1	76.8	70.2	68.1	134.7
P11388	DNA topoisomerase 2-alpha OS=Homo sapiens GN=TOP2A PE=1 SV=3	50	99	206.4	120.3	114.6	80.6	72.1	66.2	99.4
P11413	Glucose-6-phosphate 1-dehydrogenase OS=Homo sapiens GN=G6PD PE=1 SV=4	51	29	100.3	102.5	166.4	156.2	100.5	136.7	53.6
P11441	Ubiquitin-like protein 4A OS=Homo sapiens GN=UBL4A PE=1 SV=1	70	10	67.9	84.5	105.9	106.9	76.5	123.7	91.3
P11498	Pyruvate carboxylase, mitochondrial OS=Homo sapiens GN=PC PE=1 SV=2	51	51	302.9	290.7	123.9	39.0	13.5	10.2	6.0
P11586	C-1-tetrahydrofolate synthase, cytoplasmic OS=Homo sapiens GN=MTHFD1 PE=1 SV=3	74	91	45.0	50.9	75.1	90.3	150.3	195.7	95.5
P11717	Cation-independent mannose-6-phosphate receptor OS=Homo sapiens GN=IGF2R PE=1 SV=3	54	146	36.5	48.2	68.9	103.2	155.3	142.1	155.8
P11766	Alcohol dehydrogenase class-3 OS=Homo sapiens GN=ADH5 PE=1 SV=4	43	19	85.0	83.8	81.3	86.6	72.6	101.1	116.8
P11908	Ribose-phosphate pyrophosphokinase 2 OS=Homo sapiens GN=PRPS2 PE=1 SV=2	54	22	99.4	88.6	73.8	101.1	67.4	75.0	187.2
P11940	Polyadenylate-binding protein 1 OS=Homo sapiens GN=PABPC1 PE=1 SV=2	81	60	41.2	40.0	60.6	74.1	123.9	190.5	127.9
P12004	Proliferating cell nuclear antigen OS=Homo sapiens GN=PCNA PE=1 SV=1	82	22	86.8	93.0	112.6	109.1	70.0	130.4	89.0
P12081	Histidine--tRNA ligase, cytoplasmic OS=Homo sapiens GN=HARS PE=1 SV=2	76	49	48.6	49.8	40.7	44.6	74.0	103.0	230.2
P12259	Coagulation factor V OS=Homo sapiens GN=F5 PE=1 SV=4	6	15	91.1	106.4	103.1	119.9	91.3	70.4	118.8
P12268	Inosine-5'-monophosphate dehydrogenase 2 OS=Homo sapiens GN=IMPDH2 PE=1 SV=2	64	44	143.3	116.0	153.8	127.7	69.9	118.8	43.3
P12270	Nucleoprotein TPR OS=Homo sapiens GN=TPR PE=1 SV=3	48	123	100.5	96.0	91.4	105.5	91.2	112.9	149.1
P12694	2-oxoisovalerate dehydrogenase subunit alpha, mitochondrial OS=Homo sapiens GN=BCKDHA PE=1 SV=2	52	21	296.7	251.8	129.5	42.6	20.6	15.5	12.0
P12814	Alpha-actinin-1 OS=Homo sapiens GN=ACTN1 PE=1 SV=2	65	54	117.6	137.0	135.3	141.0	99.1	101.3	27.8
P12931	Proto-oncogene tyrosine-protein kinase Src OS=Homo sapiens GN=SRC PE=1 SV=3	40	22	69.2	104.5	98.6	119.4	115.0	112.3	281.6
P12955	Xaa-Pro dipeptidase OS=Homo sapiens GN=PEPD PE=1 SV=3	25	12	105.0	122.4	110.8	117.6	80.6	134.9	109.4
P12956	X-ray repair cross-complementing protein 6 OS=Homo sapiens GN=XRCC6 PE=1 SV=2	77	73	66.9	60.4	74.0	74.6	107.4	138.1	135.9
P13010	X-ray repair cross-complementing protein 5 OS=Homo sapiens GN=XRCC5 PE=1 SV=3	75	68	39.6	38.1	48.4	49.6	70.5	94.1	88.9
P13073	Cytochrome c oxidase subunit 4 isoform 1, mitochondrial OS=Homo sapiens GN=COX4I1 PE=1 SV=1	55	17	238.5	285.2	111.8	42.1	12.4	8.4	4.9
P13196	5-aminolevulinate synthase, nonspecific, mitochondrial OS=Homo sapiens GN=ALAS1 PE=1 SV=2	36	24	235.1	269.8	98.5	70.0	38.9	74.6	23.5
P13489	Ribonuclease inhibitor OS=Homo sapiens GN=RNH1 PE=1 SV=2	52	24	121.5	129.2	119.6	131.9	104.0	153.4	71.3
P13591	Neural cell adhesion molecule 1 OS=Homo sapiens GN=NCAM1 PE=1 SV=3	11	9	110.3	127.9	153.3	174.5	140.5	92.7	58.7
P13598	Intercellular adhesion molecule 2 OS=Homo sapiens GN=ICAM2 PE=1 SV=2	25	7	53.8	63.4	163.9	178.2	141.6	92.2	36.8
P13612	Integrin alpha-4 OS=Homo sapiens GN=ITGA4 PE=1 SV=3	41	43	57.2	88.2	128.7	186.8	177.4	82.9	70.5
P13637	Sodium/potassium-transporting ATPase subunit alpha-3 OS=Homo sapiens GN=ATP1A3 PE=1 SV=3	52	60	64.6	126.4	138.4	179.8	175.8	64.5	45.5
P13639	Elongation factor 2 OS=Homo sapiens GN=EEF2 PE=1 SV=4	75	79	84.0	82.1	101.0	114.7	113.6	136.0	104.9
P13645	Keratin, type I cytoskeletal 10 OS=Homo sapiens GN=KRT10 PE=1 SV=6	64	40	102.8	97.5	51.5	200.6	53.3	110.1	81.6
P13667	Protein disulfide-isomerase A4 OS=Homo sapiens GN=PDIA4 PE=1 SV=2	68	75	74.0	96.0	148.0	187.8	189.7	65.4	36.5
P13674	Prolyl 4-hydroxylase subunit alpha-1 OS=Homo sapiens GN=P4HA1 PE=1 SV=2	54	33	73.9	87.9	155.4	194.5	204.7	77.8	44.3
P13693	Translationally-controlled tumor protein OS=Homo sapiens GN=TPT1 PE=1 SV=1	62	13	83.4	78.7	110.0	148.8	187.4	238.8	61.5
P13796	Plastin-2 OS=Homo sapiens GN=LCP1 PE=1 SV=6	81	59	100.0	96.0	114.1	126.8	91.9	135.0	68.9
P13798	Acylamino-acid-releasing enzyme OS=Homo sapiens GN=APEH PE=1 SV=4	37	25	98.1	112.3	90.8	131.1	91.8	134.3	168.6
P13804	Electron transfer flavoprotein subunit alpha, mitochondrial OS=Homo sapiens GN=ETFA PE=1 SV=1	76	29	347.0	263.7	139.3	42.9	10.5	7.5	4.4
P13807	Glycogen [starch] synthase, muscle OS=Homo sapiens GN=GYS1 PE=1 SV=2	45	35	82.8	74.6	80.1	106.3	168.0	165.3	85.7
P13861	cAMP-dependent protein kinase type II-alpha regulatory subunit OS=Homo sapiens GN=PRKAR2A PE=1 SV=2	70	28	136.9	168.1	122.9	109.8	82.2	66.1	87.6
P13984	General transcription factor IIF subunit 2 OS=Homo sapiens GN=GTF2F2 PE=1 SV=2	57	15	106.1	96.9	102.6	107.2	114.5	139.0	199.7
P13987	CD59 glycoprotein OS=Homo sapiens GN=CD59 PE=1 SV=1	26	5	66.7	77.3	140.8	224.9	230.4	125.5	42.1
P13995	Bifunctional methylenetetrahydrofolate dehydrogenase/cyclohydrolase, mitochondrial OS=Homo sapiens GN=MTHFD2 PE=1 SV=2	57	23	271.0	198.9	120.4	35.7	16.1	12.4	8.5
P14151	L-selectin OS=Homo sapiens GN=SELL PE=1 SV=2	17	5	89.6	155.9	116.5	170.5	151.1	83.5	73.5
P14174	Macrophage migration inhibitory factor OS=Homo sapiens GN=MIF PE=1 SV=4	47	5	126.3	94.0	125.7	153.8	120.8	231.7	48.1
P14209	CD99 antigen OS=Homo sapiens GN=CD99 PE=1 SV=1	18	5	65.7	101.0	143.3	212.2	219.5	89.3	50.5
P14314	Glucosidase 2 subunit beta OS=Homo sapiens GN=PRKCSH PE=1 SV=2	47	34	82.4	101.9	133.8	173.0	179.8	66.0	41.5
P14324	Farnesyl pyrophosphate synthase OS=Homo sapiens GN=FDPS PE=1 SV=4	37	19	113.2	126.4	122.2	142.6	96.6	145.6	113.2
P14373	Zinc finger protein RFP OS=Homo sapiens GN=TRIM27 PE=1 SV=1	22	10	84.3	70.8	182.4	179.6	189.8	90.6	39.9
P14550	Alcohol dehydrogenase [NADP(+)] OS=Homo sapiens GN=AKR1A1 PE=1 SV=3	56	16	82.5	99.2	106.8	103.3	65.5	109.0	80.7
P14618	Pyruvate kinase PKM OS=Homo sapiens GN=PKM PE=1 SV=4	79	57	91.3	105.5	121.8	110.8	76.6	119.7	89.8
P14625	Endoplasmin OS=Homo sapiens GN=HSP90B1 PE=1 SV=1	73	84	71.5	87.6	145.9	177.0	178.0	72.3	44.9
P14635	G2/mitotic-specific cyclin-B1 OS=Homo sapiens GN=CCNB1 PE=1 SV=1	34	15	97.6	74.9	80.0	65.8	63.6	60.4	144.8
P14649	Myosin light chain 6B OS=Homo sapiens GN=MYL6B PE=1 SV=1	48	13	54.1	54.7	68.0	74.4	67.6	80.2	125.0
P14678	Small nuclear ribonucleoprotein-associated proteins B and B' OS=Homo sapiens GN=SNRPB PE=1 SV=2	50	12	26.7	24.5	32.0	36.3	57.7	88.3	244.4
P14735	Insulin-degrading enzyme OS=Homo sapiens GN=IDE PE=1 SV=4	27	29	119.6	125.4	108.4	115.9	95.2	111.1	91.0
P14866	Heterogeneous nuclear ribonucleoprotein L OS=Homo sapiens GN=HNRNPL PE=1 SV=2	62	36	63.2	61.0	49.8	54.7	106.8	109.4	143.5
P14868	Aspartate--tRNA ligase, cytoplasmic OS=Homo sapiens GN=DARS PE=1 SV=2	73	46	85.9	76.1	87.7	95.8	81.8	117.1	146.8
P14927	Cytochrome b-c1 complex subunit 7 OS=Homo sapiens GN=UQCRB PE=1 SV=2	81	15	273.7	265.8	137.5	40.4	16.9	11.5	7.9
P15104	Glutamine synthetase OS=Homo sapiens GN=GLUL PE=1 SV=4	32	11	91.7	119.3	97.8	122.0	97.3	126.8	202.0
P15121	Aldose reductase OS=Homo sapiens GN=AKR1B1 PE=1 SV=3	60	19	110.6	94.9	125.2	118.2	71.2	137.7	85.1
P15151	Poliovirus receptor OS=Homo sapiens GN=PVR PE=1 SV=2	12	4	52.9	91.1	128.7	148.7	162.0	63.0	49.8
P15153	Ras-related C3 botulinum toxin substrate 2 OS=Homo sapiens GN=RAC2 PE=1 SV=1	47	12	92.7	90.2	135.5	149.7	151.2	187.1	93.4
P15170	Eukaryotic peptide chain release factor GTP-binding subunit ERF3A OS=Homo sapiens GN=GSPT1 PE=1 SV=1	54	31	104.6	106.7	132.3	134.8	91.6	162.1	74.0
P15311	Ezrin OS=Homo sapiens GN=EZR PE=1 SV=4	74	75	51.4	68.2	109.8	112.8	117.1	96.1	111.4
P15374	Ubiquitin carboxyl-terminal hydrolase isozyme L3 OS=Homo sapiens GN=UCHL3 PE=1 SV=1	60	15	78.9	95.5	104.7	131.1	71.8	131.1	61.7
P15498	Proto-oncogene vav OS=Homo sapiens GN=VAV1 PE=1 SV=4	52	49	163.9	145.6	155.8	167.6	114.3	86.2	55.9
P15531	Nucleoside diphosphate kinase A OS=Homo sapiens GN=NME1 PE=1 SV=1	63	12	107.0	177.5	77.9	160.1	98.1	122.6	86.1
P15586	N-acetylglucosamine-6-sulfatase OS=Homo sapiens GN=GNS PE=1 SV=3	29	15	54.9	80.2	141.0	226.6	187.5	48.3	25.8
P15848	Arylsulfatase B OS=Homo sapiens GN=ARSB PE=1 SV=1	23	11	44.1	63.7	142.3	203.8	140.9	51.1	29.6
P15880	40S ribosomal protein S2 OS=Homo sapiens GN=RPS2 PE=1 SV=2	73	29	20.2	22.6	30.5	38.5	71.7	85.9	149.1
P15923	Transcription factor E2-alpha OS=Homo sapiens GN=TCF3 PE=1 SV=1	40	22	115.0	136.8	105.9	114.3	98.0	110.1	168.1
P15927	Replication protein A 32 kDa subunit OS=Homo sapiens GN=RPA2 PE=1 SV=1	76	17	108.3	85.5	107.2	123.7	104.6	145.3	74.8
P16083	Ribosyldihydronicotinamide dehydrogenase [quinone] OS=Homo sapiens GN=NQO2 PE=1 SV=5	43	9	102.9	112.9	130.6	148.7	97.2	152.7	128.5
P16150	Leukosialin OS=Homo sapiens GN=SPN PE=1 SV=1	62	18	49.1	94.0	120.5	156.5	158.0	60.7	34.0
P16219	Short-chain specific acyl-CoA dehydrogenase, mitochondrial OS=Homo sapiens GN=ACADS PE=1 SV=1	48	16	313.9	263.7	144.7	57.2	21.7	25.9	40.9
P16278	Beta-galactosidase OS=Homo sapiens GN=GLB1 PE=1 SV=2	23	14	49.7	72.4	173.1	206.6	159.9	72.2	30.8
P16284	Platelet endothelial cell adhesion molecule OS=Homo sapiens GN=PECAM1 PE=1 SV=1	55	44	60.2	100.9	168.8	189.8	150.4	72.8	52.1
P16333	Cytoplasmic protein NCK1 OS=Homo sapiens GN=NCK1 PE=1 SV=1	59	24	116.7	115.4	163.9	169.1	150.3	116.0	44.7
P16401	Histone H1.5 OS=Homo sapiens GN=HIST1H1B PE=1 SV=3	63	35	42.6	21.6	27.7	22.3	29.7	36.6	65.6
P16402	Histone H1.3 OS=Homo sapiens GN=HIST1H1D PE=1 SV=2	67	40	89.4	49.8	56.5	49.1	74.3	93.9	152.6
P16435	NADPH--cytochrome P450 reductase OS=Homo sapiens GN=POR PE=1 SV=2	54	41	59.6	74.4	137.6	149.5	151.4	71.3	59.0
P16455	Methylated-DNA--protein-cysteine methyltransferase OS=Homo sapiens GN=MGMT PE=1 SV=1	50	9	208.3	142.3	89.0	109.8	108.9	130.0	126.9
P16591	Tyrosine-protein kinase Fer OS=Homo sapiens GN=FER PE=1 SV=2	23	22	116.8	143.3	110.4	111.3	136.7	116.8	142.2
P16615	Sarcoplasmic/endoplasmic reticulum calcium ATPase 2 OS=Homo sapiens GN=ATP2A2 PE=1 SV=1	47	60	73.3	94.5	119.3	166.9	196.0	75.1	55.9
P16885	1-phosphatidylinositol 4,5-bisphosphate phosphodiesterase gamma-2 OS=Homo sapiens GN=PLCG2 PE=1 SV=4	30	38	134.9	128.2	140.2	154.9	119.7	115.4	93.8
P16930	Fumarylacetoacetase OS=Homo sapiens GN=FAH PE=1 SV=2	30	10	94.6	170.1	117.7	136.3	101.5	146.7	109.6
P16949	Stathmin OS=Homo sapiens GN=STMN1 PE=1 SV=3	90	31	81.4	83.5	120.1	110.8	74.9	134.6	63.3
P16989	Y-box-binding protein 3 OS=Homo sapiens GN=YBX3 PE=1 SV=4	73	27	38.1	45.7	51.3	71.2	130.5	147.0	164.5
P17026	Zinc finger protein 22 OS=Homo sapiens GN=ZNF22 PE=1 SV=3	30	7	124.7	67.9	75.5	117.3	114.5	143.3	234.8
P17028	Zinc finger protein 24 OS=Homo sapiens GN=ZNF24 PE=1 SV=4	33	11	198.9	117.1	190.6	137.4	106.9	131.8	26.1
P17029	Zinc finger protein with KRAB and SCAN domains 1 OS=Homo sapiens GN=ZKSCAN1 PE=1 SV=3	27	13	122.8	157.5	104.9	101.2	109.5	133.1	152.6
P17096	High mobility group protein HMG-I/HMG-Y OS=Homo sapiens GN=HMGA1 PE=1 SV=3	67	12	177.7	100.6	83.5	68.9	78.5	84.1	193.4
P17174	Aspartate aminotransferase, cytoplasmic OS=Homo sapiens GN=GOT1 PE=1 SV=3	45	21	92.2	96.7	120.8	152.5	93.1	155.0	59.5
P17252	Protein kinase C alpha type OS=Homo sapiens GN=PRKCA PE=1 SV=4	49	48	123.2	117.2	157.7	151.2	92.0	116.9	55.3
P17480	Nucleolar transcription factor 1 OS=Homo sapiens GN=UBTF PE=1 SV=1	58	63	228.8	158.3	136.6	108.3	77.9	48.7	36.8
P17600	Synapsin-1 OS=Homo sapiens GN=SYN1 PE=1 SV=3	31	12	105.9	141.7	100.4	97.4	133.8	86.2	191.8
P17612	cAMP-dependent protein kinase catalytic subunit alpha OS=Homo sapiens GN=PRKACA PE=1 SV=2	38	24	98.1	92.7	128.3	130.5	108.6	82.7	50.0
P17706	Tyrosine-protein phosphatase non-receptor type 2 OS=Homo sapiens GN=PTPN2 PE=1 SV=2	61	29	123.5	125.1	148.2	167.4	139.1	82.7	54.8
P17812	CTP synthase 1 OS=Homo sapiens GN=CTPS1 PE=1 SV=2	54	37	97.2	139.3	96.6	113.3	75.1	97.8	76.7
P17844	Probable ATP-dependent RNA helicase DDX5 OS=Homo sapiens GN=DDX5 PE=1 SV=1	77	76	62.4	51.0	74.0	74.9	110.7	174.8	112.0
P17858	ATP-dependent 6-phosphofructokinase, liver type OS=Homo sapiens GN=PFKL PE=1 SV=6	47	37	119.2	96.9	133.4	121.9	81.8	110.5	74.5
P17900	Ganglioside GM2 activator OS=Homo sapiens GN=GM2A PE=1 SV=4	23	6	66.5	125.9	145.7	221.6	178.8	49.9	39.9
P17980	26S protease regulatory subunit 6A OS=Homo sapiens GN=PSMC3 PE=1 SV=3	80	37	121.8	130.2	102.7	120.3	86.3	119.6	100.2
P17987	T-complex protein 1 subunit alpha OS=Homo sapiens GN=TCP1 PE=1 SV=1	85	52	83.6	89.1	108.7	107.6	82.6	133.5	94.9
P18031	Tyrosine-protein phosphatase non-receptor type 1 OS=Homo sapiens GN=PTPN1 PE=1 SV=1	66	33	92.5	101.2	135.1	160.0	169.9	71.2	51.4
P18065	Insulin-like growth factor-binding protein 2 OS=Homo sapiens GN=IGFBP2 PE=1 SV=2	54	12	62.2	115.9	91.1	132.8	237.5	102.8	99.6
P18074	TFIIH basal transcription factor complex helicase XPD subunit OS=Homo sapiens GN=ERCC2 PE=1 SV=1	28	22	179.8	154.4	129.4	131.6	118.0	85.1	85.9
P18077	60S ribosomal protein L35a OS=Homo sapiens GN=RPL35A PE=1 SV=2	73	21	30.6	24.3	40.4	53.8	89.1	119.7	177.4
P18124	60S ribosomal protein L7 OS=Homo sapiens GN=RPL7 PE=1 SV=1	70	34	30.2	31.2	47.4	60.4	107.6	136.5	153.0
P18206	Vinculin OS=Homo sapiens GN=VCL PE=1 SV=4	34	39	96.6	126.1	148.2	161.2	99.3	121.3	111.4
P18433	Receptor-type tyrosine-protein phosphatase alpha OS=Homo sapiens GN=PTPRA PE=1 SV=2	27	19	57.3	83.4	144.2	159.9	125.7	82.0	48.7
P18583	Protein SON OS=Homo sapiens GN=SON PE=1 SV=4	29	64	58.8	59.1	52.1	62.6	113.7	93.6	159.7
P18615	Negative elongation factor E OS=Homo sapiens GN=NELFE PE=1 SV=3	70	29	66.9	66.7	80.3	94.3	139.6	184.3	174.0
P18621	60S ribosomal protein L17 OS=Homo sapiens GN=RPL17 PE=1 SV=3	72	21	24.6	31.0	81.0	66.3	146.1	174.8	127.8
P18669	Phosphoglycerate mutase 1 OS=Homo sapiens GN=PGAM1 PE=1 SV=2	78	21	81.2	82.5	106.8	116.7	73.4	138.4	65.3
P18754	Regulator of chromosome condensation OS=Homo sapiens GN=RCC1 PE=1 SV=1	55	17	107.2	73.8	66.8	60.4	75.0	84.7	210.6
P18850	Cyclic AMP-dependent transcription factor ATF-6 alpha OS=Homo sapiens GN=ATF6 PE=1 SV=3	31	19	56.7	97.4	110.6	146.3	200.0	67.4	68.0
P18858	DNA ligase 1 OS=Homo sapiens GN=LIG1 PE=1 SV=1	58	56	123.3	135.4	121.5	114.1	72.6	95.7	75.8
P18859	ATP synthase-coupling factor 6, mitochondrial OS=Homo sapiens GN=ATP5J PE=1 SV=1	64	10	294.7	204.5	88.7	30.1	8.8	5.1	1.1
P18887	DNA repair protein XRCC1 OS=Homo sapiens GN=XRCC1 PE=1 SV=2	50	28	122.8	116.0	105.6	86.3	79.4	80.2	99.7
P19174	1-phosphatidylinositol 4,5-bisphosphate phosphodiesterase gamma-1 OS=Homo sapiens GN=PLCG1 PE=1 SV=1	40	50	103.6	94.9	141.2	127.3	89.1	115.1	61.8
P19338	Nucleolin OS=Homo sapiens GN=NCL PE=1 SV=3	73	99	57.1	60.0	76.5	81.3	86.2	136.4	131.8
P19367	Hexokinase-1 OS=Homo sapiens GN=HK1 PE=1 SV=3	53	60	257.9	227.3	120.3	45.1	25.1	18.0	13.6
P19387	DNA-directed RNA polymerase II subunit RPB3 OS=Homo sapiens GN=POLR2C PE=1 SV=2	44	11	127.0	140.9	123.3	121.4	86.5	114.0	166.1
P19388	DNA-directed RNA polymerases I, II, and III subunit RPABC1 OS=Homo sapiens GN=POLR2E PE=1 SV=4	40	8	136.3	114.7	100.6	84.1	80.4	93.2	122.3
P19404	NADH dehydrogenase [ubiquinone] flavoprotein 2, mitochondrial OS=Homo sapiens GN=NDUFV2 PE=1 SV=2	61	18	253.9	226.6	107.6	35.8	17.9	17.9	30.1
P19447	TFIIH basal transcription factor complex helicase XPB subunit OS=Homo sapiens GN=ERCC3 PE=1 SV=1	35	25	128.6	87.0	115.8	98.8	112.5	142.6	104.0
P19474	E3 ubiquitin-protein ligase TRIM21 OS=Homo sapiens GN=TRIM21 PE=1 SV=1	29	11	156.2	109.1	174.4	144.0	91.3	155.0	63.2
P19525	Interferon-induced, double-stranded RNA-activated protein kinase OS=Homo sapiens GN=EIF2AK2 PE=1 SV=2	45	30	55.0	60.7	79.2	78.2	126.2	165.5	226.3
P19623	Spermidine synthase OS=Homo sapiens GN=SRM PE=1 SV=1	49	13	95.9	94.1	160.1	141.5	66.7	154.4	57.5
P19634	Sodium/hydrogen exchanger 1 OS=Homo sapiens GN=SLC9A1 PE=1 SV=2	20	13	54.4	121.5	144.1	160.9	176.6	55.9	52.5
P19784	Casein kinase II subunit alpha' OS=Homo sapiens GN=CSNK2A2 PE=1 SV=1	42	15	113.1	82.7	123.2	135.9	96.4	149.9	74.5
P19838	Nuclear factor NF-kappa-B p105 subunit OS=Homo sapiens GN=NFKB1 PE=1 SV=2	35	29	145.7	144.3	146.5	146.0	99.9	127.0	83.1
P20020	Plasma membrane calcium-transporting ATPase 1 OS=Homo sapiens GN=ATP2B1 PE=1 SV=3	34	48	79.6	105.4	218.2	239.4	156.0	77.0	29.4
P20042	Eukaryotic translation initiation factor 2 subunit 2 OS=Homo sapiens GN=EIF2S2 PE=1 SV=2	62	35	57.5	46.9	42.3	50.3	97.8	96.8	183.7
P20073	Annexin A7 OS=Homo sapiens GN=ANXA7 PE=1 SV=3	38	21	96.1	101.7	115.8	130.6	78.2	126.2	135.2
P20248	Cyclin-A2 OS=Homo sapiens GN=CCNA2 PE=1 SV=2	37	13	71.8	55.1	53.2	67.2	76.4	80.6	122.3
P20290	Transcription factor BTF3 OS=Homo sapiens GN=BTF3 PE=1 SV=1	86	23	57.2	70.7	78.2	100.5	141.8	174.8	171.1
P20339	Ras-related protein Rab-5A OS=Homo sapiens GN=RAB5A PE=1 SV=2	71	17	99.4	105.5	170.1	169.2	135.2	132.3	66.7
P20340	Ras-related protein Rab-6A OS=Homo sapiens GN=RAB6A PE=1 SV=3	66	18	54.5	73.7	255.2	158.3	124.9	100.3	137.4
P20618	Proteasome subunit beta type-1 OS=Homo sapiens GN=PSMB1 PE=1 SV=2	58	15	70.9	92.9	107.9	131.5	94.0	144.6	120.2
P20645	Cation-dependent mannose-6-phosphate receptor OS=Homo sapiens GN=M6PR PE=1 SV=1	42	16	38.2	42.5	52.0	79.2	148.2	119.9	140.6
P20700	Lamin-B1 OS=Homo sapiens GN=LMNB1 PE=1 SV=2	76	76	183.2	124.6	149.2	139.0	105.3	69.5	44.5
P20701	Integrin alpha-L OS=Homo sapiens GN=ITGAL PE=1 SV=3	28	36	66.2	94.7	144.3	200.7	185.5	87.8	67.7
P20810	Calpastatin OS=Homo sapiens GN=CAST PE=1 SV=4	39	22	97.6	104.6	94.3	99.3	110.1	129.0	225.2
P20839	Inosine-5'-monophosphate dehydrogenase 1 OS=Homo sapiens GN=IMPDH1 PE=1 SV=2	44	21	146.1	100.7	149.4	120.7	74.7	136.0	45.7
P20933	N(4)-(beta-N-acetylglucosaminyl)-L-asparaginase OS=Homo sapiens GN=AGA PE=1 SV=2	33	8	64.3	77.0	166.0	184.5	157.5	71.2	34.2
P20963	T-cell surface glycoprotein CD3 zeta chain OS=Homo sapiens GN=CD247 PE=1 SV=2	57	19	57.9	82.0	132.3	184.2	170.4	80.7	42.4
P21127	Cyclin-dependent kinase 11B OS=Homo sapiens GN=CDK11B PE=1 SV=3	33	32	123.7	116.9	124.0	117.2	85.3	116.4	101.1
P21266	Glutathione S-transferase Mu 3 OS=Homo sapiens GN=GSTM3 PE=1 SV=3	46	12	137.6	123.9	90.8	124.1	94.6	99.8	81.1
P21281	V-type proton ATPase subunit B, brain isoform OS=Homo sapiens GN=ATP6V1B2 PE=1 SV=3	71	33	61.4	79.8	143.2	141.4	129.3	119.1	83.9
P21283	V-type proton ATPase subunit C 1 OS=Homo sapiens GN=ATP6V1C1 PE=1 SV=4	50	23	91.1	101.8	106.6	153.0	137.5	110.9	87.2
P21291	Cysteine and glycine-rich protein 1 OS=Homo sapiens GN=CSRP1 PE=1 SV=3	54	9	107.2	121.4	124.0	148.4	116.9	167.4	101.7
P21333	Filamin-A OS=Homo sapiens GN=FLNA PE=1 SV=4	67	186	103.5	116.4	131.6	137.7	86.1	105.7	58.2
P21359	Neurofibromin OS=Homo sapiens GN=NF1 PE=1 SV=2	23	63	68.6	87.8	93.6	113.4	128.7	104.6	150.6
P21399	Cytoplasmic aconitate hydratase OS=Homo sapiens GN=ACO1 PE=1 SV=3	42	37	124.9	111.6	141.0	135.7	99.9	163.0	104.5
P21580	Tumor necrosis factor alpha-induced protein 3 OS=Homo sapiens GN=TNFAIP3 PE=1 SV=1	29	20	117.5	171.5	113.2	117.1	128.1	114.3	101.0
P21796	Voltage-dependent anion-selective channel protein 1 OS=Homo sapiens GN=VDAC1 PE=1 SV=2	97	35	305.3	231.3	120.9	46.2	21.5	14.9	6.1
P21912	Succinate dehydrogenase [ubiquinone] iron-sulfur subunit, mitochondrial OS=Homo sapiens GN=SDHB PE=1 SV=3	63	25	277.5	217.5	123.6	43.0	13.1	11.4	7.5
P21964	Catechol O-methyltransferase OS=Homo sapiens GN=COMT PE=1 SV=2	47	15	82.7	104.4	159.3	185.1	180.8	106.4	62.9
P22033	Methylmalonyl-CoA mutase, mitochondrial OS=Homo sapiens GN=MUT PE=1 SV=4	48	35	296.7	275.2	101.1	35.9	9.0	8.2	4.7
P22059	Oxysterol-binding protein 1 OS=Homo sapiens GN=OSBP PE=1 SV=1	42	31	77.1	94.6	123.3	121.9	89.1	91.8	60.4
P22061	Protein-L-isoaspartate(D-aspartate) O-methyltransferase OS=Homo sapiens GN=PCMT1 PE=1 SV=4	69	15	150.6	117.0	110.5	129.8	92.3	94.1	38.4
P22087	rRNA 2'-O-methyltransferase fibrillarin OS=Homo sapiens GN=FBL PE=1 SV=2	55	22	123.7	73.8	98.9	84.9	84.0	119.7	119.9
P22102	Trifunctional purine biosynthetic protein adenosine-3 OS=Homo sapiens GN=GART PE=1 SV=1	62	54	135.1	128.7	136.1	128.7	84.1	107.4	65.6
P22234	Multifunctional protein ADE2 OS=Homo sapiens GN=PAICS PE=1 SV=3	58	33	96.5	96.5	147.6	140.1	85.5	163.8	62.2
P22307	Non-specific lipid-transfer protein OS=Homo sapiens GN=SCP2 PE=1 SV=2	68	47	72.1	99.6	166.7	215.4	169.4	48.8	29.9
P22314	Ubiquitin-like modifier-activating enzyme 1 OS=Homo sapiens GN=UBA1 PE=1 SV=3	63	62	93.2	104.0	101.0	114.8	77.9	126.5	81.1
P22392	Nucleoside diphosphate kinase B OS=Homo sapiens GN=NME2 PE=1 SV=1	89	15	71.5	167.2	119.5	171.1	91.2	153.5	86.3
P22570	NADPH:adrenodoxin oxidoreductase, mitochondrial OS=Homo sapiens GN=FDXR PE=1 SV=3	59	27	301.8	213.5	140.0	46.5	20.4	19.5	19.1
P22626	Heterogeneous nuclear ribonucleoproteins A2/B1 OS=Homo sapiens GN=HNRNPA2B1 PE=1 SV=2	82	41	62.6	51.8	67.5	81.2	130.2	195.3	114.1
P22681	E3 ubiquitin-protein ligase CBL OS=Homo sapiens GN=CBL PE=1 SV=2	39	24	101.4	139.8	118.6	147.6	106.1	135.3	127.1
P22695	Cytochrome b-c1 complex subunit 2, mitochondrial OS=Homo sapiens GN=UQCRC2 PE=1 SV=3	58	30	280.5	261.5	112.5	43.0	12.9	9.1	6.0
P22830	Ferrochelatase, mitochondrial OS=Homo sapiens GN=FECH PE=1 SV=2	66	29	320.3	249.3	125.4	40.0	14.4	12.1	7.4
P23193	Transcription elongation factor A protein 1 OS=Homo sapiens GN=TCEA1 PE=1 SV=2	70	32	65.5	68.6	57.1	69.4	94.1	113.8	174.7
P23246	Splicing factor, proline- and glutamine-rich OS=Homo sapiens GN=SFPQ PE=1 SV=2	55	53	51.6	37.4	68.0	72.1	112.5	165.1	124.9
P23258	Tubulin gamma-1 chain OS=Homo sapiens GN=TUBG1 PE=1 SV=2	55	26	74.0	53.0	90.9	87.9	104.1	176.7	109.7
P23284	Peptidyl-prolyl cis-trans isomerase B OS=Homo sapiens GN=PPIB PE=1 SV=2	67	27	73.7	84.0	135.8	187.1	204.8	74.0	56.0
P23368	NAD-dependent malic enzyme, mitochondrial OS=Homo sapiens GN=ME2 PE=1 SV=1	52	31	318.5	298.8	125.1	45.6	13.9	10.8	1.8
P23381	Tryptophan--tRNA ligase, cytoplasmic OS=Homo sapiens GN=WARS PE=1 SV=2	47	25	105.5	97.3	108.8	129.8	93.4	120.9	60.3
P23396	40S ribosomal protein S3 OS=Homo sapiens GN=RPS3 PE=1 SV=2	87	37	31.7	38.9	51.1	64.7	123.6	134.0	155.4
P23434	Glycine cleavage system H protein, mitochondrial OS=Homo sapiens GN=GCSH PE=1 SV=2	24	4	245.5	266.9	100.6	31.5	9.0	8.9	3.9
P23458	Tyrosine-protein kinase JAK1 OS=Homo sapiens GN=JAK1 PE=1 SV=2	43	54	70.1	99.1	162.2	172.7	142.3	61.3	31.8
P23526	Adenosylhomocysteinase OS=Homo sapiens GN=AHCY PE=1 SV=4	55	32	101.0	104.1	95.1	101.2	66.1	94.6	102.1
P23528	Cofilin-1 OS=Homo sapiens GN=CFL1 PE=1 SV=3	75	26	90.7	84.2	97.3	102.8	68.3	110.6	83.0
P23588	Eukaryotic translation initiation factor 4B OS=Homo sapiens GN=EIF4B PE=1 SV=2	55	44	63.2	61.7	101.6	109.8	105.9	178.5	92.5
P23634	Plasma membrane calcium-transporting ATPase 4 OS=Homo sapiens GN=ATP2B4 PE=1 SV=2	47	80	62.3	104.3	157.9	185.6	154.8	54.9	33.2
P23743	Diacylglycerol kinase alpha OS=Homo sapiens GN=DGKA PE=1 SV=3	46	34	108.6	121.4	108.0	111.9	92.1	116.9	85.8
P23786	Carnitine O-palmitoyltransferase 2, mitochondrial OS=Homo sapiens GN=CPT2 PE=1 SV=2	55	43	307.0	308.6	124.3	45.3	15.5	12.6	6.8
P23919	Thymidylate kinase OS=Homo sapiens GN=DTYMK PE=1 SV=4	54	12	160.8	132.2	151.1	116.4	55.9	117.5	57.0
P23921	Ribonucleoside-diphosphate reductase large subunit OS=Homo sapiens GN=RRM1 PE=1 SV=1	48	35	131.2	118.1	127.9	113.4	92.5	105.4	105.9
P24534	Elongation factor 1-beta OS=Homo sapiens GN=EEF1B2 PE=1 SV=3	78	20	28.6	23.8	22.9	25.0	22.9	30.4	43.7
P24539	ATP synthase F(0) complex subunit B1, mitochondrial OS=Homo sapiens GN=ATP5F1 PE=1 SV=2	50	22	300.6	259.1	113.1	42.4	14.5	11.3	8.4
P24666	Low molecular weight phosphotyrosine protein phosphatase OS=Homo sapiens GN=ACP1 PE=1 SV=3	63	12	142.3	114.7	144.3	153.5	99.0	176.0	59.9
P24723	Protein kinase C eta type OS=Homo sapiens GN=PRKCH PE=1 SV=4	40	28	73.9	96.9	189.1	198.5	151.1	65.9	30.0
P24752	Acetyl-CoA acetyltransferase, mitochondrial OS=Homo sapiens GN=ACAT1 PE=1 SV=1	71	40	285.0	261.3	119.6	39.1	11.8	9.3	2.9
P24928	DNA-directed RNA polymerase II subunit RPB1 OS=Homo sapiens GN=POLR2A PE=1 SV=2	41	74	85.7	81.8	89.8	84.7	78.9	104.2	135.6
P24941	Cyclin-dependent kinase 2 OS=Homo sapiens GN=CDK2 PE=1 SV=2	53	14	144.1	110.8	116.7	110.4	95.1	85.6	81.4
P25054	Adenomatous polyposis coli protein OS=Homo sapiens GN=APC PE=1 SV=2	30	68	146.6	149.5	140.9	135.9	110.0	86.9	109.2
P25098	Beta-adrenergic receptor kinase 1 OS=Homo sapiens GN=ADRBK1 PE=1 SV=2	41	36	104.6	116.7	104.4	102.2	114.7	123.5	153.5
P25205	DNA replication licensing factor MCM3 OS=Homo sapiens GN=MCM3 PE=1 SV=3	60	59	105.4	93.8	104.3	108.7	78.9	128.7	139.2
P25325	3-mercaptopyruvate sulfurtransferase OS=Homo sapiens GN=MPST PE=1 SV=3	51	15	242.0	149.7	158.8	86.8	48.9	81.1	15.4
P25398	40S ribosomal protein S12 OS=Homo sapiens GN=RPS12 PE=1 SV=3	77	17	48.9	36.3	72.0	91.2	166.3	238.2	80.9
P25445	Tumor necrosis factor receptor superfamily member 6 OS=Homo sapiens GN=FAS PE=1 SV=1	39	20	63.0	103.2	124.7	193.5	193.9	71.9	42.9
P25490	Transcriptional repressor protein YY1 OS=Homo sapiens GN=YY1 PE=1 SV=2	20	10	289.9	183.9	134.5	105.7	72.5	49.5	65.2
P25685	DnaJ homolog subfamily B member 1 OS=Homo sapiens GN=DNAJB1 PE=1 SV=4	74	33	113.0	112.1	87.7	112.2	118.5	115.2	97.4
P25705	ATP synthase subunit alpha, mitochondrial OS=Homo sapiens GN=ATP5A1 PE=1 SV=1	77	68	300.1	240.8	129.0	42.8	16.4	12.2	7.1
P25786	Proteasome subunit alpha type-1 OS=Homo sapiens GN=PSMA1 PE=1 SV=1	66	21	52.4	63.2	69.1	70.9	53.4	89.1	165.0
P25787	Proteasome subunit alpha type-2 OS=Homo sapiens GN=PSMA2 PE=1 SV=2	68	17	57.8	61.8	82.5	87.7	53.8	119.9	135.1
P25788	Proteasome subunit alpha type-3 OS=Homo sapiens GN=PSMA3 PE=1 SV=2	58	22	56.5	71.3	76.2	75.1	56.7	92.7	162.4
P25789	Proteasome subunit alpha type-4 OS=Homo sapiens GN=PSMA4 PE=1 SV=1	51	19	84.2	78.2	101.0	98.1	73.8	108.7	125.5
P26196	Probable ATP-dependent RNA helicase DDX6 OS=Homo sapiens GN=DDX6 PE=1 SV=2	61	31	51.6	50.3	48.1	77.1	135.9	122.5	127.5
P26358	DNA (cytosine-5)-methyltransferase 1 OS=Homo sapiens GN=DNMT1 PE=1 SV=2	41	74	150.4	101.7	96.2	76.7	71.0	77.8	117.1
P26368	Splicing factor U2AF 65 kDa subunit OS=Homo sapiens GN=U2AF2 PE=1 SV=4	66	25	34.8	32.7	48.9	70.4	127.5	195.3	92.5
P26373	60S ribosomal protein L13 OS=Homo sapiens GN=RPL13 PE=1 SV=4	73	35	31.2	35.5	44.5	58.5	117.7	136.9	180.8
P26440	Isovaleryl-CoA dehydrogenase, mitochondrial OS=Homo sapiens GN=IVD PE=1 SV=1	54	23	282.8	269.0	123.3	36.9	9.7	8.1	4.9
P26583	High mobility group protein B2 OS=Homo sapiens GN=HMGB2 PE=1 SV=2	72	26	206.4	131.6	116.8	85.0	69.5	69.3	66.3
P26599	Polypyrimidine tract-binding protein 1 OS=Homo sapiens GN=PTBP1 PE=1 SV=1	65	35	30.4	32.0	31.9	41.9	76.9	98.0	89.8
P26639	Threonine--tRNA ligase, cytoplasmic OS=Homo sapiens GN=TARS PE=1 SV=3	59	54	87.1	113.8	84.8	103.5	85.1	116.7	130.4
P26640	Valine--tRNA ligase OS=Homo sapiens GN=VARS PE=1 SV=4	42	56	102.5	105.1	96.5	94.1	70.4	92.0	106.5
P26641	Elongation factor 1-gamma OS=Homo sapiens GN=EEF1G PE=1 SV=3	50	35	118.1	87.8	117.5	115.7	104.2	150.3	131.7
P26885	Peptidyl-prolyl cis-trans isomerase FKBP2 OS=Homo sapiens GN=FKBP2 PE=1 SV=2	54	12	88.1	91.3	186.5	176.9	223.3	104.5	33.0
P27105	Erythrocyte band 7 integral membrane protein OS=Homo sapiens GN=STOM PE=1 SV=3	47	14	55.7	105.0	182.5	190.1	177.1	97.8	49.0
P27348	14-3-3 protein theta OS=Homo sapiens GN=YWHAQ PE=1 SV=1	79	33	88.9	107.3	107.3	124.0	87.7	115.2	82.5
P27361	Mitogen-activated protein kinase 3 OS=Homo sapiens GN=MAPK3 PE=1 SV=4	41	16	131.3	149.7	137.8	118.6	93.7	103.0	94.9
P27448	MAP/microtubule affinity-regulating kinase 3 OS=Homo sapiens GN=MARK3 PE=1 SV=4	54	43	61.7	98.7	76.9	86.8	103.7	101.9	161.4
P27635	60S ribosomal protein L10 OS=Homo sapiens GN=RPL10 PE=1 SV=4	79	29	29.2	31.4	68.4	61.6	145.3	225.1	99.0
P27694	Replication protein A 70 kDa DNA-binding subunit OS=Homo sapiens GN=RPA1 PE=1 SV=2	69	46	80.4	85.0	75.2	79.5	88.6	90.1	199.0
P27695	DNA-(apurinic or apyrimidinic site) lyase OS=Homo sapiens GN=APEX1 PE=1 SV=2	62	25	88.3	71.9	80.7	85.2	117.4	148.6	124.6
P27707	Deoxycytidine kinase OS=Homo sapiens GN=DCK PE=1 SV=1	46	12	129.5	139.9	114.1	123.5	81.9	114.7	103.8
P27708	CAD protein OS=Homo sapiens GN=CAD PE=1 SV=3	49	95	108.1	115.9	106.0	98.5	75.1	95.8	131.3
P27797	Calreticulin OS=Homo sapiens GN=CALR PE=1 SV=1	73	40	46.4	54.5	157.3	145.3	125.6	61.8	21.5
P27816	Microtubule-associated protein 4 OS=Homo sapiens GN=MAP4 PE=1 SV=3	79	106	32.7	37.1	38.9	52.4	92.6	114.3	164.2
P27824	Calnexin OS=Homo sapiens GN=CANX PE=1 SV=2	51	51	86.5	103.4	136.0	181.8	206.8	70.4	39.5
P27986	Phosphatidylinositol 3-kinase regulatory subunit alpha OS=Homo sapiens GN=PIK3R1 PE=1 SV=2	41	32	114.0	120.0	130.8	151.3	113.8	119.8	117.1
P28062	Proteasome subunit beta type-8 OS=Homo sapiens GN=PSMB8 PE=1 SV=3	72	16	45.9	52.4	82.9	91.9	53.5	102.1	137.7
P28065	Proteasome subunit beta type-9 OS=Homo sapiens GN=PSMB9 PE=1 SV=2	45	9	67.3	80.6	68.2	82.9	67.8	97.4	145.9
P28066	Proteasome subunit alpha type-5 OS=Homo sapiens GN=PSMA5 PE=1 SV=3	73	15	58.1	63.3	66.8	68.6	50.9	100.8	127.5
P28070	Proteasome subunit beta type-4 OS=Homo sapiens GN=PSMB4 PE=1 SV=4	64	12	51.5	50.2	57.7	61.6	43.4	79.3	198.4
P28072	Proteasome subunit beta type-6 OS=Homo sapiens GN=PSMB6 PE=1 SV=4	59	11	53.4	62.8	70.5	73.0	57.7	94.7	200.9
P28074	Proteasome subunit beta type-5 OS=Homo sapiens GN=PSMB5 PE=1 SV=3	69	19	75.8	74.5	95.5	94.2	64.8	111.7	183.3
P28288	ATP-binding cassette sub-family D member 3 OS=Homo sapiens GN=ABCD3 PE=1 SV=1	39	35	67.0	90.0	114.1	177.6	182.9	45.2	39.4
P28290	Sperm-specific antigen 2 OS=Homo sapiens GN=SSFA2 PE=1 SV=3	41	46	81.4	136.9	163.4	176.7	177.0	61.8	57.7
P28331	NADH-ubiquinone oxidoreductase 75 kDa subunit, mitochondrial OS=Homo sapiens GN=NDUFS1 PE=1 SV=3	56	40	240.6	200.2	89.2	33.3	21.4	26.8	25.6
P28340	DNA polymerase delta catalytic subunit OS=Homo sapiens GN=POLD1 PE=1 SV=2	44	54	118.4	120.9	113.3	113.6	77.7	102.5	115.7
P28482	Mitogen-activated protein kinase 1 OS=Homo sapiens GN=MAPK1 PE=1 SV=3	47	17	107.5	95.0	115.1	119.2	95.8	124.7	83.6
P28715	DNA repair protein complementing XP-G cells OS=Homo sapiens GN=ERCC5 PE=1 SV=3	23	25	83.4	89.8	86.3	90.4	94.3	134.1	191.8
P28799	Granulins OS=Homo sapiens GN=GRN PE=1 SV=2	21	12	51.9	84.5	79.8	131.0	230.5	68.1	58.3
P28838	Cytosol aminopeptidase OS=Homo sapiens GN=LAP3 PE=1 SV=3	69	39	193.9	188.1	100.1	67.5	41.6	58.0	51.5
P28907	ADP-ribosyl cyclase/cyclic ADP-ribose hydrolase 1 OS=Homo sapiens GN=CD38 PE=1 SV=2	52	24	64.7	90.8	127.2	196.8	212.7	90.0	47.5
P28908	Tumor necrosis factor receptor superfamily member 8 OS=Homo sapiens GN=TNFRSF8 PE=1 SV=1	36	18	51.9	86.9	141.8	177.9	137.5	73.8	42.3
P29016	T-cell surface glycoprotein CD1b OS=Homo sapiens GN=CD1B PE=1 SV=1	20	5	59.1	83.6	90.8	158.7	167.6	91.9	97.4
P29084	Transcription initiation factor IIE subunit beta OS=Homo sapiens GN=GTF2E2 PE=1 SV=1	59	19	111.3	132.1	63.5	107.1	110.1	121.7	230.0
P29144	Tripeptidyl-peptidase 2 OS=Homo sapiens GN=TPP2 PE=1 SV=4	53	61	71.1	72.3	80.2	91.6	99.6	174.7	108.3
P29218	Inositol monophosphatase 1 OS=Homo sapiens GN=IMPA1 PE=1 SV=1	45	15	79.9	105.4	94.7	116.6	78.1	122.1	113.4
P29323	Ephrin type-B receptor 2 OS=Homo sapiens GN=EPHB2 PE=1 SV=5	23	22	58.0	123.8	134.4	189.5	202.5	78.8	69.7
P29350	Tyrosine-protein phosphatase non-receptor type 6 OS=Homo sapiens GN=PTPN6 PE=1 SV=1	60	37	96.0	96.3	91.7	90.2	96.6	106.0	122.2
P29401	Transketolase OS=Homo sapiens GN=TKT PE=1 SV=3	61	41	75.3	86.6	105.5	110.4	79.0	135.0	102.4
P29558	RNA-binding motif, single-stranded-interacting protein 1 OS=Homo sapiens GN=RBMS1 PE=1 SV=3	48	15	46.9	50.5	56.4	68.8	109.3	162.4	148.2
P29590	Protein PML OS=Homo sapiens GN=PML PE=1 SV=3	51	49	133.1	118.3	152.2	152.8	92.2	167.1	68.4
P29597	Non-receptor tyrosine-protein kinase TYK2 OS=Homo sapiens GN=TYK2 PE=1 SV=3	32	34	86.1	103.7	167.5	189.2	200.3	95.7	55.3
P29692	Elongation factor 1-delta OS=Homo sapiens GN=EEF1D PE=1 SV=5	80	24	118.8	91.5	111.4	110.2	93.6	144.0	98.2
P29728	2'-5'-oligoadenylate synthase 2 OS=Homo sapiens GN=OAS2 PE=1 SV=3	21	16	117.1	116.7	135.2	151.3	139.6	81.8	136.3
P30038	Delta-1-pyrroline-5-carboxylate dehydrogenase, mitochondrial OS=Homo sapiens GN=ALDH4A1 PE=1 SV=3	53	25	295.1	279.5	120.4	44.5	12.8	12.6	5.0
P30040	Endoplasmic reticulum resident protein 29 OS=Homo sapiens GN=ERP29 PE=1 SV=4	69	19	75.7	92.2	158.2	194.6	199.7	74.9	31.1
P30041	Peroxiredoxin-6 OS=Homo sapiens GN=PRDX6 PE=1 SV=3	61	18	118.8	126.0	144.1	156.5	101.9	165.7	68.3
P30042	ES1 protein homolog, mitochondrial OS=Homo sapiens GN=C21orf33 PE=1 SV=3	66	18	271.3	243.4	107.2	36.0	10.5	7.6	2.5
P30043	Flavin reductase (NADPH) OS=Homo sapiens GN=BLVRB PE=1 SV=3	46	7	147.6	123.7	157.2	154.1	88.1	136.2	78.4
P30044	Peroxiredoxin-5, mitochondrial OS=Homo sapiens GN=PRDX5 PE=1 SV=4	65	14	190.9	191.8	70.8	66.5	39.6	39.8	13.1
P30046	D-dopachrome decarboxylase OS=Homo sapiens GN=DDT PE=1 SV=3	75	7	114.5	120.1	118.9	169.2	94.3	183.4	102.1
P30048	Thioredoxin-dependent peroxide reductase, mitochondrial OS=Homo sapiens GN=PRDX3 PE=1 SV=3	50	16	344.0	268.5	114.3	43.3	13.9	16.6	7.6
P30050	60S ribosomal protein L12 OS=Homo sapiens GN=RPL12 PE=1 SV=1	75	15	25.6	33.7	32.4	46.8	103.8	108.1	237.8
P30084	Enoyl-CoA hydratase, mitochondrial OS=Homo sapiens GN=ECHS1 PE=1 SV=4	61	22	323.7	266.6	105.1	34.2	10.7	8.3	2.1
P30085	UMP-CMP kinase OS=Homo sapiens GN=CMPK1 PE=1 SV=3	72	15	124.1	124.1	124.4	116.9	74.6	112.8	59.3
P30086	Phosphatidylethanolamine-binding protein 1 OS=Homo sapiens GN=PEBP1 PE=1 SV=3	74	12	99.3	104.9	96.6	133.5	93.4	135.6	90.5
P30101	Protein disulfide-isomerase A3 OS=Homo sapiens GN=PDIA3 PE=1 SV=4	76	54	71.3	79.6	157.3	165.0	177.0	70.4	35.4
P30153	Serine/threonine-protein phosphatase 2A 65 kDa regulatory subunit A alpha isoform OS=Homo sapiens GN=PPP2R1A PE=1 SV=4	53	36	96.2	107.1	92.8	116.9	99.9	104.4	83.2
P30154	Serine/threonine-protein phosphatase 2A 65 kDa regulatory subunit A beta isoform OS=Homo sapiens GN=PPP2R1B PE=1 SV=3	46	26	135.7	122.2	146.4	144.8	129.6	158.0	51.0
P30260	Cell division cycle protein 27 homolog OS=Homo sapiens GN=CDC27 PE=1 SV=2	34	28	76.8	60.8	61.7	53.7	57.9	72.2	178.7
P30405	Peptidyl-prolyl cis-trans isomerase F, mitochondrial OS=Homo sapiens GN=PPIF PE=1 SV=1	72	14	285.0	256.9	92.0	37.6	18.7	21.5	23.7
P30414	NK-tumor recognition protein OS=Homo sapiens GN=NKTR PE=1 SV=2	19	25	36.8	60.1	28.7	37.4	66.6	92.6	226.8
P30419	Glycylpeptide N-tetradecanoyltransferase 1 OS=Homo sapiens GN=NMT1 PE=1 SV=2	40	20	50.1	52.2	68.9	99.2	159.2	202.3	172.6
P30504	HLA class I histocompatibility antigen, Cw-4 alpha chain OS=Homo sapiens GN=HLA-C PE=1 SV=1	59	27	55.0	106.5	141.8	178.7	237.1	86.2	81.3
P30519	Heme oxygenase 2 OS=Homo sapiens GN=HMOX2 PE=1 SV=2	80	32	73.2	98.9	136.0	192.8	220.6	91.3	45.0
P30520	Adenylosuccinate synthetase isozyme 2 OS=Homo sapiens GN=ADSS PE=1 SV=3	45	22	79.2	85.8	98.9	130.0	81.4	118.1	83.2
P30533	Alpha-2-macroglobulin receptor-associated protein OS=Homo sapiens GN=LRPAP1 PE=1 SV=1	62	35	77.8	88.3	126.7	201.7	182.1	71.1	40.8
P30566	Adenylosuccinate lyase OS=Homo sapiens GN=ADSL PE=1 SV=2	43	22	78.4	95.4	106.5	100.8	72.0	132.1	119.3
P30622	CAP-Gly domain-containing linker protein 1 OS=Homo sapiens GN=CLIP1 PE=1 SV=2	44	66	79.6	116.1	106.3	120.1	108.0	114.7	134.0
P30626	Sorcin OS=Homo sapiens GN=SRI PE=1 SV=1	54	12	108.9	135.9	127.8	133.6	91.3	158.3	100.9
P30679	Guanine nucleotide-binding protein subunit alpha-15 OS=Homo sapiens GN=GNA15 PE=1 SV=2	40	17	72.5	103.2	174.5	178.8	169.4	65.5	32.6
P30825	High affinity cationic amino acid transporter 1 OS=Homo sapiens GN=SLC7A1 PE=1 SV=1	10	8	100.6	81.6	93.9	242.3	266.3	87.7	42.1
P30876	DNA-directed RNA polymerase II subunit RPB2 OS=Homo sapiens GN=POLR2B PE=1 SV=1	44	54	100.9	100.7	110.9	101.7	74.6	95.5	109.8
P31040	Succinate dehydrogenase [ubiquinone] flavoprotein subunit, mitochondrial OS=Homo sapiens GN=SDHA PE=1 SV=2	62	34	309.4	236.0	152.3	41.9	18.9	18.1	13.4
P31146	Coronin-1A OS=Homo sapiens GN=CORO1A PE=1 SV=4	63	46	86.0	102.3	131.3	158.7	112.6	91.6	48.4
P31150	Rab GDP dissociation inhibitor alpha OS=Homo sapiens GN=GDI1 PE=1 SV=2	77	37	101.0	119.5	99.7	123.8	96.1	142.2	90.0
P31153	S-adenosylmethionine synthase isoform type-2 OS=Homo sapiens GN=MAT2A PE=1 SV=1	54	26	115.0	95.1	152.7	130.3	73.0	121.2	36.3
P31350	Ribonucleoside-diphosphate reductase subunit M2 OS=Homo sapiens GN=RRM2 PE=1 SV=1	56	22	106.9	95.6	161.7	150.1	111.8	174.4	70.0
P31483	Nucleolysin TIA-1 isoform p40 OS=Homo sapiens GN=TIA1 PE=1 SV=3	49	18	58.6	60.9	63.2	90.6	130.3	175.9	284.9
P31689	DnaJ homolog subfamily A member 1 OS=Homo sapiens GN=DNAJA1 PE=1 SV=2	72	29	139.1	93.0	170.5	138.9	93.7	136.6	39.1
P31749	RAC-alpha serine/threonine-protein kinase OS=Homo sapiens GN=AKT1 PE=1 SV=2	44	20	98.1	119.3	125.5	122.2	110.2	86.2	68.1
P31751	RAC-beta serine/threonine-protein kinase OS=Homo sapiens GN=AKT2 PE=1 SV=2	55	25	102.1	131.2	154.2	184.8	167.1	75.4	60.0
P31785	Cytokine receptor common subunit gamma OS=Homo sapiens GN=IL2RG PE=1 SV=1	26	10	71.8	90.0	116.8	196.7	196.7	111.8	92.3
P31930	Cytochrome b-c1 complex subunit 1, mitochondrial OS=Homo sapiens GN=UQCRC1 PE=1 SV=3	61	25	329.8	249.4	147.0	48.9	19.3	8.1	1.0
P31937	3-hydroxyisobutyrate dehydrogenase, mitochondrial OS=Homo sapiens GN=HIBADH PE=1 SV=2	63	17	223.0	232.9	92.1	40.5	13.2	14.1	5.6
P31939	Bifunctional purine biosynthesis protein PURH OS=Homo sapiens GN=ATIC PE=1 SV=3	80	50	96.0	102.0	131.5	120.2	74.8	135.6	69.9
P31942	Heterogeneous nuclear ribonucleoprotein H3 OS=Homo sapiens GN=HNRNPH3 PE=1 SV=2	79	22	76.5	69.7	66.3	66.0	92.4	111.6	170.6
P31943	Heterogeneous nuclear ribonucleoprotein H OS=Homo sapiens GN=HNRNPH1 PE=1 SV=4	61	27	84.9	75.3	72.2	85.6	109.2	121.7	163.5
P31946	14-3-3 protein beta/alpha OS=Homo sapiens GN=YWHAB PE=1 SV=3	64	23	110.2	129.2	117.1	147.7	106.5	137.2	108.0
P31948	Stress-induced-phosphoprotein 1 OS=Homo sapiens GN=STIP1 PE=1 SV=1	86	87	100.8	103.1	125.8	133.1	80.6	128.1	55.4
P32119	Peroxiredoxin-2 OS=Homo sapiens GN=PRDX2 PE=1 SV=5	44	15	104.8	85.9	138.2	155.7	91.0	165.5	65.6
P32121	Beta-arrestin-2 OS=Homo sapiens GN=ARRB2 PE=1 SV=2	25	11	45.5	54.3	66.3	66.3	44.6	41.9	106.0
P32189	Glycerol kinase OS=Homo sapiens GN=GK PE=1 SV=3	35	18	310.3	253.7	129.4	68.1	36.9	40.6	9.3
P32321	Deoxycytidylate deaminase OS=Homo sapiens GN=DCTD PE=1 SV=2	33	4	75.5	96.3	178.2	170.1	80.7	272.4	17.9
P32322	Pyrroline-5-carboxylate reductase 1, mitochondrial OS=Homo sapiens GN=PYCR1 PE=1 SV=2	53	18	269.3	216.3	102.3	39.4	22.6	22.0	17.8
P32455	Guanylate-binding protein 1 OS=Homo sapiens GN=GBP1 PE=1 SV=2	35	26	104.0	108.7	123.2	138.8	89.1	135.8	89.5
P32519	ETS-related transcription factor Elf-1 OS=Homo sapiens GN=ELF1 PE=1 SV=2	46	20	171.5	141.0	121.7	96.0	76.4	58.0	128.1
P32780	General transcription factor IIH subunit 1 OS=Homo sapiens GN=GTF2H1 PE=1 SV=1	42	26	131.0	118.4	60.1	72.6	172.5	165.8	180.8
P32856	Syntaxin-2 OS=Homo sapiens GN=STX2 PE=2 SV=3	45	11	78.5	105.5	185.1	181.9	166.0	91.0	61.5
P32942	Intercellular adhesion molecule 3 OS=Homo sapiens GN=ICAM3 PE=1 SV=2	27	18	49.4	105.2	106.6	147.5	157.5	54.0	48.2
P32969	60S ribosomal protein L9 OS=Homo sapiens GN=RPL9 PE=1 SV=1	81	20	29.1	31.8	48.5	57.1	112.9	147.0	171.7
P33121	Long-chain-fatty-acid--CoA ligase 1 OS=Homo sapiens GN=ACSL1 PE=1 SV=1	40	28	108.6	135.3	127.4	138.0	150.8	55.0	47.0
P33176	Kinesin-1 heavy chain OS=Homo sapiens GN=KIF5B PE=1 SV=1	69	92	84.8	94.5	93.9	97.3	76.2	102.5	132.0
P33240	Cleavage stimulation factor subunit 2 OS=Homo sapiens GN=CSTF2 PE=1 SV=1	58	24	38.8	41.9	42.5	48.4	81.5	95.7	174.8
P33241	Lymphocyte-specific protein 1 OS=Homo sapiens GN=LSP1 PE=1 SV=1	35	11	92.2	120.4	144.0	153.2	139.4	121.9	92.8
P33316	Deoxyuridine 5'-triphosphate nucleotidohydrolase, mitochondrial OS=Homo sapiens GN=DUT PE=1 SV=4	60	16	151.7	158.8	110.6	98.4	68.6	108.0	65.6
P33527	Multidrug resistance-associated protein 1 OS=Homo sapiens GN=ABCC1 PE=1 SV=3	44	61	65.3	109.8	161.2	202.9	155.6	63.1	35.4
P33897	ATP-binding cassette sub-family D member 1 OS=Homo sapiens GN=ABCD1 PE=1 SV=2	21	15	73.8	121.7	166.0	201.9	199.6	52.8	44.1
P33981	Dual specificity protein kinase TTK OS=Homo sapiens GN=TTK PE=1 SV=2	41	29	165.1	182.3	134.3	120.7	96.2	74.7	107.8
P33991	DNA replication licensing factor MCM4 OS=Homo sapiens GN=MCM4 PE=1 SV=5	57	47	139.5	125.6	131.7	118.8	76.2	111.4	80.2
P33992	DNA replication licensing factor MCM5 OS=Homo sapiens GN=MCM5 PE=1 SV=5	66	51	73.1	66.7	75.8	68.1	55.4	91.3	167.4
P33993	DNA replication licensing factor MCM7 OS=Homo sapiens GN=MCM7 PE=1 SV=4	71	49	147.3	144.6	119.6	114.5	68.9	94.2	88.8
P34059	N-acetylgalactosamine-6-sulfatase OS=Homo sapiens GN=GALNS PE=1 SV=1	20	11	58.7	90.8	140.6	185.5	146.9	43.9	29.7
P34896	Serine hydroxymethyltransferase, cytosolic OS=Homo sapiens GN=SHMT1 PE=1 SV=1	48	23	90.2	117.5	93.5	107.0	97.4	129.7	138.7
P34897	Serine hydroxymethyltransferase, mitochondrial OS=Homo sapiens GN=SHMT2 PE=1 SV=3	66	40	322.0	258.3	145.2	42.6	15.6	14.5	11.1
P34913	Bifunctional epoxide hydrolase 2 OS=Homo sapiens GN=EPHX2 PE=1 SV=2	56	25	86.9	125.3	138.7	191.4	190.4	49.6	36.7
P34932	Heat shock 70 kDa protein 4 OS=Homo sapiens GN=HSPA4 PE=1 SV=4	86	84	95.2	102.1	117.3	128.0	88.0	132.1	77.4
P34947	G protein-coupled receptor kinase 5 OS=Homo sapiens GN=GRK5 PE=1 SV=1	26	14	67.2	151.9	165.3	180.4	155.0	98.2	76.1
P35080	Profilin-2 OS=Homo sapiens GN=PFN2 PE=1 SV=3	40	7	105.2	104.5	118.5	121.1	64.3	135.4	81.4
P35221	Catenin alpha-1 OS=Homo sapiens GN=CTNNA1 PE=1 SV=1	60	50	60.6	84.1	109.1	136.3	136.9	80.9	77.4
P35222	Catenin beta-1 OS=Homo sapiens GN=CTNNB1 PE=1 SV=1	38	24	63.2	91.1	144.5	171.0	154.2	69.5	55.1
P35232	Prohibitin OS=Homo sapiens GN=PHB PE=1 SV=1	72	26	312.6	250.3	126.8	43.4	15.9	10.5	4.9
P35236	Tyrosine-protein phosphatase non-receptor type 7 OS=Homo sapiens GN=PTPN7 PE=1 SV=3	46	17	97.8	95.9	237.8	141.3	91.7	154.9	70.2
P35240	Merlin OS=Homo sapiens GN=NF2 PE=1 SV=1	33	26	66.9	100.2	167.7	219.1	199.6	72.9	51.3
P35241	Radixin OS=Homo sapiens GN=RDX PE=1 SV=1	68	65	60.0	90.2	128.5	154.1	151.2	115.5	145.1
P35249	Replication factor C subunit 4 OS=Homo sapiens GN=RFC4 PE=1 SV=2	61	28	119.4	115.2	107.7	100.7	100.7	123.8	142.6
P35250	Replication factor C subunit 2 OS=Homo sapiens GN=RFC2 PE=1 SV=3	58	20	116.5	79.8	68.1	78.4	109.8	106.9	81.2
P35251	Replication factor C subunit 1 OS=Homo sapiens GN=RFC1 PE=1 SV=4	50	67	80.1	77.9	65.9	68.5	89.9	90.3	167.1
P35268	60S ribosomal protein L22 OS=Homo sapiens GN=RPL22 PE=1 SV=2	74	10	25.8	20.6	39.2	48.2	90.5	100.5	216.5
P35269	General transcription factor IIF subunit 1 OS=Homo sapiens GN=GTF2F1 PE=1 SV=2	44	27	84.3	71.9	80.0	82.6	94.8	122.6	118.9
P35270	Sepiapterin reductase OS=Homo sapiens GN=SPR PE=1 SV=1	43	10	180.5	176.4	140.6	100.5	79.2	114.5	64.7
P35527	Keratin, type I cytoskeletal 9 OS=Homo sapiens GN=KRT9 PE=1 SV=3	62	31	106.4	134.1	55.6	127.3	83.3	142.2	86.6
P35573	Glycogen debranching enzyme OS=Homo sapiens GN=AGL PE=1 SV=3	36	50	75.5	86.2	87.4	109.9	113.0	125.7	117.3
P35579	Myosin-9 OS=Homo sapiens GN=MYH9 PE=1 SV=4	74	220	69.7	73.2	85.7	90.1	58.0	75.2	154.6
P35580	Myosin-10 OS=Homo sapiens GN=MYH10 PE=1 SV=3	66	190	72.7	74.3	88.9	94.9	62.1	65.9	149.3
P35606	Coatomer subunit beta' OS=Homo sapiens GN=COPB2 PE=1 SV=2	58	45	112.6	117.9	134.1	154.6	115.8	99.1	107.5
P35610	Sterol O-acyltransferase 1 OS=Homo sapiens GN=SOAT1 PE=1 SV=3	24	17	94.7	118.1	147.3	167.8	203.8	70.5	48.0
P35611	Alpha-adducin OS=Homo sapiens GN=ADD1 PE=1 SV=2	46	38	64.7	84.8	78.0	91.6	106.5	90.4	136.3
P35612	Beta-adducin OS=Homo sapiens GN=ADD2 PE=1 SV=3	28	20	73.5	115.9	99.2	109.7	121.6	122.6	221.5
P35613	Basigin OS=Homo sapiens GN=BSG PE=1 SV=2	40	15	51.3	132.2	154.7	209.6	178.0	60.8	35.6
P35626	Beta-adrenergic receptor kinase 2 OS=Homo sapiens GN=ADRBK2 PE=1 SV=2	42	31	115.5	130.3	109.9	118.8	124.8	141.2	155.4
P35637	RNA-binding protein FUS OS=Homo sapiens GN=FUS PE=1 SV=1	27	20	65.9	55.4	60.8	81.5	157.2	165.4	106.9
P35658	Nuclear pore complex protein Nup214 OS=Homo sapiens GN=NUP214 PE=1 SV=2	28	48	119.2	139.8	128.7	137.2	112.7	75.2	87.3
P35659	Protein DEK OS=Homo sapiens GN=DEK PE=1 SV=1	47	23	115.9	63.4	101.2	69.8	64.5	98.1	127.0
P35754	Glutaredoxin-1 OS=Homo sapiens GN=GLRX PE=1 SV=2	43	5	94.1	106.5	112.9	135.5	86.3	125.0	68.5
P35813	Protein phosphatase 1A OS=Homo sapiens GN=PPM1A PE=1 SV=1	45	17	115.3	118.9	145.0	147.0	94.5	153.3	97.2
P35908	Keratin, type II cytoskeletal 2 epidermal OS=Homo sapiens GN=KRT2 PE=1 SV=2	76	51	108.2	118.0	68.7	187.8	83.3	130.2	102.9
P35914	Hydroxymethylglutaryl-CoA lyase, mitochondrial OS=Homo sapiens GN=HMGCL PE=1 SV=2	42	15	180.1	189.5	132.5	111.6	94.9	24.6	20.4
P35998	26S protease regulatory subunit 7 OS=Homo sapiens GN=PSMC2 PE=1 SV=3	81	41	140.8	118.6	133.1	126.7	93.6	113.3	98.5
P36404	ADP-ribosylation factor-like protein 2 OS=Homo sapiens GN=ARL2 PE=1 SV=4	34	6	257.0	110.6	96.5	130.0	101.7	106.1	106.4
P36405	ADP-ribosylation factor-like protein 3 OS=Homo sapiens GN=ARL3 PE=1 SV=2	58	9	109.6	122.4	146.5	134.4	78.4	127.9	73.2
P36507	Dual specificity mitogen-activated protein kinase kinase 2 OS=Homo sapiens GN=MAP2K2 PE=1 SV=1	48	20	116.0	93.9	131.7	117.0	74.0	99.0	44.0
P36542	ATP synthase subunit gamma, mitochondrial OS=Homo sapiens GN=ATP5C1 PE=1 SV=1	53	21	322.9	263.0	140.1	40.1	12.3	8.3	3.7
P36543	V-type proton ATPase subunit E 1 OS=Homo sapiens GN=ATP6V1E1 PE=1 SV=1	66	22	78.1	99.6	124.3	163.7	126.1	119.3	100.2
P36551	Oxygen-dependent coproporphyrinogen-III oxidase, mitochondrial OS=Homo sapiens GN=CPOX PE=1 SV=3	52	24	280.8	236.1	129.3	50.1	25.6	23.3	10.2
P36578	60S ribosomal protein L4 OS=Homo sapiens GN=RPL4 PE=1 SV=5	75	69	23.8	26.6	50.2	57.2	103.9	160.8	151.5
P36639	7,8-dihydro-8-oxoguanine triphosphatase OS=Homo sapiens GN=NUDT1 PE=1 SV=3	30	8	155.1	146.1	145.9	151.9	78.8	144.0	64.0
P36776	Lon protease homolog, mitochondrial OS=Homo sapiens GN=LONP1 PE=1 SV=2	59	63	305.7	269.9	122.8	43.5	22.7	21.5	18.0
P36871	Phosphoglucomutase-1 OS=Homo sapiens GN=PGM1 PE=1 SV=3	56	33	108.4	104.1	113.7	145.1	91.1	150.4	83.6
P36915	Guanine nucleotide-binding protein-like 1 OS=Homo sapiens GN=GNL1 PE=1 SV=2	43	23	134.2	129.4	123.3	130.1	87.6	123.9	76.3
P36956	Sterol regulatory element-binding protein 1 OS=Homo sapiens GN=SREBF1 PE=1 SV=2	19	19	66.8	98.0	136.0	171.5	227.3	88.0	76.4
P36957	Dihydrolipoyllysine-residue succinyltransferase component of 2-oxoglutarate dehydrogenase complex, mitochondrial OS=Homo sapiens GN=DLST PE=1 SV=4	42	21	294.0	293.7	107.0	38.6	11.2	10.8	10.2
P36969	Phospholipid hydroperoxide glutathione peroxidase, mitochondrial OS=Homo sapiens GN=GPX4 PE=1 SV=3	63	17	155.9	104.0	114.2	146.9	99.8	107.2	46.2
P37108	Signal recognition particle 14 kDa protein OS=Homo sapiens GN=SRP14 PE=1 SV=2	55	15	36.5	36.1	50.8	53.1	61.7	97.4	172.0
P37235	Hippocalcin-like protein 1 OS=Homo sapiens GN=HPCAL1 PE=1 SV=3	56	10	142.6	108.1	148.1	205.3	154.0	130.7	21.8
P37268	Squalene synthase OS=Homo sapiens GN=FDFT1 PE=1 SV=1	53	29	88.0	113.2	126.9	177.6	216.2	87.0	67.9
P37802	Transgelin-2 OS=Homo sapiens GN=TAGLN2 PE=1 SV=3	83	21	75.6	93.4	103.3	112.7	78.8	133.1	91.2
P37837	Transaldolase OS=Homo sapiens GN=TALDO1 PE=1 SV=2	59	31	84.2	87.2	120.0	118.0	80.3	154.4	75.6
P38117	Electron transfer flavoprotein subunit beta OS=Homo sapiens GN=ETFB PE=1 SV=3	69	21	306.1	245.8	139.9	40.7	16.0	15.5	10.6
P38159	RNA-binding motif protein, X chromosome OS=Homo sapiens GN=RBMX PE=1 SV=3	73	55	60.0	48.9	54.6	69.8	102.6	146.5	162.4
P38432	Coilin OS=Homo sapiens GN=COIL PE=1 SV=1	33	20	46.3	46.4	51.5	52.1	101.3	131.6	251.7
P38606	V-type proton ATPase catalytic subunit A OS=Homo sapiens GN=ATP6V1A PE=1 SV=2	55	34	64.9	71.9	92.0	113.7	117.4	101.9	118.2
P38646	Stress-70 protein, mitochondrial OS=Homo sapiens GN=HSPA9 PE=1 SV=2	79	83	241.7	218.1	114.5	37.7	16.3	13.1	7.0
P38919	Eukaryotic initiation factor 4A-III OS=Homo sapiens GN=EIF4A3 PE=1 SV=4	65	34	75.2	57.3	81.4	77.3	104.2	146.9	138.9
P38935	DNA-binding protein SMUBP-2 OS=Homo sapiens GN=IGHMBP2 PE=1 SV=3	49	58	36.8	35.5	41.9	57.8	120.2	135.9	170.4
P39019	40S ribosomal protein S19 OS=Homo sapiens GN=RPS19 PE=1 SV=2	90	26	32.7	42.7	54.5	81.1	148.9	167.6	125.2
P39023	60S ribosomal protein L3 OS=Homo sapiens GN=RPL3 PE=1 SV=2	80	56	32.5	38.3	47.3	61.0	104.0	126.7	178.1
P39656	Dolichyl-diphosphooligosaccharide--protein glycosyltransferase 48 kDa subunit OS=Homo sapiens GN=DDOST PE=1 SV=4	44	17	77.5	93.2	146.3	175.8	165.7	65.4	35.8
P39687	Acidic leucine-rich nuclear phosphoprotein 32 family member A OS=Homo sapiens GN=ANP32A PE=1 SV=1	60	22	103.3	104.4	114.4	138.7	106.9	160.1	80.0
P39748	Flap endonuclease 1 OS=Homo sapiens GN=FEN1 PE=1 SV=1	70	30	100.4	94.9	86.9	85.9	96.2	112.5	161.7
P40121	Macrophage-capping protein OS=Homo sapiens GN=CAPG PE=1 SV=2	45	17	70.5	84.2	157.4	115.2	67.6	173.6	55.8
P40222	Alpha-taxilin OS=Homo sapiens GN=TXLNA PE=1 SV=3	74	45	54.3	54.1	55.1	64.9	112.2	119.4	140.1
P40227	T-complex protein 1 subunit zeta OS=Homo sapiens GN=CCT6A PE=1 SV=3	61	44	86.5	74.7	104.5	101.9	83.7	139.7	78.7
P40306	Proteasome subunit beta type-10 OS=Homo sapiens GN=PSMB10 PE=1 SV=1	38	10	95.5	73.4	136.7	117.5	81.0	158.9	39.6
P40429	60S ribosomal protein L13a OS=Homo sapiens GN=RPL13A PE=1 SV=2	59	26	36.6	33.1	53.5	76.3	135.2	166.2	136.5
P40692	DNA mismatch repair protein Mlh1 OS=Homo sapiens GN=MLH1 PE=1 SV=1	36	25	100.5	101.9	100.4	89.0	81.2	79.8	120.4
P40763	Signal transducer and activator of transcription 3 OS=Homo sapiens GN=STAT3 PE=1 SV=2	51	34	156.0	160.1	144.7	141.7	100.1	113.2	77.7
P40818	Ubiquitin carboxyl-terminal hydrolase 8 OS=Homo sapiens GN=USP8 PE=1 SV=1	31	39	52.5	61.1	64.6	72.9	84.1	98.3	168.7
P40855	Peroxisomal biogenesis factor 19 OS=Homo sapiens GN=PEX19 PE=1 SV=1	62	17	85.4	127.1	100.2	133.0	111.7	81.6	65.2
P40925	Malate dehydrogenase, cytoplasmic OS=Homo sapiens GN=MDH1 PE=1 SV=4	56	23	90.9	92.8	106.2	136.5	76.6	152.2	122.3
P40926	Malate dehydrogenase, mitochondrial OS=Homo sapiens GN=MDH2 PE=1 SV=3	78	37	293.7	233.9	120.8	34.2	11.4	11.3	6.5
P40937	Replication factor C subunit 5 OS=Homo sapiens GN=RFC5 PE=1 SV=1	71	23	115.4	103.6	84.3	81.0	95.4	93.0	146.0
P40938	Replication factor C subunit 3 OS=Homo sapiens GN=RFC3 PE=1 SV=2	62	21	94.9	104.8	110.3	93.5	95.2	113.9	88.6
P40939	Trifunctional enzyme subunit alpha, mitochondrial OS=Homo sapiens GN=HADHA PE=1 SV=2	84	77	274.4	214.0	123.4	43.9	17.3	16.2	9.1
P41091	Eukaryotic translation initiation factor 2 subunit 3 OS=Homo sapiens GN=EIF2S3 PE=1 SV=3	69	34	66.7	48.8	63.9	70.9	118.6	138.6	156.0
P41214	Eukaryotic translation initiation factor 2D OS=Homo sapiens GN=EIF2D PE=1 SV=3	56	29	44.5	49.2	47.8	45.2	66.3	93.6	182.4
P41223	Protein BUD31 homolog OS=Homo sapiens GN=BUD31 PE=1 SV=2	64	12	57.3	40.3	55.3	61.6	89.5	115.8	114.3
P41227	N-alpha-acetyltransferase 10 OS=Homo sapiens GN=NAA10 PE=1 SV=1	76	18	77.3	95.1	85.9	111.5	125.4	140.7	100.7
P41236	Protein phosphatase inhibitor 2 OS=Homo sapiens GN=PPP1R2 PE=1 SV=2	70	14	84.4	84.0	117.4	118.8	78.4	124.7	64.2
P41240	Tyrosine-protein kinase CSK OS=Homo sapiens GN=CSK PE=1 SV=1	55	29	94.1	104.3	147.7	124.4	109.7	78.8	49.7
P41250	Glycine--tRNA ligase OS=Homo sapiens GN=GARS PE=1 SV=3	54	49	161.6	151.3	131.5	111.7	71.3	104.3	72.4
P41252	Isoleucine--tRNA ligase, cytoplasmic OS=Homo sapiens GN=IARS PE=1 SV=2	52	73	76.3	76.4	88.6	95.2	81.6	122.4	137.4
P41440	Folate transporter 1 OS=Homo sapiens GN=SLC19A1 PE=1 SV=3	20	10	41.0	96.7	91.7	130.9	140.1	53.6	57.5
P41567	Eukaryotic translation initiation factor 1 OS=Homo sapiens GN=EIF1 PE=1 SV=1	59	9	77.7	57.4	106.6	122.5	119.0	198.0	71.4
P41732	Tetraspanin-7 OS=Homo sapiens GN=TSPAN7 PE=1 SV=2	16	4	48.0	68.1	98.4	145.3	197.3	125.7	175.3
P42166	Lamina-associated polypeptide 2, isoform alpha OS=Homo sapiens GN=TMPO PE=1 SV=2	72	53	60.3	60.5	63.0	76.9	99.1	102.2	138.1
P42167	Lamina-associated polypeptide 2, isoforms beta/gamma OS=Homo sapiens GN=TMPO PE=1 SV=2	70	30	122.4	116.3	162.0	135.7	109.6	55.5	60.5
P42224	Signal transducer and activator of transcription 1-alpha/beta OS=Homo sapiens GN=STAT1 PE=1 SV=2	57	48	114.2	124.8	158.2	133.5	94.6	104.3	59.2
P42285	Superkiller viralicidic activity 2-like 2 OS=Homo sapiens GN=SKIV2L2 PE=1 SV=3	54	64	50.3	54.5	46.7	54.7	89.6	113.1	214.5
P42331	Rho GTPase-activating protein 25 OS=Homo sapiens GN=ARHGAP25 PE=1 SV=2	46	27	73.5	77.4	92.8	104.8	103.6	92.1	137.0
P42345	Serine/threonine-protein kinase mTOR OS=Homo sapiens GN=MTOR PE=1 SV=1	23	54	79.6	96.8	97.4	104.2	112.5	113.3	165.1
P42356	Phosphatidylinositol 4-kinase alpha OS=Homo sapiens GN=PI4KA PE=1 SV=3	23	42	87.2	123.9	116.5	137.9	143.2	113.6	135.5
P42566	Epidermal growth factor receptor substrate 15 OS=Homo sapiens GN=EPS15 PE=1 SV=2	44	32	84.7	128.0	155.0	180.1	134.1	103.8	79.2
P42574	Caspase-3 OS=Homo sapiens GN=CASP3 PE=1 SV=2	43	12	113.6	124.8	93.1	115.8	74.3	107.4	71.9
P42575	Caspase-2 OS=Homo sapiens GN=CASP2 PE=1 SV=2	34	12	129.9	126.4	113.5	130.2	96.0	124.5	63.1
P42677	40S ribosomal protein S27 OS=Homo sapiens GN=RPS27 PE=1 SV=3	45	8	45.1	60.1	82.7	111.0	137.8	196.1	49.2
P42694	Probable helicase with zinc finger domain OS=Homo sapiens GN=HELZ PE=1 SV=2	31	53	97.0	85.2	127.2	117.3	148.0	158.7	150.5
P42695	Condensin-2 complex subunit D3 OS=Homo sapiens GN=NCAPD3 PE=1 SV=2	31	41	92.1	82.5	68.5	63.0	91.1	93.7	134.4
P42696	RNA-binding protein 34 OS=Homo sapiens GN=RBM34 PE=1 SV=2	55	36	63.3	65.1	66.6	66.5	138.6	180.4	275.0
P42704	Leucine-rich PPR motif-containing protein, mitochondrial OS=Homo sapiens GN=LRPPRC PE=1 SV=3	67	103	324.5	241.9	125.9	37.5	13.3	11.7	8.0
P42765	3-ketoacyl-CoA thiolase, mitochondrial OS=Homo sapiens GN=ACAA2 PE=1 SV=2	72	29	304.6	287.3	98.0	39.5	11.8	11.9	7.0
P42766	60S ribosomal protein L35 OS=Homo sapiens GN=RPL35 PE=1 SV=2	63	15	32.2	26.3	58.1	76.3	128.5	178.5	81.3
P42768	Wiskott-Aldrich syndrome protein OS=Homo sapiens GN=WAS PE=1 SV=4	42	23	76.4	89.7	96.1	108.9	140.0	110.6	134.3
P42785	Lysosomal Pro-X carboxypeptidase OS=Homo sapiens GN=PRCP PE=1 SV=1	17	10	52.0	64.9	171.1	243.1	153.4	54.7	26.8
P42858	Huntingtin OS=Homo sapiens GN=HTT PE=1 SV=2	16	41	85.3	118.3	97.3	106.3	86.6	95.7	113.2
P42892	Endothelin-converting enzyme 1 OS=Homo sapiens GN=ECE1 PE=1 SV=2	35	25	34.7	50.4	73.5	109.0	127.2	92.7	108.9
P43007	Neutral amino acid transporter A OS=Homo sapiens GN=SLC1A4 PE=1 SV=1	27	12	56.3	120.7	137.7	194.0	182.8	58.1	39.1
P43034	Platelet-activating factor acetylhydrolase IB subunit alpha OS=Homo sapiens GN=PAFAH1B1 PE=1 SV=2	50	25	104.2	105.3	129.1	147.4	126.1	81.9	76.8
P43155	Carnitine O-acetyltransferase OS=Homo sapiens GN=CRAT PE=1 SV=5	33	21	286.8	256.3	137.8	68.1	40.4	21.1	7.0
P43243	Matrin-3 OS=Homo sapiens GN=MATR3 PE=1 SV=2	61	67	92.3	87.9	79.2	91.6	99.1	110.5	137.8
P43250	G protein-coupled receptor kinase 6 OS=Homo sapiens GN=GRK6 PE=1 SV=2	37	21	85.2	115.2	112.9	132.8	141.8	90.3	110.8
P43307	Translocon-associated protein subunit alpha OS=Homo sapiens GN=SSR1 PE=1 SV=3	21	4	74.0	110.1	180.8	224.1	180.8	77.5	25.4
P43378	Tyrosine-protein phosphatase non-receptor type 9 OS=Homo sapiens GN=PTPN9 PE=1 SV=1	25	13	52.8	67.6	73.6	77.5	83.9	83.2	99.7
P43403	Tyrosine-protein kinase ZAP-70 OS=Homo sapiens GN=ZAP70 PE=1 SV=1	68	44	112.7	120.9	128.0	127.5	99.2	75.6	74.2
P43487	Ran-specific GTPase-activating protein OS=Homo sapiens GN=RANBP1 PE=1 SV=1	74	18	115.1	103.4	123.8	139.9	82.4	132.9	41.6
P43490	Nicotinamide phosphoribosyltransferase OS=Homo sapiens GN=NAMPT PE=1 SV=1	46	22	112.4	74.6	103.3	143.4	94.0	136.0	42.3
P43686	26S protease regulatory subunit 6B OS=Homo sapiens GN=PSMC4 PE=1 SV=2	70	35	105.7	87.9	147.2	124.2	74.5	135.6	51.8
P43897	Elongation factor Ts, mitochondrial OS=Homo sapiens GN=TSFM PE=1 SV=2	52	23	322.0	277.4	99.8	52.3	23.0	13.3	9.9
P45880	Voltage-dependent anion-selective channel protein 2 OS=Homo sapiens GN=VDAC2 PE=1 SV=2	69	21	310.5	240.9	120.6	49.3	25.7	19.1	13.0
P45954	Short/branched chain specific acyl-CoA dehydrogenase, mitochondrial OS=Homo sapiens GN=ACADSB PE=1 SV=1	51	21	335.6	231.7	134.7	43.0	20.0	19.0	9.7
P45973	Chromobox protein homolog 5 OS=Homo sapiens GN=CBX5 PE=1 SV=1	68	19	175.9	116.8	118.4	105.2	91.0	88.7	78.2
P45974	Ubiquitin carboxyl-terminal hydrolase 5 OS=Homo sapiens GN=USP5 PE=1 SV=2	38	28	116.4	130.2	117.0	119.5	75.3	111.1	75.2
P45984	Mitogen-activated protein kinase 9 OS=Homo sapiens GN=MAPK9 PE=1 SV=2	23	10	121.6	126.4	106.7	109.8	72.6	87.3	78.9
P45985	Dual specificity mitogen-activated protein kinase kinase 4 OS=Homo sapiens GN=MAP2K4 PE=1 SV=1	36	12	83.6	91.6	80.4	67.6	56.4	74.4	120.6
P46013	Antigen KI-67 OS=Homo sapiens GN=MKI67 PE=1 SV=2	58	183	133.8	94.6	79.5	70.4	87.5	84.0	151.2
P46060	Ran GTPase-activating protein 1 OS=Homo sapiens GN=RANGAP1 PE=1 SV=1	50	30	103.8	101.6	113.4	114.9	107.9	89.5	70.9
P46063	ATP-dependent DNA helicase Q1 OS=Homo sapiens GN=RECQL PE=1 SV=3	49	35	135.3	84.1	72.3	66.0	71.7	85.1	169.2
P46087	Probable 28S rRNA (cytosine(4447)-C(5))-methyltransferase OS=Homo sapiens GN=NOP2 PE=1 SV=2	54	50	75.1	63.3	56.7	54.6	79.3	109.7	213.7
P46108	Adapter molecule crk OS=Homo sapiens GN=CRK PE=1 SV=2	54	13	106.9	152.5	134.6	130.6	97.2	108.6	96.0
P46109	Crk-like protein OS=Homo sapiens GN=CRKL PE=1 SV=1	54	15	106.5	137.9	98.4	134.6	105.6	111.5	72.2
P46379	Large proline-rich protein BAG6 OS=Homo sapiens GN=BAG6 PE=1 SV=2	36	33	113.9	113.8	136.8	126.6	96.4	116.4	90.4
P46459	Vesicle-fusing ATPase OS=Homo sapiens GN=NSF PE=1 SV=3	59	61	71.9	101.5	130.5	160.5	184.0	101.6	67.9
P46531	Neurogenic locus notch homolog protein 1 OS=Homo sapiens GN=NOTCH1 PE=1 SV=4	15	31	62.3	66.9	120.4	150.6	197.4	95.8	39.0
P46734	Dual specificity mitogen-activated protein kinase kinase 3 OS=Homo sapiens GN=MAP2K3 PE=1 SV=2	37	14	129.1	119.7	104.4	101.4	92.0	96.1	122.8
P46736	Lys-63-specific deubiquitinase BRCC36 OS=Homo sapiens GN=BRCC3 PE=1 SV=2	36	12	110.6	111.1	103.4	125.3	96.7	144.4	182.6
P46776	60S ribosomal protein L27a OS=Homo sapiens GN=RPL27A PE=1 SV=2	58	14	31.8	34.6	77.1	74.0	137.5	215.4	140.3
P46777	60S ribosomal protein L5 OS=Homo sapiens GN=RPL5 PE=1 SV=3	84	45	29.8	43.3	70.1	80.5	129.8	182.4	123.3
P46778	60S ribosomal protein L21 OS=Homo sapiens GN=RPL21 PE=1 SV=2	72	23	31.1	31.8	44.9	65.1	111.3	153.9	157.7
P46779	60S ribosomal protein L28 OS=Homo sapiens GN=RPL28 PE=1 SV=3	63	20	21.8	26.9	36.5	42.0	76.1	113.0	167.5
P46781	40S ribosomal protein S9 OS=Homo sapiens GN=RPS9 PE=1 SV=3	73	29	39.5	37.2	64.3	75.0	139.1	162.6	132.4
P46782	40S ribosomal protein S5 OS=Homo sapiens GN=RPS5 PE=1 SV=4	48	15	35.8	38.4	52.1	68.8	126.1	161.8	161.6
P46783	40S ribosomal protein S10 OS=Homo sapiens GN=RPS10 PE=1 SV=1	54	20	36.0	39.5	55.6	74.4	149.3	153.5	145.6
P46926	Glucosamine-6-phosphate isomerase 1 OS=Homo sapiens GN=GNPDA1 PE=1 SV=1	74	18	104.7	88.2	96.3	136.7	89.1	112.0	116.6
P46939	Utrophin OS=Homo sapiens GN=UTRN PE=1 SV=2	44	153	72.7	133.0	165.0	185.9	155.0	53.9	44.0
P46940	Ras GTPase-activating-like protein IQGAP1 OS=Homo sapiens GN=IQGAP1 PE=1 SV=1	52	101	86.6	101.4	109.7	122.3	89.1	109.5	105.1
P46976	Glycogenin-1 OS=Homo sapiens GN=GYG1 PE=1 SV=4	24	10	28.3	28.6	32.2	39.1	83.6	116.3	166.9
P46977	Dolichyl-diphosphooligosaccharide--protein glycosyltransferase subunit STT3A OS=Homo sapiens GN=STT3A PE=1 SV=2	20	21	75.8	82.4	172.0	222.5	193.4	73.8	29.0
P47755	F-actin-capping protein subunit alpha-2 OS=Homo sapiens GN=CAPZA2 PE=1 SV=3	70	15	140.5	89.1	108.8	144.7	113.0	120.0	179.8
P47756	F-actin-capping protein subunit beta OS=Homo sapiens GN=CAPZB PE=1 SV=4	68	23	88.7	81.9	132.4	127.8	105.0	124.8	66.8
P47813	Eukaryotic translation initiation factor 1A, X-chromosomal OS=Homo sapiens GN=EIF1AX PE=1 SV=2	73	14	34.3	34.8	45.0	53.6	66.1	118.7	151.5
P47897	Glutamine--tRNA ligase OS=Homo sapiens GN=QARS PE=1 SV=1	56	50	70.9	74.6	104.1	106.2	83.5	135.4	120.6
P47914	60S ribosomal protein L29 OS=Homo sapiens GN=RPL29 PE=1 SV=2	47	16	28.4	27.7	37.8	35.9	96.2	107.9	189.3
P47985	Cytochrome b-c1 complex subunit Rieske, mitochondrial OS=Homo sapiens GN=UQCRFS1 PE=1 SV=2	54	15	311.0	271.1	122.1	34.8	8.7	11.5	3.0
P48047	ATP synthase subunit O, mitochondrial OS=Homo sapiens GN=ATP5O PE=1 SV=1	81	23	282.6	253.5	135.0	43.1	15.7	11.8	6.7
P48059	LIM and senescent cell antigen-like-containing domain protein 1 OS=Homo sapiens GN=LIMS1 PE=1 SV=4	52	17	89.2	95.5	113.4	119.9	100.5	78.0	87.5
P48147	Prolyl endopeptidase OS=Homo sapiens GN=PREP PE=1 SV=2	52	35	94.4	106.5	104.4	110.8	74.0	107.8	76.5
P48426	Phosphatidylinositol 5-phosphate 4-kinase type-2 alpha OS=Homo sapiens GN=PIP4K2A PE=1 SV=2	34	18	92.5	125.2	166.6	179.9	119.1	75.0	39.1
P48444	Coatomer subunit delta OS=Homo sapiens GN=ARCN1 PE=1 SV=1	68	41	98.3	111.1	140.0	130.0	94.7	108.1	97.3
P48449	Lanosterol synthase OS=Homo sapiens GN=LSS PE=1 SV=1	48	37	82.3	95.7	120.4	156.5	160.8	68.1	55.7
P48454	Serine/threonine-protein phosphatase 2B catalytic subunit gamma isoform OS=Homo sapiens GN=PPP3CC PE=1 SV=3	20	10	137.7	124.5	107.3	117.5	114.8	85.1	176.4
P48506	Glutamate--cysteine ligase catalytic subunit OS=Homo sapiens GN=GCLC PE=1 SV=2	33	19	128.2	115.2	139.0	139.1	99.1	170.8	92.8
P48553	Trafficking protein particle complex subunit 10 OS=Homo sapiens GN=TRAPPC10 PE=1 SV=2	19	21	102.6	128.1	114.2	162.3	146.8	141.2	108.3
P48556	26S proteasome non-ATPase regulatory subunit 8 OS=Homo sapiens GN=PSMD8 PE=1 SV=2	36	15	142.1	103.2	130.1	125.3	81.6	117.2	79.9
P48634	Protein PRRC2A OS=Homo sapiens GN=PRRC2A PE=1 SV=3	51	99	35.4	47.4	45.3	57.8	95.7	114.6	222.6
P48637	Glutathione synthetase OS=Homo sapiens GN=GSS PE=1 SV=1	56	27	99.3	126.1	117.5	138.8	91.4	157.0	142.9
P48643	T-complex protein 1 subunit epsilon OS=Homo sapiens GN=CCT5 PE=1 SV=1	87	62	121.2	100.2	128.1	142.0	102.2	154.0	47.6
P48651	Phosphatidylserine synthase 1 OS=Homo sapiens GN=PTDSS1 PE=1 SV=1	14	9	85.0	112.8	169.9	205.5	187.0	59.7	60.0
P48723	Heat shock 70 kDa protein 13 OS=Homo sapiens GN=HSPA13 PE=1 SV=1	30	16	78.2	109.6	147.3	221.5	162.9	74.1	82.9
P48729	Casein kinase I isoform alpha OS=Homo sapiens GN=CSNK1A1 PE=1 SV=2	43	14	131.2	104.2	113.1	109.8	106.3	113.3	118.4
P48735	Isocitrate dehydrogenase [NADP], mitochondrial OS=Homo sapiens GN=IDH2 PE=1 SV=2	76	43	295.6	253.0	151.3	43.8	16.0	13.9	8.2
P48739	Phosphatidylinositol transfer protein beta isoform OS=Homo sapiens GN=PITPNB PE=1 SV=2	60	18	103.1	103.3	101.2	112.3	77.0	120.0	70.8
P48960	CD97 antigen OS=Homo sapiens GN=CD97 PE=1 SV=4	28	17	52.5	93.6	134.7	156.2	170.0	78.5	40.7
P49005	DNA polymerase delta subunit 2 OS=Homo sapiens GN=POLD2 PE=1 SV=1	39	18	101.0	116.2	95.3	94.6	64.3	91.8	104.4
P49006	MARCKS-related protein OS=Homo sapiens GN=MARCKSL1 PE=1 SV=2	91	19	55.4	103.0	122.9	160.6	151.0	75.4	43.2
P49069	Calcium signal-modulating cyclophilin ligand OS=Homo sapiens GN=CAMLG PE=1 SV=1	49	14	69.5	92.2	127.1	175.8	236.5	90.8	64.1
P49137	MAP kinase-activated protein kinase 2 OS=Homo sapiens GN=MAPKAPK2 PE=1 SV=1	32	14	103.6	133.2	103.8	107.4	72.1	107.7	117.7
P49189	4-trimethylaminobutyraldehyde dehydrogenase OS=Homo sapiens GN=ALDH9A1 PE=1 SV=3	52	32	220.8	194.4	108.4	73.3	48.2	59.0	53.6
P49207	60S ribosomal protein L34 OS=Homo sapiens GN=RPL34 PE=1 SV=3	63	17	24.6	22.7	36.8	42.0	75.1	117.6	216.8
P49247	Ribose-5-phosphate isomerase OS=Homo sapiens GN=RPIA PE=1 SV=3	66	15	113.8	136.8	104.6	121.6	108.0	132.9	157.5
P49257	Protein ERGIC-53 OS=Homo sapiens GN=LMAN1 PE=1 SV=2	48	29	77.5	86.5	160.9	203.1	211.4	111.3	47.8
P49321	Nuclear autoantigenic sperm protein OS=Homo sapiens GN=NASP PE=1 SV=2	66	51	108.8	128.1	118.6	145.2	99.2	163.1	97.7
P49327	Fatty acid synthase OS=Homo sapiens GN=FASN PE=1 SV=3	42	96	95.8	114.0	100.5	105.5	80.5	106.3	126.4
P49336	Cyclin-dependent kinase 8 OS=Homo sapiens GN=CDK8 PE=1 SV=1	20	9	82.4	100.3	62.3	70.8	167.1	138.3	277.2
P49354	Protein farnesyltransferase/geranylgeranyltransferase type-1 subunit alpha OS=Homo sapiens GN=FNTA PE=1 SV=1	18	7	163.1	113.7	140.9	139.0	87.1	167.1	63.2
P49366	Deoxyhypusine synthase OS=Homo sapiens GN=DHPS PE=1 SV=1	51	17	105.4	118.6	133.2	169.7	106.0	168.7	86.0
P49368	T-complex protein 1 subunit gamma OS=Homo sapiens GN=CCT3 PE=1 SV=4	75	48	82.6	89.5	118.1	109.3	85.5	135.3	86.8
P49411	Elongation factor Tu, mitochondrial OS=Homo sapiens GN=TUFM PE=1 SV=2	71	35	272.0	198.0	185.6	44.0	17.7	10.6	6.5
P49454	Centromere protein F OS=Homo sapiens GN=CENPF PE=1 SV=2	45	149	203.0	181.6	115.6	89.3	75.5	62.4	81.7
P49458	Signal recognition particle 9 kDa protein OS=Homo sapiens GN=SRP9 PE=1 SV=2	70	12	45.2	49.1	47.6	68.4	87.1	112.9	203.4
P49588	Alanine--tRNA ligase, cytoplasmic OS=Homo sapiens GN=AARS PE=1 SV=2	60	60	96.0	113.6	105.7	106.1	70.7	103.7	95.9
P49589	Cysteine--tRNA ligase, cytoplasmic OS=Homo sapiens GN=CARS PE=1 SV=3	47	40	83.8	90.6	87.9	104.7	79.0	119.3	112.1
P49590	Probable histidine--tRNA ligase, mitochondrial OS=Homo sapiens GN=HARS2 PE=1 SV=1	44	30	271.5	217.7	101.6	38.8	21.6	20.0	17.4
P49591	Serine--tRNA ligase, cytoplasmic OS=Homo sapiens GN=SARS PE=1 SV=3	60	31	97.0	91.9	100.8	114.4	130.3	122.7	74.2
P49593	Protein phosphatase 1F OS=Homo sapiens GN=PPM1F PE=1 SV=3	23	8	96.5	113.2	140.3	136.8	97.2	165.6	111.9
P49642	DNA primase small subunit OS=Homo sapiens GN=PRIM1 PE=1 SV=1	24	11	88.6	95.3	70.0	91.5	81.5	96.3	142.9
P49643	DNA primase large subunit OS=Homo sapiens GN=PRIM2 PE=1 SV=2	35	21	112.1	116.3	105.8	95.6	98.9	110.3	245.1
P49674	Casein kinase I isoform epsilon OS=Homo sapiens GN=CSNK1E PE=1 SV=1	50	21	124.9	96.8	124.9	136.3	105.5	173.0	124.7
P49720	Proteasome subunit beta type-3 OS=Homo sapiens GN=PSMB3 PE=1 SV=2	47	12	62.2	57.4	79.4	83.7	62.9	139.7	150.6
P49721	Proteasome subunit beta type-2 OS=Homo sapiens GN=PSMB2 PE=1 SV=1	45	19	68.0	76.2	79.0	90.9	68.5	116.5	137.5
P49736	DNA replication licensing factor MCM2 OS=Homo sapiens GN=MCM2 PE=1 SV=4	65	58	127.6	127.8	123.8	115.4	80.9	113.0	77.8
P49748	Very long-chain specific acyl-CoA dehydrogenase, mitochondrial OS=Homo sapiens GN=ACADVL PE=1 SV=1	67	42	285.6	277.5	138.7	47.9	14.9	15.2	7.5
P49750	YLP motif-containing protein 1 OS=Homo sapiens GN=YLPM1 PE=1 SV=3	41	68	59.3	47.7	54.2	65.5	113.5	142.1	175.9
P49754	Vacuolar protein sorting-associated protein 41 homolog OS=Homo sapiens GN=VPS41 PE=1 SV=3	15	13	88.1	118.7	139.9	151.2	155.0	90.5	130.4
P49755	Transmembrane emp24 domain-containing protein 10 OS=Homo sapiens GN=TMED10 PE=1 SV=2	59	18	65.6	82.6	140.3	158.4	158.1	72.0	42.5
P49756	RNA-binding protein 25 OS=Homo sapiens GN=RBM25 PE=1 SV=3	41	44	51.5	39.4	67.8	78.1	116.8	198.0	151.8
P49757	Protein numb homolog OS=Homo sapiens GN=NUMB PE=1 SV=2	31	18	55.2	56.3	112.7	111.7	108.5	86.9	82.5
P49768	Presenilin-1 OS=Homo sapiens GN=PSEN1 PE=1 SV=1	29	12	50.2	110.5	163.3	224.6	181.2	91.4	56.6
P49770	Translation initiation factor eIF-2B subunit beta OS=Homo sapiens GN=EIF2B2 PE=1 SV=3	34	12	124.8	165.2	120.4	110.5	80.8	117.6	84.0
P49773	Histidine triad nucleotide-binding protein 1 OS=Homo sapiens GN=HINT1 PE=1 SV=2	67	9	102.4	101.5	96.0	117.2	86.2	115.7	69.2
P49790	Nuclear pore complex protein Nup153 OS=Homo sapiens GN=NUP153 PE=1 SV=2	46	53	148.0	118.0	108.1	129.0	126.6	147.9	98.8
P49792	E3 SUMO-protein ligase RanBP2 OS=Homo sapiens GN=RANBP2 PE=1 SV=2	52	174	125.6	120.9	126.2	140.7	129.0	66.9	69.8
P49815	Tuberin OS=Homo sapiens GN=TSC2 PE=1 SV=2	26	40	74.9	83.2	80.4	89.3	80.8	112.9	142.5
P49821	NADH dehydrogenase [ubiquinone] flavoprotein 1, mitochondrial OS=Homo sapiens GN=NDUFV1 PE=1 SV=4	45	21	323.8	281.0	138.2	50.5	18.2	16.4	15.5
P49840	Glycogen synthase kinase-3 alpha OS=Homo sapiens GN=GSK3A PE=1 SV=2	52	18	114.5	126.9	119.3	106.8	126.7	133.2	133.4
P49841	Glycogen synthase kinase-3 beta OS=Homo sapiens GN=GSK3B PE=1 SV=2	56	19	109.8	119.3	102.1	100.3	122.0	123.4	137.3
P49848	Transcription initiation factor TFIID subunit 6 OS=Homo sapiens GN=TAF6 PE=1 SV=1	37	23	189.9	139.1	151.2	117.9	108.7	89.0	96.8
P49903	Selenide, water dikinase 1 OS=Homo sapiens GN=SEPHS1 PE=1 SV=2	44	14	125.8	136.8	102.6	129.4	101.1	132.8	136.9
P49915	GMP synthase [glutamine-hydrolyzing] OS=Homo sapiens GN=GMPS PE=1 SV=1	58	43	102.1	97.6	116.0	112.8	72.5	122.7	68.3
P49916	DNA ligase 3 OS=Homo sapiens GN=LIG3 PE=1 SV=2	49	58	175.3	148.9	126.8	105.9	92.3	80.5	105.3
P49917	DNA ligase 4 OS=Homo sapiens GN=LIG4 PE=1 SV=2	23	18	125.9	128.1	123.2	110.1	104.9	85.8	113.8
P49959	Double-strand break repair protein MRE11A OS=Homo sapiens GN=MRE11A PE=1 SV=3	41	26	157.0	135.0	137.4	115.0	92.1	110.2	139.1
P50148	Guanine nucleotide-binding protein G(q) subunit alpha OS=Homo sapiens GN=GNAQ PE=1 SV=4	58	26	65.9	83.6	170.9	190.3	159.8	75.2	40.1
P50213	Isocitrate dehydrogenase [NAD] subunit alpha, mitochondrial OS=Homo sapiens GN=IDH3A PE=1 SV=1	65	31	275.5	264.9	105.3	33.3	9.2	9.0	6.9
P50238	Cysteine-rich protein 1 OS=Homo sapiens GN=CRIP1 PE=1 SV=3	43	4	82.9	85.1	114.7	117.7	73.5	142.6	74.1
P50395	Rab GDP dissociation inhibitor beta OS=Homo sapiens GN=GDI2 PE=1 SV=2	89	45	105.1	102.7	132.9	157.4	109.5	150.3	73.0
P50402	Emerin OS=Homo sapiens GN=EMD PE=1 SV=1	60	19	71.8	95.8	127.5	198.1	194.0	85.7	51.4
P50416	Carnitine O-palmitoyltransferase 1, liver isoform OS=Homo sapiens GN=CPT1A PE=1 SV=2	32	25	148.0	165.4	120.7	139.1	152.8	54.0	48.9
P50452	Serpin B8 OS=Homo sapiens GN=SERPINB8 PE=1 SV=2	41	16	160.9	123.9	181.4	158.0	89.4	127.6	55.7
P50454	Serpin H1 OS=Homo sapiens GN=SERPINH1 PE=1 SV=2	60	26	73.9	78.1	124.6	163.4	180.8	67.6	33.4
P50502	Hsc70-interacting protein OS=Homo sapiens GN=ST13 PE=1 SV=2	40	20	82.5	101.0	109.8	127.2	86.3	154.2	61.8
P50542	Peroxisomal targeting signal 1 receptor OS=Homo sapiens GN=PEX5 PE=1 SV=3	36	18	96.8	114.9	168.7	182.8	157.4	98.9	57.8
P50552	Vasodilator-stimulated phosphoprotein OS=Homo sapiens GN=VASP PE=1 SV=3	58	28	90.2	101.9	115.0	114.7	116.7	112.7	93.6
P50570	Dynamin-2 OS=Homo sapiens GN=DNM2 PE=1 SV=2	59	58	105.9	109.2	137.6	140.7	125.5	86.6	72.1
P50579	Methionine aminopeptidase 2 OS=Homo sapiens GN=METAP2 PE=1 SV=1	47	18	82.0	73.9	67.2	103.9	156.9	146.8	248.0
P50583	Bis(5'-nucleosyl)-tetraphosphatase [asymmetrical] OS=Homo sapiens GN=NUDT2 PE=1 SV=3	39	5	172.4	143.2	116.4	130.1	68.7	91.8	96.6
P50748	Kinetochore-associated protein 1 OS=Homo sapiens GN=KNTC1 PE=1 SV=1	12	29	134.1	135.5	129.9	123.9	98.3	106.5	139.4
P50750	Cyclin-dependent kinase 9 OS=Homo sapiens GN=CDK9 PE=1 SV=3	36	16	99.4	102.9	91.7	74.9	136.1	119.0	253.1
P50851	Lipopolysaccharide-responsive and beige-like anchor protein OS=Homo sapiens GN=LRBA PE=1 SV=4	24	63	96.4	136.1	114.6	127.0	81.2	104.4	102.0
P50897	Palmitoyl-protein thioesterase 1 OS=Homo sapiens GN=PPT1 PE=1 SV=1	45	15	47.3	83.4	180.5	194.0	151.4	52.3	30.6
P50914	60S ribosomal protein L14 OS=Homo sapiens GN=RPL14 PE=1 SV=4	71	30	31.1	38.0	61.5	79.2	111.2	181.1	170.2
P50990	T-complex protein 1 subunit theta OS=Homo sapiens GN=CCT8 PE=1 SV=4	81	55	104.1	121.5	105.3	115.1	96.9	120.1	89.2
P50991	T-complex protein 1 subunit delta OS=Homo sapiens GN=CCT4 PE=1 SV=4	82	48	71.0	78.4	102.9	97.7	73.2	136.2	98.0
P50995	Annexin A11 OS=Homo sapiens GN=ANXA11 PE=1 SV=1	45	29	79.6	109.1	113.3	119.5	80.6	101.1	104.7
P51003	Poly(A) polymerase alpha OS=Homo sapiens GN=PAPOLA PE=1 SV=4	32	19	104.9	152.0	73.6	102.3	147.7	154.1	147.6
P51114	Fragile X mental retardation syndrome-related protein 1 OS=Homo sapiens GN=FXR1 PE=1 SV=3	69	47	60.1	68.5	88.6	97.3	180.7	188.4	146.3
P51116	Fragile X mental retardation syndrome-related protein 2 OS=Homo sapiens GN=FXR2 PE=1 SV=2	67	44	50.8	51.9	97.7	109.4	187.5	226.0	111.3
P51148	Ras-related protein Rab-5C OS=Homo sapiens GN=RAB5C PE=1 SV=2	71	16	75.5	93.8	201.1	165.4	149.0	118.3	67.6
P51149	Ras-related protein Rab-7a OS=Homo sapiens GN=RAB7A PE=1 SV=1	88	24	92.5	115.5	137.8	176.6	175.0	87.9	94.2
P51151	Ras-related protein Rab-9A OS=Homo sapiens GN=RAB9A PE=1 SV=1	25	5	113.9	101.9	171.3	182.2	189.2	106.1	18.6
P51159	Ras-related protein Rab-27A OS=Homo sapiens GN=RAB27A PE=1 SV=3	39	10	84.2	95.7	134.1	164.2	149.2	87.5	60.1
P51178	1-phosphatidylinositol 4,5-bisphosphate phosphodiesterase delta-1 OS=Homo sapiens GN=PLCD1 PE=1 SV=2	16	11	89.8	138.9	152.8	193.4	175.3	62.6	43.4
P51398	28S ribosomal protein S29, mitochondrial OS=Homo sapiens GN=DAP3 PE=1 SV=1	39	21	278.6	234.6	96.0	36.1	15.5	18.8	8.4
P51532	Transcription activator BRG1 OS=Homo sapiens GN=SMARCA4 PE=1 SV=2	35	55	213.4	122.5	139.1	104.1	74.1	67.1	101.6
P51570	Galactokinase OS=Homo sapiens GN=GALK1 PE=1 SV=1	54	23	161.3	160.7	150.6	121.7	74.8	103.2	79.5
P51571	Translocon-associated protein subunit delta OS=Homo sapiens GN=SSR4 PE=1 SV=1	45	10	75.1	104.5	167.9	219.8	192.6	61.0	34.4
P51572	B-cell receptor-associated protein 31 OS=Homo sapiens GN=BCAP31 PE=1 SV=3	54	34	66.5	82.4	146.2	169.4	193.4	93.1	54.9
P51580	Thiopurine S-methyltransferase OS=Homo sapiens GN=TPMT PE=1 SV=1	15	6	137.0	137.3	133.0	128.2	84.5	142.3	104.6
P51610	Host cell factor 1 OS=Homo sapiens GN=HCFC1 PE=1 SV=2	41	63	74.4	72.3	68.7	77.0	80.2	106.5	128.7
P51648	Fatty aldehyde dehydrogenase OS=Homo sapiens GN=ALDH3A2 PE=1 SV=1	40	20	96.1	105.2	134.4	179.3	213.9	86.2	65.6
P51649	Succinate-semialdehyde dehydrogenase, mitochondrial OS=Homo sapiens GN=ALDH5A1 PE=1 SV=2	50	29	266.7	183.1	122.9	41.5	21.9	23.7	24.5
P51659	Peroxisomal multifunctional enzyme type 2 OS=Homo sapiens GN=HSD17B4 PE=1 SV=3	70	58	75.0	94.6	175.2	203.7	172.5	43.7	25.3
P51665	26S proteasome non-ATPase regulatory subunit 7 OS=Homo sapiens GN=PSMD7 PE=1 SV=2	50	14	116.1	115.5	115.1	117.0	71.8	105.9	86.7
P51692	Signal transducer and activator of transcription 5B OS=Homo sapiens GN=STAT5B PE=1 SV=2	25	18	152.4	158.0	148.0	120.6	108.1	111.4	81.3
P51784	Ubiquitin carboxyl-terminal hydrolase 11 OS=Homo sapiens GN=USP11 PE=1 SV=3	31	30	136.1	149.2	127.9	137.6	87.5	106.4	75.2
P51795	H(+)/Cl(-) exchange transporter 5 OS=Homo sapiens GN=CLCN5 PE=1 SV=1	12	8	48.5	80.4	98.0	170.5	174.2	128.7	202.5
P51798	H(+)/Cl(-) exchange transporter 7 OS=Homo sapiens GN=CLCN7 PE=1 SV=2	26	18	48.5	75.0	146.1	192.9	175.5	71.7	46.7
P51809	Vesicle-associated membrane protein 7 OS=Homo sapiens GN=VAMP7 PE=1 SV=3	54	16	43.0	51.9	132.4	141.3	178.8	196.5	133.7
P51828	Adenylate cyclase type 7 OS=Homo sapiens GN=ADCY7 PE=2 SV=1	18	16	78.8	143.1	162.6	197.0	181.7	76.2	45.6
P51858	Hepatoma-derived growth factor OS=Homo sapiens GN=HDGF PE=1 SV=1	73	20	76.4	86.3	81.9	102.8	77.7	113.7	107.6
P51991	Heterogeneous nuclear ribonucleoprotein A3 OS=Homo sapiens GN=HNRNPA3 PE=1 SV=2	71	36	77.4	61.6	81.5	93.1	138.0	207.3	54.2
P52209	6-phosphogluconate dehydrogenase, decarboxylating OS=Homo sapiens GN=PGD PE=1 SV=3	54	34	82.5	75.5	122.7	131.6	109.5	161.6	71.7
P52272	Heterogeneous nuclear ribonucleoprotein M OS=Homo sapiens GN=HNRNPM PE=1 SV=3	72	63	80.5	57.9	83.5	78.4	111.8	138.0	91.2
P52292	Importin subunit alpha-1 OS=Homo sapiens GN=KPNA2 PE=1 SV=1	36	19	129.5	124.3	131.6	128.7	92.7	116.6	111.8
P52294	Importin subunit alpha-5 OS=Homo sapiens GN=KPNA1 PE=1 SV=3	29	20	97.6	107.5	92.9	91.6	74.2	90.7	104.8
P52298	Nuclear cap-binding protein subunit 2 OS=Homo sapiens GN=NCBP2 PE=1 SV=1	62	18	95.2	59.5	94.6	113.5	152.0	235.9	134.8
P52306	Rap1 GTPase-GDP dissociation stimulator 1 OS=Homo sapiens GN=RAP1GDS1 PE=1 SV=3	44	27	116.6	136.1	99.0	113.1	79.1	99.8	108.4
P52333	Tyrosine-protein kinase JAK3 OS=Homo sapiens GN=JAK3 PE=1 SV=2	19	21	89.2	121.0	131.5	129.8	103.9	74.8	85.7
P52434	DNA-directed RNA polymerases I, II, and III subunit RPABC3 OS=Homo sapiens GN=POLR2H PE=1 SV=4	66	8	144.2	132.2	83.6	111.1	91.6	93.2	90.4
P52566	Rho GDP-dissociation inhibitor 2 OS=Homo sapiens GN=ARHGDIB PE=1 SV=3	81	22	100.8	84.8	107.2	129.8	75.2	145.1	62.5
P52594	Arf-GAP domain and FG repeat-containing protein 1 OS=Homo sapiens GN=AGFG1 PE=1 SV=2	37	20	88.1	106.9	211.8	226.5	130.0	79.1	57.8
P52597	Heterogeneous nuclear ribonucleoprotein F OS=Homo sapiens GN=HNRNPF PE=1 SV=3	63	23	120.0	116.2	115.7	135.8	99.2	165.1	86.2
P52630	Signal transducer and activator of transcription 2 OS=Homo sapiens GN=STAT2 PE=1 SV=1	22	18	108.2	116.9	179.3	196.0	160.9	105.5	36.3
P52732	Kinesin-like protein KIF11 OS=Homo sapiens GN=KIF11 PE=1 SV=2	61	75	140.4	129.5	158.9	132.2	89.2	92.5	98.0
P52756	RNA-binding protein 5 OS=Homo sapiens GN=RBM5 PE=1 SV=2	33	41	51.9	43.4	61.4	66.6	88.9	144.5	135.5
P52758	Ribonuclease UK114 OS=Homo sapiens GN=HRSP12 PE=1 SV=1	71	7	164.2	184.6	138.4	126.2	67.8	86.8	92.8
P52788	Spermine synthase OS=Homo sapiens GN=SMS PE=1 SV=2	34	12	71.8	120.3	97.8	118.6	86.5	148.2	100.4
P52789	Hexokinase-2 OS=Homo sapiens GN=HK2 PE=1 SV=2	44	47	237.1	255.2	130.7	71.0	39.9	43.7	34.5
P52815	39S ribosomal protein L12, mitochondrial OS=Homo sapiens GN=MRPL12 PE=1 SV=2	61	17	311.4	236.2	130.2	36.0	10.5	6.9	1.0
P52888	Thimet oligopeptidase OS=Homo sapiens GN=THOP1 PE=1 SV=2	46	31	124.9	110.1	137.7	143.2	96.8	160.2	109.5
P52907	F-actin-capping protein subunit alpha-1 OS=Homo sapiens GN=CAPZA1 PE=1 SV=3	73	18	86.0	113.5	98.0	132.7	106.3	117.5	113.0
P52948	Nuclear pore complex protein Nup98-Nup96 OS=Homo sapiens GN=NUP98 PE=1 SV=4	34	58	158.6	140.9	137.6	135.1	118.7	74.0	85.8
P53004	Biliverdin reductase A OS=Homo sapiens GN=BLVRA PE=1 SV=2	36	13	132.6	130.1	143.6	142.7	94.1	146.6	86.1
P53007	Tricarboxylate transport protein, mitochondrial OS=Homo sapiens GN=SLC25A1 PE=1 SV=2	43	18	269.2	248.2	109.5	38.1	13.7	9.0	4.3
P53041	Serine/threonine-protein phosphatase 5 OS=Homo sapiens GN=PPP5C PE=1 SV=1	55	28	101.0	116.0	118.6	136.2	94.3	131.5	110.9
P53350	Serine/threonine-protein kinase PLK1 OS=Homo sapiens GN=PLK1 PE=1 SV=1	49	30	134.9	123.9	108.7	95.5	77.7	70.6	116.2
P53365	Arfaptin-2 OS=Homo sapiens GN=ARFIP2 PE=1 SV=1	33	11	82.4	113.2	75.6	82.3	63.3	85.1	46.1
P53367	Arfaptin-1 OS=Homo sapiens GN=ARFIP1 PE=1 SV=2	56	20	117.9	149.3	118.7	114.7	95.7	106.9	146.5
P53396	ATP-citrate synthase OS=Homo sapiens GN=ACLY PE=1 SV=3	53	69	92.3	87.9	97.9	100.6	74.5	117.2	94.9
P53582	Methionine aminopeptidase 1 OS=Homo sapiens GN=METAP1 PE=1 SV=2	60	18	74.1	66.8	82.0	83.3	108.1	152.1	111.9
P53597	Succinyl-CoA ligase [ADP/GDP-forming] subunit alpha, mitochondrial OS=Homo sapiens GN=SUCLG1 PE=1 SV=4	40	19	288.3	218.7	128.6	35.2	14.9	12.3	6.2
P53602	Diphosphomevalonate decarboxylase OS=Homo sapiens GN=MVD PE=1 SV=1	31	13	139.3	150.1	113.9	127.6	94.1	116.0	112.1
P53609	Geranylgeranyl transferase type-1 subunit beta OS=Homo sapiens GN=PGGT1B PE=1 SV=2	23	9	120.8	115.4	120.4	119.6	81.1	123.9	65.8
P53611	Geranylgeranyl transferase type-2 subunit beta OS=Homo sapiens GN=RABGGTB PE=1 SV=2	21	7	130.5	112.2	159.8	154.7	106.0	170.7	57.9
P53618	Coatomer subunit beta OS=Homo sapiens GN=COPB1 PE=1 SV=3	54	59	103.2	128.2	109.0	129.3	93.2	84.2	92.0
P53621	Coatomer subunit alpha OS=Homo sapiens GN=COPA PE=1 SV=2	51	69	91.0	111.1	130.5	155.9	107.1	103.8	84.4
P53634	Dipeptidyl peptidase 1 OS=Homo sapiens GN=CTSC PE=1 SV=2	42	18	57.5	88.0	140.8	210.8	196.3	56.2	30.3
P53671	LIM domain kinase 2 OS=Homo sapiens GN=LIMK2 PE=1 SV=1	18	10	52.9	52.2	45.6	41.7	34.9	46.8	115.4
P53677	AP-3 complex subunit mu-2 OS=Homo sapiens GN=AP3M2 PE=2 SV=1	34	12	112.6	87.7	124.7	126.0	129.9	135.7	174.2
P53701	Cytochrome c-type heme lyase OS=Homo sapiens GN=HCCS PE=1 SV=1	52	16	181.9	184.3	56.7	38.0	25.0	24.8	46.6
P53801	Pituitary tumor-transforming gene 1 protein-interacting protein OS=Homo sapiens GN=PTTG1IP PE=1 SV=1	17	4	46.3	48.0	182.4	243.8	187.9	156.0	24.7
P53814	Smoothelin OS=Homo sapiens GN=SMTN PE=1 SV=7	34	27	118.8	144.3	132.3	104.8	95.3	97.3	192.0
P53985	Monocarboxylate transporter 1 OS=Homo sapiens GN=SLC16A1 PE=1 SV=3	18	13	52.5	81.6	158.6	181.4	146.8	64.0	26.7
P53990	IST1 homolog OS=Homo sapiens GN=IST1 PE=1 SV=1	40	16	77.2	108.0	122.5	120.3	140.2	95.8	110.0
P53992	Protein transport protein Sec24C OS=Homo sapiens GN=SEC24C PE=1 SV=3	45	42	90.3	104.8	165.8	153.0	115.1	87.9	62.9
P53999	Activated RNA polymerase II transcriptional coactivator p15 OS=Homo sapiens GN=SUB1 PE=1 SV=3	87	20	104.6	70.9	83.3	82.4	87.2	112.5	97.5
P54098	DNA polymerase subunit gamma-1 OS=Homo sapiens GN=POLG PE=1 SV=1	44	52	364.1	259.9	118.5	48.5	27.1	28.3	15.2
P54105	Methylosome subunit pICln OS=Homo sapiens GN=CLNS1A PE=1 SV=1	49	7	102.5	129.0	93.2	115.4	88.1	114.3	112.3
P54132	Bloom syndrome protein OS=Homo sapiens GN=BLM PE=1 SV=1	45	53	50.7	52.7	58.0	65.1	113.4	137.1	152.4
P54136	Arginine--tRNA ligase, cytoplasmic OS=Homo sapiens GN=RARS PE=1 SV=2	63	50	59.7	56.1	74.4	82.1	79.5	121.5	141.0
P54577	Tyrosine--tRNA ligase, cytoplasmic OS=Homo sapiens GN=YARS PE=1 SV=4	82	61	117.0	115.5	108.6	115.9	102.4	114.3	93.0
P54578	Ubiquitin carboxyl-terminal hydrolase 14 OS=Homo sapiens GN=USP14 PE=1 SV=3	71	42	98.1	110.5	103.4	120.8	79.9	126.0	79.2
P54619	5'-AMP-activated protein kinase subunit gamma-1 OS=Homo sapiens GN=PRKAG1 PE=1 SV=1	35	14	138.3	148.3	145.4	163.8	114.2	82.1	77.1
P54687	Branched-chain-amino-acid aminotransferase, cytosolic OS=Homo sapiens GN=BCAT1 PE=1 SV=3	38	14	107.1	134.3	143.7	142.5	86.3	163.8	98.5
P54709	Sodium/potassium-transporting ATPase subunit beta-3 OS=Homo sapiens GN=ATP1B3 PE=1 SV=1	46	15	60.3	89.7	157.2	176.7	151.5	57.1	28.0
P54725	UV excision repair protein RAD23 homolog A OS=Homo sapiens GN=RAD23A PE=1 SV=1	51	19	132.8	148.7	119.8	144.4	97.4	111.0	23.9
P54727	UV excision repair protein RAD23 homolog B OS=Homo sapiens GN=RAD23B PE=1 SV=1	34	15	126.4	117.5	92.3	120.7	89.1	71.9	44.0
P54819	Adenylate kinase 2, mitochondrial OS=Homo sapiens GN=AK2 PE=1 SV=2	74	20	323.0	240.1	168.3	50.7	28.3	33.4	10.1
P54886	Delta-1-pyrroline-5-carboxylate synthase OS=Homo sapiens GN=ALDH18A1 PE=1 SV=2	55	44	321.3	244.9	105.2	29.6	11.8	10.3	5.9
P54920	Alpha-soluble NSF attachment protein OS=Homo sapiens GN=NAPA PE=1 SV=3	83	28	61.3	69.8	102.6	154.9	176.7	113.5	73.4
P55010	Eukaryotic translation initiation factor 5 OS=Homo sapiens GN=EIF5 PE=1 SV=2	59	35	74.8	87.7	80.1	88.8	103.2	127.4	122.2
P55011	Solute carrier family 12 member 2 OS=Homo sapiens GN=SLC12A2 PE=1 SV=1	31	41	62.5	106.2	167.6	190.4	148.0	53.2	32.9
P55036	26S proteasome non-ATPase regulatory subunit 4 OS=Homo sapiens GN=PSMD4 PE=1 SV=1	45	17	87.5	84.7	98.2	90.8	68.7	115.9	74.7
P55039	Developmentally-regulated GTP-binding protein 2 OS=Homo sapiens GN=DRG2 PE=1 SV=1	56	21	103.2	90.7	130.5	127.6	97.9	136.4	59.9
P55060	Exportin-2 OS=Homo sapiens GN=CSE1L PE=1 SV=3	37	47	110.1	129.0	100.2	122.6	89.6	124.2	95.9
P55072	Transitional endoplasmic reticulum ATPase OS=Homo sapiens GN=VCP PE=1 SV=4	84	85	72.7	87.4	132.0	163.1	125.7	110.9	67.5
P55081	Microfibrillar-associated protein 1 OS=Homo sapiens GN=MFAP1 PE=1 SV=2	52	29	84.5	79.0	87.4	102.3	132.7	202.7	183.4
P55084	Trifunctional enzyme subunit beta, mitochondrial OS=Homo sapiens GN=HADHB PE=1 SV=3	69	39	307.1	257.9	152.0	37.4	10.9	7.5	2.8
P55145	Mesencephalic astrocyte-derived neurotrophic factor OS=Homo sapiens GN=MANF PE=1 SV=3	59	21	77.6	96.9	126.9	181.1	219.6	73.1	46.8
P55160	Nck-associated protein 1-like OS=Homo sapiens GN=NCKAP1L PE=1 SV=3	27	30	102.7	86.6	103.0	113.4	135.0	93.4	86.0
P55196	Afadin OS=Homo sapiens GN=MLLT4 PE=1 SV=3	33	54	60.5	97.3	99.2	128.4	134.4	98.4	129.1
P55199	RNA polymerase II elongation factor ELL OS=Homo sapiens GN=ELL PE=1 SV=1	41	24	103.0	64.1	122.1	111.6	170.3	256.8	58.2
P55209	Nucleosome assembly protein 1-like 1 OS=Homo sapiens GN=NAP1L1 PE=1 SV=1	38	16	80.2	78.0	144.7	114.0	76.3	134.7	84.2
P55210	Caspase-7 OS=Homo sapiens GN=CASP7 PE=1 SV=1	38	10	94.2	135.8	124.4	128.4	105.2	138.6	123.0
P55265	Double-stranded RNA-specific adenosine deaminase OS=Homo sapiens GN=ADAR PE=1 SV=4	63	92	51.9	43.3	53.1	57.0	96.4	128.4	132.8
P55283	Cadherin-4 OS=Homo sapiens GN=CDH4 PE=2 SV=2	29	17	51.9	125.2	141.8	182.0	181.3	73.5	91.2
P55327	Tumor protein D52 OS=Homo sapiens GN=TPD52 PE=1 SV=2	78	21	96.4	110.5	104.4	145.6	94.2	111.9	83.7
P55735	Protein SEC13 homolog OS=Homo sapiens GN=SEC13 PE=1 SV=3	24	6	124.3	139.4	104.5	127.5	99.3	105.9	108.7
P55769	NHP2-like protein 1 OS=Homo sapiens GN=SNU13 PE=1 SV=3	63	12	92.2	67.3	90.8	70.2	68.6	112.5	137.6
P55786	Puromycin-sensitive aminopeptidase OS=Homo sapiens GN=NPEPPS PE=1 SV=2	46	40	107.7	123.5	136.9	154.5	106.1	155.4	80.7
P55795	Heterogeneous nuclear ribonucleoprotein H2 OS=Homo sapiens GN=HNRNPH2 PE=1 SV=1	51	20	68.6	62.9	46.4	57.4	73.6	84.1	165.7
P55809	Succinyl-CoA:3-ketoacid coenzyme A transferase 1, mitochondrial OS=Homo sapiens GN=OXCT1 PE=1 SV=1	58	36	280.1	283.9	91.4	33.1	9.8	11.4	9.2
P55854	Small ubiquitin-related modifier 3 OS=Homo sapiens GN=SUMO3 PE=1 SV=2	24	3	122.0	110.6	122.0	113.2	81.6	90.0	59.3
P55884	Eukaryotic translation initiation factor 3 subunit B OS=Homo sapiens GN=EIF3B PE=1 SV=3	50	44	72.8	70.4	72.0	88.2	95.6	137.6	148.8
P55899	IgG receptor FcRn large subunit p51 OS=Homo sapiens GN=FCGRT PE=1 SV=1	22	6	54.5	40.2	176.5	169.9	188.6	238.2	31.5
P55957	BH3-interacting domain death agonist OS=Homo sapiens GN=BID PE=1 SV=1	49	7	154.1	130.9	127.3	123.8	112.8	146.8	85.3
P56159	GDNF family receptor alpha-1 OS=Homo sapiens GN=GFRA1 PE=2 SV=2	34	17	64.9	134.9	115.3	174.3	182.6	102.4	102.2
P56182	Ribosomal RNA processing protein 1 homolog A OS=Homo sapiens GN=RRP1 PE=1 SV=1	41	22	132.4	91.1	95.2	95.7	121.2	159.5	179.8
P56192	Methionine--tRNA ligase, cytoplasmic OS=Homo sapiens GN=MARS PE=1 SV=2	55	49	51.4	57.0	62.4	67.0	63.4	89.6	158.0
P56202	Cathepsin W OS=Homo sapiens GN=CTSW PE=1 SV=2	19	8	51.9	94.6	96.3	136.7	175.4	56.5	61.4
P56211	cAMP-regulated phosphoprotein 19 OS=Homo sapiens GN=ARPP19 PE=1 SV=2	66	7	114.6	113.3	87.4	133.5	128.7	148.8	120.4
P56381	ATP synthase subunit epsilon, mitochondrial OS=Homo sapiens GN=ATP5E PE=1 SV=2	80	9	325.1	253.0	111.2	33.4	19.9	20.3	20.0
P56385	ATP synthase subunit e, mitochondrial OS=Homo sapiens GN=ATP5I PE=1 SV=2	58	7	308.5	228.3	124.5	37.0	12.3	8.7	4.3
P56524	Histone deacetylase 4 OS=Homo sapiens GN=HDAC4 PE=1 SV=3	25	24	101.8	118.4	105.3	108.8	79.7	113.3	112.9
P56537	Eukaryotic translation initiation factor 6 OS=Homo sapiens GN=EIF6 PE=1 SV=1	47	8	99.3	109.2	95.1	109.4	109.4	162.8	199.6
P56556	NADH dehydrogenase [ubiquinone] 1 alpha subcomplex subunit 6 OS=Homo sapiens GN=NDUFA6 PE=1 SV=3	39	7	260.4	200.8	201.3	37.1	18.9	12.4	9.0
P56589	Peroxisomal biogenesis factor 3 OS=Homo sapiens GN=PEX3 PE=1 SV=1	52	15	78.0	109.1	136.3	207.8	198.6	45.0	34.6
P56937	3-keto-steroid reductase OS=Homo sapiens GN=HSD17B7 PE=1 SV=1	28	11	117.2	121.8	169.9	175.7	175.1	100.6	41.5
P56962	Syntaxin-17 OS=Homo sapiens GN=STX17 PE=1 SV=2	28	9	103.5	120.8	144.9	133.8	139.7	84.5	70.0
P57075	Ubiquitin-associated and SH3 domain-containing protein A OS=Homo sapiens GN=UBASH3A PE=1 SV=1	30	19	85.1	150.4	129.2	140.3	148.0	80.0	131.9
P57088	Transmembrane protein 33 OS=Homo sapiens GN=TMEM33 PE=1 SV=2	27	7	97.6	67.3	157.0	228.6	234.8	86.0	38.4
P57105	Synaptojanin-2-binding protein OS=Homo sapiens GN=SYNJ2BP PE=1 SV=2	70	8	217.2	179.3	140.7	90.6	52.2	32.3	27.2
P57678	Gem-associated protein 4 OS=Homo sapiens GN=GEMIN4 PE=1 SV=2	29	30	100.9	110.1	90.7	73.0	76.8	95.4	173.3
P57721	Poly(rC)-binding protein 3 OS=Homo sapiens GN=PCBP3 PE=2 SV=2	37	15	34.6	41.2	29.0	42.1	46.9	74.9	121.4
P57737	Coronin-7 OS=Homo sapiens GN=CORO7 PE=1 SV=2	35	31	128.0	156.4	145.6	162.4	118.0	100.8	67.1
P57740	Nuclear pore complex protein Nup107 OS=Homo sapiens GN=NUP107 PE=1 SV=1	37	28	177.5	166.8	147.5	152.8	105.1	78.5	62.7
P57764	Gasdermin-D OS=Homo sapiens GN=GSDMD PE=1 SV=1	23	10	141.8	152.4	104.7	105.8	71.9	70.2	72.0
P57772	Selenocysteine-specific elongation factor OS=Homo sapiens GN=EEFSEC PE=1 SV=4	28	18	72.0	70.4	80.2	98.6	160.5	172.4	122.3
P58546	Myotrophin OS=Homo sapiens GN=MTPN PE=1 SV=2	44	8	116.3	120.4	124.5	132.6	95.6	125.7	56.6
P59768	Guanine nucleotide-binding protein G(I)/G(S)/G(O) subunit gamma-2 OS=Homo sapiens GN=GNG2 PE=1 SV=2	65	9	82.1	85.8	136.2	212.5	248.4	82.6	61.4
P59998	Actin-related protein 2/3 complex subunit 4 OS=Homo sapiens GN=ARPC4 PE=1 SV=3	51	11	100.8	101.5	125.9	134.2	102.9	113.6	103.0
P60033	CD81 antigen OS=Homo sapiens GN=CD81 PE=1 SV=1	36	8	58.9	98.9	116.5	161.4	184.1	104.4	133.9
P60174	Triosephosphate isomerase OS=Homo sapiens GN=TPI1 PE=1 SV=3	83	22	107.5	103.2	99.3	111.2	72.4	113.5	87.5
P60228	Eukaryotic translation initiation factor 3 subunit E OS=Homo sapiens GN=EIF3E PE=1 SV=1	49	24	69.2	69.3	62.3	89.4	92.2	105.0	135.1
P60520	Gamma-aminobutyric acid receptor-associated protein-like 2 OS=Homo sapiens GN=GABARAPL2 PE=1 SV=1	56	11	94.7	97.3	119.2	147.1	129.5	148.1	76.7
P60660	Myosin light polypeptide 6 OS=Homo sapiens GN=MYL6 PE=1 SV=2	70	13	63.7	59.6	105.4	81.7	60.8	95.5	168.5
P60709	Actin, cytoplasmic 1 OS=Homo sapiens GN=ACTB PE=1 SV=1	89	43	72.2	74.0	103.6	80.3	51.4	67.1	47.5
P60842	Eukaryotic initiation factor 4A-I OS=Homo sapiens GN=EIF4A1 PE=1 SV=1	79	38	129.5	104.7	116.8	126.2	114.2	108.8	90.5
P60866	40S ribosomal protein S20 OS=Homo sapiens GN=RPS20 PE=1 SV=1	70	12	35.4	33.1	60.5	76.3	146.4	179.6	125.0
P60891	Ribose-phosphate pyrophosphokinase 1 OS=Homo sapiens GN=PRPS1 PE=1 SV=2	58	24	109.7	113.1	98.6	111.7	90.2	116.1	119.7
P60900	Proteasome subunit alpha type-6 OS=Homo sapiens GN=PSMA6 PE=1 SV=1	78	24	65.1	73.3	65.2	79.7	64.1	103.5	167.3
P60953	Cell division control protein 42 homolog OS=Homo sapiens GN=CDC42 PE=1 SV=2	54	16	59.7	70.1	123.6	145.9	170.1	129.7	59.1
P60981	Destrin OS=Homo sapiens GN=DSTN PE=1 SV=3	53	15	127.1	104.3	117.1	135.7	89.6	159.9	75.1
P60983	Glia maturation factor beta OS=Homo sapiens GN=GMFB PE=1 SV=2	49	8	86.3	86.2	118.0	128.8	79.8	143.0	92.7
P61006	Ras-related protein Rab-8A OS=Homo sapiens GN=RAB8A PE=1 SV=1	68	20	83.5	121.2	151.8	176.1	155.6	72.0	62.6
P61009	Signal peptidase complex subunit 3 OS=Homo sapiens GN=SPCS3 PE=1 SV=1	31	8	96.1	119.6	124.3	212.0	216.3	67.8	47.0
P61011	Signal recognition particle 54 kDa protein OS=Homo sapiens GN=SRP54 PE=1 SV=1	54	31	112.0	128.2	128.7	166.0	124.4	89.1	123.6
P61018	Ras-related protein Rab-4B OS=Homo sapiens GN=RAB4B PE=1 SV=1	54	10	75.4	86.4	138.4	136.9	123.2	111.0	127.9
P61019	Ras-related protein Rab-2A OS=Homo sapiens GN=RAB2A PE=1 SV=1	63	16	78.2	84.7	139.3	165.4	147.7	85.3	62.6
P61020	Ras-related protein Rab-5B OS=Homo sapiens GN=RAB5B PE=1 SV=1	70	13	96.7	118.6	175.3	155.6	132.5	114.3	86.0
P61026	Ras-related protein Rab-10 OS=Homo sapiens GN=RAB10 PE=1 SV=1	81	23	80.8	98.0	140.4	150.4	145.3	75.0	62.7
P61081	NEDD8-conjugating enzyme Ubc12 OS=Homo sapiens GN=UBE2M PE=1 SV=1	58	14	104.2	100.4	107.0	103.1	82.2	105.5	86.8
P61086	Ubiquitin-conjugating enzyme E2 K OS=Homo sapiens GN=UBE2K PE=1 SV=3	62	15	121.1	145.5	124.0	180.7	111.9	172.6	38.9
P61088	Ubiquitin-conjugating enzyme E2 N OS=Homo sapiens GN=UBE2N PE=1 SV=1	58	11	92.0	93.0	107.9	127.3	105.3	107.1	62.4
P61106	Ras-related protein Rab-14 OS=Homo sapiens GN=RAB14 PE=1 SV=4	80	21	97.5	101.4	164.5	183.8	142.0	111.1	87.5
P61158	Actin-related protein 3 OS=Homo sapiens GN=ACTR3 PE=1 SV=3	66	31	83.6	97.5	93.3	102.0	99.5	111.7	101.4
P61160	Actin-related protein 2 OS=Homo sapiens GN=ACTR2 PE=1 SV=1	53	21	98.3	91.8	99.2	111.4	96.6	112.4	94.9
P61163	Alpha-centractin OS=Homo sapiens GN=ACTR1A PE=1 SV=1	52	19	102.6	101.4	150.7	140.4	117.1	106.3	65.6
P61201	COP9 signalosome complex subunit 2 OS=Homo sapiens GN=COPS2 PE=1 SV=1	35	19	112.6	87.3	148.9	143.3	109.7	164.5	42.3
P61204	ADP-ribosylation factor 3 OS=Homo sapiens GN=ARF3 PE=1 SV=2	65	11	122.7	91.5	159.1	221.7	125.7	136.8	52.5
P61221	ATP-binding cassette sub-family E member 1 OS=Homo sapiens GN=ABCE1 PE=1 SV=1	57	43	58.6	52.5	82.1	86.6	125.6	159.9	113.2
P61224	Ras-related protein Rap-1b OS=Homo sapiens GN=RAP1B PE=1 SV=1	84	21	88.2	121.1	171.2	195.5	178.5	76.3	47.0
P61225	Ras-related protein Rap-2b OS=Homo sapiens GN=RAP2B PE=1 SV=1	56	11	68.8	83.4	173.2	228.2	183.9	105.3	49.3
P61244	Protein max OS=Homo sapiens GN=MAX PE=1 SV=1	36	5	141.1	141.1	115.0	118.5	91.5	99.4	145.4
P61247	40S ribosomal protein S3a OS=Homo sapiens GN=RPS3A PE=1 SV=2	84	47	24.2	31.1	40.6	45.3	93.4	107.3	196.5
P61254	60S ribosomal protein L26 OS=Homo sapiens GN=RPL26 PE=1 SV=1	68	18	34.3	43.9	70.1	89.6	133.4	203.3	101.8
P61289	Proteasome activator complex subunit 3 OS=Homo sapiens GN=PSME3 PE=1 SV=1	39	12	90.6	67.6	97.6	121.6	80.9	126.5	94.9
P61313	60S ribosomal protein L15 OS=Homo sapiens GN=RPL15 PE=1 SV=2	50	15	49.9	42.9	56.9	99.3	182.6	181.0	118.9
P61326	Protein mago nashi homolog OS=Homo sapiens GN=MAGOH PE=1 SV=1	51	12	106.9	85.5	74.6	104.7	155.9	180.7	148.0
P61353	60S ribosomal protein L27 OS=Homo sapiens GN=RPL27 PE=1 SV=2	59	14	23.4	26.7	35.2	43.7	81.6	97.0	133.2
P61421	V-type proton ATPase subunit d 1 OS=Homo sapiens GN=ATP6V0D1 PE=1 SV=1	29	13	62.2	86.6	130.7	154.9	175.1	126.3	137.7
P61513	60S ribosomal protein L37a OS=Homo sapiens GN=RPL37A PE=1 SV=2	60	7	24.5	48.0	70.6	92.4	148.4	143.7	77.1
P61586	Transforming protein RhoA OS=Homo sapiens GN=RHOA PE=1 SV=1	63	14	80.7	89.1	110.9	160.2	140.0	164.2	118.7
P61604	10 kDa heat shock protein, mitochondrial OS=Homo sapiens GN=HSPE1 PE=1 SV=2	88	22	213.0	187.5	115.5	28.4	12.3	10.1	6.5
P61619	Protein transport protein Sec61 subunit alpha isoform 1 OS=Homo sapiens GN=SEC61A1 PE=1 SV=2	24	12	81.8	105.8	122.0	184.1	181.8	53.4	38.9
P61758	Prefoldin subunit 3 OS=Homo sapiens GN=VBP1 PE=1 SV=3	76	18	96.0	104.2	99.8	125.9	90.7	140.7	99.1
P61764	Syntaxin-binding protein 1 OS=Homo sapiens GN=STXBP1 PE=1 SV=1	47	29	62.3	87.8	114.9	122.3	123.7	70.0	74.2
P61769	Beta-2-microglobulin OS=Homo sapiens GN=B2M PE=1 SV=1	49	7	47.6	85.8	148.4	155.4	145.9	64.3	49.4
P61916	Epididymal secretory protein E1 OS=Homo sapiens GN=NPC2 PE=1 SV=1	52	13	59.3	104.6	116.5	179.6	191.5	49.4	32.8
P61923	Coatomer subunit zeta-1 OS=Homo sapiens GN=COPZ1 PE=1 SV=1	29	6	48.3	44.5	523.9	107.3	74.3	95.7	45.4
P61927	60S ribosomal protein L37 OS=Homo sapiens GN=RPL37 PE=1 SV=2	63	13	21.3	28.3	36.5	49.3	97.6	120.4	183.0
P61962	DDB1- and CUL4-associated factor 7 OS=Homo sapiens GN=DCAF7 PE=1 SV=1	38	12	125.7	133.3	129.4	132.6	109.1	114.6	129.4
P61964	WD repeat-containing protein 5 OS=Homo sapiens GN=WDR5 PE=1 SV=1	41	11	119.0	81.6	104.7	100.7	96.6	102.5	112.9
P61970	Nuclear transport factor 2 OS=Homo sapiens GN=NUTF2 PE=1 SV=1	51	4	57.0	85.5	72.9	74.3	49.3	79.5	70.3
P61978	Heterogeneous nuclear ribonucleoprotein K OS=Homo sapiens GN=HNRNPK PE=1 SV=1	70	41	62.4	65.3	71.3	90.6	117.8	160.4	145.9
P61981	14-3-3 protein gamma OS=Homo sapiens GN=YWHAG PE=1 SV=2	76	25	74.4	122.1	106.5	115.6	82.3	90.9	96.3
P62070	Ras-related protein R-Ras2 OS=Homo sapiens GN=RRAS2 PE=1 SV=1	60	14	73.9	110.6	224.0	183.9	133.1	56.3	36.2
P62072	Mitochondrial import inner membrane translocase subunit Tim10 OS=Homo sapiens GN=TIMM10 PE=1 SV=1	78	11	235.7	266.4	92.2	35.5	11.0	7.5	5.2
P62081	40S ribosomal protein S7 OS=Homo sapiens GN=RPS7 PE=1 SV=1	71	25	29.1	33.0	94.2	77.6	126.2	250.6	74.0
P62136	Serine/threonine-protein phosphatase PP1-alpha catalytic subunit OS=Homo sapiens GN=PPP1CA PE=1 SV=1	61	22	123.8	103.8	113.1	115.9	106.2	97.6	48.4
P62158	Calmodulin OS=Homo sapiens GN=CALM1 PE=1 SV=2	72	13	72.7	65.1	155.9	199.2	152.3	70.6	33.3
P62191	26S protease regulatory subunit 4 OS=Homo sapiens GN=PSMC1 PE=1 SV=1	74	43	104.7	101.3	122.3	109.5	75.5	120.5	95.4
P62195	26S protease regulatory subunit 8 OS=Homo sapiens GN=PSMC5 PE=1 SV=1	78	35	125.7	114.6	142.4	126.6	88.9	145.1	107.8
P62241	40S ribosomal protein S8 OS=Homo sapiens GN=RPS8 PE=1 SV=2	71	23	34.5	33.5	53.0	69.0	125.3	165.1	129.4
P62244	40S ribosomal protein S15a OS=Homo sapiens GN=RPS15A PE=1 SV=2	82	17	29.9	33.3	59.9	64.0	121.0	138.6	193.2
P62249	40S ribosomal protein S16 OS=Homo sapiens GN=RPS16 PE=1 SV=2	82	26	50.6	34.0	77.7	83.5	146.8	216.8	74.1
P62258	14-3-3 protein epsilon OS=Homo sapiens GN=YWHAE PE=1 SV=1	78	31	86.6	94.3	92.7	114.6	91.1	97.1	86.9
P62263	40S ribosomal protein S14 OS=Homo sapiens GN=RPS14 PE=1 SV=3	51	14	32.5	28.6	77.0	95.3	144.1	273.5	83.8
P62266	40S ribosomal protein S23 OS=Homo sapiens GN=RPS23 PE=1 SV=3	76	16	24.4	21.1	45.8	56.4	93.4	138.9	89.1
P62269	40S ribosomal protein S18 OS=Homo sapiens GN=RPS18 PE=1 SV=3	59	23	21.5	24.4	47.9	44.9	83.3	104.9	128.1
P62277	40S ribosomal protein S13 OS=Homo sapiens GN=RPS13 PE=1 SV=2	79	26	30.9	30.8	62.7	67.3	130.7	168.7	126.9
P62280	40S ribosomal protein S11 OS=Homo sapiens GN=RPS11 PE=1 SV=3	79	29	41.8	43.5	65.9	81.4	133.0	160.8	139.8
P62304	Small nuclear ribonucleoprotein E OS=Homo sapiens GN=SNRPE PE=1 SV=1	75	6	46.2	36.9	51.2	56.2	94.9	114.6	140.9
P62306	Small nuclear ribonucleoprotein F OS=Homo sapiens GN=SNRPF PE=1 SV=1	31	4	43.1	28.9	59.3	85.6	79.7	143.6	149.1
P62308	Small nuclear ribonucleoprotein G OS=Homo sapiens GN=SNRPG PE=1 SV=1	89	7	82.3	64.5	119.5	106.6	127.1	258.8	129.9
P62312	U6 snRNA-associated Sm-like protein LSm6 OS=Homo sapiens GN=LSM6 PE=1 SV=1	60	8	86.9	67.7	104.3	133.5	107.0	276.2	94.2
P62314	Small nuclear ribonucleoprotein Sm D1 OS=Homo sapiens GN=SNRPD1 PE=1 SV=1	59	6	32.5	22.1	68.5	120.0	68.1	199.4	80.2
P62316	Small nuclear ribonucleoprotein Sm D2 OS=Homo sapiens GN=SNRPD2 PE=1 SV=1	74	14	52.5	47.2	38.6	69.0	110.1	124.8	185.8
P62318	Small nuclear ribonucleoprotein Sm D3 OS=Homo sapiens GN=SNRPD3 PE=1 SV=1	54	8	52.2	34.2	89.9	77.3	120.5	290.5	234.0
P62328	Thymosin beta-4 OS=Homo sapiens GN=TMSB4X PE=1 SV=2	61	9	102.3	80.0	61.1	86.7	142.6	106.0	95.9
P62330	ADP-ribosylation factor 6 OS=Homo sapiens GN=ARF6 PE=1 SV=2	49	7	84.6	87.1	148.0	190.4	140.5	59.9	27.7
P62333	26S protease regulatory subunit 10B OS=Homo sapiens GN=PSMC6 PE=1 SV=1	82	35	105.1	107.5	99.6	99.8	70.6	128.2	97.8
P62424	60S ribosomal protein L7a OS=Homo sapiens GN=RPL7A PE=1 SV=2	74	38	20.3	21.4	39.6	41.1	72.0	87.7	100.6
P62487	DNA-directed RNA polymerase II subunit RPB7 OS=Homo sapiens GN=POLR2G PE=1 SV=1	53	7	125.2	103.0	132.7	142.2	87.1	164.0	130.6
P62495	Eukaryotic peptide chain release factor subunit 1 OS=Homo sapiens GN=ETF1 PE=1 SV=3	46	24	42.4	48.2	47.1	60.9	89.2	85.9	205.7
P62633	Cellular nucleic acid-binding protein OS=Homo sapiens GN=CNBP PE=1 SV=1	66	10	63.6	115.1	47.1	87.2	72.9	132.3	116.6
P62701	40S ribosomal protein S4, X isoform OS=Homo sapiens GN=RPS4X PE=1 SV=2	83	37	35.0	33.2	55.7	71.3	116.0	154.3	146.7
P62750	60S ribosomal protein L23a OS=Homo sapiens GN=RPL23A PE=1 SV=1	65	23	30.6	31.7	51.7	70.5	131.2	155.9	154.4
P62753	40S ribosomal protein S6 OS=Homo sapiens GN=RPS6 PE=1 SV=1	69	35	31.4	36.3	52.5	65.4	106.0	142.4	157.4
P62805	Histone H4 OS=Homo sapiens GN=HIST1H4A PE=1 SV=2	83	22	140.9	61.0	103.6	61.8	52.6	69.9	120.2
P62820	Ras-related protein Rab-1A OS=Homo sapiens GN=RAB1A PE=1 SV=3	86	26	96.1	114.0	183.0	180.8	160.0	83.8	60.7
P62826	GTP-binding nuclear protein Ran OS=Homo sapiens GN=RAN PE=1 SV=3	50	16	106.6	107.8	132.4	138.1	89.7	129.5	54.2
P62829	60S ribosomal protein L23 OS=Homo sapiens GN=RPL23 PE=1 SV=1	89	19	26.9	31.6	52.6	58.9	115.1	153.1	163.9
P62834	Ras-related protein Rap-1A OS=Homo sapiens GN=RAP1A PE=1 SV=1	84	19	92.2	110.7	147.1	203.7	217.3	63.6	24.3
P62841	40S ribosomal protein S15 OS=Homo sapiens GN=RPS15 PE=1 SV=2	74	13	18.5	25.9	34.6	42.3	128.3	107.7	150.1
P62847	40S ribosomal protein S24 OS=Homo sapiens GN=RPS24 PE=1 SV=1	71	17	29.6	45.6	39.6	68.9	124.7	142.3	231.5
P62851	40S ribosomal protein S25 OS=Homo sapiens GN=RPS25 PE=1 SV=1	65	19	31.2	32.7	52.0	68.2	140.6	182.6	218.9
P62854	40S ribosomal protein S26 OS=Homo sapiens GN=RPS26 PE=1 SV=3	59	8	40.5	36.4	67.7	77.9	139.5	193.3	218.3
P62857	40S ribosomal protein S28 OS=Homo sapiens GN=RPS28 PE=1 SV=1	74	11	42.4	50.7	82.9	94.2	210.3	230.4	168.5
P62861	40S ribosomal protein S30 OS=Homo sapiens GN=FAU PE=1 SV=1	63	7	23.9	25.7	47.7	56.8	104.0	141.6	142.7
P62873	Guanine nucleotide-binding protein G(I)/G(S)/G(T) subunit beta-1 OS=Homo sapiens GN=GNB1 PE=1 SV=3	72	18	55.2	98.3	96.8	170.9	191.7	85.5	59.8
P62879	Guanine nucleotide-binding protein G(I)/G(S)/G(T) subunit beta-2 OS=Homo sapiens GN=GNB2 PE=1 SV=3	73	19	61.5	85.1	140.5	194.0	183.4	88.9	44.7
P62888	60S ribosomal protein L30 OS=Homo sapiens GN=RPL30 PE=1 SV=2	83	13	26.6	26.0	37.0	48.0	86.8	103.5	208.8
P62899	60S ribosomal protein L31 OS=Homo sapiens GN=RPL31 PE=1 SV=1	63	16	34.2	34.2	53.2	80.1	154.7	181.4	139.4
P62906	60S ribosomal protein L10a OS=Homo sapiens GN=RPL10A PE=1 SV=2	66	25	32.9	34.3	54.7	68.2	138.9	157.0	116.6
P62910	60S ribosomal protein L32 OS=Homo sapiens GN=RPL32 PE=1 SV=2	64	15	16.2	17.0	19.2	33.6	76.8	86.7	238.7
P62913	60S ribosomal protein L11 OS=Homo sapiens GN=RPL11 PE=1 SV=2	67	21	16.2	19.3	19.4	28.2	55.4	57.0	125.9
P62917	60S ribosomal protein L8 OS=Homo sapiens GN=RPL8 PE=1 SV=2	69	31	25.1	26.4	57.2	56.9	98.5	155.9	106.5
P62937	Peptidyl-prolyl cis-trans isomerase A OS=Homo sapiens GN=PPIA PE=1 SV=2	79	18	73.3	80.5	114.4	108.8	93.1	154.3	86.3
P62979	Ubiquitin-40S ribosomal protein S27a OS=Homo sapiens GN=RPS27A PE=1 SV=2	81	24	95.7	85.1	134.0	114.9	120.3	133.4	72.3
P62993	Growth factor receptor-bound protein 2 OS=Homo sapiens GN=GRB2 PE=1 SV=1	68	17	96.7	99.0	156.1	175.6	127.3	129.0	44.1
P62995	Transformer-2 protein homolog beta OS=Homo sapiens GN=TRA2B PE=1 SV=1	58	24	66.5	88.3	118.1	91.1	96.9	171.4	82.3
P63000	Ras-related C3 botulinum toxin substrate 1 OS=Homo sapiens GN=RAC1 PE=1 SV=1	53	15	63.1	79.2	149.5	163.7	163.8	119.8	46.3
P63010	AP-2 complex subunit beta OS=Homo sapiens GN=AP2B1 PE=1 SV=1	51	57	52.7	76.8	91.5	134.0	116.2	82.6	119.4
P63027	Vesicle-associated membrane protein 2 OS=Homo sapiens GN=VAMP2 PE=1 SV=3	46	9	46.8	53.1	129.5	151.6	174.6	213.3	104.3
P63104	14-3-3 protein zeta/delta OS=Homo sapiens GN=YWHAZ PE=1 SV=1	78	30	87.7	89.3	110.3	131.3	85.6	122.3	87.5
P63151	Serine/threonine-protein phosphatase 2A 55 kDa regulatory subunit B alpha isoform OS=Homo sapiens GN=PPP2R2A PE=1 SV=1	39	19	116.1	127.5	132.3	138.1	85.5	158.4	110.0
P63167	Dynein light chain 1, cytoplasmic OS=Homo sapiens GN=DYNLL1 PE=1 SV=1	69	9	121.0	107.9	138.4	125.9	142.6	112.8	67.9
P63173	60S ribosomal protein L38 OS=Homo sapiens GN=RPL38 PE=1 SV=2	70	9	25.9	26.9	37.5	46.4	91.7	102.8	194.8
P63208	S-phase kinase-associated protein 1 OS=Homo sapiens GN=SKP1 PE=1 SV=2	71	17	86.0	94.6	76.3	87.1	91.9	105.3	117.8
P63218	Guanine nucleotide-binding protein G(I)/G(S)/G(O) subunit gamma-5 OS=Homo sapiens GN=GNG5 PE=1 SV=3	76	7	64.2	104.3	147.7	162.4	175.5	68.0	66.1
P63220	40S ribosomal protein S21 OS=Homo sapiens GN=RPS21 PE=1 SV=1	73	13	18.8	39.5	56.2	56.9	126.9	162.0	114.7
P63241	Eukaryotic translation initiation factor 5A-1 OS=Homo sapiens GN=EIF5A PE=1 SV=2	72	16	78.1	77.3	113.7	90.6	89.2	106.6	37.2
P63244	Guanine nucleotide-binding protein subunit beta-2-like 1 OS=Homo sapiens GN=GNB2L1 PE=1 SV=3	84	29	34.1	38.1	38.7	66.8	127.5	114.0	175.4
P63279	SUMO-conjugating enzyme UBC9 OS=Homo sapiens GN=UBE2I PE=1 SV=1	35	8	99.6	75.3	110.3	120.9	120.3	135.7	59.3
P63313	Thymosin beta-10 OS=Homo sapiens GN=TMSB10 PE=1 SV=2	95	11	104.6	92.4	58.5	95.8	117.8	100.0	69.7
P67809	Nuclease-sensitive element-binding protein 1 OS=Homo sapiens GN=YBX1 PE=1 SV=3	66	28	37.4	48.1	65.2	97.0	138.5	169.2	93.7
P67812	Signal peptidase complex catalytic subunit SEC11A OS=Homo sapiens GN=SEC11A PE=1 SV=1	41	13	82.8	100.5	170.6	210.6	178.9	86.5	54.0
P67870	Casein kinase II subunit beta OS=Homo sapiens GN=CSNK2B PE=1 SV=1	51	9	119.5	100.6	148.5	147.9	104.3	198.9	79.0
P67936	Tropomyosin alpha-4 chain OS=Homo sapiens GN=TPM4 PE=1 SV=3	90	49	91.4	95.4	130.7	121.3	78.0	123.0	55.5
P68036	Ubiquitin-conjugating enzyme E2 L3 OS=Homo sapiens GN=UBE2L3 PE=1 SV=1	77	12	113.4	92.1	112.8	138.0	99.8	125.9	43.2
P68104	Elongation factor 1-alpha 1 OS=Homo sapiens GN=EEF1A1 PE=1 SV=1	77	48	70.9	70.3	93.9	86.1	93.5	109.4	127.3
P68366	Tubulin alpha-4A chain OS=Homo sapiens GN=TUBA4A PE=1 SV=1	61	30	164.2	173.6	114.4	116.2	85.1	96.3	144.1
P68371	Tubulin beta-4B chain OS=Homo sapiens GN=TUBB4B PE=1 SV=1	78	40	76.7	80.5	107.6	88.7	77.7	124.1	79.0
P68400	Casein kinase II subunit alpha OS=Homo sapiens GN=CSNK2A1 PE=1 SV=1	45	15	99.4	68.0	134.6	160.6	104.1	160.9	44.7
P68431	Histone H3.1 OS=Homo sapiens GN=HIST1H3A PE=1 SV=2	85	21	156.6	63.8	84.7	58.1	54.8	73.3	144.3
P78310	Coxsackievirus and adenovirus receptor OS=Homo sapiens GN=CXADR PE=1 SV=1	45	18	72.9	126.1	163.6	204.6	187.8	63.4	52.9
P78316	Nucleolar protein 14 OS=Homo sapiens GN=NOP14 PE=1 SV=3	34	31	91.6	72.3	72.0	73.5	88.0	135.2	136.7
P78318	Immunoglobulin-binding protein 1 OS=Homo sapiens GN=IGBP1 PE=1 SV=1	49	14	131.4	125.1	123.5	135.4	87.6	134.8	127.0
P78330	Phosphoserine phosphatase OS=Homo sapiens GN=PSPH PE=1 SV=2	36	8	69.0	84.9	104.3	112.7	59.8	134.1	104.6
P78332	RNA-binding protein 6 OS=Homo sapiens GN=RBM6 PE=1 SV=5	39	48	50.2	58.8	51.1	61.7	99.3	127.3	204.4
P78344	Eukaryotic translation initiation factor 4 gamma 2 OS=Homo sapiens GN=EIF4G2 PE=1 SV=1	59	59	83.7	87.6	108.0	109.0	139.3	152.1	128.2
P78346	Ribonuclease P protein subunit p30 OS=Homo sapiens GN=RPP30 PE=1 SV=1	71	16	96.8	75.4	85.4	111.1	143.4	201.8	184.9
P78347	General transcription factor II-I OS=Homo sapiens GN=GTF2I PE=1 SV=2	48	51	221.3	149.7	145.3	116.5	78.2	50.9	56.5
P78356	Phosphatidylinositol 5-phosphate 4-kinase type-2 beta OS=Homo sapiens GN=PIP4K2B PE=1 SV=1	37	18	100.8	112.0	174.5	182.6	155.8	84.4	69.3
P78362	SRSF protein kinase 2 OS=Homo sapiens GN=SRPK2 PE=1 SV=3	34	28	40.4	50.4	57.9	73.2	129.9	173.3	192.2
P78368	Casein kinase I isoform gamma-2 OS=Homo sapiens GN=CSNK1G2 PE=1 SV=1	47	18	63.2	89.3	166.3	198.9	187.0	105.8	68.4
P78371	T-complex protein 1 subunit beta OS=Homo sapiens GN=CCT2 PE=1 SV=4	84	54	94.7	105.4	123.5	126.1	96.4	152.3	68.6
P78406	mRNA export factor OS=Homo sapiens GN=RAE1 PE=1 SV=1	63	21	132.0	79.7	146.5	156.2	118.0	138.8	35.2
P78417	Glutathione S-transferase omega-1 OS=Homo sapiens GN=GSTO1 PE=1 SV=2	50	18	100.3	81.8	107.0	133.7	89.8	158.9	80.3
P78527	DNA-dependent protein kinase catalytic subunit OS=Homo sapiens GN=PRKDC PE=1 SV=3	49	247	86.8	70.9	84.4	88.3	111.6	123.8	124.9
P78536	Disintegrin and metalloproteinase domain-containing protein 17 OS=Homo sapiens GN=ADAM17 PE=1 SV=1	29	22	47.3	74.0	92.8	124.9	148.8	50.0	48.2
P78537	Biogenesis of lysosome-related organelles complex 1 subunit 1 OS=Homo sapiens GN=BLOC1S1 PE=1 SV=2	63	9	34.8	43.0	70.3	108.4	111.9	87.7	96.8
P78559	Microtubule-associated protein 1A OS=Homo sapiens GN=MAP1A PE=1 SV=6	55	155	64.0	61.4	57.1	62.2	80.1	114.6	182.9
P80217	Interferon-induced 35 kDa protein OS=Homo sapiens GN=IFI35 PE=1 SV=5	51	14	63.3	91.2	104.7	128.8	126.4	90.1	74.0
P80303	Nucleobindin-2 OS=Homo sapiens GN=NUCB2 PE=1 SV=2	69	44	65.2	99.9	137.9	163.7	155.0	67.5	38.6
P80404	4-aminobutyrate aminotransferase, mitochondrial OS=Homo sapiens GN=ABAT PE=1 SV=3	39	16	318.8	310.9	124.8	61.3	22.3	24.3	7.3
P81877	Single-stranded DNA-binding protein 2 OS=Homo sapiens GN=SSBP2 PE=1 SV=2	29	8	71.8	104.4	89.7	84.7	126.5	132.1	231.2
P82094	TATA element modulatory factor OS=Homo sapiens GN=TMF1 PE=1 SV=2	60	73	66.1	129.5	166.0	201.5	141.1	55.8	42.9
P82650	28S ribosomal protein S22, mitochondrial OS=Homo sapiens GN=MRPS22 PE=1 SV=1	51	24	291.1	230.4	107.2	32.2	11.4	10.0	9.5
P82663	28S ribosomal protein S25, mitochondrial OS=Homo sapiens GN=MRPS25 PE=1 SV=1	73	14	292.8	240.3	88.9	34.4	11.4	13.7	16.0
P82673	28S ribosomal protein S35, mitochondrial OS=Homo sapiens GN=MRPS35 PE=1 SV=1	55	18	323.8	243.8	111.8	39.4	10.9	11.9	9.0
P82675	28S ribosomal protein S5, mitochondrial OS=Homo sapiens GN=MRPS5 PE=1 SV=2	43	20	261.8	215.4	129.7	38.6	27.2	23.0	25.6
P82912	28S ribosomal protein S11, mitochondrial OS=Homo sapiens GN=MRPS11 PE=1 SV=2	54	10	262.6	213.7	116.0	44.2	29.3	20.0	34.4
P82914	28S ribosomal protein S15, mitochondrial OS=Homo sapiens GN=MRPS15 PE=1 SV=1	47	22	328.1	257.6	129.1	34.5	12.6	12.3	9.5
P82933	28S ribosomal protein S9, mitochondrial OS=Homo sapiens GN=MRPS9 PE=1 SV=2	57	29	266.1	235.8	111.7	39.1	15.2	14.7	9.3
P82979	SAP domain-containing ribonucleoprotein OS=Homo sapiens GN=SARNP PE=1 SV=3	53	17	86.5	67.4	72.4	72.7	122.2	144.8	210.1
P83111	Serine beta-lactamase-like protein LACTB, mitochondrial OS=Homo sapiens GN=LACTB PE=1 SV=2	35	24	281.0	220.3	125.3	46.4	19.3	15.9	12.0
P83436	Conserved oligomeric Golgi complex subunit 7 OS=Homo sapiens GN=COG7 PE=1 SV=1	27	19	134.7	158.5	134.7	129.9	87.6	79.7	138.5
P83731	60S ribosomal protein L24 OS=Homo sapiens GN=RPL24 PE=1 SV=1	77	29	21.8	26.4	42.7	52.9	106.3	139.1	189.7
P83881	60S ribosomal protein L36a OS=Homo sapiens GN=RPL36A PE=1 SV=2	70	22	35.4	43.6	41.0	62.6	126.9	156.8	196.0
P83916	Chromobox protein homolog 1 OS=Homo sapiens GN=CBX1 PE=1 SV=1	54	13	115.1	97.8	110.2	131.9	82.2	154.8	90.7
P84085	ADP-ribosylation factor 5 OS=Homo sapiens GN=ARF5 PE=1 SV=2	66	10	131.2	161.1	134.2	127.8	96.5	81.6	100.5
P84090	Enhancer of rudimentary homolog OS=Homo sapiens GN=ERH PE=1 SV=1	47	7	62.5	50.2	50.5	62.5	92.4	160.4	156.5
P84095	Rho-related GTP-binding protein RhoG OS=Homo sapiens GN=RHOG PE=1 SV=1	60	13	64.1	75.7	102.6	130.2	152.4	115.7	134.4
P84098	60S ribosomal protein L19 OS=Homo sapiens GN=RPL19 PE=1 SV=1	51	19	30.2	29.3	52.9	69.3	126.7	185.0	129.5
P84103	Serine/arginine-rich splicing factor 3 OS=Homo sapiens GN=SRSF3 PE=1 SV=1	51	15	88.2	69.4	98.3	104.6	147.8	229.1	88.2
P85037	Forkhead box protein K1 OS=Homo sapiens GN=FOXK1 PE=1 SV=1	53	33	112.1	137.0	122.1	106.8	96.7	89.7	123.3
P98155	Very low-density lipoprotein receptor OS=Homo sapiens GN=VLDLR PE=1 SV=1	41	30	34.2	60.2	69.7	107.8	143.4	118.2	133.6
P98171	Rho GTPase-activating protein 4 OS=Homo sapiens GN=ARHGAP4 PE=1 SV=2	44	38	49.3	58.8	58.0	55.7	54.6	68.6	164.9
P98175	RNA-binding protein 10 OS=Homo sapiens GN=RBM10 PE=1 SV=3	54	68	45.8	46.3	45.1	64.1	97.7	143.3	180.8
P98194	Calcium-transporting ATPase type 2C member 1 OS=Homo sapiens GN=ATP2C1 PE=1 SV=3	44	33	56.8	91.5	132.7	143.9	152.2	82.5	87.9
P98196	Probable phospholipid-transporting ATPase IH OS=Homo sapiens GN=ATP11A PE=1 SV=3	22	20	65.6	93.1	118.4	136.0	165.0	121.7	157.7
P99999	Cytochrome c OS=Homo sapiens GN=CYCS PE=1 SV=2	42	8	317.7	214.5	181.0	61.7	44.1	45.7	21.8
PH009	Gag polyprotein OS=HIV GN=Gag	73	39	62.2	99.0	135.8	166.2	144.9	71.9	122.3
Q00013	55 kDa erythrocyte membrane protein OS=Homo sapiens GN=MPP1 PE=1 SV=2	57	22	102.8	136.9	166.9	183.5	142.6	85.6	52.8
Q00059	Transcription factor A, mitochondrial OS=Homo sapiens GN=TFAM PE=1 SV=1	66	34	361.9	265.0	103.0	33.9	9.1	9.1	3.1
Q00169	Phosphatidylinositol transfer protein alpha isoform OS=Homo sapiens GN=PITPNA PE=1 SV=2	52	19	101.1	96.2	129.3	135.9	91.4	146.5	55.3
Q00325	Phosphate carrier protein, mitochondrial OS=Homo sapiens GN=SLC25A3 PE=1 SV=2	50	27	269.8	226.5	118.1	37.9	20.6	15.8	9.0
Q00341	Vigilin OS=Homo sapiens GN=HDLBP PE=1 SV=2	74	120	39.6	44.1	64.3	85.5	140.9	133.0	130.8
Q00403	Transcription initiation factor IIB OS=Homo sapiens GN=GTF2B PE=1 SV=1	79	27	75.4	66.6	78.2	86.5	107.2	157.3	171.9
Q00534	Cyclin-dependent kinase 6 OS=Homo sapiens GN=CDK6 PE=1 SV=1	59	19	126.1	122.4	161.2	136.9	87.0	116.8	52.1
Q00535	Cyclin-dependent-like kinase 5 OS=Homo sapiens GN=CDK5 PE=1 SV=3	50	13	136.5	122.4	144.2	132.3	90.7	97.1	91.1
Q00537	Cyclin-dependent kinase 17 OS=Homo sapiens GN=CDK17 PE=1 SV=2	41	23	103.2	145.4	164.5	146.7	111.2	102.7	113.8
Q00577	Transcriptional activator protein Pur-alpha OS=Homo sapiens GN=PURA PE=1 SV=2	63	21	54.5	49.4	60.1	70.6	96.1	126.6	152.3
Q00610	Clathrin heavy chain 1 OS=Homo sapiens GN=CLTC PE=1 SV=5	58	100	93.2	115.1	146.9	169.5	126.5	99.3	65.3
Q00653	Nuclear factor NF-kappa-B p100 subunit OS=Homo sapiens GN=NFKB2 PE=1 SV=4	38	30	134.6	148.4	120.3	114.8	96.9	104.4	77.9
Q00688	Peptidyl-prolyl cis-trans isomerase FKBP3 OS=Homo sapiens GN=FKBP3 PE=1 SV=1	92	34	33.9	37.4	55.6	69.4	140.8	166.2	133.4
Q00765	Receptor expression-enhancing protein 5 OS=Homo sapiens GN=REEP5 PE=1 SV=3	29	13	56.5	105.1	119.9	154.6	179.1	86.0	95.1
Q00796	Sorbitol dehydrogenase OS=Homo sapiens GN=SORD PE=1 SV=4	60	23	96.5	96.3	118.8	137.8	100.2	169.1	81.0
Q00839	Heterogeneous nuclear ribonucleoprotein U OS=Homo sapiens GN=HNRNPU PE=1 SV=6	60	75	65.9	53.7	59.4	56.9	83.5	128.2	156.1
Q01081	Splicing factor U2AF 35 kDa subunit OS=Homo sapiens GN=U2AF1 PE=1 SV=3	55	12	50.0	49.5	51.7	66.3	107.7	158.7	205.5
Q01082	Spectrin beta chain, non-erythrocytic 1 OS=Homo sapiens GN=SPTBN1 PE=1 SV=2	75	227	84.0	108.7	153.5	160.0	115.3	73.5	50.7
Q01085	Nucleolysin TIAR OS=Homo sapiens GN=TIAL1 PE=1 SV=1	43	16	74.4	58.9	65.2	64.2	129.9	167.5	146.5
Q01105	Protein SET OS=Homo sapiens GN=SET PE=1 SV=3	36	20	90.1	92.8	143.8	134.5	82.2	171.3	67.4
Q01130	Serine/arginine-rich splicing factor 2 OS=Homo sapiens GN=SRSF2 PE=1 SV=4	42	15	56.9	58.8	63.4	72.3	104.1	162.6	159.5
Q01167	Forkhead box protein K2 OS=Homo sapiens GN=FOXK2 PE=1 SV=3	31	20	147.6	144.7	130.4	105.5	80.0	58.7	89.9
Q01196	Runt-related transcription factor 1 OS=Homo sapiens GN=RUNX1 PE=1 SV=3	67	23	227.2	128.5	157.6	117.5	72.5	53.3	46.9
Q01433	AMP deaminase 2 OS=Homo sapiens GN=AMPD2 PE=1 SV=2	29	28	93.2	119.7	108.9	118.0	92.8	134.3	129.0
Q01469	Fatty acid-binding protein, epidermal OS=Homo sapiens GN=FABP5 PE=1 SV=3	87	20	95.0	82.9	98.5	145.8	93.7	179.2	55.0
Q01518	Adenylyl cyclase-associated protein 1 OS=Homo sapiens GN=CAP1 PE=1 SV=5	63	37	82.1	98.9	98.8	120.4	80.8	126.2	77.7
Q01581	Hydroxymethylglutaryl-CoA synthase, cytoplasmic OS=Homo sapiens GN=HMGCS1 PE=1 SV=2	38	20	136.3	158.8	104.1	129.9	98.4	118.0	112.8
Q01650	Large neutral amino acids transporter small subunit 1 OS=Homo sapiens GN=SLC7A5 PE=1 SV=2	14	8	56.7	103.4	140.7	161.6	164.4	53.1	32.4
Q01658	Protein Dr1 OS=Homo sapiens GN=DR1 PE=1 SV=1	22	6	121.3	146.8	116.6	132.9	94.5	113.5	137.2
Q01780	Exosome component 10 OS=Homo sapiens GN=EXOSC10 PE=1 SV=2	55	55	34.0	37.9	35.6	43.4	61.1	95.4	213.1
Q01813	ATP-dependent 6-phosphofructokinase, platelet type OS=Homo sapiens GN=PFKP PE=1 SV=2	61	55	86.7	95.2	97.5	95.9	82.2	105.1	123.3
Q01826	DNA-binding protein SATB1 OS=Homo sapiens GN=SATB1 PE=1 SV=1	36	27	204.3	136.7	180.0	128.7	90.7	87.6	65.2
Q01844	RNA-binding protein EWS OS=Homo sapiens GN=EWSR1 PE=1 SV=1	21	12	31.2	39.5	15.9	38.2	72.6	118.1	266.2
Q01970	1-phosphatidylinositol 4,5-bisphosphate phosphodiesterase beta-3 OS=Homo sapiens GN=PLCB3 PE=1 SV=2	32	37	74.0	87.3	116.6	144.9	165.2	118.6	163.5
Q02040	A-kinase anchor protein 17A OS=Homo sapiens GN=AKAP17A PE=1 SV=2	31	21	37.6	42.5	40.6	47.7	102.4	103.8	206.0
Q02127	Dihydroorotate dehydrogenase (quinone), mitochondrial OS=Homo sapiens GN=DHODH PE=1 SV=3	44	20	334.6	268.7	150.0	48.0	20.9	15.7	7.5
Q02218	2-oxoglutarate dehydrogenase, mitochondrial OS=Homo sapiens GN=OGDH PE=1 SV=3	46	48	323.2	290.8	127.7	42.8	16.6	20.1	14.5
Q02224	Centromere-associated protein E OS=Homo sapiens GN=CENPE PE=1 SV=2	42	117	72.9	84.8	80.7	79.8	96.1	89.4	180.1
Q02241	Kinesin-like protein KIF23 OS=Homo sapiens GN=KIF23 PE=1 SV=3	52	49	150.6	189.7	141.8	77.7	57.1	56.2	116.0
Q02252	Methylmalonate-semialdehyde dehydrogenase [acylating], mitochondrial OS=Homo sapiens GN=ALDH6A1 PE=1 SV=2	56	34	309.2	238.9	110.2	48.6	23.1	25.2	17.3
Q02338	D-beta-hydroxybutyrate dehydrogenase, mitochondrial OS=Homo sapiens GN=BDH1 PE=1 SV=3	45	15	355.9	259.2	162.9	49.2	28.5	10.2	17.6
Q02543	60S ribosomal protein L18a OS=Homo sapiens GN=RPL18A PE=1 SV=2	65	18	30.1	29.3	47.4	50.3	95.6	97.1	193.1
Q02750	Dual specificity mitogen-activated protein kinase kinase 1 OS=Homo sapiens GN=MAP2K1 PE=1 SV=2	43	17	130.4	119.1	181.6	179.7	108.9	142.5	41.9
Q02790	Peptidyl-prolyl cis-trans isomerase FKBP4 OS=Homo sapiens GN=FKBP4 PE=1 SV=3	83	48	72.3	107.7	102.2	118.0	80.6	122.5	101.2
Q02809	Procollagen-lysine,2-oxoglutarate 5-dioxygenase 1 OS=Homo sapiens GN=PLOD1 PE=1 SV=2	33	21	78.7	105.9	182.2	194.4	170.7	65.9	75.3
Q02878	60S ribosomal protein L6 OS=Homo sapiens GN=RPL6 PE=1 SV=3	60	33	28.6	36.1	56.5	74.7	126.2	149.1	136.2
Q02880	DNA topoisomerase 2-beta OS=Homo sapiens GN=TOP2B PE=1 SV=3	43	74	244.8	112.9	119.3	83.6	77.4	61.4	83.2
Q02978	Mitochondrial 2-oxoglutarate/malate carrier protein OS=Homo sapiens GN=SLC25A11 PE=1 SV=3	56	15	285.1	237.0	107.3	43.8	21.2	20.5	31.8
Q03252	Lamin-B2 OS=Homo sapiens GN=LMNB2 PE=1 SV=4	71	63	176.8	124.1	137.8	129.4	99.3	64.7	52.8
Q03426	Mevalonate kinase OS=Homo sapiens GN=MVK PE=1 SV=1	33	9	125.3	158.3	139.9	108.7	80.3	102.5	128.7
Q03518	Antigen peptide transporter 1 OS=Homo sapiens GN=TAP1 PE=1 SV=2	30	23	82.9	101.9	155.8	162.5	170.4	84.6	72.5
Q03519	Antigen peptide transporter 2 OS=Homo sapiens GN=TAP2 PE=1 SV=1	27	19	77.9	83.7	157.3	193.3	212.0	91.5	38.6
Q04206	Transcription factor p65 OS=Homo sapiens GN=RELA PE=1 SV=2	28	14	128.7	137.3	134.6	128.6	72.8	101.8	85.6
Q04323	UBX domain-containing protein 1 OS=Homo sapiens GN=UBXN1 PE=1 SV=2	45	11	112.5	113.2	153.6	127.4	78.8	113.5	62.0
Q04446	1,4-alpha-glucan-branching enzyme OS=Homo sapiens GN=GBE1 PE=1 SV=3	24	15	93.9	126.7	126.2	130.7	77.2	135.2	90.5
Q04637	Eukaryotic translation initiation factor 4 gamma 1 OS=Homo sapiens GN=EIF4G1 PE=1 SV=4	53	95	51.2	47.3	60.1	74.2	123.9	168.6	125.8
Q04656	Copper-transporting ATPase 1 OS=Homo sapiens GN=ATP7A PE=1 SV=3	32	41	58.6	87.5	129.4	148.4	160.3	96.3	114.4
Q04726	Transducin-like enhancer protein 3 OS=Homo sapiens GN=TLE3 PE=1 SV=2	35	23	112.8	129.8	89.8	151.6	111.5	130.3	179.0
Q04727	Transducin-like enhancer protein 4 OS=Homo sapiens GN=TLE4 PE=1 SV=3	27	18	82.1	141.8	133.9	159.9	128.5	95.2	126.0
Q04759	Protein kinase C theta type OS=Homo sapiens GN=PRKCQ PE=1 SV=3	45	35	67.6	84.5	129.3	171.1	178.1	90.1	62.8
Q04760	Lactoylglutathione lyase OS=Homo sapiens GN=GLO1 PE=1 SV=4	41	11	80.8	82.3	116.1	127.2	90.3	228.0	59.6
Q04837	Single-stranded DNA-binding protein, mitochondrial OS=Homo sapiens GN=SSBP1 PE=1 SV=1	69	14	325.9	234.6	162.0	41.7	13.3	10.4	3.0
Q04864	Proto-oncogene c-Rel OS=Homo sapiens GN=REL PE=1 SV=1	27	15	112.4	131.3	123.9	113.1	76.4	105.9	107.0
Q04917	14-3-3 protein eta OS=Homo sapiens GN=YWHAH PE=1 SV=4	66	21	95.8	107.0	101.9	125.5	98.2	114.1	131.3
Q05086	Ubiquitin-protein ligase E3A OS=Homo sapiens GN=UBE3A PE=1 SV=4	41	37	130.1	126.1	133.0	129.0	84.2	127.2	81.9
Q05519	Serine/arginine-rich splicing factor 11 OS=Homo sapiens GN=SRSF11 PE=1 SV=1	37	22	33.9	45.6	33.8	50.4	103.0	142.3	260.2
Q05655	Protein kinase C delta type OS=Homo sapiens GN=PRKCD PE=1 SV=2	41	32	93.9	93.0	171.3	186.1	156.8	102.0	38.6
Q06124	Tyrosine-protein phosphatase non-receptor type 11 OS=Homo sapiens GN=PTPN11 PE=1 SV=2	50	35	89.1	117.0	127.3	137.2	100.8	141.8	74.5
Q06136	3-ketodihydrosphingosine reductase OS=Homo sapiens GN=KDSR PE=1 SV=1	34	11	88.2	106.8	124.8	185.6	207.7	85.4	90.7
Q06203	Amidophosphoribosyltransferase OS=Homo sapiens GN=PPAT PE=1 SV=1	47	25	98.1	93.0	122.1	113.7	69.4	134.1	65.4
Q06210	Glutamine--fructose-6-phosphate aminotransferase [isomerizing] 1 OS=Homo sapiens GN=GFPT1 PE=1 SV=3	51	30	113.2	149.4	104.0	115.9	81.0	99.0	104.1
Q06265	Exosome complex component RRP45 OS=Homo sapiens GN=EXOSC9 PE=1 SV=3	25	14	62.9	79.7	60.7	69.1	99.2	114.3	401.6
Q06323	Proteasome activator complex subunit 1 OS=Homo sapiens GN=PSME1 PE=1 SV=1	63	19	136.1	97.0	123.2	174.2	123.3	182.8	51.0
Q06330	Recombining binding protein suppressor of hairless OS=Homo sapiens GN=RBPJ PE=1 SV=3	20	10	257.5	124.7	184.9	118.5	66.6	69.9	92.8
Q06481	Amyloid-like protein 2 OS=Homo sapiens GN=APLP2 PE=1 SV=2	14	9	61.3	84.9	161.0	148.9	172.0	133.4	89.1
Q06546	GA-binding protein alpha chain OS=Homo sapiens GN=GABPA PE=1 SV=1	42	15	168.3	170.1	107.4	106.5	81.8	84.9	139.3
Q06587	E3 ubiquitin-protein ligase RING1 OS=Homo sapiens GN=RING1 PE=1 SV=2	31	8	218.6	146.8	211.9	133.2	80.0	103.5	29.6
Q06787	Fragile X mental retardation protein 1 OS=Homo sapiens GN=FMR1 PE=1 SV=1	54	38	44.3	39.5	51.5	71.0	164.2	200.0	147.2
Q06830	Peroxiredoxin-1 OS=Homo sapiens GN=PRDX1 PE=1 SV=1	83	24	85.2	90.7	127.1	108.7	75.0	111.5	81.8
Q07020	60S ribosomal protein L18 OS=Homo sapiens GN=RPL18 PE=1 SV=2	54	18	30.0	25.6	47.9	52.9	96.2	123.0	165.3
Q07065	Cytoskeleton-associated protein 4 OS=Homo sapiens GN=CKAP4 PE=1 SV=2	71	50	56.4	96.9	106.4	152.5	162.4	60.3	50.4
Q07666	KH domain-containing, RNA-binding, signal transduction-associated protein 1 OS=Homo sapiens GN=KHDRBS1 PE=1 SV=1	47	24	59.2	41.4	60.2	64.1	113.3	168.2	129.1
Q07864	DNA polymerase epsilon catalytic subunit A OS=Homo sapiens GN=POLE PE=1 SV=5	13	24	152.6	133.8	146.3	118.4	97.1	112.2	116.1
Q07866	Kinesin light chain 1 OS=Homo sapiens GN=KLC1 PE=1 SV=2	54	43	95.6	113.3	90.2	106.7	87.5	107.1	121.9
Q07954	Prolow-density lipoprotein receptor-related protein 1 OS=Homo sapiens GN=LRP1 PE=1 SV=2	15	59	60.1	80.7	120.4	143.0	159.9	128.8	140.9
Q07955	Serine/arginine-rich splicing factor 1 OS=Homo sapiens GN=SRSF1 PE=1 SV=2	67	30	110.1	82.7	113.7	102.5	119.6	199.9	127.1
Q07960	Rho GTPase-activating protein 1 OS=Homo sapiens GN=ARHGAP1 PE=1 SV=1	37	15	135.1	132.6	109.6	114.6	77.4	92.3	91.0
Q08170	Serine/arginine-rich splicing factor 4 OS=Homo sapiens GN=SRSF4 PE=1 SV=2	35	33	54.0	52.9	41.9	51.4	86.8	116.4	189.9
Q08211	ATP-dependent RNA helicase A OS=Homo sapiens GN=DHX9 PE=1 SV=4	58	83	41.4	38.7	51.8	64.6	122.4	173.5	151.7
Q08257	Quinone oxidoreductase OS=Homo sapiens GN=CRYZ PE=1 SV=1	72	23	219.4	168.5	122.8	72.3	45.7	55.6	33.7
Q08357	Sodium-dependent phosphate transporter 2 OS=Homo sapiens GN=SLC20A2 PE=1 SV=1	19	11	43.2	86.9	181.1	195.4	155.0	110.1	127.4
Q08378	Golgin subfamily A member 3 OS=Homo sapiens GN=GOLGA3 PE=1 SV=2	51	71	84.5	88.7	79.9	82.2	63.2	107.6	138.2
Q08379	Golgin subfamily A member 2 OS=Homo sapiens GN=GOLGA2 PE=1 SV=3	53	55	84.7	113.4	130.8	139.5	118.1	96.9	93.8
Q08380	Galectin-3-binding protein OS=Homo sapiens GN=LGALS3BP PE=1 SV=1	35	18	46.5	76.9	135.5	182.2	154.1	51.0	36.2
Q08431	Lactadherin OS=Homo sapiens GN=MFGE8 PE=1 SV=2	35	11	56.6	76.1	119.2	127.7	146.0	88.5	62.3
Q08722	Leukocyte surface antigen CD47 OS=Homo sapiens GN=CD47 PE=1 SV=1	20	14	64.2	101.9	164.4	183.9	176.8	88.3	61.1
Q08752	Peptidyl-prolyl cis-trans isomerase D OS=Homo sapiens GN=PPID PE=1 SV=3	77	28	120.6	103.8	145.9	159.7	97.2	166.7	53.5
Q08881	Tyrosine-protein kinase ITK/TSK OS=Homo sapiens GN=ITK PE=1 SV=1	53	36	72.5	105.4	124.7	145.8	151.3	61.7	54.9
Q08945	FACT complex subunit SSRP1 OS=Homo sapiens GN=SSRP1 PE=1 SV=1	46	35	214.1	121.5	155.6	131.8	84.1	122.1	74.2
Q08AF3	Schlafen family member 5 OS=Homo sapiens GN=SLFN5 PE=1 SV=1	27	27	131.0	109.3	118.9	98.6	92.6	91.7	124.7
Q08AM6	Protein VAC14 homolog OS=Homo sapiens GN=VAC14 PE=1 SV=1	32	25	91.9	122.7	98.7	131.7	146.2	103.4	146.6
Q08J23	tRNA (cytosine(34)-C(5))-methyltransferase OS=Homo sapiens GN=NSUN2 PE=1 SV=2	78	53	74.7	69.5	76.2	69.5	65.6	120.4	173.5
Q09028	Histone-binding protein RBBP4 OS=Homo sapiens GN=RBBP4 PE=1 SV=3	34	16	73.5	69.4	116.9	80.3	50.0	111.5	118.7
Q09161	Nuclear cap-binding protein subunit 1 OS=Homo sapiens GN=NCBP1 PE=1 SV=1	35	32	48.2	47.3	42.8	58.0	109.3	121.9	176.9
Q09328	Alpha-1,6-mannosylglycoprotein 6-beta-N-acetylglucosaminyltransferase A OS=Homo sapiens GN=MGAT5 PE=2 SV=1	21	15	96.6	95.6	171.4	230.4	167.0	104.7	41.5
Q09472	Histone acetyltransferase p300 OS=Homo sapiens GN=EP300 PE=1 SV=2	22	31	91.6	115.6	88.0	92.0	131.8	104.7	242.6
Q09666	Neuroblast differentiation-associated protein AHNAK OS=Homo sapiens GN=AHNAK PE=1 SV=2	72	264	84.3	129.6	123.7	147.7	144.3	64.3	53.7
Q0VDF9	Heat shock 70 kDa protein 14 OS=Homo sapiens GN=HSPA14 PE=1 SV=1	52	32	63.2	72.7	63.6	65.4	85.9	103.0	171.3
Q10469	Alpha-1,6-mannosyl-glycoprotein 2-beta-N-acetylglucosaminyltransferase OS=Homo sapiens GN=MGAT2 PE=1 SV=1	35	17	41.0	69.3	102.1	95.1	70.6	55.7	51.6
Q10471	Polypeptide N-acetylgalactosaminyltransferase 2 OS=Homo sapiens GN=GALNT2 PE=1 SV=1	67	49	62.4	100.8	137.8	161.3	136.6	81.5	68.0
Q10472	Polypeptide N-acetylgalactosaminyltransferase 1 OS=Homo sapiens GN=GALNT1 PE=1 SV=1	36	20	56.5	99.7	225.0	211.3	180.6	84.2	51.9
Q10567	AP-1 complex subunit beta-1 OS=Homo sapiens GN=AP1B1 PE=1 SV=2	35	42	52.4	78.8	70.1	83.8	84.7	80.0	129.5
Q10570	Cleavage and polyadenylation specificity factor subunit 1 OS=Homo sapiens GN=CPSF1 PE=1 SV=2	43	57	51.4	45.6	54.4	61.9	81.7	98.3	116.0
Q10589	Bone marrow stromal antigen 2 OS=Homo sapiens GN=BST2 PE=1 SV=1	20	5	34.6	47.8	104.0	115.2	179.8	177.4	74.0
Q10713	Mitochondrial-processing peptidase subunit alpha OS=Homo sapiens GN=PMPCA PE=1 SV=2	55	27	276.2	222.1	143.8	41.0	17.8	13.2	7.4
Q12765	Secernin-1 OS=Homo sapiens GN=SCRN1 PE=1 SV=2	31	13	101.4	125.6	106.5	123.0	66.2	117.2	64.7
Q12768	WASH complex subunit strumpellin OS=Homo sapiens GN=KIAA0196 PE=1 SV=1	27	30	122.4	128.4	127.6	150.1	117.3	99.1	129.7
Q12769	Nuclear pore complex protein Nup160 OS=Homo sapiens GN=NUP160 PE=1 SV=3	19	26	161.1	147.3	134.6	129.8	89.4	54.9	53.8
Q12770	Sterol regulatory element-binding protein cleavage-activating protein OS=Homo sapiens GN=SCAP PE=1 SV=4	16	15	87.8	132.1	106.8	151.5	203.2	86.5	80.5
Q12788	Transducin beta-like protein 3 OS=Homo sapiens GN=TBL3 PE=1 SV=2	46	30	111.1	83.6	89.5	86.2	121.7	132.4	136.3
Q12789	General transcription factor 3C polypeptide 1 OS=Homo sapiens GN=GTF3C1 PE=1 SV=4	35	73	159.3	128.0	124.1	97.4	84.6	71.1	94.8
Q12797	Aspartyl/asparaginyl beta-hydroxylase OS=Homo sapiens GN=ASPH PE=1 SV=3	29	24	80.6	97.5	186.7	209.2	165.8	81.9	56.6
Q12802	A-kinase anchor protein 13 OS=Homo sapiens GN=AKAP13 PE=1 SV=2	31	70	48.7	82.2	84.5	93.1	118.6	132.6	246.8
Q12834	Cell division cycle protein 20 homolog OS=Homo sapiens GN=CDC20 PE=1 SV=2	37	16	44.1	59.1	38.0	35.5	43.2	40.3	137.7
Q12846	Syntaxin-4 OS=Homo sapiens GN=STX4 PE=1 SV=2	68	23	60.8	78.2	198.6	204.0	150.6	94.6	36.0
Q12849	G-rich sequence factor 1 OS=Homo sapiens GN=GRSF1 PE=1 SV=3	70	31	285.8	216.6	175.0	45.4	27.1	31.1	22.1
Q12851	Mitogen-activated protein kinase kinase kinase kinase 2 OS=Homo sapiens GN=MAP4K2 PE=1 SV=2	24	16	127.5	146.1	116.5	96.9	106.7	93.2	176.5
Q12872	Splicing factor, suppressor of white-apricot homolog OS=Homo sapiens GN=SFSWAP PE=1 SV=3	36	35	34.3	42.3	49.6	63.9	112.3	148.6	172.7
Q12873	Chromodomain-helicase-DNA-binding protein 3 OS=Homo sapiens GN=CHD3 PE=1 SV=3	22	37	217.8	125.0	133.1	117.6	75.3	71.4	48.1
Q12874	Splicing factor 3A subunit 3 OS=Homo sapiens GN=SF3A3 PE=1 SV=1	50	28	49.8	43.6	57.2	83.9	109.7	185.1	129.0
Q12882	Dihydropyrimidine dehydrogenase [NADP(+)] OS=Homo sapiens GN=DPYD PE=1 SV=2	25	24	89.9	84.7	110.0	111.3	147.7	175.7	163.1
Q12888	Tumor suppressor p53-binding protein 1 OS=Homo sapiens GN=TP53BP1 PE=1 SV=2	28	41	159.3	116.9	114.0	118.6	85.5	120.4	159.4
Q12899	Tripartite motif-containing protein 26 OS=Homo sapiens GN=TRIM26 PE=1 SV=1	21	11	152.9	215.3	94.5	115.9	96.1	96.3	96.9
Q12904	Aminoacyl tRNA synthase complex-interacting multifunctional protein 1 OS=Homo sapiens GN=AIMP1 PE=1 SV=2	88	26	39.7	41.2	52.2	63.4	66.2	105.1	181.0
Q12905	Interleukin enhancer-binding factor 2 OS=Homo sapiens GN=ILF2 PE=1 SV=2	70	27	40.3	30.2	56.3	79.6	154.4	197.2	100.8
Q12906	Interleukin enhancer-binding factor 3 OS=Homo sapiens GN=ILF3 PE=1 SV=3	71	68	38.4	35.4	51.2	68.0	141.7	169.5	131.7
Q12907	Vesicular integral-membrane protein VIP36 OS=Homo sapiens GN=LMAN2 PE=1 SV=1	57	19	70.6	85.0	143.3	163.8	160.5	98.4	66.9
Q12912	Lymphoid-restricted membrane protein OS=Homo sapiens GN=LRMP PE=1 SV=3	38	21	88.1	95.2	185.3	187.5	188.4	86.4	52.1
Q12931	Heat shock protein 75 kDa, mitochondrial OS=Homo sapiens GN=TRAP1 PE=1 SV=3	61	45	308.9	214.3	133.5	35.2	14.1	12.3	7.5
Q12959	Disks large homolog 1 OS=Homo sapiens GN=DLG1 PE=1 SV=2	48	42	71.8	118.1	177.6	178.5	143.4	52.8	35.7
Q12972	Nuclear inhibitor of protein phosphatase 1 OS=Homo sapiens GN=PPP1R8 PE=1 SV=2	32	13	85.5	92.7	92.3	90.3	105.2	123.2	140.2
Q12974	Protein tyrosine phosphatase type IVA 2 OS=Homo sapiens GN=PTP4A2 PE=1 SV=1	50	10	71.3	94.2	145.6	179.8	144.5	70.3	42.7
Q12979	Active breakpoint cluster region-related protein OS=Homo sapiens GN=ABR PE=2 SV=2	24	26	85.6	107.3	110.8	112.5	107.4	60.8	82.4
Q12981	Vesicle transport protein SEC20 OS=Homo sapiens GN=BNIP1 PE=1 SV=3	66	18	77.8	132.4	119.1	201.3	212.0	99.0	48.0
Q12986	Transcriptional repressor NF-X1 OS=Homo sapiens GN=NFX1 PE=1 SV=2	43	44	81.1	71.6	68.3	85.3	156.8	174.2	157.1
Q12996	Cleavage stimulation factor subunit 3 OS=Homo sapiens GN=CSTF3 PE=1 SV=1	40	32	84.4	63.4	82.6	105.5	142.2	181.5	219.0
Q13011	Delta(3,5)-Delta(2,4)-dienoyl-CoA isomerase, mitochondrial OS=Homo sapiens GN=ECH1 PE=1 SV=2	67	20	245.6	260.1	136.1	88.7	79.9	28.8	18.6
Q13033	Striatin-3 OS=Homo sapiens GN=STRN3 PE=1 SV=3	36	29	102.0	116.9	131.3	178.7	179.5	89.2	81.2
Q13043	Serine/threonine-protein kinase 4 OS=Homo sapiens GN=STK4 PE=1 SV=2	55	28	137.1	132.8	129.7	138.0	103.7	96.5	69.8
Q13045	Protein flightless-1 homolog OS=Homo sapiens GN=FLII PE=1 SV=2	42	59	94.5	98.4	105.3	109.1	124.3	110.1	136.4
Q13057	Bifunctional coenzyme A synthase OS=Homo sapiens GN=COASY PE=1 SV=4	18	9	178.8	239.9	120.1	100.2	60.7	56.2	63.7
Q13085	Acetyl-CoA carboxylase 1 OS=Homo sapiens GN=ACACA PE=1 SV=2	25	52	136.2	139.5	147.1	131.6	82.6	102.5	89.7
Q13094	Lymphocyte cytosolic protein 2 OS=Homo sapiens GN=LCP2 PE=1 SV=1	45	25	123.4	107.3	166.0	163.9	119.2	148.6	62.8
Q13098	COP9 signalosome complex subunit 1 OS=Homo sapiens GN=GPS1 PE=1 SV=4	48	25	84.9	107.3	96.5	108.7	79.8	105.5	161.0
Q13107	Ubiquitin carboxyl-terminal hydrolase 4 OS=Homo sapiens GN=USP4 PE=1 SV=3	18	14	118.1	130.8	121.9	129.4	94.4	96.3	126.7
Q13111	Chromatin assembly factor 1 subunit A OS=Homo sapiens GN=CHAF1A PE=1 SV=2	22	21	184.4	177.5	126.1	101.2	89.1	76.4	124.8
Q13112	Chromatin assembly factor 1 subunit B OS=Homo sapiens GN=CHAF1B PE=1 SV=1	25	13	159.5	125.0	114.8	87.8	87.0	90.6	208.5
Q13123	Protein Red OS=Homo sapiens GN=IK PE=1 SV=3	61	40	48.9	37.3	47.6	53.5	76.0	123.1	118.8
Q13131	5'-AMP-activated protein kinase catalytic subunit alpha-1 OS=Homo sapiens GN=PRKAA1 PE=1 SV=4	41	24	107.1	126.6	151.0	153.6	129.1	96.2	76.7
Q13136	Liprin-alpha-1 OS=Homo sapiens GN=PPFIA1 PE=1 SV=1	45	55	69.4	113.2	130.6	153.4	152.9	120.9	115.1
Q13137	Calcium-binding and coiled-coil domain-containing protein 2 OS=Homo sapiens GN=CALCOCO2 PE=1 SV=1	44	23	102.5	117.4	125.4	168.4	177.2	113.0	69.3
Q13144	Translation initiation factor eIF-2B subunit epsilon OS=Homo sapiens GN=EIF2B5 PE=1 SV=3	22	13	107.7	105.4	117.5	95.4	85.0	124.8	75.5
Q13148	TAR DNA-binding protein 43 OS=Homo sapiens GN=TARDBP PE=1 SV=1	41	15	32.1	77.3	43.3	60.8	68.0	86.3	117.8
Q13151	Heterogeneous nuclear ribonucleoprotein A0 OS=Homo sapiens GN=HNRNPA0 PE=1 SV=1	65	21	51.1	48.4	68.5	66.4	110.3	183.9	119.0
Q13153	Serine/threonine-protein kinase PAK 1 OS=Homo sapiens GN=PAK1 PE=1 SV=2	56	31	95.0	136.5	105.5	109.4	109.3	91.8	82.5
Q13155	Aminoacyl tRNA synthase complex-interacting multifunctional protein 2 OS=Homo sapiens GN=AIMP2 PE=1 SV=2	43	15	45.7	53.5	58.2	69.4	74.4	131.2	147.0
Q13158	FAS-associated death domain protein OS=Homo sapiens GN=FADD PE=1 SV=1	35	6	164.9	174.6	137.5	156.0	100.4	96.6	55.8
Q13162	Peroxiredoxin-4 OS=Homo sapiens GN=PRDX4 PE=1 SV=1	68	17	62.6	114.0	144.3	234.4	178.4	73.7	45.3
Q13177	Serine/threonine-protein kinase PAK 2 OS=Homo sapiens GN=PAK2 PE=1 SV=3	67	40	97.3	104.5	119.3	119.3	92.9	107.5	76.6
Q13185	Chromobox protein homolog 3 OS=Homo sapiens GN=CBX3 PE=1 SV=4	55	15	144.2	118.9	129.3	130.7	76.7	136.5	83.3
Q13190	Syntaxin-5 OS=Homo sapiens GN=STX5 PE=1 SV=2	57	18	72.8	111.3	115.1	134.3	151.5	79.5	119.8
Q13200	26S proteasome non-ATPase regulatory subunit 2 OS=Homo sapiens GN=PSMD2 PE=1 SV=3	54	46	119.9	108.3	114.9	114.2	80.8	112.8	93.6
Q13206	Probable ATP-dependent RNA helicase DDX10 OS=Homo sapiens GN=DDX10 PE=1 SV=2	40	31	88.3	76.3	66.2	62.9	75.8	99.1	201.9
Q13217	DnaJ homolog subfamily C member 3 OS=Homo sapiens GN=DNAJC3 PE=1 SV=1	62	37	79.9	107.9	129.3	162.0	192.3	66.1	79.8
Q13239	Src-like-adapter OS=Homo sapiens GN=SLA PE=1 SV=3	42	10	101.7	159.5	151.4	125.2	133.8	66.9	138.3
Q13242	Serine/arginine-rich splicing factor 9 OS=Homo sapiens GN=SRSF9 PE=1 SV=1	71	25	98.4	76.0	64.5	80.7	138.5	162.9	161.0
Q13243	Serine/arginine-rich splicing factor 5 OS=Homo sapiens GN=SRSF5 PE=1 SV=1	51	18	52.4	51.2	88.6	79.4	116.5	205.6	65.6
Q13247	Serine/arginine-rich splicing factor 6 OS=Homo sapiens GN=SRSF6 PE=1 SV=2	50	26	66.4	48.2	74.1	77.5	108.7	210.5	97.3
Q13257	Mitotic spindle assembly checkpoint protein MAD2A OS=Homo sapiens GN=MAD2L1 PE=1 SV=1	27	9	103.5	93.2	99.8	94.2	67.1	77.2	88.5
Q13263	Transcription intermediary factor 1-beta OS=Homo sapiens GN=TRIM28 PE=1 SV=5	69	52	123.7	122.6	115.2	105.1	90.7	107.7	86.9
Q13277	Syntaxin-3 OS=Homo sapiens GN=STX3 PE=1 SV=3	39	13	65.3	90.3	135.4	156.6	146.6	106.6	86.1
Q13283	Ras GTPase-activating protein-binding protein 1 OS=Homo sapiens GN=G3BP1 PE=1 SV=1	58	32	28.3	32.8	47.4	66.8	141.3	163.4	149.5
Q13287	N-myc-interactor OS=Homo sapiens GN=NMI PE=1 SV=2	75	22	90.4	94.5	141.2	194.4	142.6	141.5	80.2
Q13303	Voltage-gated potassium channel subunit beta-2 OS=Homo sapiens GN=KCNAB2 PE=1 SV=2	71	29	124.5	89.8	172.2	125.4	125.4	116.2	38.4
Q13308	Inactive tyrosine-protein kinase 7 OS=Homo sapiens GN=PTK7 PE=1 SV=2	46	49	74.0	116.9	165.0	192.2	165.7	68.3	45.3
Q13309	S-phase kinase-associated protein 2 OS=Homo sapiens GN=SKP2 PE=1 SV=2	19	8	179.5	140.6	141.7	113.3	69.9	84.3	67.8
Q13310	Polyadenylate-binding protein 4 OS=Homo sapiens GN=PABPC4 PE=1 SV=1	70	55	47.6	48.0	69.5	74.7	127.4	159.6	160.7
Q13332	Receptor-type tyrosine-protein phosphatase S OS=Homo sapiens GN=PTPRS PE=1 SV=3	27	38	87.9	153.1	113.4	135.4	168.0	99.8	111.7
Q13347	Eukaryotic translation initiation factor 3 subunit I OS=Homo sapiens GN=EIF3I PE=1 SV=1	73	22	77.7	79.9	95.6	109.7	98.7	162.8	118.3
Q13356	Peptidyl-prolyl cis-trans isomerase-like 2 OS=Homo sapiens GN=PPIL2 PE=1 SV=1	46	27	70.2	70.5	67.8	71.0	100.9	129.7	188.0
Q13363	C-terminal-binding protein 1 OS=Homo sapiens GN=CTBP1 PE=1 SV=2	34	16	139.0	153.3	121.7	114.6	82.2	100.8	109.4
Q13370	cGMP-inhibited 3',5'-cyclic phosphodiesterase B OS=Homo sapiens GN=PDE3B PE=1 SV=2	26	23	81.3	97.7	142.4	183.8	201.6	99.1	70.0
Q13395	Probable methyltransferase TARBP1 OS=Homo sapiens GN=TARBP1 PE=1 SV=1	17	22	160.1	207.5	97.9	124.5	99.6	72.5	107.6
Q13409	Cytoplasmic dynein 1 intermediate chain 2 OS=Homo sapiens GN=DYNC1I2 PE=1 SV=3	39	23	132.1	155.4	113.9	122.4	112.9	91.4	127.7
Q13416	Origin recognition complex subunit 2 OS=Homo sapiens GN=ORC2 PE=1 SV=2	22	13	175.3	139.9	110.5	84.3	64.3	66.0	161.8
Q13418	Integrin-linked protein kinase OS=Homo sapiens GN=ILK PE=1 SV=2	41	22	108.5	103.4	148.1	143.7	127.9	80.7	70.1
Q13422	DNA-binding protein Ikaros OS=Homo sapiens GN=IKZF1 PE=1 SV=1	45	20	216.9	168.9	154.9	126.2	88.3	51.6	77.5
Q13423	NAD(P) transhydrogenase, mitochondrial OS=Homo sapiens GN=NNT PE=1 SV=3	46	61	291.4	284.4	114.6	41.8	15.7	11.5	8.5
Q13425	Beta-2-syntrophin OS=Homo sapiens GN=SNTB2 PE=1 SV=1	45	23	73.5	106.1	186.5	192.8	132.5	57.5	26.7
Q13426	DNA repair protein XRCC4 OS=Homo sapiens GN=XRCC4 PE=1 SV=2	44	20	128.4	110.9	116.3	129.2	113.0	108.3	79.0
Q13427	Peptidyl-prolyl cis-trans isomerase G OS=Homo sapiens GN=PPIG PE=1 SV=2	30	32	55.9	42.5	47.9	55.7	105.8	140.6	131.2
Q13428	Treacle protein OS=Homo sapiens GN=TCOF1 PE=1 SV=3	56	111	105.3	101.6	92.7	79.1	100.5	86.8	127.3
Q13435	Splicing factor 3B subunit 2 OS=Homo sapiens GN=SF3B2 PE=1 SV=2	55	65	62.7	55.3	70.2	89.0	115.7	184.1	133.6
Q13438	Protein OS-9 OS=Homo sapiens GN=OS9 PE=1 SV=1	41	31	83.3	116.5	135.5	188.5	206.3	84.9	62.4
Q13439	Golgin subfamily A member 4 OS=Homo sapiens GN=GOLGA4 PE=1 SV=1	30	70	81.4	93.9	82.4	95.9	91.1	79.6	129.2
Q13442	28 kDa heat- and acid-stable phosphoprotein OS=Homo sapiens GN=PDAP1 PE=1 SV=1	77	30	41.4	46.6	52.1	61.1	86.1	132.6	152.1
Q13449	Limbic system-associated membrane protein OS=Homo sapiens GN=LSAMP PE=1 SV=2	47	16	51.9	95.4	126.9	158.8	175.3	93.1	115.0
Q13451	Peptidyl-prolyl cis-trans isomerase FKBP5 OS=Homo sapiens GN=FKBP5 PE=1 SV=2	53	28	80.4	82.4	65.3	70.2	45.7	57.5	64.5
Q13459	Unconventional myosin-IXb OS=Homo sapiens GN=MYO9B PE=1 SV=3	29	60	50.0	65.5	64.6	72.0	81.8	116.0	228.2
Q13464	Rho-associated protein kinase 1 OS=Homo sapiens GN=ROCK1 PE=1 SV=1	53	81	105.8	121.4	104.3	126.5	88.1	106.1	127.2
Q13472	DNA topoisomerase 3-alpha OS=Homo sapiens GN=TOP3A PE=1 SV=1	23	19	200.8	149.5	180.2	106.0	86.1	104.9	62.0
Q13492	Phosphatidylinositol-binding clathrin assembly protein OS=Homo sapiens GN=PICALM PE=1 SV=2	32	20	66.1	98.2	116.0	118.0	109.6	98.0	75.0
Q13496	Myotubularin OS=Homo sapiens GN=MTM1 PE=1 SV=2	22	14	83.9	114.2	133.8	133.4	123.7	106.3	84.2
Q13501	Sequestosome-1 OS=Homo sapiens GN=SQSTM1 PE=1 SV=1	44	10	134.2	133.4	166.7	153.6	101.3	122.2	66.5
Q13505	Metaxin-1 OS=Homo sapiens GN=MTX1 PE=1 SV=2	32	16	266.4	227.2	152.3	49.6	21.9	14.0	8.4
Q13510	Acid ceramidase OS=Homo sapiens GN=ASAH1 PE=1 SV=5	31	13	74.2	108.2	177.1	252.6	156.1	52.7	35.4
Q13523	Serine/threonine-protein kinase PRP4 homolog OS=Homo sapiens GN=PRPF4B PE=1 SV=3	43	52	48.3	42.5	66.2	89.9	174.9	257.3	155.3
Q13526	Peptidyl-prolyl cis-trans isomerase NIMA-interacting 1 OS=Homo sapiens GN=PIN1 PE=1 SV=1	71	10	126.8	122.6	122.2	109.2	99.5	127.6	81.3
Q13535	Serine/threonine-protein kinase ATR OS=Homo sapiens GN=ATR PE=1 SV=3	15	35	95.5	104.6	100.7	108.0	121.5	103.2	206.2
Q13547	Histone deacetylase 1 OS=Homo sapiens GN=HDAC1 PE=1 SV=1	55	25	170.7	122.8	135.4	112.6	79.2	98.3	75.0
Q13555	Calcium/calmodulin-dependent protein kinase type II subunit gamma OS=Homo sapiens GN=CAMK2G PE=1 SV=3	32	17	119.1	83.4	92.7	81.3	100.8	93.5	77.3
Q13561	Dynactin subunit 2 OS=Homo sapiens GN=DCTN2 PE=1 SV=4	71	38	99.5	129.3	116.8	125.2	105.1	113.0	101.9
Q13564	NEDD8-activating enzyme E1 regulatory subunit OS=Homo sapiens GN=NAE1 PE=1 SV=1	35	20	103.8	127.8	112.9	125.7	85.2	127.4	94.2
Q13573	SNW domain-containing protein 1 OS=Homo sapiens GN=SNW1 PE=1 SV=1	58	35	62.3	48.0	65.2	73.0	97.8	173.5	106.1
Q13574	Diacylglycerol kinase zeta OS=Homo sapiens GN=DGKZ PE=1 SV=3	30	28	93.5	110.2	93.4	107.8	105.0	115.9	150.0
Q13576	Ras GTPase-activating-like protein IQGAP2 OS=Homo sapiens GN=IQGAP2 PE=1 SV=4	55	102	95.2	125.0	133.1	137.5	94.5	72.7	65.7
Q13586	Stromal interaction molecule 1 OS=Homo sapiens GN=STIM1 PE=1 SV=3	55	44	73.2	87.7	153.9	192.4	198.6	83.3	38.5
Q13588	GRB2-related adapter protein OS=Homo sapiens GN=GRAP PE=1 SV=1	52	9	122.7	146.4	156.2	148.8	124.1	95.1	73.7
Q13595	Transformer-2 protein homolog alpha OS=Homo sapiens GN=TRA2A PE=1 SV=1	56	17	39.9	28.0	63.3	52.5	61.2	130.0	82.7
Q13596	Sorting nexin-1 OS=Homo sapiens GN=SNX1 PE=1 SV=3	44	23	101.6	123.0	122.8	122.0	81.8	98.3	89.1
Q13601	KRR1 small subunit processome component homolog OS=Homo sapiens GN=KRR1 PE=1 SV=4	42	22	57.2	39.3	49.5	59.2	99.7	125.1	150.8
Q13608	Peroxisome assembly factor 2 OS=Homo sapiens GN=PEX6 PE=1 SV=2	32	23	79.1	88.3	158.3	193.9	140.8	50.3	25.6
Q13610	Periodic tryptophan protein 1 homolog OS=Homo sapiens GN=PWP1 PE=1 SV=1	27	15	97.6	91.6	61.4	90.3	137.1	164.2	230.2
Q13613	Myotubularin-related protein 1 OS=Homo sapiens GN=MTMR1 PE=1 SV=4	30	18	85.7	110.8	97.6	113.9	110.0	89.4	155.8
Q13616	Cullin-1 OS=Homo sapiens GN=CUL1 PE=1 SV=2	42	38	80.5	86.9	75.3	86.1	95.0	105.3	208.7
Q13617	Cullin-2 OS=Homo sapiens GN=CUL2 PE=1 SV=2	47	35	73.8	69.2	87.6	79.3	71.7	100.4	111.6
Q13618	Cullin-3 OS=Homo sapiens GN=CUL3 PE=1 SV=2	57	50	93.1	88.8	83.5	104.9	124.1	104.2	151.1
Q13619	Cullin-4A OS=Homo sapiens GN=CUL4A PE=1 SV=3	37	33	116.4	88.3	97.4	98.6	76.9	97.3	110.7
Q13620	Cullin-4B OS=Homo sapiens GN=CUL4B PE=1 SV=4	36	34	139.1	135.8	102.2	113.6	93.7	121.1	165.9
Q13625	Apoptosis-stimulating of p53 protein 2 OS=Homo sapiens GN=TP53BP2 PE=1 SV=2	26	26	67.8	110.4	83.7	86.3	85.4	100.9	139.7
Q13627	Dual specificity tyrosine-phosphorylation-regulated kinase 1A OS=Homo sapiens GN=DYRK1A PE=1 SV=2	30	20	96.7	107.1	107.7	101.0	98.6	104.7	148.8
Q13630	GDP-L-fucose synthase OS=Homo sapiens GN=TSTA3 PE=1 SV=1	27	9	130.3	166.4	109.7	144.9	88.9	114.4	106.3
Q13642	Four and a half LIM domains protein 1 OS=Homo sapiens GN=FHL1 PE=1 SV=4	33	11	84.9	88.2	76.6	90.7	74.7	87.0	76.9
Q13685	Angio-associated migratory cell protein OS=Homo sapiens GN=AAMP PE=1 SV=2	20	8	142.9	164.1	127.7	121.5	78.2	107.1	116.8
Q13724	Mannosyl-oligosaccharide glucosidase OS=Homo sapiens GN=MOGS PE=1 SV=5	38	30	80.9	90.0	138.8	164.1	169.7	70.6	36.1
Q13740	CD166 antigen OS=Homo sapiens GN=ALCAM PE=1 SV=2	49	30	75.0	139.9	145.5	187.3	158.5	62.6	43.4
Q13765	Nascent polypeptide-associated complex subunit alpha OS=Homo sapiens GN=NACA PE=1 SV=1	39	9	52.1	65.0	63.8	90.9	113.5	118.9	128.6
Q13769	THO complex subunit 5 homolog OS=Homo sapiens GN=THOC5 PE=1 SV=2	41	36	63.0	64.2	56.8	67.5	122.3	122.0	158.9
Q13795	ADP-ribosylation factor-related protein 1 OS=Homo sapiens GN=ARFRP1 PE=1 SV=1	36	7	66.2	101.9	106.7	149.8	150.8	78.9	158.4
Q13813	Spectrin alpha chain, non-erythrocytic 1 OS=Homo sapiens GN=SPTAN1 PE=1 SV=3	80	261	90.4	119.2	154.3	161.3	121.1	74.8	38.6
Q13823	Nucleolar GTP-binding protein 2 OS=Homo sapiens GN=GNL2 PE=1 SV=1	39	36	50.8	41.9	50.3	46.1	84.3	169.7	147.0
Q13838	Spliceosome RNA helicase DDX39B OS=Homo sapiens GN=DDX39B PE=1 SV=1	50	28	114.9	84.5	118.9	129.8	126.2	180.7	76.9
Q13867	Bleomycin hydrolase OS=Homo sapiens GN=BLMH PE=1 SV=1	35	21	72.5	65.7	90.9	117.0	75.3	140.0	116.5
Q13868	Exosome complex component RRP4 OS=Homo sapiens GN=EXOSC2 PE=1 SV=2	44	12	73.9	72.5	69.7	92.3	117.9	126.2	344.1
Q13884	Beta-1-syntrophin OS=Homo sapiens GN=SNTB1 PE=1 SV=3	40	25	67.4	104.9	155.9	181.8	144.7	58.6	45.5
Q13889	General transcription factor IIH subunit 3 OS=Homo sapiens GN=GTF2H3 PE=1 SV=2	26	8	97.5	91.5	91.4	84.9	98.3	111.4	128.4
Q13895	Bystin OS=Homo sapiens GN=BYSL PE=1 SV=3	60	30	81.2	72.2	71.2	65.3	68.6	112.7	136.2
Q13907	Isopentenyl-diphosphate Delta-isomerase 1 OS=Homo sapiens GN=IDI1 PE=1 SV=2	25	6	209.5	199.9	107.3	119.5	60.3	96.1	69.2
Q13948	Protein CASP OS=Homo sapiens GN=CUX1 PE=1 SV=2	60	50	80.3	129.3	147.1	177.9	153.9	93.8	97.8
Q13951	Core-binding factor subunit beta OS=Homo sapiens GN=CBFB PE=1 SV=2	55	16	141.5	116.0	119.2	97.8	78.5	87.0	130.4
Q14004	Cyclin-dependent kinase 13 OS=Homo sapiens GN=CDK13 PE=1 SV=2	36	54	65.7	61.6	85.3	86.8	123.0	142.3	161.1
Q14005	Pro-interleukin-16 OS=Homo sapiens GN=IL16 PE=1 SV=4	20	23	88.3	153.7	107.8	132.3	106.2	86.1	185.0
Q14008	Cytoskeleton-associated protein 5 OS=Homo sapiens GN=CKAP5 PE=1 SV=3	59	132	104.7	78.3	80.1	80.2	100.6	90.6	125.4
Q14011	Cold-inducible RNA-binding protein OS=Homo sapiens GN=CIRBP PE=1 SV=1	57	12	36.2	34.0	61.3	72.2	88.0	171.9	87.8
Q14019	Coactosin-like protein OS=Homo sapiens GN=COTL1 PE=1 SV=3	66	17	102.1	105.2	95.7	135.9	80.6	130.7	79.1
Q14103	Heterogeneous nuclear ribonucleoprotein D0 OS=Homo sapiens GN=HNRNPD PE=1 SV=1	55	37	36.6	32.3	36.5	53.7	100.9	134.7	172.0
Q14114	Low-density lipoprotein receptor-related protein 8 OS=Homo sapiens GN=LRP8 PE=1 SV=4	25	24	46.4	49.4	93.1	127.3	127.9	124.5	69.8
Q14118	Dystroglycan OS=Homo sapiens GN=DAG1 PE=1 SV=2	22	17	87.0	158.4	167.0	168.5	121.9	71.0	83.2
Q14126	Desmoglein-2 OS=Homo sapiens GN=DSG2 PE=1 SV=2	46	37	76.9	132.6	148.7	182.6	174.7	81.9	59.8
Q14137	Ribosome biogenesis protein BOP1 OS=Homo sapiens GN=BOP1 PE=1 SV=2	31	24	98.7	80.4	68.5	60.0	62.7	92.8	159.4
Q14139	Ubiquitin conjugation factor E4 A OS=Homo sapiens GN=UBE4A PE=1 SV=2	24	27	83.0	108.7	114.9	158.5	167.6	107.3	69.6
Q14141	Septin-6 OS=Homo sapiens GN=SEPT6 PE=1 SV=4	63	41	114.9	122.0	148.1	184.4	126.9	64.6	56.2
Q14145	Kelch-like ECH-associated protein 1 OS=Homo sapiens GN=KEAP1 PE=1 SV=2	24	14	91.4	109.4	85.2	95.7	60.4	83.8	103.7
Q14151	Scaffold attachment factor B2 OS=Homo sapiens GN=SAFB2 PE=1 SV=1	38	46	38.4	34.1	37.3	39.3	65.6	124.4	214.8
Q14152	Eukaryotic translation initiation factor 3 subunit A OS=Homo sapiens GN=EIF3A PE=1 SV=1	59	108	60.7	63.7	83.4	92.5	100.1	157.4	112.7
Q14155	Rho guanine nucleotide exchange factor 7 OS=Homo sapiens GN=ARHGEF7 PE=1 SV=2	34	29	80.0	101.2	90.8	95.3	99.7	95.9	125.0
Q14156	Protein EFR3 homolog A OS=Homo sapiens GN=EFR3A PE=1 SV=2	29	22	87.8	107.0	190.1	183.4	145.2	91.9	75.8
Q14157	Ubiquitin-associated protein 2-like OS=Homo sapiens GN=UBAP2L PE=1 SV=2	45	47	23.1	36.3	36.3	62.5	134.2	130.6	166.8
Q14160	Protein scribble homolog OS=Homo sapiens GN=SCRIB PE=1 SV=4	41	60	81.1	118.6	165.1	196.4	149.6	79.2	49.3
Q14161	ARF GTPase-activating protein GIT2 OS=Homo sapiens GN=GIT2 PE=1 SV=2	55	39	76.2	84.8	87.8	107.6	110.0	99.5	132.5
Q14165	Malectin OS=Homo sapiens GN=MLEC PE=1 SV=1	59	21	91.1	81.3	130.4	183.4	195.8	56.8	31.6
Q14166	Tubulin--tyrosine ligase-like protein 12 OS=Homo sapiens GN=TTLL12 PE=1 SV=2	42	28	128.7	140.5	125.7	120.6	76.2	105.2	64.3
Q14168	MAGUK p55 subfamily member 2 OS=Homo sapiens GN=MPP2 PE=1 SV=3	40	23	70.7	127.2	128.1	162.6	128.4	55.1	45.6
Q14181	DNA polymerase alpha subunit B OS=Homo sapiens GN=POLA2 PE=1 SV=2	19	11	139.7	148.5	133.2	122.0	88.6	129.5	115.2
Q14191	Werner syndrome ATP-dependent helicase OS=Homo sapiens GN=WRN PE=1 SV=2	27	37	87.4	89.1	76.4	85.0	94.7	79.1	138.0
Q14192	Four and a half LIM domains protein 2 OS=Homo sapiens GN=FHL2 PE=1 SV=3	44	12	152.9	106.2	199.6	140.1	95.3	147.1	61.9
Q14203	Dynactin subunit 1 OS=Homo sapiens GN=DCTN1 PE=1 SV=3	57	79	98.4	103.8	113.5	112.4	94.0	100.3	95.2
Q14204	Cytoplasmic dynein 1 heavy chain 1 OS=Homo sapiens GN=DYNC1H1 PE=1 SV=5	54	275	127.2	122.2	122.1	127.8	104.9	86.1	100.4
Q14232	Translation initiation factor eIF-2B subunit alpha OS=Homo sapiens GN=EIF2B1 PE=1 SV=1	49	14	103.9	80.7	116.8	133.3	99.9	153.9	72.8
Q14240	Eukaryotic initiation factor 4A-II OS=Homo sapiens GN=EIF4A2 PE=1 SV=2	69	30	98.4	97.0	120.1	153.7	154.4	166.9	72.6
Q14241	Transcription elongation factor B polypeptide 3 OS=Homo sapiens GN=TCEB3 PE=1 SV=2	49	50	43.1	42.7	43.6	50.8	77.2	103.7	196.0
Q14247	Src substrate cortactin OS=Homo sapiens GN=CTTN PE=1 SV=2	60	37	104.7	163.4	114.1	140.9	90.2	122.5	106.1
Q14254	Flotillin-2 OS=Homo sapiens GN=FLOT2 PE=1 SV=2	71	36	58.9	98.3	159.2	173.1	157.4	60.7	50.3
Q14257	Reticulocalbin-2 OS=Homo sapiens GN=RCN2 PE=1 SV=1	60	20	81.9	85.6	127.8	175.1	183.2	58.8	30.9
Q14258	E3 ubiquitin/ISG15 ligase TRIM25 OS=Homo sapiens GN=TRIM25 PE=1 SV=2	47	32	41.7	72.9	56.2	70.0	105.3	122.0	165.2
Q14289	Protein-tyrosine kinase 2-beta OS=Homo sapiens GN=PTK2B PE=1 SV=2	29	26	89.9	114.5	97.7	96.6	83.5	100.4	119.9
Q14318	Peptidyl-prolyl cis-trans isomerase FKBP8 OS=Homo sapiens GN=FKBP8 PE=1 SV=2	57	23	127.2	139.8	139.5	148.4	160.1	65.0	45.7
Q14320	Protein FAM50A OS=Homo sapiens GN=FAM50A PE=1 SV=2	35	16	84.2	78.2	97.0	100.4	86.0	139.9	129.7
Q14331	Protein FRG1 OS=Homo sapiens GN=FRG1 PE=1 SV=1	51	17	52.5	52.2	57.2	66.6	89.9	117.7	153.4
Q14344	Guanine nucleotide-binding protein subunit alpha-13 OS=Homo sapiens GN=GNA13 PE=1 SV=2	59	27	64.0	79.7	224.1	229.8	165.0	83.0	18.3
Q14353	Guanidinoacetate N-methyltransferase OS=Homo sapiens GN=GAMT PE=1 SV=1	39	8	98.8	81.3	117.5	126.0	78.6	136.3	55.2
Q14376	UDP-glucose 4-epimerase OS=Homo sapiens GN=GALE PE=1 SV=2	33	10	122.4	123.3	132.3	115.1	90.9	95.4	80.8
Q14444	Caprin-1 OS=Homo sapiens GN=CAPRIN1 PE=1 SV=2	39	34	23.8	27.3	38.8	63.6	147.3	167.0	141.7
Q14493	Histone RNA hairpin-binding protein OS=Homo sapiens GN=SLBP PE=1 SV=1	43	18	76.4	91.3	72.5	88.2	139.9	183.0	109.6
Q14498	RNA-binding protein 39 OS=Homo sapiens GN=RBM39 PE=1 SV=2	55	29	49.3	42.4	57.8	70.2	115.1	153.9	139.9
Q14517	Protocadherin Fat 1 OS=Homo sapiens GN=FAT1 PE=1 SV=2	17	71	67.5	90.5	133.1	142.5	146.0	81.8	70.4
Q14527	Helicase-like transcription factor OS=Homo sapiens GN=HLTF PE=1 SV=2	55	64	75.0	61.8	70.0	67.6	120.9	181.1	100.2
Q14534	Squalene monooxygenase OS=Homo sapiens GN=SQLE PE=1 SV=3	39	17	66.3	97.3	125.0	167.1	214.9	96.2	96.1
Q14554	Protein disulfide-isomerase A5 OS=Homo sapiens GN=PDIA5 PE=1 SV=1	46	32	73.5	109.7	165.8	186.4	185.0	66.9	41.2
Q14558	Phosphoribosyl pyrophosphate synthase-associated protein 1 OS=Homo sapiens GN=PRPSAP1 PE=1 SV=2	46	14	111.5	134.7	106.6	113.4	103.6	142.9	158.5
Q14562	ATP-dependent RNA helicase DHX8 OS=Homo sapiens GN=DHX8 PE=1 SV=1	39	48	39.0	37.6	34.7	46.3	95.0	107.1	239.9
Q14566	DNA replication licensing factor MCM6 OS=Homo sapiens GN=MCM6 PE=1 SV=1	55	61	146.0	118.9	127.8	128.0	80.7	112.9	69.9
Q14571	Inositol 1,4,5-trisphosphate receptor type 2 OS=Homo sapiens GN=ITPR2 PE=1 SV=2	34	100	77.7	116.8	126.5	176.6	212.6	69.0	60.1
Q14573	Inositol 1,4,5-trisphosphate receptor type 3 OS=Homo sapiens GN=ITPR3 PE=1 SV=2	28	68	79.3	102.9	144.2	169.5	175.7	72.1	56.7
Q14642	Type I inositol 1,4,5-trisphosphate 5-phosphatase OS=Homo sapiens GN=INPP5A PE=1 SV=1	20	10	81.7	105.6	200.4	187.3	182.3	54.5	73.5
Q14643	Inositol 1,4,5-trisphosphate receptor type 1 OS=Homo sapiens GN=ITPR1 PE=1 SV=3	30	76	72.9	107.2	131.2	163.4	180.1	70.0	59.2
Q14644	Ras GTPase-activating protein 3 OS=Homo sapiens GN=RASA3 PE=1 SV=3	53	44	86.4	116.1	172.2	193.5	183.9	73.8	45.3
Q14651	Plastin-1 OS=Homo sapiens GN=PLS1 PE=1 SV=2	37	21	104.3	135.9	129.4	157.5	106.4	158.2	95.3
Q14669	E3 ubiquitin-protein ligase TRIP12 OS=Homo sapiens GN=TRIP12 PE=1 SV=1	31	52	96.5	89.9	72.7	72.2	84.5	89.1	130.4
Q14671	Pumilio homolog 1 OS=Homo sapiens GN=PUM1 PE=1 SV=3	36	40	47.6	49.4	54.6	74.1	118.1	138.6	142.5
Q14676	Mediator of DNA damage checkpoint protein 1 OS=Homo sapiens GN=MDC1 PE=1 SV=3	36	49	148.6	102.8	87.1	64.7	61.8	70.3	178.4
Q14677	Clathrin interactor 1 OS=Homo sapiens GN=CLINT1 PE=1 SV=1	44	36	58.9	70.1	84.7	111.5	145.8	161.7	161.7
Q14680	Maternal embryonic leucine zipper kinase OS=Homo sapiens GN=MELK PE=1 SV=3	30	18	141.8	110.4	152.3	148.5	115.0	126.5	74.9
Q14683	Structural maintenance of chromosomes protein 1A OS=Homo sapiens GN=SMC1A PE=1 SV=2	60	92	177.9	107.8	119.7	95.5	83.6	79.6	112.4
Q14684	Ribosomal RNA processing protein 1 homolog B OS=Homo sapiens GN=RRP1B PE=1 SV=3	56	41	86.2	72.4	69.4	69.5	107.2	139.4	147.0
Q14687	Genetic suppressor element 1 OS=Homo sapiens GN=GSE1 PE=1 SV=3	30	30	79.5	95.4	86.1	100.8	93.3	109.2	143.8
Q14690	Protein RRP5 homolog OS=Homo sapiens GN=PDCD11 PE=1 SV=3	27	50	168.3	104.9	116.2	96.0	92.0	100.7	134.3
Q14691	DNA replication complex GINS protein PSF1 OS=Homo sapiens GN=GINS1 PE=1 SV=1	50	11	110.7	143.6	121.9	130.4	91.9	135.6	131.0
Q14692	Ribosome biogenesis protein BMS1 homolog OS=Homo sapiens GN=BMS1 PE=1 SV=1	25	33	85.9	76.7	55.5	57.7	73.4	97.4	209.0
Q14694	Ubiquitin carboxyl-terminal hydrolase 10 OS=Homo sapiens GN=USP10 PE=1 SV=2	64	41	43.1	46.7	58.1	66.4	131.1	156.8	136.7
Q14696	LDLR chaperone MESD OS=Homo sapiens GN=MESDC2 PE=1 SV=2	57	16	67.2	92.1	124.0	173.1	163.7	63.6	49.2
Q14697	Neutral alpha-glucosidase AB OS=Homo sapiens GN=GANAB PE=1 SV=3	55	52	79.5	85.1	170.6	196.2	173.4	70.1	30.1
Q14699	Raftlin OS=Homo sapiens GN=RFTN1 PE=1 SV=4	55	36	64.3	107.8	143.9	174.9	161.3	56.2	33.4
Q14738	Serine/threonine-protein phosphatase 2A 56 kDa regulatory subunit delta isoform OS=Homo sapiens GN=PPP2R5D PE=1 SV=1	39	30	56.1	65.5	48.9	51.3	90.3	99.1	43.4
Q14739	Lamin-B receptor OS=Homo sapiens GN=LBR PE=1 SV=2	28	26	128.0	121.5	175.8	176.0	130.1	62.0	43.6
Q14746	Conserved oligomeric Golgi complex subunit 2 OS=Homo sapiens GN=COG2 PE=1 SV=1	29	21	168.2	141.5	114.2	94.0	80.0	86.5	100.9
Q14761	Protein tyrosine phosphatase receptor type C-associated protein OS=Homo sapiens GN=PTPRCAP PE=1 SV=1	25	5	51.1	97.6	119.8	183.0	114.8	73.6	37.0
Q14764	Major vault protein OS=Homo sapiens GN=MVP PE=1 SV=4	34	25	54.3	64.4	55.1	62.4	90.2	118.1	280.4
Q14789	Golgin subfamily B member 1 OS=Homo sapiens GN=GOLGB1 PE=1 SV=2	69	231	65.3	106.3	143.8	172.2	141.7	88.5	77.8
Q14790	Caspase-8 OS=Homo sapiens GN=CASP8 PE=1 SV=1	43	17	95.8	105.2	101.9	98.3	68.7	87.3	93.3
Q14807	Kinesin-like protein KIF22 OS=Homo sapiens GN=KIF22 PE=1 SV=5	35	20	198.1	165.0	144.3	119.9	85.8	68.6	107.9
Q14839	Chromodomain-helicase-DNA-binding protein 4 OS=Homo sapiens GN=CHD4 PE=1 SV=2	39	73	150.6	111.0	111.4	93.4	78.1	84.4	113.1
Q14847	LIM and SH3 domain protein 1 OS=Homo sapiens GN=LASP1 PE=1 SV=2	61	20	83.5	97.7	125.8	140.2	91.5	99.1	58.8
Q14849	StAR-related lipid transfer protein 3 OS=Homo sapiens GN=STARD3 PE=1 SV=2	19	9	42.5	72.8	102.9	159.8	162.7	63.3	107.9
Q14966	Zinc finger protein 638 OS=Homo sapiens GN=ZNF638 PE=1 SV=2	38	72	81.2	64.0	60.4	55.5	85.5	110.1	169.5
Q14974	Importin subunit beta-1 OS=Homo sapiens GN=KPNB1 PE=1 SV=2	41	37	101.8	114.3	114.1	127.6	102.6	112.8	129.4
Q14978	Nucleolar and coiled-body phosphoprotein 1 OS=Homo sapiens GN=NOLC1 PE=1 SV=2	72	61	102.9	76.4	76.4	69.7	73.1	96.4	146.6
Q14980	Nuclear mitotic apparatus protein 1 OS=Homo sapiens GN=NUMA1 PE=1 SV=2	62	134	134.0	83.3	84.7	90.0	84.5	85.5	150.5
Q14997	Proteasome activator complex subunit 4 OS=Homo sapiens GN=PSME4 PE=1 SV=2	11	19	82.6	167.2	79.8	136.9	97.6	130.8	197.5
Q14BN4	Sarcolemmal membrane-associated protein OS=Homo sapiens GN=SLMAP PE=1 SV=1	57	52	67.5	86.7	108.0	131.5	149.4	82.4	53.4
Q14C86	GTPase-activating protein and VPS9 domain-containing protein 1 OS=Homo sapiens GN=GAPVD1 PE=1 SV=2	30	36	99.5	121.7	95.3	112.7	79.7	96.4	100.2
Q14CB8	Rho GTPase-activating protein 19 OS=Homo sapiens GN=ARHGAP19 PE=1 SV=1	45	22	109.3	133.1	133.4	108.9	114.1	95.1	183.2
Q14CX7	N-alpha-acetyltransferase 25, NatB auxiliary subunit OS=Homo sapiens GN=NAA25 PE=1 SV=1	35	29	40.4	45.5	60.4	91.2	158.9	144.8	158.5
Q15003	Condensin complex subunit 2 OS=Homo sapiens GN=NCAPH PE=1 SV=3	46	38	97.9	99.7	83.0	80.7	70.8	81.4	151.2
Q15004	PCNA-associated factor OS=Homo sapiens GN=KIAA0101 PE=1 SV=1	80	11	94.9	89.3	68.3	69.6	75.1	97.1	112.2
Q15005	Signal peptidase complex subunit 2 OS=Homo sapiens GN=SPCS2 PE=1 SV=3	61	22	105.7	111.7	133.2	189.4	201.2	68.1	59.6
Q15006	ER membrane protein complex subunit 2 OS=Homo sapiens GN=EMC2 PE=1 SV=1	47	15	94.6	83.1	152.8	170.1	186.3	71.8	51.3
Q15007	Pre-mRNA-splicing regulator WTAP OS=Homo sapiens GN=WTAP PE=1 SV=2	57	25	42.7	59.8	51.1	71.5	113.5	166.9	285.3
Q15008	26S proteasome non-ATPase regulatory subunit 6 OS=Homo sapiens GN=PSMD6 PE=1 SV=1	49	28	148.8	135.4	110.8	129.0	95.8	116.8	62.9
Q15018	BRISC complex subunit Abro1 OS=Homo sapiens GN=FAM175B PE=1 SV=2	51	18	88.4	126.0	115.1	117.6	77.7	106.7	110.0
Q15019	Septin-2 OS=Homo sapiens GN=SEPT2 PE=1 SV=1	70	27	99.3	115.7	203.7	175.3	105.1	64.1	37.9
Q15020	Squamous cell carcinoma antigen recognized by T-cells 3 OS=Homo sapiens GN=SART3 PE=1 SV=1	46	48	92.0	95.7	98.0	94.8	72.4	107.5	133.2
Q15021	Condensin complex subunit 1 OS=Homo sapiens GN=NCAPD2 PE=1 SV=3	50	63	116.1	99.8	104.8	94.4	77.3	95.3	117.0
Q15022	Polycomb protein SUZ12 OS=Homo sapiens GN=SUZ12 PE=1 SV=3	28	16	127.9	81.2	87.3	62.9	44.7	53.7	99.9
Q15027	Arf-GAP with coiled-coil, ANK repeat and PH domain-containing protein 1 OS=Homo sapiens GN=ACAP1 PE=1 SV=1	64	41	179.0	126.3	130.9	115.5	134.6	95.1	122.3
Q15029	116 kDa U5 small nuclear ribonucleoprotein component OS=Homo sapiens GN=EFTUD2 PE=1 SV=1	74	65	52.8	50.4	62.1	68.4	101.1	158.0	145.8
Q15031	Probable leucine--tRNA ligase, mitochondrial OS=Homo sapiens GN=LARS2 PE=1 SV=2	47	40	315.9	292.6	124.7	45.9	15.7	13.4	6.7
Q15032	R3H domain-containing protein 1 OS=Homo sapiens GN=R3HDM1 PE=1 SV=3	21	21	69.6	80.6	83.7	95.2	148.7	187.8	209.3
Q15036	Sorting nexin-17 OS=Homo sapiens GN=SNX17 PE=1 SV=1	49	21	79.5	126.0	126.7	142.7	127.7	95.6	91.5
Q15041	ADP-ribosylation factor-like protein 6-interacting protein 1 OS=Homo sapiens GN=ARL6IP1 PE=1 SV=2	15	4	83.8	70.6	121.6	162.0	207.6	109.9	35.1
Q15042	Rab3 GTPase-activating protein catalytic subunit OS=Homo sapiens GN=RAB3GAP1 PE=1 SV=3	35	33	99.7	137.7	99.9	114.3	106.1	78.5	80.3
Q15043	Zinc transporter ZIP14 OS=Homo sapiens GN=SLC39A14 PE=1 SV=3	11	5	48.7	75.3	126.9	134.9	194.3	151.0	128.0
Q15046	Lysine--tRNA ligase OS=Homo sapiens GN=KARS PE=1 SV=3	55	45	57.6	61.5	62.5	64.2	62.2	91.1	148.1
Q15050	Ribosome biogenesis regulatory protein homolog OS=Homo sapiens GN=RRS1 PE=1 SV=2	47	24	71.9	52.8	51.7	50.7	67.6	80.2	143.6
Q15052	Rho guanine nucleotide exchange factor 6 OS=Homo sapiens GN=ARHGEF6 PE=1 SV=2	52	40	86.2	97.4	88.8	96.8	99.4	94.7	120.2
Q15054	DNA polymerase delta subunit 3 OS=Homo sapiens GN=POLD3 PE=1 SV=2	44	23	89.8	115.0	87.8	105.3	99.1	124.3	248.5
Q15056	Eukaryotic translation initiation factor 4H OS=Homo sapiens GN=EIF4H PE=1 SV=5	52	17	75.3	87.4	94.7	103.2	116.8	160.8	122.7
Q15057	Arf-GAP with coiled-coil, ANK repeat and PH domain-containing protein 2 OS=Homo sapiens GN=ACAP2 PE=1 SV=3	43	33	110.9	152.2	132.0	135.5	99.8	99.6	67.9
Q15058	Kinesin-like protein KIF14 OS=Homo sapiens GN=KIF14 PE=1 SV=1	49	74	77.2	88.0	88.2	68.3	73.5	70.3	130.8
Q15061	WD repeat-containing protein 43 OS=Homo sapiens GN=WDR43 PE=1 SV=3	26	17	119.9	72.0	79.2	60.2	84.7	100.6	120.4
Q15067	Peroxisomal acyl-coenzyme A oxidase 1 OS=Homo sapiens GN=ACOX1 PE=1 SV=3	63	36	69.7	117.7	161.1	210.9	182.3	43.9	28.8
Q15070	Mitochondrial inner membrane protein OXA1L OS=Homo sapiens GN=OXA1L PE=1 SV=3	19	9	344.0	225.4	144.5	41.6	20.7	11.9	5.1
Q15075	Early endosome antigen 1 OS=Homo sapiens GN=EEA1 PE=1 SV=2	40	55	90.2	100.7	110.8	140.0	83.3	151.7	95.8
Q15084	Protein disulfide-isomerase A6 OS=Homo sapiens GN=PDIA6 PE=1 SV=1	64	30	78.4	96.3	159.8	207.1	215.6	77.3	28.5
Q15102	Platelet-activating factor acetylhydrolase IB subunit gamma OS=Homo sapiens GN=PAFAH1B3 PE=1 SV=1	40	12	122.4	102.0	134.7	138.8	85.6	132.1	66.3
Q15120	[Pyruvate dehydrogenase (acetyl-transferring)] kinase isozyme 3, mitochondrial OS=Homo sapiens GN=PDK3 PE=1 SV=1	46	22	327.7	291.7	107.5	44.5	21.1	17.5	12.5
Q15126	Phosphomevalonate kinase OS=Homo sapiens GN=PMVK PE=1 SV=3	60	11	159.8	164.8	144.3	113.8	78.5	85.5	134.5
Q15149	Plectin OS=Homo sapiens GN=PLEC PE=1 SV=3	63	355	92.4	113.1	119.9	119.7	91.5	94.3	91.4
Q15154	Pericentriolar material 1 protein OS=Homo sapiens GN=PCM1 PE=1 SV=4	54	107	64.4	70.5	59.8	57.9	78.6	111.5	145.1
Q15181	Inorganic pyrophosphatase OS=Homo sapiens GN=PPA1 PE=1 SV=2	72	21	107.3	97.6	137.5	145.1	68.6	143.6	59.1
Q15185	Prostaglandin E synthase 3 OS=Homo sapiens GN=PTGES3 PE=1 SV=1	38	8	177.1	149.0	113.8	154.5	105.9	131.0	65.9
Q15233	Non-POU domain-containing octamer-binding protein OS=Homo sapiens GN=NONO PE=1 SV=4	77	58	68.9	43.3	85.5	82.2	118.4	165.8	115.6
Q15257	Serine/threonine-protein phosphatase 2A activator OS=Homo sapiens GN=PPP2R4 PE=1 SV=3	40	12	82.9	75.4	113.6	112.6	76.5	135.0	73.0
Q15262	Receptor-type tyrosine-protein phosphatase kappa OS=Homo sapiens GN=PTPRK PE=1 SV=2	28	30	95.8	151.3	147.2	159.6	167.5	69.2	65.2
Q15269	Periodic tryptophan protein 2 homolog OS=Homo sapiens GN=PWP2 PE=2 SV=2	38	33	92.5	68.3	69.1	62.3	90.3	116.3	192.7
[truncated: 2,174 more rows]
