# Supplementary material for: Comparative Analysis of T-Cell Spatial Proteomics and the Influence of HIV Expression
Source: Mol Cell Proteomics. 2022 Jan 8;21(3):100194. doi: 10.1016/j.mcpro.2022.100194 (PMC8956815; doi:10.1016/j.mcpro.2022.100194)
Supplement: dNef2_UnA [file mmc11.csv]

UniProt Accession	Description	Coverage [%]	# Peptides	3K	5.4K	12.2K	24K	78.4K	110K	195.5K
A0AVT1	Ubiquitin-like modifier-activating enzyme 6 OS=Homo sapiens GN=UBA6 PE=1 SV=1	40	44	131.9	119.9	130.1	133.2	82.0	115.0	84.9
A0FGR8	Extended synaptotagmin-2 OS=Homo sapiens GN=ESYT2 PE=1 SV=1	53	51	76.0	121.7	174.6	166.6	145.5	71.1	39.5
A0JLT2	Mediator of RNA polymerase II transcription subunit 19 OS=Homo sapiens GN=MED19 PE=1 SV=2	43	6	44.9	34.2	51.9	60.9	118.2	187.2	144.7
A0PJZ3	Glucoside xylosyltransferase 2 OS=Homo sapiens GN=GXYLT2 PE=2 SV=2	16	5	47.7	160.2	319.5	99.7	71.4	149.5	38.0
A1L020	RNA-binding protein MEX3A OS=Homo sapiens GN=MEX3A PE=1 SV=1	40	14	77.8	60.9	75.3	112.8	150.1	192.6	228.3
A1L0T0	Acetolactate synthase-like protein OS=Homo sapiens GN=ILVBL PE=1 SV=2	50	26	66.5	84.3	137.2	137.3	161.3	94.8	41.9
A1X283	SH3 and PX domain-containing protein 2B OS=Homo sapiens GN=SH3PXD2B PE=1 SV=3	24	18	131.9	86.1	133.5	106.5	81.1	225.7	129.9
A2RRP1	Neuroblastoma-amplified sequence OS=Homo sapiens GN=NBAS PE=1 SV=2	42	96	73.5	90.5	140.7	144.3	150.8	89.2	46.6
A2VDJ0	Transmembrane protein 131-like OS=Homo sapiens GN=KIAA0922 PE=1 SV=2	26	45	88.4	98.3	139.9	178.5	214.9	72.5	41.2
A3KMH1	von Willebrand factor A domain-containing protein 8 OS=Homo sapiens GN=VWA8 PE=1 SV=2	49	89	223.4	221.3	134.4	88.9	63.8	23.0	17.5
A3KN83	Protein strawberry notch homolog 1 OS=Homo sapiens GN=SBNO1 PE=1 SV=1	26	27	117.9	84.7	70.7	127.1	98.6	98.0	133.3
A4D1E9	GTP-binding protein 10 OS=Homo sapiens GN=GTPBP10 PE=1 SV=1	42	16	272.4	263.3	130.9	61.5	31.9	22.4	24.3
A4D1P6	WD repeat-containing protein 91 OS=Homo sapiens GN=WDR91 PE=1 SV=2	20	16	147.6	141.9	98.5	157.5	148.9	50.4	139.1
A5YKK6	CCR4-NOT transcription complex subunit 1 OS=Homo sapiens GN=CNOT1 PE=1 SV=2	48	111	44.3	47.3	65.4	83.1	142.8	160.7	131.7
A6NDG6	Phosphoglycolate phosphatase OS=Homo sapiens GN=PGP PE=1 SV=1	45	14	128.8	117.9	102.4	151.9	119.5	91.8	133.4
A6NHR9	Structural maintenance of chromosomes flexible hinge domain-containing protein 1 OS=Homo sapiens GN=SMCHD1 PE=1 SV=2	41	83	90.9	62.7	60.4	70.5	113.9	128.7	142.0
A6NIH7	Protein unc-119 homolog B OS=Homo sapiens GN=UNC119B PE=1 SV=1	52	11	119.1	121.4	113.7	164.4	134.9	102.4	128.1
A8MVW0	Protein FAM171A2 OS=Homo sapiens GN=FAM171A2 PE=1 SV=1	46	26	71.4	117.1	189.1	178.1	148.3	73.9	33.0
B0I1T2	Unconventional myosin-Ig OS=Homo sapiens GN=MYO1G PE=1 SV=2	64	66	81.9	125.4	192.3	174.5	99.9	55.4	17.2
O00115	Deoxyribonuclease-2-alpha OS=Homo sapiens GN=DNASE2 PE=1 SV=2	20	8	51.4	93.7	224.7	202.8	180.9	79.0	25.7
O00116	Alkyldihydroxyacetonephosphate synthase, peroxisomal OS=Homo sapiens GN=AGPS PE=1 SV=1	62	39	82.9	127.7	171.0	193.4	173.3	39.2	17.3
O00139	Kinesin-like protein KIF2A OS=Homo sapiens GN=KIF2A PE=1 SV=3	54	39	89.2	81.3	79.9	80.7	107.9	123.9	137.5
O00148	ATP-dependent RNA helicase DDX39A OS=Homo sapiens GN=DDX39A PE=1 SV=2	49	26	105.7	80.4	62.8	153.4	171.5	111.5	115.2
O00151	PDZ and LIM domain protein 1 OS=Homo sapiens GN=PDLIM1 PE=1 SV=4	65	18	105.4	125.5	141.9	143.9	89.4	92.6	79.4
O00154	Cytosolic acyl coenzyme A thioester hydrolase OS=Homo sapiens GN=ACOT7 PE=1 SV=3	49	22	111.5	99.8	123.4	109.5	61.6	114.8	68.6
O00159	Unconventional myosin-Ic OS=Homo sapiens GN=MYO1C PE=1 SV=4	31	33	82.5	119.9	117.2	181.1	171.8	34.9	34.5
O00161	Synaptosomal-associated protein 23 OS=Homo sapiens GN=SNAP23 PE=1 SV=1	91	26	49.0	106.7	121.1	140.3	170.0	53.3	38.8
O00165	HCLS1-associated protein X-1 OS=Homo sapiens GN=HAX1 PE=1 SV=2	57	16	231.6	244.8	190.5	42.1	19.3	13.2	8.5
O00170	AH receptor-interacting protein OS=Homo sapiens GN=AIP PE=1 SV=2	54	19	145.1	108.6	130.7	118.9	72.5	113.2	71.7
O00178	GTP-binding protein 1 OS=Homo sapiens GN=GTPBP1 PE=1 SV=3	68	35	43.6	45.9	42.2	58.6	92.8	113.7	167.2
O00182	Galectin-9 OS=Homo sapiens GN=LGALS9 PE=1 SV=2	40	14	93.1	134.4	193.8	185.1	146.5	55.0	26.2
O00186	Syntaxin-binding protein 3 OS=Homo sapiens GN=STXBP3 PE=1 SV=2	60	39	77.2	115.8	140.6	175.6	184.2	53.4	35.7
O00193	Small acidic protein OS=Homo sapiens GN=SMAP PE=1 SV=1	30	8	104.0	95.8	81.1	103.5	83.7	80.1	80.6
O00203	AP-3 complex subunit beta-1 OS=Homo sapiens GN=AP3B1 PE=1 SV=3	29	37	114.0	87.3	98.7	100.8	87.2	112.3	115.7
O00214	Galectin-8 OS=Homo sapiens GN=LGALS8 PE=1 SV=4	48	15	52.9	94.3	210.7	153.4	109.8	82.6	30.7
O00231	26S proteasome non-ATPase regulatory subunit 11 OS=Homo sapiens GN=PSMD11 PE=1 SV=3	67	31	111.6	112.4	104.9	117.0	65.8	100.2	112.2
O00232	26S proteasome non-ATPase regulatory subunit 12 OS=Homo sapiens GN=PSMD12 PE=1 SV=3	67	39	85.4	103.7	119.4	100.6	75.2	164.9	111.0
O00233	26S proteasome non-ATPase regulatory subunit 9 OS=Homo sapiens GN=PSMD9 PE=1 SV=3	44	12	97.0	96.2	111.0	121.1	75.8	108.5	81.2
O00244	Copper transport protein ATOX1 OS=Homo sapiens GN=ATOX1 PE=1 SV=1	63	6	100.6	107.7	116.8	136.5	80.9	103.6	85.1
O00257	E3 SUMO-protein ligase CBX4 OS=Homo sapiens GN=CBX4 PE=1 SV=3	29	18	102.3	81.6	58.5	83.0	178.0	113.7	257.4
O00264	Membrane-associated progesterone receptor component 1 OS=Homo sapiens GN=PGRMC1 PE=1 SV=3	50	14	51.2	98.7	181.3	116.8	113.2	91.7	36.6
O00267	Transcription elongation factor SPT5 OS=Homo sapiens GN=SUPT5H PE=1 SV=1	45	44	142.9	96.9	96.6	126.0	97.5	101.3	90.5
O00273	DNA fragmentation factor subunit alpha OS=Homo sapiens GN=DFFA PE=1 SV=1	48	19	105.4	105.3	111.9	144.3	94.4	101.1	98.2
O00291	Huntingtin-interacting protein 1 OS=Homo sapiens GN=HIP1 PE=1 SV=5	36	40	107.9	171.4	194.9	177.1	113.4	26.8	15.2
O00299	Chloride intracellular channel protein 1 OS=Homo sapiens GN=CLIC1 PE=1 SV=4	71	19	86.8	86.9	134.7	133.3	57.5	196.8	72.9
O00303	Eukaryotic translation initiation factor 3 subunit F OS=Homo sapiens GN=EIF3F PE=1 SV=1	54	18	80.5	66.5	73.6	100.3	80.1	94.2	103.9
O00308	NEDD4-like E3 ubiquitin-protein ligase WWP2 OS=Homo sapiens GN=WWP2 PE=1 SV=2	22	18	66.2	73.5	115.3	137.0	182.1	120.5	126.1
O00311	Cell division cycle 7-related protein kinase OS=Homo sapiens GN=CDC7 PE=1 SV=1	23	14	136.7	100.0	76.9	151.7	150.9	111.6	170.0
O00330	Pyruvate dehydrogenase protein X component, mitochondrial OS=Homo sapiens GN=PDHX PE=1 SV=3	50	26	266.8	311.2	123.1	46.9	13.3	13.4	8.5
O00410	Importin-5 OS=Homo sapiens GN=IPO5 PE=1 SV=4	50	47	132.8	120.9	97.1	136.7	102.9	106.2	96.1
O00411	DNA-directed RNA polymerase, mitochondrial OS=Homo sapiens GN=POLRMT PE=1 SV=2	42	38	357.0	235.4	119.1	42.0	17.5	13.5	11.5
O00422	Histone deacetylase complex subunit SAP18 OS=Homo sapiens GN=SAP18 PE=1 SV=1	75	19	27.4	21.2	24.1	39.7	109.3	118.0	219.5
O00425	Insulin-like growth factor 2 mRNA-binding protein 3 OS=Homo sapiens GN=IGF2BP3 PE=1 SV=2	62	45	33.8	36.2	40.9	66.4	135.6	124.3	197.6
O00429	Dynamin-1-like protein OS=Homo sapiens GN=DNM1L PE=1 SV=2	59	42	126.2	113.0	107.4	129.0	95.5	90.8	94.6
O00442	RNA 3'-terminal phosphate cyclase OS=Homo sapiens GN=RTCA PE=1 SV=1	55	17	59.7	43.2	38.7	45.6	67.6	69.7	100.6
O00462	Beta-mannosidase OS=Homo sapiens GN=MANBA PE=2 SV=3	25	19	64.9	67.3	96.1	227.4	218.7	40.9	27.3
O00463	TNF receptor-associated factor 5 OS=Homo sapiens GN=TRAF5 PE=1 SV=2	23	11	101.8	104.7	101.6	124.3	85.6	92.5	73.6
O00471	Exocyst complex component 5 OS=Homo sapiens GN=EXOC5 PE=1 SV=1	35	31	101.8	92.6	110.9	121.4	111.1	65.0	64.7
O00483	Cytochrome c oxidase subunit NDUFA4 OS=Homo sapiens GN=NDUFA4 PE=1 SV=1	42	6	302.8	299.0	139.1	49.7	22.9	10.5	7.4
O00487	26S proteasome non-ATPase regulatory subunit 14 OS=Homo sapiens GN=PSMD14 PE=1 SV=1	57	18	114.0	74.8	113.8	110.8	66.4	129.6	90.9
O00505	Importin subunit alpha-4 OS=Homo sapiens GN=KPNA3 PE=1 SV=2	26	13	87.1	71.5	90.6	95.3	66.5	82.2	78.0
O00541	Pescadillo homolog OS=Homo sapiens GN=PES1 PE=1 SV=1	44	28	92.1	74.3	64.3	88.0	120.9	109.2	184.1
O00560	Syntenin-1 OS=Homo sapiens GN=SDCBP PE=1 SV=1	70	12	76.7	101.8	102.6	167.9	198.5	47.1	71.7
O00566	U3 small nucleolar ribonucleoprotein protein MPP10 OS=Homo sapiens GN=MPHOSPH10 PE=1 SV=2	46	33	46.5	28.4	45.2	48.8	73.6	142.5	166.2
O00567	Nucleolar protein 56 OS=Homo sapiens GN=NOP56 PE=1 SV=4	62	39	73.4	49.9	66.2	77.5	101.5	117.2	122.7
O00571	ATP-dependent RNA helicase DDX3X OS=Homo sapiens GN=DDX3X PE=1 SV=3	65	55	79.7	64.4	70.4	87.7	115.5	145.9	147.6
O00584	Ribonuclease T2 OS=Homo sapiens GN=RNASET2 PE=1 SV=2	37	10	52.7	88.6	173.5	208.6	198.3	44.3	23.0
O00592	Podocalyxin OS=Homo sapiens GN=PODXL PE=1 SV=2	13	5	29.9	45.4	48.9	81.7	189.0	73.3	157.1
O00629	Importin subunit alpha-3 OS=Homo sapiens GN=KPNA4 PE=1 SV=1	30	15	108.8	102.3	115.3	126.4	89.1	118.5	97.3
O00743	Serine/threonine-protein phosphatase 6 catalytic subunit OS=Homo sapiens GN=PPP6C PE=1 SV=1	47	13	172.8	107.2	122.5	126.2	89.2	103.3	94.9
O00746	Nucleoside diphosphate kinase, mitochondrial OS=Homo sapiens GN=NME4 PE=1 SV=1	53	11	311.5	314.0	157.4	58.4	13.3	13.7	9.7
O00750	Phosphatidylinositol 4-phosphate 3-kinase C2 domain-containing subunit beta OS=Homo sapiens GN=PIK3C2B PE=1 SV=2	12	18	81.2	117.3	97.3	176.8	160.7	68.0	142.9
O00754	Lysosomal alpha-mannosidase OS=Homo sapiens GN=MAN2B1 PE=1 SV=3	30	27	43.1	93.6	228.7	208.6	145.8	69.3	26.5
O00764	Pyridoxal kinase OS=Homo sapiens GN=PDXK PE=1 SV=1	30	7	110.0	141.4	129.3	176.8	93.4	126.3	92.6
O00767	Acyl-CoA desaturase OS=Homo sapiens GN=SCD PE=1 SV=2	14	8	45.7	106.6	96.4	126.0	183.2	53.6	45.8
O14497	AT-rich interactive domain-containing protein 1A OS=Homo sapiens GN=ARID1A PE=1 SV=3	33	52	155.4	109.4	69.3	81.6	98.4	58.8	109.6
O14523	C2 domain-containing protein 2-like OS=Homo sapiens GN=C2CD2L PE=1 SV=3	52	25	70.2	99.3	92.6	140.6	210.1	47.6	49.0
O14526	F-BAR domain only protein 1 OS=Homo sapiens GN=FCHO1 PE=1 SV=2	21	16	97.8	144.5	94.1	173.1	190.8	68.2	121.0
O14530	Thioredoxin domain-containing protein 9 OS=Homo sapiens GN=TXNDC9 PE=1 SV=2	48	12	111.5	118.5	154.7	135.0	52.0	165.5	76.9
O14562	Ubiquitin domain-containing protein UBFD1 OS=Homo sapiens GN=UBFD1 PE=1 SV=2	48	13	109.5	124.0	90.6	142.7	141.0	73.8	119.9
O14578	Citron Rho-interacting kinase OS=Homo sapiens GN=CIT PE=1 SV=2	52	107	80.4	110.7	93.9	82.5	115.1	94.0	145.8
O14579	Coatomer subunit epsilon OS=Homo sapiens GN=COPE PE=1 SV=3	58	18	41.7	92.4	197.3	143.5	40.7	139.6	70.9
O14617	AP-3 complex subunit delta-1 OS=Homo sapiens GN=AP3D1 PE=1 SV=1	37	35	70.4	69.0	112.8	92.3	76.2	173.1	122.8
O14618	Copper chaperone for superoxide dismutase OS=Homo sapiens GN=CCS PE=1 SV=1	40	10	115.6	122.2	109.9	166.1	120.2	68.1	85.2
O14639	Actin-binding LIM protein 1 OS=Homo sapiens GN=ABLIM1 PE=1 SV=3	61	41	91.7	154.3	177.9	173.2	121.0	38.8	36.2
O14641	Segment polarity protein dishevelled homolog DVL-2 OS=Homo sapiens GN=DVL2 PE=1 SV=1	30	17	105.9	90.0	118.6	105.5	53.7	111.3	82.9
O14646	Chromodomain-helicase-DNA-binding protein 1 OS=Homo sapiens GN=CHD1 PE=1 SV=2	40	70	105.2	76.8	95.3	100.0	76.1	121.9	130.2
O14653	Golgi SNAP receptor complex member 2 OS=Homo sapiens GN=GOSR2 PE=1 SV=2	53	10	68.9	120.3	204.2	168.6	96.0	95.9	43.4
O14656	Torsin-1A OS=Homo sapiens GN=TOR1A PE=1 SV=1	28	11	57.1	100.8	142.8	138.4	130.5	77.2	33.1
O14662	Syntaxin-16 OS=Homo sapiens GN=STX16 PE=1 SV=3	39	14	28.6	65.6	94.7	108.9	129.0	102.1	93.3
O14672	Disintegrin and metalloproteinase domain-containing protein 10 OS=Homo sapiens GN=ADAM10 PE=1 SV=1	50	37	68.9	103.7	165.5	179.9	155.1	76.8	31.0
O14681	Etoposide-induced protein 2.4 homolog OS=Homo sapiens GN=EI24 PE=1 SV=4	16	7	65.5	130.4	175.9	187.7	176.2	100.3	41.8
O14683	Tumor protein p53-inducible protein 11 OS=Homo sapiens GN=TP53I11 PE=1 SV=2	24	7	57.1	94.9	212.8	144.4	97.9	113.6	32.0
O14733	Dual specificity mitogen-activated protein kinase kinase 7 OS=Homo sapiens GN=MAP2K7 PE=1 SV=2	42	14	162.9	108.6	121.1	90.7	92.1	99.8	93.3
O14734	Acyl-coenzyme A thioesterase 8 OS=Homo sapiens GN=ACOT8 PE=1 SV=1	40	14	99.1	95.3	177.0	188.8	123.0	36.4	12.4
O14744	Protein arginine N-methyltransferase 5 OS=Homo sapiens GN=PRMT5 PE=1 SV=4	39	29	78.5	78.6	80.1	97.2	75.9	98.5	132.8
O14745	Na(+)/H(+) exchange regulatory cofactor NHE-RF1 OS=Homo sapiens GN=SLC9A3R1 PE=1 SV=4	73	34	104.0	125.5	149.3	165.2	121.0	86.6	70.7
O14757	Serine/threonine-protein kinase Chk1 OS=Homo sapiens GN=CHEK1 PE=1 SV=2	37	20	116.1	95.5	77.1	127.9	159.6	91.0	134.4
O14763	Tumor necrosis factor receptor superfamily member 10B OS=Homo sapiens GN=TNFRSF10B PE=1 SV=2	20	7	60.6	134.4	141.3	211.6	246.7	43.2	52.5
O14773	Tripeptidyl-peptidase 1 OS=Homo sapiens GN=TPP1 PE=1 SV=2	15	6	34.6	76.0	289.3	194.7	120.7	85.3	26.5
O14776	Transcription elongation regulator 1 OS=Homo sapiens GN=TCERG1 PE=1 SV=2	42	63	39.2	43.1	54.1	75.3	115.9	148.1	152.8
O14777	Kinetochore protein NDC80 homolog OS=Homo sapiens GN=NDC80 PE=1 SV=1	51	31	103.5	104.2	80.7	121.3	152.4	81.7	196.7
O14802	DNA-directed RNA polymerase III subunit RPC1 OS=Homo sapiens GN=POLR3A PE=1 SV=2	35	43	95.2	66.4	70.0	84.4	91.3	111.6	157.3
O14818	Proteasome subunit alpha type-7 OS=Homo sapiens GN=PSMA7 PE=1 SV=1	74	22	143.9	63.8	83.1	112.5	53.3	106.5	107.1
O14828	Secretory carrier-associated membrane protein 3 OS=Homo sapiens GN=SCAMP3 PE=1 SV=3	48	20	53.0	63.7	88.5	129.4	197.8	108.1	169.2
O14832	Phytanoyl-CoA dioxygenase, peroxisomal OS=Homo sapiens GN=PHYH PE=1 SV=1	35	15	49.6	80.0	110.4	115.4	126.2	46.6	39.5
O14893	Gem-associated protein 2 OS=Homo sapiens GN=GEMIN2 PE=1 SV=1	29	10	64.9	64.1	69.0	98.3	145.1	167.7	275.6
O14920	Inhibitor of nuclear factor kappa-B kinase subunit beta OS=Homo sapiens GN=IKBKB PE=1 SV=1	32	21	133.5	130.3	114.3	162.9	125.3	101.0	99.1
O14929	Histone acetyltransferase type B catalytic subunit OS=Homo sapiens GN=HAT1 PE=1 SV=1	42	17	92.2	89.3	108.4	134.4	78.0	175.4	96.6
O14933	Ubiquitin/ISG15-conjugating enzyme E2 L6 OS=Homo sapiens GN=UBE2L6 PE=1 SV=4	32	5	92.2	62.3	73.2	72.7	81.7	178.0	143.9
O14949	Cytochrome b-c1 complex subunit 8 OS=Homo sapiens GN=UQCRQ PE=1 SV=4	48	6	303.9	270.2	127.2	41.0	13.4	7.6	3.1
O14950	Myosin regulatory light chain 12B OS=Homo sapiens GN=MYL12B PE=1 SV=2	56	11	58.6	72.7	93.8	78.4	52.0	62.8	131.4
O14964	Hepatocyte growth factor-regulated tyrosine kinase substrate OS=Homo sapiens GN=HGS PE=1 SV=1	32	28	142.7	93.0	146.8	150.3	87.3	111.5	73.8
O14965	Aurora kinase A OS=Homo sapiens GN=AURKA PE=1 SV=2	55	20	80.2	114.4	98.8	92.3	100.2	83.9	91.1
O14966	Ras-related protein Rab-7L1 OS=Homo sapiens GN=RAB29 PE=1 SV=1	66	11	110.7	103.0	121.0	144.0	168.3	50.0	45.7
O14967	Calmegin OS=Homo sapiens GN=CLGN PE=1 SV=1	22	12	56.8	96.2	146.2	134.4	173.7	91.4	42.3
O14972	Down syndrome critical region protein 3 OS=Homo sapiens GN=DSCR3 PE=2 SV=1	24	7	99.1	109.7	114.1	185.0	173.5	80.3	112.7
O14974	Protein phosphatase 1 regulatory subunit 12A OS=Homo sapiens GN=PPP1R12A PE=1 SV=1	48	61	85.3	85.9	106.8	103.8	86.8	79.5	105.3
O14975	Very long-chain acyl-CoA synthetase OS=Homo sapiens GN=SLC27A2 PE=1 SV=2	23	13	100.5	96.5	117.8	198.3	234.2	90.9	63.0
O14976	Cyclin-G-associated kinase OS=Homo sapiens GN=GAK PE=1 SV=2	36	42	129.3	128.4	120.3	151.4	108.1	80.0	94.0
O14979	Heterogeneous nuclear ribonucleoprotein D-like OS=Homo sapiens GN=HNRNPDL PE=1 SV=3	60	32	24.3	18.4	31.5	45.5	81.1	193.2	175.2
O14980	Exportin-1 OS=Homo sapiens GN=XPO1 PE=1 SV=1	35	34	106.1	97.0	101.2	123.7	83.0	114.5	90.1
O15014	Zinc finger protein 609 OS=Homo sapiens GN=ZNF609 PE=1 SV=2	26	27	57.0	73.4	45.1	64.9	191.7	92.1	197.9
O15020	Spectrin beta chain, non-erythrocytic 2 OS=Homo sapiens GN=SPTBN2 PE=1 SV=3	44	100	101.4	136.1	127.2	160.3	133.0	59.7	77.7
O15027	Protein transport protein Sec16A OS=Homo sapiens GN=SEC16A PE=1 SV=3	36	53	107.5	130.4	125.5	147.7	110.7	67.4	94.9
O15042	U2 snRNP-associated SURP motif-containing protein OS=Homo sapiens GN=U2SURP PE=1 SV=2	53	57	42.4	29.6	41.0	59.1	73.9	190.2	161.5
O15056	Synaptojanin-2 OS=Homo sapiens GN=SYNJ2 PE=1 SV=3	17	21	78.6	76.0	78.9	99.3	148.1	94.8	205.1
O15067	Phosphoribosylformylglycinamidine synthase OS=Homo sapiens GN=PFAS PE=1 SV=4	46	50	143.0	101.8	119.9	135.1	81.4	120.9	84.6
O15078	Centrosomal protein of 290 kDa OS=Homo sapiens GN=CEP290 PE=1 SV=2	35	88	110.1	93.3	61.4	90.3	169.3	95.7	201.4
O15084	Serine/threonine-protein phosphatase 6 regulatory ankyrin repeat subunit A OS=Homo sapiens GN=ANKRD28 PE=1 SV=5	26	26	100.4	79.9	82.3	97.8	66.9	86.2	130.7
O15111	Inhibitor of nuclear factor kappa-B kinase subunit alpha OS=Homo sapiens GN=CHUK PE=1 SV=2	34	26	168.9	104.2	105.1	123.5	91.9	89.8	76.3
O15117	FYN-binding protein OS=Homo sapiens GN=FYB PE=1 SV=2	61	45	53.5	58.6	78.1	82.8	120.4	115.4	133.1
O15118	Niemann-Pick C1 protein OS=Homo sapiens GN=NPC1 PE=1 SV=2	9	13	57.6	71.3	149.8	180.3	177.1	73.7	39.7
O15126	Secretory carrier-associated membrane protein 1 OS=Homo sapiens GN=SCAMP1 PE=1 SV=2	40	13	39.3	45.6	64.4	95.2	158.5	88.2	134.0
O15127	Secretory carrier-associated membrane protein 2 OS=Homo sapiens GN=SCAMP2 PE=1 SV=2	20	11	35.0	76.0	119.0	128.9	137.5	188.8	146.2
O15143	Actin-related protein 2/3 complex subunit 1B OS=Homo sapiens GN=ARPC1B PE=1 SV=3	42	19	122.7	120.3	127.6	128.3	104.1	130.4	125.6
O15144	Actin-related protein 2/3 complex subunit 2 OS=Homo sapiens GN=ARPC2 PE=1 SV=1	46	20	91.7	112.1	125.3	129.0	89.6	116.7	106.1
O15145	Actin-related protein 2/3 complex subunit 3 OS=Homo sapiens GN=ARPC3 PE=1 SV=3	46	9	133.9	93.2	112.0	130.6	107.8	91.5	91.7
O15160	DNA-directed RNA polymerases I and III subunit RPAC1 OS=Homo sapiens GN=POLR1C PE=1 SV=1	43	14	83.8	85.5	117.7	101.2	71.9	135.1	97.1
O15162	Phospholipid scramblase 1 OS=Homo sapiens GN=PLSCR1 PE=1 SV=1	27	9	85.6	62.8	93.6	312.8	282.0	89.1	29.7
O15182	Centrin-3 OS=Homo sapiens GN=CETN3 PE=1 SV=2	35	10	109.0	108.7	103.0	101.3	113.8	62.3	98.3
O15212	Prefoldin subunit 6 OS=Homo sapiens GN=PFDN6 PE=1 SV=1	74	18	89.9	83.2	121.4	114.1	85.3	138.5	91.5
O15213	WD repeat-containing protein 46 OS=Homo sapiens GN=WDR46 PE=1 SV=3	36	21	54.0	36.9	55.0	53.3	68.6	185.1	145.6
O15226	NF-kappa-B-repressing factor OS=Homo sapiens GN=NKRF PE=1 SV=2	50	38	57.8	33.9	37.1	56.9	124.0	127.8	206.5
O15228	Dihydroxyacetone phosphate acyltransferase OS=Homo sapiens GN=GNPAT PE=1 SV=1	38	26	90.1	110.9	166.3	190.7	182.6	37.2	17.4
O15234	Protein CASC3 OS=Homo sapiens GN=CASC3 PE=1 SV=2	32	19	32.8	40.7	54.0	54.5	87.1	131.6	143.6
O15254	Peroxisomal acyl-coenzyme A oxidase 3 OS=Homo sapiens GN=ACOX3 PE=1 SV=2	34	22	85.6	111.1	197.5	172.1	129.7	39.9	14.0
O15258	Protein RER1 OS=Homo sapiens GN=RER1 PE=1 SV=1	30	9	31.6	90.8	212.4	111.6	62.7	143.2	32.6
O15269	Serine palmitoyltransferase 1 OS=Homo sapiens GN=SPTLC1 PE=1 SV=1	45	27	84.6	104.7	138.7	156.3	162.7	76.4	40.3
O15270	Serine palmitoyltransferase 2 OS=Homo sapiens GN=SPTLC2 PE=1 SV=1	53	28	74.9	99.2	157.3	159.7	171.5	95.0	50.0
O15294	UDP-N-acetylglucosamine--peptide N-acetylglucosaminyltransferase 110 kDa subunit OS=Homo sapiens GN=OGT PE=1 SV=3	32	29	125.4	109.9	96.1	125.9	118.4	91.4	107.6
O15320	cTAGE family member 5 OS=Homo sapiens GN=CTAGE5 PE=1 SV=4	51	44	62.3	111.2	136.4	170.7	191.7	72.4	50.0
O15321	Transmembrane 9 superfamily member 1 OS=Homo sapiens GN=TM9SF1 PE=2 SV=2	23	14	84.1	148.9	180.8	166.1	167.1	72.1	59.5
O15347	High mobility group protein B3 OS=Homo sapiens GN=HMGB3 PE=1 SV=4	61	20	158.2	84.7	93.1	82.4	85.5	85.0	110.2
O15355	Protein phosphatase 1G OS=Homo sapiens GN=PPM1G PE=1 SV=1	56	32	116.3	94.3	122.3	124.6	80.9	131.6	86.5
O15371	Eukaryotic translation initiation factor 3 subunit D OS=Homo sapiens GN=EIF3D PE=1 SV=1	67	33	73.6	60.5	85.7	89.7	79.9	166.6	111.2
O15372	Eukaryotic translation initiation factor 3 subunit H OS=Homo sapiens GN=EIF3H PE=1 SV=1	61	26	88.9	79.7	69.4	102.0	106.6	102.4	136.4
O15379	Histone deacetylase 3 OS=Homo sapiens GN=HDAC3 PE=1 SV=2	23	8	123.3	90.1	105.8	138.9	109.8	116.7	183.8
O15382	Branched-chain-amino-acid aminotransferase, mitochondrial OS=Homo sapiens GN=BCAT2 PE=1 SV=2	39	15	274.7	234.6	134.2	37.2	9.0	9.4	3.5
O15397	Importin-8 OS=Homo sapiens GN=IPO8 PE=1 SV=2	20	18	154.0	139.3	110.8	151.0	109.0	104.7	110.0
O15400	Syntaxin-7 OS=Homo sapiens GN=STX7 PE=1 SV=4	57	16	41.9	63.8	97.6	141.4	214.4	107.2	135.7
O15439	Multidrug resistance-associated protein 4 OS=Homo sapiens GN=ABCC4 PE=1 SV=3	20	27	129.1	170.3	183.7	175.0	148.6	42.0	32.8
O15446	DNA-directed RNA polymerase I subunit RPA34 OS=Homo sapiens GN=CD3EAP PE=1 SV=1	68	23	71.5	54.6	59.8	69.5	114.6	114.1	169.5
O15498	Synaptobrevin homolog YKT6 OS=Homo sapiens GN=YKT6 PE=1 SV=1	53	12	145.6	120.6	126.5	141.7	129.5	74.3	81.7
O15504	Nucleoporin-like protein 2 OS=Homo sapiens GN=NUPL2 PE=1 SV=1	27	9	113.4	122.5	74.9	105.7	187.1	102.2	179.5
O15511	Actin-related protein 2/3 complex subunit 5 OS=Homo sapiens GN=ARPC5 PE=1 SV=3	85	14	119.0	109.5	104.2	148.6	126.3	93.3	145.9
O15514	DNA-directed RNA polymerase II subunit RPB4 OS=Homo sapiens GN=POLR2D PE=1 SV=1	34	5	114.8	96.4	107.1	147.1	109.4	78.3	110.5
O15530	3-phosphoinositide-dependent protein kinase 1 OS=Homo sapiens GN=PDPK1 PE=1 SV=1	46	19	82.7	92.2	84.5	116.9	150.9	63.3	87.7
O15533	Tapasin OS=Homo sapiens GN=TAPBP PE=1 SV=1	21	7	62.3	126.8	161.8	165.9	220.2	102.7	58.3
O43143	Pre-mRNA-splicing factor ATP-dependent RNA helicase DHX15 OS=Homo sapiens GN=DHX15 PE=1 SV=2	57	61	47.0	37.0	48.2	56.0	88.2	169.9	177.7
O43148	mRNA cap guanine-N7 methyltransferase OS=Homo sapiens GN=RNMT PE=1 SV=1	55	27	84.0	71.1	69.5	93.1	92.3	91.5	118.9
O43149	Zinc finger ZZ-type and EF-hand domain-containing protein 1 OS=Homo sapiens GN=ZZEF1 PE=1 SV=6	21	52	115.4	102.1	83.8	115.9	101.9	87.5	190.6
O43156	TELO2-interacting protein 1 homolog OS=Homo sapiens GN=TTI1 PE=1 SV=3	20	18	112.5	117.8	93.4	118.8	160.2	117.7	111.5
O43166	Signal-induced proliferation-associated 1-like protein 1 OS=Homo sapiens GN=SIPA1L1 PE=1 SV=4	40	70	86.7	130.2	161.7	152.7	135.9	62.2	64.8
O43172	U4/U6 small nuclear ribonucleoprotein Prp4 OS=Homo sapiens GN=PRPF4 PE=1 SV=2	63	33	44.0	37.8	47.4	61.2	88.4	137.4	141.4
O43175	D-3-phosphoglycerate dehydrogenase OS=Homo sapiens GN=PHGDH PE=1 SV=4	59	31	157.4	110.3	106.9	136.9	93.2	95.0	83.0
O43237	Cytoplasmic dynein 1 light intermediate chain 2 OS=Homo sapiens GN=DYNC1LI2 PE=1 SV=1	33	20	108.4	107.4	101.6	99.5	99.0	65.3	109.4
O43242	26S proteasome non-ATPase regulatory subunit 3 OS=Homo sapiens GN=PSMD3 PE=1 SV=2	67	42	99.4	105.4	108.8	107.6	71.1	116.0	109.5
O43251	RNA binding protein fox-1 homolog 2 OS=Homo sapiens GN=RBFOX2 PE=1 SV=3	17	5	34.7	29.1	38.5	71.2	134.4	92.7	176.4
O43252	Bifunctional 3'-phosphoadenosine 5'-phosphosulfate synthase 1 OS=Homo sapiens GN=PAPSS1 PE=1 SV=2	39	23	106.1	97.7	80.0	115.1	85.5	80.1	91.4
O43264	Centromere/kinetochore protein zw10 homolog OS=Homo sapiens GN=ZW10 PE=1 SV=3	52	43	74.9	100.1	117.3	152.8	175.6	80.1	66.4
O43278	Kunitz-type protease inhibitor 1 OS=Homo sapiens GN=SPINT1 PE=1 SV=2	30	17	75.4	118.2	137.1	141.0	164.4	104.7	78.6
O43290	U4/U6.U5 tri-snRNP-associated protein 1 OS=Homo sapiens GN=SART1 PE=1 SV=1	71	74	35.6	27.4	42.9	59.4	103.1	175.4	171.9
O43303	Centriolar coiled-coil protein of 110 kDa OS=Homo sapiens GN=CCP110 PE=1 SV=3	39	32	114.5	93.6	76.4	78.7	130.2	97.7	181.8
O43314	Inositol hexakisphosphate and diphosphoinositol-pentakisphosphate kinase 2 OS=Homo sapiens GN=PPIP5K2 PE=1 SV=3	33	38	106.6	83.0	80.5	98.3	102.5	100.8	134.0
O43318	Mitogen-activated protein kinase kinase kinase 7 OS=Homo sapiens GN=MAP3K7 PE=1 SV=1	28	12	105.0	111.0	105.3	191.1	157.2	112.0	128.2
O43324	Eukaryotic translation elongation factor 1 epsilon-1 OS=Homo sapiens GN=EEF1E1 PE=1 SV=1	53	11	146.8	91.8	91.9	114.7	88.0	113.9	202.8
O43379	WD repeat-containing protein 62 OS=Homo sapiens GN=WDR62 PE=1 SV=4	25	32	127.5	109.5	117.6	123.0	103.0	104.9	128.3
O43390	Heterogeneous nuclear ribonucleoprotein R OS=Homo sapiens GN=HNRNPR PE=1 SV=1	56	48	25.3	25.4	31.4	47.4	92.3	143.8	174.0
O43395	U4/U6 small nuclear ribonucleoprotein Prp3 OS=Homo sapiens GN=PRPF3 PE=1 SV=2	51	43	39.6	32.3	44.2	57.8	93.6	156.4	160.6
O43396	Thioredoxin-like protein 1 OS=Homo sapiens GN=TXNL1 PE=1 SV=3	70	19	114.4	112.6	138.9	138.3	84.6	143.3	81.4
O43399	Tumor protein D54 OS=Homo sapiens GN=TPD52L2 PE=1 SV=2	83	21	108.8	117.0	144.7	178.7	114.6	101.1	78.2
O43402	ER membrane protein complex subunit 8 OS=Homo sapiens GN=EMC8 PE=1 SV=1	54	12	75.8	95.1	149.3	193.3	181.6	75.1	34.4
O43414	ERI1 exoribonuclease 3 OS=Homo sapiens GN=ERI3 PE=1 SV=2	22	6	54.2	61.9	50.9	68.1	139.4	92.7	160.3
O43426	Synaptojanin-1 OS=Homo sapiens GN=SYNJ1 PE=1 SV=2	29	36	60.7	61.1	70.7	90.7	92.4	102.2	145.0
O43427	Acidic fibroblast growth factor intracellular-binding protein OS=Homo sapiens GN=FIBP PE=1 SV=3	31	11	111.6	100.4	126.0	131.9	115.4	86.4	77.1
O43432	Eukaryotic translation initiation factor 4 gamma 3 OS=Homo sapiens GN=EIF4G3 PE=1 SV=2	39	76	54.3	58.5	49.1	73.0	143.1	111.1	147.2
O43447	Peptidyl-prolyl cis-trans isomerase H OS=Homo sapiens GN=PPIH PE=1 SV=1	79	18	73.0	70.4	74.4	92.4	113.3	123.2	154.6
O43464	Serine protease HTRA2, mitochondrial OS=Homo sapiens GN=HTRA2 PE=1 SV=2	45	17	116.0	318.2	122.1	59.7	42.4	21.2	12.3
O43488	Aflatoxin B1 aldehyde reductase member 2 OS=Homo sapiens GN=AKR7A2 PE=1 SV=3	42	16	79.4	60.8	49.5	43.0	33.8	39.0	44.8
O43491	Band 4.1-like protein 2 OS=Homo sapiens GN=EPB41L2 PE=1 SV=1	65	76	84.1	120.2	162.2	176.1	153.4	44.0	24.9
O43493	Trans-Golgi network integral membrane protein 2 OS=Homo sapiens GN=TGOLN2 PE=1 SV=2	58	35	62.4	105.0	131.0	171.0	210.4	71.9	90.6
O43516	WAS/WASL-interacting protein family member 1 OS=Homo sapiens GN=WIPF1 PE=1 SV=3	58	16	64.0	88.5	119.6	118.0	184.7	110.4	187.2
O43566	Regulator of G-protein signaling 14 OS=Homo sapiens GN=RGS14 PE=1 SV=4	48	20	117.1	118.5	106.6	154.0	171.7	79.9	122.3
O43583	Density-regulated protein OS=Homo sapiens GN=DENR PE=1 SV=2	55	12	97.8	68.7	84.3	88.3	137.2	110.0	142.2
O43592	Exportin-T OS=Homo sapiens GN=XPOT PE=1 SV=2	24	19	152.5	150.3	131.2	127.0	81.5	143.5	99.1
O43598	2'-deoxynucleoside 5'-phosphate N-hydrolase 1 OS=Homo sapiens GN=DNPH1 PE=1 SV=1	41	6	82.4	137.9	144.4	159.6	96.4	130.9	104.9
O43615	Mitochondrial import inner membrane translocase subunit TIM44 OS=Homo sapiens GN=TIMM44 PE=1 SV=2	56	42	248.3	290.6	167.7	49.8	17.3	10.5	4.3
O43617	Trafficking protein particle complex subunit 3 OS=Homo sapiens GN=TRAPPC3 PE=1 SV=1	38	10	123.4	129.4	101.4	143.1	119.2	82.8	100.2
O43633	Charged multivesicular body protein 2a OS=Homo sapiens GN=CHMP2A PE=1 SV=1	36	15	84.5	77.0	80.5	121.3	108.5	88.4	107.7
O43639	Cytoplasmic protein NCK2 OS=Homo sapiens GN=NCK2 PE=1 SV=2	44	17	114.7	136.1	137.7	172.0	160.6	70.7	93.0
O43660	Pleiotropic regulator 1 OS=Homo sapiens GN=PLRG1 PE=1 SV=1	67	32	22.9	23.8	32.5	46.8	112.6	168.1	172.9
O43663	Protein regulator of cytokinesis 1 OS=Homo sapiens GN=PRC1 PE=1 SV=2	49	26	135.3	155.9	90.0	82.1	123.8	71.7	135.7
O43665	Regulator of G-protein signaling 10 OS=Homo sapiens GN=RGS10 PE=1 SV=2	41	8	123.0	107.3	76.7	159.6	130.4	75.7	96.4
O43670	BUB3-interacting and GLEBS motif-containing protein ZNF207 OS=Homo sapiens GN=ZNF207 PE=1 SV=1	19	11	26.3	23.1	50.8	46.7	61.0	242.5	143.2
O43681	ATPase ASNA1 OS=Homo sapiens GN=ASNA1 PE=1 SV=2	64	15	52.1	101.0	202.6	127.4	92.9	124.5	41.8
O43683	Mitotic checkpoint serine/threonine-protein kinase BUB1 OS=Homo sapiens GN=BUB1 PE=1 SV=1	26	25	132.2	99.8	100.4	134.9	107.2	75.8	95.7
O43684	Mitotic checkpoint protein BUB3 OS=Homo sapiens GN=BUB3 PE=1 SV=1	56	21	45.2	40.6	43.8	62.3	122.5	107.9	167.9
O43707	Alpha-actinin-4 OS=Homo sapiens GN=ACTN4 PE=1 SV=2	67	71	94.4	124.5	170.5	125.0	80.6	82.3	48.7
O43709	Probable 18S rRNA (guanine-N(7))-methyltransferase OS=Homo sapiens GN=WBSCR22 PE=1 SV=2	32	8	42.4	63.6	103.0	88.2	60.0	247.9	146.4
O43719	HIV Tat-specific factor 1 OS=Homo sapiens GN=HTATSF1 PE=1 SV=1	45	44	91.0	73.8	99.9	94.7	62.2	138.1	117.9
O43736	Integral membrane protein 2A OS=Homo sapiens GN=ITM2A PE=1 SV=2	46	16	69.9	95.7	141.8	192.5	231.9	90.8	73.8
O43747	AP-1 complex subunit gamma-1 OS=Homo sapiens GN=AP1G1 PE=1 SV=5	36	31	85.2	78.9	107.3	110.1	106.3	127.7	103.2
O43752	Syntaxin-6 OS=Homo sapiens GN=STX6 PE=1 SV=1	48	15	29.9	62.3	99.2	75.1	133.4	122.7	107.8
O43765	Small glutamine-rich tetratricopeptide repeat-containing protein alpha OS=Homo sapiens GN=SGTA PE=1 SV=1	42	17	108.2	120.1	95.9	146.4	114.9	79.4	95.1
O43768	Alpha-endosulfine OS=Homo sapiens GN=ENSA PE=1 SV=1	90	16	106.0	106.2	102.1	145.0	118.0	94.5	119.8
O43772	Mitochondrial carnitine/acylcarnitine carrier protein OS=Homo sapiens GN=SLC25A20 PE=1 SV=1	52	17	264.3	248.0	120.2	49.7	37.2	24.4	29.5
O43776	Asparagine--tRNA ligase, cytoplasmic OS=Homo sapiens GN=NARS PE=1 SV=1	51	37	53.1	48.4	65.3	57.0	57.3	127.4	124.0
O43795	Unconventional myosin-Ib OS=Homo sapiens GN=MYO1B PE=1 SV=3	50	63	97.7	140.1	176.6	180.6	162.0	44.7	22.6
O43809	Cleavage and polyadenylation specificity factor subunit 5 OS=Homo sapiens GN=NUDT21 PE=1 SV=1	45	16	30.5	25.0	42.9	45.0	73.0	233.0	152.5
O43813	LanC-like protein 1 OS=Homo sapiens GN=LANCL1 PE=1 SV=1	34	15	104.9	125.7	148.6	156.8	99.4	152.8	98.3
O43815	Striatin OS=Homo sapiens GN=STRN PE=1 SV=4	48	29	71.5	115.9	115.3	143.6	208.2	63.8	66.8
O43818	U3 small nucleolar RNA-interacting protein 2 OS=Homo sapiens GN=RRP9 PE=1 SV=1	40	21	67.7	46.6	53.3	69.9	97.0	126.4	142.1
O43819	Protein SCO2 homolog, mitochondrial OS=Homo sapiens GN=SCO2 PE=1 SV=3	32	7	335.0	253.3	149.7	42.0	15.7	7.1	7.4
O43823	A-kinase anchor protein 8 OS=Homo sapiens GN=AKAP8 PE=1 SV=1	41	26	52.7	52.5	53.2	84.2	117.2	98.6	188.2
O43847	Nardilysin OS=Homo sapiens GN=NRD1 PE=1 SV=2	28	33	84.2	95.0	116.4	127.2	79.8	124.8	84.4
O43852	Calumenin OS=Homo sapiens GN=CALU PE=1 SV=2	44	19	52.9	89.1	213.2	129.7	94.5	104.6	26.2
O43861	Probable phospholipid-transporting ATPase IIB OS=Homo sapiens GN=ATP9B PE=2 SV=4	28	28	59.5	83.9	87.8	146.9	256.2	106.7	171.7
O43865	Adenosylhomocysteinase 2 OS=Homo sapiens GN=AHCYL1 PE=1 SV=2	46	28	130.3	114.7	96.4	169.9	144.0	103.6	121.3
O43909	Exostosin-like 3 OS=Homo sapiens GN=EXTL3 PE=1 SV=1	24	18	91.5	129.0	159.1	153.7	119.6	55.1	58.5
O43933	Peroxisome biogenesis factor 1 OS=Homo sapiens GN=PEX1 PE=1 SV=1	23	35	81.0	127.3	212.3	183.0	122.9	63.7	39.4
O60216	Double-strand-break repair protein rad21 homolog OS=Homo sapiens GN=RAD21 PE=1 SV=2	34	20	128.6	102.2	77.3	86.6	152.1	87.4	156.5
O60231	Putative pre-mRNA-splicing factor ATP-dependent RNA helicase DHX16 OS=Homo sapiens GN=DHX16 PE=1 SV=2	49	56	46.2	41.6	44.2	66.0	91.7	106.4	160.2
O60234	Glia maturation factor gamma OS=Homo sapiens GN=GMFG PE=1 SV=1	73	13	107.2	98.2	98.7	121.0	80.9	87.9	73.2
O60244	Mediator of RNA polymerase II transcription subunit 14 OS=Homo sapiens GN=MED14 PE=1 SV=2	27	36	44.3	56.1	50.6	76.5	176.6	161.3	206.2
O60256	Phosphoribosyl pyrophosphate synthase-associated protein 2 OS=Homo sapiens GN=PRPSAP2 PE=1 SV=1	52	19	127.5	79.1	96.4	109.9	88.2	95.8	92.2
O60264	SWI/SNF-related matrix-associated actin-dependent regulator of chromatin subfamily A member 5 OS=Homo sapiens GN=SMARCA5 PE=1 SV=1	46	55	189.8	122.8	85.2	77.6	85.0	61.2	85.2
O60271	C-Jun-amino-terminal kinase-interacting protein 4 OS=Homo sapiens GN=SPAG9 PE=1 SV=4	38	47	93.3	100.1	103.9	117.6	101.9	81.6	82.2
O60287	Nucleolar pre-ribosomal-associated protein 1 OS=Homo sapiens GN=URB1 PE=1 SV=4	15	29	99.6	87.0	57.5	81.8	157.4	129.2	235.7
O60293	Zinc finger C3H1 domain-containing protein OS=Homo sapiens GN=ZFC3H1 PE=1 SV=3	32	56	30.4	23.2	27.0	46.8	124.5	99.1	182.4
O60306	Intron-binding protein aquarius OS=Homo sapiens GN=AQR PE=1 SV=4	39	58	31.4	37.4	42.8	54.0	76.6	148.5	149.4
O60307	Microtubule-associated serine/threonine-protein kinase 3 OS=Homo sapiens GN=MAST3 PE=1 SV=2	28	29	46.8	39.8	59.1	52.5	67.6	180.1	149.0
O60313	Dynamin-like 120 kDa protein, mitochondrial OS=Homo sapiens GN=OPA1 PE=1 SV=3	54	59	312.2	256.7	133.6	66.2	33.2	20.8	20.3
O60333	Kinesin-like protein KIF1B OS=Homo sapiens GN=KIF1B PE=1 SV=5	23	35	164.5	110.4	106.1	160.8	124.5	113.2	110.0
O60341	Lysine-specific histone demethylase 1A OS=Homo sapiens GN=KDM1A PE=1 SV=2	59	37	111.1	79.6	91.3	86.4	79.1	121.9	117.3
O60343	TBC1 domain family member 4 OS=Homo sapiens GN=TBC1D4 PE=1 SV=2	26	33	116.9	87.2	93.1	115.1	86.1	81.5	99.7
O60427	Fatty acid desaturase 1 OS=Homo sapiens GN=FADS1 PE=1 SV=3	30	14	70.9	89.1	133.5	151.4	197.2	69.2	39.5
O60476	Mannosyl-oligosaccharide 1,2-alpha-mannosidase IB OS=Homo sapiens GN=MAN1A2 PE=1 SV=1	33	21	66.9	140.8	139.0	129.6	127.2	52.2	68.4
O60488	Long-chain-fatty-acid--CoA ligase 4 OS=Homo sapiens GN=ACSL4 PE=1 SV=2	51	36	156.3	184.7	178.1	101.0	67.2	49.6	26.1
O60493	Sorting nexin-3 OS=Homo sapiens GN=SNX3 PE=1 SV=3	80	13	108.8	88.3	138.5	132.1	84.7	95.0	60.9
O60496	Docking protein 2 OS=Homo sapiens GN=DOK2 PE=1 SV=2	40	16	126.1	127.0	146.1	131.9	109.9	98.8	96.8
O60499	Syntaxin-10 OS=Homo sapiens GN=STX10 PE=1 SV=1	39	7	45.4	66.3	112.3	86.5	104.9	113.2	94.9
O60502	Protein O-GlcNAcase OS=Homo sapiens GN=MGEA5 PE=1 SV=2	22	17	132.4	111.5	110.6	133.5	99.9	98.8	93.6
O60506	Heterogeneous nuclear ribonucleoprotein Q OS=Homo sapiens GN=SYNCRIP PE=1 SV=2	65	57	30.0	30.5	40.8	52.5	102.0	147.8	167.2
O60508	Pre-mRNA-processing factor 17 OS=Homo sapiens GN=CDC40 PE=1 SV=1	49	24	37.3	26.5	41.9	49.2	79.9	176.5	170.9
O60518	Ran-binding protein 6 OS=Homo sapiens GN=RANBP6 PE=1 SV=2	17	15	177.6	135.3	140.6	87.1	64.2	105.5	72.1
O60524	Nuclear export mediator factor NEMF OS=Homo sapiens GN=NEMF PE=1 SV=4	35	37	79.2	92.4	73.6	94.7	112.7	70.6	127.9
O60547	GDP-mannose 4,6 dehydratase OS=Homo sapiens GN=GMDS PE=1 SV=1	58	21	154.8	109.9	118.7	119.0	71.3	104.3	65.2
O60563	Cyclin-T1 OS=Homo sapiens GN=CCNT1 PE=1 SV=1	33	23	61.0	55.4	84.9	60.8	55.4	126.1	98.9
O60566	Mitotic checkpoint serine/threonine-protein kinase BUB1 beta OS=Homo sapiens GN=BUB1B PE=1 SV=3	38	37	125.0	133.5	121.8	138.4	130.0	94.4	135.5
O60568	Procollagen-lysine,2-oxoglutarate 5-dioxygenase 3 OS=Homo sapiens GN=PLOD3 PE=1 SV=1	33	24	113.3	84.5	147.2	149.9	141.7	63.7	23.4
O60573	Eukaryotic translation initiation factor 4E type 2 OS=Homo sapiens GN=EIF4E2 PE=1 SV=1	58	14	6.9	33.3	93.4	76.5	105.5	241.1	147.3
O60610	Protein diaphanous homolog 1 OS=Homo sapiens GN=DIAPH1 PE=1 SV=2	57	101	131.3	125.8	127.7	139.2	96.1	96.3	90.2
O60613	15 kDa selenoprotein OS=Homo sapiens GN=SEP15 PE=1 SV=3	35	7	65.8	95.9	142.2	212.2	221.9	83.1	48.0
O60645	Exocyst complex component 3 OS=Homo sapiens GN=EXOC3 PE=1 SV=2	37	27	97.3	152.6	147.9	157.1	159.2	73.5	60.5
O60664	Perilipin-3 OS=Homo sapiens GN=PLIN3 PE=1 SV=3	65	26	128.2	119.7	115.1	163.0	105.7	103.7	95.6
O60678	Protein arginine N-methyltransferase 3 OS=Homo sapiens GN=PRMT3 PE=1 SV=3	25	9	175.8	142.5	80.3	92.0	68.2	44.9	64.3
O60684	Importin subunit alpha-7 OS=Homo sapiens GN=KPNA6 PE=1 SV=1	34	23	196.7	93.5	124.7	121.2	77.9	113.9	78.5
O60711	Leupaxin OS=Homo sapiens GN=LPXN PE=1 SV=1	42	16	138.4	116.0	120.9	157.7	123.9	122.9	66.4
O60749	Sorting nexin-2 OS=Homo sapiens GN=SNX2 PE=1 SV=2	49	30	114.5	118.0	112.9	143.7	115.8	92.2	77.2
O60762	Dolichol-phosphate mannosyltransferase subunit 1 OS=Homo sapiens GN=DPM1 PE=1 SV=1	57	18	64.1	116.3	163.1	149.9	166.3	99.0	51.6
O60763	General vesicular transport factor p115 OS=Homo sapiens GN=USO1 PE=1 SV=2	46	42	125.3	132.1	131.7	148.9	90.4	82.9	79.6
O60825	6-phosphofructo-2-kinase/fructose-2,6-bisphosphatase 2 OS=Homo sapiens GN=PFKFB2 PE=1 SV=2	46	24	77.6	62.5	71.7	83.1	96.8	121.7	133.2
O60826	Coiled-coil domain-containing protein 22 OS=Homo sapiens GN=CCDC22 PE=1 SV=1	43	24	121.9	131.2	118.6	172.5	127.1	78.7	106.1
O60828	Polyglutamine-binding protein 1 OS=Homo sapiens GN=PQBP1 PE=1 SV=1	43	11	45.4	37.0	51.7	68.6	127.9	136.7	180.4
O60831	PRA1 family protein 2 OS=Homo sapiens GN=PRAF2 PE=1 SV=1	29	8	64.6	99.4	109.0	151.3	202.4	56.2	49.9
O60832	H/ACA ribonucleoprotein complex subunit 4 OS=Homo sapiens GN=DKC1 PE=1 SV=3	45	28	73.0	53.5	65.1	69.6	89.2	157.6	168.2
O60841	Eukaryotic translation initiation factor 5B OS=Homo sapiens GN=EIF5B PE=1 SV=4	50	78	85.9	77.6	86.2	85.6	74.6	113.2	142.0
O60861	Growth arrest-specific protein 7 OS=Homo sapiens GN=GAS7 PE=1 SV=3	44	24	82.7	122.8	145.0	184.1	175.2	57.7	50.0
O60869	Endothelial differentiation-related factor 1 OS=Homo sapiens GN=EDF1 PE=1 SV=1	84	30	40.5	33.3	54.2	69.3	98.3	174.3	134.1
O60870	DNA/RNA-binding protein KIN17 OS=Homo sapiens GN=KIN PE=1 SV=2	54	30	33.3	40.5	41.3	55.2	108.1	134.0	154.7
O60879	Protein diaphanous homolog 2 OS=Homo sapiens GN=DIAPH2 PE=1 SV=1	24	26	155.8	108.7	82.0	143.7	149.2	67.9	172.9
O60880	SH2 domain-containing protein 1A OS=Homo sapiens GN=SH2D1A PE=1 SV=1	61	8	89.9	73.4	107.9	151.9	138.3	128.3	109.2
O60884	DnaJ homolog subfamily A member 2 OS=Homo sapiens GN=DNAJA2 PE=1 SV=1	37	16	79.1	87.5	150.8	102.7	75.5	163.4	86.6
O60885	Bromodomain-containing protein 4 OS=Homo sapiens GN=BRD4 PE=1 SV=2	26	27	141.1	87.8	91.6	78.9	84.9	99.7	92.3
O60888	Protein CutA OS=Homo sapiens GN=CUTA PE=1 SV=2	23	3	139.4	135.1	117.2	188.2	97.3	109.7	109.3
O60906	Sphingomyelin phosphodiesterase 2 OS=Homo sapiens GN=SMPD2 PE=1 SV=2	18	8	62.8	90.3	163.8	133.0	115.8	84.0	33.4
O60911	Cathepsin L2 OS=Homo sapiens GN=CTSV PE=1 SV=2	29	8	52.0	86.9	142.1	257.1	249.3	53.4	38.8
O60925	Prefoldin subunit 1 OS=Homo sapiens GN=PFDN1 PE=1 SV=2	63	14	118.9	86.6	125.6	129.1	78.5	121.5	81.0
O60930	Ribonuclease H1 OS=Homo sapiens GN=RNASEH1 PE=1 SV=2	29	8	130.1	84.1	115.3	77.6	58.0	164.2	111.8
O60934	Nibrin OS=Homo sapiens GN=NBN PE=1 SV=1	49	31	74.5	77.4	63.9	69.4	72.2	72.9	94.4
O60942	mRNA-capping enzyme OS=Homo sapiens GN=RNGTT PE=1 SV=1	28	16	108.4	102.5	100.2	121.8	97.9	130.0	116.7
O75027	ATP-binding cassette sub-family B member 7, mitochondrial OS=Homo sapiens GN=ABCB7 PE=1 SV=2	34	29	230.3	237.4	114.8	51.1	24.1	18.5	23.0
O75037	Kinesin-like protein KIF21B OS=Homo sapiens GN=KIF21B PE=1 SV=2	25	28	90.8	86.4	65.2	121.2	100.6	69.3	141.4
O75044	SLIT-ROBO Rho GTPase-activating protein 2 OS=Homo sapiens GN=SRGAP2 PE=1 SV=2	32	32	104.5	98.2	97.6	143.9	174.4	102.8	156.6
O75054	Immunoglobulin superfamily member 3 OS=Homo sapiens GN=IGSF3 PE=2 SV=3	33	32	84.5	99.0	147.7	128.6	126.9	72.3	47.6
O75063	Glycosaminoglycan xylosylkinase OS=Homo sapiens GN=FAM20B PE=1 SV=1	33	13	108.8	110.6	206.9	164.5	130.0	99.7	64.8
O75083	WD repeat-containing protein 1 OS=Homo sapiens GN=WDR1 PE=1 SV=4	62	39	137.3	105.0	126.4	157.2	82.2	109.2	77.0
O75093	Slit homolog 1 protein OS=Homo sapiens GN=SLIT1 PE=2 SV=4	25	33	91.4	108.0	159.9	161.9	186.4	85.5	68.2
O75113	NEDD4-binding protein 1 OS=Homo sapiens GN=N4BP1 PE=1 SV=4	31	24	143.7	128.2	119.0	158.8	125.8	110.6	99.4
O75116	Rho-associated protein kinase 2 OS=Homo sapiens GN=ROCK2 PE=1 SV=4	35	48	151.0	114.7	148.4	122.5	108.3	97.3	89.2
O75122	CLIP-associating protein 2 OS=Homo sapiens GN=CLASP2 PE=1 SV=2	53	65	55.0	56.0	57.2	82.5	135.3	121.6	165.4
O75131	Copine-3 OS=Homo sapiens GN=CPNE3 PE=1 SV=1	46	22	125.5	110.2	129.1	142.9	90.6	133.3	89.0
O75143	Autophagy-related protein 13 OS=Homo sapiens GN=ATG13 PE=1 SV=1	16	7	69.7	176.8	110.5	189.7	152.3	95.4	72.1
O75146	Huntingtin-interacting protein 1-related protein OS=Homo sapiens GN=HIP1R PE=1 SV=2	43	42	123.4	150.5	141.4	186.8	135.0	49.3	68.5
O75150	E3 ubiquitin-protein ligase BRE1B OS=Homo sapiens GN=RNF40 PE=1 SV=4	54	73	61.7	54.3	65.2	79.8	117.9	144.7	131.0
O75152	Zinc finger CCCH domain-containing protein 11A OS=Homo sapiens GN=ZC3H11A PE=1 SV=3	63	62	39.7	31.5	39.8	58.6	113.8	128.8	182.6
O75153	Clustered mitochondria protein homolog OS=Homo sapiens GN=CLUH PE=1 SV=2	51	56	132.6	120.1	117.2	142.6	115.2	127.3	138.4
O75155	Cullin-associated NEDD8-dissociated protein 2 OS=Homo sapiens GN=CAND2 PE=1 SV=3	30	31	168.4	138.7	92.1	166.6	120.7	74.8	110.9
O75165	DnaJ homolog subfamily C member 13 OS=Homo sapiens GN=DNAJC13 PE=1 SV=5	42	97	36.3	52.8	91.5	124.1	196.8	144.1	112.4
O75170	Serine/threonine-protein phosphatase 6 regulatory subunit 2 OS=Homo sapiens GN=PPP6R2 PE=1 SV=2	40	26	64.9	93.1	104.2	104.0	64.6	78.9	88.0
O75175	CCR4-NOT transcription complex subunit 3 OS=Homo sapiens GN=CNOT3 PE=1 SV=1	35	33	42.5	49.8	64.2	85.0	156.2	147.1	139.5
O75179	Ankyrin repeat domain-containing protein 17 OS=Homo sapiens GN=ANKRD17 PE=1 SV=3	39	87	51.4	49.3	48.3	76.6	145.2	114.8	164.5
O75190	DnaJ homolog subfamily B member 6 OS=Homo sapiens GN=DNAJB6 PE=1 SV=2	32	10	97.3	72.2	99.2	77.1	191.9	175.2	194.4
O75191	Xylulose kinase OS=Homo sapiens GN=XYLB PE=1 SV=3	32	12	131.7	100.4	107.0	139.7	91.2	91.1	83.2
O75223	Gamma-glutamylcyclotransferase OS=Homo sapiens GN=GGCT PE=1 SV=1	68	18	118.2	101.0	106.1	143.9	112.2	88.7	94.5
O75306	NADH dehydrogenase [ubiquinone] iron-sulfur protein 2, mitochondrial OS=Homo sapiens GN=NDUFS2 PE=1 SV=2	49	21	213.6	340.6	174.4	53.9	13.7	10.5	3.0
O75312	Zinc finger protein ZPR1 OS=Homo sapiens GN=ZPR1 PE=1 SV=1	44	22	116.9	108.7	116.8	134.4	88.9	91.9	80.5
O75323	Protein NipSnap homolog 2 OS=Homo sapiens GN=GBAS PE=1 SV=1	43	19	224.2	205.5	113.1	57.2	56.0	16.0	12.6
O75330	Hyaluronan mediated motility receptor OS=Homo sapiens GN=HMMR PE=1 SV=2	62	54	45.2	44.1	40.8	63.0	149.5	94.8	170.5
O75340	Programmed cell death protein 6 OS=Homo sapiens GN=PDCD6 PE=1 SV=1	45	7	146.7	130.9	154.5	147.5	72.5	156.4	103.8
O75347	Tubulin-specific chaperone A OS=Homo sapiens GN=TBCA PE=1 SV=3	87	20	136.5	98.1	146.4	148.8	78.1	141.2	83.4
O75351	Vacuolar protein sorting-associated protein 4B OS=Homo sapiens GN=VPS4B PE=1 SV=2	50	26	108.4	127.8	142.1	137.9	115.2	106.7	111.2
O75367	Core histone macro-H2A.1 OS=Homo sapiens GN=H2AFY PE=1 SV=4	51	21	89.8	57.3	57.3	57.6	74.5	103.4	141.4
O75368	SH3 domain-binding glutamic acid-rich-like protein OS=Homo sapiens GN=SH3BGRL PE=1 SV=1	91	11	79.3	108.2	125.0	84.6	89.2	105.8	78.2
O75369	Filamin-B OS=Homo sapiens GN=FLNB PE=1 SV=2	71	180	99.4	129.2	167.1	142.2	90.7	79.0	55.2
O75376	Nuclear receptor corepressor 1 OS=Homo sapiens GN=NCOR1 PE=1 SV=2	36	69	80.8	70.3	79.9	95.8	92.3	101.6	141.0
O75381	Peroxisomal membrane protein PEX14 OS=Homo sapiens GN=PEX14 PE=1 SV=1	45	16	71.4	125.3	166.7	175.3	179.3	32.2	21.8
O75386	Tubby-related protein 3 OS=Homo sapiens GN=TULP3 PE=1 SV=2	24	13	96.1	143.5	126.3	204.4	217.4	50.2	62.5
O75390	Citrate synthase, mitochondrial OS=Homo sapiens GN=CS PE=1 SV=2	48	23	271.3	237.5	139.4	34.9	12.8	13.3	9.8
O75396	Vesicle-trafficking protein SEC22b OS=Homo sapiens GN=SEC22B PE=1 SV=4	56	15	87.9	110.6	136.6	159.9	168.1	63.1	45.6
O75400	Pre-mRNA-processing factor 40 homolog A OS=Homo sapiens GN=PRPF40A PE=1 SV=2	38	44	45.5	41.4	49.5	70.0	122.1	171.5	205.0
O75410	Transforming acidic coiled-coil-containing protein 1 OS=Homo sapiens GN=TACC1 PE=1 SV=2	59	48	104.7	129.0	136.7	159.2	124.9	38.8	30.0
O75427	Leucine-rich repeat and calponin homology domain-containing protein 4 OS=Homo sapiens GN=LRCH4 PE=1 SV=2	48	27	82.8	93.8	145.6	136.9	130.0	94.0	65.8
O75431	Metaxin-2 OS=Homo sapiens GN=MTX2 PE=1 SV=1	40	13	166.2	271.3	162.4	60.8	19.4	8.4	6.3
O75436	Vacuolar protein sorting-associated protein 26A OS=Homo sapiens GN=VPS26A PE=1 SV=2	40	13	126.5	121.6	129.4	158.1	121.9	121.4	108.0
O75439	Mitochondrial-processing peptidase subunit beta OS=Homo sapiens GN=PMPCB PE=1 SV=2	54	26	240.6	252.5	118.9	53.3	20.6	10.9	9.5
O75446	Histone deacetylase complex subunit SAP30 OS=Homo sapiens GN=SAP30 PE=1 SV=1	17	6	120.8	109.7	107.8	137.3	148.2	68.2	83.3
O75448	Mediator of RNA polymerase II transcription subunit 24 OS=Homo sapiens GN=MED24 PE=1 SV=1	29	23	56.8	44.4	48.2	91.4	180.6	169.7	212.7
O75449	Katanin p60 ATPase-containing subunit A1 OS=Homo sapiens GN=KATNA1 PE=1 SV=1	40	19	111.1	76.0	79.3	90.8	102.2	89.5	145.6
O75475	PC4 and SFRS1-interacting protein OS=Homo sapiens GN=PSIP1 PE=1 SV=1	66	36	126.3	68.3	71.9	49.5	67.3	88.3	106.8
O75477	Erlin-1 OS=Homo sapiens GN=ERLIN1 PE=1 SV=1	50	32	74.7	104.9	120.3	178.0	223.6	66.5	46.4
O75489	NADH dehydrogenase [ubiquinone] iron-sulfur protein 3, mitochondrial OS=Homo sapiens GN=NDUFS3 PE=1 SV=1	59	21	339.4	247.9	143.0	38.3	13.9	7.7	5.4
O75494	Serine/arginine-rich splicing factor 10 OS=Homo sapiens GN=SRSF10 PE=1 SV=1	47	19	34.1	23.3	42.3	49.5	94.3	184.7	177.2
O75503	Ceroid-lipofuscinosis neuronal protein 5 OS=Homo sapiens GN=CLN5 PE=1 SV=2	35	10	54.8	91.7	187.4	242.2	156.0	62.2	24.9
O75521	Enoyl-CoA delta isomerase 2, mitochondrial OS=Homo sapiens GN=ECI2 PE=1 SV=4	71	31	134.6	181.6	160.9	147.3	112.9	30.6	14.2
O75525	KH domain-containing, RNA-binding, signal transduction-associated protein 3 OS=Homo sapiens GN=KHDRBS3 PE=1 SV=1	33	13	21.6	21.4	30.0	41.0	68.4	152.0	159.2
O75531	Barrier-to-autointegration factor OS=Homo sapiens GN=BANF1 PE=1 SV=1	85	11	47.2	41.5	59.3	90.2	137.0	168.6	188.3
O75533	Splicing factor 3B subunit 1 OS=Homo sapiens GN=SF3B1 PE=1 SV=3	57	90	37.3	34.6	40.4	55.9	85.3	129.0	183.0
O75534	Cold shock domain-containing protein E1 OS=Homo sapiens GN=CSDE1 PE=1 SV=2	63	59	66.3	77.5	103.5	91.0	79.3	143.6	95.0
O75569	Interferon-inducible double-stranded RNA-dependent protein kinase activator A OS=Homo sapiens GN=PRKRA PE=1 SV=1	51	21	28.6	30.2	44.5	56.7	92.2	157.0	163.9
O75586	Mediator of RNA polymerase II transcription subunit 6 OS=Homo sapiens GN=MED6 PE=1 SV=2	29	9	32.5	36.5	35.0	57.4	154.4	76.6	155.6
O75592	E3 ubiquitin-protein ligase MYCBP2 OS=Homo sapiens GN=MYCBP2 PE=1 SV=3	26	107	57.7	54.1	46.0	68.3	119.0	104.1	212.2
O75607	Nucleoplasmin-3 OS=Homo sapiens GN=NPM3 PE=1 SV=3	48	7	60.6	38.0	68.8	65.4	59.5	163.0	114.8
O75608	Acyl-protein thioesterase 1 OS=Homo sapiens GN=LYPLA1 PE=1 SV=1	26	8	150.5	162.6	102.3	114.6	76.9	44.7	61.7
O75616	GTPase Era, mitochondrial OS=Homo sapiens GN=ERAL1 PE=1 SV=2	30	11	347.5	270.1	118.9	46.5	17.5	16.1	9.2
O75643	U5 small nuclear ribonucleoprotein 200 kDa helicase OS=Homo sapiens GN=SNRNP200 PE=1 SV=2	53	129	40.5	36.3	49.2	60.6	86.1	174.6	157.4
O75663	TIP41-like protein OS=Homo sapiens GN=TIPRL PE=1 SV=2	52	16	108.8	111.1	105.3	139.4	98.8	86.6	83.3
O75683	Surfeit locus protein 6 OS=Homo sapiens GN=SURF6 PE=1 SV=3	47	25	41.1	31.0	31.9	51.1	120.6	100.1	183.6
O75691	Small subunit processome component 20 homolog OS=Homo sapiens GN=UTP20 PE=1 SV=3	20	54	77.2	56.4	47.9	67.1	143.9	117.7	211.7
O75694	Nuclear pore complex protein Nup155 OS=Homo sapiens GN=NUP155 PE=1 SV=1	31	38	109.6	118.7	138.8	131.2	116.8	64.4	37.3
O75695	Protein XRP2 OS=Homo sapiens GN=RP2 PE=1 SV=4	43	18	83.0	113.5	163.7	173.1	151.1	63.4	36.5
O75717	WD repeat and HMG-box DNA-binding protein 1 OS=Homo sapiens GN=WDHD1 PE=1 SV=1	51	51	95.4	79.7	77.0	113.2	85.0	88.7	129.9
O75746	Calcium-binding mitochondrial carrier protein Aralar1 OS=Homo sapiens GN=SLC25A12 PE=1 SV=2	40	27	270.6	265.4	148.2	49.3	28.1	17.2	24.8
O75781	Paralemmin-1 OS=Homo sapiens GN=PALM PE=1 SV=2	49	25	72.7	129.0	134.1	145.3	149.7	40.1	21.9
O75787	Renin receptor OS=Homo sapiens GN=ATP6AP2 PE=1 SV=2	38	13	82.4	98.3	145.3	147.5	156.5	87.2	60.4
O75791	GRB2-related adapter protein 2 OS=Homo sapiens GN=GRAP2 PE=1 SV=1	64	15	83.4	127.1	197.0	140.6	81.4	167.7	86.2
O75792	Ribonuclease H2 subunit A OS=Homo sapiens GN=RNASEH2A PE=1 SV=2	55	21	92.6	80.6	118.1	119.9	91.8	161.7	119.5
O75794	Cell division cycle protein 123 homolog OS=Homo sapiens GN=CDC123 PE=1 SV=1	34	12	58.3	42.5	49.1	50.5	41.4	48.0	63.2
O75818	Ribonuclease P protein subunit p40 OS=Homo sapiens GN=RPP40 PE=1 SV=3	28	8	82.6	44.3	54.5	76.4	97.2	110.6	130.9
O75821	Eukaryotic translation initiation factor 3 subunit G OS=Homo sapiens GN=EIF3G PE=1 SV=2	60	27	131.6	122.6	103.0	87.2	94.2	98.7	114.4
O75822	Eukaryotic translation initiation factor 3 subunit J OS=Homo sapiens GN=EIF3J PE=1 SV=2	48	23	76.7	73.6	73.9	104.2	129.6	125.6	184.9
O75832	26S proteasome non-ATPase regulatory subunit 10 OS=Homo sapiens GN=PSMD10 PE=1 SV=1	41	11	77.5	88.1	113.6	140.8	53.7	153.1	81.1
O75844	CAAX prenyl protease 1 homolog OS=Homo sapiens GN=ZMPSTE24 PE=1 SV=2	21	14	74.3	113.5	110.5	155.9	204.6	62.8	53.1
O75874	Isocitrate dehydrogenase [NADP] cytoplasmic OS=Homo sapiens GN=IDH1 PE=1 SV=2	65	34	123.3	126.1	116.5	147.4	111.7	104.2	97.9
O75879	Glutamyl-tRNA(Gln) amidotransferase subunit B, mitochondrial OS=Homo sapiens GN=GATB PE=1 SV=1	41	22	299.4	277.8	103.8	55.6	13.4	12.5	8.2
O75880	Protein SCO1 homolog, mitochondrial OS=Homo sapiens GN=SCO1 PE=1 SV=1	36	10	231.0	271.9	134.3	61.7	16.7	12.9	9.7
O75882	Attractin OS=Homo sapiens GN=ATRN PE=1 SV=2	16	21	72.9	52.5	116.9	138.5	162.9	108.4	75.9
O75886	Signal transducing adapter molecule 2 OS=Homo sapiens GN=STAM2 PE=1 SV=1	26	13	70.5	86.8	72.6	106.9	96.8	50.3	62.9
O75909	Cyclin-K OS=Homo sapiens GN=CCNK PE=1 SV=2	26	12	39.6	40.9	51.4	71.0	167.0	154.6	209.4
O75915	PRA1 family protein 3 OS=Homo sapiens GN=ARL6IP5 PE=1 SV=1	32	7	73.6	114.0	132.7	166.4	165.6	69.9	46.1
O75934	Pre-mRNA-splicing factor SPF27 OS=Homo sapiens GN=BCAS2 PE=1 SV=1	79	21	34.7	29.2	33.0	56.6	126.4	138.1	210.7
O75935	Dynactin subunit 3 OS=Homo sapiens GN=DCTN3 PE=1 SV=1	52	12	192.9	112.0	93.8	138.0	110.2	62.1	76.6
O75937	DnaJ homolog subfamily C member 8 OS=Homo sapiens GN=DNAJC8 PE=1 SV=2	53	26	44.2	41.0	57.0	70.3	90.4	147.8	158.6
O75940	Survival of motor neuron-related-splicing factor 30 OS=Homo sapiens GN=SMNDC1 PE=1 SV=1	54	11	48.7	41.9	34.4	53.7	96.1	52.5	129.0
O75947	ATP synthase subunit d, mitochondrial OS=Homo sapiens GN=ATP5H PE=1 SV=3	80	18	216.1	296.9	153.3	41.5	14.5	8.3	4.6
O75955	Flotillin-1 OS=Homo sapiens GN=FLOT1 PE=1 SV=3	73	39	76.3	105.6	157.5	159.8	122.1	45.1	26.3
O75976	Carboxypeptidase D OS=Homo sapiens GN=CPD PE=1 SV=2	32	41	53.1	77.2	109.7	138.3	192.0	96.5	101.0
O75995	SAM and SH3 domain-containing protein 3 OS=Homo sapiens GN=SASH3 PE=1 SV=2	57	12	48.7	86.1	95.2	87.7	87.6	110.4	109.3
O76003	Glutaredoxin-3 OS=Homo sapiens GN=GLRX3 PE=1 SV=2	41	21	123.5	104.0	123.4	116.2	74.3	103.4	70.5
O76021	Ribosomal L1 domain-containing protein 1 OS=Homo sapiens GN=RSL1D1 PE=1 SV=3	60	52	55.4	29.7	33.7	40.6	74.6	100.0	136.4
O76024	Wolframin OS=Homo sapiens GN=WFS1 PE=1 SV=2	27	23	77.0	117.7	102.9	169.2	263.2	51.8	52.0
O76031	ATP-dependent Clp protease ATP-binding subunit clpX-like, mitochondrial OS=Homo sapiens GN=CLPX PE=1 SV=2	62	46	287.9	281.0	128.9	41.1	10.9	8.4	4.8
O76071	Probable cytosolic iron-sulfur protein assembly protein CIAO1 OS=Homo sapiens GN=CIAO1 PE=1 SV=1	36	10	113.3	116.5	111.1	154.7	105.9	100.2	78.5
O76094	Signal recognition particle subunit SRP72 OS=Homo sapiens GN=SRP72 PE=1 SV=3	65	53	136.7	100.6	119.1	129.7	90.4	80.5	76.6
O76095	Protein JTB OS=Homo sapiens GN=JTB PE=1 SV=1	21	5	68.0	88.7	127.0	221.2	210.6	72.4	68.8
O94762	ATP-dependent DNA helicase Q5 OS=Homo sapiens GN=RECQL5 PE=1 SV=2	32	27	70.1	72.2	62.1	90.1	240.5	123.5	242.8
O94763	Unconventional prefoldin RPB5 interactor 1 OS=Homo sapiens GN=URI1 PE=1 SV=3	38	25	54.1	51.2	67.1	86.9	147.7	173.1	158.0
O94766	Galactosylgalactosylxylosylprotein 3-beta-glucuronosyltransferase 3 OS=Homo sapiens GN=B3GAT3 PE=1 SV=2	41	14	89.0	170.5	195.0	144.3	119.2	90.8	75.6
O94776	Metastasis-associated protein MTA2 OS=Homo sapiens GN=MTA2 PE=1 SV=1	61	46	140.8	86.9	87.6	89.4	72.4	99.5	110.9
O94804	Serine/threonine-protein kinase 10 OS=Homo sapiens GN=STK10 PE=1 SV=1	38	39	79.0	92.8	82.1	115.1	154.9	89.8	148.5
O94819	Kelch repeat and BTB domain-containing protein 11 OS=Homo sapiens GN=KBTBD11 PE=1 SV=1	39	21	163.9	131.8	159.3	132.2	71.9	125.6	102.3
O94822	E3 ubiquitin-protein ligase listerin OS=Homo sapiens GN=LTN1 PE=1 SV=6	13	21	87.1	107.5	92.3	116.0	157.7	124.5	188.0
O94826	Mitochondrial import receptor subunit TOM70 OS=Homo sapiens GN=TOMM70A PE=1 SV=1	66	48	260.5	274.8	141.8	53.7	24.3	15.6	8.5
O94832	Unconventional myosin-Id OS=Homo sapiens GN=MYO1D PE=1 SV=2	42	46	94.3	127.2	153.9	197.6	177.5	45.3	24.6
O94842	TOX high mobility group box family member 4 OS=Homo sapiens GN=TOX4 PE=1 SV=1	33	15	88.2	113.9	76.2	100.4	145.2	109.0	172.2
O94855	Protein transport protein Sec24D OS=Homo sapiens GN=SEC24D PE=1 SV=2	25	25	108.3	113.5	135.6	149.1	109.9	72.2	64.0
O94868	F-BAR and double SH3 domains protein 2 OS=Homo sapiens GN=FCHSD2 PE=1 SV=3	35	26	113.0	128.2	152.2	190.7	144.2	45.0	41.5
O94874	E3 UFM1-protein ligase 1 OS=Homo sapiens GN=UFL1 PE=1 SV=2	56	57	92.0	99.1	139.1	148.1	175.8	78.0	55.2
O94887	FERM, RhoGEF and pleckstrin domain-containing protein 2 OS=Homo sapiens GN=FARP2 PE=1 SV=3	18	14	89.4	129.8	159.0	183.4	184.3	52.7	35.5
O94888	UBX domain-containing protein 7 OS=Homo sapiens GN=UBXN7 PE=1 SV=2	44	20	103.2	126.4	156.8	163.3	95.5	132.9	106.5
O94901	SUN domain-containing protein 1 OS=Homo sapiens GN=SUN1 PE=1 SV=3	33	23	124.7	143.1	110.3	212.4	236.0	34.8	30.3
O94903	Proline synthase co-transcribed bacterial homolog protein OS=Homo sapiens GN=PROSC PE=1 SV=1	61	16	138.7	153.0	97.5	121.8	90.5	69.3	83.5
O94905	Erlin-2 OS=Homo sapiens GN=ERLIN2 PE=1 SV=1	64	34	68.2	101.7	127.6	166.4	185.2	71.2	40.0
O94906	Pre-mRNA-processing factor 6 OS=Homo sapiens GN=PRPF6 PE=1 SV=1	58	72	39.9	34.9	37.5	58.5	105.3	117.1	144.7
O94913	Pre-mRNA cleavage complex 2 protein Pcf11 OS=Homo sapiens GN=PCF11 PE=1 SV=3	40	55	70.3	59.8	65.2	83.3	154.1	180.7	222.3
O94915	Protein furry homolog-like OS=Homo sapiens GN=FRYL PE=1 SV=2	21	53	68.7	85.7	101.4	128.5	140.4	101.5	141.2
O94919	Endonuclease domain-containing 1 protein OS=Homo sapiens GN=ENDOD1 PE=1 SV=2	43	19	66.1	87.8	130.4	143.0	187.5	105.0	75.4
O94925	Glutaminase kidney isoform, mitochondrial OS=Homo sapiens GN=GLS PE=1 SV=1	45	29	208.4	367.0	117.3	53.5	14.9	13.3	8.1
O94927	HAUS augmin-like complex subunit 5 OS=Homo sapiens GN=HAUS5 PE=1 SV=2	37	22	137.4	112.4	94.9	102.8	143.8	124.6	172.1
O94966	Ubiquitin carboxyl-terminal hydrolase 19 OS=Homo sapiens GN=USP19 PE=1 SV=2	29	23	130.4	134.3	121.5	179.4	151.1	86.9	89.1
O94973	AP-2 complex subunit alpha-2 OS=Homo sapiens GN=AP2A2 PE=1 SV=2	49	52	67.5	94.3	104.8	135.1	125.7	75.8	112.4
O94979	Protein transport protein Sec31A OS=Homo sapiens GN=SEC31A PE=1 SV=3	26	33	107.3	125.5	111.1	141.0	93.6	99.5	114.2
O94986	Centrosomal protein of 152 kDa OS=Homo sapiens GN=CEP152 PE=1 SV=4	30	47	296.4	287.9	99.4	59.3	38.9	20.2	22.0
O94992	Protein HEXIM1 OS=Homo sapiens GN=HEXIM1 PE=1 SV=1	44	14	108.3	116.8	139.3	134.7	97.2	148.8	135.4
O95067	G2/mitotic-specific cyclin-B2 OS=Homo sapiens GN=CCNB2 PE=1 SV=1	48	22	93.6	79.7	83.7	96.1	140.3	85.2	98.0
O95071	E3 ubiquitin-protein ligase UBR5 OS=Homo sapiens GN=UBR5 PE=1 SV=2	30	68	106.2	78.9	81.5	97.0	75.6	86.6	119.1
O95104	Splicing factor, arginine/serine-rich 15 OS=Homo sapiens GN=SCAF4 PE=1 SV=3	23	21	35.2	40.2	30.2	57.5	163.2	131.0	215.6
O95140	Mitofusin-2 OS=Homo sapiens GN=MFN2 PE=1 SV=3	40	31	170.2	155.9	76.7	40.8	36.3	21.5	49.6
O95149	Snurportin-1 OS=Homo sapiens GN=SNUPN PE=1 SV=1	16	6	110.3	64.6	85.0	85.5	59.6	92.8	70.9
O95155	Ubiquitin conjugation factor E4 B OS=Homo sapiens GN=UBE4B PE=1 SV=1	25	27	75.2	76.8	52.0	80.3	90.1	53.4	93.2
O95159	Zinc finger protein-like 1 OS=Homo sapiens GN=ZFPL1 PE=1 SV=2	35	7	58.5	103.5	236.7	147.6	97.7	101.7	53.7
O95163	Elongator complex protein 1 OS=Homo sapiens GN=IKBKAP PE=1 SV=3	35	35	121.2	117.2	98.2	119.6	109.3	85.0	132.9
O95182	NADH dehydrogenase [ubiquinone] 1 alpha subcomplex subunit 7 OS=Homo sapiens GN=NDUFA7 PE=1 SV=3	73	12	304.9	213.0	120.7	49.7	35.8	18.6	28.6
O95183	Vesicle-associated membrane protein 5 OS=Homo sapiens GN=VAMP5 PE=1 SV=1	49	7	69.0	121.6	119.1	169.9	215.6	50.3	84.3
O95197	Reticulon-3 OS=Homo sapiens GN=RTN3 PE=1 SV=2	27	26	61.1	84.7	128.9	142.5	150.7	147.1	85.9
O95202	LETM1 and EF-hand domain-containing protein 1, mitochondrial OS=Homo sapiens GN=LETM1 PE=1 SV=1	52	52	251.7	274.5	138.9	49.2	14.5	11.5	6.4
O95218	Zinc finger Ran-binding domain-containing protein 2 OS=Homo sapiens GN=ZRANB2 PE=1 SV=2	49	16	94.3	88.5	84.0	141.3	89.9	105.4	111.2
O95232	Luc7-like protein 3 OS=Homo sapiens GN=LUC7L3 PE=1 SV=2	41	24	26.7	29.8	39.8	60.3	104.9	172.0	161.5
O95235	Kinesin-like protein KIF20A OS=Homo sapiens GN=KIF20A PE=1 SV=1	43	26	146.2	161.9	93.0	86.9	100.7	46.0	87.8
O95239	Chromosome-associated kinesin KIF4A OS=Homo sapiens GN=KIF4A PE=1 SV=3	52	67	133.4	125.4	89.6	77.5	102.1	83.3	130.1
O95248	Myotubularin-related protein 5 OS=Homo sapiens GN=SBF1 PE=1 SV=3	34	54	74.0	94.8	96.5	122.1	153.5	82.0	129.3
O95249	Golgi SNAP receptor complex member 1 OS=Homo sapiens GN=GOSR1 PE=1 SV=1	69	20	90.4	108.2	143.5	156.9	160.7	54.0	50.0
O95251	Histone acetyltransferase KAT7 OS=Homo sapiens GN=KAT7 PE=1 SV=1	23	15	134.4	84.2	72.6	91.0	79.5	72.8	95.5
O95292	Vesicle-associated membrane protein-associated protein B/C OS=Homo sapiens GN=VAPB PE=1 SV=3	68	21	67.2	94.7	151.2	147.1	151.3	84.1	43.6
O95295	SNARE-associated protein Snapin OS=Homo sapiens GN=SNAPIN PE=1 SV=1	55	14	66.6	81.2	128.1	183.6	221.9	109.7	99.8
O95297	Myelin protein zero-like protein 1 OS=Homo sapiens GN=MPZL1 PE=1 SV=1	22	6	58.7	103.1	149.9	199.3	248.1	57.2	38.1
O95299	NADH dehydrogenase [ubiquinone] 1 alpha subcomplex subunit 10, mitochondrial OS=Homo sapiens GN=NDUFA10 PE=1 SV=1	49	19	332.3	274.0	112.1	57.5	19.2	25.1	11.7
O95319	CUGBP Elav-like family member 2 OS=Homo sapiens GN=CELF2 PE=1 SV=1	49	27	32.2	23.9	27.6	50.2	112.5	107.6	167.0
O95336	6-phosphogluconolactonase OS=Homo sapiens GN=PGLS PE=1 SV=2	66	13	133.5	93.1	141.8	146.6	86.4	147.4	86.0
O95347	Structural maintenance of chromosomes protein 2 OS=Homo sapiens GN=SMC2 PE=1 SV=2	79	128	59.7	58.2	58.8	69.4	91.3	112.7	155.3
O95372	Acyl-protein thioesterase 2 OS=Homo sapiens GN=LYPLA2 PE=1 SV=1	54	12	107.8	102.1	100.2	122.1	93.3	75.5	78.2
O95373	Importin-7 OS=Homo sapiens GN=IPO7 PE=1 SV=1	20	21	197.2	125.5	108.0	105.4	69.6	87.8	65.1
O95376	E3 ubiquitin-protein ligase ARIH2 OS=Homo sapiens GN=ARIH2 PE=1 SV=1	31	12	107.8	102.9	90.5	196.7	180.0	127.3	107.5
O95379	Tumor necrosis factor alpha-induced protein 8 OS=Homo sapiens GN=TNFAIP8 PE=1 SV=1	33	7	127.1	128.6	106.3	155.8	148.3	75.8	86.3
O95391	Pre-mRNA-splicing factor SLU7 OS=Homo sapiens GN=SLU7 PE=1 SV=2	37	22	38.6	40.4	37.5	66.3	158.7	131.9	279.4
O95394	Phosphoacetylglucosamine mutase OS=Homo sapiens GN=PGM3 PE=1 SV=1	30	15	218.5	103.1	121.5	173.3	113.3	79.4	76.0
O95400	CD2 antigen cytoplasmic tail-binding protein 2 OS=Homo sapiens GN=CD2BP2 PE=1 SV=1	40	13	45.9	49.1	74.3	84.0	120.8	189.3	149.0
O95402	Mediator of RNA polymerase II transcription subunit 26 OS=Homo sapiens GN=MED26 PE=1 SV=2	36	18	22.4	18.6	27.2	45.3	103.9	94.5	126.7
O95425	Supervillin OS=Homo sapiens GN=SVIL PE=1 SV=2	28	56	88.2	147.4	129.9	167.4	142.2	40.6	65.5
O95433	Activator of 90 kDa heat shock protein ATPase homolog 1 OS=Homo sapiens GN=AHSA1 PE=1 SV=1	70	28	164.1	107.4	113.2	129.9	69.0	97.2	73.3
O95453	Poly(A)-specific ribonuclease PARN OS=Homo sapiens GN=PARN PE=1 SV=1	38	28	87.4	68.8	67.7	86.5	73.4	105.0	142.2
O95456	Proteasome assembly chaperone 1 OS=Homo sapiens GN=PSMG1 PE=1 SV=1	32	11	129.1	101.1	95.8	132.5	99.1	87.7	134.3
O95466	Formin-like protein 1 OS=Homo sapiens GN=FMNL1 PE=1 SV=3	41	68	90.7	119.3	162.2	174.8	148.8	59.1	53.9
O95470	Sphingosine-1-phosphate lyase 1 OS=Homo sapiens GN=SGPL1 PE=1 SV=3	49	29	67.6	107.1	138.9	169.5	179.0	71.8	35.0
O95479	GDH/6PGL endoplasmic bifunctional protein OS=Homo sapiens GN=H6PD PE=1 SV=2	40	31	92.0	104.1	122.0	194.8	237.8	83.8	38.1
O95486	Protein transport protein Sec24A OS=Homo sapiens GN=SEC24A PE=1 SV=2	24	21	120.4	154.4	140.0	143.6	119.9	92.2	97.8
O95487	Protein transport protein Sec24B OS=Homo sapiens GN=SEC24B PE=1 SV=2	28	27	76.5	112.4	160.0	124.4	79.0	101.2	68.8
O95551	Tyrosyl-DNA phosphodiesterase 2 OS=Homo sapiens GN=TDP2 PE=1 SV=1	30	12	117.0	89.2	106.3	110.1	79.5	98.8	68.8
O95562	Vesicle transport protein SFT2B OS=Homo sapiens GN=SFT2D2 PE=1 SV=1	18	4	53.9	81.0	117.2	113.7	163.5	145.4	133.4
O95571	Persulfide dioxygenase ETHE1, mitochondrial OS=Homo sapiens GN=ETHE1 PE=1 SV=2	53	11	321.7	286.8	142.4	49.7	15.9	11.8	5.9
O95573	Long-chain-fatty-acid--CoA ligase 3 OS=Homo sapiens GN=ACSL3 PE=1 SV=3	56	38	69.4	104.2	139.8	159.1	171.8	87.8	41.9
O95602	DNA-directed RNA polymerase I subunit RPA1 OS=Homo sapiens GN=POLR1A PE=1 SV=2	39	54	101.0	81.7	84.1	101.8	120.8	115.1	135.3
O95613	Pericentrin OS=Homo sapiens GN=PCNT PE=1 SV=4	37	117	199.0	191.3	93.2	66.2	73.4	55.0	80.8
O95628	CCR4-NOT transcription complex subunit 4 OS=Homo sapiens GN=CNOT4 PE=1 SV=3	29	15	49.7	72.9	63.9	110.4	221.8	129.9	146.5
O95630	STAM-binding protein OS=Homo sapiens GN=STAMBP PE=1 SV=1	47	23	132.2	108.6	193.5	156.1	57.7	146.9	74.3
O95639	Cleavage and polyadenylation specificity factor subunit 4 OS=Homo sapiens GN=CPSF4 PE=1 SV=1	56	13	31.6	31.2	28.6	55.6	146.5	75.0	201.0
O95671	N-acetylserotonin O-methyltransferase-like protein OS=Homo sapiens GN=ASMTL PE=1 SV=3	32	24	121.1	155.2	98.1	127.7	89.3	77.7	94.5
O95674	Phosphatidate cytidylyltransferase 2 OS=Homo sapiens GN=CDS2 PE=1 SV=1	26	11	48.8	89.0	106.5	104.3	172.0	52.1	29.9
O95684	FGFR1 oncogene partner OS=Homo sapiens GN=FGFR1OP PE=1 SV=1	45	19	83.6	121.1	58.4	68.3	91.4	54.2	104.2
O95714	E3 ubiquitin-protein ligase HERC2 OS=Homo sapiens GN=HERC2 PE=1 SV=2	26	113	79.0	99.2	105.9	141.7	193.7	88.9	118.8
O95716	Ras-related protein Rab-3D OS=Homo sapiens GN=RAB3D PE=1 SV=1	63	19	87.7	106.0	192.5	111.5	106.8	81.0	30.7
O95721	Synaptosomal-associated protein 29 OS=Homo sapiens GN=SNAP29 PE=1 SV=1	83	26	94.1	115.4	163.6	149.4	129.0	85.2	68.7
O95747	Serine/threonine-protein kinase OSR1 OS=Homo sapiens GN=OXSR1 PE=1 SV=1	43	20	95.1	106.6	135.4	100.5	69.7	111.1	74.1
O95757	Heat shock 70 kDa protein 4L OS=Homo sapiens GN=HSPA4L PE=1 SV=3	70	59	126.0	123.9	116.5	166.1	108.1	94.5	99.3
O95758	Polypyrimidine tract-binding protein 3 OS=Homo sapiens GN=PTBP3 PE=1 SV=2	30	17	42.6	47.8	62.5	73.1	97.0	212.9	163.7
O95777	U6 snRNA-associated Sm-like protein LSm8 OS=Homo sapiens GN=LSM8 PE=1 SV=3	69	6	54.0	98.1	79.7	113.9	142.2	133.3	194.4
O95782	AP-2 complex subunit alpha-1 OS=Homo sapiens GN=AP2A1 PE=1 SV=3	63	66	80.1	113.2	147.5	155.3	122.4	83.3	94.9
O95786	Probable ATP-dependent RNA helicase DDX58 OS=Homo sapiens GN=DDX58 PE=1 SV=2	19	17	127.6	79.6	87.0	105.3	78.6	67.2	83.9
O95793	Double-stranded RNA-binding protein Staufen homolog 1 OS=Homo sapiens GN=STAU1 PE=1 SV=2	62	41	39.4	35.5	63.8	62.6	105.2	202.6	184.0
O95801	Tetratricopeptide repeat protein 4 OS=Homo sapiens GN=TTC4 PE=1 SV=3	38	14	159.4	113.5	116.9	152.6	96.1	80.3	84.6
O95816	BAG family molecular chaperone regulator 2 OS=Homo sapiens GN=BAG2 PE=1 SV=1	71	16	65.1	89.4	124.8	147.9	139.7	126.0	94.3
O95817	BAG family molecular chaperone regulator 3 OS=Homo sapiens GN=BAG3 PE=1 SV=3	58	24	107.1	117.0	132.0	146.1	113.7	132.1	103.0
O95819	Mitogen-activated protein kinase kinase kinase kinase 4 OS=Homo sapiens GN=MAP4K4 PE=1 SV=2	50	66	60.1	93.2	118.7	123.5	123.7	91.2	78.6
O95831	Apoptosis-inducing factor 1, mitochondrial OS=Homo sapiens GN=AIFM1 PE=1 SV=1	54	38	272.6	282.5	123.2	47.0	14.7	8.9	7.0
O95834	Echinoderm microtubule-associated protein-like 2 OS=Homo sapiens GN=EML2 PE=1 SV=1	29	15	180.1	113.6	133.6	144.7	95.6	151.6	74.4
O95861	3'(2'),5'-bisphosphate nucleotidase 1 OS=Homo sapiens GN=BPNT1 PE=1 SV=1	63	22	129.5	99.2	108.5	143.5	78.4	123.5	81.7
O95864	Fatty acid desaturase 2 OS=Homo sapiens GN=FADS2 PE=1 SV=1	25	11	52.4	132.3	207.9	178.5	119.3	123.1	39.4
O95865	N(G),N(G)-dimethylarginine dimethylaminohydrolase 2 OS=Homo sapiens GN=DDAH2 PE=1 SV=1	64	17	92.6	120.7	142.7	164.3	155.3	64.8	58.0
O95870	Abhydrolase domain-containing protein 16A OS=Homo sapiens GN=ABHD16A PE=1 SV=3	47	28	90.7	126.2	145.7	167.8	193.9	73.4	42.4
O95881	Thioredoxin domain-containing protein 12 OS=Homo sapiens GN=TXNDC12 PE=1 SV=1	42	9	60.5	84.3	217.9	142.7	112.5	91.7	29.5
O95926	Pre-mRNA-splicing factor SYF2 OS=Homo sapiens GN=SYF2 PE=1 SV=1	44	13	67.4	44.9	77.0	95.2	99.2	270.1	247.3
O95983	Methyl-CpG-binding domain protein 3 OS=Homo sapiens GN=MBD3 PE=1 SV=1	46	13	127.2	69.2	74.9	63.9	63.4	86.7	114.0
O95985	DNA topoisomerase 3-beta-1 OS=Homo sapiens GN=TOP3B PE=1 SV=1	43	31	43.0	34.7	51.9	59.4	114.7	157.7	155.9
O96000	NADH dehydrogenase [ubiquinone] 1 beta subcomplex subunit 10 OS=Homo sapiens GN=NDUFB10 PE=1 SV=3	59	15	332.3	301.4	145.5	65.4	21.5	12.5	10.3
O96005	Cleft lip and palate transmembrane protein 1 OS=Homo sapiens GN=CLPTM1 PE=1 SV=1	34	20	67.5	110.4	99.6	154.1	221.5	54.5	50.4
O96008	Mitochondrial import receptor subunit TOM40 homolog OS=Homo sapiens GN=TOMM40 PE=1 SV=1	50	16	315.2	246.9	133.8	59.3	30.1	16.1	14.1
O96011	Peroxisomal membrane protein 11B OS=Homo sapiens GN=PEX11B PE=1 SV=1	54	13	82.5	112.8	164.6	176.4	144.1	35.4	14.1
O96013	Serine/threonine-protein kinase PAK 4 OS=Homo sapiens GN=PAK4 PE=1 SV=1	54	25	80.9	79.4	115.7	83.0	77.7	191.7	114.0
O96017	Serine/threonine-protein kinase Chk2 OS=Homo sapiens GN=CHEK2 PE=1 SV=1	27	12	143.5	80.9	91.8	116.6	84.1	87.5	70.1
O96019	Actin-like protein 6A OS=Homo sapiens GN=ACTL6A PE=1 SV=1	47	20	121.7	106.0	92.5	112.1	120.5	93.6	102.4
P00167	Cytochrome b5 OS=Homo sapiens GN=CYB5A PE=1 SV=2	47	6	64.0	130.4	178.7	144.3	151.1	82.9	40.3
P00338	L-lactate dehydrogenase A chain OS=Homo sapiens GN=LDHA PE=1 SV=2	67	29	126.4	96.4	112.4	125.9	74.7	115.7	78.7
P00367	Glutamate dehydrogenase 1, mitochondrial OS=Homo sapiens GN=GLUD1 PE=1 SV=2	57	41	353.8	256.4	116.1	43.1	14.6	12.3	5.2
P00374	Dihydrofolate reductase OS=Homo sapiens GN=DHFR PE=1 SV=2	70	16	105.4	106.0	119.3	123.8	83.6	112.1	85.7
P00387	NADH-cytochrome b5 reductase 3 OS=Homo sapiens GN=CYB5R3 PE=1 SV=3	67	18	76.3	124.4	157.9	104.7	103.5	87.9	30.9
P00390	Glutathione reductase, mitochondrial OS=Homo sapiens GN=GSR PE=1 SV=2	47	21	201.1	154.1	102.8	134.3	77.7	74.4	72.9
P00403	Cytochrome c oxidase subunit 2 OS=Homo sapiens GN=MT-CO2 PE=1 SV=1	31	7	247.6	280.3	131.7	43.4	13.5	7.0	2.4
P00441	Superoxide dismutase [Cu-Zn] OS=Homo sapiens GN=SOD1 PE=1 SV=2	60	17	122.7	106.6	122.1	165.0	94.8	135.2	96.7
P00491	Purine nucleoside phosphorylase OS=Homo sapiens GN=PNP PE=1 SV=2	70	18	126.1	94.0	89.3	128.1	79.4	84.5	78.3
P00492	Hypoxanthine-guanine phosphoribosyltransferase OS=Homo sapiens GN=HPRT1 PE=1 SV=2	63	12	103.7	91.1	94.1	122.9	90.1	88.5	72.0
P00505	Aspartate aminotransferase, mitochondrial OS=Homo sapiens GN=GOT2 PE=1 SV=3	60	34	288.7	236.3	114.2	43.0	14.1	10.6	5.4
P00558	Phosphoglycerate kinase 1 OS=Homo sapiens GN=PGK1 PE=1 SV=3	87	50	99.9	92.4	131.1	133.1	72.1	147.9	85.1
P00734	Prothrombin OS=Homo sapiens GN=F2 PE=1 SV=2	5	4	229.6	134.2	106.4	84.8	43.0	33.8	22.4
P00761	Trypsin OS=Sus scrofa OX=9823 PE=1 SV=1	32	5	81.0	84.2	138.7	120.8	136.0	85.3	122.6
P00813	Adenosine deaminase OS=Homo sapiens GN=ADA PE=1 SV=3	69	31	95.2	116.9	131.7	138.0	78.1	127.3	81.7
P00966	Argininosuccinate synthase OS=Homo sapiens GN=ASS1 PE=1 SV=2	35	21	183.0	102.4	122.0	126.6	76.3	91.4	78.0
P01112	GTPase HRas OS=Homo sapiens GN=HRAS PE=1 SV=1	83	17	73.7	102.7	163.9	182.1	154.6	67.4	38.2
P01116	GTPase KRas OS=Homo sapiens GN=KRAS PE=1 SV=1	70	13	66.1	78.8	120.3	119.6	157.7	43.0	28.5
P01130	Low-density lipoprotein receptor OS=Homo sapiens GN=LDLR PE=1 SV=1	28	20	68.2	111.8	127.9	168.6	205.0	98.3	80.8
P01137	Transforming growth factor beta-1 OS=Homo sapiens GN=TGFB1 PE=1 SV=2	27	11	95.8	102.3	113.4	161.6	217.5	59.9	51.6
P01733	T-cell receptor beta chain V region YT35 OS=Homo sapiens GN=TRBV12-3 PE=1 SV=1	15	2	81.9	103.9	97.8	175.0	219.0	44.3	56.2
P01737	T-cell receptor alpha chain V region PY14 OS=Homo sapiens PE=1 SV=1	21	4	76.4	108.3	157.6	212.2	172.6	90.5	54.5
P01889	HLA class I histocompatibility antigen, B-7 alpha chain OS=Homo sapiens GN=HLA-B PE=1 SV=3	60	31	49.8	96.6	224.3	141.6	106.1	104.5	28.1
P02649	Apolipoprotein E OS=Homo sapiens GN=APOE PE=1 SV=1	12	4	210.1	164.4	115.5	87.3	112.4	38.1	41.4
P02686	Myelin basic protein OS=Homo sapiens GN=MBP PE=1 SV=3	38	9	99.8	112.6	154.7	153.0	143.9	50.6	37.8
P02765	Alpha-2-HS-glycoprotein OS=Homo sapiens GN=AHSG PE=1 SV=1	7	4	145.7	131.2	116.2	155.4	157.0	77.3	75.3
P02769	Serum albumin OS=Bos taurus OX=9913 GN=ALB PE=1 SV=4	70	49	88.7	93.0	128.0	133.0	112.8	154.7	75.2
P02786	Transferrin receptor protein 1 OS=Homo sapiens GN=TFRC PE=1 SV=2	64	65	54.3	54.2	83.3	107.8	150.2	121.6	101.3
P02787	Serotransferrin OS=Homo sapiens GN=TF PE=1 SV=3	4	3	37.6	61.5	168.3	101.1	114.4	295.4	124.4
P02794	Ferritin heavy chain OS=Homo sapiens GN=FTH1 PE=1 SV=2	38	7	58.6	107.3	198.6	157.0	65.5	109.6	70.8
P04040	Catalase OS=Homo sapiens GN=CAT PE=1 SV=3	70	39	55.7	105.2	226.6	182.6	105.3	55.8	15.8
P04049	RAF proto-oncogene serine/threonine-protein kinase OS=Homo sapiens GN=RAF1 PE=1 SV=1	46	24	176.5	123.2	111.6	141.3	124.4	71.0	126.6
P04053	DNA nucleotidylexotransferase OS=Homo sapiens GN=DNTT PE=1 SV=3	31	16	88.6	85.6	58.8	96.3	177.4	114.4	170.8
P04075	Fructose-bisphosphate aldolase A OS=Homo sapiens GN=ALDOA PE=1 SV=2	78	42	123.5	98.5	123.6	137.1	79.4	119.5	100.5
P04080	Cystatin-B OS=Homo sapiens GN=CSTB PE=1 SV=2	64	6	35.2	115.2	184.6	83.6	52.8	181.8	51.2
P04083	Annexin A1 OS=Homo sapiens GN=ANXA1 PE=1 SV=2	79	34	114.6	98.4	122.2	151.0	79.3	134.5	90.5
P04150	Glucocorticoid receptor OS=Homo sapiens GN=NR3C1 PE=1 SV=1	26	16	133.8	135.0	93.2	140.1	121.9	94.5	146.4
P04179	Superoxide dismutase [Mn], mitochondrial OS=Homo sapiens GN=SOD2 PE=1 SV=2	35	10	201.4	312.5	132.1	47.8	12.6	6.6	2.7
P04183	Thymidine kinase, cytosolic OS=Homo sapiens GN=TK1 PE=1 SV=2	48	9	158.0	132.8	111.5	136.3	95.1	100.0	109.1
P04234	T-cell surface glycoprotein CD3 delta chain OS=Homo sapiens GN=CD3D PE=1 SV=1	28	10	58.6	106.4	191.3	143.6	148.0	97.0	42.5
P04264	Keratin, type II cytoskeletal 1 OS=Homo sapiens GN=KRT1 PE=1 SV=6	62	53	58.5	127.4	67.6	134.1	65.2	190.0	100.0
P04350	Tubulin beta-4A chain OS=Homo sapiens GN=TUBB4A PE=1 SV=2	78	36	89.4	104.7	147.8	101.3	61.4	129.8	80.1
P04406	Glyceraldehyde-3-phosphate dehydrogenase OS=Homo sapiens GN=GAPDH PE=1 SV=3	97	46	92.9	71.6	73.9	93.0	111.2	111.6	141.0
P04439	HLA class I histocompatibility antigen, A-3 alpha chain OS=Homo sapiens GN=HLA-A PE=1 SV=2	62	31	61.4	109.4	183.2	163.5	145.4	72.4	30.9
P04632	Calpain small subunit 1 OS=Homo sapiens GN=CAPNS1 PE=1 SV=1	64	11	122.4	86.2	86.1	109.4	75.0	71.9	101.8
P04818	Thymidylate synthase OS=Homo sapiens GN=TYMS PE=1 SV=3	56	18	105.6	82.5	162.6	119.4	44.5	170.9	71.3
P04843	Dolichyl-diphosphooligosaccharide--protein glycosyltransferase subunit 1 OS=Homo sapiens GN=RPN1 PE=1 SV=1	77	58	79.6	109.0	155.3	166.2	146.6	66.8	30.4
P04844	Dolichyl-diphosphooligosaccharide--protein glycosyltransferase subunit 2 OS=Homo sapiens GN=RPN2 PE=1 SV=3	63	35	76.3	98.6	144.7	150.4	152.0	70.6	27.1
P04899	Guanine nucleotide-binding protein G(i) subunit alpha-2 OS=Homo sapiens GN=GNAI2 PE=1 SV=3	76	33	79.1	109.7	199.7	175.4	113.0	92.6	26.0
P04920	Anion exchange protein 2 OS=Homo sapiens GN=SLC4A2 PE=1 SV=4	28	23	78.7	152.0	161.2	205.7	202.5	47.0	38.1
P05023	Sodium/potassium-transporting ATPase subunit alpha-1 OS=Homo sapiens GN=ATP1A1 PE=1 SV=1	56	73	67.6	126.7	191.3	184.1	146.8	52.0	24.3
P05026	Sodium/potassium-transporting ATPase subunit beta-1 OS=Homo sapiens GN=ATP1B1 PE=1 SV=1	33	11	75.4	119.6	182.0	177.0	157.3	53.4	30.9
P05067	Amyloid beta A4 protein OS=Homo sapiens GN=APP PE=1 SV=3	24	19	73.7	85.1	129.1	160.1	219.6	129.2	104.6
P05106	Integrin beta-3 OS=Homo sapiens GN=ITGB3 PE=1 SV=2	14	11	98.7	96.2	159.9	210.5	195.9	66.7	50.2
P05107	Integrin beta-2 OS=Homo sapiens GN=ITGB2 PE=1 SV=2	63	51	59.6	100.6	155.4	167.0	194.1	87.8	45.7
P05141	ADP/ATP translocase 2 OS=Homo sapiens GN=SLC25A5 PE=1 SV=7	65	34	296.0	256.6	124.7	44.9	14.2	12.9	6.9
P05161	Ubiquitin-like protein ISG15 OS=Homo sapiens GN=ISG15 PE=1 SV=5	42	6	102.1	91.4	125.3	130.4	59.5	119.5	70.5
P05165	Propionyl-CoA carboxylase alpha chain, mitochondrial OS=Homo sapiens GN=PCCA PE=1 SV=4	55	39	350.1	278.5	128.9	54.1	30.1	18.1	8.0
P05166	Propionyl-CoA carboxylase beta chain, mitochondrial OS=Homo sapiens GN=PCCB PE=1 SV=3	54	26	333.1	265.9	134.7	48.6	17.6	12.8	10.0
P05198	Eukaryotic translation initiation factor 2 subunit 1 OS=Homo sapiens GN=EIF2S1 PE=1 SV=3	83	42	59.4	53.6	50.0	67.6	111.3	121.7	163.5
P05204	Non-histone chromosomal protein HMG-17 OS=Homo sapiens GN=HMGN2 PE=1 SV=3	76	14	67.3	39.5	52.1	41.4	66.1	108.2	128.8
P05387	60S acidic ribosomal protein P2 OS=Homo sapiens GN=RPLP2 PE=1 SV=1	97	14	19.1	39.5	46.7	62.2	92.7	156.3	189.3
P05388	60S acidic ribosomal protein P0 OS=Homo sapiens GN=RPLP0 PE=1 SV=1	72	30	35.1	32.0	40.6	59.5	109.2	136.4	160.8
P05455	Lupus La protein OS=Homo sapiens GN=SSB PE=1 SV=2	66	40	114.6	104.9	93.5	144.3	103.5	87.4	112.0
P05556	Integrin beta-1 OS=Homo sapiens GN=ITGB1 PE=1 SV=2	38	36	62.7	107.0	179.8	188.0	183.0	74.5	40.4
P05771	Protein kinase C beta type OS=Homo sapiens GN=PRKCB PE=1 SV=4	42	35	205.0	103.6	123.8	137.1	75.3	79.3	45.4
P06127	T-cell surface glycoprotein CD5 OS=Homo sapiens GN=CD5 PE=1 SV=2	42	19	86.9	114.1	169.8	147.4	148.8	78.3	43.4
P06132	Uroporphyrinogen decarboxylase OS=Homo sapiens GN=UROD PE=1 SV=2	25	6	140.0	109.8	175.7	123.7	54.0	195.1	76.3
P06213	Insulin receptor OS=Homo sapiens GN=INSR PE=1 SV=4	18	31	76.0	90.0	171.2	164.2	149.8	70.6	28.0
P06239	Tyrosine-protein kinase Lck OS=Homo sapiens GN=LCK PE=1 SV=6	63	30	89.4	116.9	183.9	189.5	127.2	76.6	32.2
P06280	Alpha-galactosidase A OS=Homo sapiens GN=GLA PE=1 SV=1	39	15	53.6	90.0	204.4	199.3	133.9	71.0	27.2
P06396	Gelsolin OS=Homo sapiens GN=GSN PE=1 SV=1	31	21	143.7	127.7	107.6	139.2	102.8	83.6	91.4
P06400	Retinoblastoma-associated protein OS=Homo sapiens GN=RB1 PE=1 SV=2	48	53	54.9	53.8	59.6	60.1	92.8	138.0	156.9
P06454	Prothymosin alpha OS=Homo sapiens GN=PTMA PE=1 SV=2	27	8	110.9	110.2	105.5	124.9	98.9	96.7	85.5
P06493	Cyclin-dependent kinase 1 OS=Homo sapiens GN=CDK1 PE=1 SV=3	70	26	80.2	113.5	111.4	117.6	60.5	120.1	98.0
P06576	ATP synthase subunit beta, mitochondrial OS=Homo sapiens GN=ATP5B PE=1 SV=3	97	48	275.6	290.8	152.9	50.7	17.8	10.9	6.2
P06729	T-cell surface antigen CD2 OS=Homo sapiens GN=CD2 PE=1 SV=2	46	21	55.8	99.7	139.0	144.3	162.7	75.2	57.6
P06730	Eukaryotic translation initiation factor 4E OS=Homo sapiens GN=EIF4E PE=1 SV=2	35	10	54.7	50.1	72.1	58.7	86.9	207.9	150.3
P06733	Alpha-enolase OS=Homo sapiens GN=ENO1 PE=1 SV=2	90	57	101.7	95.2	121.4	138.6	69.6	130.7	89.9
P06744	Glucose-6-phosphate isomerase OS=Homo sapiens GN=GPI PE=1 SV=4	50	35	106.0	114.3	100.5	124.4	91.2	103.0	93.0
P06746	DNA polymerase beta OS=Homo sapiens GN=POLB PE=1 SV=3	61	22	32.4	54.0	66.5	62.1	39.6	118.5	125.5
P06748	Nucleophosmin OS=Homo sapiens GN=NPM1 PE=1 SV=2	89	46	33.5	35.3	39.4	64.0	127.6	106.3	180.4
P06753	Tropomyosin alpha-3 chain OS=Homo sapiens GN=TPM3 PE=1 SV=2	64	35	99.7	117.8	157.5	111.3	70.3	92.7	59.1
P06756	Integrin alpha-V OS=Homo sapiens GN=ITGAV PE=1 SV=2	17	15	87.7	113.3	176.5	190.9	213.6	66.6	43.2
P06865	Beta-hexosaminidase subunit alpha OS=Homo sapiens GN=HEXA PE=1 SV=2	42	25	65.5	108.6	174.0	246.9	221.0	53.0	32.8
P07099	Epoxide hydrolase 1 OS=Homo sapiens GN=EPHX1 PE=1 SV=1	31	18	75.2	105.2	184.2	138.0	123.1	108.1	41.7
P07195	L-lactate dehydrogenase B chain OS=Homo sapiens GN=LDHB PE=1 SV=2	62	28	134.8	113.1	121.6	139.9	84.3	117.6	79.0
P07203	Glutathione peroxidase 1 OS=Homo sapiens GN=GPX1 PE=1 SV=4	65	10	212.3	238.9	134.4	84.3	47.2	61.3	52.8
P07237	Protein disulfide-isomerase OS=Homo sapiens GN=P4HB PE=1 SV=3	85	63	64.3	110.1	172.0	155.5	144.7	72.8	27.1
P07305	Histone H1.0 OS=Homo sapiens GN=H1F0 PE=1 SV=3	29	9	41.1	32.4	31.7	53.4	121.0	62.3	159.6
P07311	Acylphosphatase-1 OS=Homo sapiens GN=ACYP1 PE=1 SV=2	59	7	35.4	78.9	109.3	90.4	35.7	127.1	75.0
P07339	Cathepsin D OS=Homo sapiens GN=CTSD PE=1 SV=1	56	30	52.3	83.5	165.9	222.7	201.1	54.8	35.8
P07355	Annexin A2 OS=Homo sapiens GN=ANXA2 PE=1 SV=2	70	38	104.5	126.3	137.3	175.5	121.4	85.8	57.7
P07384	Calpain-1 catalytic subunit OS=Homo sapiens GN=CAPN1 PE=1 SV=1	36	28	137.7	106.7	132.9	125.2	72.5	136.5	80.2
P07437	Tubulin beta chain OS=Homo sapiens GN=TUBB PE=1 SV=2	79	40	114.5	89.7	116.8	109.9	81.7	105.9	95.6
P07602	Prosaposin OS=Homo sapiens GN=PSAP PE=1 SV=2	52	31	37.8	67.8	141.8	191.3	238.0	60.8	38.7
P07686	Beta-hexosaminidase subunit beta OS=Homo sapiens GN=HEXB PE=1 SV=3	39	29	50.2	99.1	209.8	216.7	159.2	63.1	19.9
P07737	Profilin-1 OS=Homo sapiens GN=PFN1 PE=1 SV=2	79	19	118.9	94.7	135.5	127.6	57.4	129.7	67.8
P07741	Adenine phosphoribosyltransferase OS=Homo sapiens GN=APRT PE=1 SV=2	78	15	143.0	136.4	117.6	121.5	80.7	80.5	63.0
P07814	Bifunctional glutamate/proline--tRNA ligase OS=Homo sapiens GN=EPRS PE=1 SV=5	68	138	58.5	58.3	63.3	69.8	69.0	114.1	175.5
P07858	Cathepsin B OS=Homo sapiens GN=CTSB PE=1 SV=3	42	14	52.4	109.5	235.0	221.3	136.8	95.0	34.0
P07900	Heat shock protein HSP 90-alpha OS=Homo sapiens GN=HSP90AA1 PE=1 SV=5	73	83	110.5	106.0	131.7	134.9	66.4	153.1	72.6
P07910	Heterogeneous nuclear ribonucleoproteins C1/C2 OS=Homo sapiens GN=HNRNPC PE=1 SV=4	71	45	32.2	25.8	28.7	52.2	105.6	137.5	194.0
P07947	Tyrosine-protein kinase Yes OS=Homo sapiens GN=YES1 PE=1 SV=3	50	24	101.1	122.4	124.9	196.2	215.3	70.9	63.8
P07954	Fumarate hydratase, mitochondrial OS=Homo sapiens GN=FH PE=1 SV=3	64	34	270.5	235.1	133.5	48.4	19.5	17.2	13.1
P08133	Annexin A6 OS=Homo sapiens GN=ANXA6 PE=1 SV=3	86	75	111.8	105.4	125.3	147.4	77.9	137.3	75.2
P08195	4F2 cell-surface antigen heavy chain OS=Homo sapiens GN=SLC3A2 PE=1 SV=3	50	38	56.7	127.4	220.6	175.8	103.9	67.1	24.4
P08236	Beta-glucuronidase OS=Homo sapiens GN=GUSB PE=1 SV=2	19	15	72.0	98.5	132.7	183.5	224.1	46.5	33.3
P08238	Heat shock protein HSP 90-beta OS=Homo sapiens GN=HSP90AB1 PE=1 SV=4	78	92	125.4	118.7	132.7	140.9	72.7	132.6	73.7
P08240	Signal recognition particle receptor subunit alpha OS=Homo sapiens GN=SRPR PE=1 SV=2	57	43	83.9	100.0	140.7	154.8	163.3	67.8	31.7
P08243	Asparagine synthetase [glutamine-hydrolyzing] OS=Homo sapiens GN=ASNS PE=1 SV=4	53	29	128.9	110.2	125.3	121.2	65.7	101.2	65.6
P08397	Porphobilinogen deaminase OS=Homo sapiens GN=HMBS PE=1 SV=2	38	13	75.7	73.1	125.8	100.9	50.9	131.2	64.6
P08559	Pyruvate dehydrogenase E1 component subunit alpha, somatic form, mitochondrial OS=Homo sapiens GN=PDHA1 PE=1 SV=3	59	30	283.3	256.0	146.6	46.6	19.3	17.6	17.3
P08574	Cytochrome c1, heme protein, mitochondrial OS=Homo sapiens GN=CYC1 PE=1 SV=3	37	10	251.2	340.7	161.0	77.6	40.7	10.7	16.2
P08575	Receptor-type tyrosine-protein phosphatase C OS=Homo sapiens GN=PTPRC PE=1 SV=2	51	82	56.9	102.3	210.0	148.2	107.6	89.2	31.3
P08579	U2 small nuclear ribonucleoprotein B'' OS=Homo sapiens GN=SNRPB2 PE=1 SV=1	48	14	80.6	59.0	50.5	107.8	149.0	122.2	297.4
P08621	U1 small nuclear ribonucleoprotein 70 kDa OS=Homo sapiens GN=SNRNP70 PE=1 SV=2	59	36	30.1	25.3	37.4	50.8	98.8	142.6	170.5
P08648	Integrin alpha-5 OS=Homo sapiens GN=ITGA5 PE=1 SV=2	25	22	61.2	115.9	146.3	189.4	180.3	51.3	44.3
P08670	Vimentin OS=Homo sapiens GN=VIM PE=1 SV=4	88	76	108.0	126.6	140.6	111.8	73.4	72.2	96.9
P08708	40S ribosomal protein S17 OS=Homo sapiens GN=RPS17 PE=1 SV=2	94	23	29.7	36.4	45.3	54.1	96.5	166.2	142.0
P08754	Guanine nucleotide-binding protein G(k) subunit alpha OS=Homo sapiens GN=GNAI3 PE=1 SV=3	57	25	54.3	185.0	244.9	158.3	107.7	91.6	32.6
P08758	Annexin A5 OS=Homo sapiens GN=ANXA5 PE=1 SV=2	52	21	138.8	116.6	135.8	158.7	96.0	140.5	100.6
P08865	40S ribosomal protein SA OS=Homo sapiens GN=RPSA PE=1 SV=4	60	18	35.0	33.2	47.8	77.3	90.4	246.1	141.2
P09001	39S ribosomal protein L3, mitochondrial OS=Homo sapiens GN=MRPL3 PE=1 SV=1	29	13	376.7	206.1	113.8	46.2	19.0	16.5	13.7
P09012	U1 small nuclear ribonucleoprotein A OS=Homo sapiens GN=SNRPA PE=1 SV=3	37	14	37.0	38.9	37.3	69.5	142.2	105.1	245.3
P09104	Gamma-enolase OS=Homo sapiens GN=ENO2 PE=1 SV=3	74	26	104.0	96.5	102.0	147.4	111.1	94.7	97.0
P09110	3-ketoacyl-CoA thiolase, peroxisomal OS=Homo sapiens GN=ACAA1 PE=1 SV=2	74	27	73.0	116.9	162.1	207.7	174.7	37.6	18.7
P09132	Signal recognition particle 19 kDa protein OS=Homo sapiens GN=SRP19 PE=1 SV=3	72	14	77.9	105.9	143.0	155.4	95.4	110.0	99.1
P09211	Glutathione S-transferase P OS=Homo sapiens GN=GSTP1 PE=1 SV=2	72	17	85.4	85.3	122.4	159.5	69.5	183.4	80.4
P09234	U1 small nuclear ribonucleoprotein C OS=Homo sapiens GN=SNRPC PE=1 SV=1	31	6	20.2	27.9	24.5	41.5	86.5	79.1	158.6
P09326	CD48 antigen OS=Homo sapiens GN=CD48 PE=1 SV=2	37	15	66.8	79.8	157.0	145.7	134.2	82.5	45.3
P09417	Dihydropteridine reductase OS=Homo sapiens GN=QDPR PE=1 SV=2	56	11	155.2	138.3	92.8	139.4	118.7	71.0	92.4
P09429	High mobility group protein B1 OS=Homo sapiens GN=HMGB1 PE=1 SV=3	82	34	62.7	99.7	151.1	111.7	43.2	164.5	86.5
P09471	Guanine nucleotide-binding protein G(o) subunit alpha OS=Homo sapiens GN=GNAO1 PE=1 SV=4	48	17	110.9	119.7	164.7	170.3	146.2	66.7	37.6
P09488	Glutathione S-transferase Mu 1 OS=Homo sapiens GN=GSTM1 PE=1 SV=3	40	11	131.3	140.6	164.9	137.8	58.8	161.0	76.7
P09496	Clathrin light chain A OS=Homo sapiens GN=CLTA PE=1 SV=1	27	14	111.3	113.4	163.5	153.8	100.3	82.3	62.8
P09497	Clathrin light chain B OS=Homo sapiens GN=CLTB PE=1 SV=1	36	17	97.1	116.8	132.6	134.4	119.4	65.2	68.8
P09543	2',3'-cyclic-nucleotide 3'-phosphodiesterase OS=Homo sapiens GN=CNP PE=1 SV=2	62	44	97.0	145.9	166.3	154.9	145.8	55.3	28.2
P09564	T-cell antigen CD7 OS=Homo sapiens GN=CD7 PE=1 SV=1	21	5	69.0	85.6	110.9	172.9	222.2	131.9	111.7
P09622	Dihydrolipoyl dehydrogenase, mitochondrial OS=Homo sapiens GN=DLD PE=1 SV=2	62	32	307.3	275.8	120.5	40.6	9.6	7.7	4.1
P09651	Heterogeneous nuclear ribonucleoprotein A1 OS=Homo sapiens GN=HNRNPA1 PE=1 SV=5	79	38	29.7	22.9	38.7	51.1	75.5	174.0	153.0
P09661	U2 small nuclear ribonucleoprotein A' OS=Homo sapiens GN=SNRPA1 PE=1 SV=2	83	29	38.6	34.7	44.6	56.0	84.1	103.1	156.4
P09669	Cytochrome c oxidase subunit 6C OS=Homo sapiens GN=COX6C PE=1 SV=2	52	6	313.7	255.4	153.7	38.3	9.9	9.1	3.5
P09693	T-cell surface glycoprotein CD3 gamma chain OS=Homo sapiens GN=CD3G PE=1 SV=1	45	8	77.0	102.2	165.4	120.2	135.8	76.7	50.6
P09874	Poly [ADP-ribose] polymerase 1 OS=Homo sapiens GN=PARP1 PE=1 SV=4	67	89	61.1	51.2	50.2	63.3	86.5	99.9	158.3
P09884	DNA polymerase alpha catalytic subunit OS=Homo sapiens GN=POLA1 PE=1 SV=2	23	32	115.3	110.2	82.1	147.6	125.5	85.3	140.4
P09960	Leukotriene A-4 hydrolase OS=Homo sapiens GN=LTA4H PE=1 SV=2	51	34	116.1	104.1	115.3	136.0	73.2	121.1	82.3
P09972	Fructose-bisphosphate aldolase C OS=Homo sapiens GN=ALDOC PE=1 SV=2	68	29	111.5	104.1	125.2	133.4	98.6	87.9	85.8
P0C0L4	Complement C4-A OS=Homo sapiens GN=C4A PE=1 SV=2	4	8	98.7	106.6	122.3	150.5	115.3	70.8	59.4
P0C7P0	CDGSH iron-sulfur domain-containing protein 3, mitochondrial OS=Homo sapiens GN=CISD3 PE=1 SV=1	53	7	302.7	251.1	138.4	39.2	15.6	7.9	3.2
P0CAP2	DNA-directed RNA polymerase II subunit GRINL1A OS=Homo sapiens GN=POLR2M PE=1 SV=1	45	14	114.9	104.0	144.7	116.9	98.0	162.8	131.4
P0DJD0	RANBP2-like and GRIP domain-containing protein 1 OS=Homo sapiens GN=RGPD1 PE=2 SV=1	33	63	85.8	129.6	101.8	197.3	225.1	57.9	90.2
P0DMV9	Heat shock 70 kDa protein 1B OS=Homo sapiens GN=HSPA1B PE=1 SV=1	70	50	116.8	105.9	128.6	125.0	97.9	110.3	88.3
P10155	60 kDa SS-A/Ro ribonucleoprotein OS=Homo sapiens GN=TROVE2 PE=1 SV=2	44	24	128.6	103.3	85.1	135.4	117.3	84.2	113.6
P10242	Transcriptional activator Myb OS=Homo sapiens GN=MYB PE=1 SV=2	17	12	136.1	83.1	117.7	83.6	68.0	113.4	87.0
P10253	Lysosomal alpha-glucosidase OS=Homo sapiens GN=GAA PE=1 SV=4	32	28	54.2	96.3	185.8	213.2	160.6	67.6	34.9
P10321	HLA class I histocompatibility antigen, Cw-7 alpha chain OS=Homo sapiens GN=HLA-C PE=1 SV=3	57	23	51.3	82.2	211.5	155.5	142.9	137.2	48.8
P10515	Dihydrolipoyllysine-residue acetyltransferase component of pyruvate dehydrogenase complex, mitochondrial OS=Homo sapiens GN=DLAT PE=1 SV=3	42	25	305.1	261.6	136.4	43.4	12.8	10.4	6.7
P10586	Receptor-type tyrosine-protein phosphatase F OS=Homo sapiens GN=PTPRF PE=1 SV=2	32	44	86.2	115.9	225.3	170.3	121.4	90.1	41.9
P10599	Thioredoxin OS=Homo sapiens GN=TXN PE=1 SV=3	54	9	70.6	108.5	103.5	131.1	81.7	100.6	81.1
P10606	Cytochrome c oxidase subunit 5B, mitochondrial OS=Homo sapiens GN=COX5B PE=1 SV=2	64	12	261.1	232.8	133.5	38.9	13.7	6.9	3.2
P10619	Lysosomal protective protein OS=Homo sapiens GN=CTSA PE=1 SV=2	23	13	90.5	95.2	168.4	250.2	204.5	43.0	33.2
P10636	Microtubule-associated protein tau OS=Homo sapiens GN=MAPT PE=1 SV=5	34	29	47.6	42.7	44.7	68.0	115.6	93.2	173.5
P10644	cAMP-dependent protein kinase type I-alpha regulatory subunit OS=Homo sapiens GN=PRKAR1A PE=1 SV=1	54	24	120.6	122.1	135.7	170.0	130.2	87.3	70.5
P10747	T-cell-specific surface glycoprotein CD28 OS=Homo sapiens GN=CD28 PE=1 SV=1	27	8	73.1	111.9	301.6	148.2	82.5	93.1	17.6
P10768	S-formylglutathione hydrolase OS=Homo sapiens GN=ESD PE=1 SV=2	44	11	132.7	101.2	126.2	131.6	69.9	127.6	84.6
P10809	60 kDa heat shock protein, mitochondrial OS=Homo sapiens GN=HSPD1 PE=1 SV=2	91	91	300.7	271.8	144.1	47.0	14.6	10.0	6.0
P11021	78 kDa glucose-regulated protein OS=Homo sapiens GN=HSPA5 PE=1 SV=2	72	75	64.0	93.7	172.2	133.8	148.2	70.4	27.3
P11142	Heat shock cognate 71 kDa protein OS=Homo sapiens GN=HSPA8 PE=1 SV=1	87	83	102.8	106.5	128.3	133.5	92.9	125.0	84.2
P11166	Solute carrier family 2, facilitated glucose transporter member 1 OS=Homo sapiens GN=SLC2A1 PE=1 SV=2	16	12	88.0	133.8	214.0	181.3	107.6	65.0	21.2
P11169	Solute carrier family 2, facilitated glucose transporter member 3 OS=Homo sapiens GN=SLC2A3 PE=1 SV=1	17	9	78.0	111.0	148.3	135.5	131.6	57.1	35.0
P11171	Protein 4.1 OS=Homo sapiens GN=EPB41 PE=1 SV=4	58	60	70.3	127.5	175.5	163.2	148.2	42.5	20.4
P11172	Uridine 5'-monophosphate synthase OS=Homo sapiens GN=UMPS PE=1 SV=1	61	32	168.1	107.0	115.7	109.0	64.5	90.5	62.5
P11177	Pyruvate dehydrogenase E1 component subunit beta, mitochondrial OS=Homo sapiens GN=PDHB PE=1 SV=3	48	15	281.9	289.3	147.1	43.4	13.8	7.6	4.5
P11182	Lipoamide acyltransferase component of branched-chain alpha-keto acid dehydrogenase complex, mitochondrial OS=Homo sapiens GN=DBT PE=1 SV=3	42	25	343.9	297.5	113.7	40.1	11.9	10.1	4.0
P11216	Glycogen phosphorylase, brain form OS=Homo sapiens GN=PYGB PE=1 SV=5	49	40	140.4	121.4	146.6	130.0	81.7	140.7	81.2
P11233	Ras-related protein Ral-A OS=Homo sapiens GN=RALA PE=1 SV=1	52	16	85.5	110.0	168.1	161.9	131.5	60.7	29.0
P11234	Ras-related protein Ral-B OS=Homo sapiens GN=RALB PE=1 SV=1	47	12	88.9	114.9	170.0	162.4	133.0	70.1	44.9
P11274	Breakpoint cluster region protein OS=Homo sapiens GN=BCR PE=1 SV=2	37	45	107.6	107.6	126.2	130.6	96.1	92.6	83.2
P11279	Lysosome-associated membrane glycoprotein 1 OS=Homo sapiens GN=LAMP1 PE=1 SV=3	19	8	49.9	85.4	120.4	219.2	243.1	60.3	57.6
P11310	Medium-chain specific acyl-CoA dehydrogenase, mitochondrial OS=Homo sapiens GN=ACADM PE=1 SV=1	60	35	284.4	264.9	135.6	42.6	11.7	10.1	5.0
P11387	DNA topoisomerase 1 OS=Homo sapiens GN=TOP1 PE=1 SV=2	52	53	104.4	69.6	53.9	65.4	105.7	79.7	129.0
P11388	DNA topoisomerase 2-alpha OS=Homo sapiens GN=TOP2A PE=1 SV=3	50	99	139.6	82.7	73.7	58.5	71.5	75.5	82.6
P11413	Glucose-6-phosphate 1-dehydrogenase OS=Homo sapiens GN=G6PD PE=1 SV=4	51	29	86.8	106.4	155.3	125.3	62.7	126.7	63.8
P11441	Ubiquitin-like protein 4A OS=Homo sapiens GN=UBL4A PE=1 SV=1	70	10	91.0	88.5	121.4	110.1	71.2	111.4	94.2
P11498	Pyruvate carboxylase, mitochondrial OS=Homo sapiens GN=PC PE=1 SV=2	51	51	300.6	279.8	129.2	45.9	20.0	15.4	14.0
P11586	C-1-tetrahydrofolate synthase, cytoplasmic OS=Homo sapiens GN=MTHFD1 PE=1 SV=3	74	91	46.3	46.0	67.3	84.5	132.9	216.9	122.9
P11717	Cation-independent mannose-6-phosphate receptor OS=Homo sapiens GN=IGF2R PE=1 SV=3	54	146	30.8	41.6	80.0	104.8	154.6	170.6	130.9
P11766	Alcohol dehydrogenase class-3 OS=Homo sapiens GN=ADH5 PE=1 SV=4	43	19	152.7	77.0	95.3	121.6	67.3	121.0	57.8
P11908	Ribose-phosphate pyrophosphokinase 2 OS=Homo sapiens GN=PRPS2 PE=1 SV=2	54	22	199.1	122.9	117.2	131.3	92.1	99.1	79.4
P11940	Polyadenylate-binding protein 1 OS=Homo sapiens GN=PABPC1 PE=1 SV=2	81	60	27.7	34.5	50.7	56.0	70.6	183.7	156.3
P12004	Proliferating cell nuclear antigen OS=Homo sapiens GN=PCNA PE=1 SV=1	82	22	129.6	83.9	98.8	135.6	82.2	105.1	79.1
P12081	Histidine--tRNA ligase, cytoplasmic OS=Homo sapiens GN=HARS PE=1 SV=2	76	49	71.8	45.5	44.6	60.1	81.6	113.5	177.9
P12259	Coagulation factor V OS=Homo sapiens GN=F5 PE=1 SV=4	6	15	136.1	110.5	102.2	112.6	146.0	73.1	82.6
P12268	Inosine-5'-monophosphate dehydrogenase 2 OS=Homo sapiens GN=IMPDH2 PE=1 SV=2	64	44	115.1	115.7	125.3	121.3	62.1	120.3	91.5
P12270	Nucleoprotein TPR OS=Homo sapiens GN=TPR PE=1 SV=3	48	123	137.9	97.7	83.8	127.6	116.0	93.0	126.0
P12694	2-oxoisovalerate dehydrogenase subunit alpha, mitochondrial OS=Homo sapiens GN=BCKDHA PE=1 SV=2	52	21	291.7	210.0	121.7	41.1	20.9	13.8	18.9
P12814	Alpha-actinin-1 OS=Homo sapiens GN=ACTN1 PE=1 SV=2	65	54	79.2	116.5	155.3	106.6	70.1	112.6	63.7
P12931	Proto-oncogene tyrosine-protein kinase Src OS=Homo sapiens GN=SRC PE=1 SV=3	40	22	92.6	100.7	102.6	162.5	210.3	66.0	68.0
P12955	Xaa-Pro dipeptidase OS=Homo sapiens GN=PEPD PE=1 SV=3	25	12	126.7	98.8	105.9	146.8	108.1	106.4	100.6
P12956	X-ray repair cross-complementing protein 6 OS=Homo sapiens GN=XRCC6 PE=1 SV=2	77	73	42.0	46.3	56.5	63.7	86.3	140.9	151.4
P13010	X-ray repair cross-complementing protein 5 OS=Homo sapiens GN=XRCC5 PE=1 SV=3	75	68	48.9	49.3	55.0	65.2	95.0	148.6	169.0
P13073	Cytochrome c oxidase subunit 4 isoform 1, mitochondrial OS=Homo sapiens GN=COX4I1 PE=1 SV=1	55	17	194.0	378.8	134.9	49.0	12.5	6.6	2.6
P13196	5-aminolevulinate synthase, nonspecific, mitochondrial OS=Homo sapiens GN=ALAS1 PE=1 SV=2	36	24	294.9	274.4	104.3	56.2	21.0	14.1	10.5
P13489	Ribonuclease inhibitor OS=Homo sapiens GN=RNH1 PE=1 SV=2	52	24	106.2	98.4	126.3	147.7	88.4	133.4	82.9
P13591	Neural cell adhesion molecule 1 OS=Homo sapiens GN=NCAM1 PE=1 SV=3	11	9	36.3	89.2	95.5	130.2	129.1	23.1	38.1
P13598	Intercellular adhesion molecule 2 OS=Homo sapiens GN=ICAM2 PE=1 SV=2	25	7	79.5	94.8	187.8	158.1	132.4	71.0	35.7
P13612	Integrin alpha-4 OS=Homo sapiens GN=ITGA4 PE=1 SV=3	41	43	71.6	101.9	143.4	199.4	207.2	72.0	45.1
P13637	Sodium/potassium-transporting ATPase subunit alpha-3 OS=Homo sapiens GN=ATP1A3 PE=1 SV=3	52	60	78.6	118.7	166.0	167.7	154.1	51.6	28.6
P13639	Elongation factor 2 OS=Homo sapiens GN=EEF2 PE=1 SV=4	75	79	109.2	90.8	99.5	127.8	95.9	156.0	94.4
P13645	Keratin, type I cytoskeletal 10 OS=Homo sapiens GN=KRT10 PE=1 SV=6	64	40	77.1	96.3	89.5	118.3	42.2	236.9	88.6
P13667	Protein disulfide-isomerase A4 OS=Homo sapiens GN=PDIA4 PE=1 SV=2	68	75	69.1	105.3	159.0	158.7	163.6	62.3	29.1
P13674	Prolyl 4-hydroxylase subunit alpha-1 OS=Homo sapiens GN=P4HA1 PE=1 SV=2	54	33	75.2	92.6	134.3	156.4	174.9	61.7	29.3
P13693	Translationally-controlled tumor protein OS=Homo sapiens GN=TPT1 PE=1 SV=1	62	13	49.7	79.3	138.8	105.3	66.8	220.0	48.9
P13796	Plastin-2 OS=Homo sapiens GN=LCP1 PE=1 SV=6	81	59	137.9	101.3	107.0	144.9	88.9	103.9	88.3
P13798	Acylamino-acid-releasing enzyme OS=Homo sapiens GN=APEH PE=1 SV=4	37	25	109.9	106.0	116.4	143.1	103.0	126.6	136.4
P13804	Electron transfer flavoprotein subunit alpha, mitochondrial OS=Homo sapiens GN=ETFA PE=1 SV=1	76	29	292.8	236.3	173.8	40.1	14.0	7.2	3.7
P13807	Glycogen [starch] synthase, muscle OS=Homo sapiens GN=GYS1 PE=1 SV=2	45	35	99.9	79.8	82.5	104.4	170.2	187.6	71.9
P13861	cAMP-dependent protein kinase type II-alpha regulatory subunit OS=Homo sapiens GN=PRKAR2A PE=1 SV=2	70	28	170.7	181.0	131.6	145.6	121.8	49.8	58.6
P13984	General transcription factor IIF subunit 2 OS=Homo sapiens GN=GTF2F2 PE=1 SV=2	57	15	93.1	61.4	87.3	92.3	75.1	134.4	117.0
P13987	CD59 glycoprotein OS=Homo sapiens GN=CD59 PE=1 SV=1	26	5	57.3	89.3	190.8	173.0	149.5	114.3	50.7
P13995	Bifunctional methylenetetrahydrofolate dehydrogenase/cyclohydrolase, mitochondrial OS=Homo sapiens GN=MTHFD2 PE=1 SV=2	57	23	331.3	251.5	137.9	40.9	13.7	8.3	7.4
P14151	L-selectin OS=Homo sapiens GN=SELL PE=1 SV=2	17	5	118.7	87.1	113.4	164.8	266.6	126.1	39.1
P14174	Macrophage migration inhibitory factor OS=Homo sapiens GN=MIF PE=1 SV=4	47	5	101.0	107.9	154.4	143.4	60.3	249.4	86.7
P14209	CD99 antigen OS=Homo sapiens GN=CD99 PE=1 SV=1	18	5	54.8	106.2	188.2	201.6	142.6	92.4	32.0
P14314	Glucosidase 2 subunit beta OS=Homo sapiens GN=PRKCSH PE=1 SV=2	47	34	75.8	93.8	201.5	134.6	134.6	85.1	25.4
P14324	Farnesyl pyrophosphate synthase OS=Homo sapiens GN=FDPS PE=1 SV=4	37	19	150.3	110.3	135.7	141.0	62.7	132.2	79.3
P14373	Zinc finger protein RFP OS=Homo sapiens GN=TRIM27 PE=1 SV=1	22	10	57.3	83.2	107.2	125.5	145.0	62.1	57.2
P14550	Alcohol dehydrogenase [NADP(+)] OS=Homo sapiens GN=AKR1A1 PE=1 SV=3	56	16	146.5	127.7	127.1	151.5	96.9	112.8	91.6
P14618	Pyruvate kinase PKM OS=Homo sapiens GN=PKM PE=1 SV=4	79	57	117.4	104.4	115.4	136.3	68.7	121.0	94.6
P14625	Endoplasmin OS=Homo sapiens GN=HSP90B1 PE=1 SV=1	73	84	85.9	106.5	151.8	164.2	162.1	61.4	28.4
P14635	G2/mitotic-specific cyclin-B1 OS=Homo sapiens GN=CCNB1 PE=1 SV=1	34	15	78.0	59.6	70.8	77.6	90.7	83.0	94.7
P14649	Myosin light chain 6B OS=Homo sapiens GN=MYL6B PE=1 SV=1	48	13	57.7	74.5	74.1	84.2	75.6	52.9	168.2
P14678	Small nuclear ribonucleoprotein-associated proteins B and B' OS=Homo sapiens GN=SNRPB PE=1 SV=2	50	12	52.3	31.6	43.0	69.8	90.8	148.3	166.7
P14735	Insulin-degrading enzyme OS=Homo sapiens GN=IDE PE=1 SV=4	27	29	149.8	136.6	135.6	130.9	94.7	121.0	80.8
P14866	Heterogeneous nuclear ribonucleoprotein L OS=Homo sapiens GN=HNRNPL PE=1 SV=2	62	36	30.1	24.9	31.7	51.0	105.6	149.8	166.1
P14868	Aspartate--tRNA ligase, cytoplasmic OS=Homo sapiens GN=DARS PE=1 SV=2	73	46	69.8	63.2	79.0	74.4	64.4	127.5	156.6
P14927	Cytochrome b-c1 complex subunit 7 OS=Homo sapiens GN=UQCRB PE=1 SV=2	81	15	230.7	258.3	167.9	47.3	13.9	7.5	3.3
P15104	Glutamine synthetase OS=Homo sapiens GN=GLUL PE=1 SV=4	32	11	77.4	81.1	83.4	110.0	93.9	73.5	119.7
P15121	Aldose reductase OS=Homo sapiens GN=AKR1B1 PE=1 SV=3	60	19	153.3	113.8	115.3	144.7	93.2	114.0	82.6
P15151	Poliovirus receptor OS=Homo sapiens GN=PVR PE=1 SV=2	12	4	88.5	130.5	150.9	190.1	211.9	50.7	65.8
P15153	Ras-related C3 botulinum toxin substrate 2 OS=Homo sapiens GN=RAC2 PE=1 SV=1	47	12	58.8	55.1	71.9	94.1	76.5	77.1	94.7
P15170	Eukaryotic peptide chain release factor GTP-binding subunit ERF3A OS=Homo sapiens GN=GSPT1 PE=1 SV=1	54	31	100.0	112.5	108.8	124.2	85.7	117.7	99.4
P15311	Ezrin OS=Homo sapiens GN=EZR PE=1 SV=4	74	75	68.8	78.9	134.6	125.6	115.1	110.7	91.2
P15374	Ubiquitin carboxyl-terminal hydrolase isozyme L3 OS=Homo sapiens GN=UCHL3 PE=1 SV=1	60	15	96.2	121.9	118.2	148.1	105.4	100.2	101.3
P15498	Proto-oncogene vav OS=Homo sapiens GN=VAV1 PE=1 SV=4	52	49	115.8	93.5	130.3	102.6	55.4	113.9	61.4
P15531	Nucleoside diphosphate kinase A OS=Homo sapiens GN=NME1 PE=1 SV=1	63	12	55.1	214.0	114.8	141.8	69.3	90.9	58.5
P15586	N-acetylglucosamine-6-sulfatase OS=Homo sapiens GN=GNS PE=1 SV=3	29	15	58.0	89.6	178.2	215.5	209.7	62.0	41.9
P15848	Arylsulfatase B OS=Homo sapiens GN=ARSB PE=1 SV=1	23	11	63.4	98.8	197.5	234.9	177.7	62.7	32.0
P15880	40S ribosomal protein S2 OS=Homo sapiens GN=RPS2 PE=1 SV=2	73	29	34.2	31.4	39.3	58.2	95.8	167.3	161.8
P15923	Transcription factor E2-alpha OS=Homo sapiens GN=TCF3 PE=1 SV=1	40	22	117.7	119.7	97.1	138.1	140.2	99.1	140.8
P15927	Replication protein A 32 kDa subunit OS=Homo sapiens GN=RPA2 PE=1 SV=1	76	17	74.1	74.7	64.5	71.3	89.1	110.7	152.8
P16083	Ribosyldihydronicotinamide dehydrogenase [quinone] OS=Homo sapiens GN=NQO2 PE=1 SV=5	43	9	160.9	119.2	138.7	163.2	94.4	112.6	99.6
P16150	Leukosialin OS=Homo sapiens GN=SPN PE=1 SV=1	62	18	72.8	112.0	152.6	176.4	203.4	50.2	34.4
P16219	Short-chain specific acyl-CoA dehydrogenase, mitochondrial OS=Homo sapiens GN=ACADS PE=1 SV=1	48	16	270.2	289.6	130.9	68.8	54.8	21.1	38.1
P16278	Beta-galactosidase OS=Homo sapiens GN=GLB1 PE=1 SV=2	23	14	49.6	97.8	194.0	255.9	179.4	75.5	35.0
P16284	Platelet endothelial cell adhesion molecule OS=Homo sapiens GN=PECAM1 PE=1 SV=1	55	44	78.4	114.9	166.6	183.4	173.6	57.5	34.8
P16333	Cytoplasmic protein NCK1 OS=Homo sapiens GN=NCK1 PE=1 SV=1	59	24	89.0	105.0	143.2	131.4	105.7	92.9	68.0
P16401	Histone H1.5 OS=Homo sapiens GN=HIST1H1B PE=1 SV=3	63	35	61.5	30.5	38.0	45.8	81.7	112.8	144.5
P16402	Histone H1.3 OS=Homo sapiens GN=HIST1H1D PE=1 SV=2	67	40	65.4	30.0	36.5	50.4	92.0	105.9	164.6
P16435	NADPH--cytochrome P450 reductase OS=Homo sapiens GN=POR PE=1 SV=2	54	41	83.2	103.3	156.3	153.8	149.5	94.5	40.8
P16455	Methylated-DNA--protein-cysteine methyltransferase OS=Homo sapiens GN=MGMT PE=1 SV=1	50	9	76.8	77.6	49.3	82.2	95.9	48.9	84.3
P16591	Tyrosine-protein kinase Fer OS=Homo sapiens GN=FER PE=1 SV=2	23	22	86.3	83.5	95.9	126.8	164.3	131.2	114.2
P16615	Sarcoplasmic/endoplasmic reticulum calcium ATPase 2 OS=Homo sapiens GN=ATP2A2 PE=1 SV=1	47	60	59.7	98.7	135.6	165.5	189.9	82.0	43.0
P16885	1-phosphatidylinositol 4,5-bisphosphate phosphodiesterase gamma-2 OS=Homo sapiens GN=PLCG2 PE=1 SV=4	30	38	123.2	119.3	121.8	160.2	126.2	125.8	94.8
P16930	Fumarylacetoacetase OS=Homo sapiens GN=FAH PE=1 SV=2	30	10	131.3	125.5	108.3	156.6	111.1	97.6	90.3
P16949	Stathmin OS=Homo sapiens GN=STMN1 PE=1 SV=3	90	31	119.9	91.1	147.6	122.4	60.1	134.8	67.6
P16989	Y-box-binding protein 3 OS=Homo sapiens GN=YBX3 PE=1 SV=4	73	27	42.4	59.8	57.9	65.0	137.0	164.1	225.8
P17026	Zinc finger protein 22 OS=Homo sapiens GN=ZNF22 PE=1 SV=3	30	7	129.7	55.4	68.7	68.7	163.4	147.0	254.4
P17028	Zinc finger protein 24 OS=Homo sapiens GN=ZNF24 PE=1 SV=4	33	11	116.3	96.5	131.9	95.1	91.2	119.4	91.1
P17029	Zinc finger protein with KRAB and SCAN domains 1 OS=Homo sapiens GN=ZKSCAN1 PE=1 SV=3	27	13	134.5	106.6	81.2	103.0	109.2	60.5	120.3
P17096	High mobility group protein HMG-I/HMG-Y OS=Homo sapiens GN=HMGA1 PE=1 SV=3	67	12	97.0	65.3	69.5	55.4	84.9	109.5	156.5
P17174	Aspartate aminotransferase, cytoplasmic OS=Homo sapiens GN=GOT1 PE=1 SV=3	45	21	138.8	111.4	138.9	152.0	91.2	126.3	90.4
P17252	Protein kinase C alpha type OS=Homo sapiens GN=PRKCA PE=1 SV=4	49	48	115.1	100.4	128.7	124.2	82.9	114.7	63.6
P17480	Nucleolar transcription factor 1 OS=Homo sapiens GN=UBTF PE=1 SV=1	58	63	157.2	140.9	113.0	94.7	103.1	60.2	63.9
P17600	Synapsin-1 OS=Homo sapiens GN=SYN1 PE=1 SV=3	31	12	122.1	96.2	103.8	107.9	178.7	98.8	165.8
P17612	cAMP-dependent protein kinase catalytic subunit alpha OS=Homo sapiens GN=PRKACA PE=1 SV=2	38	24	106.3	125.0	148.9	135.2	93.1	87.8	61.2
P17706	Tyrosine-protein phosphatase non-receptor type 2 OS=Homo sapiens GN=PTPN2 PE=1 SV=2	61	29	105.4	118.6	162.7	137.8	123.2	82.7	46.5
P17812	CTP synthase 1 OS=Homo sapiens GN=CTPS1 PE=1 SV=2	54	37	132.0	110.0	110.9	134.2	80.2	106.7	68.1
P17844	Probable ATP-dependent RNA helicase DDX5 OS=Homo sapiens GN=DDX5 PE=1 SV=1	77	76	33.0	34.3	39.9	52.7	99.2	152.5	166.3
P17858	ATP-dependent 6-phosphofructokinase, liver type OS=Homo sapiens GN=PFKL PE=1 SV=6	47	37	64.3	72.6	109.6	81.3	51.2	135.6	83.8
P17900	Ganglioside GM2 activator OS=Homo sapiens GN=GM2A PE=1 SV=4	23	6	86.6	59.1	237.3	233.1	159.5	71.0	38.0
P17980	26S protease regulatory subunit 6A OS=Homo sapiens GN=PSMC3 PE=1 SV=3	80	37	90.4	103.3	134.7	102.1	56.5	136.5	100.9
P17987	T-complex protein 1 subunit alpha OS=Homo sapiens GN=TCP1 PE=1 SV=1	85	52	107.6	88.5	117.3	107.6	71.4	146.2	84.6
P18031	Tyrosine-protein phosphatase non-receptor type 1 OS=Homo sapiens GN=PTPN1 PE=1 SV=1	66	33	99.1	103.3	135.4	124.7	127.9	67.1	34.4
P18065	Insulin-like growth factor-binding protein 2 OS=Homo sapiens GN=IGFBP2 PE=1 SV=2	54	12	49.4	62.6	94.1	186.3	291.8	94.0	97.6
P18074	TFIIH basal transcription factor complex helicase XPD subunit OS=Homo sapiens GN=ERCC2 PE=1 SV=1	28	22	122.6	113.3	93.9	133.0	200.3	80.0	88.8
P18077	60S ribosomal protein L35a OS=Homo sapiens GN=RPL35A PE=1 SV=2	73	21	52.0	34.0	53.3	78.9	85.8	188.3	167.3
P18124	60S ribosomal protein L7 OS=Homo sapiens GN=RPL7 PE=1 SV=1	70	34	37.3	36.2	47.2	62.0	92.2	156.2	154.4
P18206	Vinculin OS=Homo sapiens GN=VCL PE=1 SV=4	34	39	134.5	134.9	106.5	184.5	135.2	79.6	109.0
P18433	Receptor-type tyrosine-protein phosphatase alpha OS=Homo sapiens GN=PTPRA PE=1 SV=2	27	19	63.7	118.5	175.4	134.2	124.8	71.8	43.3
P18583	Protein SON OS=Homo sapiens GN=SON PE=1 SV=4	29	64	48.9	40.9	44.7	74.8	182.2	118.0	205.1
P18615	Negative elongation factor E OS=Homo sapiens GN=NELFE PE=1 SV=3	70	29	33.0	34.3	48.9	55.4	102.6	157.4	154.7
P18621	60S ribosomal protein L17 OS=Homo sapiens GN=RPL17 PE=1 SV=3	72	21	26.8	34.8	35.8	58.7	126.7	126.6	183.7
P18669	Phosphoglycerate mutase 1 OS=Homo sapiens GN=PGAM1 PE=1 SV=2	78	21	95.6	96.0	127.3	131.9	60.5	142.7	74.4
P18754	Regulator of chromosome condensation OS=Homo sapiens GN=RCC1 PE=1 SV=1	55	17	121.3	69.4	61.8	84.2	101.3	88.4	179.4
P18850	Cyclic AMP-dependent transcription factor ATF-6 alpha OS=Homo sapiens GN=ATF6 PE=1 SV=3	31	19	63.9	97.5	120.4	150.7	205.8	62.6	65.8
P18858	DNA ligase 1 OS=Homo sapiens GN=LIG1 PE=1 SV=1	58	56	124.1	101.1	106.7	118.0	80.6	111.6	89.0
P18859	ATP synthase-coupling factor 6, mitochondrial OS=Homo sapiens GN=ATP5J PE=1 SV=1	64	10	192.6	281.6	155.5	55.1	14.4	8.7	3.8
P18887	DNA repair protein XRCC1 OS=Homo sapiens GN=XRCC1 PE=1 SV=2	50	28	108.3	81.5	82.0	89.3	102.6	102.0	131.3
P19174	1-phosphatidylinositol 4,5-bisphosphate phosphodiesterase gamma-1 OS=Homo sapiens GN=PLCG1 PE=1 SV=1	40	50	125.1	117.2	119.4	143.5	104.6	101.4	83.2
P19338	Nucleolin OS=Homo sapiens GN=NCL PE=1 SV=3	73	99	55.1	51.5	62.7	81.5	80.9	115.9	139.3
P19367	Hexokinase-1 OS=Homo sapiens GN=HK1 PE=1 SV=3	53	60	284.3	231.4	127.9	52.7	26.0	16.8	12.6
P19387	DNA-directed RNA polymerase II subunit RPB3 OS=Homo sapiens GN=POLR2C PE=1 SV=2	44	11	107.6	112.9	112.7	118.7	107.0	138.4	145.6
P19388	DNA-directed RNA polymerases I, II, and III subunit RPABC1 OS=Homo sapiens GN=POLR2E PE=1 SV=4	40	8	108.1	83.8	77.1	93.8	108.9	99.9	133.3
P19404	NADH dehydrogenase [ubiquinone] flavoprotein 2, mitochondrial OS=Homo sapiens GN=NDUFV2 PE=1 SV=2	61	18	305.5	230.7	127.8	39.9	14.6	13.1	6.9
P19447	TFIIH basal transcription factor complex helicase XPB subunit OS=Homo sapiens GN=ERCC3 PE=1 SV=1	35	25	85.3	74.8	64.4	95.4	185.6	123.6	208.5
P19474	E3 ubiquitin-protein ligase TRIM21 OS=Homo sapiens GN=TRIM21 PE=1 SV=1	29	11	139.5	121.3	137.4	171.5	104.9	125.2	99.4
P19525	Interferon-induced, double-stranded RNA-activated protein kinase OS=Homo sapiens GN=EIF2AK2 PE=1 SV=2	45	30	50.8	38.2	46.6	62.3	102.4	127.1	143.1
P19623	Spermidine synthase OS=Homo sapiens GN=SRM PE=1 SV=1	49	13	117.9	89.9	141.5	114.8	53.8	130.4	61.3
P19634	Sodium/hydrogen exchanger 1 OS=Homo sapiens GN=SLC9A1 PE=1 SV=2	20	13	55.3	111.9	124.5	174.6	204.0	43.8	33.8
P19784	Casein kinase II subunit alpha' OS=Homo sapiens GN=CSNK2A2 PE=1 SV=1	42	15	104.4	93.7	106.3	122.1	73.4	114.9	98.9
P19838	Nuclear factor NF-kappa-B p105 subunit OS=Homo sapiens GN=NFKB1 PE=1 SV=2	35	29	148.2	123.9	115.8	149.9	105.5	105.4	89.0
P20020	Plasma membrane calcium-transporting ATPase 1 OS=Homo sapiens GN=ATP2B1 PE=1 SV=3	34	48	82.4	98.8	189.3	150.0	138.3	56.7	23.3
P20042	Eukaryotic translation initiation factor 2 subunit 2 OS=Homo sapiens GN=EIF2S2 PE=1 SV=2	62	35	62.2	45.8	56.4	60.0	75.4	179.2	135.2
P20073	Annexin A7 OS=Homo sapiens GN=ANXA7 PE=1 SV=3	38	21	141.4	110.6	96.9	149.0	95.4	92.9	87.5
P20248	Cyclin-A2 OS=Homo sapiens GN=CCNA2 PE=1 SV=2	37	13	68.4	60.6	70.6	74.3	102.5	138.8	140.0
P20290	Transcription factor BTF3 OS=Homo sapiens GN=BTF3 PE=1 SV=1	86	23	68.9	80.2	76.4	124.1	200.0	138.9	170.5
P20339	Ras-related protein Rab-5A OS=Homo sapiens GN=RAB5A PE=1 SV=2	71	17	68.0	74.7	78.9	85.3	90.9	55.7	57.2
P20340	Ras-related protein Rab-6A OS=Homo sapiens GN=RAB6A PE=1 SV=3	66	18	129.8	95.9	149.9	135.1	106.9	86.2	59.5
P20618	Proteasome subunit beta type-1 OS=Homo sapiens GN=PSMB1 PE=1 SV=2	58	15	64.4	98.0	107.4	113.8	53.3	138.4	129.6
P20645	Cation-dependent mannose-6-phosphate receptor OS=Homo sapiens GN=M6PR PE=1 SV=1	42	16	27.2	34.4	54.7	79.6	151.7	117.1	160.2
P20700	Lamin-B1 OS=Homo sapiens GN=LMNB1 PE=1 SV=2	76	76	146.9	107.2	111.1	100.5	96.0	61.0	42.2
P20701	Integrin alpha-L OS=Homo sapiens GN=ITGAL PE=1 SV=3	28	36	75.3	100.7	159.7	161.7	172.8	67.9	42.6
P20810	Calpastatin OS=Homo sapiens GN=CAST PE=1 SV=4	39	22	89.4	87.4	74.4	109.4	135.4	99.4	146.3
P20839	Inosine-5'-monophosphate dehydrogenase 1 OS=Homo sapiens GN=IMPDH1 PE=1 SV=2	44	21	162.6	109.1	139.5	128.4	70.5	108.4	83.7
P20933	N(4)-(beta-N-acetylglucosaminyl)-L-asparaginase OS=Homo sapiens GN=AGA PE=1 SV=2	33	8	46.3	80.2	137.8	187.1	185.6	49.5	34.8
P20963	T-cell surface glycoprotein CD3 zeta chain OS=Homo sapiens GN=CD247 PE=1 SV=2	57	19	50.4	106.4	167.2	137.4	161.2	77.4	52.1
P21127	Cyclin-dependent kinase 11B OS=Homo sapiens GN=CDK11B PE=1 SV=3	33	32	82.5	95.0	95.7	111.3	72.8	125.4	112.9
P21266	Glutathione S-transferase Mu 3 OS=Homo sapiens GN=GSTM3 PE=1 SV=3	46	12	102.8	74.8	101.2	103.6	57.1	103.5	50.4
P21281	V-type proton ATPase subunit B, brain isoform OS=Homo sapiens GN=ATP6V1B2 PE=1 SV=3	71	33	74.9	91.1	109.9	144.7	130.9	77.4	89.1
P21283	V-type proton ATPase subunit C 1 OS=Homo sapiens GN=ATP6V1C1 PE=1 SV=4	50	23	87.5	94.0	114.5	152.2	166.5	87.8	109.6
P21291	Cysteine and glycine-rich protein 1 OS=Homo sapiens GN=CSRP1 PE=1 SV=3	54	9	135.5	131.8	132.6	186.2	128.6	90.7	105.4
P21333	Filamin-A OS=Homo sapiens GN=FLNA PE=1 SV=4	67	186	105.5	123.6	160.6	138.2	83.9	86.3	61.4
P21359	Neurofibromin OS=Homo sapiens GN=NF1 PE=1 SV=2	23	63	75.6	96.6	108.8	108.2	134.2	111.3	118.9
P21399	Cytoplasmic aconitate hydratase OS=Homo sapiens GN=ACO1 PE=1 SV=3	42	37	138.1	100.2	114.2	140.8	86.0	120.9	86.8
P21580	Tumor necrosis factor alpha-induced protein 3 OS=Homo sapiens GN=TNFAIP3 PE=1 SV=1	29	20	92.9	87.0	73.8	123.1	127.5	85.7	87.4
P21796	Voltage-dependent anion-selective channel protein 1 OS=Homo sapiens GN=VDAC1 PE=1 SV=2	97	35	261.6	256.0	141.8	55.7	24.4	16.6	9.6
P21912	Succinate dehydrogenase [ubiquinone] iron-sulfur subunit, mitochondrial OS=Homo sapiens GN=SDHB PE=1 SV=3	63	25	233.1	280.4	149.0	47.3	17.0	10.0	7.6
P21964	Catechol O-methyltransferase OS=Homo sapiens GN=COMT PE=1 SV=2	47	15	89.5	93.7	127.0	150.2	163.1	73.3	46.6
P22033	Methylmalonyl-CoA mutase, mitochondrial OS=Homo sapiens GN=MUT PE=1 SV=4	48	35	268.2	310.0	117.9	44.0	13.2	11.8	5.7
P22059	Oxysterol-binding protein 1 OS=Homo sapiens GN=OSBP PE=1 SV=1	42	31	98.0	123.2	115.7	131.8	116.5	82.9	78.1
P22061	Protein-L-isoaspartate(D-aspartate) O-methyltransferase OS=Homo sapiens GN=PCMT1 PE=1 SV=4	69	15	124.7	145.1	165.6	123.6	73.6	106.9	62.0
P22087	rRNA 2'-O-methyltransferase fibrillarin OS=Homo sapiens GN=FBL PE=1 SV=2	55	22	73.6	50.8	60.4	60.8	87.4	152.6	149.9
P22102	Trifunctional purine biosynthetic protein adenosine-3 OS=Homo sapiens GN=GART PE=1 SV=1	62	54	122.3	114.1	129.9	121.7	69.2	134.6	77.9
P22234	Multifunctional protein ADE2 OS=Homo sapiens GN=PAICS PE=1 SV=3	58	33	111.2	94.0	137.2	122.7	64.0	171.8	76.6
P22307	Non-specific lipid-transfer protein OS=Homo sapiens GN=SCP2 PE=1 SV=2	68	47	70.9	116.2	184.0	176.7	154.6	36.7	16.0
P22314	Ubiquitin-like modifier-activating enzyme 1 OS=Homo sapiens GN=UBA1 PE=1 SV=3	63	62	118.9	104.9	122.4	134.8	75.4	128.4	84.2
P22392	Nucleoside diphosphate kinase B OS=Homo sapiens GN=NME2 PE=1 SV=1	89	15	74.6	132.5	114.2	142.3	62.7	140.6	75.8
P22570	NADPH:adrenodoxin oxidoreductase, mitochondrial OS=Homo sapiens GN=FDXR PE=1 SV=3	59	27	286.1	257.1	145.6	53.8	29.4	20.3	25.3
P22626	Heterogeneous nuclear ribonucleoproteins A2/B1 OS=Homo sapiens GN=HNRNPA2B1 PE=1 SV=2	82	41	28.8	26.2	39.0	48.1	78.0	192.1	155.4
P22681	E3 ubiquitin-protein ligase CBL OS=Homo sapiens GN=CBL PE=1 SV=2	39	24	130.7	132.4	118.6	140.8	103.9	95.3	81.0
P22695	Cytochrome b-c1 complex subunit 2, mitochondrial OS=Homo sapiens GN=UQCRC2 PE=1 SV=3	58	30	248.3	278.4	134.3	52.6	21.4	17.8	13.2
P22830	Ferrochelatase, mitochondrial OS=Homo sapiens GN=FECH PE=1 SV=2	66	29	256.7	278.6	128.3	49.1	13.9	8.5	3.7
P23193	Transcription elongation factor A protein 1 OS=Homo sapiens GN=TCEA1 PE=1 SV=2	70	32	71.1	60.8	66.5	88.9	125.5	104.7	154.2
P23246	Splicing factor, proline- and glutamine-rich OS=Homo sapiens GN=SFPQ PE=1 SV=2	55	53	36.1	30.3	40.6	59.5	110.2	161.2	182.9
P23258	Tubulin gamma-1 chain OS=Homo sapiens GN=TUBG1 PE=1 SV=2	55	26	45.6	50.0	79.9	69.7	67.3	200.6	111.4
P23284	Peptidyl-prolyl cis-trans isomerase B OS=Homo sapiens GN=PPIB PE=1 SV=2	67	27	66.1	106.5	171.3	157.0	140.5	90.8	34.1
P23368	NAD-dependent malic enzyme, mitochondrial OS=Homo sapiens GN=ME2 PE=1 SV=1	52	31	302.0	308.6	137.4	47.9	13.2	11.8	8.4
P23381	Tryptophan--tRNA ligase, cytoplasmic OS=Homo sapiens GN=WARS PE=1 SV=2	47	25	77.6	102.3	104.4	144.9	62.9	130.4	85.6
P23396	40S ribosomal protein S3 OS=Homo sapiens GN=RPS3 PE=1 SV=2	87	37	30.0	36.8	49.1	60.8	98.8	186.5	159.2
P23434	Glycine cleavage system H protein, mitochondrial OS=Homo sapiens GN=GCSH PE=1 SV=2	24	4	264.3	280.9	94.4	41.6	16.8	7.8	4.8
P23458	Tyrosine-protein kinase JAK1 OS=Homo sapiens GN=JAK1 PE=1 SV=2	43	54	83.0	120.9	193.0	164.0	144.9	64.4	26.3
P23526	Adenosylhomocysteinase OS=Homo sapiens GN=AHCY PE=1 SV=4	55	32	136.5	113.9	116.8	141.5	72.0	120.4	94.4
P23528	Cofilin-1 OS=Homo sapiens GN=CFL1 PE=1 SV=3	75	26	135.1	103.5	134.8	138.8	80.5	105.0	77.4
P23588	Eukaryotic translation initiation factor 4B OS=Homo sapiens GN=EIF4B PE=1 SV=2	55	44	85.7	62.7	104.3	89.2	81.1	177.4	130.4
P23634	Plasma membrane calcium-transporting ATPase 4 OS=Homo sapiens GN=ATP2B4 PE=1 SV=2	47	80	75.4	119.0	183.7	150.7	132.0	52.1	23.1
P23743	Diacylglycerol kinase alpha OS=Homo sapiens GN=DGKA PE=1 SV=3	46	34	83.7	97.8	104.5	115.7	102.4	133.2	100.9
P23786	Carnitine O-palmitoyltransferase 2, mitochondrial OS=Homo sapiens GN=CPT2 PE=1 SV=2	55	43	284.6	234.2	147.9	48.5	27.6	14.2	14.6
P23919	Thymidylate kinase OS=Homo sapiens GN=DTYMK PE=1 SV=4	54	12	169.9	150.8	154.3	112.3	61.5	104.4	61.0
P23921	Ribonucleoside-diphosphate reductase large subunit OS=Homo sapiens GN=RRM1 PE=1 SV=1	48	35	157.3	95.3	112.4	111.0	76.3	97.1	74.7
P24534	Elongation factor 1-beta OS=Homo sapiens GN=EEF1B2 PE=1 SV=3	78	20	99.8	85.6	83.3	100.4	111.6	95.7	150.4
P24539	ATP synthase F(0) complex subunit B1, mitochondrial OS=Homo sapiens GN=ATP5F1 PE=1 SV=2	50	22	267.1	336.6	125.9	54.3	13.8	7.6	3.2
P24666	Low molecular weight phosphotyrosine protein phosphatase OS=Homo sapiens GN=ACP1 PE=1 SV=3	63	12	117.4	109.0	151.1	116.7	73.2	152.8	79.7
P24723	Protein kinase C eta type OS=Homo sapiens GN=PRKCH PE=1 SV=4	40	28	66.2	112.8	185.4	193.0	192.9	63.0	31.1
P24752	Acetyl-CoA acetyltransferase, mitochondrial OS=Homo sapiens GN=ACAT1 PE=1 SV=1	71	40	251.0	266.4	143.5	43.9	14.7	10.4	4.0
P24928	DNA-directed RNA polymerase II subunit RPB1 OS=Homo sapiens GN=POLR2A PE=1 SV=2	41	74	94.6	63.8	69.6	90.6	83.1	92.6	123.8
P24941	Cyclin-dependent kinase 2 OS=Homo sapiens GN=CDK2 PE=1 SV=2	53	14	120.7	95.8	112.1	103.7	78.3	111.8	91.7
P25054	Adenomatous polyposis coli protein OS=Homo sapiens GN=APC PE=1 SV=2	30	68	84.3	129.0	122.8	142.9	169.3	103.4	127.7
P25098	Beta-adrenergic receptor kinase 1 OS=Homo sapiens GN=ADRBK1 PE=1 SV=2	41	36	107.8	105.5	99.8	120.2	111.7	114.9	129.0
P25205	DNA replication licensing factor MCM3 OS=Homo sapiens GN=MCM3 PE=1 SV=3	60	59	84.8	69.2	73.8	83.0	61.9	109.0	133.4
P25325	3-mercaptopyruvate sulfurtransferase OS=Homo sapiens GN=MPST PE=1 SV=3	51	15	243.8	218.3	143.3	78.6	43.5	54.2	37.1
P25398	40S ribosomal protein S12 OS=Homo sapiens GN=RPS12 PE=1 SV=3	77	17	31.7	36.4	64.1	60.9	62.7	251.5	143.5
P25445	Tumor necrosis factor receptor superfamily member 6 OS=Homo sapiens GN=FAS PE=1 SV=1	39	20	66.3	138.0	161.5	187.0	228.8	50.5	42.7
P25490	Transcriptional repressor protein YY1 OS=Homo sapiens GN=YY1 PE=1 SV=2	20	10	163.5	98.7	82.0	76.7	76.4	53.3	66.6
P25685	DnaJ homolog subfamily B member 1 OS=Homo sapiens GN=DNAJB1 PE=1 SV=4	74	33	97.6	95.9	97.0	105.5	133.6	113.7	142.4
P25705	ATP synthase subunit alpha, mitochondrial OS=Homo sapiens GN=ATP5A1 PE=1 SV=1	77	68	314.3	242.2	131.8	47.0	16.4	11.9	6.0
P25786	Proteasome subunit alpha type-1 OS=Homo sapiens GN=PSMA1 PE=1 SV=1	66	21	123.7	83.9	83.6	119.9	86.4	92.2	159.8
P25787	Proteasome subunit alpha type-2 OS=Homo sapiens GN=PSMA2 PE=1 SV=2	68	17	80.1	62.7	91.1	95.8	59.1	102.6	124.0
P25788	Proteasome subunit alpha type-3 OS=Homo sapiens GN=PSMA3 PE=1 SV=2	58	22	101.7	92.1	90.2	112.9	73.4	103.9	144.5
P25789	Proteasome subunit alpha type-4 OS=Homo sapiens GN=PSMA4 PE=1 SV=1	51	19	103.5	63.9	72.7	100.1	61.2	102.4	115.7
P26196	Probable ATP-dependent RNA helicase DDX6 OS=Homo sapiens GN=DDX6 PE=1 SV=2	61	31	48.0	52.3	63.6	57.4	92.2	176.3	133.7
P26358	DNA (cytosine-5)-methyltransferase 1 OS=Homo sapiens GN=DNMT1 PE=1 SV=2	41	74	126.4	79.6	66.2	75.4	100.3	93.2	133.0
P26368	Splicing factor U2AF 65 kDa subunit OS=Homo sapiens GN=U2AF2 PE=1 SV=4	66	25	25.1	22.8	40.4	47.1	85.1	187.0	152.5
P26373	60S ribosomal protein L13 OS=Homo sapiens GN=RPL13 PE=1 SV=4	73	35	29.1	31.1	42.5	63.2	115.9	141.3	178.2
P26440	Isovaleryl-CoA dehydrogenase, mitochondrial OS=Homo sapiens GN=IVD PE=1 SV=1	54	23	310.5	274.9	131.4	44.6	11.2	7.7	2.0
P26583	High mobility group protein B2 OS=Homo sapiens GN=HMGB2 PE=1 SV=2	72	26	81.3	99.2	118.7	80.4	68.2	138.9	103.2
P26599	Polypyrimidine tract-binding protein 1 OS=Homo sapiens GN=PTBP1 PE=1 SV=1	65	35	17.6	31.5	40.7	55.0	69.8	186.7	148.6
P26639	Threonine--tRNA ligase, cytoplasmic OS=Homo sapiens GN=TARS PE=1 SV=3	59	54	102.3	84.2	98.8	94.8	72.0	128.7	103.6
P26640	Valine--tRNA ligase OS=Homo sapiens GN=VARS PE=1 SV=4	42	56	118.5	92.9	109.9	96.1	68.6	126.8	111.2
P26641	Elongation factor 1-gamma OS=Homo sapiens GN=EEF1G PE=1 SV=3	50	35	90.3	74.8	85.7	88.0	85.3	130.7	122.3
P26885	Peptidyl-prolyl cis-trans isomerase FKBP2 OS=Homo sapiens GN=FKBP2 PE=1 SV=2	54	12	71.8	85.9	165.1	147.2	168.1	92.4	36.6
P27105	Erythrocyte band 7 integral membrane protein OS=Homo sapiens GN=STOM PE=1 SV=3	47	14	57.0	86.3	168.6	186.1	137.0	84.0	45.7
P27348	14-3-3 protein theta OS=Homo sapiens GN=YWHAQ PE=1 SV=1	79	33	126.9	106.9	112.9	144.5	102.7	85.7	73.7
P27361	Mitogen-activated protein kinase 3 OS=Homo sapiens GN=MAPK3 PE=1 SV=4	41	16	130.8	107.3	110.1	127.7	112.9	89.5	97.3
P27448	MAP/microtubule affinity-regulating kinase 3 OS=Homo sapiens GN=MARK3 PE=1 SV=4	54	43	81.9	90.4	105.9	140.2	178.3	99.2	124.2
P27635	60S ribosomal protein L10 OS=Homo sapiens GN=RPL10 PE=1 SV=4	79	29	25.3	28.4	37.3	60.5	68.1	163.7	141.7
P27694	Replication protein A 70 kDa DNA-binding subunit OS=Homo sapiens GN=RPA1 PE=1 SV=2	69	46	78.5	62.0	60.3	77.0	100.7	94.1	150.5
P27695	DNA-(apurinic or apyrimidinic site) lyase OS=Homo sapiens GN=APEX1 PE=1 SV=2	62	25	61.8	55.9	59.5	67.3	106.0	126.7	160.7
P27707	Deoxycytidine kinase OS=Homo sapiens GN=DCK PE=1 SV=1	46	12	196.6	115.5	100.9	149.9	100.7	110.3	80.8
P27708	CAD protein OS=Homo sapiens GN=CAD PE=1 SV=3	49	95	115.5	98.5	93.6	111.2	85.0	102.1	135.8
P27797	Calreticulin OS=Homo sapiens GN=CALR PE=1 SV=1	73	40	56.8	100.0	172.7	140.1	137.7	100.4	26.2
P27816	Microtubule-associated protein 4 OS=Homo sapiens GN=MAP4 PE=1 SV=3	79	106	32.9	33.3	37.2	51.9	106.6	104.7	170.5
P27824	Calnexin OS=Homo sapiens GN=CANX PE=1 SV=2	51	51	51.4	105.6	143.4	142.6	142.3	89.9	37.5
P27986	Phosphatidylinositol 3-kinase regulatory subunit alpha OS=Homo sapiens GN=PIK3R1 PE=1 SV=2	41	32	134.3	89.4	115.7	132.4	79.9	91.7	69.6
P28062	Proteasome subunit beta type-8 OS=Homo sapiens GN=PSMB8 PE=1 SV=3	72	16	90.3	89.7	116.4	119.6	70.1	171.3	141.1
P28065	Proteasome subunit beta type-9 OS=Homo sapiens GN=PSMB9 PE=1 SV=2	45	9	98.6	99.6	84.2	119.5	99.7	74.7	143.6
P28066	Proteasome subunit alpha type-5 OS=Homo sapiens GN=PSMA5 PE=1 SV=3	73	15	83.5	78.6	89.1	92.3	60.6	84.4	115.7
P28070	Proteasome subunit beta type-4 OS=Homo sapiens GN=PSMB4 PE=1 SV=4	64	12	101.7	73.7	83.3	120.2	74.2	107.2	138.2
P28072	Proteasome subunit beta type-6 OS=Homo sapiens GN=PSMB6 PE=1 SV=4	59	11	73.7	63.9	74.7	90.7	62.2	79.3	125.6
P28074	Proteasome subunit beta type-5 OS=Homo sapiens GN=PSMB5 PE=1 SV=3	69	19	111.2	67.4	77.3	99.4	60.6	105.8	120.8
P28288	ATP-binding cassette sub-family D member 3 OS=Homo sapiens GN=ABCD3 PE=1 SV=1	39	35	76.7	129.4	173.3	185.5	169.4	37.0	15.8
P28290	Sperm-specific antigen 2 OS=Homo sapiens GN=SSFA2 PE=1 SV=3	41	46	71.9	134.1	121.8	175.4	204.4	41.0	34.4
P28331	NADH-ubiquinone oxidoreductase 75 kDa subunit, mitochondrial OS=Homo sapiens GN=NDUFS1 PE=1 SV=3	56	40	294.0	296.5	129.9	51.1	20.6	12.0	7.1
P28340	DNA polymerase delta catalytic subunit OS=Homo sapiens GN=POLD1 PE=1 SV=2	44	54	114.0	98.6	96.2	116.5	85.1	108.1	130.9
P28482	Mitogen-activated protein kinase 1 OS=Homo sapiens GN=MAPK1 PE=1 SV=3	47	17	138.1	97.5	113.8	138.3	98.4	115.1	92.0
P28715	DNA repair protein complementing XP-G cells OS=Homo sapiens GN=ERCC5 PE=1 SV=3	23	25	69.4	80.0	68.6	95.9	154.5	99.9	217.7
P28799	Granulins OS=Homo sapiens GN=GRN PE=1 SV=2	21	12	94.8	75.2	105.6	250.7	278.1	64.1	51.1
P28838	Cytosol aminopeptidase OS=Homo sapiens GN=LAP3 PE=1 SV=3	69	39	210.2	197.3	129.6	88.2	46.8	57.8	51.4
P28907	ADP-ribosyl cyclase/cyclic ADP-ribose hydrolase 1 OS=Homo sapiens GN=CD38 PE=1 SV=2	52	24	59.3	98.6	184.9	220.5	201.4	90.4	44.9
P28908	Tumor necrosis factor receptor superfamily member 8 OS=Homo sapiens GN=TNFRSF8 PE=1 SV=1	36	18	61.4	109.9	175.2	175.9	171.8	62.3	36.9
P29016	T-cell surface glycoprotein CD1b OS=Homo sapiens GN=CD1B PE=1 SV=1	20	5	68.1	107.3	128.0	177.3	239.7	80.7	90.5
P29084	Transcription initiation factor IIE subunit beta OS=Homo sapiens GN=GTF2E2 PE=1 SV=1	59	19	77.9	66.9	65.8	91.3	108.3	90.9	125.9
P29144	Tripeptidyl-peptidase 2 OS=Homo sapiens GN=TPP2 PE=1 SV=4	53	61	75.6	75.1	78.9	99.7	112.3	157.3	110.7
P29218	Inositol monophosphatase 1 OS=Homo sapiens GN=IMPA1 PE=1 SV=1	45	15	104.5	84.9	79.0	123.3	94.6	70.8	91.2
P29323	Ephrin type-B receptor 2 OS=Homo sapiens GN=EPHB2 PE=1 SV=5	23	22	84.2	93.6	130.3	154.4	140.9	83.2	53.2
P29350	Tyrosine-protein phosphatase non-receptor type 6 OS=Homo sapiens GN=PTPN6 PE=1 SV=1	60	37	84.4	78.8	74.0	95.9	114.3	88.4	130.7
P29401	Transketolase OS=Homo sapiens GN=TKT PE=1 SV=3	61	41	119.2	92.0	113.1	136.5	68.6	133.6	94.3
P29558	RNA-binding motif, single-stranded-interacting protein 1 OS=Homo sapiens GN=RBMS1 PE=1 SV=3	48	15	31.4	30.9	34.8	61.8	128.5	114.3	185.0
P29590	Protein PML OS=Homo sapiens GN=PML PE=1 SV=3	51	49	108.6	96.7	121.4	133.0	77.2	136.4	96.8
P29597	Non-receptor tyrosine-protein kinase TYK2 OS=Homo sapiens GN=TYK2 PE=1 SV=3	32	34	84.1	111.6	167.3	190.0	195.6	86.8	53.2
P29692	Elongation factor 1-delta OS=Homo sapiens GN=EEF1D PE=1 SV=5	80	24	92.6	109.4	97.0	118.3	94.6	123.7	147.7
P29728	2'-5'-oligoadenylate synthase 2 OS=Homo sapiens GN=OAS2 PE=1 SV=3	21	16	73.7	46.0	70.7	61.6	59.5	114.6	70.9
P30038	Delta-1-pyrroline-5-carboxylate dehydrogenase, mitochondrial OS=Homo sapiens GN=ALDH4A1 PE=1 SV=3	53	25	269.0	307.0	139.7	55.7	19.0	8.7	6.1
P30040	Endoplasmic reticulum resident protein 29 OS=Homo sapiens GN=ERP29 PE=1 SV=4	69	19	75.4	110.2	126.1	171.7	209.6	47.7	39.5
P30041	Peroxiredoxin-6 OS=Homo sapiens GN=PRDX6 PE=1 SV=3	61	18	134.4	116.9	130.7	139.4	85.5	117.3	86.8
P30042	ES1 protein homolog, mitochondrial OS=Homo sapiens GN=C21orf33 PE=1 SV=3	66	18	258.9	253.6	127.7	37.5	12.0	7.2	3.6
P30043	Flavin reductase (NADPH) OS=Homo sapiens GN=BLVRB PE=1 SV=3	46	7	161.2	115.3	136.5	129.1	69.8	108.5	70.2
P30044	Peroxiredoxin-5, mitochondrial OS=Homo sapiens GN=PRDX5 PE=1 SV=4	65	14	132.3	249.0	147.4	121.4	51.1	58.4	44.6
P30046	D-dopachrome decarboxylase OS=Homo sapiens GN=DDT PE=1 SV=3	75	7	140.0	127.1	111.4	167.9	114.1	99.2	103.5
P30048	Thioredoxin-dependent peroxide reductase, mitochondrial OS=Homo sapiens GN=PRDX3 PE=1 SV=3	50	16	231.6	333.4	148.7	48.3	10.1	8.1	2.7
P30050	60S ribosomal protein L12 OS=Homo sapiens GN=RPL12 PE=1 SV=1	75	15	34.0	29.6	30.4	66.5	114.5	168.3	208.6
P30084	Enoyl-CoA hydratase, mitochondrial OS=Homo sapiens GN=ECHS1 PE=1 SV=4	61	22	217.7	259.2	96.1	34.0	7.9	5.9	3.3
P30085	UMP-CMP kinase OS=Homo sapiens GN=CMPK1 PE=1 SV=3	72	15	160.6	120.8	153.5	124.1	63.3	136.1	70.7
P30086	Phosphatidylethanolamine-binding protein 1 OS=Homo sapiens GN=PEBP1 PE=1 SV=3	74	12	99.0	98.0	98.5	124.6	89.2	100.7	87.7
P30101	Protein disulfide-isomerase A3 OS=Homo sapiens GN=PDIA3 PE=1 SV=4	76	54	65.7	97.6	152.8	157.9	130.6	74.7	29.7
P30153	Serine/threonine-protein phosphatase 2A 65 kDa regulatory subunit A alpha isoform OS=Homo sapiens GN=PPP2R1A PE=1 SV=4	53	36	132.7	100.3	105.2	119.9	93.4	95.5	76.5
P30154	Serine/threonine-protein phosphatase 2A 65 kDa regulatory subunit A beta isoform OS=Homo sapiens GN=PPP2R1B PE=1 SV=3	46	26	158.6	134.5	141.9	144.9	107.5	120.9	82.8
P30260	Cell division cycle protein 27 homolog OS=Homo sapiens GN=CDC27 PE=1 SV=2	34	28	111.2	69.0	64.6	61.6	95.1	107.1	170.6
P30405	Peptidyl-prolyl cis-trans isomerase F, mitochondrial OS=Homo sapiens GN=PPIF PE=1 SV=1	72	14	362.6	282.2	139.6	50.5	14.8	8.2	6.3
P30414	NK-tumor recognition protein OS=Homo sapiens GN=NKTR PE=1 SV=2	19	25	39.4	40.5	29.4	71.4	105.9	88.3	197.6
P30419	Glycylpeptide N-tetradecanoyltransferase 1 OS=Homo sapiens GN=NMT1 PE=1 SV=2	40	20	41.6	47.6	56.5	74.4	122.8	159.9	153.6
P30504	HLA class I histocompatibility antigen, Cw-4 alpha chain OS=Homo sapiens GN=HLA-C PE=1 SV=1	59	27	52.6	80.7	159.4	184.2	184.5	107.1	44.2
P30519	Heme oxygenase 2 OS=Homo sapiens GN=HMOX2 PE=1 SV=2	80	32	65.9	104.9	164.1	140.7	148.0	100.2	44.5
P30520	Adenylosuccinate synthetase isozyme 2 OS=Homo sapiens GN=ADSS PE=1 SV=3	45	22	113.8	102.0	125.0	125.0	73.5	123.9	85.2
P30533	Alpha-2-macroglobulin receptor-associated protein OS=Homo sapiens GN=LRPAP1 PE=1 SV=1	62	35	77.7	109.3	195.8	150.8	136.2	71.2	27.7
P30566	Adenylosuccinate lyase OS=Homo sapiens GN=ADSL PE=1 SV=2	43	22	124.4	93.9	89.0	119.3	82.5	98.0	78.9
P30622	CAP-Gly domain-containing linker protein 1 OS=Homo sapiens GN=CLIP1 PE=1 SV=2	44	66	100.6	111.9	103.3	136.0	147.6	76.1	110.8
P30626	Sorcin OS=Homo sapiens GN=SRI PE=1 SV=1	54	12	116.5	96.3	103.6	131.0	87.6	92.2	84.6
P30679	Guanine nucleotide-binding protein subunit alpha-15 OS=Homo sapiens GN=GNA15 PE=1 SV=2	40	17	78.7	115.7	150.1	178.2	172.0	43.3	30.9
P30825	High affinity cationic amino acid transporter 1 OS=Homo sapiens GN=SLC7A1 PE=1 SV=1	10	8	79.4	80.5	139.2	161.1	165.7	85.4	65.1
P30876	DNA-directed RNA polymerase II subunit RPB2 OS=Homo sapiens GN=POLR2B PE=1 SV=1	44	54	108.5	107.9	93.3	114.9	69.7	128.6	113.6
P31040	Succinate dehydrogenase [ubiquinone] flavoprotein subunit, mitochondrial OS=Homo sapiens GN=SDHA PE=1 SV=2	62	34	329.9	217.7	136.8	43.4	11.7	8.9	6.6
P31146	Coronin-1A OS=Homo sapiens GN=CORO1A PE=1 SV=4	63	46	99.3	134.3	180.3	161.6	88.0	79.4	45.9
P31150	Rab GDP dissociation inhibitor alpha OS=Homo sapiens GN=GDI1 PE=1 SV=2	77	37	109.3	93.5	90.2	127.8	90.8	78.2	79.2
P31153	S-adenosylmethionine synthase isoform type-2 OS=Homo sapiens GN=MAT2A PE=1 SV=1	54	26	92.0	94.1	137.1	116.9	53.8	149.8	66.7
P31350	Ribonucleoside-diphosphate reductase subunit M2 OS=Homo sapiens GN=RRM2 PE=1 SV=1	56	22	116.8	106.0	149.7	153.5	70.2	169.6	90.2
P31483	Nucleolysin TIA-1 isoform p40 OS=Homo sapiens GN=TIA1 PE=1 SV=3	49	18	42.0	29.7	36.5	53.5	99.9	109.2	151.3
P31689	DnaJ homolog subfamily A member 1 OS=Homo sapiens GN=DNAJA1 PE=1 SV=2	72	29	66.9	78.9	149.1	94.0	60.1	199.2	87.0
P31749	RAC-alpha serine/threonine-protein kinase OS=Homo sapiens GN=AKT1 PE=1 SV=2	44	20	115.4	119.2	167.4	148.0	139.4	81.7	54.9
P31751	RAC-beta serine/threonine-protein kinase OS=Homo sapiens GN=AKT2 PE=1 SV=2	55	25	112.2	133.3	150.3	169.8	169.6	63.2	45.4
P31785	Cytokine receptor common subunit gamma OS=Homo sapiens GN=IL2RG PE=1 SV=1	26	10	57.2	115.7	173.8	136.3	213.5	109.5	47.9
P31930	Cytochrome b-c1 complex subunit 1, mitochondrial OS=Homo sapiens GN=UQCRC1 PE=1 SV=3	61	25	233.5	282.3	173.0	47.6	16.0	10.8	5.4
P31937	3-hydroxyisobutyrate dehydrogenase, mitochondrial OS=Homo sapiens GN=HIBADH PE=1 SV=2	63	17	200.4	210.2	98.9	34.1	24.1	14.9	23.8
P31939	Bifunctional purine biosynthesis protein PURH OS=Homo sapiens GN=ATIC PE=1 SV=3	80	50	139.8	112.7	107.2	146.4	86.2	103.9	82.5
P31942	Heterogeneous nuclear ribonucleoprotein H3 OS=Homo sapiens GN=HNRNPH3 PE=1 SV=2	79	22	44.3	38.5	45.2	60.6	111.3	129.0	151.3
P31943	Heterogeneous nuclear ribonucleoprotein H OS=Homo sapiens GN=HNRNPH1 PE=1 SV=4	61	27	43.3	39.2	45.7	54.7	75.2	121.0	143.1
P31946	14-3-3 protein beta/alpha OS=Homo sapiens GN=YWHAB PE=1 SV=3	64	23	113.4	113.3	105.9	147.3	111.0	70.2	79.5
P31948	Stress-induced-phosphoprotein 1 OS=Homo sapiens GN=STIP1 PE=1 SV=1	86	87	87.9	113.2	146.1	127.4	67.7	119.1	68.6
P32119	Peroxiredoxin-2 OS=Homo sapiens GN=PRDX2 PE=1 SV=5	44	15	97.1	94.4	96.0	125.1	92.3	90.8	75.4
P32121	Beta-arrestin-2 OS=Homo sapiens GN=ARRB2 PE=1 SV=2	25	11	97.2	132.3	172.0	150.0	135.7	109.7	80.6
P32189	Glycerol kinase OS=Homo sapiens GN=GK PE=1 SV=3	35	18	350.1	301.1	111.3	60.0	27.5	12.9	9.9
P32321	Deoxycytidylate deaminase OS=Homo sapiens GN=DCTD PE=1 SV=2	33	4	101.0	85.4	78.1	159.9	122.1	112.0	93.9
P32322	Pyrroline-5-carboxylate reductase 1, mitochondrial OS=Homo sapiens GN=PYCR1 PE=1 SV=2	53	18	274.4	287.0	100.6	41.8	11.5	13.9	8.8
P32455	Guanylate-binding protein 1 OS=Homo sapiens GN=GBP1 PE=1 SV=2	35	26	131.9	101.7	90.2	133.9	90.6	79.1	73.3
P32519	ETS-related transcription factor Elf-1 OS=Homo sapiens GN=ELF1 PE=1 SV=2	46	20	151.7	93.9	79.3	93.5	97.6	86.6	133.1
P32780	General transcription factor IIH subunit 1 OS=Homo sapiens GN=GTF2H1 PE=1 SV=1	42	26	127.6	76.7	69.4	79.8	159.3	172.9	194.2
P32856	Syntaxin-2 OS=Homo sapiens GN=STX2 PE=2 SV=3	45	11	95.9	132.6	160.7	205.1	180.5	63.5	51.5
P32942	Intercellular adhesion molecule 3 OS=Homo sapiens GN=ICAM3 PE=1 SV=2	27	18	60.7	103.8	142.1	165.5	170.6	59.4	35.2
P32969	60S ribosomal protein L9 OS=Homo sapiens GN=RPL9 PE=1 SV=1	81	20	24.4	29.5	36.9	57.6	90.7	145.2	159.5
P33121	Long-chain-fatty-acid--CoA ligase 1 OS=Homo sapiens GN=ACSL1 PE=1 SV=1	40	28	98.4	123.4	124.5	132.5	166.9	78.0	93.1
P33176	Kinesin-1 heavy chain OS=Homo sapiens GN=KIF5B PE=1 SV=1	69	92	93.1	93.2	87.6	115.2	93.8	79.6	111.9
P33240	Cleavage stimulation factor subunit 2 OS=Homo sapiens GN=CSTF2 PE=1 SV=1	58	24	37.4	33.2	33.9	56.7	114.1	76.7	154.3
P33241	Lymphocyte-specific protein 1 OS=Homo sapiens GN=LSP1 PE=1 SV=1	35	11	103.4	157.0	170.1	194.3	158.6	57.4	47.9
P33316	Deoxyuridine 5'-triphosphate nucleotidohydrolase, mitochondrial OS=Homo sapiens GN=DUT PE=1 SV=4	60	16	153.5	168.1	117.3	130.1	70.5	85.4	54.4
P33527	Multidrug resistance-associated protein 1 OS=Homo sapiens GN=ABCC1 PE=1 SV=3	44	61	69.2	134.3	180.4	166.3	144.4	53.6	36.6
P33897	ATP-binding cassette sub-family D member 1 OS=Homo sapiens GN=ABCD1 PE=1 SV=2	21	15	71.8	130.2	128.0	204.6	216.1	37.1	38.4
P33981	Dual specificity protein kinase TTK OS=Homo sapiens GN=TTK PE=1 SV=2	41	29	147.8	139.2	112.3	115.1	98.3	72.8	79.7
P33991	DNA replication licensing factor MCM4 OS=Homo sapiens GN=MCM4 PE=1 SV=5	57	47	101.6	109.0	103.0	133.2	72.6	115.7	102.3
P33992	DNA replication licensing factor MCM5 OS=Homo sapiens GN=MCM5 PE=1 SV=5	66	51	97.7	75.6	69.4	93.8	79.0	81.7	183.4
P33993	DNA replication licensing factor MCM7 OS=Homo sapiens GN=MCM7 PE=1 SV=4	71	49	133.8	98.7	94.3	125.3	87.7	97.8	92.8
P34059	N-acetylgalactosamine-6-sulfatase OS=Homo sapiens GN=GALNS PE=1 SV=1	20	11	54.8	96.8	193.4	176.3	182.3	55.6	33.7
P34896	Serine hydroxymethyltransferase, cytosolic OS=Homo sapiens GN=SHMT1 PE=1 SV=1	48	23	138.0	95.3	95.2	118.7	96.0	120.3	112.9
P34897	Serine hydroxymethyltransferase, mitochondrial OS=Homo sapiens GN=SHMT2 PE=1 SV=3	66	40	284.1	223.0	140.6	38.7	20.4	17.8	21.2
P34913	Bifunctional epoxide hydrolase 2 OS=Homo sapiens GN=EPHX2 PE=1 SV=2	56	25	76.8	125.5	146.2	191.6	161.1	46.1	37.3
P34932	Heat shock 70 kDa protein 4 OS=Homo sapiens GN=HSPA4 PE=1 SV=4	86	84	122.8	109.7	111.6	161.0	104.8	113.7	103.5
P34947	G protein-coupled receptor kinase 5 OS=Homo sapiens GN=GRK5 PE=1 SV=1	26	14	69.4	98.2	102.2	151.1	182.1	38.9	37.3
P35080	Profilin-2 OS=Homo sapiens GN=PFN2 PE=1 SV=3	40	7	154.3	139.3	128.5	131.5	100.0	85.5	97.4
P35221	Catenin alpha-1 OS=Homo sapiens GN=CTNNA1 PE=1 SV=1	60	50	82.6	118.1	115.3	175.0	194.0	56.5	82.2
P35222	Catenin beta-1 OS=Homo sapiens GN=CTNNB1 PE=1 SV=1	38	24	78.3	119.8	139.8	179.2	190.3	46.4	41.3
P35232	Prohibitin OS=Homo sapiens GN=PHB PE=1 SV=1	72	26	302.7	289.1	141.8	51.8	18.7	9.7	5.8
P35236	Tyrosine-protein phosphatase non-receptor type 7 OS=Homo sapiens GN=PTPN7 PE=1 SV=3	46	17	199.6	104.9	90.9	167.2	107.1	87.3	89.0
P35240	Merlin OS=Homo sapiens GN=NF2 PE=1 SV=1	33	26	83.9	132.3	171.0	182.5	182.1	60.2	69.3
P35241	Radixin OS=Homo sapiens GN=RDX PE=1 SV=1	68	65	77.3	97.8	126.9	127.4	134.7	93.3	105.6
P35249	Replication factor C subunit 4 OS=Homo sapiens GN=RFC4 PE=1 SV=2	61	28	103.8	57.8	69.9	92.0	94.0	129.1	127.7
P35250	Replication factor C subunit 2 OS=Homo sapiens GN=RFC2 PE=1 SV=3	58	20	69.6	63.6	69.0	77.0	93.3	164.0	135.3
P35251	Replication factor C subunit 1 OS=Homo sapiens GN=RFC1 PE=1 SV=4	50	67	48.7	39.8	40.1	62.9	127.1	97.8	170.5
P35268	60S ribosomal protein L22 OS=Homo sapiens GN=RPL22 PE=1 SV=2	74	10	44.6	40.0	35.8	77.4	120.6	172.0	176.7
P35269	General transcription factor IIF subunit 1 OS=Homo sapiens GN=GTF2F1 PE=1 SV=2	44	27	112.4	101.8	116.9	118.1	90.9	173.9	146.5
P35270	Sepiapterin reductase OS=Homo sapiens GN=SPR PE=1 SV=1	43	10	142.5	187.8	161.2	149.9	62.5	108.2	69.3
P35527	Keratin, type I cytoskeletal 9 OS=Homo sapiens GN=KRT9 PE=1 SV=3	62	31	37.2	135.0	56.0	185.5	66.7	158.4	134.1
P35573	Glycogen debranching enzyme OS=Homo sapiens GN=AGL PE=1 SV=3	36	50	114.7	102.4	98.4	134.7	123.9	112.1	100.7
P35579	Myosin-9 OS=Homo sapiens GN=MYH9 PE=1 SV=4	74	220	78.9	83.1	100.1	87.1	55.0	71.4	156.6
P35580	Myosin-10 OS=Homo sapiens GN=MYH10 PE=1 SV=3	66	190	75.8	94.5	115.2	96.8	57.6	59.3	138.6
P35606	Coatomer subunit beta' OS=Homo sapiens GN=COPB2 PE=1 SV=2	58	45	109.9	98.7	114.1	121.8	84.2	68.2	80.3
P35610	Sterol O-acyltransferase 1 OS=Homo sapiens GN=SOAT1 PE=1 SV=3	24	17	70.8	87.8	129.1	129.3	170.3	71.7	30.3
P35611	Alpha-adducin OS=Homo sapiens GN=ADD1 PE=1 SV=2	46	38	93.0	101.7	120.1	115.0	103.0	66.2	75.1
P35612	Beta-adducin OS=Homo sapiens GN=ADD2 PE=1 SV=3	28	20	107.1	137.1	125.6	161.2	152.0	73.4	127.6
P35613	Basigin OS=Homo sapiens GN=BSG PE=1 SV=2	40	15	50.9	124.0	182.6	154.0	136.9	51.0	22.2
P35626	Beta-adrenergic receptor kinase 2 OS=Homo sapiens GN=ADRBK2 PE=1 SV=2	42	31	120.0	92.8	95.2	111.2	131.7	152.5	156.8
P35637	RNA-binding protein FUS OS=Homo sapiens GN=FUS PE=1 SV=1	27	20	28.0	34.4	50.1	61.8	118.3	167.7	194.7
P35658	Nuclear pore complex protein Nup214 OS=Homo sapiens GN=NUP214 PE=1 SV=2	28	48	108.1	98.1	101.8	146.1	148.9	59.5	77.2
P35659	Protein DEK OS=Homo sapiens GN=DEK PE=1 SV=1	47	23	181.2	76.6	87.3	82.3	86.7	148.5	144.5
P35754	Glutaredoxin-1 OS=Homo sapiens GN=GLRX PE=1 SV=2	43	5	99.4	111.9	134.8	142.5	88.4	116.9	86.6
P35813	Protein phosphatase 1A OS=Homo sapiens GN=PPM1A PE=1 SV=1	45	17	147.2	121.7	152.0	144.7	78.6	142.1	94.8
P35908	Keratin, type II cytoskeletal 2 epidermal OS=Homo sapiens GN=KRT2 PE=1 SV=2	76	51	54.6	84.4	78.4	113.0	44.7	241.3	99.5
P35914	Hydroxymethylglutaryl-CoA lyase, mitochondrial OS=Homo sapiens GN=HMGCL PE=1 SV=2	42	15	216.7	206.5	108.4	113.6	94.2	16.2	8.6
P35998	26S protease regulatory subunit 7 OS=Homo sapiens GN=PSMC2 PE=1 SV=3	81	41	104.9	90.8	125.0	107.4	68.2	129.6	106.1
P36404	ADP-ribosylation factor-like protein 2 OS=Homo sapiens GN=ARL2 PE=1 SV=4	34	6	210.9	149.2	103.2	122.8	72.4	68.2	45.2
P36405	ADP-ribosylation factor-like protein 3 OS=Homo sapiens GN=ARL3 PE=1 SV=2	58	9	155.3	127.8	107.6	161.6	109.7	85.0	85.9
P36507	Dual specificity mitogen-activated protein kinase kinase 2 OS=Homo sapiens GN=MAP2K2 PE=1 SV=1	48	20	113.9	109.1	130.1	110.2	64.4	108.7	62.4
P36542	ATP synthase subunit gamma, mitochondrial OS=Homo sapiens GN=ATP5C1 PE=1 SV=1	53	21	307.3	241.7	135.6	40.0	13.2	10.8	7.9
P36543	V-type proton ATPase subunit E 1 OS=Homo sapiens GN=ATP6V1E1 PE=1 SV=1	66	22	86.3	95.6	141.7	158.8	159.2	112.9	100.4
P36551	Oxygen-dependent coproporphyrinogen-III oxidase, mitochondrial OS=Homo sapiens GN=CPOX PE=1 SV=3	52	24	275.3	255.0	152.1	53.6	20.6	11.0	6.9
P36578	60S ribosomal protein L4 OS=Homo sapiens GN=RPL4 PE=1 SV=5	75	69	31.6	28.2	37.5	58.4	81.4	153.0	149.4
P36639	7,8-dihydro-8-oxoguanine triphosphatase OS=Homo sapiens GN=NUDT1 PE=1 SV=3	30	8	180.4	117.7	125.8	118.3	65.5	97.2	74.4
P36776	Lon protease homolog, mitochondrial OS=Homo sapiens GN=LONP1 PE=1 SV=2	59	63	301.9	271.5	112.0	40.8	17.5	12.8	15.3
P36871	Phosphoglucomutase-1 OS=Homo sapiens GN=PGM1 PE=1 SV=3	56	33	147.1	124.2	130.7	132.0	81.0	128.6	87.6
P36915	Guanine nucleotide-binding protein-like 1 OS=Homo sapiens GN=GNL1 PE=1 SV=2	43	23	123.0	122.0	140.6	115.4	62.0	143.4	73.9
P36956	Sterol regulatory element-binding protein 1 OS=Homo sapiens GN=SREBF1 PE=1 SV=2	19	19	77.6	96.7	109.7	160.1	301.8	73.1	82.2
P36957	Dihydrolipoyllysine-residue succinyltransferase component of 2-oxoglutarate dehydrogenase complex, mitochondrial OS=Homo sapiens GN=DLST PE=1 SV=4	42	21	268.8	292.5	115.7	44.0	12.1	7.3	5.5
P36969	Phospholipid hydroperoxide glutathione peroxidase, mitochondrial OS=Homo sapiens GN=GPX4 PE=1 SV=3	63	17	120.3	116.5	130.4	147.6	79.2	125.3	76.9
P37108	Signal recognition particle 14 kDa protein OS=Homo sapiens GN=SRP14 PE=1 SV=2	55	15	64.6	50.5	56.6	91.1	105.2	100.6	150.4
P37235	Hippocalcin-like protein 1 OS=Homo sapiens GN=HPCAL1 PE=1 SV=3	56	10	93.7	124.6	164.0	191.0	124.7	115.0	90.7
P37268	Squalene synthase OS=Homo sapiens GN=FDFT1 PE=1 SV=1	53	29	75.3	112.6	126.2	153.2	184.9	87.5	47.3
P37802	Transgelin-2 OS=Homo sapiens GN=TAGLN2 PE=1 SV=3	83	21	102.1	111.5	115.8	133.2	80.7	111.0	86.5
P37837	Transaldolase OS=Homo sapiens GN=TALDO1 PE=1 SV=2	59	31	114.0	99.3	104.6	124.1	74.8	106.9	85.6
P38117	Electron transfer flavoprotein subunit beta OS=Homo sapiens GN=ETFB PE=1 SV=3	69	21	326.0	221.4	121.1	44.5	15.2	12.9	9.3
P38159	RNA-binding motif protein, X chromosome OS=Homo sapiens GN=RBMX PE=1 SV=3	73	55	30.4	19.0	28.9	45.3	103.8	122.3	165.2
P38432	Coilin OS=Homo sapiens GN=COIL PE=1 SV=1	33	20	27.9	27.4	31.1	51.2	124.8	137.1	276.2
P38606	V-type proton ATPase catalytic subunit A OS=Homo sapiens GN=ATP6V1A PE=1 SV=2	55	34	111.7	84.6	126.7	161.4	111.2	131.5	85.1
P38646	Stress-70 protein, mitochondrial OS=Homo sapiens GN=HSPA9 PE=1 SV=2	79	83	283.6	257.5	136.2	43.6	14.9	10.0	5.4
P38919	Eukaryotic initiation factor 4A-III OS=Homo sapiens GN=EIF4A3 PE=1 SV=4	65	34	57.4	44.8	49.9	58.8	80.0	169.0	167.0
P38935	DNA-binding protein SMUBP-2 OS=Homo sapiens GN=IGHMBP2 PE=1 SV=3	49	58	37.2	33.8	35.7	58.4	128.4	129.3	172.3
P39019	40S ribosomal protein S19 OS=Homo sapiens GN=RPS19 PE=1 SV=2	90	26	29.2	32.2	44.6	57.2	83.6	142.2	141.7
P39023	60S ribosomal protein L3 OS=Homo sapiens GN=RPL3 PE=1 SV=2	80	56	30.0	37.1	44.0	67.2	90.9	188.0	155.0
P39656	Dolichyl-diphosphooligosaccharide--protein glycosyltransferase 48 kDa subunit OS=Homo sapiens GN=DDOST PE=1 SV=4	44	17	68.1	81.5	222.8	160.1	107.2	124.7	26.5
P39687	Acidic leucine-rich nuclear phosphoprotein 32 family member A OS=Homo sapiens GN=ANP32A PE=1 SV=1	60	22	99.2	103.4	123.8	129.1	75.3	123.2	89.9
P39748	Flap endonuclease 1 OS=Homo sapiens GN=FEN1 PE=1 SV=1	70	30	75.9	67.4	68.8	77.5	86.3	109.9	128.4
P40121	Macrophage-capping protein OS=Homo sapiens GN=CAPG PE=1 SV=2	45	17	82.8	103.0	124.7	136.3	75.1	119.9	85.9
P40222	Alpha-taxilin OS=Homo sapiens GN=TXLNA PE=1 SV=3	74	45	54.1	46.8	47.8	78.4	156.3	107.9	143.0
P40227	T-complex protein 1 subunit zeta OS=Homo sapiens GN=CCT6A PE=1 SV=3	61	44	100.4	86.1	101.8	115.8	68.6	135.2	92.5
P40306	Proteasome subunit beta type-10 OS=Homo sapiens GN=PSMB10 PE=1 SV=1	38	10	71.1	73.0	118.0	126.8	57.0	144.1	111.9
P40429	60S ribosomal protein L13a OS=Homo sapiens GN=RPL13A PE=1 SV=2	59	26	34.7	34.5	41.6	56.9	103.3	140.5	155.6
P40692	DNA mismatch repair protein Mlh1 OS=Homo sapiens GN=MLH1 PE=1 SV=1	36	25	152.1	94.9	83.2	139.1	103.2	79.7	100.1
P40763	Signal transducer and activator of transcription 3 OS=Homo sapiens GN=STAT3 PE=1 SV=2	51	34	147.1	114.5	127.8	131.6	79.9	116.1	86.1
P40818	Ubiquitin carboxyl-terminal hydrolase 8 OS=Homo sapiens GN=USP8 PE=1 SV=1	31	39	42.2	42.4	51.3	63.6	77.8	91.9	143.2
P40855	Peroxisomal biogenesis factor 19 OS=Homo sapiens GN=PEX19 PE=1 SV=1	62	17	66.1	112.3	137.8	148.8	114.7	86.4	60.7
P40925	Malate dehydrogenase, cytoplasmic OS=Homo sapiens GN=MDH1 PE=1 SV=4	56	23	115.0	100.8	135.5	158.2	91.1	143.8	91.0
P40926	Malate dehydrogenase, mitochondrial OS=Homo sapiens GN=MDH2 PE=1 SV=3	78	37	301.3	257.6	124.5	44.2	12.4	9.1	5.4
P40937	Replication factor C subunit 5 OS=Homo sapiens GN=RFC5 PE=1 SV=1	71	23	93.2	95.0	71.9	91.0	136.3	137.3	181.4
P40938	Replication factor C subunit 3 OS=Homo sapiens GN=RFC3 PE=1 SV=2	62	21	79.4	87.7	82.5	98.9	115.9	129.3	124.8
P40939	Trifunctional enzyme subunit alpha, mitochondrial OS=Homo sapiens GN=HADHA PE=1 SV=2	84	77	298.8	243.8	133.1	46.8	13.8	9.4	4.9
P41091	Eukaryotic translation initiation factor 2 subunit 3 OS=Homo sapiens GN=EIF2S3 PE=1 SV=3	69	34	46.5	54.1	51.0	68.1	132.5	129.7	195.5
P41214	Eukaryotic translation initiation factor 2D OS=Homo sapiens GN=EIF2D PE=1 SV=3	56	29	63.1	50.5	54.2	70.3	113.2	115.6	191.7
P41223	Protein BUD31 homolog OS=Homo sapiens GN=BUD31 PE=1 SV=2	64	12	88.5	28.6	50.5	74.0	112.6	194.7	144.6
P41227	N-alpha-acetyltransferase 10 OS=Homo sapiens GN=NAA10 PE=1 SV=1	76	18	67.6	132.1	116.7	143.5	92.9	159.0	129.4
P41236	Protein phosphatase inhibitor 2 OS=Homo sapiens GN=PPP1R2 PE=1 SV=2	70	14	101.6	107.4	156.0	142.0	79.3	146.3	81.6
P41240	Tyrosine-protein kinase CSK OS=Homo sapiens GN=CSK PE=1 SV=1	55	29	121.4	116.7	129.2	138.6	112.3	80.7	65.7
P41250	Glycine--tRNA ligase OS=Homo sapiens GN=GARS PE=1 SV=3	54	49	175.9	148.0	119.6	108.3	67.1	82.4	75.8
P41252	Isoleucine--tRNA ligase, cytoplasmic OS=Homo sapiens GN=IARS PE=1 SV=2	52	73	62.6	59.5	67.8	74.6	63.4	104.6	160.5
P41440	Folate transporter 1 OS=Homo sapiens GN=SLC19A1 PE=1 SV=3	20	10	68.8	134.6	136.1	197.7	259.4	51.7	58.0
P41567	Eukaryotic translation initiation factor 1 OS=Homo sapiens GN=EIF1 PE=1 SV=1	59	9	58.6	61.9	107.4	86.0	71.5	197.1	148.7
P41732	Tetraspanin-7 OS=Homo sapiens GN=TSPAN7 PE=1 SV=2	16	4	58.3	97.3	101.9	179.4	285.5	65.4	131.9
P42166	Lamina-associated polypeptide 2, isoform alpha OS=Homo sapiens GN=TMPO PE=1 SV=2	72	53	42.8	40.1	50.5	67.7	91.5	126.5	164.8
P42167	Lamina-associated polypeptide 2, isoforms beta/gamma OS=Homo sapiens GN=TMPO PE=1 SV=2	70	30	105.5	103.4	121.1	123.7	128.5	57.8	33.6
P42224	Signal transducer and activator of transcription 1-alpha/beta OS=Homo sapiens GN=STAT1 PE=1 SV=2	57	48	120.6	136.1	122.7	134.9	96.9	90.5	74.6
P42285	Superkiller viralicidic activity 2-like 2 OS=Homo sapiens GN=SKIV2L2 PE=1 SV=3	54	64	44.2	32.0	38.1	51.9	74.8	118.1	154.0
P42331	Rho GTPase-activating protein 25 OS=Homo sapiens GN=ARHGAP25 PE=1 SV=2	46	27	120.9	115.1	120.4	139.2	116.6	82.9	95.1
P42345	Serine/threonine-protein kinase mTOR OS=Homo sapiens GN=MTOR PE=1 SV=1	23	54	80.2	64.2	76.4	91.5	104.8	101.7	130.7
P42356	Phosphatidylinositol 4-kinase alpha OS=Homo sapiens GN=PI4KA PE=1 SV=3	23	42	93.4	126.0	129.9	166.4	193.4	83.2	100.9
P42566	Epidermal growth factor receptor substrate 15 OS=Homo sapiens GN=EPS15 PE=1 SV=2	44	32	102.6	128.1	137.3	159.4	136.0	56.6	56.0
P42574	Caspase-3 OS=Homo sapiens GN=CASP3 PE=1 SV=2	43	12	101.7	88.5	60.3	117.2	80.4	49.0	74.6
P42575	Caspase-2 OS=Homo sapiens GN=CASP2 PE=1 SV=2	34	12	132.4	128.7	158.3	128.7	66.7	161.7	106.8
P42677	40S ribosomal protein S27 OS=Homo sapiens GN=RPS27 PE=1 SV=3	45	8	19.4	37.4	57.4	48.2	67.1	187.8	99.7
P42694	Probable helicase with zinc finger domain OS=Homo sapiens GN=HELZ PE=1 SV=2	31	53	77.7	80.6	81.1	105.5	169.8	144.4	221.4
P42695	Condensin-2 complex subunit D3 OS=Homo sapiens GN=NCAPD3 PE=1 SV=2	31	41	51.8	47.6	40.9	64.4	124.8	87.5	151.7
P42696	RNA-binding protein 34 OS=Homo sapiens GN=RBM34 PE=1 SV=2	55	36	50.9	35.6	43.3	64.3	123.8	134.3	192.7
P42704	Leucine-rich PPR motif-containing protein, mitochondrial OS=Homo sapiens GN=LRPPRC PE=1 SV=3	67	103	278.9	267.6	132.1	39.3	12.4	11.8	6.5
P42765	3-ketoacyl-CoA thiolase, mitochondrial OS=Homo sapiens GN=ACAA2 PE=1 SV=2	72	29	290.9	275.4	120.4	43.0	11.1	9.6	5.3
P42766	60S ribosomal protein L35 OS=Homo sapiens GN=RPL35 PE=1 SV=2	63	15	32.1	33.9	44.8	70.1	91.6	172.5	153.6
P42768	Wiskott-Aldrich syndrome protein OS=Homo sapiens GN=WAS PE=1 SV=4	42	23	78.7	93.4	101.7	124.1	168.7	90.7	142.0
P42785	Lysosomal Pro-X carboxypeptidase OS=Homo sapiens GN=PRCP PE=1 SV=1	17	10	75.4	103.6	208.2	247.3	187.0	50.7	20.3
P42858	Huntingtin OS=Homo sapiens GN=HTT PE=1 SV=2	16	41	133.1	116.8	111.4	143.6	115.5	95.8	112.4
P42892	Endothelin-converting enzyme 1 OS=Homo sapiens GN=ECE1 PE=1 SV=2	35	25	41.9	75.0	108.2	134.7	176.1	120.7	105.0
P43007	Neutral amino acid transporter A OS=Homo sapiens GN=SLC1A4 PE=1 SV=1	27	12	48.1	118.2	159.9	156.4	143.5	57.3	21.8
P43034	Platelet-activating factor acetylhydrolase IB subunit alpha OS=Homo sapiens GN=PAFAH1B1 PE=1 SV=2	50	25	144.2	142.1	141.3	126.5	77.3	84.1	58.2
P43155	Carnitine O-acetyltransferase OS=Homo sapiens GN=CRAT PE=1 SV=5	33	21	294.1	297.4	130.9	62.5	34.6	10.2	9.9
P43243	Matrin-3 OS=Homo sapiens GN=MATR3 PE=1 SV=2	61	67	59.6	49.5	63.8	76.8	80.1	130.8	124.5
P43250	G protein-coupled receptor kinase 6 OS=Homo sapiens GN=GRK6 PE=1 SV=2	37	21	65.5	106.0	123.3	135.6	152.6	83.5	85.7
P43307	Translocon-associated protein subunit alpha OS=Homo sapiens GN=SSR1 PE=1 SV=3	21	4	47.5	104.7	159.4	126.8	171.3	72.0	27.6
P43378	Tyrosine-protein phosphatase non-receptor type 9 OS=Homo sapiens GN=PTPN9 PE=1 SV=1	25	13	62.9	73.4	93.0	128.5	166.5	121.9	122.2
P43403	Tyrosine-protein kinase ZAP-70 OS=Homo sapiens GN=ZAP70 PE=1 SV=1	68	44	96.2	98.4	130.1	129.0	95.4	107.9	58.4
P43487	Ran-specific GTPase-activating protein OS=Homo sapiens GN=RANBP1 PE=1 SV=1	74	18	122.1	108.2	154.8	108.3	64.3	126.1	61.6
P43490	Nicotinamide phosphoribosyltransferase OS=Homo sapiens GN=NAMPT PE=1 SV=1	46	22	130.2	118.2	149.7	140.8	64.3	139.5	82.2
P43686	26S protease regulatory subunit 6B OS=Homo sapiens GN=PSMC4 PE=1 SV=2	70	35	65.6	88.3	151.4	98.4	48.5	154.6	82.9
P43897	Elongation factor Ts, mitochondrial OS=Homo sapiens GN=TSFM PE=1 SV=2	52	23	220.4	274.8	123.4	48.7	16.0	8.1	3.3
P45880	Voltage-dependent anion-selective channel protein 2 OS=Homo sapiens GN=VDAC2 PE=1 SV=2	69	21	272.5	252.6	121.3	60.0	24.5	13.2	9.4
P45954	Short/branched chain specific acyl-CoA dehydrogenase, mitochondrial OS=Homo sapiens GN=ACADSB PE=1 SV=1	51	21	302.5	288.3	98.9	45.3	8.8	7.4	2.3
P45973	Chromobox protein homolog 5 OS=Homo sapiens GN=CBX5 PE=1 SV=1	68	19	110.6	80.1	113.0	84.2	65.3	118.6	88.6
P45974	Ubiquitin carboxyl-terminal hydrolase 5 OS=Homo sapiens GN=USP5 PE=1 SV=2	38	28	103.8	106.9	91.1	113.5	88.4	80.3	80.8
P45984	Mitogen-activated protein kinase 9 OS=Homo sapiens GN=MAPK9 PE=1 SV=2	23	10	167.0	125.7	126.4	124.8	113.6	86.0	97.6
P45985	Dual specificity mitogen-activated protein kinase kinase 4 OS=Homo sapiens GN=MAP2K4 PE=1 SV=1	36	12	109.9	124.7	95.7	126.5	108.1	83.8	128.1
P46013	Antigen KI-67 OS=Homo sapiens GN=MKI67 PE=1 SV=2	58	183	71.6	47.0	43.3	65.1	145.6	102.9	165.6
P46060	Ran GTPase-activating protein 1 OS=Homo sapiens GN=RANGAP1 PE=1 SV=1	50	30	131.4	126.3	127.6	163.5	137.2	80.0	74.7
P46063	ATP-dependent DNA helicase Q1 OS=Homo sapiens GN=RECQL PE=1 SV=3	49	35	87.5	61.7	46.6	61.6	121.9	106.5	175.4
P46087	Probable 28S rRNA (cytosine(4447)-C(5))-methyltransferase OS=Homo sapiens GN=NOP2 PE=1 SV=2	54	50	43.9	29.8	27.0	44.1	95.4	91.5	207.5
P46108	Adapter molecule crk OS=Homo sapiens GN=CRK PE=1 SV=2	54	13	57.7	143.2	115.2	93.6	92.7	91.0	84.5
P46109	Crk-like protein OS=Homo sapiens GN=CRKL PE=1 SV=1	54	15	38.9	117.9	180.3	129.2	48.9	197.0	79.4
P46379	Large proline-rich protein BAG6 OS=Homo sapiens GN=BAG6 PE=1 SV=2	36	33	115.7	87.2	133.6	108.9	67.0	131.3	96.7
P46459	Vesicle-fusing ATPase OS=Homo sapiens GN=NSF PE=1 SV=3	59	61	57.5	91.2	140.8	134.4	148.9	109.3	60.9
P46531	Neurogenic locus notch homolog protein 1 OS=Homo sapiens GN=NOTCH1 PE=1 SV=4	15	31	60.0	115.5	161.2	168.6	187.5	99.6	56.5
P46734	Dual specificity mitogen-activated protein kinase kinase 3 OS=Homo sapiens GN=MAP2K3 PE=1 SV=2	37	14	159.9	118.7	99.1	120.1	129.7	79.1	155.6
P46736	Lys-63-specific deubiquitinase BRCC36 OS=Homo sapiens GN=BRCC3 PE=1 SV=2	36	12	74.2	63.3	91.3	116.7	70.6	80.4	79.4
P46776	60S ribosomal protein L27a OS=Homo sapiens GN=RPL27A PE=1 SV=2	58	14	32.9	33.9	60.0	60.4	78.9	205.7	152.5
P46777	60S ribosomal protein L5 OS=Homo sapiens GN=RPL5 PE=1 SV=3	84	45	27.1	32.7	57.9	60.2	65.5	208.8	141.1
P46778	60S ribosomal protein L21 OS=Homo sapiens GN=RPL21 PE=1 SV=2	72	23	29.4	32.0	52.6	53.5	81.6	187.0	153.5
P46779	60S ribosomal protein L28 OS=Homo sapiens GN=RPL28 PE=1 SV=3	63	20	47.1	37.6	50.0	75.7	120.1	158.0	172.3
P46781	40S ribosomal protein S9 OS=Homo sapiens GN=RPS9 PE=1 SV=3	73	29	38.8	37.9	51.4	63.1	79.0	204.0	135.0
P46782	40S ribosomal protein S5 OS=Homo sapiens GN=RPS5 PE=1 SV=4	48	15	38.7	36.2	53.0	72.0	114.6	180.1	159.4
P46783	40S ribosomal protein S10 OS=Homo sapiens GN=RPS10 PE=1 SV=1	54	20	26.8	42.8	57.8	56.5	85.8	197.0	153.9
P46926	Glucosamine-6-phosphate isomerase 1 OS=Homo sapiens GN=GNPDA1 PE=1 SV=1	74	18	104.5	111.3	121.7	108.5	84.4	123.4	90.4
P46939	Utrophin OS=Homo sapiens GN=UTRN PE=1 SV=2	44	153	91.6	140.8	172.6	175.6	140.4	39.3	24.0
P46940	Ras GTPase-activating-like protein IQGAP1 OS=Homo sapiens GN=IQGAP1 PE=1 SV=1	52	101	100.1	106.1	124.2	125.8	94.1	96.0	87.0
P46976	Glycogenin-1 OS=Homo sapiens GN=GYG1 PE=1 SV=4	24	10	39.8	36.5	43.1	50.7	81.1	131.5	175.8
P46977	Dolichyl-diphosphooligosaccharide--protein glycosyltransferase subunit STT3A OS=Homo sapiens GN=STT3A PE=1 SV=2	20	21	91.3	136.6	189.8	190.3	166.5	71.3	31.4
P47755	F-actin-capping protein subunit alpha-2 OS=Homo sapiens GN=CAPZA2 PE=1 SV=3	70	15	101.7	81.3	67.3	132.9	115.5	49.8	85.8
P47756	F-actin-capping protein subunit beta OS=Homo sapiens GN=CAPZB PE=1 SV=4	68	23	123.7	98.4	150.0	130.0	77.1	125.8	69.0
P47813	Eukaryotic translation initiation factor 1A, X-chromosomal OS=Homo sapiens GN=EIF1AX PE=1 SV=2	73	14	62.7	55.8	82.5	76.5	76.8	160.5	178.9
P47897	Glutamine--tRNA ligase OS=Homo sapiens GN=QARS PE=1 SV=1	56	50	61.2	70.2	90.7	77.8	64.0	135.5	158.3
P47914	60S ribosomal protein L29 OS=Homo sapiens GN=RPL29 PE=1 SV=2	47	16	40.9	28.6	26.7	67.3	120.8	82.3	194.3
P47985	Cytochrome b-c1 complex subunit Rieske, mitochondrial OS=Homo sapiens GN=UQCRFS1 PE=1 SV=2	54	15	254.4	296.6	152.9	50.5	13.0	8.5	2.9
P48047	ATP synthase subunit O, mitochondrial OS=Homo sapiens GN=ATP5O PE=1 SV=1	81	23	292.8	222.5	108.2	44.6	12.6	12.4	7.5
P48059	LIM and senescent cell antigen-like-containing domain protein 1 OS=Homo sapiens GN=LIMS1 PE=1 SV=4	52	17	125.1	113.6	139.5	162.1	150.9	87.4	80.4
P48147	Prolyl endopeptidase OS=Homo sapiens GN=PREP PE=1 SV=2	52	35	163.0	122.0	139.7	137.3	77.5	129.2	78.6
P48426	Phosphatidylinositol 5-phosphate 4-kinase type-2 alpha OS=Homo sapiens GN=PIP4K2A PE=1 SV=2	34	18	78.7	116.0	223.6	152.5	73.2	73.2	26.8
P48444	Coatomer subunit delta OS=Homo sapiens GN=ARCN1 PE=1 SV=1	68	41	125.9	102.6	131.4	153.4	80.6	95.8	88.6
P48449	Lanosterol synthase OS=Homo sapiens GN=LSS PE=1 SV=1	48	37	110.3	118.1	161.6	164.6	164.8	95.3	48.2
P48454	Serine/threonine-protein phosphatase 2B catalytic subunit gamma isoform OS=Homo sapiens GN=PPP3CC PE=1 SV=3	20	10	185.0	133.4	145.7	143.9	104.7	91.3	87.6
P48506	Glutamate--cysteine ligase catalytic subunit OS=Homo sapiens GN=GCLC PE=1 SV=2	33	19	148.7	95.9	117.0	143.1	82.0	110.2	91.1
P48553	Trafficking protein particle complex subunit 10 OS=Homo sapiens GN=TRAPPC10 PE=1 SV=2	19	21	120.6	115.9	115.9	184.5	154.1	103.8	106.8
P48556	26S proteasome non-ATPase regulatory subunit 8 OS=Homo sapiens GN=PSMD8 PE=1 SV=2	36	15	93.6	85.6	116.6	81.4	57.3	137.4	85.3
P48634	Protein PRRC2A OS=Homo sapiens GN=PRRC2A PE=1 SV=3	51	99	25.1	29.8	29.8	42.6	77.7	71.3	157.7
P48637	Glutathione synthetase OS=Homo sapiens GN=GSS PE=1 SV=1	56	27	128.3	115.4	105.1	141.8	100.7	96.5	97.0
P48643	T-complex protein 1 subunit epsilon OS=Homo sapiens GN=CCT5 PE=1 SV=1	87	62	110.8	115.7	132.3	140.0	77.9	146.1	66.7
P48651	Phosphatidylserine synthase 1 OS=Homo sapiens GN=PTDSS1 PE=1 SV=1	14	9	96.6	90.4	140.4	160.7	171.5	59.1	31.5
P48723	Heat shock 70 kDa protein 13 OS=Homo sapiens GN=HSPA13 PE=1 SV=1	30	16	135.0	91.5	137.1	209.0	215.4	65.1	41.7
P48729	Casein kinase I isoform alpha OS=Homo sapiens GN=CSNK1A1 PE=1 SV=2	43	14	62.2	83.1	85.3	86.8	81.4	131.5	130.7
P48735	Isocitrate dehydrogenase [NADP], mitochondrial OS=Homo sapiens GN=IDH2 PE=1 SV=2	76	43	308.3	297.2	150.8	46.5	11.1	8.8	4.0
P48739	Phosphatidylinositol transfer protein beta isoform OS=Homo sapiens GN=PITPNB PE=1 SV=2	60	18	145.4	118.8	127.9	136.9	77.4	99.9	81.6
P48960	CD97 antigen OS=Homo sapiens GN=CD97 PE=1 SV=4	28	17	53.4	93.1	157.8	138.7	158.5	60.4	44.4
P49005	DNA polymerase delta subunit 2 OS=Homo sapiens GN=POLD2 PE=1 SV=1	39	18	134.1	103.2	95.9	131.1	86.2	86.1	120.1
P49006	MARCKS-related protein OS=Homo sapiens GN=MARCKSL1 PE=1 SV=2	91	19	63.9	110.6	131.5	174.1	179.2	54.3	45.7
P49069	Calcium signal-modulating cyclophilin ligand OS=Homo sapiens GN=CAMLG PE=1 SV=1	49	14	61.6	94.3	110.0	150.4	234.7	53.5	54.5
P49137	MAP kinase-activated protein kinase 2 OS=Homo sapiens GN=MAPKAPK2 PE=1 SV=1	32	14	151.3	120.4	107.8	149.7	107.4	84.4	97.7
P49189	4-trimethylaminobutyraldehyde dehydrogenase OS=Homo sapiens GN=ALDH9A1 PE=1 SV=3	52	32	281.3	190.6	104.8	79.5	40.9	40.1	34.1
P49207	60S ribosomal protein L34 OS=Homo sapiens GN=RPL34 PE=1 SV=3	63	17	28.6	23.1	36.3	63.8	109.1	155.8	155.5
P49247	Ribose-5-phosphate isomerase OS=Homo sapiens GN=RPIA PE=1 SV=3	66	15	148.8	123.2	132.6	157.6	76.5	125.1	83.8
P49257	Protein ERGIC-53 OS=Homo sapiens GN=LMAN1 PE=1 SV=2	48	29	86.0	136.6	162.8	186.4	171.1	82.1	64.8
P49321	Nuclear autoantigenic sperm protein OS=Homo sapiens GN=NASP PE=1 SV=2	66	51	124.0	105.7	124.2	137.3	88.5	108.9	90.1
P49327	Fatty acid synthase OS=Homo sapiens GN=FASN PE=1 SV=3	42	96	116.5	95.0	93.4	122.9	93.8	97.1	110.1
P49336	Cyclin-dependent kinase 8 OS=Homo sapiens GN=CDK8 PE=1 SV=1	20	9	63.6	81.3	67.9	96.7	233.1	100.6	253.1
P49354	Protein farnesyltransferase/geranylgeranyltransferase type-1 subunit alpha OS=Homo sapiens GN=FNTA PE=1 SV=1	18	7	126.8	166.8	112.3	189.4	105.6	102.3	102.5
P49366	Deoxyhypusine synthase OS=Homo sapiens GN=DHPS PE=1 SV=1	51	17	118.5	93.6	130.9	128.1	73.9	126.5	83.7
P49368	T-complex protein 1 subunit gamma OS=Homo sapiens GN=CCT3 PE=1 SV=4	75	48	139.2	100.0	114.0	129.9	73.6	128.8	84.4
P49411	Elongation factor Tu, mitochondrial OS=Homo sapiens GN=TUFM PE=1 SV=2	71	35	268.8	295.6	156.2	48.3	15.5	8.2	2.9
P49454	Centromere protein F OS=Homo sapiens GN=CENPF PE=1 SV=2	45	149	152.6	154.1	84.9	77.3	92.6	43.6	62.1
P49458	Signal recognition particle 9 kDa protein OS=Homo sapiens GN=SRP9 PE=1 SV=2	70	12	57.6	44.6	58.2	82.5	113.8	124.1	150.2
P49588	Alanine--tRNA ligase, cytoplasmic OS=Homo sapiens GN=AARS PE=1 SV=2	60	60	137.1	115.0	112.9	131.4	87.7	92.4	84.0
P49589	Cysteine--tRNA ligase, cytoplasmic OS=Homo sapiens GN=CARS PE=1 SV=3	47	40	114.9	104.3	102.8	116.4	89.4	109.8	130.3
P49590	Probable histidine--tRNA ligase, mitochondrial OS=Homo sapiens GN=HARS2 PE=1 SV=1	44	30	324.2	248.2	122.0	38.8	12.4	6.1	4.3
P49591	Serine--tRNA ligase, cytoplasmic OS=Homo sapiens GN=SARS PE=1 SV=3	60	31	95.5	112.0	100.7	117.2	125.8	116.1	88.9
P49593	Protein phosphatase 1F OS=Homo sapiens GN=PPM1F PE=1 SV=3	23	8	148.2	133.0	108.8	162.6	125.3	93.8	111.1
P49642	DNA primase small subunit OS=Homo sapiens GN=PRIM1 PE=1 SV=1	24	11	100.2	83.1	74.1	118.5	134.9	88.7	175.7
P49643	DNA primase large subunit OS=Homo sapiens GN=PRIM2 PE=1 SV=2	35	21	104.5	79.7	88.9	100.0	101.1	110.4	131.9
P49674	Casein kinase I isoform epsilon OS=Homo sapiens GN=CSNK1E PE=1 SV=1	50	21	62.1	78.9	90.6	86.5	92.8	149.9	202.7
P49720	Proteasome subunit beta type-3 OS=Homo sapiens GN=PSMB3 PE=1 SV=2	47	12	96.9	49.6	80.0	98.1	43.9	130.9	105.6
P49721	Proteasome subunit beta type-2 OS=Homo sapiens GN=PSMB2 PE=1 SV=1	45	19	80.7	62.8	74.0	90.6	65.4	116.8	128.8
P49736	DNA replication licensing factor MCM2 OS=Homo sapiens GN=MCM2 PE=1 SV=4	65	58	127.1	113.5	122.0	135.9	84.3	134.0	96.5
P49748	Very long-chain specific acyl-CoA dehydrogenase, mitochondrial OS=Homo sapiens GN=ACADVL PE=1 SV=1	67	42	285.5	269.7	136.9	43.2	12.7	9.8	3.5
P49750	YLP motif-containing protein 1 OS=Homo sapiens GN=YLPM1 PE=1 SV=3	41	68	29.5	24.7	37.6	55.0	111.4	149.0	164.3
P49754	Vacuolar protein sorting-associated protein 41 homolog OS=Homo sapiens GN=VPS41 PE=1 SV=3	15	13	89.3	99.2	122.8	163.1	188.1	68.9	75.3
P49755	Transmembrane emp24 domain-containing protein 10 OS=Homo sapiens GN=TMED10 PE=1 SV=2	59	18	65.6	108.1	180.6	154.3	120.8	92.7	43.8
P49756	RNA-binding protein 25 OS=Homo sapiens GN=RBM25 PE=1 SV=3	41	44	30.1	24.5	33.6	52.6	101.0	151.2	169.9
P49757	Protein numb homolog OS=Homo sapiens GN=NUMB PE=1 SV=2	31	18	63.3	76.0	117.4	125.4	134.0	73.8	70.6
P49768	Presenilin-1 OS=Homo sapiens GN=PSEN1 PE=1 SV=1	29	12	54.0	114.0	174.7	164.3	184.3	79.1	56.8
P49770	Translation initiation factor eIF-2B subunit beta OS=Homo sapiens GN=EIF2B2 PE=1 SV=3	34	12	145.4	98.3	105.0	106.0	77.0	116.8	60.9
P49773	Histidine triad nucleotide-binding protein 1 OS=Homo sapiens GN=HINT1 PE=1 SV=2	67	9	122.7	104.6	115.1	142.7	90.6	105.3	90.4
P49790	Nuclear pore complex protein Nup153 OS=Homo sapiens GN=NUP153 PE=1 SV=2	46	53	144.5	100.6	97.4	129.5	114.5	79.0	113.5
P49792	E3 SUMO-protein ligase RanBP2 OS=Homo sapiens GN=RANBP2 PE=1 SV=2	52	174	94.7	99.5	102.0	144.2	158.7	52.1	64.6
P49815	Tuberin OS=Homo sapiens GN=TSC2 PE=1 SV=2	26	40	90.8	89.7	88.3	106.4	104.2	100.3	125.4
P49821	NADH dehydrogenase [ubiquinone] flavoprotein 1, mitochondrial OS=Homo sapiens GN=NDUFV1 PE=1 SV=4	45	21	317.3	282.7	126.0	44.9	18.4	6.8	6.1
P49840	Glycogen synthase kinase-3 alpha OS=Homo sapiens GN=GSK3A PE=1 SV=2	52	18	97.7	96.8	103.5	126.5	131.3	90.0	123.5
P49841	Glycogen synthase kinase-3 beta OS=Homo sapiens GN=GSK3B PE=1 SV=2	56	19	111.0	92.5	80.3	129.9	146.5	94.2	134.3
P49848	Transcription initiation factor TFIID subunit 6 OS=Homo sapiens GN=TAF6 PE=1 SV=1	37	23	109.2	86.4	59.1	103.8	157.2	65.3	191.0
P49903	Selenide, water dikinase 1 OS=Homo sapiens GN=SEPHS1 PE=1 SV=2	44	14	75.6	103.8	105.3	135.4	96.5	101.8	99.3
P49915	GMP synthase [glutamine-hydrolyzing] OS=Homo sapiens GN=GMPS PE=1 SV=1	58	43	118.4	114.0	116.8	151.6	88.0	124.5	89.0
P49916	DNA ligase 3 OS=Homo sapiens GN=LIG3 PE=1 SV=2	49	58	91.9	83.4	96.6	73.9	79.0	124.7	128.6
P49917	DNA ligase 4 OS=Homo sapiens GN=LIG4 PE=1 SV=2	23	18	101.2	104.2	102.2	112.4	113.8	105.4	121.3
P49959	Double-strand break repair protein MRE11A OS=Homo sapiens GN=MRE11A PE=1 SV=3	41	26	119.0	93.7	91.6	91.2	97.4	88.3	109.2
P50148	Guanine nucleotide-binding protein G(q) subunit alpha OS=Homo sapiens GN=GNAQ PE=1 SV=4	58	26	71.0	111.8	224.1	148.5	106.3	83.4	31.3
P50213	Isocitrate dehydrogenase [NAD] subunit alpha, mitochondrial OS=Homo sapiens GN=IDH3A PE=1 SV=1	65	31	314.0	240.0	100.6	48.6	20.2	13.5	12.8
P50238	Cysteine-rich protein 1 OS=Homo sapiens GN=CRIP1 PE=1 SV=3	43	4	104.8	89.9	149.0	90.5	58.1	142.0	65.8
P50395	Rab GDP dissociation inhibitor beta OS=Homo sapiens GN=GDI2 PE=1 SV=2	89	45	102.3	102.3	119.7	134.5	77.6	133.6	86.0
P50402	Emerin OS=Homo sapiens GN=EMD PE=1 SV=1	60	19	54.9	89.4	172.4	120.7	106.2	88.8	28.9
P50416	Carnitine O-palmitoyltransferase 1, liver isoform OS=Homo sapiens GN=CPT1A PE=1 SV=2	32	25	141.5	114.8	117.1	110.8	117.2	58.2	34.2
P50452	Serpin B8 OS=Homo sapiens GN=SERPINB8 PE=1 SV=2	41	16	152.5	107.3	83.3	157.8	118.6	88.8	94.1
P50454	Serpin H1 OS=Homo sapiens GN=SERPINH1 PE=1 SV=2	60	26	80.9	96.7	123.7	161.5	182.3	58.4	33.0
P50502	Hsc70-interacting protein OS=Homo sapiens GN=ST13 PE=1 SV=2	40	20	106.8	118.8	132.3	132.9	93.8	113.4	84.7
P50542	Peroxisomal targeting signal 1 receptor OS=Homo sapiens GN=PEX5 PE=1 SV=3	36	18	82.6	105.6	165.7	159.0	95.2	109.9	57.3
P50552	Vasodilator-stimulated phosphoprotein OS=Homo sapiens GN=VASP PE=1 SV=3	58	28	96.9	91.1	163.3	133.2	121.7	142.1	106.9
P50570	Dynamin-2 OS=Homo sapiens GN=DNM2 PE=1 SV=2	59	58	101.5	106.0	122.9	135.8	117.4	85.4	65.9
P50579	Methionine aminopeptidase 2 OS=Homo sapiens GN=METAP2 PE=1 SV=1	47	18	45.2	54.2	73.5	82.1	95.5	208.7	166.4
P50583	Bis(5'-nucleosyl)-tetraphosphatase [asymmetrical] OS=Homo sapiens GN=NUDT2 PE=1 SV=3	39	5	204.2	142.0	120.2	153.4	93.5	88.1	77.1
P50748	Kinetochore-associated protein 1 OS=Homo sapiens GN=KNTC1 PE=1 SV=1	12	29	141.6	150.4	135.9	136.9	106.2	103.2	108.5
P50750	Cyclin-dependent kinase 9 OS=Homo sapiens GN=CDK9 PE=1 SV=3	36	16	114.3	75.9	85.2	117.5	129.7	162.3	186.1
P50851	Lipopolysaccharide-responsive and beige-like anchor protein OS=Homo sapiens GN=LRBA PE=1 SV=4	24	63	109.9	102.2	91.2	125.0	106.6	80.8	100.9
P50897	Palmitoyl-protein thioesterase 1 OS=Homo sapiens GN=PPT1 PE=1 SV=1	45	15	70.2	102.5	200.2	294.7	168.4	48.5	20.3
P50914	60S ribosomal protein L14 OS=Homo sapiens GN=RPL14 PE=1 SV=4	71	30	38.4	29.6	43.2	71.4	83.7	182.2	154.4
P50990	T-complex protein 1 subunit theta OS=Homo sapiens GN=CCT8 PE=1 SV=4	81	55	141.5	114.5	108.3	146.3	93.3	109.3	72.9
P50991	T-complex protein 1 subunit delta OS=Homo sapiens GN=CCT4 PE=1 SV=4	82	48	97.3	79.7	97.1	102.1	74.6	128.6	102.6
P50995	Annexin A11 OS=Homo sapiens GN=ANXA11 PE=1 SV=1	45	29	159.7	116.9	102.4	164.4	104.8	93.9	97.4
P51003	Poly(A) polymerase alpha OS=Homo sapiens GN=PAPOLA PE=1 SV=4	32	19	73.1	130.9	82.6	243.5	191.9	51.8	184.1
P51114	Fragile X mental retardation syndrome-related protein 1 OS=Homo sapiens GN=FXR1 PE=1 SV=3	69	47	34.8	33.1	48.4	64.2	112.8	167.8	142.6
P51116	Fragile X mental retardation syndrome-related protein 2 OS=Homo sapiens GN=FXR2 PE=1 SV=2	67	44	27.7	30.3	47.4	68.7	107.2	208.1	143.9
P51148	Ras-related protein Rab-5C OS=Homo sapiens GN=RAB5C PE=1 SV=2	71	16	100.9	127.4	178.6	175.5	135.4	105.5	63.7
P51149	Ras-related protein Rab-7a OS=Homo sapiens GN=RAB7A PE=1 SV=1	88	24	84.8	103.9	144.3	140.2	145.0	99.2	43.9
P51151	Ras-related protein Rab-9A OS=Homo sapiens GN=RAB9A PE=1 SV=1	25	5	71.5	151.9	173.2	181.1	176.9	77.5	50.0
P51159	Ras-related protein Rab-27A OS=Homo sapiens GN=RAB27A PE=1 SV=3	39	10	89.8	97.9	162.8	111.7	103.1	91.2	45.4
P51178	1-phosphatidylinositol 4,5-bisphosphate phosphodiesterase delta-1 OS=Homo sapiens GN=PLCD1 PE=1 SV=2	16	11	93.7	121.6	135.4	217.4	237.2	38.2	47.1
P51398	28S ribosomal protein S29, mitochondrial OS=Homo sapiens GN=DAP3 PE=1 SV=1	39	21	300.6	265.7	127.6	41.7	16.0	12.8	14.6
P51532	Transcription activator BRG1 OS=Homo sapiens GN=SMARCA4 PE=1 SV=2	35	55	193.2	83.6	79.0	69.9	74.2	73.4	76.8
P51570	Galactokinase OS=Homo sapiens GN=GALK1 PE=1 SV=1	54	23	161.0	130.3	117.3	132.4	119.5	71.3	60.8
P51571	Translocon-associated protein subunit delta OS=Homo sapiens GN=SSR4 PE=1 SV=1	45	10	73.9	113.7	198.3	161.6	117.4	74.6	19.9
P51572	B-cell receptor-associated protein 31 OS=Homo sapiens GN=BCAP31 PE=1 SV=3	54	34	57.6	102.7	131.3	151.7	191.6	73.8	47.9
P51580	Thiopurine S-methyltransferase OS=Homo sapiens GN=TPMT PE=1 SV=1	15	6	123.1	96.8	168.6	142.5	53.7	155.2	63.1
P51610	Host cell factor 1 OS=Homo sapiens GN=HCFC1 PE=1 SV=2	41	63	51.9	46.9	48.5	65.9	83.8	93.1	153.7
P51648	Fatty aldehyde dehydrogenase OS=Homo sapiens GN=ALDH3A2 PE=1 SV=1	40	20	97.8	109.5	135.6	172.1	188.1	77.7	44.2
P51649	Succinate-semialdehyde dehydrogenase, mitochondrial OS=Homo sapiens GN=ALDH5A1 PE=1 SV=2	50	29	254.2	217.7	128.9	43.9	34.5	16.8	41.3
P51659	Peroxisomal multifunctional enzyme type 2 OS=Homo sapiens GN=HSD17B4 PE=1 SV=3	70	58	79.2	119.2	191.7	174.4	119.2	41.3	16.1
P51665	26S proteasome non-ATPase regulatory subunit 7 OS=Homo sapiens GN=PSMD7 PE=1 SV=2	50	14	131.2	117.2	125.4	121.0	70.5	122.6	112.0
P51692	Signal transducer and activator of transcription 5B OS=Homo sapiens GN=STAT5B PE=1 SV=2	25	18	99.7	75.7	79.8	114.9	87.3	75.7	67.2
P51784	Ubiquitin carboxyl-terminal hydrolase 11 OS=Homo sapiens GN=USP11 PE=1 SV=3	31	30	155.3	100.5	117.6	118.7	78.7	103.1	80.1
P51795	H(+)/Cl(-) exchange transporter 5 OS=Homo sapiens GN=CLCN5 PE=1 SV=1	12	8	48.2	91.3	109.0	122.1	139.7	188.9	180.8
P51798	H(+)/Cl(-) exchange transporter 7 OS=Homo sapiens GN=CLCN7 PE=1 SV=2	26	18	55.6	74.8	146.0	176.7	179.9	61.3	34.9
P51809	Vesicle-associated membrane protein 7 OS=Homo sapiens GN=VAMP7 PE=1 SV=3	54	16	42.4	55.1	75.7	115.5	173.6	97.3	130.6
P51828	Adenylate cyclase type 7 OS=Homo sapiens GN=ADCY7 PE=2 SV=1	18	16	68.0	139.1	161.4	202.3	210.0	64.7	51.5
P51858	Hepatoma-derived growth factor OS=Homo sapiens GN=HDGF PE=1 SV=1	73	20	90.8	92.6	101.6	119.5	98.5	118.9	111.6
P51991	Heterogeneous nuclear ribonucleoprotein A3 OS=Homo sapiens GN=HNRNPA3 PE=1 SV=2	71	36	16.2	29.9	46.2	43.8	49.1	194.3	131.0
P52209	6-phosphogluconate dehydrogenase, decarboxylating OS=Homo sapiens GN=PGD PE=1 SV=3	54	34	109.5	110.4	114.7	116.7	84.2	137.9	94.0
P52272	Heterogeneous nuclear ribonucleoprotein M OS=Homo sapiens GN=HNRNPM PE=1 SV=3	72	63	58.1	32.9	39.9	70.5	127.7	149.7	145.6
P52292	Importin subunit alpha-1 OS=Homo sapiens GN=KPNA2 PE=1 SV=1	36	19	101.9	90.2	96.9	118.0	92.1	90.3	107.6
P52294	Importin subunit alpha-5 OS=Homo sapiens GN=KPNA1 PE=1 SV=3	29	20	171.6	106.6	115.8	115.6	94.0	103.5	92.1
P52298	Nuclear cap-binding protein subunit 2 OS=Homo sapiens GN=NCBP2 PE=1 SV=1	62	18	31.1	41.6	55.6	49.4	65.3	218.4	162.9
P52306	Rap1 GTPase-GDP dissociation stimulator 1 OS=Homo sapiens GN=RAP1GDS1 PE=1 SV=3	44	27	136.9	109.1	113.9	144.5	104.2	117.8	91.5
P52333	Tyrosine-protein kinase JAK3 OS=Homo sapiens GN=JAK3 PE=1 SV=2	19	21	116.9	120.6	128.3	157.8	158.3	72.7	86.7
P52434	DNA-directed RNA polymerases I, II, and III subunit RPABC3 OS=Homo sapiens GN=POLR2H PE=1 SV=4	66	8	128.3	102.1	140.4	125.1	71.1	134.0	96.1
P52566	Rho GDP-dissociation inhibitor 2 OS=Homo sapiens GN=ARHGDIB PE=1 SV=3	81	22	143.9	99.0	131.7	145.5	67.1	113.8	68.1
P52594	Arf-GAP domain and FG repeat-containing protein 1 OS=Homo sapiens GN=AGFG1 PE=1 SV=2	37	20	74.3	167.6	163.9	196.0	143.3	52.2	46.6
P52597	Heterogeneous nuclear ribonucleoprotein F OS=Homo sapiens GN=HNRNPF PE=1 SV=3	63	23	84.7	82.6	82.1	116.3	89.7	96.5	101.2
P52630	Signal transducer and activator of transcription 2 OS=Homo sapiens GN=STAT2 PE=1 SV=1	22	18	132.0	131.4	198.0	158.0	144.6	65.6	48.7
P52732	Kinesin-like protein KIF11 OS=Homo sapiens GN=KIF11 PE=1 SV=2	61	75	121.9	92.3	106.6	101.0	67.3	86.0	96.8
P52756	RNA-binding protein 5 OS=Homo sapiens GN=RBM5 PE=1 SV=2	33	41	48.1	41.6	43.7	71.3	126.4	151.1	222.7
P52758	Ribonuclease UK114 OS=Homo sapiens GN=HRSP12 PE=1 SV=1	71	7	174.2	179.4	93.1	111.3	91.3	37.7	47.5
P52788	Spermine synthase OS=Homo sapiens GN=SMS PE=1 SV=2	34	12	120.6	105.1	126.2	152.2	101.7	130.4	99.5
P52789	Hexokinase-2 OS=Homo sapiens GN=HK2 PE=1 SV=2	44	47	227.9	295.8	109.7	72.2	36.8	25.4	22.4
P52815	39S ribosomal protein L12, mitochondrial OS=Homo sapiens GN=MRPL12 PE=1 SV=2	61	17	295.3	273.5	127.2	42.5	12.6	8.4	5.5
P52888	Thimet oligopeptidase OS=Homo sapiens GN=THOP1 PE=1 SV=2	46	31	138.2	92.8	100.8	131.9	73.7	103.0	79.1
P52907	F-actin-capping protein subunit alpha-1 OS=Homo sapiens GN=CAPZA1 PE=1 SV=3	73	18	108.6	109.0	110.0	128.7	126.0	85.2	84.4
P52948	Nuclear pore complex protein Nup98-Nup96 OS=Homo sapiens GN=NUP98 PE=1 SV=4	34	58	125.9	105.1	129.0	136.0	132.1	69.0	63.0
P53004	Biliverdin reductase A OS=Homo sapiens GN=BLVRA PE=1 SV=2	36	13	151.8	97.6	116.3	133.2	54.0	111.9	62.1
P53007	Tricarboxylate transport protein, mitochondrial OS=Homo sapiens GN=SLC25A1 PE=1 SV=2	43	18	282.5	239.2	127.3	44.3	17.3	11.4	8.0
P53041	Serine/threonine-protein phosphatase 5 OS=Homo sapiens GN=PPP5C PE=1 SV=1	55	28	125.0	97.6	110.1	148.2	91.8	112.7	90.7
P53350	Serine/threonine-protein kinase PLK1 OS=Homo sapiens GN=PLK1 PE=1 SV=1	49	30	78.8	87.7	75.8	63.3	92.5	84.7	98.4
P53365	Arfaptin-2 OS=Homo sapiens GN=ARFIP2 PE=1 SV=1	33	11	214.9	129.1	148.2	142.5	66.9	110.4	67.3
P53367	Arfaptin-1 OS=Homo sapiens GN=ARFIP1 PE=1 SV=2	56	20	146.7	115.4	86.2	158.8	133.7	72.8	85.6
P53396	ATP-citrate synthase OS=Homo sapiens GN=ACLY PE=1 SV=3	53	69	110.0	101.8	102.7	119.2	89.2	121.6	122.3
P53582	Methionine aminopeptidase 1 OS=Homo sapiens GN=METAP1 PE=1 SV=2	60	18	45.7	49.8	69.3	85.4	101.8	180.0	161.0
P53597	Succinyl-CoA ligase [ADP/GDP-forming] subunit alpha, mitochondrial OS=Homo sapiens GN=SUCLG1 PE=1 SV=4	40	19	275.4	269.0	137.2	43.3	12.1	9.6	4.3
P53602	Diphosphomevalonate decarboxylase OS=Homo sapiens GN=MVD PE=1 SV=1	31	13	121.6	124.4	111.9	128.6	96.0	122.8	87.5
P53609	Geranylgeranyl transferase type-1 subunit beta OS=Homo sapiens GN=PGGT1B PE=1 SV=2	23	9	172.7	118.9	157.9	161.6	68.7	144.8	66.9
P53611	Geranylgeranyl transferase type-2 subunit beta OS=Homo sapiens GN=RABGGTB PE=1 SV=2	21	7	149.3	129.2	158.2	151.9	75.6	129.7	98.5
P53618	Coatomer subunit beta OS=Homo sapiens GN=COPB1 PE=1 SV=3	54	59	98.2	120.3	137.2	126.6	75.8	93.9	82.2
P53621	Coatomer subunit alpha OS=Homo sapiens GN=COPA PE=1 SV=2	51	69	117.1	110.4	143.7	136.8	82.6	105.0	91.5
P53634	Dipeptidyl peptidase 1 OS=Homo sapiens GN=CTSC PE=1 SV=2	42	18	51.7	88.5	201.5	201.2	178.3	68.6	31.1
P53671	LIM domain kinase 2 OS=Homo sapiens GN=LIMK2 PE=1 SV=1	18	10	79.9	70.0	52.7	85.5	107.8	60.7	125.1
P53677	AP-3 complex subunit mu-2 OS=Homo sapiens GN=AP3M2 PE=2 SV=1	34	12	72.8	149.1	111.3	171.6	87.2	147.5	154.5
P53701	Cytochrome c-type heme lyase OS=Homo sapiens GN=HCCS PE=1 SV=1	52	16	197.5	257.4	148.5	55.4	31.8	15.8	13.0
P53801	Pituitary tumor-transforming gene 1 protein-interacting protein OS=Homo sapiens GN=PTTG1IP PE=1 SV=1	17	4	22.2	40.0	64.5	187.1	266.2	73.3	63.7
P53814	Smoothelin OS=Homo sapiens GN=SMTN PE=1 SV=7	34	27	108.9	97.3	140.9	144.1	111.7	97.2	131.4
P53985	Monocarboxylate transporter 1 OS=Homo sapiens GN=SLC16A1 PE=1 SV=3	18	13	47.4	123.0	187.3	153.3	133.6	58.0	23.5
P53990	IST1 homolog OS=Homo sapiens GN=IST1 PE=1 SV=1	40	16	87.5	90.9	81.8	154.0	178.5	66.2	94.0
P53992	Protein transport protein Sec24C OS=Homo sapiens GN=SEC24C PE=1 SV=3	45	42	92.2	119.0	162.6	143.4	97.8	79.4	49.5
P53999	Activated RNA polymerase II transcriptional coactivator p15 OS=Homo sapiens GN=SUB1 PE=1 SV=3	87	20	78.0	89.6	76.6	96.1	111.7	105.1	138.5
P54098	DNA polymerase subunit gamma-1 OS=Homo sapiens GN=POLG PE=1 SV=1	44	52	302.2	232.4	134.8	52.4	40.2	39.3	31.3
P54105	Methylosome subunit pICln OS=Homo sapiens GN=CLNS1A PE=1 SV=1	49	7	108.6	120.1	128.8	169.1	116.0	108.3	128.1
P54132	Bloom syndrome protein OS=Homo sapiens GN=BLM PE=1 SV=1	45	53	47.9	48.7	46.3	71.1	153.8	130.1	211.6
P54136	Arginine--tRNA ligase, cytoplasmic OS=Homo sapiens GN=RARS PE=1 SV=2	63	50	62.7	56.0	65.2	71.9	67.6	96.4	150.9
P54577	Tyrosine--tRNA ligase, cytoplasmic OS=Homo sapiens GN=YARS PE=1 SV=4	82	61	97.4	103.5	89.5	123.7	116.9	111.1	98.6
P54578	Ubiquitin carboxyl-terminal hydrolase 14 OS=Homo sapiens GN=USP14 PE=1 SV=3	71	42	139.9	96.2	104.3	126.8	76.6	108.1	84.3
P54619	5'-AMP-activated protein kinase subunit gamma-1 OS=Homo sapiens GN=PRKAG1 PE=1 SV=1	35	14	118.7	124.3	132.0	129.6	102.6	79.2	61.0
P54687	Branched-chain-amino-acid aminotransferase, cytosolic OS=Homo sapiens GN=BCAT1 PE=1 SV=3	38	14	132.4	92.9	131.2	125.3	80.8	108.1	80.4
P54709	Sodium/potassium-transporting ATPase subunit beta-3 OS=Homo sapiens GN=ATP1B3 PE=1 SV=1	46	15	106.2	180.1	210.3	141.1	153.2	61.5	34.5
P54725	UV excision repair protein RAD23 homolog A OS=Homo sapiens GN=RAD23A PE=1 SV=1	51	19	46.3	129.3	134.6	77.3	75.6	101.8	77.9
P54727	UV excision repair protein RAD23 homolog B OS=Homo sapiens GN=RAD23B PE=1 SV=1	34	15	84.2	111.5	105.8	92.6	79.0	79.7	62.7
P54819	Adenylate kinase 2, mitochondrial OS=Homo sapiens GN=AK2 PE=1 SV=2	74	20	242.3	260.1	149.2	55.8	20.7	16.8	9.5
P54886	Delta-1-pyrroline-5-carboxylate synthase OS=Homo sapiens GN=ALDH18A1 PE=1 SV=2	55	44	306.0	267.4	106.5	36.8	14.4	12.9	12.6
P54920	Alpha-soluble NSF attachment protein OS=Homo sapiens GN=NAPA PE=1 SV=3	83	28	70.2	74.2	118.0	167.8	123.1	132.4	76.4
P55010	Eukaryotic translation initiation factor 5 OS=Homo sapiens GN=EIF5 PE=1 SV=2	59	35	101.5	85.2	90.9	112.2	104.5	104.4	124.7
P55011	Solute carrier family 12 member 2 OS=Homo sapiens GN=SLC12A2 PE=1 SV=1	31	41	81.3	119.9	174.3	173.5	150.2	38.5	21.1
P55036	26S proteasome non-ATPase regulatory subunit 4 OS=Homo sapiens GN=PSMD4 PE=1 SV=1	45	17	118.1	80.5	114.3	113.7	76.3	140.3	86.3
P55039	Developmentally-regulated GTP-binding protein 2 OS=Homo sapiens GN=DRG2 PE=1 SV=1	56	21	161.3	80.5	133.2	102.1	87.9	115.0	65.2
P55060	Exportin-2 OS=Homo sapiens GN=CSE1L PE=1 SV=3	37	47	112.2	102.1	99.1	126.8	87.1	116.9	92.8
P55072	Transitional endoplasmic reticulum ATPase OS=Homo sapiens GN=VCP PE=1 SV=4	84	85	79.6	88.3	137.1	149.5	123.9	122.7	82.2
P55081	Microfibrillar-associated protein 1 OS=Homo sapiens GN=MFAP1 PE=1 SV=2	52	29	48.9	41.3	66.7	58.5	58.0	156.2	126.4
P55084	Trifunctional enzyme subunit beta, mitochondrial OS=Homo sapiens GN=HADHB PE=1 SV=3	69	39	271.6	286.6	121.3	44.1	12.9	8.3	5.2
P55145	Mesencephalic astrocyte-derived neurotrophic factor OS=Homo sapiens GN=MANF PE=1 SV=3	59	21	48.9	98.2	194.4	158.9	146.6	84.5	29.6
P55160	Nck-associated protein 1-like OS=Homo sapiens GN=NCKAP1L PE=1 SV=3	27	30	101.2	81.4	110.5	144.5	147.3	110.6	94.1
P55196	Afadin OS=Homo sapiens GN=MLLT4 PE=1 SV=3	33	54	75.5	84.3	96.7	143.9	172.2	77.2	116.7
P55199	RNA polymerase II elongation factor ELL OS=Homo sapiens GN=ELL PE=1 SV=1	41	24	46.6	45.6	38.2	68.0	145.6	94.3	174.1
P55209	Nucleosome assembly protein 1-like 1 OS=Homo sapiens GN=NAP1L1 PE=1 SV=1	38	16	92.6	84.0	131.7	125.0	71.0	141.0	83.7
P55210	Caspase-7 OS=Homo sapiens GN=CASP7 PE=1 SV=1	38	10	141.4	128.2	114.3	165.4	108.7	119.3	109.4
P55265	Double-stranded RNA-specific adenosine deaminase OS=Homo sapiens GN=ADAR PE=1 SV=4	63	92	32.3	24.3	32.7	47.5	93.2	155.7	160.8
P55283	Cadherin-4 OS=Homo sapiens GN=CDH4 PE=2 SV=2	29	17	81.8	120.1	133.5	180.5	207.6	67.2	61.2
P55327	Tumor protein D52 OS=Homo sapiens GN=TPD52 PE=1 SV=2	78	21	101.4	109.5	115.3	133.0	86.9	94.2	81.4
P55735	Protein SEC13 homolog OS=Homo sapiens GN=SEC13 PE=1 SV=3	24	6	89.3	124.6	88.4	142.0	118.2	74.0	106.7
P55769	NHP2-like protein 1 OS=Homo sapiens GN=SNU13 PE=1 SV=3	63	12	77.6	39.2	56.9	56.1	50.2	130.4	112.7
P55786	Puromycin-sensitive aminopeptidase OS=Homo sapiens GN=NPEPPS PE=1 SV=2	46	40	128.6	105.5	145.4	123.4	66.6	122.6	63.1
P55795	Heterogeneous nuclear ribonucleoprotein H2 OS=Homo sapiens GN=HNRNPH2 PE=1 SV=1	51	20	66.3	57.9	54.7	81.8	111.0	123.7	177.9
P55809	Succinyl-CoA:3-ketoacid coenzyme A transferase 1, mitochondrial OS=Homo sapiens GN=OXCT1 PE=1 SV=1	58	36	308.8	266.3	110.4	42.8	11.3	9.7	6.6
P55854	Small ubiquitin-related modifier 3 OS=Homo sapiens GN=SUMO3 PE=1 SV=2	24	3	92.4	82.6	98.0	103.5	79.9	78.5	78.7
P55884	Eukaryotic translation initiation factor 3 subunit B OS=Homo sapiens GN=EIF3B PE=1 SV=3	50	44	95.3	71.2	76.7	106.2	94.9	166.8	127.9
P55899	IgG receptor FcRn large subunit p51 OS=Homo sapiens GN=FCGRT PE=1 SV=1	22	6	23.7	64.9	75.7	100.8	139.9	121.3	106.2
P55957	BH3-interacting domain death agonist OS=Homo sapiens GN=BID PE=1 SV=1	49	7	133.3	102.8	130.2	131.5	77.6	115.5	73.7
P56159	GDNF family receptor alpha-1 OS=Homo sapiens GN=GFRA1 PE=2 SV=2	34	17	54.8	95.1	122.2	169.9	198.2	93.4	80.4
P56182	Ribosomal RNA processing protein 1 homolog A OS=Homo sapiens GN=RRP1 PE=1 SV=1	41	22	60.7	39.0	47.2	57.7	98.8	140.1	165.1
P56192	Methionine--tRNA ligase, cytoplasmic OS=Homo sapiens GN=MARS PE=1 SV=2	55	49	58.7	58.0	61.2	70.3	75.8	92.0	174.0
P56202	Cathepsin W OS=Homo sapiens GN=CTSW PE=1 SV=2	19	8	91.6	95.7	198.4	213.0	144.9	122.5	31.2
P56211	cAMP-regulated phosphoprotein 19 OS=Homo sapiens GN=ARPP19 PE=1 SV=2	66	7	70.9	70.2	89.7	90.3	69.2	129.2	91.0
P56381	ATP synthase subunit epsilon, mitochondrial OS=Homo sapiens GN=ATP5E PE=1 SV=2	80	9	435.8	190.4	95.1	51.7	15.0	6.2	9.2
P56385	ATP synthase subunit e, mitochondrial OS=Homo sapiens GN=ATP5I PE=1 SV=2	58	7	357.3	224.9	130.7	48.9	14.6	16.3	11.9
P56524	Histone deacetylase 4 OS=Homo sapiens GN=HDAC4 PE=1 SV=3	25	24	196.2	103.4	133.3	170.5	83.0	110.1	80.5
P56537	Eukaryotic translation initiation factor 6 OS=Homo sapiens GN=EIF6 PE=1 SV=1	47	8	68.4	92.5	127.7	118.5	78.8	189.9	136.9
P56556	NADH dehydrogenase [ubiquinone] 1 alpha subcomplex subunit 6 OS=Homo sapiens GN=NDUFA6 PE=1 SV=3	39	7	201.6	257.4	167.1	45.3	21.0	11.7	7.5
P56589	Peroxisomal biogenesis factor 3 OS=Homo sapiens GN=PEX3 PE=1 SV=1	52	15	74.4	94.4	163.9	129.9	125.1	45.7	14.8
P56937	3-keto-steroid reductase OS=Homo sapiens GN=HSD17B7 PE=1 SV=1	28	11	148.9	132.9	173.7	146.6	160.5	68.9	49.5
P56962	Syntaxin-17 OS=Homo sapiens GN=STX17 PE=1 SV=2	28	9	147.0	117.9	134.2	128.9	95.9	72.1	45.0
P57075	Ubiquitin-associated and SH3 domain-containing protein A OS=Homo sapiens GN=UBASH3A PE=1 SV=1	30	19	84.8	111.2	156.1	120.0	115.1	111.6	67.4
P57088	Transmembrane protein 33 OS=Homo sapiens GN=TMEM33 PE=1 SV=2	27	7	40.7	107.7	165.9	132.8	100.0	106.6	32.3
P57105	Synaptojanin-2-binding protein OS=Homo sapiens GN=SYNJ2BP PE=1 SV=2	70	8	218.7	213.0	169.8	57.1	29.5	17.7	4.8
P57678	Gem-associated protein 4 OS=Homo sapiens GN=GEMIN4 PE=1 SV=2	29	30	57.5	49.5	51.8	57.5	74.1	103.6	167.3
P57721	Poly(rC)-binding protein 3 OS=Homo sapiens GN=PCBP3 PE=2 SV=2	37	15	96.7	70.2	65.3	141.4	191.9	128.4	217.9
P57737	Coronin-7 OS=Homo sapiens GN=CORO7 PE=1 SV=2	35	31	110.5	153.9	162.0	148.1	101.3	72.0	53.0
P57740	Nuclear pore complex protein Nup107 OS=Homo sapiens GN=NUP107 PE=1 SV=1	37	28	135.4	162.4	125.2	129.4	129.6	86.3	68.2
P57764	Gasdermin-D OS=Homo sapiens GN=GSDMD PE=1 SV=1	23	10	182.2	149.2	126.6	154.4	111.7	81.5	84.2
P57772	Selenocysteine-specific elongation factor OS=Homo sapiens GN=EEFSEC PE=1 SV=4	28	18	46.5	38.4	48.3	64.2	120.7	133.9	141.0
P58546	Myotrophin OS=Homo sapiens GN=MTPN PE=1 SV=2	44	8	70.5	117.3	112.3	114.1	80.3	104.2	82.4
P59768	Guanine nucleotide-binding protein G(I)/G(S)/G(O) subunit gamma-2 OS=Homo sapiens GN=GNG2 PE=1 SV=2	65	9	64.4	115.7	185.7	153.3	112.1	77.5	38.6
P59998	Actin-related protein 2/3 complex subunit 4 OS=Homo sapiens GN=ARPC4 PE=1 SV=3	51	11	111.6	112.2	135.8	105.7	98.8	106.5	104.0
P60033	CD81 antigen OS=Homo sapiens GN=CD81 PE=1 SV=1	36	8	66.0	117.3	163.1	208.9	160.1	93.5	48.1
P60174	Triosephosphate isomerase OS=Homo sapiens GN=TPI1 PE=1 SV=3	83	22	110.6	106.3	93.8	142.5	94.1	100.5	112.1
P60228	Eukaryotic translation initiation factor 3 subunit E OS=Homo sapiens GN=EIF3E PE=1 SV=1	49	24	91.7	99.6	140.4	104.7	62.8	206.6	121.0
P60520	Gamma-aminobutyric acid receptor-associated protein-like 2 OS=Homo sapiens GN=GABARAPL2 PE=1 SV=1	56	11	46.8	86.6	113.1	91.9	89.0	121.5	102.1
P60660	Myosin light polypeptide 6 OS=Homo sapiens GN=MYL6 PE=1 SV=2	70	13	75.7	95.9	158.7	126.0	52.3	107.7	149.6
P60709	Actin, cytoplasmic 1 OS=Homo sapiens GN=ACTB PE=1 SV=1	89	43	131.9	117.6	146.0	144.6	87.7	84.4	59.4
P60842	Eukaryotic initiation factor 4A-I OS=Homo sapiens GN=EIF4A1 PE=1 SV=1	79	38	98.8	84.2	102.2	101.1	84.9	158.9	100.2
P60866	40S ribosomal protein S20 OS=Homo sapiens GN=RPS20 PE=1 SV=1	70	12	38.3	31.6	59.6	65.8	91.4	208.1	146.9
P60891	Ribose-phosphate pyrophosphokinase 1 OS=Homo sapiens GN=PRPS1 PE=1 SV=2	58	24	110.4	112.8	94.1	121.5	83.6	93.9	80.5
P60900	Proteasome subunit alpha type-6 OS=Homo sapiens GN=PSMA6 PE=1 SV=1	78	24	105.1	74.9	72.3	120.5	77.9	97.4	140.2
P60953	Cell division control protein 42 homolog OS=Homo sapiens GN=CDC42 PE=1 SV=2	54	16	77.4	83.8	125.8	150.5	122.4	120.9	75.8
P60981	Destrin OS=Homo sapiens GN=DSTN PE=1 SV=3	53	15	162.8	115.9	146.1	188.4	91.6	120.6	81.7
P60983	Glia maturation factor beta OS=Homo sapiens GN=GMFB PE=1 SV=2	49	8	136.0	112.7	115.3	153.8	110.2	76.3	96.7
P61006	Ras-related protein Rab-8A OS=Homo sapiens GN=RAB8A PE=1 SV=1	68	20	97.0	126.0	144.8	177.2	154.4	60.3	43.4
P61009	Signal peptidase complex subunit 3 OS=Homo sapiens GN=SPCS3 PE=1 SV=1	31	8	70.5	136.0	206.6	114.4	128.1	138.7	40.0
P61011	Signal recognition particle 54 kDa protein OS=Homo sapiens GN=SRP54 PE=1 SV=1	54	31	131.9	117.5	123.4	163.8	99.2	86.6	96.6
P61018	Ras-related protein Rab-4B OS=Homo sapiens GN=RAB4B PE=1 SV=1	54	10	47.3	128.0	192.4	209.8	70.4	155.3	103.3
P61019	Ras-related protein Rab-2A OS=Homo sapiens GN=RAB2A PE=1 SV=1	63	16	95.4	106.9	161.4	134.7	120.5	79.5	47.9
P61020	Ras-related protein Rab-5B OS=Homo sapiens GN=RAB5B PE=1 SV=1	70	13	107.3	129.1	146.0	139.7	169.6	99.4	87.7
P61026	Ras-related protein Rab-10 OS=Homo sapiens GN=RAB10 PE=1 SV=1	81	23	97.4	97.8	145.6	134.2	127.4	75.8	42.1
P61081	NEDD8-conjugating enzyme Ubc12 OS=Homo sapiens GN=UBE2M PE=1 SV=1	58	14	130.2	93.9	120.8	113.6	76.2	108.6	80.1
P61086	Ubiquitin-conjugating enzyme E2 K OS=Homo sapiens GN=UBE2K PE=1 SV=3	62	15	128.1	83.7	112.4	113.4	77.6	135.8	60.5
P61088	Ubiquitin-conjugating enzyme E2 N OS=Homo sapiens GN=UBE2N PE=1 SV=1	58	11	89.5	92.9	149.5	121.1	80.7	130.3	75.3
P61106	Ras-related protein Rab-14 OS=Homo sapiens GN=RAB14 PE=1 SV=4	80	21	80.8	99.0	114.8	124.9	134.9	78.8	60.3
P61158	Actin-related protein 3 OS=Homo sapiens GN=ACTR3 PE=1 SV=3	66	31	102.8	107.6	123.9	149.9	128.9	121.6	100.3
P61160	Actin-related protein 2 OS=Homo sapiens GN=ACTR2 PE=1 SV=1	53	21	105.6	97.3	117.7	136.1	99.5	111.8	89.2
P61163	Alpha-centractin OS=Homo sapiens GN=ACTR1A PE=1 SV=1	52	19	121.5	120.2	134.4	136.1	112.2	105.0	98.5
P61201	COP9 signalosome complex subunit 2 OS=Homo sapiens GN=COPS2 PE=1 SV=1	35	19	51.7	112.6	135.3	123.1	45.5	166.2	113.6
P61204	ADP-ribosylation factor 3 OS=Homo sapiens GN=ARF3 PE=1 SV=2	65	11	103.3	119.7	119.3	121.6	79.7	84.3	57.1
P61221	ATP-binding cassette sub-family E member 1 OS=Homo sapiens GN=ABCE1 PE=1 SV=1	57	43	56.6	49.6	71.8	84.2	102.5	181.7	146.2
P61224	Ras-related protein Rap-1b OS=Homo sapiens GN=RAP1B PE=1 SV=1	84	21	76.6	113.4	169.3	137.9	146.8	69.6	32.6
P61225	Ras-related protein Rap-2b OS=Homo sapiens GN=RAP2B PE=1 SV=1	56	11	89.1	103.7	143.3	170.4	149.9	61.1	45.0
P61244	Protein max OS=Homo sapiens GN=MAX PE=1 SV=1	36	5	96.8	93.8	77.0	129.1	103.6	62.7	113.3
P61247	40S ribosomal protein S3a OS=Homo sapiens GN=RPS3A PE=1 SV=2	84	47	42.4	43.9	47.2	70.0	109.5	138.0	149.8
P61254	60S ribosomal protein L26 OS=Homo sapiens GN=RPL26 PE=1 SV=1	68	18	30.5	40.1	56.0	68.9	81.7	180.9	145.1
P61289	Proteasome activator complex subunit 3 OS=Homo sapiens GN=PSME3 PE=1 SV=1	39	12	152.1	91.4	89.9	143.8	71.4	112.4	77.3
P61313	60S ribosomal protein L15 OS=Homo sapiens GN=RPL15 PE=1 SV=2	50	15	22.3	32.7	47.0	50.2	86.7	184.2	155.7
P61326	Protein mago nashi homolog OS=Homo sapiens GN=MAGOH PE=1 SV=1	51	12	58.1	37.9	43.4	41.9	50.1	142.9	129.8
P61353	60S ribosomal protein L27 OS=Homo sapiens GN=RPL27 PE=1 SV=2	59	14	27.3	34.3	52.7	60.6	100.3	165.1	152.4
P61421	V-type proton ATPase subunit d 1 OS=Homo sapiens GN=ATP6V0D1 PE=1 SV=1	29	13	55.3	81.0	132.8	147.7	176.2	111.8	103.1
P61513	60S ribosomal protein L37a OS=Homo sapiens GN=RPL37A PE=1 SV=2	60	7	27.6	40.2	32.8	72.8	75.3	115.8	122.7
P61586	Transforming protein RhoA OS=Homo sapiens GN=RHOA PE=1 SV=1	63	14	56.5	57.3	114.6	123.0	85.4	182.4	80.9
P61604	10 kDa heat shock protein, mitochondrial OS=Homo sapiens GN=HSPE1 PE=1 SV=2	88	22	217.8	306.7	126.4	46.5	14.2	10.3	9.0
P61619	Protein transport protein Sec61 subunit alpha isoform 1 OS=Homo sapiens GN=SEC61A1 PE=1 SV=2	24	12	65.9	111.2	114.6	121.4	165.7	49.6	49.7
P61758	Prefoldin subunit 3 OS=Homo sapiens GN=VBP1 PE=1 SV=3	76	18	148.9	96.5	134.7	135.3	72.8	135.4	78.6
P61764	Syntaxin-binding protein 1 OS=Homo sapiens GN=STXBP1 PE=1 SV=1	47	29	105.6	88.2	172.2	116.1	86.8	125.7	42.3
P61769	Beta-2-microglobulin OS=Homo sapiens GN=B2M PE=1 SV=1	49	7	52.3	99.4	172.1	140.2	125.8	61.6	35.1
P61916	Epididymal secretory protein E1 OS=Homo sapiens GN=NPC2 PE=1 SV=1	52	13	40.8	79.2	120.9	186.8	221.9	42.5	29.9
P61923	Coatomer subunit zeta-1 OS=Homo sapiens GN=COPZ1 PE=1 SV=1	29	6	135.1	109.4	125.2	162.8	100.3	72.4	93.1
P61927	60S ribosomal protein L37 OS=Homo sapiens GN=RPL37 PE=1 SV=2	63	13	28.8	25.9	33.8	53.6	113.5	133.8	159.7
P61962	DDB1- and CUL4-associated factor 7 OS=Homo sapiens GN=DCAF7 PE=1 SV=1	38	12	97.0	91.5	113.6	109.4	68.9	99.2	83.3
P61964	WD repeat-containing protein 5 OS=Homo sapiens GN=WDR5 PE=1 SV=1	41	11	91.4	68.3	86.8	90.5	89.7	151.8	143.4
P61970	Nuclear transport factor 2 OS=Homo sapiens GN=NUTF2 PE=1 SV=1	51	4	111.8	72.5	87.1	109.7	81.4	104.3	81.4
P61978	Heterogeneous nuclear ribonucleoprotein K OS=Homo sapiens GN=HNRNPK PE=1 SV=1	70	41	44.0	45.8	55.4	72.6	106.1	166.6	146.7
P61981	14-3-3 protein gamma OS=Homo sapiens GN=YWHAG PE=1 SV=2	76	25	115.1	121.5	93.2	156.1	124.9	63.1	83.4
P62070	Ras-related protein R-Ras2 OS=Homo sapiens GN=RRAS2 PE=1 SV=1	60	14	127.6	108.2	210.2	187.8	108.2	64.8	21.3
P62072	Mitochondrial import inner membrane translocase subunit Tim10 OS=Homo sapiens GN=TIMM10 PE=1 SV=1	78	11	268.7	313.4	116.3	57.0	16.5	7.1	3.0
P62081	40S ribosomal protein S7 OS=Homo sapiens GN=RPS7 PE=1 SV=1	71	25	26.7	34.8	44.6	65.2	96.2	140.9	150.0
P62136	Serine/threonine-protein phosphatase PP1-alpha catalytic subunit OS=Homo sapiens GN=PPP1CA PE=1 SV=1	61	22	47.5	93.6	148.7	153.5	65.7	210.4	92.1
P62158	Calmodulin OS=Homo sapiens GN=CALM1 PE=1 SV=2	72	13	62.2	115.9	234.5	168.9	109.5	76.8	32.4
P62191	26S protease regulatory subunit 4 OS=Homo sapiens GN=PSMC1 PE=1 SV=1	74	43	114.3	93.4	112.0	105.5	72.0	109.7	102.1
P62195	26S protease regulatory subunit 8 OS=Homo sapiens GN=PSMC5 PE=1 SV=1	78	35	112.3	101.8	109.1	115.0	72.8	106.5	96.6
P62241	40S ribosomal protein S8 OS=Homo sapiens GN=RPS8 PE=1 SV=2	71	23	30.8	37.1	45.7	60.0	95.7	156.0	163.5
P62244	40S ribosomal protein S15a OS=Homo sapiens GN=RPS15A PE=1 SV=2	82	17	39.2	38.5	55.4	63.2	100.3	174.2	146.7
P62249	40S ribosomal protein S16 OS=Homo sapiens GN=RPS16 PE=1 SV=2	82	26	22.7	26.2	47.9	51.7	56.4	245.0	123.7
P62258	14-3-3 protein epsilon OS=Homo sapiens GN=YWHAE PE=1 SV=1	78	31	106.7	116.1	121.1	138.2	96.6	89.2	77.3
P62263	40S ribosomal protein S14 OS=Homo sapiens GN=RPS14 PE=1 SV=3	51	14	26.7	35.5	58.9	68.7	69.3	231.6	161.3
P62266	40S ribosomal protein S23 OS=Homo sapiens GN=RPS23 PE=1 SV=3	76	16	30.2	30.1	49.7	55.4	68.1	170.5	124.3
P62269	40S ribosomal protein S18 OS=Homo sapiens GN=RPS18 PE=1 SV=3	59	23	46.7	40.0	49.1	70.9	117.8	149.2	175.5
P62277	40S ribosomal protein S13 OS=Homo sapiens GN=RPS13 PE=1 SV=2	79	26	31.5	39.4	51.0	71.1	97.1	185.7	167.2
P62280	40S ribosomal protein S11 OS=Homo sapiens GN=RPS11 PE=1 SV=3	79	29	30.8	38.9	58.1	62.8	71.0	207.6	135.7
P62304	Small nuclear ribonucleoprotein E OS=Homo sapiens GN=SNRPE PE=1 SV=1	75	6	43.3	45.3	35.0	59.0	113.9	86.0	188.1
P62306	Small nuclear ribonucleoprotein F OS=Homo sapiens GN=SNRPF PE=1 SV=1	31	4	73.7	48.0	56.7	77.0	104.7	102.0	142.7
P62308	Small nuclear ribonucleoprotein G OS=Homo sapiens GN=SNRPG PE=1 SV=1	89	7	28.9	30.4	55.0	47.9	30.8	163.7	104.8
P62312	U6 snRNA-associated Sm-like protein LSm6 OS=Homo sapiens GN=LSM6 PE=1 SV=1	60	8	92.1	56.5	63.8	99.1	95.3	103.0	148.4
P62314	Small nuclear ribonucleoprotein Sm D1 OS=Homo sapiens GN=SNRPD1 PE=1 SV=1	59	6	30.1	39.0	83.9	80.1	49.3	361.1	167.5
P62316	Small nuclear ribonucleoprotein Sm D2 OS=Homo sapiens GN=SNRPD2 PE=1 SV=1	74	14	39.6	39.2	49.1	71.1	101.8	228.4	175.2
P62318	Small nuclear ribonucleoprotein Sm D3 OS=Homo sapiens GN=SNRPD3 PE=1 SV=1	54	8	59.2	47.4	48.1	76.0	105.3	151.0	171.7
P62328	Thymosin beta-4 OS=Homo sapiens GN=TMSB4X PE=1 SV=2	61	9	41.9	75.0	63.3	91.9	126.1	88.5	114.9
P62330	ADP-ribosylation factor 6 OS=Homo sapiens GN=ARF6 PE=1 SV=2	49	7	141.6	161.9	220.4	146.5	105.1	76.1	14.3
P62333	26S protease regulatory subunit 10B OS=Homo sapiens GN=PSMC6 PE=1 SV=1	82	35	120.7	97.2	114.6	121.5	71.5	121.4	103.4
P62424	60S ribosomal protein L7a OS=Homo sapiens GN=RPL7A PE=1 SV=2	74	38	39.4	35.4	48.3	68.1	108.4	162.2	174.3
P62487	DNA-directed RNA polymerase II subunit RPB7 OS=Homo sapiens GN=POLR2G PE=1 SV=1	53	7	122.1	68.1	101.4	99.2	68.0	121.6	99.4
P62495	Eukaryotic peptide chain release factor subunit 1 OS=Homo sapiens GN=ETF1 PE=1 SV=3	46	24	37.7	44.7	56.5	62.0	56.6	146.7	143.9
P62633	Cellular nucleic acid-binding protein OS=Homo sapiens GN=CNBP PE=1 SV=1	66	10	79.8	86.0	93.4	130.7	96.9	165.8	94.0
P62701	40S ribosomal protein S4, X isoform OS=Homo sapiens GN=RPS4X PE=1 SV=2	83	37	36.3	37.1	49.8	66.0	109.9	165.3	171.0
P62750	60S ribosomal protein L23a OS=Homo sapiens GN=RPL23A PE=1 SV=1	65	23	29.9	31.8	51.5	60.6	109.8	169.1	165.1
P62753	40S ribosomal protein S6 OS=Homo sapiens GN=RPS6 PE=1 SV=1	69	35	37.5	31.0	41.4	62.6	105.3	152.8	150.4
P62805	Histone H4 OS=Homo sapiens GN=HIST1H4A PE=1 SV=2	83	22	177.9	43.0	57.3	53.5	35.9	136.1	79.6
P62820	Ras-related protein Rab-1A OS=Homo sapiens GN=RAB1A PE=1 SV=3	86	26	82.0	121.9	133.6	136.4	132.4	69.7	59.2
P62826	GTP-binding nuclear protein Ran OS=Homo sapiens GN=RAN PE=1 SV=3	50	16	110.3	95.9	124.5	135.2	76.3	151.8	76.1
P62829	60S ribosomal protein L23 OS=Homo sapiens GN=RPL23 PE=1 SV=1	89	19	29.6	32.2	36.1	62.1	140.0	142.0	202.4
P62834	Ras-related protein Rap-1A OS=Homo sapiens GN=RAP1A PE=1 SV=1	84	19	88.7	98.8	176.6	171.7	169.5	108.8	46.9
P62841	40S ribosomal protein S15 OS=Homo sapiens GN=RPS15 PE=1 SV=2	74	13	25.3	32.0	35.6	60.9	121.6	120.9	157.0
P62847	40S ribosomal protein S24 OS=Homo sapiens GN=RPS24 PE=1 SV=1	71	17	22.6	28.8	35.4	52.5	73.9	134.5	137.2
P62851	40S ribosomal protein S25 OS=Homo sapiens GN=RPS25 PE=1 SV=1	65	19	31.1	33.7	37.7	64.8	119.8	109.1	173.7
P62854	40S ribosomal protein S26 OS=Homo sapiens GN=RPS26 PE=1 SV=3	59	8	51.9	47.5	47.5	69.1	108.7	142.6	175.7
P62857	40S ribosomal protein S28 OS=Homo sapiens GN=RPS28 PE=1 SV=1	74	11	17.2	36.4	56.0	78.9	82.3	230.4	186.1
P62861	40S ribosomal protein S30 OS=Homo sapiens GN=FAU PE=1 SV=1	63	7	17.5	39.0	57.7	57.6	55.9	210.4	117.9
P62873	Guanine nucleotide-binding protein G(I)/G(S)/G(T) subunit beta-1 OS=Homo sapiens GN=GNB1 PE=1 SV=3	72	18	74.2	82.6	166.6	180.9	101.2	98.5	29.8
P62879	Guanine nucleotide-binding protein G(I)/G(S)/G(T) subunit beta-2 OS=Homo sapiens GN=GNB2 PE=1 SV=3	73	19	79.6	104.8	173.5	161.6	120.4	90.0	41.3
P62888	60S ribosomal protein L30 OS=Homo sapiens GN=RPL30 PE=1 SV=2	83	13	60.6	34.6	52.8	73.5	110.8	217.0	172.9
P62899	60S ribosomal protein L31 OS=Homo sapiens GN=RPL31 PE=1 SV=1	63	16	30.3	33.8	49.6	54.3	100.9	164.4	170.8
P62906	60S ribosomal protein L10a OS=Homo sapiens GN=RPL10A PE=1 SV=2	66	25	23.8	31.8	44.8	56.1	74.1	153.6	160.3
P62910	60S ribosomal protein L32 OS=Homo sapiens GN=RPL32 PE=1 SV=2	64	15	33.6	30.6	40.8	70.8	100.3	135.0	149.5
P62913	60S ribosomal protein L11 OS=Homo sapiens GN=RPL11 PE=1 SV=2	67	21	50.0	31.4	34.9	67.0	129.8	97.7	171.7
P62917	60S ribosomal protein L8 OS=Homo sapiens GN=RPL8 PE=1 SV=2	69	31	21.6	26.1	43.5	59.3	63.0	194.3	135.1
P62937	Peptidyl-prolyl cis-trans isomerase A OS=Homo sapiens GN=PPIA PE=1 SV=2	79	18	104.8	90.1	112.2	138.2	92.7	142.6	118.7
P62979	Ubiquitin-40S ribosomal protein S27a OS=Homo sapiens GN=RPS27A PE=1 SV=2	81	24	57.0	64.2	98.7	80.2	97.8	142.6	101.0
P62993	Growth factor receptor-bound protein 2 OS=Homo sapiens GN=GRB2 PE=1 SV=1	68	17	74.5	120.4	201.0	105.9	67.8	140.0	59.3
P62995	Transformer-2 protein homolog beta OS=Homo sapiens GN=TRA2B PE=1 SV=1	58	24	24.5	24.5	32.7	43.8	92.2	174.2	186.1
P63000	Ras-related C3 botulinum toxin substrate 1 OS=Homo sapiens GN=RAC1 PE=1 SV=1	53	15	68.9	87.1	116.3	182.8	176.1	86.2	65.4
P63010	AP-2 complex subunit beta OS=Homo sapiens GN=AP2B1 PE=1 SV=1	51	57	77.5	87.2	122.6	131.2	104.9	89.0	90.2
P63027	Vesicle-associated membrane protein 2 OS=Homo sapiens GN=VAMP2 PE=1 SV=3	46	9	33.1	54.5	67.6	90.8	123.6	103.4	120.6
P63104	14-3-3 protein zeta/delta OS=Homo sapiens GN=YWHAZ PE=1 SV=1	78	30	100.7	114.8	141.7	138.7	83.4	112.5	68.9
P63151	Serine/threonine-protein phosphatase 2A 55 kDa regulatory subunit B alpha isoform OS=Homo sapiens GN=PPP2R2A PE=1 SV=1	39	19	95.0	86.7	99.5	131.0	89.8	109.7	89.6
P63167	Dynein light chain 1, cytoplasmic OS=Homo sapiens GN=DYNLL1 PE=1 SV=1	69	9	71.9	96.2	117.4	142.7	108.2	159.6	106.0
P63173	60S ribosomal protein L38 OS=Homo sapiens GN=RPL38 PE=1 SV=2	70	9	29.3	32.2	37.2	69.9	147.5	158.7	185.5
P63208	S-phase kinase-associated protein 1 OS=Homo sapiens GN=SKP1 PE=1 SV=2	71	17	99.0	104.5	124.6	134.4	115.9	150.6	121.5
P63218	Guanine nucleotide-binding protein G(I)/G(S)/G(O) subunit gamma-5 OS=Homo sapiens GN=GNG5 PE=1 SV=3	76	7	112.4	114.4	144.5	184.0	141.1	50.2	34.3
P63220	40S ribosomal protein S21 OS=Homo sapiens GN=RPS21 PE=1 SV=1	73	13	36.6	45.9	48.3	77.4	145.7	153.8	184.2
P63241	Eukaryotic translation initiation factor 5A-1 OS=Homo sapiens GN=EIF5A PE=1 SV=2	72	16	64.0	71.0	83.2	105.7	96.4	153.6	92.3
P63244	Guanine nucleotide-binding protein subunit beta-2-like 1 OS=Homo sapiens GN=GNB2L1 PE=1 SV=3	84	29	46.5	37.3	48.1	62.4	107.5	197.5	157.2
P63279	SUMO-conjugating enzyme UBC9 OS=Homo sapiens GN=UBE2I PE=1 SV=1	35	8	93.8	97.5	126.6	110.3	65.0	165.9	100.4
P63313	Thymosin beta-10 OS=Homo sapiens GN=TMSB10 PE=1 SV=2	95	11	49.5	74.8	79.0	103.0	105.8	108.2	104.1
P67809	Nuclease-sensitive element-binding protein 1 OS=Homo sapiens GN=YBX1 PE=1 SV=3	66	28	22.1	43.1	74.1	53.8	83.3	198.5	161.2
P67812	Signal peptidase complex catalytic subunit SEC11A OS=Homo sapiens GN=SEC11A PE=1 SV=1	41	13	101.3	101.1	172.4	142.9	140.5	82.5	30.6
P67870	Casein kinase II subunit beta OS=Homo sapiens GN=CSNK2B PE=1 SV=1	51	9	71.6	58.6	79.4	95.0	61.6	97.7	76.9
P67936	Tropomyosin alpha-4 chain OS=Homo sapiens GN=TPM4 PE=1 SV=3	90	49	103.0	104.9	142.5	115.5	66.4	100.9	61.2
P68036	Ubiquitin-conjugating enzyme E2 L3 OS=Homo sapiens GN=UBE2L3 PE=1 SV=1	77	12	73.8	87.8	136.8	97.6	52.6	152.9	74.1
P68104	Elongation factor 1-alpha 1 OS=Homo sapiens GN=EEF1A1 PE=1 SV=1	77	48	77.9	74.0	80.1	89.0	93.2	152.7	127.7
P68366	Tubulin alpha-4A chain OS=Homo sapiens GN=TUBA4A PE=1 SV=1	61	30	139.8	116.0	119.5	108.6	62.7	174.9	90.9
P68371	Tubulin beta-4B chain OS=Homo sapiens GN=TUBB4B PE=1 SV=1	78	40	101.3	98.1	127.8	134.2	81.4	164.5	100.3
P68400	Casein kinase II subunit alpha OS=Homo sapiens GN=CSNK2A1 PE=1 SV=1	45	15	86.1	111.0	158.3	126.4	51.7	185.6	104.8
P68431	Histone H3.1 OS=Homo sapiens GN=HIST1H3A PE=1 SV=2	85	21	130.2	63.2	61.3	69.8	67.1	109.9	138.4
P78310	Coxsackievirus and adenovirus receptor OS=Homo sapiens GN=CXADR PE=1 SV=1	45	18	82.8	120.2	159.7	195.7	217.0	53.6	41.2
P78316	Nucleolar protein 14 OS=Homo sapiens GN=NOP14 PE=1 SV=3	34	31	73.6	50.7	65.7	70.9	80.0	142.3	169.8
P78318	Immunoglobulin-binding protein 1 OS=Homo sapiens GN=IGBP1 PE=1 SV=1	49	14	108.0	92.6	97.3	123.5	84.5	80.7	80.1
P78330	Phosphoserine phosphatase OS=Homo sapiens GN=PSPH PE=1 SV=2	36	8	124.4	100.5	172.2	144.5	78.1	164.2	107.7
P78332	RNA-binding protein 6 OS=Homo sapiens GN=RBM6 PE=1 SV=5	39	48	37.9	39.6	49.9	66.9	106.9	145.8	172.0
P78344	Eukaryotic translation initiation factor 4 gamma 2 OS=Homo sapiens GN=EIF4G2 PE=1 SV=1	59	59	74.4	63.9	66.0	95.4	124.0	101.7	153.9
P78346	Ribonuclease P protein subunit p30 OS=Homo sapiens GN=RPP30 PE=1 SV=1	71	16	41.7	49.1	73.4	69.9	60.5	207.6	121.1
P78347	General transcription factor II-I OS=Homo sapiens GN=GTF2I PE=1 SV=2	48	51	178.2	113.2	89.6	97.9	92.0	56.8	67.5
P78356	Phosphatidylinositol 5-phosphate 4-kinase type-2 beta OS=Homo sapiens GN=PIP4K2B PE=1 SV=1	37	18	73.5	104.2	208.5	137.6	86.7	85.9	42.1
P78362	SRSF protein kinase 2 OS=Homo sapiens GN=SRPK2 PE=1 SV=3	34	28	27.3	27.2	23.9	57.0	130.7	77.9	181.9
P78368	Casein kinase I isoform gamma-2 OS=Homo sapiens GN=CSNK1G2 PE=1 SV=1	47	18	66.5	100.3	184.1	139.6	115.2	121.0	57.7
P78371	T-complex protein 1 subunit beta OS=Homo sapiens GN=CCT2 PE=1 SV=4	84	54	123.9	107.2	107.8	129.8	81.9	98.7	65.2
P78406	mRNA export factor OS=Homo sapiens GN=RAE1 PE=1 SV=1	63	21	72.9	64.6	103.4	87.3	85.8	148.1	119.6
P78417	Glutathione S-transferase omega-1 OS=Homo sapiens GN=GSTO1 PE=1 SV=2	50	18	136.7	106.4	143.5	167.7	82.4	137.9	84.9
P78527	DNA-dependent protein kinase catalytic subunit OS=Homo sapiens GN=PRKDC PE=1 SV=3	49	247	55.3	48.8	61.4	65.1	91.4	149.4	149.3
P78536	Disintegrin and metalloproteinase domain-containing protein 17 OS=Homo sapiens GN=ADAM17 PE=1 SV=1	29	22	73.8	81.5	122.3	177.1	196.8	64.9	42.7
P78537	Biogenesis of lysosome-related organelles complex 1 subunit 1 OS=Homo sapiens GN=BLOC1S1 PE=1 SV=2	63	9	79.5	110.9	129.0	160.3	197.7	138.1	104.3
P78559	Microtubule-associated protein 1A OS=Homo sapiens GN=MAP1A PE=1 SV=6	55	155	49.6	48.8	52.8	59.2	84.8	113.6	166.3
P80217	Interferon-induced 35 kDa protein OS=Homo sapiens GN=IFI35 PE=1 SV=5	51	14	93.1	96.1	109.7	160.3	185.0	88.6	87.3
P80303	Nucleobindin-2 OS=Homo sapiens GN=NUCB2 PE=1 SV=2	69	44	46.0	123.8	187.1	123.7	101.3	78.9	39.6
P80404	4-aminobutyrate aminotransferase, mitochondrial OS=Homo sapiens GN=ABAT PE=1 SV=3	39	16	284.8	227.3	100.0	61.5	31.5	28.3	26.6
P81877	Single-stranded DNA-binding protein 2 OS=Homo sapiens GN=SSBP2 PE=1 SV=2	29	8	73.4	77.9	45.9	108.1	184.6	117.1	278.6
P82094	TATA element modulatory factor OS=Homo sapiens GN=TMF1 PE=1 SV=2	60	73	75.9	162.1	186.6	199.8	145.0	33.9	22.9
P82650	28S ribosomal protein S22, mitochondrial OS=Homo sapiens GN=MRPS22 PE=1 SV=1	51	24	260.0	260.7	122.9	45.0	24.1	18.9	20.6
P82663	28S ribosomal protein S25, mitochondrial OS=Homo sapiens GN=MRPS25 PE=1 SV=1	73	14	189.7	255.4	175.9	36.9	14.9	10.7	8.8
P82673	28S ribosomal protein S35, mitochondrial OS=Homo sapiens GN=MRPS35 PE=1 SV=1	55	18	343.1	287.1	139.5	42.7	11.8	11.7	4.4
P82675	28S ribosomal protein S5, mitochondrial OS=Homo sapiens GN=MRPS5 PE=1 SV=2	43	20	368.0	265.9	121.9	39.5	11.5	9.6	10.1
P82912	28S ribosomal protein S11, mitochondrial OS=Homo sapiens GN=MRPS11 PE=1 SV=2	54	10	230.0	240.1	167.3	42.5	16.2	10.6	7.5
P82914	28S ribosomal protein S15, mitochondrial OS=Homo sapiens GN=MRPS15 PE=1 SV=1	47	22	297.1	312.0	102.2	49.4	10.7	9.6	6.2
P82933	28S ribosomal protein S9, mitochondrial OS=Homo sapiens GN=MRPS9 PE=1 SV=2	57	29	279.6	197.9	83.4	41.4	20.7	24.4	21.0
P82979	SAP domain-containing ribonucleoprotein OS=Homo sapiens GN=SARNP PE=1 SV=3	53	17	47.7	32.4	40.8	60.5	103.5	93.8	150.5
P83111	Serine beta-lactamase-like protein LACTB, mitochondrial OS=Homo sapiens GN=LACTB PE=1 SV=2	35	24	355.7	295.6	158.6	44.8	15.2	14.9	6.3
P83436	Conserved oligomeric Golgi complex subunit 7 OS=Homo sapiens GN=COG7 PE=1 SV=1	27	19	129.7	125.2	81.7	145.5	93.8	59.7	81.7
P83731	60S ribosomal protein L24 OS=Homo sapiens GN=RPL24 PE=1 SV=1	77	29	25.8	29.3	39.6	61.5	96.4	153.1	173.5
P83881	60S ribosomal protein L36a OS=Homo sapiens GN=RPL36A PE=1 SV=2	70	22	24.2	28.6	53.5	59.4	73.7	213.6	137.3
P83916	Chromobox protein homolog 1 OS=Homo sapiens GN=CBX1 PE=1 SV=1	54	13	113.2	93.7	93.6	127.1	101.9	110.3	115.9
P84085	ADP-ribosylation factor 5 OS=Homo sapiens GN=ARF5 PE=1 SV=2	66	10	126.3	145.3	113.5	165.8	102.1	68.4	71.6
P84090	Enhancer of rudimentary homolog OS=Homo sapiens GN=ERH PE=1 SV=1	47	7	36.6	23.9	39.9	35.4	69.1	139.7	149.5
P84095	Rho-related GTP-binding protein RhoG OS=Homo sapiens GN=RHOG PE=1 SV=1	60	13	56.5	72.9	95.5	122.3	165.9	86.4	127.2
P84098	60S ribosomal protein L19 OS=Homo sapiens GN=RPL19 PE=1 SV=1	51	19	17.6	30.7	40.6	54.0	64.2	203.1	132.1
P84103	Serine/arginine-rich splicing factor 3 OS=Homo sapiens GN=SRSF3 PE=1 SV=1	51	15	25.7	24.1	43.1	49.7	79.2	232.7	136.6
P85037	Forkhead box protein K1 OS=Homo sapiens GN=FOXK1 PE=1 SV=1	53	33	87.3	98.2	94.7	105.5	124.9	115.9	155.1
P98155	Very low-density lipoprotein receptor OS=Homo sapiens GN=VLDLR PE=1 SV=1	41	30	37.5	47.3	73.6	113.1	182.3	107.3	97.3
P98171	Rho GTPase-activating protein 4 OS=Homo sapiens GN=ARHGAP4 PE=1 SV=2	44	38	81.3	72.8	63.9	78.4	96.8	89.1	226.2
P98175	RNA-binding protein 10 OS=Homo sapiens GN=RBM10 PE=1 SV=3	54	68	37.8	32.6	37.3	63.2	120.1	121.8	192.3
P98194	Calcium-transporting ATPase type 2C member 1 OS=Homo sapiens GN=ATP2C1 PE=1 SV=3	44	33	75.5	115.7	153.2	150.6	137.9	79.5	75.9
P98196	Probable phospholipid-transporting ATPase IH OS=Homo sapiens GN=ATP11A PE=1 SV=3	22	20	70.2	89.2	114.0	128.4	194.1	86.0	95.4
P99999	Cytochrome c OS=Homo sapiens GN=CYCS PE=1 SV=2	42	8	124.1	306.3	191.0	57.3	20.9	20.4	14.0
PH009	Gag polyprotein OS=HIV GN=Gag	73	39	1.8	2.4	2.4	3.0	6.7	16.1	11.6
Q00013	55 kDa erythrocyte membrane protein OS=Homo sapiens GN=MPP1 PE=1 SV=2	57	22	96.2	132.2	223.3	181.1	123.2	79.1	40.2
Q00059	Transcription factor A, mitochondrial OS=Homo sapiens GN=TFAM PE=1 SV=1	66	34	267.1	284.4	146.3	38.0	15.0	9.5	6.4
Q00169	Phosphatidylinositol transfer protein alpha isoform OS=Homo sapiens GN=PITPNA PE=1 SV=2	52	19	118.5	125.9	119.5	126.9	104.5	122.1	92.2
Q00325	Phosphate carrier protein, mitochondrial OS=Homo sapiens GN=SLC25A3 PE=1 SV=2	50	27	314.2	279.6	126.7	48.8	17.9	10.1	7.4
Q00341	Vigilin OS=Homo sapiens GN=HDLBP PE=1 SV=2	74	120	34.1	41.4	54.5	76.2	136.4	133.6	139.0
Q00403	Transcription initiation factor IIB OS=Homo sapiens GN=GTF2B PE=1 SV=1	79	27	64.2	57.4	59.0	66.1	88.0	107.2	151.5
Q00534	Cyclin-dependent kinase 6 OS=Homo sapiens GN=CDK6 PE=1 SV=1	59	19	104.7	103.3	125.2	131.5	68.1	129.5	69.8
Q00535	Cyclin-dependent-like kinase 5 OS=Homo sapiens GN=CDK5 PE=1 SV=3	50	13	118.1	103.3	134.3	118.3	73.2	117.6	74.3
Q00537	Cyclin-dependent kinase 17 OS=Homo sapiens GN=CDK17 PE=1 SV=2	41	23	146.3	126.8	136.7	140.6	131.6	53.5	43.5
Q00577	Transcriptional activator protein Pur-alpha OS=Homo sapiens GN=PURA PE=1 SV=2	63	21	41.2	47.2	60.1	75.3	101.5	140.6	144.7
Q00610	Clathrin heavy chain 1 OS=Homo sapiens GN=CLTC PE=1 SV=5	58	100	105.0	120.6	153.8	151.5	90.1	93.8	70.0
Q00653	Nuclear factor NF-kappa-B p100 subunit OS=Homo sapiens GN=NFKB2 PE=1 SV=4	38	30	112.6	105.2	127.7	147.1	105.0	118.9	88.6
Q00688	Peptidyl-prolyl cis-trans isomerase FKBP3 OS=Homo sapiens GN=FKBP3 PE=1 SV=1	92	34	32.1	43.2	53.0	54.6	111.4	185.8	180.1
Q00765	Receptor expression-enhancing protein 5 OS=Homo sapiens GN=REEP5 PE=1 SV=3	29	13	67.3	93.2	113.9	141.5	185.4	62.5	58.0
Q00796	Sorbitol dehydrogenase OS=Homo sapiens GN=SORD PE=1 SV=4	60	23	125.6	100.4	108.6	130.8	90.5	111.5	97.7
Q00839	Heterogeneous nuclear ribonucleoprotein U OS=Homo sapiens GN=HNRNPU PE=1 SV=6	60	75	36.8	27.5	37.1	49.7	80.0	143.5	161.2
Q01081	Splicing factor U2AF 35 kDa subunit OS=Homo sapiens GN=U2AF1 PE=1 SV=3	55	12	28.5	25.2	37.7	53.9	80.4	162.7	154.4
Q01082	Spectrin beta chain, non-erythrocytic 1 OS=Homo sapiens GN=SPTBN1 PE=1 SV=2	75	227	90.2	144.9	201.5	142.2	88.9	58.3	44.4
Q01085	Nucleolysin TIAR OS=Homo sapiens GN=TIAL1 PE=1 SV=1	43	16	49.0	42.6	50.9	73.8	152.0	147.7	194.6
Q01105	Protein SET OS=Homo sapiens GN=SET PE=1 SV=3	36	20	61.1	98.5	130.7	126.7	50.4	163.5	92.5
Q01130	Serine/arginine-rich splicing factor 2 OS=Homo sapiens GN=SRSF2 PE=1 SV=4	42	15	46.8	26.4	41.1	70.6	74.5	175.3	190.5
Q01167	Forkhead box protein K2 OS=Homo sapiens GN=FOXK2 PE=1 SV=3	31	20	73.9	64.2	62.3	65.8	98.6	71.9	118.9
Q01196	Runt-related transcription factor 1 OS=Homo sapiens GN=RUNX1 PE=1 SV=3	67	23	150.7	99.1	122.1	68.0	59.5	85.4	70.5
Q01433	AMP deaminase 2 OS=Homo sapiens GN=AMPD2 PE=1 SV=2	29	28	137.1	118.4	114.7	140.5	103.7	102.5	125.4
Q01469	Fatty acid-binding protein, epidermal OS=Homo sapiens GN=FABP5 PE=1 SV=3	87	20	114.1	93.7	123.5	136.9	88.3	150.0	83.7
Q01518	Adenylyl cyclase-associated protein 1 OS=Homo sapiens GN=CAP1 PE=1 SV=5	63	37	129.9	101.5	96.8	152.6	95.1	103.1	101.8
Q01581	Hydroxymethylglutaryl-CoA synthase, cytoplasmic OS=Homo sapiens GN=HMGCS1 PE=1 SV=2	38	20	125.6	140.8	100.9	154.6	129.1	84.4	100.0
Q01650	Large neutral amino acids transporter small subunit 1 OS=Homo sapiens GN=SLC7A5 PE=1 SV=2	14	8	75.8	113.8	165.0	146.4	138.0	38.1	22.0
Q01658	Protein Dr1 OS=Homo sapiens GN=DR1 PE=1 SV=1	22	6	94.7	108.4	70.4	150.0	157.6	128.5	188.5
Q01780	Exosome component 10 OS=Homo sapiens GN=EXOSC10 PE=1 SV=2	55	55	36.3	33.1	31.5	46.1	88.5	103.7	193.6
Q01813	ATP-dependent 6-phosphofructokinase, platelet type OS=Homo sapiens GN=PFKP PE=1 SV=2	61	55	94.7	82.1	105.6	103.4	73.0	139.5	107.3
Q01826	DNA-binding protein SATB1 OS=Homo sapiens GN=SATB1 PE=1 SV=1	36	27	136.8	92.7	85.3	126.0	134.9	84.2	137.8
Q01844	RNA-binding protein EWS OS=Homo sapiens GN=EWSR1 PE=1 SV=1	21	12	21.7	41.0	38.9	47.9	109.7	136.7	144.9
Q01970	1-phosphatidylinositol 4,5-bisphosphate phosphodiesterase beta-3 OS=Homo sapiens GN=PLCB3 PE=1 SV=2	32	37	72.8	96.2	132.1	121.9	140.6	128.1	128.5
Q02040	A-kinase anchor protein 17A OS=Homo sapiens GN=AKAP17A PE=1 SV=2	31	21	32.8	31.3	30.2	71.8	170.3	114.7	232.8
Q02127	Dihydroorotate dehydrogenase (quinone), mitochondrial OS=Homo sapiens GN=DHODH PE=1 SV=3	44	20	279.8	275.4	157.8	47.0	17.0	9.0	3.9
Q02218	2-oxoglutarate dehydrogenase, mitochondrial OS=Homo sapiens GN=OGDH PE=1 SV=3	46	48	281.4	238.4	132.8	43.4	14.9	13.4	7.8
Q02224	Centromere-associated protein E OS=Homo sapiens GN=CENPE PE=1 SV=2	42	117	70.1	81.1	66.0	82.0	149.1	94.3	160.2
Q02241	Kinesin-like protein KIF23 OS=Homo sapiens GN=KIF23 PE=1 SV=3	52	49	153.8	249.0	206.6	89.0	48.6	37.7	47.1
Q02252	Methylmalonate-semialdehyde dehydrogenase [acylating], mitochondrial OS=Homo sapiens GN=ALDH6A1 PE=1 SV=2	56	34	315.9	283.9	121.8	49.0	13.7	9.4	4.9
Q02338	D-beta-hydroxybutyrate dehydrogenase, mitochondrial OS=Homo sapiens GN=BDH1 PE=1 SV=3	45	15	222.0	235.7	164.6	40.8	27.6	12.7	17.6
Q02543	60S ribosomal protein L18a OS=Homo sapiens GN=RPL18A PE=1 SV=2	65	18	49.8	41.5	47.3	77.4	96.6	167.8	163.7
Q02750	Dual specificity mitogen-activated protein kinase kinase 1 OS=Homo sapiens GN=MAP2K1 PE=1 SV=2	43	17	88.4	146.9	168.7	121.4	78.1	121.4	100.2
Q02790	Peptidyl-prolyl cis-trans isomerase FKBP4 OS=Homo sapiens GN=FKBP4 PE=1 SV=3	83	48	96.7	106.5	94.7	147.4	81.3	107.5	84.6
Q02809	Procollagen-lysine,2-oxoglutarate 5-dioxygenase 1 OS=Homo sapiens GN=PLOD1 PE=1 SV=2	33	21	76.3	147.6	162.9	196.2	149.8	92.7	60.3
Q02878	60S ribosomal protein L6 OS=Homo sapiens GN=RPL6 PE=1 SV=3	60	33	21.9	39.1	52.2	64.3	83.5	175.6	148.6
Q02880	DNA topoisomerase 2-beta OS=Homo sapiens GN=TOP2B PE=1 SV=3	43	74	185.4	99.1	78.4	64.6	92.1	72.8	131.5
Q02978	Mitochondrial 2-oxoglutarate/malate carrier protein OS=Homo sapiens GN=SLC25A11 PE=1 SV=3	56	15	239.0	294.3	151.3	43.8	14.6	14.8	3.7
Q03252	Lamin-B2 OS=Homo sapiens GN=LMNB2 PE=1 SV=4	71	63	150.9	136.5	113.3	126.7	132.4	38.1	41.9
Q03426	Mevalonate kinase OS=Homo sapiens GN=MVK PE=1 SV=1	33	9	121.9	108.4	97.3	134.2	101.6	70.8	101.3
Q03518	Antigen peptide transporter 1 OS=Homo sapiens GN=TAP1 PE=1 SV=2	30	23	75.5	101.5	113.6	151.5	203.4	56.7	43.7
Q03519	Antigen peptide transporter 2 OS=Homo sapiens GN=TAP2 PE=1 SV=1	27	19	58.8	101.5	141.6	152.4	172.8	108.9	43.0
Q04206	Transcription factor p65 OS=Homo sapiens GN=RELA PE=1 SV=2	28	14	154.8	156.5	110.6	145.0	128.5	76.0	100.2
Q04323	UBX domain-containing protein 1 OS=Homo sapiens GN=UBXN1 PE=1 SV=2	45	11	120.4	94.6	120.9	139.6	89.0	89.3	79.4
Q04446	1,4-alpha-glucan-branching enzyme OS=Homo sapiens GN=GBE1 PE=1 SV=3	24	15	91.9	96.5	113.5	121.8	81.6	115.4	73.9
Q04637	Eukaryotic translation initiation factor 4 gamma 1 OS=Homo sapiens GN=EIF4G1 PE=1 SV=4	53	95	44.7	40.8	50.2	59.9	97.0	153.2	155.6
Q04656	Copper-transporting ATPase 1 OS=Homo sapiens GN=ATP7A PE=1 SV=3	32	41	79.9	102.2	124.7	170.6	214.6	77.4	91.1
Q04726	Transducin-like enhancer protein 3 OS=Homo sapiens GN=TLE3 PE=1 SV=2	35	23	128.3	116.0	102.4	132.3	91.1	110.8	100.3
Q04727	Transducin-like enhancer protein 4 OS=Homo sapiens GN=TLE4 PE=1 SV=3	27	18	109.7	113.9	96.6	208.2	138.5	83.1	109.4
Q04759	Protein kinase C theta type OS=Homo sapiens GN=PRKCQ PE=1 SV=3	45	35	77.3	92.2	135.3	137.4	141.7	75.7	48.8
Q04760	Lactoylglutathione lyase OS=Homo sapiens GN=GLO1 PE=1 SV=4	41	11	101.3	87.5	140.5	132.2	65.1	191.2	86.7
Q04837	Single-stranded DNA-binding protein, mitochondrial OS=Homo sapiens GN=SSBP1 PE=1 SV=1	69	14	281.2	302.1	130.2	49.8	14.0	7.3	5.4
Q04864	Proto-oncogene c-Rel OS=Homo sapiens GN=REL PE=1 SV=1	27	15	127.5	133.4	101.1	152.9	112.6	74.4	95.1
Q04917	14-3-3 protein eta OS=Homo sapiens GN=YWHAH PE=1 SV=4	66	21	120.4	130.9	135.0	158.1	107.7	88.1	84.2
Q05086	Ubiquitin-protein ligase E3A OS=Homo sapiens GN=UBE3A PE=1 SV=4	41	37	129.0	123.8	88.1	149.9	99.8	82.6	95.9
Q05519	Serine/arginine-rich splicing factor 11 OS=Homo sapiens GN=SRSF11 PE=1 SV=1	37	22	18.7	14.6	24.5	34.9	76.8	119.7	128.8
Q05655	Protein kinase C delta type OS=Homo sapiens GN=PRKCD PE=1 SV=2	41	32	80.0	74.2	108.5	146.2	128.3	63.0	57.5
Q06124	Tyrosine-protein phosphatase non-receptor type 11 OS=Homo sapiens GN=PTPN11 PE=1 SV=2	50	35	102.5	91.5	111.1	132.9	85.6	110.7	76.8
Q06136	3-ketodihydrosphingosine reductase OS=Homo sapiens GN=KDSR PE=1 SV=1	34	11	86.1	92.1	111.7	171.8	230.1	65.6	55.1
Q06203	Amidophosphoribosyltransferase OS=Homo sapiens GN=PPAT PE=1 SV=1	47	25	129.0	100.2	117.7	135.4	78.2	112.9	87.5
Q06210	Glutamine--fructose-6-phosphate aminotransferase [isomerizing] 1 OS=Homo sapiens GN=GFPT1 PE=1 SV=3	51	30	110.9	103.5	101.0	115.3	87.4	103.1	89.8
Q06265	Exosome complex component RRP45 OS=Homo sapiens GN=EXOSC9 PE=1 SV=3	25	14	52.4	50.4	47.4	65.8	97.1	84.3	153.0
Q06323	Proteasome activator complex subunit 1 OS=Homo sapiens GN=PSME1 PE=1 SV=1	63	19	105.6	98.3	141.0	131.0	60.8	151.9	69.2
Q06330	Recombining binding protein suppressor of hairless OS=Homo sapiens GN=RBPJ PE=1 SV=3	20	10	215.8	62.7	123.7	67.6	51.0	90.3	53.5
Q06481	Amyloid-like protein 2 OS=Homo sapiens GN=APLP2 PE=1 SV=2	14	9	78.0	66.2	158.8	141.9	210.0	148.5	71.0
Q06546	GA-binding protein alpha chain OS=Homo sapiens GN=GABPA PE=1 SV=1	42	15	139.9	105.1	76.7	123.6	105.5	68.9	98.0
Q06587	E3 ubiquitin-protein ligase RING1 OS=Homo sapiens GN=RING1 PE=1 SV=2	31	8	98.7	153.5	88.6	129.7	100.1	67.0	101.0
Q06787	Fragile X mental retardation protein 1 OS=Homo sapiens GN=FMR1 PE=1 SV=1	54	38	24.2	30.9	49.2	60.7	122.4	171.7	156.4
Q06830	Peroxiredoxin-1 OS=Homo sapiens GN=PRDX1 PE=1 SV=1	83	24	116.5	100.8	122.5	125.7	84.5	146.3	71.4
Q07020	60S ribosomal protein L18 OS=Homo sapiens GN=RPL18 PE=1 SV=2	54	18	43.1	34.9	51.7	66.1	91.7	169.4	152.3
Q07065	Cytoskeleton-associated protein 4 OS=Homo sapiens GN=CKAP4 PE=1 SV=2	71	50	76.0	116.8	126.7	170.1	213.4	48.2	35.3
Q07666	KH domain-containing, RNA-binding, signal transduction-associated protein 1 OS=Homo sapiens GN=KHDRBS1 PE=1 SV=1	47	24	27.7	21.3	31.5	41.5	78.3	157.2	143.3
Q07864	DNA polymerase epsilon catalytic subunit A OS=Homo sapiens GN=POLE PE=1 SV=5	13	24	161.8	156.6	109.0	133.7	100.5	97.9	127.2
Q07866	Kinesin light chain 1 OS=Homo sapiens GN=KLC1 PE=1 SV=2	54	43	98.7	94.9	99.5	129.7	106.9	99.4	119.8
Q07954	Prolow-density lipoprotein receptor-related protein 1 OS=Homo sapiens GN=LRP1 PE=1 SV=2	15	59	56.6	79.2	117.2	128.6	201.7	120.3	127.2
Q07955	Serine/arginine-rich splicing factor 1 OS=Homo sapiens GN=SRSF1 PE=1 SV=2	67	30	39.0	38.6	72.3	70.0	72.1	238.8	146.4
Q07960	Rho GTPase-activating protein 1 OS=Homo sapiens GN=ARHGAP1 PE=1 SV=1	37	15	149.4	129.9	114.4	135.7	96.1	82.3	86.2
Q08170	Serine/arginine-rich splicing factor 4 OS=Homo sapiens GN=SRSF4 PE=1 SV=2	35	33	41.3	30.4	42.9	52.1	89.1	147.3	168.7
Q08211	ATP-dependent RNA helicase A OS=Homo sapiens GN=DHX9 PE=1 SV=4	58	83	29.9	30.7	43.3	55.6	93.3	194.0	171.3
Q08257	Quinone oxidoreductase OS=Homo sapiens GN=CRYZ PE=1 SV=1	72	23	223.1	199.5	137.1	80.8	44.8	58.3	35.1
Q08357	Sodium-dependent phosphate transporter 2 OS=Homo sapiens GN=SLC20A2 PE=1 SV=1	19	11	61.4	130.0	112.5	208.5	216.0	44.3	58.6
Q08378	Golgin subfamily A member 3 OS=Homo sapiens GN=GOLGA3 PE=1 SV=2	51	71	104.4	111.4	97.7	115.5	84.9	71.5	138.1
Q08379	Golgin subfamily A member 2 OS=Homo sapiens GN=GOLGA2 PE=1 SV=3	53	55	104.0	154.3	183.2	150.3	121.1	71.6	77.3
Q08380	Galectin-3-binding protein OS=Homo sapiens GN=LGALS3BP PE=1 SV=1	35	18	63.2	90.7	164.2	215.7	183.9	61.3	39.9
Q08431	Lactadherin OS=Homo sapiens GN=MFGE8 PE=1 SV=2	35	11	88.1	83.4	171.6	153.6	117.4	115.6	54.4
Q08722	Leukocyte surface antigen CD47 OS=Homo sapiens GN=CD47 PE=1 SV=1	20	14	67.0	129.9	148.3	179.4	211.4	52.8	53.1
Q08752	Peptidyl-prolyl cis-trans isomerase D OS=Homo sapiens GN=PPID PE=1 SV=3	77	28	128.6	105.2	131.4	142.2	88.7	145.7	111.9
Q08881	Tyrosine-protein kinase ITK/TSK OS=Homo sapiens GN=ITK PE=1 SV=1	53	36	82.3	106.4	148.6	180.1	162.6	63.7	37.2
Q08945	FACT complex subunit SSRP1 OS=Homo sapiens GN=SSRP1 PE=1 SV=1	46	35	137.0	109.2	123.8	137.7	79.1	154.4	110.3
Q08AF3	Schlafen family member 5 OS=Homo sapiens GN=SLFN5 PE=1 SV=1	27	27	103.9	103.5	87.4	93.2	118.3	126.5	143.3
Q08AM6	Protein VAC14 homolog OS=Homo sapiens GN=VAC14 PE=1 SV=1	32	25	88.9	103.6	89.5	192.9	214.2	73.1	127.5
Q08J23	tRNA (cytosine(34)-C(5))-methyltransferase OS=Homo sapiens GN=NSUN2 PE=1 SV=2	78	53	64.6	54.0	55.0	68.8	65.4	114.8	195.1
Q09028	Histone-binding protein RBBP4 OS=Homo sapiens GN=RBBP4 PE=1 SV=3	34	16	173.9	83.4	91.9	122.1	92.1	80.5	107.4
Q09161	Nuclear cap-binding protein subunit 1 OS=Homo sapiens GN=NCBP1 PE=1 SV=1	35	32	43.3	38.0	48.7	68.2	103.5	151.1	179.0
Q09328	Alpha-1,6-mannosylglycoprotein 6-beta-N-acetylglucosaminyltransferase A OS=Homo sapiens GN=MGAT5 PE=2 SV=1	21	15	78.6	122.4	181.2	204.2	163.0	79.0	62.8
Q09472	Histone acetyltransferase p300 OS=Homo sapiens GN=EP300 PE=1 SV=2	22	31	55.1	69.2	60.1	88.6	167.3	118.8	240.2
Q09666	Neuroblast differentiation-associated protein AHNAK OS=Homo sapiens GN=AHNAK PE=1 SV=2	72	264	79.9	136.3	147.5	152.7	167.3	50.7	49.9
Q0VDF9	Heat shock 70 kDa protein 14 OS=Homo sapiens GN=HSPA14 PE=1 SV=1	52	32	63.1	57.8	52.4	75.5	113.6	99.1	148.7
Q10469	Alpha-1,6-mannosyl-glycoprotein 2-beta-N-acetylglucosaminyltransferase OS=Homo sapiens GN=MGAT2 PE=1 SV=1	35	17	104.5	134.9	175.6	144.8	130.4	59.3	59.8
Q10471	Polypeptide N-acetylgalactosaminyltransferase 2 OS=Homo sapiens GN=GALNT2 PE=1 SV=1	67	49	80.3	134.8	187.2	148.2	109.5	71.8	55.6
Q10472	Polypeptide N-acetylgalactosaminyltransferase 1 OS=Homo sapiens GN=GALNT1 PE=1 SV=1	36	20	101.7	126.2	145.2	144.3	136.9	54.9	64.1
Q10567	AP-1 complex subunit beta-1 OS=Homo sapiens GN=AP1B1 PE=1 SV=2	35	42	91.5	101.4	73.8	131.0	130.9	73.7	113.7
Q10570	Cleavage and polyadenylation specificity factor subunit 1 OS=Homo sapiens GN=CPSF1 PE=1 SV=2	43	57	56.0	43.7	51.7	68.0	115.1	138.1	161.5
Q10589	Bone marrow stromal antigen 2 OS=Homo sapiens GN=BST2 PE=1 SV=1	20	5	42.0	88.1	191.8	140.8	114.2	161.0	85.4
Q10713	Mitochondrial-processing peptidase subunit alpha OS=Homo sapiens GN=PMPCA PE=1 SV=2	55	27	293.4	284.0	130.2	49.3	11.9	7.7	4.0
Q12765	Secernin-1 OS=Homo sapiens GN=SCRN1 PE=1 SV=2	31	13	163.2	98.9	116.4	106.8	71.9	99.5	54.1
Q12768	WASH complex subunit strumpellin OS=Homo sapiens GN=KIAA0196 PE=1 SV=1	27	30	142.5	119.6	123.8	163.3	153.1	86.3	92.2
Q12769	Nuclear pore complex protein Nup160 OS=Homo sapiens GN=NUP160 PE=1 SV=3	19	26	140.3	98.9	107.0	122.2	120.7	60.5	50.8
Q12770	Sterol regulatory element-binding protein cleavage-activating protein OS=Homo sapiens GN=SCAP PE=1 SV=4	16	15	46.1	92.8	77.8	135.0	238.3	43.5	41.4
Q12788	Transducin beta-like protein 3 OS=Homo sapiens GN=TBL3 PE=1 SV=2	46	30	70.3	45.0	63.0	70.6	89.1	218.1	156.5
Q12789	General transcription factor 3C polypeptide 1 OS=Homo sapiens GN=GTF3C1 PE=1 SV=4	35	73	118.4	77.1	79.5	85.3	111.9	103.0	132.5
Q12797	Aspartyl/asparaginyl beta-hydroxylase OS=Homo sapiens GN=ASPH PE=1 SV=3	29	24	83.6	108.8	117.1	184.4	283.5	56.6	46.3
Q12802	A-kinase anchor protein 13 OS=Homo sapiens GN=AKAP13 PE=1 SV=2	31	70	86.8	90.1	89.5	135.3	187.4	109.0	194.4
Q12834	Cell division cycle protein 20 homolog OS=Homo sapiens GN=CDC20 PE=1 SV=2	37	16	103.0	90.4	80.1	86.8	135.4	107.1	166.4
Q12846	Syntaxin-4 OS=Homo sapiens GN=STX4 PE=1 SV=2	68	23	77.3	113.1	185.5	175.5	113.6	65.7	28.0
Q12849	G-rich sequence factor 1 OS=Homo sapiens GN=GRSF1 PE=1 SV=3	70	31	235.6	239.3	131.5	47.3	33.7	27.3	38.8
Q12851	Mitogen-activated protein kinase kinase kinase kinase 2 OS=Homo sapiens GN=MAP4K2 PE=1 SV=2	24	16	63.9	93.5	196.5	128.5	61.8	222.7	84.6
Q12872	Splicing factor, suppressor of white-apricot homolog OS=Homo sapiens GN=SFSWAP PE=1 SV=3	36	35	64.5	48.8	53.9	74.7	111.1	196.0	193.8
Q12873	Chromodomain-helicase-DNA-binding protein 3 OS=Homo sapiens GN=CHD3 PE=1 SV=3	22	37	206.2	102.0	102.8	88.4	107.1	74.2	137.0
Q12874	Splicing factor 3A subunit 3 OS=Homo sapiens GN=SF3A3 PE=1 SV=1	50	28	36.6	32.7	49.0	57.7	54.7	167.9	136.6
Q12882	Dihydropyrimidine dehydrogenase [NADP(+)] OS=Homo sapiens GN=DPYD PE=1 SV=2	25	24	121.8	116.8	101.0	161.2	143.6	108.2	129.7
Q12888	Tumor suppressor p53-binding protein 1 OS=Homo sapiens GN=TP53BP1 PE=1 SV=2	28	41	143.3	121.1	67.7	118.0	136.3	130.4	132.5
Q12899	Tripartite motif-containing protein 26 OS=Homo sapiens GN=TRIM26 PE=1 SV=1	21	11	131.1	136.1	97.7	115.8	137.9	94.8	126.8
Q12904	Aminoacyl tRNA synthase complex-interacting multifunctional protein 1 OS=Homo sapiens GN=AIMP1 PE=1 SV=2	88	26	55.6	54.4	60.5	75.1	72.9	98.0	192.4
Q12905	Interleukin enhancer-binding factor 2 OS=Homo sapiens GN=ILF2 PE=1 SV=2	70	27	19.7	24.5	41.1	50.9	67.8	235.5	160.9
Q12906	Interleukin enhancer-binding factor 3 OS=Homo sapiens GN=ILF3 PE=1 SV=3	71	68	24.0	28.7	43.4	47.9	88.3	188.4	160.8
Q12907	Vesicular integral-membrane protein VIP36 OS=Homo sapiens GN=LMAN2 PE=1 SV=1	57	19	57.3	112.8	201.8	139.9	107.6	121.9	48.4
Q12912	Lymphoid-restricted membrane protein OS=Homo sapiens GN=LRMP PE=1 SV=3	38	21	70.6	101.8	112.1	131.1	184.5	33.7	30.5
Q12931	Heat shock protein 75 kDa, mitochondrial OS=Homo sapiens GN=TRAP1 PE=1 SV=3	61	45	272.6	260.3	146.9	40.6	11.8	7.5	2.7
Q12959	Disks large homolog 1 OS=Homo sapiens GN=DLG1 PE=1 SV=2	48	42	57.6	126.2	213.5	117.1	108.7	39.9	15.7
Q12972	Nuclear inhibitor of protein phosphatase 1 OS=Homo sapiens GN=PPP1R8 PE=1 SV=2	32	13	102.9	77.6	107.0	97.9	89.7	144.5	107.9
Q12974	Protein tyrosine phosphatase type IVA 2 OS=Homo sapiens GN=PTP4A2 PE=1 SV=1	50	10	46.5	99.0	130.3	162.7	164.2	63.0	32.2
Q12979	Active breakpoint cluster region-related protein OS=Homo sapiens GN=ABR PE=2 SV=2	24	26	126.7	108.4	94.2	142.3	134.3	57.7	84.2
Q12981	Vesicle transport protein SEC20 OS=Homo sapiens GN=BNIP1 PE=1 SV=3	66	18	66.0	106.4	132.8	175.8	212.3	64.4	57.7
Q12986	Transcriptional repressor NF-X1 OS=Homo sapiens GN=NFX1 PE=1 SV=2	43	44	40.4	35.9	44.3	55.4	110.8	132.0	161.5
Q12996	Cleavage stimulation factor subunit 3 OS=Homo sapiens GN=CSTF3 PE=1 SV=1	40	32	38.4	25.5	36.5	59.5	112.6	145.0	145.5
Q13011	Delta(3,5)-Delta(2,4)-dienoyl-CoA isomerase, mitochondrial OS=Homo sapiens GN=ECH1 PE=1 SV=2	67	20	294.0	229.5	120.6	103.2	58.6	19.5	10.0
Q13033	Striatin-3 OS=Homo sapiens GN=STRN3 PE=1 SV=3	36	29	104.4	133.3	138.8	178.7	204.6	64.1	60.5
Q13043	Serine/threonine-protein kinase 4 OS=Homo sapiens GN=STK4 PE=1 SV=2	55	28	108.8	106.5	113.2	119.0	97.3	76.9	70.7
Q13045	Protein flightless-1 homolog OS=Homo sapiens GN=FLII PE=1 SV=2	42	59	89.3	81.2	83.8	101.5	97.3	87.9	142.0
Q13057	Bifunctional coenzyme A synthase OS=Homo sapiens GN=COASY PE=1 SV=4	18	9	216.7	169.1	84.9	93.8	62.3	56.2	52.0
Q13085	Acetyl-CoA carboxylase 1 OS=Homo sapiens GN=ACACA PE=1 SV=2	25	52	125.4	116.1	109.1	121.0	89.2	90.6	96.7
Q13094	Lymphocyte cytosolic protein 2 OS=Homo sapiens GN=LCP2 PE=1 SV=1	45	25	100.0	81.4	126.9	111.9	70.9	112.1	71.8
Q13098	COP9 signalosome complex subunit 1 OS=Homo sapiens GN=GPS1 PE=1 SV=4	48	25	139.0	121.1	101.9	133.4	115.2	94.4	150.2
Q13107	Ubiquitin carboxyl-terminal hydrolase 4 OS=Homo sapiens GN=USP4 PE=1 SV=3	18	14	145.8	134.2	129.8	143.9	125.3	85.6	102.4
Q13111	Chromatin assembly factor 1 subunit A OS=Homo sapiens GN=CHAF1A PE=1 SV=2	22	21	122.6	86.9	74.7	91.6	193.0	95.8	190.3
Q13112	Chromatin assembly factor 1 subunit B OS=Homo sapiens GN=CHAF1B PE=1 SV=1	25	13	173.0	98.7	74.3	105.8	136.6	100.0	174.0
Q13123	Protein Red OS=Homo sapiens GN=IK PE=1 SV=3	61	40	35.0	29.9	33.2	48.2	94.4	109.4	151.8
Q13131	5'-AMP-activated protein kinase catalytic subunit alpha-1 OS=Homo sapiens GN=PRKAA1 PE=1 SV=4	41	24	138.4	126.0	116.8	156.6	127.8	65.7	67.1
Q13136	Liprin-alpha-1 OS=Homo sapiens GN=PPFIA1 PE=1 SV=1	45	55	83.4	120.3	119.6	153.6	145.3	68.8	108.7
Q13137	Calcium-binding and coiled-coil domain-containing protein 2 OS=Homo sapiens GN=CALCOCO2 PE=1 SV=1	44	23	86.2	93.7	132.2	170.6	180.1	125.5	88.6
Q13144	Translation initiation factor eIF-2B subunit epsilon OS=Homo sapiens GN=EIF2B5 PE=1 SV=3	22	13	91.1	96.3	127.6	103.8	66.7	184.9	80.3
Q13148	TAR DNA-binding protein 43 OS=Homo sapiens GN=TARDBP PE=1 SV=1	41	15	119.2	86.5	66.3	89.1	131.2	114.2	149.6
Q13151	Heterogeneous nuclear ribonucleoprotein A0 OS=Homo sapiens GN=HNRNPA0 PE=1 SV=1	65	21	27.5	29.7	33.8	47.6	121.4	148.2	174.5
Q13153	Serine/threonine-protein kinase PAK 1 OS=Homo sapiens GN=PAK1 PE=1 SV=2	56	31	108.8	132.4	121.3	137.7	160.5	94.8	105.2
Q13155	Aminoacyl tRNA synthase complex-interacting multifunctional protein 2 OS=Homo sapiens GN=AIMP2 PE=1 SV=2	43	15	55.8	50.5	54.1	81.5	83.5	91.6	214.6
Q13158	FAS-associated death domain protein OS=Homo sapiens GN=FADD PE=1 SV=1	35	6	80.1	91.5	169.8	95.8	48.5	126.7	52.3
Q13162	Peroxiredoxin-4 OS=Homo sapiens GN=PRDX4 PE=1 SV=1	68	17	51.0	117.5	188.4	151.6	144.6	74.1	25.0
Q13177	Serine/threonine-protein kinase PAK 2 OS=Homo sapiens GN=PAK2 PE=1 SV=3	67	40	115.4	105.3	123.5	135.9	91.3	86.5	84.1
Q13185	Chromobox protein homolog 3 OS=Homo sapiens GN=CBX3 PE=1 SV=4	55	15	119.6	96.3	121.3	124.9	72.6	133.1	94.0
Q13190	Syntaxin-5 OS=Homo sapiens GN=STX5 PE=1 SV=2	57	18	121.5	116.8	122.2	147.2	154.0	64.6	63.2
Q13200	26S proteasome non-ATPase regulatory subunit 2 OS=Homo sapiens GN=PSMD2 PE=1 SV=3	54	46	115.9	102.4	115.5	100.6	66.3	123.1	102.6
Q13206	Probable ATP-dependent RNA helicase DDX10 OS=Homo sapiens GN=DDX10 PE=1 SV=2	40	31	99.2	60.7	60.0	89.6	125.1	143.4	223.6
Q13217	DnaJ homolog subfamily C member 3 OS=Homo sapiens GN=DNAJC3 PE=1 SV=1	62	37	86.9	104.2	126.9	163.2	216.2	57.7	31.2
Q13239	Src-like-adapter OS=Homo sapiens GN=SLA PE=1 SV=3	42	10	132.7	101.7	129.1	118.9	111.3	67.3	54.0
Q13242	Serine/arginine-rich splicing factor 9 OS=Homo sapiens GN=SRSF9 PE=1 SV=1	71	25	28.5	31.8	58.7	55.8	100.1	216.6	222.4
Q13243	Serine/arginine-rich splicing factor 5 OS=Homo sapiens GN=SRSF5 PE=1 SV=1	51	18	19.8	27.1	53.4	55.3	40.7	220.3	134.5
Q13247	Serine/arginine-rich splicing factor 6 OS=Homo sapiens GN=SRSF6 PE=1 SV=2	50	26	44.1	32.6	49.5	56.9	57.6	192.6	171.0
Q13257	Mitotic spindle assembly checkpoint protein MAD2A OS=Homo sapiens GN=MAD2L1 PE=1 SV=1	27	9	131.2	105.5	104.8	127.5	101.9	87.6	91.4
Q13263	Transcription intermediary factor 1-beta OS=Homo sapiens GN=TRIM28 PE=1 SV=5	69	52	113.3	80.3	79.6	99.2	82.0	108.1	105.9
Q13277	Syntaxin-3 OS=Homo sapiens GN=STX3 PE=1 SV=3	39	13	50.1	107.4	138.8	166.2	203.1	106.9	103.4
Q13283	Ras GTPase-activating protein-binding protein 1 OS=Homo sapiens GN=G3BP1 PE=1 SV=1	58	32	21.6	29.0	49.9	63.5	114.3	227.0	150.8
Q13287	N-myc-interactor OS=Homo sapiens GN=NMI PE=1 SV=2	75	22	87.7	86.9	139.5	136.7	136.1	121.9	83.3
Q13303	Voltage-gated potassium channel subunit beta-2 OS=Homo sapiens GN=KCNAB2 PE=1 SV=2	71	29	62.5	104.8	135.1	74.0	84.6	129.4	71.1
Q13308	Inactive tyrosine-protein kinase 7 OS=Homo sapiens GN=PTK7 PE=1 SV=2	46	49	86.3	124.6	163.1	177.6	172.6	59.6	40.7
Q13309	S-phase kinase-associated protein 2 OS=Homo sapiens GN=SKP2 PE=1 SV=2	19	8	148.3	105.0	129.2	140.1	101.2	140.8	100.3
Q13310	Polyadenylate-binding protein 4 OS=Homo sapiens GN=PABPC4 PE=1 SV=1	70	55	31.7	33.1	42.3	51.5	76.5	127.6	152.9
Q13332	Receptor-type tyrosine-protein phosphatase S OS=Homo sapiens GN=PTPRS PE=1 SV=3	27	38	77.5	126.6	187.1	129.7	135.4	123.3	96.6
Q13347	Eukaryotic translation initiation factor 3 subunit I OS=Homo sapiens GN=EIF3I PE=1 SV=1	73	22	74.5	67.7	86.3	100.4	83.4	143.9	119.9
Q13356	Peptidyl-prolyl cis-trans isomerase-like 2 OS=Homo sapiens GN=PPIL2 PE=1 SV=1	46	27	67.6	57.5	45.3	65.7	132.9	99.3	158.5
Q13363	C-terminal-binding protein 1 OS=Homo sapiens GN=CTBP1 PE=1 SV=2	34	16	124.7	96.4	93.8	127.1	85.2	91.8	81.3
Q13370	cGMP-inhibited 3',5'-cyclic phosphodiesterase B OS=Homo sapiens GN=PDE3B PE=1 SV=2	26	23	88.8	96.0	162.4	152.1	157.5	108.4	50.5
Q13395	Probable methyltransferase TARBP1 OS=Homo sapiens GN=TARBP1 PE=1 SV=1	17	22	129.2	136.3	113.0	126.0	122.1	113.2	126.6
Q13409	Cytoplasmic dynein 1 intermediate chain 2 OS=Homo sapiens GN=DYNC1I2 PE=1 SV=3	39	23	103.8	129.4	109.2	114.5	112.8	64.2	114.9
Q13416	Origin recognition complex subunit 2 OS=Homo sapiens GN=ORC2 PE=1 SV=2	22	13	104.9	76.7	66.4	67.5	109.3	79.4	181.0
Q13418	Integrin-linked protein kinase OS=Homo sapiens GN=ILK PE=1 SV=2	41	22	121.8	105.5	109.0	135.0	140.1	65.8	66.9
Q13422	DNA-binding protein Ikaros OS=Homo sapiens GN=IKZF1 PE=1 SV=1	45	20	137.7	123.2	74.6	98.0	118.9	42.7	72.3
Q13423	NAD(P) transhydrogenase, mitochondrial OS=Homo sapiens GN=NNT PE=1 SV=3	46	61	283.6	282.7	136.8	47.2	14.6	9.0	5.2
Q13425	Beta-2-syntrophin OS=Homo sapiens GN=SNTB2 PE=1 SV=1	45	23	101.8	130.2	194.1	173.0	116.3	42.0	23.4
Q13426	DNA repair protein XRCC4 OS=Homo sapiens GN=XRCC4 PE=1 SV=2	44	20	71.6	75.2	125.5	81.3	61.3	154.4	66.2
Q13427	Peptidyl-prolyl cis-trans isomerase G OS=Homo sapiens GN=PPIG PE=1 SV=2	30	32	31.9	27.6	33.5	49.1	98.7	167.6	154.4
Q13428	Treacle protein OS=Homo sapiens GN=TCOF1 PE=1 SV=3	56	111	81.0	77.9	68.6	93.9	158.5	84.0	128.8
Q13435	Splicing factor 3B subunit 2 OS=Homo sapiens GN=SF3B2 PE=1 SV=2	55	65	35.0	30.2	44.6	57.5	77.6	143.8	173.5
Q13438	Protein OS-9 OS=Homo sapiens GN=OS9 PE=1 SV=1	41	31	127.7	165.4	112.1	147.5	207.8	36.9	36.6
Q13439	Golgin subfamily A member 4 OS=Homo sapiens GN=GOLGA4 PE=1 SV=1	30	70	129.2	120.3	89.8	127.1	124.4	85.2	146.1
Q13442	28 kDa heat- and acid-stable phosphoprotein OS=Homo sapiens GN=PDAP1 PE=1 SV=1	77	30	52.6	39.8	50.2	58.7	64.3	106.8	165.6
Q13449	Limbic system-associated membrane protein OS=Homo sapiens GN=LSAMP PE=1 SV=2	47	16	62.5	101.3	149.7	167.4	208.3	99.7	99.5
Q13451	Peptidyl-prolyl cis-trans isomerase FKBP5 OS=Homo sapiens GN=FKBP5 PE=1 SV=2	53	28	136.5	116.4	110.6	117.4	83.3	97.0	82.4
Q13459	Unconventional myosin-IXb OS=Homo sapiens GN=MYO9B PE=1 SV=3	29	60	48.7	49.1	54.4	65.6	81.5	102.0	247.5
Q13464	Rho-associated protein kinase 1 OS=Homo sapiens GN=ROCK1 PE=1 SV=1	53	81	117.1	111.1	113.9	130.1	119.8	72.0	106.1
Q13472	DNA topoisomerase 3-alpha OS=Homo sapiens GN=TOP3A PE=1 SV=1	23	19	104.4	126.0	95.2	59.5	60.3	93.0	99.8
Q13492	Phosphatidylinositol-binding clathrin assembly protein OS=Homo sapiens GN=PICALM PE=1 SV=2	32	20	111.9	134.2	146.3	164.5	118.4	45.7	49.8
Q13496	Myotubularin OS=Homo sapiens GN=MTM1 PE=1 SV=2	22	14	70.4	137.5	156.0	135.3	75.2	185.3	102.5
Q13501	Sequestosome-1 OS=Homo sapiens GN=SQSTM1 PE=1 SV=1	44	10	100.7	139.8	131.5	121.6	154.2	97.2	124.2
Q13505	Metaxin-1 OS=Homo sapiens GN=MTX1 PE=1 SV=2	32	16	261.1	241.2	163.8	52.3	22.2	14.3	8.9
Q13510	Acid ceramidase OS=Homo sapiens GN=ASAH1 PE=1 SV=5	31	13	83.4	125.2	315.6	168.3	75.7	113.4	34.3
Q13523	Serine/threonine-protein kinase PRP4 homolog OS=Homo sapiens GN=PRPF4B PE=1 SV=3	43	52	21.6	25.1	38.1	49.4	81.4	164.5	183.5
Q13526	Peptidyl-prolyl cis-trans isomerase NIMA-interacting 1 OS=Homo sapiens GN=PIN1 PE=1 SV=1	71	10	57.9	62.5	91.2	105.9	62.9	120.2	74.8
Q13535	Serine/threonine-protein kinase ATR OS=Homo sapiens GN=ATR PE=1 SV=3	15	35	95.3	98.1	68.2	132.6	187.2	134.9	190.4
Q13547	Histone deacetylase 1 OS=Homo sapiens GN=HDAC1 PE=1 SV=1	55	25	147.9	74.0	133.8	83.8	58.9	129.8	82.9
Q13555	Calcium/calmodulin-dependent protein kinase type II subunit gamma OS=Homo sapiens GN=CAMK2G PE=1 SV=3	32	17	127.8	87.5	72.1	97.7	197.6	122.7	115.9
Q13561	Dynactin subunit 2 OS=Homo sapiens GN=DCTN2 PE=1 SV=4	71	38	116.1	128.8	136.9	137.2	102.7	92.7	95.5
Q13564	NEDD8-activating enzyme E1 regulatory subunit OS=Homo sapiens GN=NAE1 PE=1 SV=1	35	20	115.6	104.5	93.4	123.4	84.1	107.6	81.9
Q13573	SNW domain-containing protein 1 OS=Homo sapiens GN=SNW1 PE=1 SV=1	58	35	56.1	45.2	64.2	56.8	69.3	151.2	157.9
Q13574	Diacylglycerol kinase zeta OS=Homo sapiens GN=DGKZ PE=1 SV=3	30	28	87.0	90.0	97.0	116.5	104.2	109.5	124.5
Q13576	Ras GTPase-activating-like protein IQGAP2 OS=Homo sapiens GN=IQGAP2 PE=1 SV=4	55	102	103.2	133.4	164.3	146.1	103.9	55.5	49.0
Q13586	Stromal interaction molecule 1 OS=Homo sapiens GN=STIM1 PE=1 SV=3	55	44	52.6	108.3	171.7	143.5	121.0	72.5	45.1
Q13588	GRB2-related adapter protein OS=Homo sapiens GN=GRAP PE=1 SV=1	52	9	132.4	122.4	124.7	166.5	167.8	80.9	83.8
Q13595	Transformer-2 protein homolog alpha OS=Homo sapiens GN=TRA2A PE=1 SV=1	56	17	30.6	21.8	41.7	43.8	63.1	194.2	142.6
Q13596	Sorting nexin-1 OS=Homo sapiens GN=SNX1 PE=1 SV=3	44	23	149.1	118.0	99.2	145.6	100.3	74.1	82.5
Q13601	KRR1 small subunit processome component homolog OS=Homo sapiens GN=KRR1 PE=1 SV=4	42	22	58.1	36.5	41.9	67.3	121.0	171.8	182.1
Q13608	Peroxisome assembly factor 2 OS=Homo sapiens GN=PEX6 PE=1 SV=2	32	23	75.7	132.9	198.4	185.4	88.7	47.7	20.8
Q13610	Periodic tryptophan protein 1 homolog OS=Homo sapiens GN=PWP1 PE=1 SV=1	27	15	70.9	52.3	65.9	90.8	121.6	136.1	146.9
Q13613	Myotubularin-related protein 1 OS=Homo sapiens GN=MTMR1 PE=1 SV=4	30	18	109.2	109.5	98.5	112.4	189.0	103.5	153.9
Q13616	Cullin-1 OS=Homo sapiens GN=CUL1 PE=1 SV=2	42	38	88.1	76.5	85.5	101.1	100.0	128.6	140.3
Q13617	Cullin-2 OS=Homo sapiens GN=CUL2 PE=1 SV=2	47	35	96.1	92.7	106.9	95.7	68.0	122.1	94.8
Q13618	Cullin-3 OS=Homo sapiens GN=CUL3 PE=1 SV=2	57	50	68.4	102.9	76.9	86.5	92.8	129.8	108.3
Q13619	Cullin-4A OS=Homo sapiens GN=CUL4A PE=1 SV=3	37	33	118.5	137.7	98.8	147.7	121.6	95.2	149.9
Q13620	Cullin-4B OS=Homo sapiens GN=CUL4B PE=1 SV=4	36	34	134.6	112.4	88.6	135.7	117.0	94.9	150.9
Q13625	Apoptosis-stimulating of p53 protein 2 OS=Homo sapiens GN=TP53BP2 PE=1 SV=2	26	26	102.0	100.6	100.9	119.9	139.6	94.1	161.3
Q13627	Dual specificity tyrosine-phosphorylation-regulated kinase 1A OS=Homo sapiens GN=DYRK1A PE=1 SV=2	30	20	167.6	102.3	99.3	136.6	154.6	84.6	131.0
Q13630	GDP-L-fucose synthase OS=Homo sapiens GN=TSTA3 PE=1 SV=1	27	9	132.7	135.9	112.1	160.0	125.7	78.5	114.4
Q13642	Four and a half LIM domains protein 1 OS=Homo sapiens GN=FHL1 PE=1 SV=4	33	11	104.0	112.7	135.8	151.2	103.4	125.3	61.8
Q13685	Angio-associated migratory cell protein OS=Homo sapiens GN=AAMP PE=1 SV=2	20	8	89.5	133.3	144.6	139.5	72.9	130.6	80.9
Q13724	Mannosyl-oligosaccharide glucosidase OS=Homo sapiens GN=MOGS PE=1 SV=5	38	30	69.7	96.0	137.5	139.6	156.5	57.7	32.3
Q13740	CD166 antigen OS=Homo sapiens GN=ALCAM PE=1 SV=2	49	30	80.5	115.7	192.2	175.1	148.9	53.9	29.5
Q13765	Nascent polypeptide-associated complex subunit alpha OS=Homo sapiens GN=NACA PE=1 SV=1	39	9	73.1	83.7	69.7	108.0	161.4	86.1	131.2
Q13769	THO complex subunit 5 homolog OS=Homo sapiens GN=THOC5 PE=1 SV=2	41	36	33.9	34.5	37.7	57.1	138.9	142.9	162.1
Q13795	ADP-ribosylation factor-related protein 1 OS=Homo sapiens GN=ARFRP1 PE=1 SV=1	36	7	91.5	131.7	149.8	171.0	170.9	64.3	71.8
Q13813	Spectrin alpha chain, non-erythrocytic 1 OS=Homo sapiens GN=SPTAN1 PE=1 SV=3	80	261	70.7	143.6	227.3	117.4	74.6	64.8	41.6
Q13823	Nucleolar GTP-binding protein 2 OS=Homo sapiens GN=GNL2 PE=1 SV=1	39	36	46.5	41.3	44.0	57.2	62.1	118.1	190.6
Q13838	Spliceosome RNA helicase DDX39B OS=Homo sapiens GN=DDX39B PE=1 SV=1	50	28	79.8	62.0	95.3	97.8	79.4	205.6	108.0
Q13867	Bleomycin hydrolase OS=Homo sapiens GN=BLMH PE=1 SV=1	35	21	107.4	85.0	105.6	86.7	51.9	135.8	82.2
Q13868	Exosome complex component RRP4 OS=Homo sapiens GN=EXOSC2 PE=1 SV=2	44	12	85.7	51.0	65.7	74.9	58.1	171.1	154.4
Q13884	Beta-1-syntrophin OS=Homo sapiens GN=SNTB1 PE=1 SV=3	40	25	84.0	124.5	172.5	164.5	125.6	42.8	32.2
Q13889	General transcription factor IIH subunit 3 OS=Homo sapiens GN=GTF2H3 PE=1 SV=2	26	8	75.4	48.7	63.2	79.3	152.7	123.3	190.9
Q13895	Bystin OS=Homo sapiens GN=BYSL PE=1 SV=3	60	30	58.1	55.1	55.7	59.2	70.1	107.4	191.4
Q13907	Isopentenyl-diphosphate Delta-isomerase 1 OS=Homo sapiens GN=IDI1 PE=1 SV=2	25	6	119.3	156.7	71.5	98.3	70.2	55.3	61.2
Q13948	Protein CASP OS=Homo sapiens GN=CUX1 PE=1 SV=2	60	50	82.1	158.8	151.3	178.4	161.0	44.8	74.2
Q13951	Core-binding factor subunit beta OS=Homo sapiens GN=CBFB PE=1 SV=2	55	16	168.9	114.0	123.9	105.9	87.8	101.6	72.4
Q14004	Cyclin-dependent kinase 13 OS=Homo sapiens GN=CDK13 PE=1 SV=2	36	54	67.1	57.3	76.1	80.8	123.5	134.8	169.6
Q14005	Pro-interleukin-16 OS=Homo sapiens GN=IL16 PE=1 SV=4	20	23	103.3	139.1	140.7	163.5	146.4	60.8	104.1
Q14008	Cytoskeleton-associated protein 5 OS=Homo sapiens GN=CKAP5 PE=1 SV=3	59	132	82.9	79.2	89.4	99.4	131.1	124.9	148.9
Q14011	Cold-inducible RNA-binding protein OS=Homo sapiens GN=CIRBP PE=1 SV=1	57	12	40.0	38.5	47.4	78.0	142.2	168.5	198.5
Q14019	Coactosin-like protein OS=Homo sapiens GN=COTL1 PE=1 SV=3	66	17	90.1	106.3	109.3	144.8	130.5	70.0	64.8
Q14103	Heterogeneous nuclear ribonucleoprotein D0 OS=Homo sapiens GN=HNRNPD PE=1 SV=1	55	37	33.0	26.5	41.0	48.8	83.2	169.6	153.7
Q14114	Low-density lipoprotein receptor-related protein 8 OS=Homo sapiens GN=LRP8 PE=1 SV=4	25	24	39.6	57.8	104.8	97.5	150.3	113.3	85.3
Q14118	Dystroglycan OS=Homo sapiens GN=DAG1 PE=1 SV=2	22	17	127.0	141.6	186.3	153.0	106.0	93.8	71.3
Q14126	Desmoglein-2 OS=Homo sapiens GN=DSG2 PE=1 SV=2	46	37	89.5	127.0	139.2	203.0	230.9	56.7	45.7
Q14137	Ribosome biogenesis protein BOP1 OS=Homo sapiens GN=BOP1 PE=1 SV=2	31	24	90.6	62.4	65.4	83.9	80.5	106.9	144.7
Q14139	Ubiquitin conjugation factor E4 A OS=Homo sapiens GN=UBE4A PE=1 SV=2	24	27	93.6	137.3	154.2	153.3	146.9	115.2	74.5
Q14141	Septin-6 OS=Homo sapiens GN=SEPT6 PE=1 SV=4	63	41	86.8	132.1	187.0	176.6	89.4	64.7	38.0
Q14145	Kelch-like ECH-associated protein 1 OS=Homo sapiens GN=KEAP1 PE=1 SV=2	24	14	139.2	103.6	97.7	137.5	111.2	67.3	98.2
Q14151	Scaffold attachment factor B2 OS=Homo sapiens GN=SAFB2 PE=1 SV=1	38	46	28.6	25.7	27.7	42.9	104.2	103.6	203.4
Q14152	Eukaryotic translation initiation factor 3 subunit A OS=Homo sapiens GN=EIF3A PE=1 SV=1	59	108	77.7	69.0	97.1	87.7	71.5	175.5	122.7
Q14155	Rho guanine nucleotide exchange factor 7 OS=Homo sapiens GN=ARHGEF7 PE=1 SV=2	34	29	91.8	83.7	103.3	111.5	87.6	76.2	84.9
Q14156	Protein EFR3 homolog A OS=Homo sapiens GN=EFR3A PE=1 SV=2	29	22	76.2	122.7	155.1	174.2	181.3	66.5	58.4
Q14157	Ubiquitin-associated protein 2-like OS=Homo sapiens GN=UBAP2L PE=1 SV=2	45	47	22.5	29.5	36.1	54.0	140.4	126.6	149.8
Q14160	Protein scribble homolog OS=Homo sapiens GN=SCRIB PE=1 SV=4	41	60	84.5	128.1	177.4	173.6	153.7	56.3	34.9
Q14161	ARF GTPase-activating protein GIT2 OS=Homo sapiens GN=GIT2 PE=1 SV=2	55	39	127.7	137.7	156.5	152.8	95.2	110.4	106.7
Q14165	Malectin OS=Homo sapiens GN=MLEC PE=1 SV=1	59	21	54.8	99.7	155.5	114.2	124.7	71.7	32.0
Q14166	Tubulin--tyrosine ligase-like protein 12 OS=Homo sapiens GN=TTLL12 PE=1 SV=2	42	28	128.9	127.0	125.1	138.5	76.3	100.3	74.2
Q14168	MAGUK p55 subfamily member 2 OS=Homo sapiens GN=MPP2 PE=1 SV=3	40	23	80.0	123.8	194.2	155.0	104.9	46.6	33.1
Q14181	DNA polymerase alpha subunit B OS=Homo sapiens GN=POLA2 PE=1 SV=2	19	11	133.6	99.7	89.7	132.9	96.6	83.6	117.5
Q14191	Werner syndrome ATP-dependent helicase OS=Homo sapiens GN=WRN PE=1 SV=2	27	37	83.7	67.1	83.5	71.9	109.1	151.1	140.2
Q14192	Four and a half LIM domains protein 2 OS=Homo sapiens GN=FHL2 PE=1 SV=3	44	12	126.4	100.4	139.2	126.3	104.2	125.8	94.0
Q14203	Dynactin subunit 1 OS=Homo sapiens GN=DCTN1 PE=1 SV=3	57	79	118.0	121.6	106.0	122.6	93.3	77.1	83.7
Q14204	Cytoplasmic dynein 1 heavy chain 1 OS=Homo sapiens GN=DYNC1H1 PE=1 SV=5	54	275	117.1	122.2	115.9	105.1	91.9	81.2	100.1
Q14232	Translation initiation factor eIF-2B subunit alpha OS=Homo sapiens GN=EIF2B1 PE=1 SV=1	49	14	144.4	104.9	134.0	123.9	74.9	154.7	84.2
Q14240	Eukaryotic initiation factor 4A-II OS=Homo sapiens GN=EIF4A2 PE=1 SV=2	69	30	112.2	77.5	118.7	99.6	77.7	177.1	84.5
Q14241	Transcription elongation factor B polypeptide 3 OS=Homo sapiens GN=TCEB3 PE=1 SV=2	49	50	41.1	35.5	39.6	59.1	103.8	91.9	179.8
Q14247	Src substrate cortactin OS=Homo sapiens GN=CTTN PE=1 SV=2	60	37	103.5	109.5	122.4	136.5	103.1	68.0	65.0
Q14254	Flotillin-2 OS=Homo sapiens GN=FLOT2 PE=1 SV=2	71	36	70.2	121.2	178.0	183.6	154.7	48.0	31.5
Q14257	Reticulocalbin-2 OS=Homo sapiens GN=RCN2 PE=1 SV=1	60	20	56.4	90.8	191.0	116.1	120.7	77.2	24.2
Q14258	E3 ubiquitin/ISG15 ligase TRIM25 OS=Homo sapiens GN=TRIM25 PE=1 SV=2	47	32	34.8	53.8	55.1	69.8	91.2	151.3	140.2
Q14289	Protein-tyrosine kinase 2-beta OS=Homo sapiens GN=PTK2B PE=1 SV=2	29	26	151.5	115.7	98.7	169.8	132.4	104.0	103.6
Q14318	Peptidyl-prolyl cis-trans isomerase FKBP8 OS=Homo sapiens GN=FKBP8 PE=1 SV=2	57	23	153.0	128.9	143.8	122.8	114.7	58.3	26.5
Q14320	Protein FAM50A OS=Homo sapiens GN=FAM50A PE=1 SV=2	35	16	72.3	91.7	129.5	146.8	118.8	188.7	147.1
Q14331	Protein FRG1 OS=Homo sapiens GN=FRG1 PE=1 SV=1	51	17	61.5	72.2	68.7	84.1	137.2	138.4	204.2
Q14344	Guanine nucleotide-binding protein subunit alpha-13 OS=Homo sapiens GN=GNA13 PE=1 SV=2	59	27	86.9	114.8	228.9	165.8	114.7	76.2	26.8
Q14353	Guanidinoacetate N-methyltransferase OS=Homo sapiens GN=GAMT PE=1 SV=1	39	8	120.4	105.6	156.9	170.0	59.1	223.7	82.6
Q14376	UDP-glucose 4-epimerase OS=Homo sapiens GN=GALE PE=1 SV=2	33	10	174.0	141.4	103.7	172.7	109.2	76.2	96.9
Q14444	Caprin-1 OS=Homo sapiens GN=CAPRIN1 PE=1 SV=2	39	34	25.2	26.5	43.0	60.2	122.4	164.5	164.7
Q14493	Histone RNA hairpin-binding protein OS=Homo sapiens GN=SLBP PE=1 SV=1	43	18	42.1	61.7	68.3	78.7	125.4	132.7	196.9
Q14498	RNA-binding protein 39 OS=Homo sapiens GN=RBM39 PE=1 SV=2	55	29	27.3	29.7	43.0	51.6	66.0	159.6	144.3
Q14517	Protocadherin Fat 1 OS=Homo sapiens GN=FAT1 PE=1 SV=2	17	71	75.0	105.8	130.9	156.9	181.2	61.9	56.8
Q14527	Helicase-like transcription factor OS=Homo sapiens GN=HLTF PE=1 SV=2	55	64	62.8	65.6	76.0	77.8	104.1	135.4	176.5
Q14534	Squalene monooxygenase OS=Homo sapiens GN=SQLE PE=1 SV=3	39	17	71.9	84.5	171.1	137.3	113.7	136.8	57.2
Q14554	Protein disulfide-isomerase A5 OS=Homo sapiens GN=PDIA5 PE=1 SV=1	46	32	116.4	85.8	127.2	170.8	180.9	54.3	23.5
Q14558	Phosphoribosyl pyrophosphate synthase-associated protein 1 OS=Homo sapiens GN=PRPSAP1 PE=1 SV=2	46	14	124.7	87.7	98.3	115.5	84.1	98.3	84.7
Q14562	ATP-dependent RNA helicase DHX8 OS=Homo sapiens GN=DHX8 PE=1 SV=1	39	48	36.1	26.5	28.6	51.7	113.2	110.5	186.0
Q14566	DNA replication licensing factor MCM6 OS=Homo sapiens GN=MCM6 PE=1 SV=1	55	61	132.0	104.3	91.4	124.6	86.9	102.3	90.0
Q14571	Inositol 1,4,5-trisphosphate receptor type 2 OS=Homo sapiens GN=ITPR2 PE=1 SV=2	34	100	76.6	116.1	139.5	150.9	189.7	72.9	48.3
Q14573	Inositol 1,4,5-trisphosphate receptor type 3 OS=Homo sapiens GN=ITPR3 PE=1 SV=2	28	68	78.5	115.2	133.1	148.2	183.7	54.0	43.2
Q14642	Type I inositol 1,4,5-trisphosphate 5-phosphatase OS=Homo sapiens GN=INPP5A PE=1 SV=1	20	10	129.5	162.0	128.1	193.0	205.5	36.0	28.0
Q14643	Inositol 1,4,5-trisphosphate receptor type 1 OS=Homo sapiens GN=ITPR1 PE=1 SV=3	30	76	82.7	114.5	124.7	151.7	195.4	55.9	41.4
Q14644	Ras GTPase-activating protein 3 OS=Homo sapiens GN=RASA3 PE=1 SV=3	53	44	71.3	115.9	157.3	186.4	165.8	53.6	27.1
Q14651	Plastin-1 OS=Homo sapiens GN=PLS1 PE=1 SV=2	37	21	104.6	105.1	122.0	117.1	78.0	99.0	86.8
Q14669	E3 ubiquitin-protein ligase TRIP12 OS=Homo sapiens GN=TRIP12 PE=1 SV=1	31	52	103.8	85.1	75.5	109.4	149.5	106.6	167.5
Q14671	Pumilio homolog 1 OS=Homo sapiens GN=PUM1 PE=1 SV=3	36	40	44.6	41.2	44.0	74.0	135.1	155.0	184.7
Q14676	Mediator of DNA damage checkpoint protein 1 OS=Homo sapiens GN=MDC1 PE=1 SV=3	36	49	146.4	95.7	53.2	45.2	82.0	52.4	109.6
Q14677	Clathrin interactor 1 OS=Homo sapiens GN=CLINT1 PE=1 SV=1	44	36	43.8	54.0	61.5	75.5	112.1	115.3	173.8
Q14680	Maternal embryonic leucine zipper kinase OS=Homo sapiens GN=MELK PE=1 SV=3	30	18	107.3	84.6	108.5	133.9	156.8	102.2	110.5
Q14683	Structural maintenance of chromosomes protein 1A OS=Homo sapiens GN=SMC1A PE=1 SV=2	60	92	118.4	82.1	83.7	73.9	99.1	127.9	131.1
Q14684	Ribosomal RNA processing protein 1 homolog B OS=Homo sapiens GN=RRP1B PE=1 SV=3	56	41	37.0	29.6	35.8	51.5	98.4	132.5	166.3
Q14687	Genetic suppressor element 1 OS=Homo sapiens GN=GSE1 PE=1 SV=3	30	30	74.8	75.9	99.0	127.4	87.5	164.2	175.9
Q14690	Protein RRP5 homolog OS=Homo sapiens GN=PDCD11 PE=1 SV=3	27	50	123.7	47.0	42.5	48.2	93.7	94.2	159.1
Q14691	DNA replication complex GINS protein PSF1 OS=Homo sapiens GN=GINS1 PE=1 SV=1	50	11	142.5	128.9	92.6	192.4	105.3	86.3	137.9
Q14692	Ribosome biogenesis protein BMS1 homolog OS=Homo sapiens GN=BMS1 PE=1 SV=1	25	33	64.7	53.7	40.5	65.3	97.8	89.9	199.3
Q14694	Ubiquitin carboxyl-terminal hydrolase 10 OS=Homo sapiens GN=USP10 PE=1 SV=2	64	41	40.9	38.0	46.5	74.4	141.1	159.9	145.1
Q14696	LDLR chaperone MESD OS=Homo sapiens GN=MESDC2 PE=1 SV=2	57	16	93.6	102.9	155.4	179.6	190.9	57.9	30.5
Q14697	Neutral alpha-glucosidase AB OS=Homo sapiens GN=GANAB PE=1 SV=3	55	52	57.1	96.2	200.5	151.4	101.1	95.8	25.5
Q14699	Raftlin OS=Homo sapiens GN=RFTN1 PE=1 SV=4	55	36	68.3	130.3	167.8	161.4	160.9	44.7	25.2
Q14738	Serine/threonine-protein phosphatase 2A 56 kDa regulatory subunit delta isoform OS=Homo sapiens GN=PPP2R5D PE=1 SV=1	39	30	142.4	128.8	137.0	157.3	107.5	104.0	105.3
Q14739	Lamin-B receptor OS=Homo sapiens GN=LBR PE=1 SV=2	28	26	78.8	99.4	132.5	117.7	118.3	64.8	28.2
Q14746	Conserved oligomeric Golgi complex subunit 2 OS=Homo sapiens GN=COG2 PE=1 SV=1	29	21	181.6	147.5	107.0	165.4	133.3	58.3	96.0
Q14761	Protein tyrosine phosphatase receptor type C-associated protein OS=Homo sapiens GN=PTPRCAP PE=1 SV=1	25	5	59.2	133.7	175.6	157.7	143.3	63.6	38.3
Q14764	Major vault protein OS=Homo sapiens GN=MVP PE=1 SV=4	34	25	57.2	46.9	55.5	78.6	140.7	141.9	241.2
Q14789	Golgin subfamily B member 1 OS=Homo sapiens GN=GOLGB1 PE=1 SV=2	69	231	70.9	139.6	170.8	158.0	135.8	58.4	65.7
Q14790	Caspase-8 OS=Homo sapiens GN=CASP8 PE=1 SV=1	43	17	150.0	119.7	143.5	145.4	105.6	120.9	94.4
Q14807	Kinesin-like protein KIF22 OS=Homo sapiens GN=KIF22 PE=1 SV=5	35	20	144.2	72.2	72.3	66.4	87.0	66.5	79.2
Q14839	Chromodomain-helicase-DNA-binding protein 4 OS=Homo sapiens GN=CHD4 PE=1 SV=2	39	73	117.0	82.1	73.7	68.1	77.4	87.6	121.7
Q14847	LIM and SH3 domain protein 1 OS=Homo sapiens GN=LASP1 PE=1 SV=2	61	20	87.3	103.6	166.8	156.2	93.7	119.8	60.6
Q14849	StAR-related lipid transfer protein 3 OS=Homo sapiens GN=STARD3 PE=1 SV=2	19	9	50.2	82.9	131.0	209.3	270.8	80.4	69.1
Q14966	Zinc finger protein 638 OS=Homo sapiens GN=ZNF638 PE=1 SV=2	38	72	70.4	43.5	57.2	69.5	126.0	174.7	212.7
Q14974	Importin subunit beta-1 OS=Homo sapiens GN=KPNB1 PE=1 SV=2	41	37	134.7	101.3	96.6	133.8	97.5	78.5	91.9
Q14978	Nucleolar and coiled-body phosphoprotein 1 OS=Homo sapiens GN=NOLC1 PE=1 SV=2	72	61	77.1	53.2	55.0	72.9	109.8	105.3	163.8
Q14980	Nuclear mitotic apparatus protein 1 OS=Homo sapiens GN=NUMA1 PE=1 SV=2	62	134	165.8	75.1	80.8	80.5	102.2	86.3	112.6
Q14997	Proteasome activator complex subunit 4 OS=Homo sapiens GN=PSME4 PE=1 SV=2	11	19	127.0	118.5	110.3	112.7	110.7	129.3	166.7
Q14BN4	Sarcolemmal membrane-associated protein OS=Homo sapiens GN=SLMAP PE=1 SV=1	57	52	87.5	119.5	133.3	162.1	212.5	75.0	60.9
Q14C86	GTPase-activating protein and VPS9 domain-containing protein 1 OS=Homo sapiens GN=GAPVD1 PE=1 SV=2	30	36	113.5	97.2	84.3	112.2	86.8	65.4	84.9
Q14CB8	Rho GTPase-activating protein 19 OS=Homo sapiens GN=ARHGAP19 PE=1 SV=1	45	22	89.7	98.6	110.1	127.4	166.4	123.4	159.5
Q14CX7	N-alpha-acetyltransferase 25, NatB auxiliary subunit OS=Homo sapiens GN=NAA25 PE=1 SV=1	35	29	82.8	73.2	69.8	101.0	203.9	167.0	184.8
Q15003	Condensin complex subunit 2 OS=Homo sapiens GN=NCAPH PE=1 SV=3	46	38	73.5	71.1	67.9	73.4	76.2	80.1	161.3
Q15004	PCNA-associated factor OS=Homo sapiens GN=KIAA0101 PE=1 SV=1	80	11	86.9	66.5	64.6	72.7	84.3	67.5	120.9
Q15005	Signal peptidase complex subunit 2 OS=Homo sapiens GN=SPCS2 PE=1 SV=3	61	22	74.7	111.7	155.0	139.2	131.7	98.3	38.3
Q15006	ER membrane protein complex subunit 2 OS=Homo sapiens GN=EMC2 PE=1 SV=1	47	15	117.5	119.7	110.9	200.5	161.9	54.5	27.3
Q15007	Pre-mRNA-splicing regulator WTAP OS=Homo sapiens GN=WTAP PE=1 SV=2	57	25	44.6	34.7	40.8	71.4	133.6	116.2	220.6
Q15008	26S proteasome non-ATPase regulatory subunit 6 OS=Homo sapiens GN=PSMD6 PE=1 SV=1	49	28	80.6	105.3	129.7	106.8	74.6	155.6	102.7
Q15018	BRISC complex subunit Abro1 OS=Homo sapiens GN=FAM175B PE=1 SV=2	51	18	131.0	115.6	120.0	149.6	106.4	90.4	71.3
Q15019	Septin-2 OS=Homo sapiens GN=SEPT2 PE=1 SV=1	70	27	106.5	129.5	171.0	183.4	117.3	41.3	32.4
Q15020	Squamous cell carcinoma antigen recognized by T-cells 3 OS=Homo sapiens GN=SART3 PE=1 SV=1	46	48	98.6	87.4	76.3	114.9	104.3	102.9	177.7
Q15021	Condensin complex subunit 1 OS=Homo sapiens GN=NCAPD2 PE=1 SV=3	50	63	74.9	67.9	76.7	70.9	58.0	103.3	142.8
Q15022	Polycomb protein SUZ12 OS=Homo sapiens GN=SUZ12 PE=1 SV=3	28	16	162.6	124.6	132.0	117.6	83.1	78.9	129.3
Q15027	Arf-GAP with coiled-coil, ANK repeat and PH domain-containing protein 1 OS=Homo sapiens GN=ACAP1 PE=1 SV=1	64	41	110.7	106.6	137.0	124.2	94.2	135.4	97.4
Q15029	116 kDa U5 small nuclear ribonucleoprotein component OS=Homo sapiens GN=EFTUD2 PE=1 SV=1	74	65	36.7	37.1	46.9	64.5	104.9	162.5	170.9
Q15031	Probable leucine--tRNA ligase, mitochondrial OS=Homo sapiens GN=LARS2 PE=1 SV=2	47	40	377.0	245.2	110.3	38.0	10.4	5.8	3.1
Q15032	R3H domain-containing protein 1 OS=Homo sapiens GN=R3HDM1 PE=1 SV=3	21	21	58.9	48.5	70.8	76.7	123.3	145.4	176.3
Q15036	Sorting nexin-17 OS=Homo sapiens GN=SNX17 PE=1 SV=1	49	21	104.4	136.7	146.0	178.8	146.6	86.2	80.4
Q15041	ADP-ribosylation factor-like protein 6-interacting protein 1 OS=Homo sapiens GN=ARL6IP1 PE=1 SV=2	15	4	74.1	112.7	167.9	156.7	151.6	122.5	61.2
Q15042	Rab3 GTPase-activating protein catalytic subunit OS=Homo sapiens GN=RAB3GAP1 PE=1 SV=3	35	33	135.5	125.8	128.4	168.2	123.0	84.5	91.8
Q15043	Zinc transporter ZIP14 OS=Homo sapiens GN=SLC39A14 PE=1 SV=3	11	5	37.4	139.3	121.0	172.8	275.6	61.3	93.4
Q15046	Lysine--tRNA ligase OS=Homo sapiens GN=KARS PE=1 SV=3	55	45	80.8	69.1	80.2	70.1	55.5	106.1	148.6
Q15050	Ribosome biogenesis regulatory protein homolog OS=Homo sapiens GN=RRS1 PE=1 SV=2	47	24	57.0	23.1	33.1	40.3	60.4	113.9	151.0
Q15052	Rho guanine nucleotide exchange factor 6 OS=Homo sapiens GN=ARHGEF6 PE=1 SV=2	52	40	121.3	100.8	102.7	145.2	119.7	98.2	100.6
Q15054	DNA polymerase delta subunit 3 OS=Homo sapiens GN=POLD3 PE=1 SV=2	44	23	83.2	82.1	58.2	105.2	103.1	61.3	184.1
Q15056	Eukaryotic translation initiation factor 4H OS=Homo sapiens GN=EIF4H PE=1 SV=5	52	17	52.7	65.7	91.7	90.4	79.8	156.6	123.3
Q15057	Arf-GAP with coiled-coil, ANK repeat and PH domain-containing protein 2 OS=Homo sapiens GN=ACAP2 PE=1 SV=3	43	33	98.7	172.7	137.9	184.4	114.2	70.9	68.1
Q15058	Kinesin-like protein KIF14 OS=Homo sapiens GN=KIF14 PE=1 SV=1	49	74	124.1	148.1	123.0	89.1	108.5	94.9	121.1
Q15061	WD repeat-containing protein 43 OS=Homo sapiens GN=WDR43 PE=1 SV=3	26	17	63.0	42.4	47.7	49.9	80.2	115.4	137.1
Q15067	Peroxisomal acyl-coenzyme A oxidase 1 OS=Homo sapiens GN=ACOX1 PE=1 SV=3	63	36	108.3	106.4	169.1	178.6	123.7	31.1	10.9
Q15070	Mitochondrial inner membrane protein OXA1L OS=Homo sapiens GN=OXA1L PE=1 SV=3	19	9	268.4	254.2	185.1	43.9	11.7	11.7	5.3
Q15075	Early endosome antigen 1 OS=Homo sapiens GN=EEA1 PE=1 SV=2	40	55	144.1	135.1	120.1	176.2	128.2	89.6	99.7
Q15084	Protein disulfide-isomerase A6 OS=Homo sapiens GN=PDIA6 PE=1 SV=1	64	30	72.9	116.2	169.3	167.7	152.5	72.4	30.0
Q15102	Platelet-activating factor acetylhydrolase IB subunit gamma OS=Homo sapiens GN=PAFAH1B3 PE=1 SV=1	40	12	113.7	94.7	147.8	119.2	56.4	138.9	74.6
Q15120	[Pyruvate dehydrogenase (acetyl-transferring)] kinase isozyme 3, mitochondrial OS=Homo sapiens GN=PDK3 PE=1 SV=1	46	22	268.1	276.6	129.4	45.4	10.2	16.4	6.0
Q15126	Phosphomevalonate kinase OS=Homo sapiens GN=PMVK PE=1 SV=3	60	11	96.7	117.2	103.3	130.1	72.7	90.9	59.1
Q15149	Plectin OS=Homo sapiens GN=PLEC PE=1 SV=3	63	355	121.0	153.3	173.2	142.3	95.8	63.4	70.1
Q15154	Pericentriolar material 1 protein OS=Homo sapiens GN=PCM1 PE=1 SV=4	54	107	75.7	67.3	63.6	72.8	99.8	116.7	167.5
Q15181	Inorganic pyrophosphatase OS=Homo sapiens GN=PPA1 PE=1 SV=2	72	21	118.6	93.2	134.6	111.5	69.6	105.6	74.5
Q15185	Prostaglandin E synthase 3 OS=Homo sapiens GN=PTGES3 PE=1 SV=1	38	8	150.3	107.8	141.8	121.8	61.5	194.4	69.6
Q15233	Non-POU domain-containing octamer-binding protein OS=Homo sapiens GN=NONO PE=1 SV=4	77	58	36.7	27.1	45.3	55.6	72.9	201.9	130.0
Q15257	Serine/threonine-protein phosphatase 2A activator OS=Homo sapiens GN=PPP2R4 PE=1 SV=3	40	12	118.5	81.1	117.4	107.4	59.4	109.4	59.0
Q15262	Receptor-type tyrosine-protein phosphatase kappa OS=Homo sapiens GN=PTPRK PE=1 SV=2	28	30	85.8	136.2	163.8	192.4	138.3	73.1	64.2
Q15269	Periodic tryptophan protein 2 homolog OS=Homo sapiens GN=PWP2 PE=2 SV=2	38	33	88.3	49.7	57.5	70.1	109.6	136.5	156.3
[truncated: 2,174 more rows]
