# Supplementary material for: Comparative Analysis of T-Cell Spatial Proteomics and the Influence of HIV Expression
Source: Mol Cell Proteomics. 2022 Jan 8;21(3):100194. doi: 10.1016/j.mcpro.2022.100194 (PMC8956815; doi:10.1016/j.mcpro.2022.100194)
Supplement: dNef2_UnB [file mmc12.csv]

UniProt Accession	Description	Coverage [%]	# Peptides	3K	5.4K	12.2K	24K	78.4K	110K	195.5K
A0AVT1	Ubiquitin-like modifier-activating enzyme 6 OS=Homo sapiens GN=UBA6 PE=1 SV=1	40	44	99.9	106.4	91.4	108.3	65.4	82.9	102.5
A0FGR8	Extended synaptotagmin-2 OS=Homo sapiens GN=ESYT2 PE=1 SV=1	53	51	61.3	86.3	145.2	234.3	154.7	100.0	38.6
A0JLT2	Mediator of RNA polymerase II transcription subunit 19 OS=Homo sapiens GN=MED19 PE=1 SV=2	43	6	30.3	37.3	65.7	73.8	191.3	174.1	136.5
A0PJZ3	Glucoside xylosyltransferase 2 OS=Homo sapiens GN=GXYLT2 PE=2 SV=2	16	5	62.4	83.1	134.1	199.5	111.0	101.3	61.5
A1L020	RNA-binding protein MEX3A OS=Homo sapiens GN=MEX3A PE=1 SV=1	40	14	49.4	37.6	48.0	70.1	100.5	141.5	181.3
A1L0T0	Acetolactate synthase-like protein OS=Homo sapiens GN=ILVBL PE=1 SV=2	50	26	69.1	93.5	143.1	159.8	171.3	79.6	38.2
A1X283	SH3 and PX domain-containing protein 2B OS=Homo sapiens GN=SH3PXD2B PE=1 SV=3	24	18	84.2	89.3	102.6	91.5	129.2	114.2	169.2
A2RRP1	Neuroblastoma-amplified sequence OS=Homo sapiens GN=NBAS PE=1 SV=2	42	96	59.6	88.9	146.3	181.6	174.2	89.8	47.0
A2VDJ0	Transmembrane protein 131-like OS=Homo sapiens GN=KIAA0922 PE=1 SV=2	26	45	66.6	89.7	147.0	185.7	175.5	84.2	48.1
A3KMH1	von Willebrand factor A domain-containing protein 8 OS=Homo sapiens GN=VWA8 PE=1 SV=2	49	89	197.4	192.1	130.9	82.4	54.5	23.4	11.7
A3KN83	Protein strawberry notch homolog 1 OS=Homo sapiens GN=SBNO1 PE=1 SV=1	26	27	114.9	97.7	93.6	94.3	83.0	81.6	138.3
A4D1E9	GTP-binding protein 10 OS=Homo sapiens GN=GTPBP10 PE=1 SV=1	42	16	247.8	208.2	98.0	17.7	11.7	8.0	7.1
A4D1P6	WD repeat-containing protein 91 OS=Homo sapiens GN=WDR91 PE=1 SV=2	20	16	73.5	89.3	130.6	142.1	107.5	70.0	128.4
A5YKK6	CCR4-NOT transcription complex subunit 1 OS=Homo sapiens GN=CNOT1 PE=1 SV=2	48	111	43.9	53.3	71.0	109.1	157.5	175.8	136.9
A6NDG6	Phosphoglycolate phosphatase OS=Homo sapiens GN=PGP PE=1 SV=1	45	14	109.1	108.6	116.2	104.9	77.8	91.7	111.1
A6NHR9	Structural maintenance of chromosomes flexible hinge domain-containing protein 1 OS=Homo sapiens GN=SMCHD1 PE=1 SV=2	41	83	90.2	62.3	62.6	68.0	104.7	130.2	128.5
A6NIH7	Protein unc-119 homolog B OS=Homo sapiens GN=UNC119B PE=1 SV=1	52	11	117.8	123.2	111.8	114.8	91.9	96.7	112.3
A8MVW0	Protein FAM171A2 OS=Homo sapiens GN=FAM171A2 PE=1 SV=1	46	26	71.4	96.7	172.5	172.9	163.3	77.7	27.8
B0I1T2	Unconventional myosin-Ig OS=Homo sapiens GN=MYO1G PE=1 SV=2	64	66	62.5	102.6	185.8	210.6	161.3	73.2	22.9
O00115	Deoxyribonuclease-2-alpha OS=Homo sapiens GN=DNASE2 PE=1 SV=2	20	8	54.1	80.1	174.5	235.9	194.5	59.4	40.8
O00116	Alkyldihydroxyacetonephosphate synthase, peroxisomal OS=Homo sapiens GN=AGPS PE=1 SV=1	62	39	67.6	104.5	181.5	203.8	151.0	52.8	23.4
O00139	Kinesin-like protein KIF2A OS=Homo sapiens GN=KIF2A PE=1 SV=3	54	39	95.3	79.5	75.2	72.8	96.0	118.0	138.4
O00148	ATP-dependent RNA helicase DDX39A OS=Homo sapiens GN=DDX39A PE=1 SV=2	49	26	76.0	93.7	99.0	97.9	109.2	109.7	99.3
O00151	PDZ and LIM domain protein 1 OS=Homo sapiens GN=PDLIM1 PE=1 SV=4	65	18	105.9	114.7	127.1	133.1	83.6	102.7	81.7
O00154	Cytosolic acyl coenzyme A thioester hydrolase OS=Homo sapiens GN=ACOT7 PE=1 SV=3	49	22	101.9	109.5	111.2	108.4	73.7	85.9	101.2
O00159	Unconventional myosin-Ic OS=Homo sapiens GN=MYO1C PE=1 SV=4	31	33	68.5	124.6	197.4	193.7	125.6	52.0	24.8
O00161	Synaptosomal-associated protein 23 OS=Homo sapiens GN=SNAP23 PE=1 SV=1	91	26	67.2	93.1	156.1	165.6	140.1	62.9	42.8
O00165	HCLS1-associated protein X-1 OS=Homo sapiens GN=HAX1 PE=1 SV=2	57	16	271.0	217.7	111.0	31.6	14.6	9.0	4.4
O00170	AH receptor-interacting protein OS=Homo sapiens GN=AIP PE=1 SV=2	54	19	117.6	101.1	101.6	103.4	78.0	81.5	89.4
O00178	GTP-binding protein 1 OS=Homo sapiens GN=GTPBP1 PE=1 SV=3	68	35	51.3	55.4	55.6	65.8	103.7	149.0	212.4
O00182	Galectin-9 OS=Homo sapiens GN=LGALS9 PE=1 SV=2	40	14	75.2	114.3	202.9	187.1	136.7	49.5	21.9
O00186	Syntaxin-binding protein 3 OS=Homo sapiens GN=STXBP3 PE=1 SV=2	60	39	55.9	99.8	178.8	200.8	163.4	74.4	33.8
O00193	Small acidic protein OS=Homo sapiens GN=SMAP PE=1 SV=1	30	8	98.6	100.4	97.9	107.9	77.2	99.6	85.9
O00203	AP-3 complex subunit beta-1 OS=Homo sapiens GN=AP3B1 PE=1 SV=3	29	37	77.0	83.3	86.9	95.3	80.6	94.5	141.8
O00214	Galectin-8 OS=Homo sapiens GN=LGALS8 PE=1 SV=4	48	15	54.1	85.2	167.4	231.6	167.9	88.4	39.3
O00231	26S proteasome non-ATPase regulatory subunit 11 OS=Homo sapiens GN=PSMD11 PE=1 SV=3	67	31	90.1	97.0	90.6	102.2	70.9	93.5	136.0
O00232	26S proteasome non-ATPase regulatory subunit 12 OS=Homo sapiens GN=PSMD12 PE=1 SV=3	67	39	92.5	97.6	88.6	93.6	62.0	87.9	143.5
O00233	26S proteasome non-ATPase regulatory subunit 9 OS=Homo sapiens GN=PSMD9 PE=1 SV=3	44	12	117.0	103.4	110.2	109.5	82.6	105.1	90.9
O00244	Copper transport protein ATOX1 OS=Homo sapiens GN=ATOX1 PE=1 SV=1	63	6	107.6	105.0	110.2	100.5	75.2	85.6	88.9
O00257	E3 SUMO-protein ligase CBX4 OS=Homo sapiens GN=CBX4 PE=1 SV=3	29	18	110.2	74.1	74.9	79.9	108.6	130.8	162.9
O00264	Membrane-associated progesterone receptor component 1 OS=Homo sapiens GN=PGRMC1 PE=1 SV=3	50	14	79.7	91.1	155.4	174.0	171.6	103.4	44.2
O00267	Transcription elongation factor SPT5 OS=Homo sapiens GN=SUPT5H PE=1 SV=1	45	44	95.5	101.3	98.3	102.6	73.7	93.8	113.7
O00273	DNA fragmentation factor subunit alpha OS=Homo sapiens GN=DFFA PE=1 SV=1	48	19	103.1	91.3	98.3	117.2	80.3	92.4	99.9
O00291	Huntingtin-interacting protein 1 OS=Homo sapiens GN=HIP1 PE=1 SV=5	36	40	78.5	138.3	211.4	197.9	89.9	35.5	21.8
O00299	Chloride intracellular channel protein 1 OS=Homo sapiens GN=CLIC1 PE=1 SV=4	71	19	102.9	95.4	104.7	108.0	100.6	141.4	86.5
O00303	Eukaryotic translation initiation factor 3 subunit F OS=Homo sapiens GN=EIF3F PE=1 SV=1	54	18	66.6	69.7	79.0	83.0	99.9	157.0	131.0
O00308	NEDD4-like E3 ubiquitin-protein ligase WWP2 OS=Homo sapiens GN=WWP2 PE=1 SV=2	22	18	72.9	71.2	104.3	137.1	164.8	124.3	125.9
O00311	Cell division cycle 7-related protein kinase OS=Homo sapiens GN=CDC7 PE=1 SV=1	23	14	98.4	99.2	102.0	95.0	90.4	100.3	138.7
O00330	Pyruvate dehydrogenase protein X component, mitochondrial OS=Homo sapiens GN=PDHX PE=1 SV=3	50	26	254.9	199.3	101.1	23.6	12.9	8.9	6.8
O00410	Importin-5 OS=Homo sapiens GN=IPO5 PE=1 SV=4	50	47	111.5	110.3	100.3	99.0	77.9	94.6	89.3
O00411	DNA-directed RNA polymerase, mitochondrial OS=Homo sapiens GN=POLRMT PE=1 SV=2	42	38	261.1	216.8	92.5	20.7	12.0	10.2	8.1
O00422	Histone deacetylase complex subunit SAP18 OS=Homo sapiens GN=SAP18 PE=1 SV=1	75	19	45.1	38.0	42.4	57.2	117.8	153.4	236.6
O00425	Insulin-like growth factor 2 mRNA-binding protein 3 OS=Homo sapiens GN=IGF2BP3 PE=1 SV=2	62	45	35.6	36.7	55.3	73.9	136.1	162.6	173.1
O00429	Dynamin-1-like protein OS=Homo sapiens GN=DNM1L PE=1 SV=2	59	42	106.6	110.6	103.2	98.2	73.8	78.0	97.4
O00442	RNA 3'-terminal phosphate cyclase OS=Homo sapiens GN=RTCA PE=1 SV=1	55	17	79.7	79.8	78.6	77.5	93.6	114.2	143.2
O00462	Beta-mannosidase OS=Homo sapiens GN=MANBA PE=2 SV=3	25	19	60.8	102.5	178.0	225.7	146.9	73.1	48.8
O00463	TNF receptor-associated factor 5 OS=Homo sapiens GN=TRAF5 PE=1 SV=2	23	11	98.6	113.7	117.0	119.4	93.9	75.0	78.4
O00471	Exocyst complex component 5 OS=Homo sapiens GN=EXOC5 PE=1 SV=1	35	31	92.8	113.5	138.2	137.2	95.8	65.9	65.5
O00483	Cytochrome c oxidase subunit NDUFA4 OS=Homo sapiens GN=NDUFA4 PE=1 SV=1	42	6	256.6	209.0	101.9	24.0	7.9	4.4	1.7
O00487	26S proteasome non-ATPase regulatory subunit 14 OS=Homo sapiens GN=PSMD14 PE=1 SV=1	57	18	80.5	90.3	88.4	85.6	65.6	101.6	125.3
O00505	Importin subunit alpha-4 OS=Homo sapiens GN=KPNA3 PE=1 SV=2	26	13	101.8	105.8	103.6	103.9	86.2	97.6	136.0
O00541	Pescadillo homolog OS=Homo sapiens GN=PES1 PE=1 SV=1	44	28	91.1	66.3	67.9	76.6	94.8	115.0	172.1
O00560	Syntenin-1 OS=Homo sapiens GN=SDCBP PE=1 SV=1	70	12	48.8	89.7	109.9	254.1	138.2	102.3	68.5
O00566	U3 small nucleolar ribonucleoprotein protein MPP10 OS=Homo sapiens GN=MPHOSPH10 PE=1 SV=2	46	33	59.5	38.1	41.7	57.0	123.0	167.3	186.6
O00567	Nucleolar protein 56 OS=Homo sapiens GN=NOP56 PE=1 SV=4	62	39	86.5	63.9	74.3	86.4	109.7	119.6	136.6
O00571	ATP-dependent RNA helicase DDX3X OS=Homo sapiens GN=DDX3X PE=1 SV=3	65	55	64.6	63.3	74.1	84.4	124.1	159.7	160.8
O00584	Ribonuclease T2 OS=Homo sapiens GN=RNASET2 PE=1 SV=2	37	10	45.7	77.7	169.5	252.5	190.0	53.8	25.6
O00592	Podocalyxin OS=Homo sapiens GN=PODXL PE=1 SV=2	13	5	41.8	51.5	76.5	112.8	150.8	118.7	138.6
O00629	Importin subunit alpha-3 OS=Homo sapiens GN=KPNA4 PE=1 SV=1	30	15	100.8	99.8	81.9	94.8	74.6	80.8	114.0
O00743	Serine/threonine-protein phosphatase 6 catalytic subunit OS=Homo sapiens GN=PPP6C PE=1 SV=1	47	13	104.2	103.6	94.6	103.4	69.0	79.0	111.3
O00746	Nucleoside diphosphate kinase, mitochondrial OS=Homo sapiens GN=NME4 PE=1 SV=1	53	11	211.7	224.1	107.6	31.9	14.6	14.9	11.7
O00750	Phosphatidylinositol 4-phosphate 3-kinase C2 domain-containing subunit beta OS=Homo sapiens GN=PIK3C2B PE=1 SV=2	12	18	86.3	104.2	155.4	152.6	131.1	89.9	93.6
O00754	Lysosomal alpha-mannosidase OS=Homo sapiens GN=MAN2B1 PE=1 SV=3	30	27	59.0	84.1	167.6	224.4	188.8	67.4	36.0
O00764	Pyridoxal kinase OS=Homo sapiens GN=PDXK PE=1 SV=1	30	7	113.6	104.3	108.7	93.8	66.8	71.5	90.8
O00767	Acyl-CoA desaturase OS=Homo sapiens GN=SCD PE=1 SV=2	14	8	65.2	95.7	119.9	183.5	142.6	75.2	37.1
O14497	AT-rich interactive domain-containing protein 1A OS=Homo sapiens GN=ARID1A PE=1 SV=3	33	52	191.2	95.8	76.2	54.9	59.8	46.0	59.9
O14523	C2 domain-containing protein 2-like OS=Homo sapiens GN=C2CD2L PE=1 SV=3	52	25	64.8	86.4	145.0	171.8	176.4	71.6	37.7
O14526	F-BAR domain only protein 1 OS=Homo sapiens GN=FCHO1 PE=1 SV=2	21	16	80.6	103.6	137.9	137.5	114.4	78.2	94.8
O14530	Thioredoxin domain-containing protein 9 OS=Homo sapiens GN=TXNDC9 PE=1 SV=2	48	12	133.5	115.4	104.7	100.8	100.1	99.8	88.7
O14562	Ubiquitin domain-containing protein UBFD1 OS=Homo sapiens GN=UBFD1 PE=1 SV=2	48	13	98.3	91.5	107.6	104.9	88.4	79.8	93.1
O14578	Citron Rho-interacting kinase OS=Homo sapiens GN=CIT PE=1 SV=2	52	107	74.6	95.3	114.1	82.5	110.7	101.4	141.3
O14579	Coatomer subunit epsilon OS=Homo sapiens GN=COPE PE=1 SV=3	58	18	70.1	84.7	114.5	139.0	87.1	96.0	107.3
O14617	AP-3 complex subunit delta-1 OS=Homo sapiens GN=AP3D1 PE=1 SV=1	37	35	71.1	77.2	82.5	91.7	91.7	88.1	156.0
O14618	Copper chaperone for superoxide dismutase OS=Homo sapiens GN=CCS PE=1 SV=1	40	10	105.3	119.0	130.4	131.8	99.9	76.3	74.2
O14639	Actin-binding LIM protein 1 OS=Homo sapiens GN=ABLIM1 PE=1 SV=3	61	41	85.2	118.5	183.3	179.6	106.2	45.1	33.5
O14641	Segment polarity protein dishevelled homolog DVL-2 OS=Homo sapiens GN=DVL2 PE=1 SV=1	30	17	95.5	102.3	112.7	102.2	83.5	87.3	108.9
O14646	Chromodomain-helicase-DNA-binding protein 1 OS=Homo sapiens GN=CHD1 PE=1 SV=2	40	70	93.1	86.9	82.6	88.3	78.5	89.6	141.8
O14653	Golgi SNAP receptor complex member 2 OS=Homo sapiens GN=GOSR2 PE=1 SV=2	53	10	60.5	88.5	137.2	160.7	164.3	85.8	46.2
O14656	Torsin-1A OS=Homo sapiens GN=TOR1A PE=1 SV=1	28	11	73.0	81.5	136.3	222.8	176.5	113.9	44.3
O14662	Syntaxin-16 OS=Homo sapiens GN=STX16 PE=1 SV=3	39	14	38.4	58.9	100.9	134.7	158.6	133.7	118.2
O14672	Disintegrin and metalloproteinase domain-containing protein 10 OS=Homo sapiens GN=ADAM10 PE=1 SV=1	50	37	61.9	92.5	156.3	214.6	167.1	80.0	36.6
O14681	Etoposide-induced protein 2.4 homolog OS=Homo sapiens GN=EI24 PE=1 SV=4	16	7	67.3	89.4	162.4	184.7	180.7	73.0	35.1
O14683	Tumor protein p53-inducible protein 11 OS=Homo sapiens GN=TP53I11 PE=1 SV=2	24	7	73.3	88.1	155.3	194.1	188.0	82.2	34.4
O14733	Dual specificity mitogen-activated protein kinase kinase 7 OS=Homo sapiens GN=MAP2K7 PE=1 SV=2	42	14	113.5	108.5	95.5	97.2	83.0	96.3	100.1
O14734	Acyl-coenzyme A thioesterase 8 OS=Homo sapiens GN=ACOT8 PE=1 SV=1	40	14	57.6	109.8	184.2	188.0	131.5	49.1	18.4
O14744	Protein arginine N-methyltransferase 5 OS=Homo sapiens GN=PRMT5 PE=1 SV=4	39	29	78.8	87.8	88.9	84.4	81.4	109.8	159.8
O14745	Na(+)/H(+) exchange regulatory cofactor NHE-RF1 OS=Homo sapiens GN=SLC9A3R1 PE=1 SV=4	73	34	93.0	105.8	133.8	140.0	108.0	94.5	72.2
O14757	Serine/threonine-protein kinase Chk1 OS=Homo sapiens GN=CHEK1 PE=1 SV=2	37	20	85.0	77.7	90.8	90.0	108.5	122.5	114.5
O14763	Tumor necrosis factor receptor superfamily member 10B OS=Homo sapiens GN=TNFRSF10B PE=1 SV=2	20	7	77.5	121.3	184.2	188.2	162.8	71.7	50.8
O14773	Tripeptidyl-peptidase 1 OS=Homo sapiens GN=TPP1 PE=1 SV=2	15	6	54.5	82.9	179.1	265.3	196.4	67.0	23.6
O14776	Transcription elongation regulator 1 OS=Homo sapiens GN=TCERG1 PE=1 SV=2	42	63	45.8	47.8	64.3	88.8	136.9	170.2	166.3
O14777	Kinetochore protein NDC80 homolog OS=Homo sapiens GN=NDC80 PE=1 SV=1	51	31	88.2	77.0	86.0	82.5	90.9	102.9	129.4
O14802	DNA-directed RNA polymerase III subunit RPC1 OS=Homo sapiens GN=POLR3A PE=1 SV=2	35	43	69.4	74.2	77.9	73.4	86.8	96.5	190.1
O14818	Proteasome subunit alpha type-7 OS=Homo sapiens GN=PSMA7 PE=1 SV=1	74	22	67.2	71.4	73.8	83.7	75.4	150.3	163.8
O14828	Secretory carrier-associated membrane protein 3 OS=Homo sapiens GN=SCAMP3 PE=1 SV=3	48	20	45.0	62.7	108.7	125.0	152.0	132.8	136.5
O14832	Phytanoyl-CoA dioxygenase, peroxisomal OS=Homo sapiens GN=PHYH PE=1 SV=1	35	15	73.5	104.3	180.3	197.6	129.7	47.2	21.0
O14893	Gem-associated protein 2 OS=Homo sapiens GN=GEMIN2 PE=1 SV=1	29	10	66.0	60.2	71.1	66.6	113.4	122.3	200.0
O14920	Inhibitor of nuclear factor kappa-B kinase subunit beta OS=Homo sapiens GN=IKBKB PE=1 SV=1	32	21	141.1	133.4	133.3	107.9	80.1	81.6	91.3
O14929	Histone acetyltransferase type B catalytic subunit OS=Homo sapiens GN=HAT1 PE=1 SV=1	42	17	89.4	95.1	100.1	100.8	86.2	137.5	114.1
O14933	Ubiquitin/ISG15-conjugating enzyme E2 L6 OS=Homo sapiens GN=UBE2L6 PE=1 SV=4	32	5	121.0	109.8	105.2	89.1	69.4	74.9	93.0
O14949	Cytochrome b-c1 complex subunit 8 OS=Homo sapiens GN=UQCRQ PE=1 SV=4	48	6	260.1	216.0	118.8	31.2	14.7	12.0	9.9
O14950	Myosin regulatory light chain 12B OS=Homo sapiens GN=MYL12B PE=1 SV=2	56	11	91.4	89.1	105.1	112.0	69.4	70.8	169.3
O14964	Hepatocyte growth factor-regulated tyrosine kinase substrate OS=Homo sapiens GN=HGS PE=1 SV=1	32	28	107.7	110.8	124.6	125.7	90.6	81.8	89.9
O14965	Aurora kinase A OS=Homo sapiens GN=AURKA PE=1 SV=2	55	20	97.4	101.8	97.2	74.3	74.3	68.6	80.7
O14966	Ras-related protein Rab-7L1 OS=Homo sapiens GN=RAB29 PE=1 SV=1	66	11	86.4	96.6	141.1	163.2	130.6	63.8	44.4
O14967	Calmegin OS=Homo sapiens GN=CLGN PE=1 SV=1	22	12	79.8	91.1	160.5	170.3	172.2	94.4	33.4
O14972	Down syndrome critical region protein 3 OS=Homo sapiens GN=DSCR3 PE=2 SV=1	24	7	119.8	112.3	169.0	157.9	132.9	97.5	112.9
O14974	Protein phosphatase 1 regulatory subunit 12A OS=Homo sapiens GN=PPP1R12A PE=1 SV=1	48	61	96.3	100.6	114.8	111.8	86.3	83.9	116.7
O14975	Very long-chain acyl-CoA synthetase OS=Homo sapiens GN=SLC27A2 PE=1 SV=2	23	13	78.1	101.7	150.7	182.8	181.1	87.1	46.9
O14976	Cyclin-G-associated kinase OS=Homo sapiens GN=GAK PE=1 SV=2	36	42	88.1	94.9	108.8	105.7	80.7	80.5	115.7
O14979	Heterogeneous nuclear ribonucleoprotein D-like OS=Homo sapiens GN=HNRNPDL PE=1 SV=3	60	32	35.0	26.4	37.2	62.9	141.1	225.2	184.3
O14980	Exportin-1 OS=Homo sapiens GN=XPO1 PE=1 SV=1	35	34	90.4	97.2	99.5	110.1	80.0	112.2	113.5
O15014	Zinc finger protein 609 OS=Homo sapiens GN=ZNF609 PE=1 SV=2	26	27	106.2	75.0	74.8	68.6	101.1	87.5	101.7
O15020	Spectrin beta chain, non-erythrocytic 2 OS=Homo sapiens GN=SPTBN2 PE=1 SV=3	44	100	79.5	106.6	158.9	150.1	106.8	64.1	68.1
O15027	Protein transport protein Sec16A OS=Homo sapiens GN=SEC16A PE=1 SV=3	36	53	97.6	106.2	119.9	115.1	86.8	75.9	92.2
O15042	U2 snRNP-associated SURP motif-containing protein OS=Homo sapiens GN=U2SURP PE=1 SV=2	53	57	37.3	36.6	39.1	65.0	111.5	181.4	218.9
O15056	Synaptojanin-2 OS=Homo sapiens GN=SYNJ2 PE=1 SV=3	17	21	90.5	94.0	105.4	74.6	136.9	165.2	216.9
O15067	Phosphoribosylformylglycinamidine synthase OS=Homo sapiens GN=PFAS PE=1 SV=4	46	50	98.1	101.4	103.1	106.3	87.8	101.3	96.4
O15078	Centrosomal protein of 290 kDa OS=Homo sapiens GN=CEP290 PE=1 SV=2	35	88	87.3	83.8	73.5	70.3	103.7	128.3	190.3
O15084	Serine/threonine-protein phosphatase 6 regulatory ankyrin repeat subunit A OS=Homo sapiens GN=ANKRD28 PE=1 SV=5	26	26	99.7	108.5	104.3	125.7	83.7	127.6	144.1
O15111	Inhibitor of nuclear factor kappa-B kinase subunit alpha OS=Homo sapiens GN=CHUK PE=1 SV=2	34	26	117.2	123.2	103.7	98.1	68.4	74.9	97.0
O15117	FYN-binding protein OS=Homo sapiens GN=FYB PE=1 SV=2	61	45	70.2	66.4	88.9	99.9	128.7	122.2	130.3
O15118	Niemann-Pick C1 protein OS=Homo sapiens GN=NPC1 PE=1 SV=2	9	13	79.1	89.0	143.3	173.0	130.3	56.5	40.2
O15126	Secretory carrier-associated membrane protein 1 OS=Homo sapiens GN=SCAMP1 PE=1 SV=2	40	13	43.4	53.2	86.9	121.8	155.7	141.4	127.6
O15127	Secretory carrier-associated membrane protein 2 OS=Homo sapiens GN=SCAMP2 PE=1 SV=2	20	11	48.4	59.4	92.1	130.9	170.0	154.7	119.3
O15143	Actin-related protein 2/3 complex subunit 1B OS=Homo sapiens GN=ARPC1B PE=1 SV=3	42	19	89.2	90.3	88.5	106.4	97.6	88.0	116.2
O15144	Actin-related protein 2/3 complex subunit 2 OS=Homo sapiens GN=ARPC2 PE=1 SV=1	46	20	101.1	82.7	79.3	119.5	75.4	98.6	130.7
O15145	Actin-related protein 2/3 complex subunit 3 OS=Homo sapiens GN=ARPC3 PE=1 SV=3	46	9	80.8	82.8	103.0	120.1	84.9	91.6	110.6
O15160	DNA-directed RNA polymerases I and III subunit RPAC1 OS=Homo sapiens GN=POLR1C PE=1 SV=1	43	14	119.5	101.0	110.5	110.1	90.2	107.9	132.9
O15162	Phospholipid scramblase 1 OS=Homo sapiens GN=PLSCR1 PE=1 SV=1	27	9	71.4	59.4	192.6	263.3	116.5	75.2	47.4
O15182	Centrin-3 OS=Homo sapiens GN=CETN3 PE=1 SV=2	35	10	105.1	112.9	112.7	96.7	79.2	63.4	84.5
O15212	Prefoldin subunit 6 OS=Homo sapiens GN=PFDN6 PE=1 SV=1	74	18	77.5	77.3	97.7	104.7	117.2	204.0	95.7
O15213	WD repeat-containing protein 46 OS=Homo sapiens GN=WDR46 PE=1 SV=3	36	21	90.2	48.8	44.0	57.1	106.0	128.5	145.3
O15226	NF-kappa-B-repressing factor OS=Homo sapiens GN=NKRF PE=1 SV=2	50	38	56.6	40.6	43.5	58.2	107.5	141.4	209.5
O15228	Dihydroxyacetone phosphate acyltransferase OS=Homo sapiens GN=GNPAT PE=1 SV=1	38	26	61.4	102.9	165.7	228.9	136.6	47.7	18.6
O15234	Protein CASC3 OS=Homo sapiens GN=CASC3 PE=1 SV=2	32	19	50.7	53.2	52.0	79.8	120.5	157.4	179.3
O15254	Peroxisomal acyl-coenzyme A oxidase 3 OS=Homo sapiens GN=ACOX3 PE=1 SV=2	34	22	66.3	108.4	209.2	221.4	144.9	40.8	14.5
O15258	Protein RER1 OS=Homo sapiens GN=RER1 PE=1 SV=1	30	9	62.2	87.8	141.7	190.1	173.8	110.3	52.4
O15269	Serine palmitoyltransferase 1 OS=Homo sapiens GN=SPTLC1 PE=1 SV=1	45	27	59.9	80.8	137.4	179.9	166.6	91.4	44.3
O15270	Serine palmitoyltransferase 2 OS=Homo sapiens GN=SPTLC2 PE=1 SV=1	53	28	58.0	87.6	133.8	188.6	189.4	102.0	47.0
O15294	UDP-N-acetylglucosamine--peptide N-acetylglucosaminyltransferase 110 kDa subunit OS=Homo sapiens GN=OGT PE=1 SV=3	32	29	100.5	109.3	109.6	114.4	93.3	106.3	118.3
O15320	cTAGE family member 5 OS=Homo sapiens GN=CTAGE5 PE=1 SV=4	51	44	56.7	84.8	137.0	204.8	172.1	80.8	45.4
O15321	Transmembrane 9 superfamily member 1 OS=Homo sapiens GN=TM9SF1 PE=2 SV=2	23	14	59.1	102.9	178.8	182.0	122.7	77.5	51.6
O15347	High mobility group protein B3 OS=Homo sapiens GN=HMGB3 PE=1 SV=4	61	20	178.5	96.8	84.8	71.8	72.1	71.3	74.0
O15355	Protein phosphatase 1G OS=Homo sapiens GN=PPM1G PE=1 SV=1	56	32	103.6	104.2	104.4	107.8	76.8	87.9	102.2
O15371	Eukaryotic translation initiation factor 3 subunit D OS=Homo sapiens GN=EIF3D PE=1 SV=1	67	33	79.2	81.0	73.6	83.8	118.5	136.7	134.8
O15372	Eukaryotic translation initiation factor 3 subunit H OS=Homo sapiens GN=EIF3H PE=1 SV=1	61	26	70.1	73.0	79.2	90.1	97.6	124.3	148.6
O15379	Histone deacetylase 3 OS=Homo sapiens GN=HDAC3 PE=1 SV=2	23	8	90.0	82.5	80.5	94.1	76.1	93.4	142.0
O15382	Branched-chain-amino-acid aminotransferase, mitochondrial OS=Homo sapiens GN=BCAT2 PE=1 SV=2	39	15	257.1	223.7	98.3	23.3	12.8	8.4	6.5
O15397	Importin-8 OS=Homo sapiens GN=IPO8 PE=1 SV=2	20	18	98.8	104.4	105.4	100.4	70.1	80.0	113.5
O15400	Syntaxin-7 OS=Homo sapiens GN=STX7 PE=1 SV=4	57	16	36.7	52.9	111.7	149.3	170.0	119.6	103.9
O15439	Multidrug resistance-associated protein 4 OS=Homo sapiens GN=ABCC4 PE=1 SV=3	20	27	92.8	118.8	202.4	192.9	124.4	41.5	26.0
O15446	DNA-directed RNA polymerase I subunit RPA34 OS=Homo sapiens GN=CD3EAP PE=1 SV=1	68	23	114.4	74.3	68.7	68.7	103.7	102.1	122.8
O15498	Synaptobrevin homolog YKT6 OS=Homo sapiens GN=YKT6 PE=1 SV=1	53	12	99.8	116.5	121.5	130.7	95.4	87.3	91.5
O15504	Nucleoporin-like protein 2 OS=Homo sapiens GN=NUPL2 PE=1 SV=1	27	9	85.5	76.6	83.7	93.5	130.1	83.2	114.0
O15511	Actin-related protein 2/3 complex subunit 5 OS=Homo sapiens GN=ARPC5 PE=1 SV=3	85	14	104.3	107.2	105.5	101.1	84.7	85.3	110.9
O15514	DNA-directed RNA polymerase II subunit RPB4 OS=Homo sapiens GN=POLR2D PE=1 SV=1	34	5	99.0	82.5	78.1	87.3	67.9	91.9	131.1
O15530	3-phosphoinositide-dependent protein kinase 1 OS=Homo sapiens GN=PDPK1 PE=1 SV=1	46	19	82.8	93.5	101.2	116.7	105.1	84.3	81.4
O15533	Tapasin OS=Homo sapiens GN=TAPBP PE=1 SV=1	21	7	61.8	73.9	127.4	209.3	174.6	87.5	32.6
O43143	Pre-mRNA-splicing factor ATP-dependent RNA helicase DHX15 OS=Homo sapiens GN=DHX15 PE=1 SV=2	57	61	43.1	41.6	47.2	60.8	110.4	195.4	196.5
O43148	mRNA cap guanine-N7 methyltransferase OS=Homo sapiens GN=RNMT PE=1 SV=1	55	27	83.2	87.7	89.2	89.3	86.0	101.8	136.9
O43149	Zinc finger ZZ-type and EF-hand domain-containing protein 1 OS=Homo sapiens GN=ZZEF1 PE=1 SV=6	21	52	76.5	77.8	81.7	80.4	69.8	95.4	185.8
O43156	TELO2-interacting protein 1 homolog OS=Homo sapiens GN=TTI1 PE=1 SV=3	20	18	89.6	96.7	100.6	102.0	109.3	109.5	103.2
O43166	Signal-induced proliferation-associated 1-like protein 1 OS=Homo sapiens GN=SIPA1L1 PE=1 SV=4	40	70	70.8	107.8	168.0	166.6	109.4	58.1	56.5
O43172	U4/U6 small nuclear ribonucleoprotein Prp4 OS=Homo sapiens GN=PRPF4 PE=1 SV=2	63	33	47.4	48.8	52.7	77.2	118.6	168.6	171.4
O43175	D-3-phosphoglycerate dehydrogenase OS=Homo sapiens GN=PHGDH PE=1 SV=4	59	31	104.1	112.9	125.2	118.4	85.0	89.4	77.6
O43237	Cytoplasmic dynein 1 light intermediate chain 2 OS=Homo sapiens GN=DYNC1LI2 PE=1 SV=1	33	20	115.3	109.6	117.7	98.2	85.7	65.4	89.2
O43242	26S proteasome non-ATPase regulatory subunit 3 OS=Homo sapiens GN=PSMD3 PE=1 SV=2	67	42	85.8	97.9	92.1	101.1	65.9	95.5	140.9
O43251	RNA binding protein fox-1 homolog 2 OS=Homo sapiens GN=RBFOX2 PE=1 SV=3	17	5	54.2	38.2	58.7	58.3	122.6	144.6	166.2
O43252	Bifunctional 3'-phosphoadenosine 5'-phosphosulfate synthase 1 OS=Homo sapiens GN=PAPSS1 PE=1 SV=2	39	23	116.7	108.0	106.5	105.8	86.6	106.7	102.4
O43264	Centromere/kinetochore protein zw10 homolog OS=Homo sapiens GN=ZW10 PE=1 SV=3	52	43	64.6	88.6	125.4	154.5	137.7	78.2	56.5
O43278	Kunitz-type protease inhibitor 1 OS=Homo sapiens GN=SPINT1 PE=1 SV=2	30	17	82.3	97.4	124.0	141.4	140.9	81.7	82.1
O43290	U4/U6.U5 tri-snRNP-associated protein 1 OS=Homo sapiens GN=SART1 PE=1 SV=1	71	74	41.5	38.9	46.3	73.9	147.3	192.1	178.7
O43303	Centriolar coiled-coil protein of 110 kDa OS=Homo sapiens GN=CCP110 PE=1 SV=3	39	32	83.5	78.0	73.5	64.8	96.8	97.1	161.9
O43314	Inositol hexakisphosphate and diphosphoinositol-pentakisphosphate kinase 2 OS=Homo sapiens GN=PPIP5K2 PE=1 SV=3	33	38	95.7	89.7	83.5	77.4	88.6	97.6	132.3
O43318	Mitogen-activated protein kinase kinase kinase 7 OS=Homo sapiens GN=MAP3K7 PE=1 SV=1	28	12	86.9	99.6	102.7	86.9	66.3	71.1	113.7
O43324	Eukaryotic translation elongation factor 1 epsilon-1 OS=Homo sapiens GN=EEF1E1 PE=1 SV=1	53	11	59.7	66.2	61.1	69.1	52.7	82.1	200.4
O43379	WD repeat-containing protein 62 OS=Homo sapiens GN=WDR62 PE=1 SV=4	25	32	106.9	95.5	97.2	94.5	74.0	82.8	127.8
O43390	Heterogeneous nuclear ribonucleoprotein R OS=Homo sapiens GN=HNRNPR PE=1 SV=1	56	48	41.4	30.9	35.3	52.0	119.2	261.1	175.6
O43395	U4/U6 small nuclear ribonucleoprotein Prp3 OS=Homo sapiens GN=PRPF3 PE=1 SV=2	51	43	43.0	42.0	51.5	71.0	128.7	161.8	205.0
O43396	Thioredoxin-like protein 1 OS=Homo sapiens GN=TXNL1 PE=1 SV=3	70	19	108.2	114.6	119.1	107.4	96.4	112.4	89.8
O43399	Tumor protein D54 OS=Homo sapiens GN=TPD52L2 PE=1 SV=2	83	21	87.5	96.4	119.1	153.0	108.0	84.5	69.4
O43402	ER membrane protein complex subunit 8 OS=Homo sapiens GN=EMC8 PE=1 SV=1	54	12	77.8	86.1	150.1	175.6	175.7	66.9	26.2
O43414	ERI1 exoribonuclease 3 OS=Homo sapiens GN=ERI3 PE=1 SV=2	22	6	81.5	75.9	68.1	82.4	88.7	118.9	164.0
O43426	Synaptojanin-1 OS=Homo sapiens GN=SYNJ1 PE=1 SV=2	29	36	52.8	61.4	71.3	94.7	92.9	107.2	160.5
O43427	Acidic fibroblast growth factor intracellular-binding protein OS=Homo sapiens GN=FIBP PE=1 SV=3	31	11	77.2	95.1	121.4	139.2	112.3	104.2	111.8
O43432	Eukaryotic translation initiation factor 4 gamma 3 OS=Homo sapiens GN=EIF4G3 PE=1 SV=2	39	76	44.2	47.9	62.1	86.6	151.9	174.2	161.8
O43447	Peptidyl-prolyl cis-trans isomerase H OS=Homo sapiens GN=PPIH PE=1 SV=1	79	18	106.2	89.1	82.9	76.4	100.8	129.2	114.0
O43464	Serine protease HTRA2, mitochondrial OS=Homo sapiens GN=HTRA2 PE=1 SV=2	45	17	209.4	204.1	111.8	43.6	26.8	19.7	15.8
O43488	Aflatoxin B1 aldehyde reductase member 2 OS=Homo sapiens GN=AKR7A2 PE=1 SV=3	42	16	168.1	156.6	117.3	67.8	48.0	43.7	52.2
O43491	Band 4.1-like protein 2 OS=Homo sapiens GN=EPB41L2 PE=1 SV=1	65	76	65.1	97.9	181.0	192.2	145.5	55.4	29.4
O43493	Trans-Golgi network integral membrane protein 2 OS=Homo sapiens GN=TGOLN2 PE=1 SV=2	58	35	64.2	87.5	150.1	164.6	144.8	61.7	76.7
O43516	WAS/WASL-interacting protein family member 1 OS=Homo sapiens GN=WIPF1 PE=1 SV=3	58	16	79.1	86.3	115.9	108.4	145.5	126.7	156.5
O43566	Regulator of G-protein signaling 14 OS=Homo sapiens GN=RGS14 PE=1 SV=4	48	20	84.4	91.0	114.3	104.1	105.1	90.6	118.6
O43583	Density-regulated protein OS=Homo sapiens GN=DENR PE=1 SV=2	55	12	85.7	71.1	80.2	77.1	110.0	113.5	131.6
O43592	Exportin-T OS=Homo sapiens GN=XPOT PE=1 SV=2	24	19	90.5	122.4	119.4	118.0	78.3	89.3	110.8
O43598	2'-deoxynucleoside 5'-phosphate N-hydrolase 1 OS=Homo sapiens GN=DNPH1 PE=1 SV=1	41	6	76.3	84.9	93.3	103.4	119.0	268.3	173.8
O43615	Mitochondrial import inner membrane translocase subunit TIM44 OS=Homo sapiens GN=TIMM44 PE=1 SV=2	56	42	240.7	208.7	98.3	26.4	10.9	7.7	4.2
O43617	Trafficking protein particle complex subunit 3 OS=Homo sapiens GN=TRAPPC3 PE=1 SV=1	38	10	87.3	110.0	119.5	125.3	86.3	87.2	110.8
O43633	Charged multivesicular body protein 2a OS=Homo sapiens GN=CHMP2A PE=1 SV=1	36	15	83.2	84.6	101.3	111.9	114.6	102.0	103.6
O43639	Cytoplasmic protein NCK2 OS=Homo sapiens GN=NCK2 PE=1 SV=2	44	17	125.8	123.3	136.4	120.2	89.9	53.4	53.0
O43660	Pleiotropic regulator 1 OS=Homo sapiens GN=PLRG1 PE=1 SV=1	67	32	33.0	32.6	35.9	61.5	131.1	173.3	198.3
O43663	Protein regulator of cytokinesis 1 OS=Homo sapiens GN=PRC1 PE=1 SV=2	49	26	116.2	114.9	118.0	67.7	86.3	88.5	83.5
O43665	Regulator of G-protein signaling 10 OS=Homo sapiens GN=RGS10 PE=1 SV=2	41	8	108.3	122.5	121.0	84.3	74.0	74.2	82.9
O43670	BUB3-interacting and GLEBS motif-containing protein ZNF207 OS=Homo sapiens GN=ZNF207 PE=1 SV=1	19	11	44.4	38.6	39.7	77.6	139.2	198.7	179.5
O43681	ATPase ASNA1 OS=Homo sapiens GN=ASNA1 PE=1 SV=2	64	15	85.8	97.5	133.1	164.3	152.3	111.0	55.1
O43683	Mitotic checkpoint serine/threonine-protein kinase BUB1 OS=Homo sapiens GN=BUB1 PE=1 SV=1	26	25	121.1	94.3	79.2	89.5	76.1	72.4	84.4
O43684	Mitotic checkpoint protein BUB3 OS=Homo sapiens GN=BUB3 PE=1 SV=1	56	21	47.0	47.5	57.3	68.7	128.5	148.1	176.8
O43707	Alpha-actinin-4 OS=Homo sapiens GN=ACTN4 PE=1 SV=2	67	71	94.9	116.8	151.2	150.9	89.1	72.2	58.9
O43709	Probable 18S rRNA (guanine-N(7))-methyltransferase OS=Homo sapiens GN=WBSCR22 PE=1 SV=2	32	8	67.0	64.1	67.9	76.5	108.1	147.6	181.6
O43719	HIV Tat-specific factor 1 OS=Homo sapiens GN=HTATSF1 PE=1 SV=1	45	44	84.2	77.2	74.3	107.7	69.6	98.1	150.6
O43736	Integral membrane protein 2A OS=Homo sapiens GN=ITM2A PE=1 SV=2	46	16	47.9	67.3	130.8	168.3	176.9	114.1	62.0
O43747	AP-1 complex subunit gamma-1 OS=Homo sapiens GN=AP1G1 PE=1 SV=5	36	31	65.4	87.2	104.7	127.0	111.6	107.8	129.4
O43752	Syntaxin-6 OS=Homo sapiens GN=STX6 PE=1 SV=1	48	15	57.0	57.5	89.8	115.2	146.9	112.9	120.7
O43765	Small glutamine-rich tetratricopeptide repeat-containing protein alpha OS=Homo sapiens GN=SGTA PE=1 SV=1	42	17	127.4	115.0	118.3	118.7	82.0	102.2	90.0
O43768	Alpha-endosulfine OS=Homo sapiens GN=ENSA PE=1 SV=1	90	16	104.3	100.6	107.2	103.6	93.6	95.7	112.2
O43772	Mitochondrial carnitine/acylcarnitine carrier protein OS=Homo sapiens GN=SLC25A20 PE=1 SV=1	52	17	237.5	227.6	111.3	33.2	13.3	11.0	6.1
O43776	Asparagine--tRNA ligase, cytoplasmic OS=Homo sapiens GN=NARS PE=1 SV=1	51	37	69.4	72.6	72.0	75.0	91.2	133.1	178.0
O43795	Unconventional myosin-Ib OS=Homo sapiens GN=MYO1B PE=1 SV=3	50	63	68.0	112.9	197.0	199.6	143.6	54.6	27.1
O43809	Cleavage and polyadenylation specificity factor subunit 5 OS=Homo sapiens GN=NUDT21 PE=1 SV=1	45	16	46.3	31.3	37.6	59.2	141.6	198.6	174.2
O43813	LanC-like protein 1 OS=Homo sapiens GN=LANCL1 PE=1 SV=1	34	15	100.2	110.7	115.1	111.1	85.8	100.3	107.4
O43815	Striatin OS=Homo sapiens GN=STRN PE=1 SV=4	48	29	91.6	101.5	125.1	170.2	145.6	78.8	51.9
O43818	U3 small nucleolar RNA-interacting protein 2 OS=Homo sapiens GN=RRP9 PE=1 SV=1	40	21	79.4	61.7	67.2	76.6	100.1	122.9	168.4
O43819	Protein SCO2 homolog, mitochondrial OS=Homo sapiens GN=SCO2 PE=1 SV=3	32	7	214.4	211.9	111.2	31.7	19.7	13.1	6.3
O43823	A-kinase anchor protein 8 OS=Homo sapiens GN=AKAP8 PE=1 SV=1	41	26	67.5	58.0	62.3	84.2	111.1	148.6	169.0
O43847	Nardilysin OS=Homo sapiens GN=NRD1 PE=1 SV=2	28	33	94.0	107.7	101.9	120.6	83.3	103.3	129.5
O43852	Calumenin OS=Homo sapiens GN=CALU PE=1 SV=2	44	19	76.0	91.3	133.6	177.4	160.5	70.9	24.0
O43861	Probable phospholipid-transporting ATPase IIB OS=Homo sapiens GN=ATP9B PE=2 SV=4	28	28	50.6	68.5	116.0	141.6	164.0	100.8	137.4
O43865	Adenosylhomocysteinase 2 OS=Homo sapiens GN=AHCYL1 PE=1 SV=2	46	28	79.3	115.6	111.0	129.0	87.7	94.3	94.7
O43909	Exostosin-like 3 OS=Homo sapiens GN=EXTL3 PE=1 SV=1	24	18	83.2	121.2	179.9	164.9	120.6	72.2	65.7
O43933	Peroxisome biogenesis factor 1 OS=Homo sapiens GN=PEX1 PE=1 SV=1	23	35	86.0	107.4	157.9	189.5	123.8	55.7	32.7
O60216	Double-strand-break repair protein rad21 homolog OS=Homo sapiens GN=RAD21 PE=1 SV=2	34	20	154.0	89.9	84.1	97.8	118.6	98.1	148.4
O60231	Putative pre-mRNA-splicing factor ATP-dependent RNA helicase DHX16 OS=Homo sapiens GN=DHX16 PE=1 SV=2	49	56	51.4	56.5	57.9	69.1	109.9	141.4	188.8
O60234	Glia maturation factor gamma OS=Homo sapiens GN=GMFG PE=1 SV=1	73	13	124.0	105.0	109.0	105.5	79.8	84.5	73.3
O60244	Mediator of RNA polymerase II transcription subunit 14 OS=Homo sapiens GN=MED14 PE=1 SV=2	27	36	37.9	40.7	43.6	101.5	126.3	168.6	159.6
O60256	Phosphoribosyl pyrophosphate synthase-associated protein 2 OS=Homo sapiens GN=PRPSAP2 PE=1 SV=1	52	19	85.6	100.0	109.8	100.2	80.4	100.5	103.9
O60264	SWI/SNF-related matrix-associated actin-dependent regulator of chromatin subfamily A member 5 OS=Homo sapiens GN=SMARCA5 PE=1 SV=1	46	55	192.5	106.2	87.4	65.1	58.5	51.8	59.0
O60271	C-Jun-amino-terminal kinase-interacting protein 4 OS=Homo sapiens GN=SPAG9 PE=1 SV=4	38	47	103.3	107.5	105.7	107.8	76.7	79.4	98.0
O60287	Nucleolar pre-ribosomal-associated protein 1 OS=Homo sapiens GN=URB1 PE=1 SV=4	15	29	115.0	62.7	61.7	67.4	96.6	121.8	183.3
O60293	Zinc finger C3H1 domain-containing protein OS=Homo sapiens GN=ZFC3H1 PE=1 SV=3	32	56	42.3	38.3	44.3	66.5	129.3	124.6	215.2
O60306	Intron-binding protein aquarius OS=Homo sapiens GN=AQR PE=1 SV=4	39	58	47.0	45.6	45.5	66.1	102.7	162.8	203.2
O60307	Microtubule-associated serine/threonine-protein kinase 3 OS=Homo sapiens GN=MAST3 PE=1 SV=2	28	29	43.5	52.3	57.6	64.2	104.1	142.4	189.0
O60313	Dynamin-like 120 kDa protein, mitochondrial OS=Homo sapiens GN=OPA1 PE=1 SV=3	54	59	226.4	217.3	113.8	34.9	20.0	17.0	11.8
O60333	Kinesin-like protein KIF1B OS=Homo sapiens GN=KIF1B PE=1 SV=5	23	35	87.8	104.3	118.8	103.8	93.4	111.9	127.7
O60341	Lysine-specific histone demethylase 1A OS=Homo sapiens GN=KDM1A PE=1 SV=2	59	37	99.5	93.4	87.1	88.7	78.5	95.4	145.7
O60343	TBC1 domain family member 4 OS=Homo sapiens GN=TBC1D4 PE=1 SV=2	26	33	100.5	110.8	106.1	93.6	77.9	79.2	117.7
O60427	Fatty acid desaturase 1 OS=Homo sapiens GN=FADS1 PE=1 SV=3	30	14	68.1	88.6	143.3	179.6	184.4	100.0	44.9
O60476	Mannosyl-oligosaccharide 1,2-alpha-mannosidase IB OS=Homo sapiens GN=MAN1A2 PE=1 SV=1	33	21	61.0	97.7	178.0	178.0	135.6	103.7	56.7
O60488	Long-chain-fatty-acid--CoA ligase 4 OS=Homo sapiens GN=ACSL4 PE=1 SV=2	51	36	169.0	163.3	124.3	89.3	67.4	45.2	29.4
O60493	Sorting nexin-3 OS=Homo sapiens GN=SNX3 PE=1 SV=3	80	13	93.4	95.0	119.9	125.2	110.6	99.9	72.4
O60496	Docking protein 2 OS=Homo sapiens GN=DOK2 PE=1 SV=2	40	16	106.0	99.3	123.0	115.4	100.6	94.7	85.4
O60499	Syntaxin-10 OS=Homo sapiens GN=STX10 PE=1 SV=1	39	7	42.7	37.4	86.6	166.4	187.4	150.6	120.9
O60502	Protein O-GlcNAcase OS=Homo sapiens GN=MGEA5 PE=1 SV=2	22	17	113.5	123.8	118.7	102.5	73.7	82.1	90.7
O60506	Heterogeneous nuclear ribonucleoprotein Q OS=Homo sapiens GN=SYNCRIP PE=1 SV=2	65	57	33.7	29.5	40.1	59.5	139.4	238.8	181.1
O60508	Pre-mRNA-processing factor 17 OS=Homo sapiens GN=CDC40 PE=1 SV=1	49	24	51.6	42.1	46.1	58.0	108.6	141.8	231.2
O60518	Ran-binding protein 6 OS=Homo sapiens GN=RANBP6 PE=1 SV=2	17	15	140.9	159.1	107.9	78.6	77.3	52.5	70.9
O60524	Nuclear export mediator factor NEMF OS=Homo sapiens GN=NEMF PE=1 SV=4	35	37	80.9	92.4	112.9	114.1	102.2	96.2	148.6
O60547	GDP-mannose 4,6 dehydratase OS=Homo sapiens GN=GMDS PE=1 SV=1	58	21	98.3	123.5	105.1	105.2	67.1	80.6	105.3
O60563	Cyclin-T1 OS=Homo sapiens GN=CCNT1 PE=1 SV=1	33	23	82.3	69.8	63.0	89.4	87.6	121.2	143.0
O60566	Mitotic checkpoint serine/threonine-protein kinase BUB1 beta OS=Homo sapiens GN=BUB1B PE=1 SV=3	38	37	109.1	118.3	106.5	103.1	86.0	87.8	121.2
O60568	Procollagen-lysine,2-oxoglutarate 5-dioxygenase 3 OS=Homo sapiens GN=PLOD3 PE=1 SV=1	33	24	68.5	85.0	156.7	191.7	186.3	83.9	25.9
O60573	Eukaryotic translation initiation factor 4E type 2 OS=Homo sapiens GN=EIF4E2 PE=1 SV=1	58	14	39.8	44.9	63.1	102.1	156.4	175.7	128.2
O60610	Protein diaphanous homolog 1 OS=Homo sapiens GN=DIAPH1 PE=1 SV=2	57	101	97.2	107.6	114.7	114.1	79.8	85.9	94.7
O60613	15 kDa selenoprotein OS=Homo sapiens GN=SEP15 PE=1 SV=3	35	7	165.8	130.8	107.6	190.8	109.4	80.0	65.4
O60645	Exocyst complex component 3 OS=Homo sapiens GN=EXOC3 PE=1 SV=2	37	27	96.6	109.2	138.1	153.8	94.3	73.4	68.6
O60664	Perilipin-3 OS=Homo sapiens GN=PLIN3 PE=1 SV=3	65	26	102.8	101.1	104.3	108.6	76.1	84.5	88.8
O60678	Protein arginine N-methyltransferase 3 OS=Homo sapiens GN=PRMT3 PE=1 SV=3	25	9	111.6	98.5	108.6	86.5	66.0	75.2	97.7
O60684	Importin subunit alpha-7 OS=Homo sapiens GN=KPNA6 PE=1 SV=1	34	23	96.7	98.8	98.9	90.6	67.1	73.9	96.8
O60711	Leupaxin OS=Homo sapiens GN=LPXN PE=1 SV=1	42	16	115.4	109.5	115.9	117.7	100.3	81.8	96.8
O60749	Sorting nexin-2 OS=Homo sapiens GN=SNX2 PE=1 SV=2	49	30	96.2	105.9	109.6	137.3	99.3	93.6	88.9
O60762	Dolichol-phosphate mannosyltransferase subunit 1 OS=Homo sapiens GN=DPM1 PE=1 SV=1	57	18	64.6	80.0	147.9	197.0	177.3	92.0	40.4
O60763	General vesicular transport factor p115 OS=Homo sapiens GN=USO1 PE=1 SV=2	46	42	109.1	132.3	124.2	110.8	70.3	71.3	82.2
O60825	6-phosphofructo-2-kinase/fructose-2,6-bisphosphatase 2 OS=Homo sapiens GN=PFKFB2 PE=1 SV=2	46	24	58.0	76.8	81.7	85.5	113.7	139.6	180.2
O60826	Coiled-coil domain-containing protein 22 OS=Homo sapiens GN=CCDC22 PE=1 SV=1	43	24	75.2	90.5	127.8	137.8	105.4	91.1	106.0
O60828	Polyglutamine-binding protein 1 OS=Homo sapiens GN=PQBP1 PE=1 SV=1	43	11	45.7	41.8	53.2	70.2	148.6	174.7	178.5
O60831	PRA1 family protein 2 OS=Homo sapiens GN=PRAF2 PE=1 SV=1	29	8	68.6	91.6	143.3	165.6	170.5	79.1	42.6
O60832	H/ACA ribonucleoprotein complex subunit 4 OS=Homo sapiens GN=DKC1 PE=1 SV=3	45	28	82.1	58.0	61.6	68.9	98.6	128.1	181.0
O60841	Eukaryotic translation initiation factor 5B OS=Homo sapiens GN=EIF5B PE=1 SV=4	50	78	82.5	83.0	82.1	77.6	77.1	100.3	160.3
O60861	Growth arrest-specific protein 7 OS=Homo sapiens GN=GAS7 PE=1 SV=3	44	24	75.9	112.8	176.0	157.0	139.2	61.3	39.1
O60869	Endothelial differentiation-related factor 1 OS=Homo sapiens GN=EDF1 PE=1 SV=1	84	30	34.6	41.1	62.5	97.0	160.9	227.0	128.8
O60870	DNA/RNA-binding protein KIN17 OS=Homo sapiens GN=KIN PE=1 SV=2	54	30	41.8	42.7	52.2	74.8	136.8	151.5	191.8
O60879	Protein diaphanous homolog 2 OS=Homo sapiens GN=DIAPH2 PE=1 SV=1	24	26	106.3	93.5	96.4	97.1	97.6	76.6	120.1
O60880	SH2 domain-containing protein 1A OS=Homo sapiens GN=SH2D1A PE=1 SV=1	61	8	81.0	98.2	115.4	118.2	125.6	96.2	81.4
O60884	DnaJ homolog subfamily A member 2 OS=Homo sapiens GN=DNAJA2 PE=1 SV=1	37	16	83.8	84.2	100.2	107.7	88.5	129.6	114.2
O60885	Bromodomain-containing protein 4 OS=Homo sapiens GN=BRD4 PE=1 SV=2	26	27	174.2	84.5	64.7	75.4	88.4	86.0	93.5
O60888	Protein CutA OS=Homo sapiens GN=CUTA PE=1 SV=2	23	3	113.9	97.6	93.3	97.0	84.3	102.7	74.7
O60906	Sphingomyelin phosphodiesterase 2 OS=Homo sapiens GN=SMPD2 PE=1 SV=2	18	8	68.2	92.9	139.4	192.0	173.7	78.0	39.4
O60911	Cathepsin L2 OS=Homo sapiens GN=CTSV PE=1 SV=2	29	8	54.5	82.4	182.7	204.8	153.6	45.3	25.1
O60925	Prefoldin subunit 1 OS=Homo sapiens GN=PFDN1 PE=1 SV=2	63	14	99.6	101.7	106.9	113.5	83.7	90.5	93.8
O60930	Ribonuclease H1 OS=Homo sapiens GN=RNASEH1 PE=1 SV=2	29	8	109.6	89.7	97.1	95.2	104.7	103.1	103.6
O60934	Nibrin OS=Homo sapiens GN=NBN PE=1 SV=1	49	31	137.0	118.1	124.0	85.9	100.9	79.7	102.9
O60942	mRNA-capping enzyme OS=Homo sapiens GN=RNGTT PE=1 SV=1	28	16	98.6	90.4	90.1	80.2	87.1	89.7	111.6
O75027	ATP-binding cassette sub-family B member 7, mitochondrial OS=Homo sapiens GN=ABCB7 PE=1 SV=2	34	29	234.5	219.6	103.2	25.7	11.5	6.8	3.9
O75037	Kinesin-like protein KIF21B OS=Homo sapiens GN=KIF21B PE=1 SV=2	25	28	111.3	117.9	109.6	131.7	94.5	113.8	125.8
O75044	SLIT-ROBO Rho GTPase-activating protein 2 OS=Homo sapiens GN=SRGAP2 PE=1 SV=2	32	32	69.9	83.9	97.6	100.0	97.2	102.3	121.7
O75054	Immunoglobulin superfamily member 3 OS=Homo sapiens GN=IGSF3 PE=2 SV=3	33	32	57.6	104.4	171.2	202.7	169.7	78.6	46.1
O75063	Glycosaminoglycan xylosylkinase OS=Homo sapiens GN=FAM20B PE=1 SV=1	33	13	55.4	98.0	179.4	185.8	125.5	80.1	52.9
O75083	WD repeat-containing protein 1 OS=Homo sapiens GN=WDR1 PE=1 SV=4	62	39	103.7	109.6	124.8	122.6	91.4	92.4	89.0
O75093	Slit homolog 1 protein OS=Homo sapiens GN=SLIT1 PE=2 SV=4	25	33	75.1	94.2	148.0	166.5	177.6	96.2	64.3
O75113	NEDD4-binding protein 1 OS=Homo sapiens GN=N4BP1 PE=1 SV=4	31	24	103.3	107.4	106.1	106.1	88.4	83.0	112.3
O75116	Rho-associated protein kinase 2 OS=Homo sapiens GN=ROCK2 PE=1 SV=4	35	48	103.5	105.9	120.5	103.9	88.4	75.9	104.6
O75122	CLIP-associating protein 2 OS=Homo sapiens GN=CLASP2 PE=1 SV=2	53	65	57.8	61.0	79.5	88.7	142.4	147.6	155.5
O75131	Copine-3 OS=Homo sapiens GN=CPNE3 PE=1 SV=1	46	22	113.1	104.2	109.1	114.5	86.1	81.8	88.6
O75143	Autophagy-related protein 13 OS=Homo sapiens GN=ATG13 PE=1 SV=1	16	7	144.1	119.2	82.7	154.3	93.6	96.6	94.5
O75146	Huntingtin-interacting protein 1-related protein OS=Homo sapiens GN=HIP1R PE=1 SV=2	43	42	97.6	122.4	163.6	148.6	92.0	54.4	58.3
O75150	E3 ubiquitin-protein ligase BRE1B OS=Homo sapiens GN=RNF40 PE=1 SV=4	54	73	70.4	61.9	72.9	87.1	132.3	152.3	120.8
O75152	Zinc finger CCCH domain-containing protein 11A OS=Homo sapiens GN=ZC3H11A PE=1 SV=3	63	62	43.8	40.9	47.4	64.4	138.1	163.3	210.3
O75153	Clustered mitochondria protein homolog OS=Homo sapiens GN=CLUH PE=1 SV=2	51	56	97.9	104.2	96.5	110.7	85.4	100.4	128.1
O75155	Cullin-associated NEDD8-dissociated protein 2 OS=Homo sapiens GN=CAND2 PE=1 SV=3	30	31	104.2	121.6	107.9	107.5	77.6	95.1	92.1
O75165	DnaJ homolog subfamily C member 13 OS=Homo sapiens GN=DNAJC13 PE=1 SV=5	42	97	31.6	51.8	90.2	139.7	171.2	144.6	127.3
O75170	Serine/threonine-protein phosphatase 6 regulatory subunit 2 OS=Homo sapiens GN=PPP6R2 PE=1 SV=2	40	26	111.0	109.5	101.5	139.4	87.8	97.6	121.0
O75175	CCR4-NOT transcription complex subunit 3 OS=Homo sapiens GN=CNOT3 PE=1 SV=1	35	33	39.4	47.6	64.4	104.3	153.8	151.3	125.8
O75179	Ankyrin repeat domain-containing protein 17 OS=Homo sapiens GN=ANKRD17 PE=1 SV=3	39	87	54.5	54.7	65.6	84.9	135.1	157.3	154.7
O75190	DnaJ homolog subfamily B member 6 OS=Homo sapiens GN=DNAJB6 PE=1 SV=2	32	10	94.1	84.5	65.8	82.8	96.2	96.1	111.2
O75191	Xylulose kinase OS=Homo sapiens GN=XYLB PE=1 SV=3	32	12	102.8	105.5	92.9	107.5	63.6	69.0	87.9
O75223	Gamma-glutamylcyclotransferase OS=Homo sapiens GN=GGCT PE=1 SV=1	68	18	107.3	105.9	99.7	106.2	79.5	77.9	102.5
O75306	NADH dehydrogenase [ubiquinone] iron-sulfur protein 2, mitochondrial OS=Homo sapiens GN=NDUFS2 PE=1 SV=2	49	21	257.7	188.6	106.4	23.3	15.2	8.5	6.0
O75312	Zinc finger protein ZPR1 OS=Homo sapiens GN=ZPR1 PE=1 SV=1	44	22	123.0	114.0	111.1	106.8	76.6	68.8	91.2
O75323	Protein NipSnap homolog 2 OS=Homo sapiens GN=GBAS PE=1 SV=1	43	19	261.3	218.5	111.4	22.8	10.7	5.4	3.7
O75330	Hyaluronan mediated motility receptor OS=Homo sapiens GN=HMMR PE=1 SV=2	62	54	56.4	53.6	58.1	70.7	120.7	153.6	155.0
O75340	Programmed cell death protein 6 OS=Homo sapiens GN=PDCD6 PE=1 SV=1	45	7	80.6	89.1	85.9	137.7	93.8	153.6	109.2
O75347	Tubulin-specific chaperone A OS=Homo sapiens GN=TBCA PE=1 SV=3	87	20	87.1	87.8	99.4	107.1	89.2	142.2	98.9
O75351	Vacuolar protein sorting-associated protein 4B OS=Homo sapiens GN=VPS4B PE=1 SV=2	50	26	108.4	112.1	111.9	112.3	80.7	76.4	94.6
O75367	Core histone macro-H2A.1 OS=Homo sapiens GN=H2AFY PE=1 SV=4	51	21	172.8	70.6	61.2	55.9	73.4	88.2	101.4
O75368	SH3 domain-binding glutamic acid-rich-like protein OS=Homo sapiens GN=SH3BGRL PE=1 SV=1	91	11	126.9	133.7	122.0	128.8	96.3	111.8	129.3
O75369	Filamin-B OS=Homo sapiens GN=FLNB PE=1 SV=2	71	180	102.0	117.3	151.0	142.7	89.3	69.1	64.4
O75376	Nuclear receptor corepressor 1 OS=Homo sapiens GN=NCOR1 PE=1 SV=2	36	69	87.7	88.9	83.5	90.1	83.4	102.6	150.8
O75381	Peroxisomal membrane protein PEX14 OS=Homo sapiens GN=PEX14 PE=1 SV=1	45	16	77.4	109.3	176.5	212.7	135.3	49.6	18.7
O75386	Tubby-related protein 3 OS=Homo sapiens GN=TULP3 PE=1 SV=2	24	13	70.0	105.8	153.0	189.6	130.6	70.4	46.3
O75390	Citrate synthase, mitochondrial OS=Homo sapiens GN=CS PE=1 SV=2	48	23	232.4	218.2	111.3	26.2	11.9	10.8	5.3
O75396	Vesicle-trafficking protein SEC22b OS=Homo sapiens GN=SEC22B PE=1 SV=4	56	15	68.5	94.2	159.8	183.8	152.8	89.3	46.8
O75400	Pre-mRNA-processing factor 40 homolog A OS=Homo sapiens GN=PRPF40A PE=1 SV=2	38	44	47.7	42.7	44.8	71.7	129.7	161.4	204.6
O75410	Transforming acidic coiled-coil-containing protein 1 OS=Homo sapiens GN=TACC1 PE=1 SV=2	59	48	92.8	115.4	174.9	193.6	118.4	49.1	25.9
O75427	Leucine-rich repeat and calponin homology domain-containing protein 4 OS=Homo sapiens GN=LRCH4 PE=1 SV=2	48	27	66.2	86.7	140.0	144.5	149.3	119.1	75.1
O75431	Metaxin-2 OS=Homo sapiens GN=MTX2 PE=1 SV=1	40	13	239.4	214.6	109.4	31.5	14.0	9.2	5.1
O75436	Vacuolar protein sorting-associated protein 26A OS=Homo sapiens GN=VPS26A PE=1 SV=2	40	13	100.3	100.8	107.0	124.2	91.1	82.1	89.2
O75439	Mitochondrial-processing peptidase subunit beta OS=Homo sapiens GN=PMPCB PE=1 SV=2	54	26	232.9	227.3	124.5	22.3	10.6	4.6	2.6
O75446	Histone deacetylase complex subunit SAP30 OS=Homo sapiens GN=SAP30 PE=1 SV=1	17	6	201.5	119.0	88.0	92.7	117.1	86.0	122.6
O75448	Mediator of RNA polymerase II transcription subunit 24 OS=Homo sapiens GN=MED24 PE=1 SV=1	29	23	58.7	51.6	61.5	101.6	167.4	217.8	149.8
O75449	Katanin p60 ATPase-containing subunit A1 OS=Homo sapiens GN=KATNA1 PE=1 SV=1	40	19	76.0	72.8	75.4	82.4	110.7	113.2	153.0
O75475	PC4 and SFRS1-interacting protein OS=Homo sapiens GN=PSIP1 PE=1 SV=1	66	36	186.8	85.6	71.6	60.3	67.6	67.7	74.0
O75477	Erlin-1 OS=Homo sapiens GN=ERLIN1 PE=1 SV=1	50	32	61.7	84.6	146.0	169.6	156.3	92.4	39.3
O75489	NADH dehydrogenase [ubiquinone] iron-sulfur protein 3, mitochondrial OS=Homo sapiens GN=NDUFS3 PE=1 SV=1	59	21	233.3	216.2	96.9	26.1	10.3	6.2	4.9
O75494	Serine/arginine-rich splicing factor 10 OS=Homo sapiens GN=SRSF10 PE=1 SV=1	47	19	36.3	30.4	38.6	60.9	120.3	201.1	190.7
O75503	Ceroid-lipofuscinosis neuronal protein 5 OS=Homo sapiens GN=CLN5 PE=1 SV=2	35	10	43.2	86.0	184.1	240.0	185.5	60.4	23.8
O75521	Enoyl-CoA delta isomerase 2, mitochondrial OS=Homo sapiens GN=ECI2 PE=1 SV=4	71	31	153.5	139.0	137.6	136.8	103.1	38.6	15.9
O75525	KH domain-containing, RNA-binding, signal transduction-associated protein 3 OS=Homo sapiens GN=KHDRBS3 PE=1 SV=1	33	13	50.4	32.4	44.8	63.8	135.6	203.6	189.0
O75531	Barrier-to-autointegration factor OS=Homo sapiens GN=BANF1 PE=1 SV=1	85	11	77.0	60.7	61.5	83.7	175.9	142.5	104.5
O75533	Splicing factor 3B subunit 1 OS=Homo sapiens GN=SF3B1 PE=1 SV=3	57	90	48.2	45.8	45.5	66.1	112.9	152.0	212.5
O75534	Cold shock domain-containing protein E1 OS=Homo sapiens GN=CSDE1 PE=1 SV=2	63	59	84.2	87.4	92.0	98.0	103.2	121.5	108.0
O75569	Interferon-inducible double-stranded RNA-dependent protein kinase activator A OS=Homo sapiens GN=PRKRA PE=1 SV=1	51	21	38.6	40.5	53.7	76.2	151.6	193.2	174.6
O75586	Mediator of RNA polymerase II transcription subunit 6 OS=Homo sapiens GN=MED6 PE=1 SV=2	29	9	72.0	61.7	72.1	89.9	158.6	203.7	143.7
O75592	E3 ubiquitin-protein ligase MYCBP2 OS=Homo sapiens GN=MYCBP2 PE=1 SV=3	26	107	47.6	48.3	54.3	61.4	101.4	131.4	203.1
O75607	Nucleoplasmin-3 OS=Homo sapiens GN=NPM3 PE=1 SV=3	48	7	60.1	59.6	68.9	81.4	117.3	138.6	144.6
O75608	Acyl-protein thioesterase 1 OS=Homo sapiens GN=LYPLA1 PE=1 SV=1	26	8	155.5	152.0	120.1	86.8	60.7	51.1	57.4
O75616	GTPase Era, mitochondrial OS=Homo sapiens GN=ERAL1 PE=1 SV=2	30	11	280.5	205.8	86.0	21.0	12.4	12.3	13.7
O75643	U5 small nuclear ribonucleoprotein 200 kDa helicase OS=Homo sapiens GN=SNRNP200 PE=1 SV=2	53	129	46.1	47.0	50.6	70.3	116.5	170.5	195.8
O75663	TIP41-like protein OS=Homo sapiens GN=TIPRL PE=1 SV=2	52	16	106.0	103.2	121.4	106.0	96.4	111.8	90.4
O75683	Surfeit locus protein 6 OS=Homo sapiens GN=SURF6 PE=1 SV=3	47	25	58.9	42.5	51.7	63.0	129.2	153.6	205.9
O75691	Small subunit processome component 20 homolog OS=Homo sapiens GN=UTP20 PE=1 SV=3	20	54	69.8	48.2	53.2	64.7	117.2	149.3	199.6
O75694	Nuclear pore complex protein Nup155 OS=Homo sapiens GN=NUP155 PE=1 SV=1	31	38	120.7	101.3	130.1	151.5	115.4	61.1	44.6
O75695	Protein XRP2 OS=Homo sapiens GN=RP2 PE=1 SV=4	43	18	59.8	94.9	177.6	189.1	145.5	65.4	37.3
O75717	WD repeat and HMG-box DNA-binding protein 1 OS=Homo sapiens GN=WDHD1 PE=1 SV=1	51	51	98.7	94.9	89.4	92.0	77.0	76.0	131.3
O75746	Calcium-binding mitochondrial carrier protein Aralar1 OS=Homo sapiens GN=SLC25A12 PE=1 SV=2	40	27	233.1	227.7	113.6	26.5	11.7	6.9	2.7
O75781	Paralemmin-1 OS=Homo sapiens GN=PALM PE=1 SV=2	49	25	76.7	107.8	180.0	177.4	134.7	42.2	24.1
O75787	Renin receptor OS=Homo sapiens GN=ATP6AP2 PE=1 SV=2	38	13	71.1	86.0	129.9	179.7	202.9	115.8	40.5
O75791	GRB2-related adapter protein 2 OS=Homo sapiens GN=GRAP2 PE=1 SV=1	64	15	114.5	102.5	106.1	123.3	79.6	74.8	92.6
O75792	Ribonuclease H2 subunit A OS=Homo sapiens GN=RNASEH2A PE=1 SV=2	55	21	87.4	86.4	90.9	87.8	100.7	107.6	108.4
O75794	Cell division cycle protein 123 homolog OS=Homo sapiens GN=CDC123 PE=1 SV=1	34	12	153.6	149.5	111.3	107.6	69.5	87.9	84.0
O75818	Ribonuclease P protein subunit p40 OS=Homo sapiens GN=RPP40 PE=1 SV=3	28	8	49.0	58.3	68.8	80.7	127.5	152.1	168.1
O75821	Eukaryotic translation initiation factor 3 subunit G OS=Homo sapiens GN=EIF3G PE=1 SV=2	60	27	75.6	80.7	87.6	88.3	89.7	91.7	145.1
O75822	Eukaryotic translation initiation factor 3 subunit J OS=Homo sapiens GN=EIF3J PE=1 SV=2	48	23	74.1	79.5	73.5	84.3	91.7	110.7	152.7
O75832	26S proteasome non-ATPase regulatory subunit 10 OS=Homo sapiens GN=PSMD10 PE=1 SV=1	41	11	86.6	85.1	90.9	99.1	84.9	108.6	150.9
O75844	CAAX prenyl protease 1 homolog OS=Homo sapiens GN=ZMPSTE24 PE=1 SV=2	21	14	70.3	93.3	140.9	175.6	152.7	84.5	41.9
O75874	Isocitrate dehydrogenase [NADP] cytoplasmic OS=Homo sapiens GN=IDH1 PE=1 SV=2	65	34	87.2	104.9	104.7	108.8	75.2	82.4	92.8
O75879	Glutamyl-tRNA(Gln) amidotransferase subunit B, mitochondrial OS=Homo sapiens GN=GATB PE=1 SV=1	41	22	256.2	212.0	98.2	26.4	12.2	10.7	8.7
O75880	Protein SCO1 homolog, mitochondrial OS=Homo sapiens GN=SCO1 PE=1 SV=1	36	10	242.6	206.0	103.5	41.8	27.9	33.9	27.9
O75882	Attractin OS=Homo sapiens GN=ATRN PE=1 SV=2	16	21	49.1	75.9	169.0	171.0	190.2	86.3	54.9
O75886	Signal transducing adapter molecule 2 OS=Homo sapiens GN=STAM2 PE=1 SV=1	26	13	139.0	128.0	149.4	141.5	96.3	74.4	91.5
O75909	Cyclin-K OS=Homo sapiens GN=CCNK PE=1 SV=2	26	12	48.5	47.2	52.2	73.1	120.6	133.1	173.0
O75915	PRA1 family protein 3 OS=Homo sapiens GN=ARL6IP5 PE=1 SV=1	32	7	79.8	82.9	141.4	172.3	183.2	78.8	37.3
O75934	Pre-mRNA-splicing factor SPF27 OS=Homo sapiens GN=BCAS2 PE=1 SV=1	79	21	41.7	37.5	53.0	68.3	142.4	178.0	180.0
O75935	Dynactin subunit 3 OS=Homo sapiens GN=DCTN3 PE=1 SV=1	52	12	94.5	116.7	103.6	103.9	71.0	69.9	97.3
O75937	DnaJ homolog subfamily C member 8 OS=Homo sapiens GN=DNAJC8 PE=1 SV=2	53	26	56.7	47.7	57.5	78.3	112.5	163.0	164.3
O75940	Survival of motor neuron-related-splicing factor 30 OS=Homo sapiens GN=SMNDC1 PE=1 SV=1	54	11	57.8	51.2	58.6	65.7	120.1	131.8	181.1
O75947	ATP synthase subunit d, mitochondrial OS=Homo sapiens GN=ATP5H PE=1 SV=3	80	18	287.1	196.0	84.1	22.0	11.2	6.5	3.5
O75955	Flotillin-1 OS=Homo sapiens GN=FLOT1 PE=1 SV=3	73	39	61.6	108.1	190.2	210.0	142.3	59.5	35.5
O75976	Carboxypeptidase D OS=Homo sapiens GN=CPD PE=1 SV=2	32	41	53.4	71.3	116.4	166.1	167.7	123.6	94.3
O75995	SAM and SH3 domain-containing protein 3 OS=Homo sapiens GN=SASH3 PE=1 SV=2	57	12	83.6	86.9	96.5	91.9	94.7	117.8	111.2
O76003	Glutaredoxin-3 OS=Homo sapiens GN=GLRX3 PE=1 SV=2	41	21	109.9	111.2	107.1	110.8	75.2	87.2	91.8
O76021	Ribosomal L1 domain-containing protein 1 OS=Homo sapiens GN=RSL1D1 PE=1 SV=3	60	52	79.2	40.6	44.5	55.7	107.1	110.7	183.2
O76024	Wolframin OS=Homo sapiens GN=WFS1 PE=1 SV=2	27	23	70.8	78.0	148.3	189.2	168.0	95.2	42.7
O76031	ATP-dependent Clp protease ATP-binding subunit clpX-like, mitochondrial OS=Homo sapiens GN=CLPX PE=1 SV=2	62	46	260.4	218.8	96.0	24.8	14.1	9.9	7.9
O76071	Probable cytosolic iron-sulfur protein assembly protein CIAO1 OS=Homo sapiens GN=CIAO1 PE=1 SV=1	36	10	89.2	111.4	91.5	139.5	85.0	100.8	97.9
O76094	Signal recognition particle subunit SRP72 OS=Homo sapiens GN=SRP72 PE=1 SV=3	65	53	101.2	101.9	118.9	142.3	107.6	73.7	87.6
O76095	Protein JTB OS=Homo sapiens GN=JTB PE=1 SV=1	21	5	35.3	88.1	190.0	193.2	191.6	81.3	58.0
O94762	ATP-dependent DNA helicase Q5 OS=Homo sapiens GN=RECQL5 PE=1 SV=2	32	27	71.7	54.8	66.7	107.1	160.2	196.0	151.7
O94763	Unconventional prefoldin RPB5 interactor 1 OS=Homo sapiens GN=URI1 PE=1 SV=3	38	25	49.1	46.3	63.2	92.6	134.5	169.8	141.4
O94766	Galactosylgalactosylxylosylprotein 3-beta-glucuronosyltransferase 3 OS=Homo sapiens GN=B3GAT3 PE=1 SV=2	41	14	83.8	105.1	140.2	146.1	123.7	82.3	65.0
O94776	Metastasis-associated protein MTA2 OS=Homo sapiens GN=MTA2 PE=1 SV=1	61	46	140.1	90.0	83.7	72.5	66.5	76.6	109.9
O94804	Serine/threonine-protein kinase 10 OS=Homo sapiens GN=STK10 PE=1 SV=1	38	39	89.5	86.1	102.1	112.3	115.7	109.2	135.2
O94819	Kelch repeat and BTB domain-containing protein 11 OS=Homo sapiens GN=KBTBD11 PE=1 SV=1	39	21	111.4	101.3	119.6	112.3	130.3	130.3	141.9
O94822	E3 ubiquitin-protein ligase listerin OS=Homo sapiens GN=LTN1 PE=1 SV=6	13	21	51.6	65.7	76.9	155.5	86.2	213.8	133.1
O94826	Mitochondrial import receptor subunit TOM70 OS=Homo sapiens GN=TOMM70A PE=1 SV=1	66	48	229.5	205.1	109.8	36.6	20.1	13.0	8.7
O94832	Unconventional myosin-Id OS=Homo sapiens GN=MYO1D PE=1 SV=2	42	46	77.3	104.1	167.0	188.6	127.1	53.7	24.6
O94842	TOX high mobility group box family member 4 OS=Homo sapiens GN=TOX4 PE=1 SV=1	33	15	141.3	76.2	79.9	76.7	93.6	81.7	112.5
O94855	Protein transport protein Sec24D OS=Homo sapiens GN=SEC24D PE=1 SV=2	25	25	103.3	137.9	150.7	128.2	80.3	58.0	66.5
O94868	F-BAR and double SH3 domains protein 2 OS=Homo sapiens GN=FCHSD2 PE=1 SV=3	35	26	96.8	122.4	151.2	182.7	98.0	68.5	55.5
O94874	E3 UFM1-protein ligase 1 OS=Homo sapiens GN=UFL1 PE=1 SV=2	56	57	70.7	92.6	141.5	186.7	161.5	80.5	44.4
O94887	FERM, RhoGEF and pleckstrin domain-containing protein 2 OS=Homo sapiens GN=FARP2 PE=1 SV=3	18	14	73.6	116.5	169.6	144.1	103.8	59.5	44.1
O94888	UBX domain-containing protein 7 OS=Homo sapiens GN=UBXN7 PE=1 SV=2	44	20	102.7	105.8	86.7	101.3	75.3	86.1	92.8
O94901	SUN domain-containing protein 1 OS=Homo sapiens GN=SUN1 PE=1 SV=3	33	23	133.2	127.9	173.7	180.4	149.1	46.7	18.6
O94903	Proline synthase co-transcribed bacterial homolog protein OS=Homo sapiens GN=PROSC PE=1 SV=1	61	16	143.7	122.2	102.7	106.8	63.2	73.4	68.7
O94905	Erlin-2 OS=Homo sapiens GN=ERLIN2 PE=1 SV=1	64	34	65.4	87.8	149.3	166.1	170.5	83.0	38.9
O94906	Pre-mRNA-processing factor 6 OS=Homo sapiens GN=PRPF6 PE=1 SV=1	58	72	50.4	48.9	54.6	76.5	129.1	182.9	173.9
O94913	Pre-mRNA cleavage complex 2 protein Pcf11 OS=Homo sapiens GN=PCF11 PE=1 SV=3	40	55	62.6	51.9	54.4	83.9	129.3	154.3	168.5
O94915	Protein furry homolog-like OS=Homo sapiens GN=FRYL PE=1 SV=2	21	53	63.9	86.6	113.3	115.4	111.8	98.5	130.3
O94919	Endonuclease domain-containing 1 protein OS=Homo sapiens GN=ENDOD1 PE=1 SV=2	43	19	58.0	78.6	136.0	170.7	183.6	108.5	67.2
O94925	Glutaminase kidney isoform, mitochondrial OS=Homo sapiens GN=GLS PE=1 SV=1	45	29	248.9	222.5	104.2	23.3	8.0	5.9	3.2
O94927	HAUS augmin-like complex subunit 5 OS=Homo sapiens GN=HAUS5 PE=1 SV=2	37	22	119.8	127.7	105.3	93.4	91.5	104.2	145.9
O94966	Ubiquitin carboxyl-terminal hydrolase 19 OS=Homo sapiens GN=USP19 PE=1 SV=2	29	23	93.6	112.2	123.7	138.0	136.9	80.8	98.3
O94973	AP-2 complex subunit alpha-2 OS=Homo sapiens GN=AP2A2 PE=1 SV=2	49	52	64.0	90.0	139.4	141.7	112.3	78.4	105.5
O94979	Protein transport protein Sec31A OS=Homo sapiens GN=SEC31A PE=1 SV=3	26	33	100.2	100.7	100.5	100.8	78.5	98.4	121.8
O94986	Centrosomal protein of 152 kDa OS=Homo sapiens GN=CEP152 PE=1 SV=4	30	47	213.8	210.3	103.7	35.1	24.3	25.6	23.9
O94992	Protein HEXIM1 OS=Homo sapiens GN=HEXIM1 PE=1 SV=1	44	14	83.7	82.8	91.8	109.4	89.6	112.9	130.3
O95067	G2/mitotic-specific cyclin-B2 OS=Homo sapiens GN=CCNB2 PE=1 SV=1	48	22	76.4	82.3	106.4	106.4	121.9	95.2	93.4
O95071	E3 ubiquitin-protein ligase UBR5 OS=Homo sapiens GN=UBR5 PE=1 SV=2	30	68	96.1	97.3	87.7	89.2	70.1	82.0	156.0
O95104	Splicing factor, arginine/serine-rich 15 OS=Homo sapiens GN=SCAF4 PE=1 SV=3	23	21	48.5	34.9	46.7	61.8	150.8	204.1	160.8
O95140	Mitofusin-2 OS=Homo sapiens GN=MFN2 PE=1 SV=3	40	31	217.4	220.1	120.0	43.9	27.2	17.9	15.4
O95149	Snurportin-1 OS=Homo sapiens GN=SNUPN PE=1 SV=1	16	6	125.2	137.8	128.5	110.8	79.1	80.6	98.1
O95155	Ubiquitin conjugation factor E4 B OS=Homo sapiens GN=UBE4B PE=1 SV=1	25	27	210.8	177.5	92.8	49.5	31.4	21.2	24.1
O95159	Zinc finger protein-like 1 OS=Homo sapiens GN=ZFPL1 PE=1 SV=2	35	7	56.7	103.8	142.1	143.0	119.3	95.9	78.1
O95163	Elongator complex protein 1 OS=Homo sapiens GN=IKBKAP PE=1 SV=3	35	35	98.1	99.0	98.4	94.9	67.4	81.8	131.2
O95182	NADH dehydrogenase [ubiquinone] 1 alpha subcomplex subunit 7 OS=Homo sapiens GN=NDUFA7 PE=1 SV=3	73	12	246.6	215.8	113.0	28.3	15.3	8.2	6.2
O95183	Vesicle-associated membrane protein 5 OS=Homo sapiens GN=VAMP5 PE=1 SV=1	49	7	63.6	103.7	192.4	204.7	180.2	80.5	51.3
O95197	Reticulon-3 OS=Homo sapiens GN=RTN3 PE=1 SV=2	27	26	56.3	67.8	112.4	147.5	162.7	155.2	67.1
O95202	LETM1 and EF-hand domain-containing protein 1, mitochondrial OS=Homo sapiens GN=LETM1 PE=1 SV=1	52	52	235.0	207.5	108.3	30.4	16.8	12.8	14.0
O95218	Zinc finger Ran-binding domain-containing protein 2 OS=Homo sapiens GN=ZRANB2 PE=1 SV=2	49	16	87.1	94.0	103.8	116.2	77.1	54.7	118.6
O95232	Luc7-like protein 3 OS=Homo sapiens GN=LUC7L3 PE=1 SV=2	41	24	29.4	31.0	36.5	77.3	133.3	181.3	187.6
O95235	Kinesin-like protein KIF20A OS=Homo sapiens GN=KIF20A PE=1 SV=1	43	26	127.4	128.1	115.1	70.2	56.5	57.0	76.2
O95239	Chromosome-associated kinesin KIF4A OS=Homo sapiens GN=KIF4A PE=1 SV=3	52	67	132.1	115.5	104.1	70.3	73.8	79.8	91.9
O95248	Myotubularin-related protein 5 OS=Homo sapiens GN=SBF1 PE=1 SV=3	34	54	77.3	88.5	110.1	117.8	114.3	96.5	116.5
O95249	Golgi SNAP receptor complex member 1 OS=Homo sapiens GN=GOSR1 PE=1 SV=1	69	20	60.4	88.7	156.5	170.7	127.0	98.8	58.7
O95251	Histone acetyltransferase KAT7 OS=Homo sapiens GN=KAT7 PE=1 SV=1	23	15	153.0	100.5	100.7	84.0	66.8	67.9	83.1
O95292	Vesicle-associated membrane protein-associated protein B/C OS=Homo sapiens GN=VAPB PE=1 SV=3	68	21	76.5	94.1	140.5	158.8	163.6	79.2	42.9
O95295	SNARE-associated protein Snapin OS=Homo sapiens GN=SNAPIN PE=1 SV=1	55	14	63.1	72.2	111.4	154.5	152.8	91.1	66.1
O95297	Myelin protein zero-like protein 1 OS=Homo sapiens GN=MPZL1 PE=1 SV=1	22	6	65.0	105.2	190.7	214.6	156.4	75.4	39.3
O95299	NADH dehydrogenase [ubiquinone] 1 alpha subcomplex subunit 10, mitochondrial OS=Homo sapiens GN=NDUFA10 PE=1 SV=1	49	19	221.5	229.0	113.2	30.5	15.7	11.9	13.3
O95319	CUGBP Elav-like family member 2 OS=Homo sapiens GN=CELF2 PE=1 SV=1	49	27	47.7	35.9	48.7	68.5	138.3	167.9	210.1
O95336	6-phosphogluconolactonase OS=Homo sapiens GN=PGLS PE=1 SV=2	66	13	102.2	105.0	109.9	111.4	85.2	94.6	91.9
O95347	Structural maintenance of chromosomes protein 2 OS=Homo sapiens GN=SMC2 PE=1 SV=2	79	128	68.4	64.4	67.2	75.7	102.9	129.3	159.8
O95372	Acyl-protein thioesterase 2 OS=Homo sapiens GN=LYPLA2 PE=1 SV=1	54	12	102.4	95.3	117.0	110.1	92.4	93.3	81.6
O95373	Importin-7 OS=Homo sapiens GN=IPO7 PE=1 SV=1	20	21	107.2	106.4	97.1	114.3	85.8	98.2	122.9
O95376	E3 ubiquitin-protein ligase ARIH2 OS=Homo sapiens GN=ARIH2 PE=1 SV=1	31	12	102.3	107.9	115.6	100.3	81.0	92.6	98.2
O95379	Tumor necrosis factor alpha-induced protein 8 OS=Homo sapiens GN=TNFAIP8 PE=1 SV=1	33	7	99.9	106.3	117.5	122.3	97.7	83.4	86.4
O95391	Pre-mRNA-splicing factor SLU7 OS=Homo sapiens GN=SLU7 PE=1 SV=2	37	22	40.4	40.6	40.4	56.6	123.9	152.8	234.2
O95394	Phosphoacetylglucosamine mutase OS=Homo sapiens GN=PGM3 PE=1 SV=1	30	15	96.3	105.1	116.4	108.2	88.7	90.0	99.3
O95400	CD2 antigen cytoplasmic tail-binding protein 2 OS=Homo sapiens GN=CD2BP2 PE=1 SV=1	40	13	51.0	49.8	66.3	81.4	156.2	188.8	147.1
O95402	Mediator of RNA polymerase II transcription subunit 26 OS=Homo sapiens GN=MED26 PE=1 SV=2	36	18	34.7	37.5	57.5	75.2	151.6	181.3	182.7
O95425	Supervillin OS=Homo sapiens GN=SVIL PE=1 SV=2	28	56	81.5	109.6	165.1	168.5	102.5	52.9	60.5
O95433	Activator of 90 kDa heat shock protein ATPase homolog 1 OS=Homo sapiens GN=AHSA1 PE=1 SV=1	70	28	112.8	108.1	102.5	108.0	77.3	88.5	92.6
O95453	Poly(A)-specific ribonuclease PARN OS=Homo sapiens GN=PARN PE=1 SV=1	38	28	74.5	77.7	77.2	70.7	78.3	95.6	167.4
O95456	Proteasome assembly chaperone 1 OS=Homo sapiens GN=PSMG1 PE=1 SV=1	32	11	85.7	92.7	88.7	110.1	72.1	78.2	116.2
O95466	Formin-like protein 1 OS=Homo sapiens GN=FMNL1 PE=1 SV=3	41	68	74.5	99.2	162.5	164.5	136.7	67.6	54.6
O95470	Sphingosine-1-phosphate lyase 1 OS=Homo sapiens GN=SGPL1 PE=1 SV=3	49	29	57.7	84.6	137.4	218.3	166.4	89.9	33.0
O95479	GDH/6PGL endoplasmic bifunctional protein OS=Homo sapiens GN=H6PD PE=1 SV=2	40	31	79.4	105.6	166.1	197.1	177.3	96.8	42.7
O95486	Protein transport protein Sec24A OS=Homo sapiens GN=SEC24A PE=1 SV=2	24	21	95.1	107.5	127.5	139.1	86.8	83.1	87.3
O95487	Protein transport protein Sec24B OS=Homo sapiens GN=SEC24B PE=1 SV=2	28	27	79.4	100.6	137.6	137.7	109.4	95.1	76.5
O95551	Tyrosyl-DNA phosphodiesterase 2 OS=Homo sapiens GN=TDP2 PE=1 SV=1	30	12	120.9	120.3	109.5	78.7	60.2	73.8	88.0
O95562	Vesicle transport protein SFT2B OS=Homo sapiens GN=SFT2D2 PE=1 SV=1	18	4	47.9	69.4	112.9	130.8	155.9	113.7	117.9
O95571	Persulfide dioxygenase ETHE1, mitochondrial OS=Homo sapiens GN=ETHE1 PE=1 SV=2	53	11	240.9	209.7	105.9	36.5	17.4	14.2	17.1
O95573	Long-chain-fatty-acid--CoA ligase 3 OS=Homo sapiens GN=ACSL3 PE=1 SV=3	56	38	60.6	82.6	140.4	184.5	169.6	88.8	39.5
O95602	DNA-directed RNA polymerase I subunit RPA1 OS=Homo sapiens GN=POLR1A PE=1 SV=2	39	54	105.3	95.2	103.4	87.6	103.4	98.4	99.3
O95613	Pericentrin OS=Homo sapiens GN=PCNT PE=1 SV=4	37	117	164.7	153.9	90.0	49.5	50.5	52.6	75.2
O95628	CCR4-NOT transcription complex subunit 4 OS=Homo sapiens GN=CNOT4 PE=1 SV=3	29	15	67.5	64.4	80.6	131.9	132.2	150.0	123.2
O95630	STAM-binding protein OS=Homo sapiens GN=STAMBP PE=1 SV=1	47	23	107.3	113.8	123.7	115.4	94.6	70.2	71.3
O95639	Cleavage and polyadenylation specificity factor subunit 4 OS=Homo sapiens GN=CPSF4 PE=1 SV=1	56	13	45.5	41.7	48.3	68.3	149.7	139.8	205.5
O95671	N-acetylserotonin O-methyltransferase-like protein OS=Homo sapiens GN=ASMTL PE=1 SV=3	32	24	147.1	148.0	114.0	94.1	59.1	51.9	85.0
O95674	Phosphatidate cytidylyltransferase 2 OS=Homo sapiens GN=CDS2 PE=1 SV=1	26	11	97.3	109.9	122.0	142.2	143.6	65.4	26.2
O95684	FGFR1 oncogene partner OS=Homo sapiens GN=FGFR1OP PE=1 SV=1	45	19	125.6	119.9	88.6	68.1	78.9	72.9	108.1
O95714	E3 ubiquitin-protein ligase HERC2 OS=Homo sapiens GN=HERC2 PE=1 SV=2	26	113	62.1	77.9	105.5	137.2	128.2	92.7	106.6
O95716	Ras-related protein Rab-3D OS=Homo sapiens GN=RAB3D PE=1 SV=1	63	19	78.6	115.8	145.9	154.1	128.1	66.9	43.4
O95721	Synaptosomal-associated protein 29 OS=Homo sapiens GN=SNAP29 PE=1 SV=1	83	26	84.6	98.2	144.7	145.5	128.1	74.1	63.7
O95747	Serine/threonine-protein kinase OSR1 OS=Homo sapiens GN=OXSR1 PE=1 SV=1	43	20	101.5	113.1	106.9	111.4	79.5	101.0	110.7
O95757	Heat shock 70 kDa protein 4L OS=Homo sapiens GN=HSPA4L PE=1 SV=3	70	59	95.9	100.0	113.3	108.7	78.1	82.7	95.3
O95758	Polypyrimidine tract-binding protein 3 OS=Homo sapiens GN=PTBP3 PE=1 SV=2	30	17	33.5	32.3	29.0	110.9	128.3	185.0	200.1
O95777	U6 snRNA-associated Sm-like protein LSm8 OS=Homo sapiens GN=LSM8 PE=1 SV=3	69	6	81.6	69.5	68.0	101.5	101.6	166.6	165.0
O95782	AP-2 complex subunit alpha-1 OS=Homo sapiens GN=AP2A1 PE=1 SV=3	63	66	63.2	91.3	143.7	151.7	112.0	78.7	86.1
O95786	Probable ATP-dependent RNA helicase DDX58 OS=Homo sapiens GN=DDX58 PE=1 SV=2	19	17	116.2	98.0	107.7	87.1	76.7	78.5	96.8
O95793	Double-stranded RNA-binding protein Staufen homolog 1 OS=Homo sapiens GN=STAU1 PE=1 SV=2	62	41	41.4	40.1	55.3	73.3	147.8	165.7	175.0
O95801	Tetratricopeptide repeat protein 4 OS=Homo sapiens GN=TTC4 PE=1 SV=3	38	14	117.1	112.6	107.0	104.5	80.2	89.3	85.3
O95816	BAG family molecular chaperone regulator 2 OS=Homo sapiens GN=BAG2 PE=1 SV=1	71	16	69.1	79.2	107.5	126.0	137.1	100.3	100.2
O95817	BAG family molecular chaperone regulator 3 OS=Homo sapiens GN=BAG3 PE=1 SV=3	58	24	90.4	107.6	96.2	117.5	88.5	99.5	89.3
O95819	Mitogen-activated protein kinase kinase kinase kinase 4 OS=Homo sapiens GN=MAP4K4 PE=1 SV=2	50	66	62.7	81.4	121.3	146.7	135.1	98.6	87.9
O95831	Apoptosis-inducing factor 1, mitochondrial OS=Homo sapiens GN=AIFM1 PE=1 SV=1	54	38	248.8	202.3	102.3	26.0	12.4	10.7	6.6
O95834	Echinoderm microtubule-associated protein-like 2 OS=Homo sapiens GN=EML2 PE=1 SV=1	29	15	123.1	122.0	107.6	97.1	77.1	79.0	89.8
O95861	3'(2'),5'-bisphosphate nucleotidase 1 OS=Homo sapiens GN=BPNT1 PE=1 SV=1	63	22	113.8	99.1	90.3	110.9	77.9	114.8	94.6
O95864	Fatty acid desaturase 2 OS=Homo sapiens GN=FADS2 PE=1 SV=1	25	11	65.0	81.0	124.2	204.7	192.4	102.8	42.7
O95865	N(G),N(G)-dimethylarginine dimethylaminohydrolase 2 OS=Homo sapiens GN=DDAH2 PE=1 SV=1	64	17	81.9	105.7	139.7	157.7	120.9	74.6	55.1
O95870	Abhydrolase domain-containing protein 16A OS=Homo sapiens GN=ABHD16A PE=1 SV=3	47	28	84.8	106.4	158.5	179.3	170.4	55.3	34.2
O95881	Thioredoxin domain-containing protein 12 OS=Homo sapiens GN=TXNDC12 PE=1 SV=1	42	9	74.0	89.2	142.7	194.8	183.1	83.9	31.4
O95926	Pre-mRNA-splicing factor SYF2 OS=Homo sapiens GN=SYF2 PE=1 SV=1	44	13	42.1	28.9	36.8	53.6	109.5	200.3	213.8
O95983	Methyl-CpG-binding domain protein 3 OS=Homo sapiens GN=MBD3 PE=1 SV=1	46	13	158.4	91.9	92.1	68.1	72.9	70.7	130.0
O95985	DNA topoisomerase 3-beta-1 OS=Homo sapiens GN=TOP3B PE=1 SV=1	43	31	40.6	45.6	59.8	77.8	146.2	176.2	182.2
O96000	NADH dehydrogenase [ubiquinone] 1 beta subcomplex subunit 10 OS=Homo sapiens GN=NDUFB10 PE=1 SV=3	59	15	234.7	199.1	121.6	31.9	15.8	11.9	7.8
O96005	Cleft lip and palate transmembrane protein 1 OS=Homo sapiens GN=CLPTM1 PE=1 SV=1	34	20	75.3	94.2	141.5	176.4	174.4	76.2	46.3
O96008	Mitochondrial import receptor subunit TOM40 homolog OS=Homo sapiens GN=TOMM40 PE=1 SV=1	50	16	230.5	184.8	98.2	30.4	15.6	8.6	4.5
O96011	Peroxisomal membrane protein 11B OS=Homo sapiens GN=PEX11B PE=1 SV=1	54	13	69.9	104.7	174.9	227.1	139.7	47.9	19.9
O96013	Serine/threonine-protein kinase PAK 4 OS=Homo sapiens GN=PAK4 PE=1 SV=1	54	25	140.0	114.4	77.8	66.6	80.8	88.3	87.4
O96017	Serine/threonine-protein kinase Chk2 OS=Homo sapiens GN=CHEK2 PE=1 SV=1	27	12	113.4	159.1	75.0	82.2	76.6	88.2	111.4
O96019	Actin-like protein 6A OS=Homo sapiens GN=ACTL6A PE=1 SV=1	47	20	153.2	106.4	99.7	94.6	79.7	78.8	93.3
P00167	Cytochrome b5 OS=Homo sapiens GN=CYB5A PE=1 SV=2	47	6	69.4	75.0	125.5	153.6	188.0	142.2	33.4
P00338	L-lactate dehydrogenase A chain OS=Homo sapiens GN=LDHA PE=1 SV=2	67	29	111.4	96.8	91.8	109.4	84.1	106.9	96.2
P00367	Glutamate dehydrogenase 1, mitochondrial OS=Homo sapiens GN=GLUD1 PE=1 SV=2	57	41	246.5	219.9	110.0	24.5	13.8	9.8	3.5
P00374	Dihydrofolate reductase OS=Homo sapiens GN=DHFR PE=1 SV=2	70	16	113.7	116.7	107.2	97.4	73.9	89.6	96.4
P00387	NADH-cytochrome b5 reductase 3 OS=Homo sapiens GN=CYB5R3 PE=1 SV=3	67	18	86.6	86.9	111.3	139.5	157.7	126.2	37.6
P00390	Glutathione reductase, mitochondrial OS=Homo sapiens GN=GSR PE=1 SV=2	47	21	140.8	151.5	108.2	82.3	54.5	61.6	62.1
P00403	Cytochrome c oxidase subunit 2 OS=Homo sapiens GN=MT-CO2 PE=1 SV=1	31	7	260.1	214.2	104.5	25.3	10.1	6.0	3.7
P00441	Superoxide dismutase [Cu-Zn] OS=Homo sapiens GN=SOD1 PE=1 SV=2	60	17	102.7	103.5	118.1	107.0	84.6	95.1	85.3
P00491	Purine nucleoside phosphorylase OS=Homo sapiens GN=PNP PE=1 SV=2	70	18	81.0	108.0	102.8	113.0	74.8	121.7	108.9
P00492	Hypoxanthine-guanine phosphoribosyltransferase OS=Homo sapiens GN=HPRT1 PE=1 SV=2	63	12	108.0	117.3	104.6	101.9	73.4	80.6	90.0
P00505	Aspartate aminotransferase, mitochondrial OS=Homo sapiens GN=GOT2 PE=1 SV=3	60	34	246.3	209.0	96.3	26.6	12.4	11.3	7.6
P00558	Phosphoglycerate kinase 1 OS=Homo sapiens GN=PGK1 PE=1 SV=3	87	50	93.3	100.7	104.3	110.9	85.6	107.5	95.9
P00734	Prothrombin OS=Homo sapiens GN=F2 PE=1 SV=2	5	4	165.5	196.9	147.1	60.5	43.1	21.4	18.9
P00761	Trypsin OS=Sus scrofa OX=9823 PE=1 SV=1	32	5	68.6	89.0	126.4	97.8	80.1	122.7	117.0
P00813	Adenosine deaminase OS=Homo sapiens GN=ADA PE=1 SV=3	69	31	87.2	93.5	95.7	118.7	87.3	138.8	98.7
P00966	Argininosuccinate synthase OS=Homo sapiens GN=ASS1 PE=1 SV=2	35	21	107.6	101.9	104.1	99.6	74.5	94.5	113.7
P01112	GTPase HRas OS=Homo sapiens GN=HRAS PE=1 SV=1	83	17	64.7	93.4	172.0	181.2	148.5	71.0	38.7
P01116	GTPase KRas OS=Homo sapiens GN=KRAS PE=1 SV=1	70	13	74.0	111.9	179.8	177.7	165.4	67.3	39.9
P01130	Low-density lipoprotein receptor OS=Homo sapiens GN=LDLR PE=1 SV=1	28	20	61.2	92.0	136.9	161.1	162.4	86.7	58.3
P01137	Transforming growth factor beta-1 OS=Homo sapiens GN=TGFB1 PE=1 SV=2	27	11	60.5	89.3	137.3	178.7	155.6	75.2	36.8
P01733	T-cell receptor beta chain V region YT35 OS=Homo sapiens GN=TRBV12-3 PE=1 SV=1	15	2	55.8	83.2	164.8	207.4	175.0	88.3	35.2
P01737	T-cell receptor alpha chain V region PY14 OS=Homo sapiens PE=1 SV=1	21	4	59.9	65.6	142.1	183.5	123.6	64.2	40.1
P01889	HLA class I histocompatibility antigen, B-7 alpha chain OS=Homo sapiens GN=HLA-B PE=1 SV=3	60	31	61.5	79.8	159.5	189.6	195.9	90.3	33.2
P02649	Apolipoprotein E OS=Homo sapiens GN=APOE PE=1 SV=1	12	4	209.8	155.5	110.0	122.7	85.6	66.5	38.3
P02686	Myelin basic protein OS=Homo sapiens GN=MBP PE=1 SV=3	38	9	95.5	107.0	149.0	165.5	129.4	53.0	37.6
P02765	Alpha-2-HS-glycoprotein OS=Homo sapiens GN=AHSG PE=1 SV=1	7	4	114.4	110.7	126.7	94.5	106.7	79.1	60.8
P02769	Serum albumin OS=Bos taurus OX=9913 GN=ALB PE=1 SV=4	70	49	94.5	95.9	119.3	120.7	110.7	98.5	73.6
P02786	Transferrin receptor protein 1 OS=Homo sapiens GN=TFRC PE=1 SV=2	64	65	46.0	59.5	96.8	135.0	154.9	137.9	113.7
P02787	Serotransferrin OS=Homo sapiens GN=TF PE=1 SV=3	4	3	55.6	59.2	76.5	113.3	123.8	92.1	101.3
P02794	Ferritin heavy chain OS=Homo sapiens GN=FTH1 PE=1 SV=2	38	7	77.3	74.2	111.8	190.8	135.5	89.6	86.3
P04040	Catalase OS=Homo sapiens GN=CAT PE=1 SV=3	70	39	68.5	91.7	161.4	210.5	158.1	57.2	18.3
P04049	RAF proto-oncogene serine/threonine-protein kinase OS=Homo sapiens GN=RAF1 PE=1 SV=1	46	24	110.4	113.4	123.2	124.7	104.9	83.1	123.7
P04053	DNA nucleotidylexotransferase OS=Homo sapiens GN=DNTT PE=1 SV=3	31	16	68.0	68.7	76.8	91.4	85.7	108.0	136.3
P04075	Fructose-bisphosphate aldolase A OS=Homo sapiens GN=ALDOA PE=1 SV=2	78	42	88.9	98.6	110.8	114.8	80.0	113.5	113.6
P04080	Cystatin-B OS=Homo sapiens GN=CSTB PE=1 SV=2	64	6	89.4	111.5	106.2	100.3	80.8	156.9	94.0
P04083	Annexin A1 OS=Homo sapiens GN=ANXA1 PE=1 SV=2	79	34	94.4	102.0	107.6	107.1	85.3	96.5	112.2
P04150	Glucocorticoid receptor OS=Homo sapiens GN=NR3C1 PE=1 SV=1	26	16	121.6	97.8	96.4	112.0	92.7	84.1	118.2
P04179	Superoxide dismutase [Mn], mitochondrial OS=Homo sapiens GN=SOD2 PE=1 SV=2	35	10	277.3	213.3	97.2	27.0	9.2	7.2	2.1
P04183	Thymidine kinase, cytosolic OS=Homo sapiens GN=TK1 PE=1 SV=2	48	9	111.2	119.1	123.5	100.7	78.3	48.0	98.9
P04234	T-cell surface glycoprotein CD3 delta chain OS=Homo sapiens GN=CD3D PE=1 SV=1	28	10	67.9	92.0	131.1	191.3	158.9	78.0	37.2
P04264	Keratin, type II cytoskeletal 1 OS=Homo sapiens GN=KRT1 PE=1 SV=6	62	53	111.7	151.8	55.3	69.9	62.3	97.9	101.1
P04350	Tubulin beta-4A chain OS=Homo sapiens GN=TUBB4A PE=1 SV=2	78	36	89.4	98.5	101.0	97.2	89.6	108.7	104.7
P04406	Glyceraldehyde-3-phosphate dehydrogenase OS=Homo sapiens GN=GAPDH PE=1 SV=3	97	46	72.2	68.1	84.2	76.5	88.0	140.9	147.3
P04439	HLA class I histocompatibility antigen, A-3 alpha chain OS=Homo sapiens GN=HLA-A PE=1 SV=2	62	31	73.2	85.8	148.7	193.8	169.7	74.1	33.8
P04632	Calpain small subunit 1 OS=Homo sapiens GN=CAPNS1 PE=1 SV=1	64	11	103.2	100.3	78.4	99.9	58.2	74.6	95.1
P04818	Thymidylate synthase OS=Homo sapiens GN=TYMS PE=1 SV=3	56	18	155.5	140.2	109.2	86.3	70.5	93.6	82.5
P04843	Dolichyl-diphosphooligosaccharide--protein glycosyltransferase subunit 1 OS=Homo sapiens GN=RPN1 PE=1 SV=1	77	58	65.7	88.7	150.2	185.6	176.5	90.6	31.0
P04844	Dolichyl-diphosphooligosaccharide--protein glycosyltransferase subunit 2 OS=Homo sapiens GN=RPN2 PE=1 SV=3	63	35	69.0	86.7	136.1	210.4	176.9	95.0	31.0
P04899	Guanine nucleotide-binding protein G(i) subunit alpha-2 OS=Homo sapiens GN=GNAI2 PE=1 SV=3	76	33	50.2	86.0	153.0	223.3	175.0	109.0	33.7
P04920	Anion exchange protein 2 OS=Homo sapiens GN=SLC4A2 PE=1 SV=4	28	23	72.1	109.1	189.9	180.5	131.1	55.4	24.7
P05023	Sodium/potassium-transporting ATPase subunit alpha-1 OS=Homo sapiens GN=ATP1A1 PE=1 SV=1	56	73	59.4	93.8	169.7	222.1	150.9	61.9	26.7
P05026	Sodium/potassium-transporting ATPase subunit beta-1 OS=Homo sapiens GN=ATP1B1 PE=1 SV=1	33	11	62.1	100.9	201.3	188.7	161.9	59.1	31.0
P05067	Amyloid beta A4 protein OS=Homo sapiens GN=APP PE=1 SV=3	24	19	49.0	73.6	136.6	170.0	179.6	94.7	88.0
P05106	Integrin beta-3 OS=Homo sapiens GN=ITGB3 PE=1 SV=2	14	11	68.7	95.1	157.8	214.8	154.9	108.1	66.0
P05107	Integrin beta-2 OS=Homo sapiens GN=ITGB2 PE=1 SV=2	63	51	68.1	89.2	159.5	193.4	190.1	82.2	38.2
P05141	ADP/ATP translocase 2 OS=Homo sapiens GN=SLC25A5 PE=1 SV=7	65	34	248.1	214.6	105.7	32.2	12.4	9.7	7.2
P05161	Ubiquitin-like protein ISG15 OS=Homo sapiens GN=ISG15 PE=1 SV=5	42	6	77.3	100.2	93.2	112.6	69.8	99.1	101.7
P05165	Propionyl-CoA carboxylase alpha chain, mitochondrial OS=Homo sapiens GN=PCCA PE=1 SV=4	55	39	255.5	206.9	101.3	30.3	15.2	12.2	7.5
P05166	Propionyl-CoA carboxylase beta chain, mitochondrial OS=Homo sapiens GN=PCCB PE=1 SV=3	54	26	263.0	226.0	114.9	24.5	11.6	7.9	6.2
P05198	Eukaryotic translation initiation factor 2 subunit 1 OS=Homo sapiens GN=EIF2S1 PE=1 SV=3	83	42	57.3	55.2	59.0	72.8	117.1	156.8	165.8
P05204	Non-histone chromosomal protein HMG-17 OS=Homo sapiens GN=HMGN2 PE=1 SV=3	76	14	160.8	71.6	59.2	49.9	60.1	35.5	103.0
P05387	60S acidic ribosomal protein P2 OS=Homo sapiens GN=RPLP2 PE=1 SV=1	97	14	44.0	41.6	45.9	68.5	119.2	150.4	157.0
P05388	60S acidic ribosomal protein P0 OS=Homo sapiens GN=RPLP0 PE=1 SV=1	72	30	33.9	40.5	53.4	76.6	123.1	195.2	178.3
P05455	Lupus La protein OS=Homo sapiens GN=SSB PE=1 SV=2	66	40	103.6	100.5	102.5	101.0	80.5	61.5	108.3
P05556	Integrin beta-1 OS=Homo sapiens GN=ITGB1 PE=1 SV=2	38	36	61.3	90.4	177.4	188.0	175.4	65.7	33.4
P05771	Protein kinase C beta type OS=Homo sapiens GN=PRKCB PE=1 SV=4	42	35	110.8	118.4	120.5	150.3	83.5	72.2	70.4
P06127	T-cell surface glycoprotein CD5 OS=Homo sapiens GN=CD5 PE=1 SV=2	42	19	84.0	96.0	146.5	171.8	175.8	62.4	38.5
P06132	Uroporphyrinogen decarboxylase OS=Homo sapiens GN=UROD PE=1 SV=2	25	6	103.6	107.0	110.1	119.1	86.8	94.0	91.7
P06213	Insulin receptor OS=Homo sapiens GN=INSR PE=1 SV=4	18	31	63.1	92.5	168.7	184.9	148.5	72.8	45.9
P06239	Tyrosine-protein kinase Lck OS=Homo sapiens GN=LCK PE=1 SV=6	63	30	65.2	92.4	169.1	197.9	168.3	84.7	37.6
P06280	Alpha-galactosidase A OS=Homo sapiens GN=GLA PE=1 SV=1	39	15	52.6	69.0	106.5	282.3	161.6	70.2	33.8
P06396	Gelsolin OS=Homo sapiens GN=GSN PE=1 SV=1	31	21	128.9	117.8	102.8	93.7	73.8	75.8	91.2
P06400	Retinoblastoma-associated protein OS=Homo sapiens GN=RB1 PE=1 SV=2	48	53	69.3	62.0	58.6	78.6	96.8	137.7	157.5
P06454	Prothymosin alpha OS=Homo sapiens GN=PTMA PE=1 SV=2	27	8	125.7	120.9	110.3	110.1	80.4	23.5	111.5
P06493	Cyclin-dependent kinase 1 OS=Homo sapiens GN=CDK1 PE=1 SV=3	70	26	101.9	89.0	76.9	103.6	82.9	83.7	90.5
P06576	ATP synthase subunit beta, mitochondrial OS=Homo sapiens GN=ATP5B PE=1 SV=3	97	48	243.3	212.3	110.1	31.0	12.4	8.4	4.2
P06729	T-cell surface antigen CD2 OS=Homo sapiens GN=CD2 PE=1 SV=2	46	21	54.2	95.0	144.4	182.4	139.9	79.2	60.6
P06730	Eukaryotic translation initiation factor 4E OS=Homo sapiens GN=EIF4E PE=1 SV=2	35	10	60.6	56.3	66.6	97.8	137.0	174.2	176.8
P06733	Alpha-enolase OS=Homo sapiens GN=ENO1 PE=1 SV=2	90	57	97.0	98.4	106.9	101.9	77.6	116.4	109.6
P06744	Glucose-6-phosphate isomerase OS=Homo sapiens GN=GPI PE=1 SV=4	50	35	99.1	108.4	105.8	105.5	74.0	89.2	104.6
P06746	DNA polymerase beta OS=Homo sapiens GN=POLB PE=1 SV=3	61	22	103.0	79.1	86.4	81.2	110.6	120.5	159.6
P06748	Nucleophosmin OS=Homo sapiens GN=NPM1 PE=1 SV=2	89	46	35.8	37.8	58.8	71.5	131.5	204.7	169.6
P06753	Tropomyosin alpha-3 chain OS=Homo sapiens GN=TPM3 PE=1 SV=2	64	35	99.5	90.7	105.3	98.3	95.7	230.8	66.2
P06756	Integrin alpha-V OS=Homo sapiens GN=ITGAV PE=1 SV=2	17	15	43.1	89.8	192.7	218.0	174.3	72.5	34.1
P06865	Beta-hexosaminidase subunit alpha OS=Homo sapiens GN=HEXA PE=1 SV=2	42	25	43.2	78.7	145.6	244.7	151.5	67.6	30.9
P07099	Epoxide hydrolase 1 OS=Homo sapiens GN=EPHX1 PE=1 SV=1	31	18	82.3	101.5	127.2	174.2	153.6	80.7	53.2
P07195	L-lactate dehydrogenase B chain OS=Homo sapiens GN=LDHB PE=1 SV=2	62	28	106.4	102.7	103.6	106.7	78.6	93.1	90.9
P07203	Glutathione peroxidase 1 OS=Homo sapiens GN=GPX1 PE=1 SV=4	65	10	232.8	150.6	83.9	40.1	29.4	25.9	28.8
P07237	Protein disulfide-isomerase OS=Homo sapiens GN=P4HB PE=1 SV=3	85	63	69.3	82.1	148.4	198.0	177.3	82.7	25.9
P07305	Histone H1.0 OS=Homo sapiens GN=H1F0 PE=1 SV=3	29	9	90.5	41.5	37.4	67.7	108.9	149.1	132.7
P07311	Acylphosphatase-1 OS=Homo sapiens GN=ACYP1 PE=1 SV=2	59	7	167.3	115.7	91.7	88.8	85.0	97.8	75.1
P07339	Cathepsin D OS=Homo sapiens GN=CTSD PE=1 SV=1	56	30	52.6	83.1	190.5	228.7	186.0	63.0	28.9
P07355	Annexin A2 OS=Homo sapiens GN=ANXA2 PE=1 SV=2	70	38	81.3	103.9	128.3	148.6	116.2	90.6	67.9
P07384	Calpain-1 catalytic subunit OS=Homo sapiens GN=CAPN1 PE=1 SV=1	36	28	94.6	112.0	107.5	109.7	75.7	89.1	103.3
P07437	Tubulin beta chain OS=Homo sapiens GN=TUBB PE=1 SV=2	79	40	95.8	94.7	102.1	88.4	87.2	116.7	113.8
P07602	Prosaposin OS=Homo sapiens GN=PSAP PE=1 SV=2	52	31	47.3	69.0	161.5	182.2	191.2	65.3	30.1
P07686	Beta-hexosaminidase subunit beta OS=Homo sapiens GN=HEXB PE=1 SV=3	39	29	49.1	80.0	161.5	260.9	177.0	61.3	26.5
P07737	Profilin-1 OS=Homo sapiens GN=PFN1 PE=1 SV=2	79	19	99.5	94.4	105.0	123.1	74.7	115.1	92.0
P07741	Adenine phosphoribosyltransferase OS=Homo sapiens GN=APRT PE=1 SV=2	78	15	119.7	106.4	94.7	97.9	59.4	98.4	82.2
P07814	Bifunctional glutamate/proline--tRNA ligase OS=Homo sapiens GN=EPRS PE=1 SV=5	68	138	66.0	68.3	74.0	83.5	91.6	121.6	179.7
P07858	Cathepsin B OS=Homo sapiens GN=CTSB PE=1 SV=3	42	14	65.6	80.3	134.9	259.7	221.6	75.1	31.4
P07900	Heat shock protein HSP 90-alpha OS=Homo sapiens GN=HSP90AA1 PE=1 SV=5	73	83	93.1	95.2	104.1	111.3	88.3	154.0	95.4
P07910	Heterogeneous nuclear ribonucleoproteins C1/C2 OS=Homo sapiens GN=HNRNPC PE=1 SV=4	71	45	47.9	31.1	34.8	57.7	106.5	143.6	209.9
P07947	Tyrosine-protein kinase Yes OS=Homo sapiens GN=YES1 PE=1 SV=3	50	24	57.6	99.0	180.9	184.4	161.4	81.5	47.9
P07954	Fumarate hydratase, mitochondrial OS=Homo sapiens GN=FH PE=1 SV=3	64	34	237.1	196.8	99.8	30.5	17.2	16.4	14.8
P08133	Annexin A6 OS=Homo sapiens GN=ANXA6 PE=1 SV=3	86	75	83.8	96.0	99.3	126.4	85.2	116.0	100.3
P08195	4F2 cell-surface antigen heavy chain OS=Homo sapiens GN=SLC3A2 PE=1 SV=3	50	38	62.5	95.5	173.6	198.1	154.3	71.5	28.0
P08236	Beta-glucuronidase OS=Homo sapiens GN=GUSB PE=1 SV=2	19	15	60.7	90.5	153.8	210.4	165.0	69.5	32.7
P08238	Heat shock protein HSP 90-beta OS=Homo sapiens GN=HSP90AB1 PE=1 SV=4	78	92	92.0	105.1	117.7	107.5	84.0	136.4	93.6
P08240	Signal recognition particle receptor subunit alpha OS=Homo sapiens GN=SRPR PE=1 SV=2	57	43	66.2	91.4	133.8	199.0	160.5	75.5	31.4
P08243	Asparagine synthetase [glutamine-hydrolyzing] OS=Homo sapiens GN=ASNS PE=1 SV=4	53	29	105.9	112.4	100.2	104.2	69.6	85.2	95.9
P08397	Porphobilinogen deaminase OS=Homo sapiens GN=HMBS PE=1 SV=2	38	13	96.4	103.3	109.3	102.8	83.3	97.1	103.3
P08559	Pyruvate dehydrogenase E1 component subunit alpha, somatic form, mitochondrial OS=Homo sapiens GN=PDHA1 PE=1 SV=3	59	30	256.4	235.2	107.4	30.3	15.4	14.2	10.7
P08574	Cytochrome c1, heme protein, mitochondrial OS=Homo sapiens GN=CYC1 PE=1 SV=3	37	10	227.6	235.0	98.3	56.2	16.3	12.7	5.8
P08575	Receptor-type tyrosine-protein phosphatase C OS=Homo sapiens GN=PTPRC PE=1 SV=2	51	82	62.1	95.7	160.8	195.0	155.6	73.1	36.6
P08579	U2 small nuclear ribonucleoprotein B'' OS=Homo sapiens GN=SNRPB2 PE=1 SV=1	48	14	51.9	47.7	62.0	83.8	113.8	134.9	204.0
P08621	U1 small nuclear ribonucleoprotein 70 kDa OS=Homo sapiens GN=SNRNP70 PE=1 SV=2	59	36	37.1	33.4	42.6	67.3	126.9	207.5	197.7
P08648	Integrin alpha-5 OS=Homo sapiens GN=ITGA5 PE=1 SV=2	25	22	62.2	100.5	179.9	204.5	174.0	65.5	35.2
P08670	Vimentin OS=Homo sapiens GN=VIM PE=1 SV=4	88	76	97.0	108.0	121.2	100.6	83.4	92.3	107.8
P08708	40S ribosomal protein S17 OS=Homo sapiens GN=RPS17 PE=1 SV=2	94	23	44.3	44.8	48.7	67.8	122.4	206.5	168.2
P08754	Guanine nucleotide-binding protein G(k) subunit alpha OS=Homo sapiens GN=GNAI3 PE=1 SV=3	57	25	48.1	99.4	188.8	220.8	173.7	72.4	36.0
P08758	Annexin A5 OS=Homo sapiens GN=ANXA5 PE=1 SV=2	52	21	102.9	112.4	112.3	118.3	93.0	107.4	114.3
P08865	40S ribosomal protein SA OS=Homo sapiens GN=RPSA PE=1 SV=4	60	18	24.4	36.6	57.5	76.7	151.3	261.6	186.4
P09001	39S ribosomal protein L3, mitochondrial OS=Homo sapiens GN=MRPL3 PE=1 SV=1	29	13	219.8	212.7	99.1	21.2	15.6	11.5	10.1
P09012	U1 small nuclear ribonucleoprotein A OS=Homo sapiens GN=SNRPA PE=1 SV=3	37	14	45.4	41.4	53.9	69.0	124.2	130.7	210.9
P09104	Gamma-enolase OS=Homo sapiens GN=ENO2 PE=1 SV=3	74	26	100.5	97.0	105.9	111.7	85.9	102.9	86.3
P09110	3-ketoacyl-CoA thiolase, peroxisomal OS=Homo sapiens GN=ACAA1 PE=1 SV=2	74	27	61.7	98.2	184.0	202.0	184.5	63.9	26.2
P09132	Signal recognition particle 19 kDa protein OS=Homo sapiens GN=SRP19 PE=1 SV=3	72	14	98.2	94.2	115.1	145.1	103.9	62.7	67.3
P09211	Glutathione S-transferase P OS=Homo sapiens GN=GSTP1 PE=1 SV=2	72	17	87.3	105.3	113.7	109.8	91.1	116.8	100.0
P09234	U1 small nuclear ribonucleoprotein C OS=Homo sapiens GN=SNRPC PE=1 SV=1	31	6	37.1	43.3	54.0	69.6	102.0	199.6	143.7
P09326	CD48 antigen OS=Homo sapiens GN=CD48 PE=1 SV=2	37	15	66.9	94.8	151.3	177.6	170.7	78.2	48.9
P09417	Dihydropteridine reductase OS=Homo sapiens GN=QDPR PE=1 SV=2	56	11	124.7	123.8	101.2	82.4	66.5	70.1	80.7
P09429	High mobility group protein B1 OS=Homo sapiens GN=HMGB1 PE=1 SV=3	82	34	163.1	98.4	88.5	86.6	78.7	104.1	74.4
P09471	Guanine nucleotide-binding protein G(o) subunit alpha OS=Homo sapiens GN=GNAO1 PE=1 SV=4	48	17	75.8	112.2	205.5	187.9	157.0	67.6	41.9
P09488	Glutathione S-transferase Mu 1 OS=Homo sapiens GN=GSTM1 PE=1 SV=3	40	11	154.8	138.1	93.5	102.1	59.5	84.2	105.7
P09496	Clathrin light chain A OS=Homo sapiens GN=CLTA PE=1 SV=1	27	14	107.6	111.4	138.0	130.2	99.9	62.3	56.7
P09497	Clathrin light chain B OS=Homo sapiens GN=CLTB PE=1 SV=1	36	17	117.0	103.6	125.6	126.0	90.9	46.0	63.2
P09543	2',3'-cyclic-nucleotide 3'-phosphodiesterase OS=Homo sapiens GN=CNP PE=1 SV=2	62	44	68.5	99.8	165.7	196.2	150.7	68.6	33.2
P09564	T-cell antigen CD7 OS=Homo sapiens GN=CD7 PE=1 SV=1	21	5	58.2	85.2	140.5	163.0	183.0	96.5	88.7
P09622	Dihydrolipoyl dehydrogenase, mitochondrial OS=Homo sapiens GN=DLD PE=1 SV=2	62	32	215.9	235.2	121.4	23.4	11.4	7.3	5.0
P09651	Heterogeneous nuclear ribonucleoprotein A1 OS=Homo sapiens GN=HNRNPA1 PE=1 SV=5	79	38	34.5	28.0	35.3	71.5	136.4	291.5	168.2
P09661	U2 small nuclear ribonucleoprotein A' OS=Homo sapiens GN=SNRPA1 PE=1 SV=2	83	29	50.1	46.8	53.1	60.8	105.7	143.8	202.6
P09669	Cytochrome c oxidase subunit 6C OS=Homo sapiens GN=COX6C PE=1 SV=2	52	6	246.4	226.2	120.9	33.1	13.8	6.8	5.3
P09693	T-cell surface glycoprotein CD3 gamma chain OS=Homo sapiens GN=CD3G PE=1 SV=1	45	8	85.6	88.7	117.8	173.5	140.5	67.7	47.3
P09874	Poly [ADP-ribose] polymerase 1 OS=Homo sapiens GN=PARP1 PE=1 SV=4	67	89	95.5	67.8	70.3	70.6	98.2	109.5	150.5
P09884	DNA polymerase alpha catalytic subunit OS=Homo sapiens GN=POLA1 PE=1 SV=2	23	32	110.0	104.1	109.0	108.0	84.3	96.5	134.5
P09960	Leukotriene A-4 hydrolase OS=Homo sapiens GN=LTA4H PE=1 SV=2	51	34	99.3	103.7	103.0	110.8	75.1	87.6	99.9
P09972	Fructose-bisphosphate aldolase C OS=Homo sapiens GN=ALDOC PE=1 SV=2	68	29	104.3	104.1	86.3	99.6	64.8	79.4	109.0
P0C0L4	Complement C4-A OS=Homo sapiens GN=C4A PE=1 SV=2	4	8	101.5	98.7	155.8	176.9	146.1	65.9	45.6
P0C7P0	CDGSH iron-sulfur domain-containing protein 3, mitochondrial OS=Homo sapiens GN=CISD3 PE=1 SV=1	53	7	228.9	217.3	120.0	26.3	13.9	5.5	3.8
P0CAP2	DNA-directed RNA polymerase II subunit GRINL1A OS=Homo sapiens GN=POLR2M PE=1 SV=1	45	14	86.0	104.4	89.9	84.2	85.6	86.9	146.8
P0DJD0	RANBP2-like and GRIP domain-containing protein 1 OS=Homo sapiens GN=RGPD1 PE=2 SV=1	33	63	96.1	97.5	124.5	151.4	138.0	87.1	111.3
P0DMV9	Heat shock 70 kDa protein 1B OS=Homo sapiens GN=HSPA1B PE=1 SV=1	70	50	97.6	99.4	113.2	112.3	88.1	103.1	94.6
P10155	60 kDa SS-A/Ro ribonucleoprotein OS=Homo sapiens GN=TROVE2 PE=1 SV=2	44	24	92.9	100.0	106.7	100.8	80.9	98.4	113.9
P10242	Transcriptional activator Myb OS=Homo sapiens GN=MYB PE=1 SV=2	17	12	164.6	114.7	107.1	80.1	78.5	62.7	88.1
P10253	Lysosomal alpha-glucosidase OS=Homo sapiens GN=GAA PE=1 SV=4	32	28	50.0	75.1	172.8	245.4	179.6	66.3	25.8
P10321	HLA class I histocompatibility antigen, Cw-7 alpha chain OS=Homo sapiens GN=HLA-C PE=1 SV=3	57	23	55.9	78.7	152.9	185.6	197.4	106.7	48.3
P10515	Dihydrolipoyllysine-residue acetyltransferase component of pyruvate dehydrogenase complex, mitochondrial OS=Homo sapiens GN=DLAT PE=1 SV=3	42	25	252.0	211.6	112.4	24.2	10.7	7.8	7.4
P10586	Receptor-type tyrosine-protein phosphatase F OS=Homo sapiens GN=PTPRF PE=1 SV=2	32	44	90.0	128.6	179.8	208.5	157.1	72.7	56.5
P10599	Thioredoxin OS=Homo sapiens GN=TXN PE=1 SV=3	54	9	112.9	107.9	103.9	96.9	77.5	96.6	84.6
P10606	Cytochrome c oxidase subunit 5B, mitochondrial OS=Homo sapiens GN=COX5B PE=1 SV=2	64	12	255.0	210.4	103.3	25.3	13.2	8.3	5.6
P10619	Lysosomal protective protein OS=Homo sapiens GN=CTSA PE=1 SV=2	23	13	60.4	84.2	179.6	219.3	203.8	56.1	31.0
P10636	Microtubule-associated protein tau OS=Homo sapiens GN=MAPT PE=1 SV=5	34	29	64.6	63.9	69.7	74.9	122.5	130.1	167.8
P10644	cAMP-dependent protein kinase type I-alpha regulatory subunit OS=Homo sapiens GN=PRKAR1A PE=1 SV=1	54	24	93.1	112.0	144.1	138.7	109.3	75.9	61.9
P10747	T-cell-specific surface glycoprotein CD28 OS=Homo sapiens GN=CD28 PE=1 SV=1	27	8	62.1	101.2	170.2	189.6	147.8	74.5	39.1
P10768	S-formylglutathione hydrolase OS=Homo sapiens GN=ESD PE=1 SV=2	44	11	92.6	97.6	113.6	141.6	80.1	106.5	93.8
P10809	60 kDa heat shock protein, mitochondrial OS=Homo sapiens GN=HSPD1 PE=1 SV=2	91	91	255.1	210.6	117.8	23.8	12.8	8.3	5.2
P11021	78 kDa glucose-regulated protein OS=Homo sapiens GN=HSPA5 PE=1 SV=2	72	75	74.2	93.1	153.9	179.5	172.4	82.5	29.8
P11142	Heat shock cognate 71 kDa protein OS=Homo sapiens GN=HSPA8 PE=1 SV=1	87	83	93.0	102.3	121.1	114.3	91.2	116.4	99.9
P11166	Solute carrier family 2, facilitated glucose transporter member 1 OS=Homo sapiens GN=SLC2A1 PE=1 SV=2	16	12	67.1	105.9	178.0	209.8	164.8	61.8	29.0
P11169	Solute carrier family 2, facilitated glucose transporter member 3 OS=Homo sapiens GN=SLC2A3 PE=1 SV=1	17	9	61.9	94.1	181.7	189.7	147.0	68.1	41.1
P11171	Protein 4.1 OS=Homo sapiens GN=EPB41 PE=1 SV=4	58	60	74.0	105.0	181.4	192.0	141.0	51.6	25.5
P11172	Uridine 5'-monophosphate synthase OS=Homo sapiens GN=UMPS PE=1 SV=1	61	32	116.0	125.3	119.5	107.5	69.0	90.5	93.1
P11177	Pyruvate dehydrogenase E1 component subunit beta, mitochondrial OS=Homo sapiens GN=PDHB PE=1 SV=3	48	15	269.6	192.2	91.3	25.9	14.2	12.4	6.9
P11182	Lipoamide acyltransferase component of branched-chain alpha-keto acid dehydrogenase complex, mitochondrial OS=Homo sapiens GN=DBT PE=1 SV=3	42	25	250.1	212.2	106.6	22.4	13.0	9.9	5.4
P11216	Glycogen phosphorylase, brain form OS=Homo sapiens GN=PYGB PE=1 SV=5	49	40	108.4	111.8	111.1	100.4	74.6	85.3	94.1
P11233	Ras-related protein Ral-A OS=Homo sapiens GN=RALA PE=1 SV=1	52	16	62.7	101.3	167.5	202.5	155.3	71.7	41.1
P11234	Ras-related protein Ral-B OS=Homo sapiens GN=RALB PE=1 SV=1	47	12	67.7	100.1	160.7	189.6	147.2	69.3	41.5
P11274	Breakpoint cluster region protein OS=Homo sapiens GN=BCR PE=1 SV=2	37	45	107.2	108.2	119.5	110.8	82.1	80.4	92.8
P11279	Lysosome-associated membrane glycoprotein 1 OS=Homo sapiens GN=LAMP1 PE=1 SV=3	19	8	53.2	79.9	154.1	196.8	168.5	73.7	45.9
P11310	Medium-chain specific acyl-CoA dehydrogenase, mitochondrial OS=Homo sapiens GN=ACADM PE=1 SV=1	60	35	250.1	238.6	115.8	24.4	12.3	6.1	5.1
P11387	DNA topoisomerase 1 OS=Homo sapiens GN=TOP1 PE=1 SV=2	52	53	143.5	86.9	75.1	67.9	71.7	69.9	100.4
P11388	DNA topoisomerase 2-alpha OS=Homo sapiens GN=TOP2A PE=1 SV=3	50	99	167.2	93.1	75.7	59.1	62.4	61.5	72.8
P11413	Glucose-6-phosphate 1-dehydrogenase OS=Homo sapiens GN=G6PD PE=1 SV=4	51	29	129.0	109.6	100.5	123.5	111.4	94.1	74.7
P11441	Ubiquitin-like protein 4A OS=Homo sapiens GN=UBL4A PE=1 SV=1	70	10	104.1	98.8	114.8	106.8	96.8	106.7	124.6
P11498	Pyruvate carboxylase, mitochondrial OS=Homo sapiens GN=PC PE=1 SV=2	51	51	258.1	226.4	101.2	25.5	11.6	9.8	10.1
P11586	C-1-tetrahydrofolate synthase, cytoplasmic OS=Homo sapiens GN=MTHFD1 PE=1 SV=3	74	91	44.8	50.0	67.1	97.9	170.7	222.6	108.4
P11717	Cation-independent mannose-6-phosphate receptor OS=Homo sapiens GN=IGF2R PE=1 SV=3	54	146	30.4	44.2	82.1	121.8	178.7	144.0	138.0
P11766	Alcohol dehydrogenase class-3 OS=Homo sapiens GN=ADH5 PE=1 SV=4	43	19	97.7	102.7	102.0	101.1	79.8	109.8	93.0
P11908	Ribose-phosphate pyrophosphokinase 2 OS=Homo sapiens GN=PRPS2 PE=1 SV=2	54	22	98.9	108.2	101.0	96.8	73.7	87.7	99.3
P11940	Polyadenylate-binding protein 1 OS=Homo sapiens GN=PABPC1 PE=1 SV=2	81	60	44.0	44.5	53.7	75.0	127.3	199.6	186.8
P12004	Proliferating cell nuclear antigen OS=Homo sapiens GN=PCNA PE=1 SV=1	82	22	100.1	99.7	105.1	106.3	81.1	98.2	94.1
P12081	Histidine--tRNA ligase, cytoplasmic OS=Homo sapiens GN=HARS PE=1 SV=2	76	49	54.6	58.2	52.7	56.2	82.8	131.9	200.1
P12259	Coagulation factor V OS=Homo sapiens GN=F5 PE=1 SV=4	6	15	106.2	78.3	95.3	103.2	110.3	78.9	69.8
P12268	Inosine-5'-monophosphate dehydrogenase 2 OS=Homo sapiens GN=IMPDH2 PE=1 SV=2	64	44	105.7	98.2	96.6	97.0	72.0	98.7	109.2
P12270	Nucleoprotein TPR OS=Homo sapiens GN=TPR PE=1 SV=3	48	123	109.8	90.7	81.2	85.5	77.1	92.2	118.9
P12694	2-oxoisovalerate dehydrogenase subunit alpha, mitochondrial OS=Homo sapiens GN=BCKDHA PE=1 SV=2	52	21	257.9	210.4	100.6	23.4	14.2	8.0	7.8
P12814	Alpha-actinin-1 OS=Homo sapiens GN=ACTN1 PE=1 SV=2	65	54	99.7	113.5	129.6	119.0	91.9	105.2	80.4
P12931	Proto-oncogene tyrosine-protein kinase Src OS=Homo sapiens GN=SRC PE=1 SV=3	40	22	82.7	125.6	174.7	187.6	172.7	75.7	64.5
P12955	Xaa-Pro dipeptidase OS=Homo sapiens GN=PEPD PE=1 SV=3	25	12	101.9	116.4	113.7	109.2	73.0	91.8	111.8
P12956	X-ray repair cross-complementing protein 6 OS=Homo sapiens GN=XRCC6 PE=1 SV=2	77	73	53.1	53.8	62.7	79.3	121.9	193.5	162.3
P13010	X-ray repair cross-complementing protein 5 OS=Homo sapiens GN=XRCC5 PE=1 SV=3	75	68	49.5	50.7	59.7	76.9	115.0	193.3	173.3
P13073	Cytochrome c oxidase subunit 4 isoform 1, mitochondrial OS=Homo sapiens GN=COX4I1 PE=1 SV=1	55	17	218.7	218.3	95.1	53.3	11.6	9.9	3.9
P13196	5-aminolevulinate synthase, nonspecific, mitochondrial OS=Homo sapiens GN=ALAS1 PE=1 SV=2	36	24	242.7	208.0	111.9	32.4	13.3	10.7	7.5
P13489	Ribonuclease inhibitor OS=Homo sapiens GN=RNH1 PE=1 SV=2	52	24	112.4	116.9	118.2	107.6	90.9	87.7	91.1
P13591	Neural cell adhesion molecule 1 OS=Homo sapiens GN=NCAM1 PE=1 SV=3	11	9	92.0	107.3	166.8	165.7	131.8	53.2	32.7
P13598	Intercellular adhesion molecule 2 OS=Homo sapiens GN=ICAM2 PE=1 SV=2	25	7	77.9	93.0	160.7	192.5	169.9	67.6	34.3
P13612	Integrin alpha-4 OS=Homo sapiens GN=ITGA4 PE=1 SV=3	41	43	58.4	85.5	144.2	204.1	170.6	75.1	39.8
P13637	Sodium/potassium-transporting ATPase subunit alpha-3 OS=Homo sapiens GN=ATP1A3 PE=1 SV=3	52	60	68.4	99.4	174.6	188.7	142.5	59.0	32.1
P13639	Elongation factor 2 OS=Homo sapiens GN=EEF2 PE=1 SV=4	75	79	86.7	86.8	101.5	107.7	108.2	126.0	99.9
P13645	Keratin, type I cytoskeletal 10 OS=Homo sapiens GN=KRT10 PE=1 SV=6	64	40	94.9	224.4	33.7	45.4	102.1	53.1	81.6
P13667	Protein disulfide-isomerase A4 OS=Homo sapiens GN=PDIA4 PE=1 SV=2	68	75	67.2	87.9	155.1	196.8	170.9	78.0	25.8
P13674	Prolyl 4-hydroxylase subunit alpha-1 OS=Homo sapiens GN=P4HA1 PE=1 SV=2	54	33	69.9	87.2	154.4	192.5	171.0	77.1	31.7
P13693	Translationally-controlled tumor protein OS=Homo sapiens GN=TPT1 PE=1 SV=1	62	13	79.8	64.6	82.6	121.7	160.9	189.6	63.1
P13796	Plastin-2 OS=Homo sapiens GN=LCP1 PE=1 SV=6	81	59	93.9	107.0	112.0	113.5	81.7	95.1	99.4
P13798	Acylamino-acid-releasing enzyme OS=Homo sapiens GN=APEH PE=1 SV=4	37	25	104.2	107.0	111.2	104.8	92.0	86.9	116.5
P13804	Electron transfer flavoprotein subunit alpha, mitochondrial OS=Homo sapiens GN=ETFA PE=1 SV=1	76	29	243.0	207.9	109.1	26.0	11.8	8.0	5.4
P13807	Glycogen [starch] synthase, muscle OS=Homo sapiens GN=GYS1 PE=1 SV=2	45	35	87.7	76.1	79.1	100.2	167.6	171.8	78.9
P13861	cAMP-dependent protein kinase type II-alpha regulatory subunit OS=Homo sapiens GN=PRKAR2A PE=1 SV=2	70	28	125.2	137.6	120.2	99.0	65.5	47.3	54.4
P13984	General transcription factor IIF subunit 2 OS=Homo sapiens GN=GTF2F2 PE=1 SV=2	57	15	83.9	66.6	75.0	81.1	97.0	101.6	142.3
P13987	CD59 glycoprotein OS=Homo sapiens GN=CD59 PE=1 SV=1	26	5	49.6	80.0	176.7	196.2	205.1	86.3	41.9
P13995	Bifunctional methylenetetrahydrofolate dehydrogenase/cyclohydrolase, mitochondrial OS=Homo sapiens GN=MTHFD2 PE=1 SV=2	57	23	249.9	218.0	108.6	22.4	10.7	6.8	5.4
P14151	L-selectin OS=Homo sapiens GN=SELL PE=1 SV=2	17	5	118.4	115.7	147.2	166.3	107.5	56.9	47.7
P14174	Macrophage migration inhibitory factor OS=Homo sapiens GN=MIF PE=1 SV=4	47	5	101.6	102.1	110.7	103.2	85.5	95.0	84.1
P14209	CD99 antigen OS=Homo sapiens GN=CD99 PE=1 SV=1	18	5	66.7	84.3	163.0	213.2	173.9	79.4	29.8
P14314	Glucosidase 2 subunit beta OS=Homo sapiens GN=PRKCSH PE=1 SV=2	47	34	78.8	85.4	136.7	177.9	194.3	79.7	30.4
P14324	Farnesyl pyrophosphate synthase OS=Homo sapiens GN=FDPS PE=1 SV=4	37	19	95.0	109.0	102.1	119.1	70.9	99.9	106.1
P14373	Zinc finger protein RFP OS=Homo sapiens GN=TRIM27 PE=1 SV=1	22	10	64.1	94.5	160.5	218.2	182.2	85.2	47.5
P14550	Alcohol dehydrogenase [NADP(+)] OS=Homo sapiens GN=AKR1A1 PE=1 SV=3	56	16	106.3	101.9	108.4	107.8	79.0	104.3	91.1
P14618	Pyruvate kinase PKM OS=Homo sapiens GN=PKM PE=1 SV=4	79	57	88.1	105.9	109.0	105.0	77.1	109.0	111.8
P14625	Endoplasmin OS=Homo sapiens GN=HSP90B1 PE=1 SV=1	73	84	63.8	90.3	155.0	193.1	167.7	90.8	25.7
P14635	G2/mitotic-specific cyclin-B1 OS=Homo sapiens GN=CCNB1 PE=1 SV=1	34	15	74.9	67.1	85.6	85.8	108.8	97.3	102.4
P14649	Myosin light chain 6B OS=Homo sapiens GN=MYL6B PE=1 SV=1	48	13	63.5	79.2	117.4	83.7	63.7	78.2	161.7
P14678	Small nuclear ribonucleoprotein-associated proteins B and B' OS=Homo sapiens GN=SNRPB PE=1 SV=2	50	12	38.1	37.0	44.7	69.5	101.0	165.9	215.7
P14735	Insulin-degrading enzyme OS=Homo sapiens GN=IDE PE=1 SV=4	27	29	116.4	124.7	110.3	106.1	77.8	80.0	93.6
P14866	Heterogeneous nuclear ribonucleoprotein L OS=Homo sapiens GN=HNRNPL PE=1 SV=2	62	36	51.3	33.7	36.2	67.0	149.6	188.7	182.8
P14868	Aspartate--tRNA ligase, cytoplasmic OS=Homo sapiens GN=DARS PE=1 SV=2	73	46	61.4	72.1	78.3	89.4	81.9	112.1	184.8
P14927	Cytochrome b-c1 complex subunit 7 OS=Homo sapiens GN=UQCRB PE=1 SV=2	81	15	258.2	204.4	114.0	27.7	12.6	8.0	4.7
P15104	Glutamine synthetase OS=Homo sapiens GN=GLUL PE=1 SV=4	32	11	86.2	96.8	96.9	103.0	80.5	75.8	131.4
P15121	Aldose reductase OS=Homo sapiens GN=AKR1B1 PE=1 SV=3	60	19	90.8	105.0	102.2	108.5	80.0	134.8	97.5
P15151	Poliovirus receptor OS=Homo sapiens GN=PVR PE=1 SV=2	12	4	75.9	108.2	192.9	203.0	171.7	38.2	31.0
P15153	Ras-related C3 botulinum toxin substrate 2 OS=Homo sapiens GN=RAC2 PE=1 SV=1	47	12	71.3	73.3	119.1	117.8	131.1	110.2	111.1
P15170	Eukaryotic peptide chain release factor GTP-binding subunit ERF3A OS=Homo sapiens GN=GSPT1 PE=1 SV=1	54	31	102.3	98.7	97.9	96.5	81.6	140.4	98.4
P15311	Ezrin OS=Homo sapiens GN=EZR PE=1 SV=4	74	75	64.6	77.5	123.4	134.3	137.7	107.7	98.4
P15374	Ubiquitin carboxyl-terminal hydrolase isozyme L3 OS=Homo sapiens GN=UCHL3 PE=1 SV=1	60	15	101.8	98.7	76.9	114.8	70.3	96.4	88.0
P15498	Proto-oncogene vav OS=Homo sapiens GN=VAV1 PE=1 SV=4	52	49	107.3	110.0	114.3	102.0	76.8	85.5	85.7
P15531	Nucleoside diphosphate kinase A OS=Homo sapiens GN=NME1 PE=1 SV=1	63	12	85.3	88.0	45.2	200.4	67.3	109.7	109.6
P15586	N-acetylglucosamine-6-sulfatase OS=Homo sapiens GN=GNS PE=1 SV=3	29	15	50.5	84.3	170.6	238.4	180.8	62.8	31.7
P15848	Arylsulfatase B OS=Homo sapiens GN=ARSB PE=1 SV=1	23	11	45.2	80.6	183.6	245.0	166.9	56.8	25.9
P15880	40S ribosomal protein S2 OS=Homo sapiens GN=RPS2 PE=1 SV=2	73	29	32.8	38.4	57.4	72.2	119.8	232.3	187.9
P15923	Transcription factor E2-alpha OS=Homo sapiens GN=TCF3 PE=1 SV=1	40	22	115.6	103.5	109.4	95.2	90.4	81.5	99.3
P15927	Replication protein A 32 kDa subunit OS=Homo sapiens GN=RPA2 PE=1 SV=1	76	17	112.0	64.1	54.4	77.8	109.1	109.4	129.9
P16083	Ribosyldihydronicotinamide dehydrogenase [quinone] OS=Homo sapiens GN=NQO2 PE=1 SV=5	43	9	100.6	106.5	106.9	103.0	77.5	87.1	95.6
P16150	Leukosialin OS=Homo sapiens GN=SPN PE=1 SV=1	62	18	64.2	98.3	182.4	181.4	155.4	58.6	29.3
P16219	Short-chain specific acyl-CoA dehydrogenase, mitochondrial OS=Homo sapiens GN=ACADS PE=1 SV=1	48	16	237.6	261.7	121.8	29.3	11.2	17.8	5.7
P16278	Beta-galactosidase OS=Homo sapiens GN=GLB1 PE=1 SV=2	23	14	48.6	83.3	163.1	240.8	169.6	64.2	37.7
P16284	Platelet endothelial cell adhesion molecule OS=Homo sapiens GN=PECAM1 PE=1 SV=1	55	44	56.2	94.1	180.3	196.9	164.7	64.0	34.8
P16333	Cytoplasmic protein NCK1 OS=Homo sapiens GN=NCK1 PE=1 SV=1	59	24	102.2	113.2	131.0	144.8	111.7	78.7	79.1
P16401	Histone H1.5 OS=Homo sapiens GN=HIST1H1B PE=1 SV=3	63	35	101.1	53.2	63.6	61.4	93.8	129.2	142.2
P16402	Histone H1.3 OS=Homo sapiens GN=HIST1H1D PE=1 SV=2	67	40	84.7	45.2	64.1	60.2	101.3	151.9	146.1
P16435	NADPH--cytochrome P450 reductase OS=Homo sapiens GN=POR PE=1 SV=2	54	41	70.6	93.2	138.0	171.3	162.7	84.8	46.0
P16455	Methylated-DNA--protein-cysteine methyltransferase OS=Homo sapiens GN=MGMT PE=1 SV=1	50	9	108.5	108.7	104.7	85.6	90.2	72.4	81.8
P16591	Tyrosine-protein kinase Fer OS=Homo sapiens GN=FER PE=1 SV=2	23	22	76.1	84.0	96.9	101.4	102.6	126.3	90.1
P16615	Sarcoplasmic/endoplasmic reticulum calcium ATPase 2 OS=Homo sapiens GN=ATP2A2 PE=1 SV=1	47	60	61.1	81.8	140.7	180.1	184.5	97.3	39.0
P16885	1-phosphatidylinositol 4,5-bisphosphate phosphodiesterase gamma-2 OS=Homo sapiens GN=PLCG2 PE=1 SV=4	30	38	93.7	113.0	124.5	111.6	89.3	82.1	84.4
P16930	Fumarylacetoacetase OS=Homo sapiens GN=FAH PE=1 SV=2	30	10	104.7	110.6	123.2	109.7	75.1	84.9	106.7
P16949	Stathmin OS=Homo sapiens GN=STMN1 PE=1 SV=3	90	31	98.1	105.3	117.5	111.3	81.3	109.0	87.9
P16989	Y-box-binding protein 3 OS=Homo sapiens GN=YBX3 PE=1 SV=4	73	27	43.3	42.5	53.3	71.0	130.3	160.0	197.8
P17026	Zinc finger protein 22 OS=Homo sapiens GN=ZNF22 PE=1 SV=3	30	7	99.2	56.5	53.0	88.9	95.1	128.7	146.3
P17028	Zinc finger protein 24 OS=Homo sapiens GN=ZNF24 PE=1 SV=4	33	11	126.7	110.6	111.7	92.2	93.1	68.7	89.0
P17029	Zinc finger protein with KRAB and SCAN domains 1 OS=Homo sapiens GN=ZKSCAN1 PE=1 SV=3	27	13	129.9	102.7	102.5	82.0	76.6	31.4	83.8
P17096	High mobility group protein HMG-I/HMG-Y OS=Homo sapiens GN=HMGA1 PE=1 SV=3	67	12	183.1	72.9	54.7	39.7	49.9	43.0	73.1
P17174	Aspartate aminotransferase, cytoplasmic OS=Homo sapiens GN=GOT1 PE=1 SV=3	45	21	97.0	106.8	111.2	110.5	85.0	115.2	106.4
P17252	Protein kinase C alpha type OS=Homo sapiens GN=PRKCA PE=1 SV=4	49	48	107.4	113.6	123.1	113.0	89.8	87.1	76.8
P17480	Nucleolar transcription factor 1 OS=Homo sapiens GN=UBTF PE=1 SV=1	58	63	179.7	127.1	115.4	88.7	66.9	41.9	38.3
P17600	Synapsin-1 OS=Homo sapiens GN=SYN1 PE=1 SV=3	31	12	97.7	94.6	102.4	79.2	125.8	106.9	114.3
P17612	cAMP-dependent protein kinase catalytic subunit alpha OS=Homo sapiens GN=PRKACA PE=1 SV=2	38	24	98.0	111.9	129.7	129.6	99.3	72.7	67.4
P17706	Tyrosine-protein phosphatase non-receptor type 2 OS=Homo sapiens GN=PTPN2 PE=1 SV=2	61	29	98.8	112.1	131.5	151.6	123.4	81.3	49.2
P17812	CTP synthase 1 OS=Homo sapiens GN=CTPS1 PE=1 SV=2	54	37	97.8	99.5	96.4	119.5	76.1	93.5	95.3
P17844	Probable ATP-dependent RNA helicase DDX5 OS=Homo sapiens GN=DDX5 PE=1 SV=1	77	76	45.2	41.7	52.8	71.4	136.8	218.7	170.7
P17858	ATP-dependent 6-phosphofructokinase, liver type OS=Homo sapiens GN=PFKL PE=1 SV=6	47	37	86.9	83.2	95.5	97.9	83.1	115.7	121.7
P17900	Ganglioside GM2 activator OS=Homo sapiens GN=GM2A PE=1 SV=4	23	6	45.3	87.4	171.2	195.2	135.0	44.1	21.5
P17980	26S protease regulatory subunit 6A OS=Homo sapiens GN=PSMC3 PE=1 SV=3	80	37	93.5	90.9	91.3	95.7	80.0	124.5	124.9
P17987	T-complex protein 1 subunit alpha OS=Homo sapiens GN=TCP1 PE=1 SV=1	85	52	78.4	94.0	103.7	112.4	92.1	140.7	114.2
P18031	Tyrosine-protein phosphatase non-receptor type 1 OS=Homo sapiens GN=PTPN1 PE=1 SV=1	66	33	87.5	105.8	135.6	167.6	149.6	79.5	36.5
P18065	Insulin-like growth factor-binding protein 2 OS=Homo sapiens GN=IGFBP2 PE=1 SV=2	54	12	61.7	72.6	126.2	138.9	165.4	105.5	96.1
P18074	TFIIH basal transcription factor complex helicase XPD subunit OS=Homo sapiens GN=ERCC2 PE=1 SV=1	28	22	102.1	99.4	109.1	118.3	122.4	69.3	70.6
P18077	60S ribosomal protein L35a OS=Homo sapiens GN=RPL35A PE=1 SV=2	73	21	33.3	43.1	47.1	77.3	105.6	159.6	180.9
P18124	60S ribosomal protein L7 OS=Homo sapiens GN=RPL7 PE=1 SV=1	70	34	35.4	42.1	57.3	77.9	143.1	204.0	180.1
P18206	Vinculin OS=Homo sapiens GN=VCL PE=1 SV=4	34	39	124.2	129.5	139.0	133.0	80.2	111.5	139.0
P18433	Receptor-type tyrosine-protein phosphatase alpha OS=Homo sapiens GN=PTPRA PE=1 SV=2	27	19	71.1	101.8	177.4	195.7	157.7	67.0	37.8
P18583	Protein SON OS=Homo sapiens GN=SON PE=1 SV=4	29	64	63.2	42.7	61.3	94.8	157.6	158.2	151.0
P18615	Negative elongation factor E OS=Homo sapiens GN=NELFE PE=1 SV=3	70	29	60.1	49.6	59.1	81.4	147.0	161.1	162.0
P18621	60S ribosomal protein L17 OS=Homo sapiens GN=RPL17 PE=1 SV=3	72	21	32.4	35.6	53.0	74.2	145.6	226.4	157.3
P18669	Phosphoglycerate mutase 1 OS=Homo sapiens GN=PGAM1 PE=1 SV=2	78	21	103.3	102.7	107.3	110.6	81.6	92.7	99.2
P18754	Regulator of chromosome condensation OS=Homo sapiens GN=RCC1 PE=1 SV=1	55	17	137.8	69.8	73.3	65.6	76.5	74.5	136.3
P18850	Cyclic AMP-dependent transcription factor ATF-6 alpha OS=Homo sapiens GN=ATF6 PE=1 SV=3	31	19	67.0	88.5	147.2	166.6	159.5	65.0	34.3
P18858	DNA ligase 1 OS=Homo sapiens GN=LIG1 PE=1 SV=1	58	56	102.0	105.9	94.8	102.0	75.8	83.7	103.6
P18859	ATP synthase-coupling factor 6, mitochondrial OS=Homo sapiens GN=ATP5J PE=1 SV=1	64	10	256.5	207.5	112.0	29.9	12.2	8.2	4.7
P18887	DNA repair protein XRCC1 OS=Homo sapiens GN=XRCC1 PE=1 SV=2	50	28	113.1	90.0	98.6	79.0	92.5	87.3	111.0
P19174	1-phosphatidylinositol 4,5-bisphosphate phosphodiesterase gamma-1 OS=Homo sapiens GN=PLCG1 PE=1 SV=1	40	50	95.7	111.6	118.9	122.9	94.2	79.0	88.1
P19338	Nucleolin OS=Homo sapiens GN=NCL PE=1 SV=3	73	99	63.9	64.4	75.7	85.8	95.3	136.8	162.9
P19367	Hexokinase-1 OS=Homo sapiens GN=HK1 PE=1 SV=3	53	60	215.0	209.4	113.3	34.1	21.3	12.9	9.0
P19387	DNA-directed RNA polymerase II subunit RPB3 OS=Homo sapiens GN=POLR2C PE=1 SV=2	44	11	89.5	82.4	95.7	100.7	80.0	98.6	118.8
P19388	DNA-directed RNA polymerases I, II, and III subunit RPABC1 OS=Homo sapiens GN=POLR2E PE=1 SV=4	40	8	93.6	85.7	90.0	92.7	96.4	118.1	140.9
P19404	NADH dehydrogenase [ubiquinone] flavoprotein 2, mitochondrial OS=Homo sapiens GN=NDUFV2 PE=1 SV=2	61	18	242.4	214.7	107.1	24.6	12.8	6.1	4.9
P19447	TFIIH basal transcription factor complex helicase XPB subunit OS=Homo sapiens GN=ERCC3 PE=1 SV=1	35	25	97.5	87.8	92.2	109.8	151.4	175.1	173.0
P19474	E3 ubiquitin-protein ligase TRIM21 OS=Homo sapiens GN=TRIM21 PE=1 SV=1	29	11	114.9	127.9	114.0	89.3	72.6	78.0	96.7
P19525	Interferon-induced, double-stranded RNA-activated protein kinase OS=Homo sapiens GN=EIF2AK2 PE=1 SV=2	45	30	52.2	55.4	62.1	75.7	121.6	176.8	177.1
P19623	Spermidine synthase OS=Homo sapiens GN=SRM PE=1 SV=1	49	13	99.4	110.8	104.8	118.2	79.3	115.5	99.3
P19634	Sodium/hydrogen exchanger 1 OS=Homo sapiens GN=SLC9A1 PE=1 SV=2	20	13	71.1	102.5	174.1	192.8	167.9	58.8	36.7
P19784	Casein kinase II subunit alpha' OS=Homo sapiens GN=CSNK2A2 PE=1 SV=1	42	15	79.1	93.6	90.3	97.2	79.0	115.9	118.7
P19838	Nuclear factor NF-kappa-B p105 subunit OS=Homo sapiens GN=NFKB1 PE=1 SV=2	35	29	116.0	110.8	100.9	108.6	79.2	90.8	94.0
P20020	Plasma membrane calcium-transporting ATPase 1 OS=Homo sapiens GN=ATP2B1 PE=1 SV=3	34	48	72.4	120.3	189.4	207.8	150.4	66.9	38.2
P20042	Eukaryotic translation initiation factor 2 subunit 2 OS=Homo sapiens GN=EIF2S2 PE=1 SV=2	62	35	56.2	53.7	56.4	67.7	116.2	156.8	180.6
P20073	Annexin A7 OS=Homo sapiens GN=ANXA7 PE=1 SV=3	38	21	90.1	114.9	117.8	123.5	68.6	85.1	120.7
P20248	Cyclin-A2 OS=Homo sapiens GN=CCNA2 PE=1 SV=2	37	13	86.6	65.0	65.8	70.3	89.1	93.5	134.7
P20290	Transcription factor BTF3 OS=Homo sapiens GN=BTF3 PE=1 SV=1	86	23	76.8	75.4	90.0	109.4	144.6	126.3	126.1
P20339	Ras-related protein Rab-5A OS=Homo sapiens GN=RAB5A PE=1 SV=2	71	17	80.7	99.5	139.3	162.1	129.5	81.3	56.5
P20340	Ras-related protein Rab-6A OS=Homo sapiens GN=RAB6A PE=1 SV=3	66	18	69.4	91.3	146.2	143.3	144.2	140.2	57.1
P20618	Proteasome subunit beta type-1 OS=Homo sapiens GN=PSMB1 PE=1 SV=2	58	15	69.0	73.7	78.6	87.2	69.4	145.3	178.4
P20645	Cation-dependent mannose-6-phosphate receptor OS=Homo sapiens GN=M6PR PE=1 SV=1	42	16	44.4	45.9	68.6	100.0	155.1	170.1	180.9
P20700	Lamin-B1 OS=Homo sapiens GN=LMNB1 PE=1 SV=2	76	76	162.4	102.4	113.5	105.6	99.3	66.4	37.8
P20701	Integrin alpha-L OS=Homo sapiens GN=ITGAL PE=1 SV=3	28	36	57.1	86.7	153.1	192.0	160.9	75.5	41.4
P20810	Calpastatin OS=Homo sapiens GN=CAST PE=1 SV=4	39	22	101.3	90.1	87.5	80.8	102.2	73.4	142.3
P20839	Inosine-5'-monophosphate dehydrogenase 1 OS=Homo sapiens GN=IMPDH1 PE=1 SV=2	44	21	114.8	113.1	100.6	94.6	68.2	79.2	100.0
P20933	N(4)-(beta-N-acetylglucosaminyl)-L-asparaginase OS=Homo sapiens GN=AGA PE=1 SV=2	33	8	63.0	89.6	162.0	198.6	148.0	82.3	61.3
P20963	T-cell surface glycoprotein CD3 zeta chain OS=Homo sapiens GN=CD247 PE=1 SV=2	57	19	64.0	98.1	149.3	189.2	153.1	71.7	48.8
P21127	Cyclin-dependent kinase 11B OS=Homo sapiens GN=CDK11B PE=1 SV=3	33	32	93.8	90.0	78.7	90.0	77.3	104.7	119.8
P21266	Glutathione S-transferase Mu 3 OS=Homo sapiens GN=GSTM3 PE=1 SV=3	46	12	104.9	118.3	112.6	109.3	59.6	74.8	93.2
P21281	V-type proton ATPase subunit B, brain isoform OS=Homo sapiens GN=ATP6V1B2 PE=1 SV=3	71	33	66.8	82.3	114.6	147.2	141.1	128.7	80.4
P21283	V-type proton ATPase subunit C 1 OS=Homo sapiens GN=ATP6V1C1 PE=1 SV=4	50	23	83.2	87.4	104.0	139.4	122.7	83.4	102.7
P21291	Cysteine and glycine-rich protein 1 OS=Homo sapiens GN=CSRP1 PE=1 SV=3	54	9	92.4	106.7	120.5	121.6	102.4	84.9	79.9
P21333	Filamin-A OS=Homo sapiens GN=FLNA PE=1 SV=4	67	186	99.6	113.3	140.6	136.3	85.8	71.6	72.8
P21359	Neurofibromin OS=Homo sapiens GN=NF1 PE=1 SV=2	23	63	72.2	86.9	127.2	144.0	140.7	106.1	104.1
P21399	Cytoplasmic aconitate hydratase OS=Homo sapiens GN=ACO1 PE=1 SV=3	42	37	104.5	114.5	119.6	107.3	85.8	101.5	99.5
P21580	Tumor necrosis factor alpha-induced protein 3 OS=Homo sapiens GN=TNFAIP3 PE=1 SV=1	29	20	106.8	106.3	127.0	138.0	124.9	107.9	89.4
P21796	Voltage-dependent anion-selective channel protein 1 OS=Homo sapiens GN=VDAC1 PE=1 SV=2	97	35	230.3	213.1	127.2	37.1	20.6	11.2	4.0
P21912	Succinate dehydrogenase [ubiquinone] iron-sulfur subunit, mitochondrial OS=Homo sapiens GN=SDHB PE=1 SV=3	63	25	275.2	201.0	101.1	28.2	12.7	5.7	2.7
P21964	Catechol O-methyltransferase OS=Homo sapiens GN=COMT PE=1 SV=2	47	15	65.4	86.1	140.4	169.9	165.2	106.6	44.1
P22033	Methylmalonyl-CoA mutase, mitochondrial OS=Homo sapiens GN=MUT PE=1 SV=4	48	35	240.9	208.6	96.1	20.4	8.9	7.9	4.9
P22059	Oxysterol-binding protein 1 OS=Homo sapiens GN=OSBP PE=1 SV=1	42	31	98.8	110.6	124.1	118.8	100.9	87.3	93.6
P22061	Protein-L-isoaspartate(D-aspartate) O-methyltransferase OS=Homo sapiens GN=PCMT1 PE=1 SV=4	69	15	136.4	126.4	104.7	106.1	77.8	87.2	66.9
P22087	rRNA 2'-O-methyltransferase fibrillarin OS=Homo sapiens GN=FBL PE=1 SV=2	55	22	72.7	46.4	52.3	61.4	104.6	224.8	139.7
P22102	Trifunctional purine biosynthetic protein adenosine-3 OS=Homo sapiens GN=GART PE=1 SV=1	62	54	114.4	107.5	97.8	104.4	82.2	85.9	90.4
P22234	Multifunctional protein ADE2 OS=Homo sapiens GN=PAICS PE=1 SV=3	58	33	106.7	114.1	106.0	109.7	78.6	95.6	95.4
P22307	Non-specific lipid-transfer protein OS=Homo sapiens GN=SCP2 PE=1 SV=2	68	47	70.5	102.0	173.1	211.8	159.7	48.6	18.1
P22314	Ubiquitin-like modifier-activating enzyme 1 OS=Homo sapiens GN=UBA1 PE=1 SV=3	63	62	101.6	104.5	105.6	108.8	75.2	94.5	97.4
P22392	Nucleoside diphosphate kinase B OS=Homo sapiens GN=NME2 PE=1 SV=1	89	15	79.7	88.0	85.3	108.6	83.7	135.7	120.0
P22570	NADPH:adrenodoxin oxidoreductase, mitochondrial OS=Homo sapiens GN=FDXR PE=1 SV=3	59	27	252.7	219.2	110.9	33.4	12.0	13.1	8.2
P22626	Heterogeneous nuclear ribonucleoproteins A2/B1 OS=Homo sapiens GN=HNRNPA2B1 PE=1 SV=2	82	41	36.7	27.6	36.1	64.8	128.8	231.3	187.6
P22681	E3 ubiquitin-protein ligase CBL OS=Homo sapiens GN=CBL PE=1 SV=2	39	24	109.8	117.7	133.9	116.4	107.7	93.8	86.7
P22695	Cytochrome b-c1 complex subunit 2, mitochondrial OS=Homo sapiens GN=UQCRC2 PE=1 SV=3	58	30	257.0	214.4	91.2	28.6	13.7	10.0	5.7
P22830	Ferrochelatase, mitochondrial OS=Homo sapiens GN=FECH PE=1 SV=2	66	29	249.3	222.1	107.2	25.2	10.7	6.9	5.0
P23193	Transcription elongation factor A protein 1 OS=Homo sapiens GN=TCEA1 PE=1 SV=2	70	32	74.7	71.0	68.5	80.2	101.3	107.4	137.9
P23246	Splicing factor, proline- and glutamine-rich OS=Homo sapiens GN=SFPQ PE=1 SV=2	55	53	51.1	37.8	47.7	66.7	138.8	236.3	160.3
P23258	Tubulin gamma-1 chain OS=Homo sapiens GN=TUBG1 PE=1 SV=2	55	26	55.5	56.2	64.0	93.7	120.2	170.6	166.5
P23284	Peptidyl-prolyl cis-trans isomerase B OS=Homo sapiens GN=PPIB PE=1 SV=2	67	27	63.4	79.8	136.3	170.2	211.4	115.6	33.0
P23368	NAD-dependent malic enzyme, mitochondrial OS=Homo sapiens GN=ME2 PE=1 SV=1	52	31	243.5	222.5	101.8	31.5	13.2	10.6	9.2
P23381	Tryptophan--tRNA ligase, cytoplasmic OS=Homo sapiens GN=WARS PE=1 SV=2	47	25	78.2	86.8	83.1	110.1	95.9	105.1	124.2
P23396	40S ribosomal protein S3 OS=Homo sapiens GN=RPS3 PE=1 SV=2	87	37	28.0	36.1	50.7	81.3	129.2	244.3	169.3
P23434	Glycine cleavage system H protein, mitochondrial OS=Homo sapiens GN=GCSH PE=1 SV=2	24	4	246.8	184.9	93.2	26.8	12.9	9.7	8.4
P23458	Tyrosine-protein kinase JAK1 OS=Homo sapiens GN=JAK1 PE=1 SV=2	43	54	62.7	100.8	169.6	193.1	144.1	63.3	33.9
P23526	Adenosylhomocysteinase OS=Homo sapiens GN=AHCY PE=1 SV=4	55	32	103.2	109.2	102.8	104.0	70.6	91.8	108.1
P23528	Cofilin-1 OS=Homo sapiens GN=CFL1 PE=1 SV=3	75	26	99.7	111.3	132.0	113.3	76.2	98.3	88.6
P23588	Eukaryotic translation initiation factor 4B OS=Homo sapiens GN=EIF4B PE=1 SV=2	55	44	64.7	67.4	82.3	92.4	112.3	119.7	153.7
P23634	Plasma membrane calcium-transporting ATPase 4 OS=Homo sapiens GN=ATP2B4 PE=1 SV=2	47	80	62.1	102.9	177.3	198.8	140.7	54.9	28.4
P23743	Diacylglycerol kinase alpha OS=Homo sapiens GN=DGKA PE=1 SV=3	46	34	99.0	98.3	104.0	106.0	101.0	109.5	99.9
P23786	Carnitine O-palmitoyltransferase 2, mitochondrial OS=Homo sapiens GN=CPT2 PE=1 SV=2	55	43	235.2	215.4	112.6	33.9	18.0	11.5	5.3
P23919	Thymidylate kinase OS=Homo sapiens GN=DTYMK PE=1 SV=4	54	12	142.3	137.5	100.3	81.4	56.0	69.1	70.9
P23921	Ribonucleoside-diphosphate reductase large subunit OS=Homo sapiens GN=RRM1 PE=1 SV=1	48	35	124.5	117.2	103.4	103.2	74.2	72.8	87.7
P24534	Elongation factor 1-beta OS=Homo sapiens GN=EEF1B2 PE=1 SV=3	78	20	111.3	80.7	78.5	81.8	90.9	90.3	112.4
P24539	ATP synthase F(0) complex subunit B1, mitochondrial OS=Homo sapiens GN=ATP5F1 PE=1 SV=2	50	22	246.4	208.7	85.7	27.1	10.2	7.3	3.8
P24666	Low molecular weight phosphotyrosine protein phosphatase OS=Homo sapiens GN=ACP1 PE=1 SV=3	63	12	133.3	110.7	89.0	97.1	78.2	80.1	87.6
P24723	Protein kinase C eta type OS=Homo sapiens GN=PRKCH PE=1 SV=4	40	28	75.6	94.5	150.9	177.5	153.6	58.4	40.4
P24752	Acetyl-CoA acetyltransferase, mitochondrial OS=Homo sapiens GN=ACAT1 PE=1 SV=1	71	40	254.3	201.2	96.1	23.8	10.9	8.1	5.0
P24928	DNA-directed RNA polymerase II subunit RPB1 OS=Homo sapiens GN=POLR2A PE=1 SV=2	41	74	82.7	79.5	80.9	87.5	92.5	98.7	149.8
P24941	Cyclin-dependent kinase 2 OS=Homo sapiens GN=CDK2 PE=1 SV=2	53	14	93.9	101.3	98.4	98.9	82.2	93.4	112.8
P25054	Adenomatous polyposis coli protein OS=Homo sapiens GN=APC PE=1 SV=2	30	68	87.3	108.5	131.7	127.2	120.9	86.0	84.7
P25098	Beta-adrenergic receptor kinase 1 OS=Homo sapiens GN=ADRBK1 PE=1 SV=2	41	36	87.3	94.3	96.0	101.5	95.2	113.7	136.4
P25205	DNA replication licensing factor MCM3 OS=Homo sapiens GN=MCM3 PE=1 SV=3	60	59	79.0	83.6	78.0	82.3	66.1	104.5	172.5
P25325	3-mercaptopyruvate sulfurtransferase OS=Homo sapiens GN=MPST PE=1 SV=3	51	15	217.3	173.2	110.8	50.8	33.1	39.8	34.4
P25398	40S ribosomal protein S12 OS=Homo sapiens GN=RPS12 PE=1 SV=3	77	17	37.5	36.9	55.8	77.7	147.0	205.1	161.1
P25445	Tumor necrosis factor receptor superfamily member 6 OS=Homo sapiens GN=FAS PE=1 SV=1	39	20	68.3	105.0	156.4	194.8	132.7	45.3	33.2
P25490	Transcriptional repressor protein YY1 OS=Homo sapiens GN=YY1 PE=1 SV=2	20	10	217.2	144.2	110.0	84.0	53.6	39.8	42.5
P25685	DnaJ homolog subfamily B member 1 OS=Homo sapiens GN=DNAJB1 PE=1 SV=4	74	33	89.7	80.4	89.2	97.5	105.5	136.2	102.6
P25705	ATP synthase subunit alpha, mitochondrial OS=Homo sapiens GN=ATP5A1 PE=1 SV=1	77	68	243.9	209.6	118.5	30.4	15.0	10.4	7.2
P25786	Proteasome subunit alpha type-1 OS=Homo sapiens GN=PSMA1 PE=1 SV=1	66	21	72.4	86.4	85.5	85.4	68.3	90.6	166.4
P25787	Proteasome subunit alpha type-2 OS=Homo sapiens GN=PSMA2 PE=1 SV=2	68	17	64.4	89.8	97.7	82.0	74.6	128.9	152.4
P25788	Proteasome subunit alpha type-3 OS=Homo sapiens GN=PSMA3 PE=1 SV=2	58	22	69.0	85.9	90.3	83.8	67.4	101.0	165.4
P25789	Proteasome subunit alpha type-4 OS=Homo sapiens GN=PSMA4 PE=1 SV=1	51	19	65.3	90.1	82.9	90.5	63.6	77.1	164.4
P26196	Probable ATP-dependent RNA helicase DDX6 OS=Homo sapiens GN=DDX6 PE=1 SV=2	61	31	46.5	49.7	56.4	81.8	123.9	159.4	166.5
P26358	DNA (cytosine-5)-methyltransferase 1 OS=Homo sapiens GN=DNMT1 PE=1 SV=2	41	74	152.1	92.0	88.3	70.2	82.9	83.6	102.3
P26368	Splicing factor U2AF 65 kDa subunit OS=Homo sapiens GN=U2AF2 PE=1 SV=4	66	25	30.3	30.3	41.2	74.0	141.1	223.2	182.6
P26373	60S ribosomal protein L13 OS=Homo sapiens GN=RPL13 PE=1 SV=4	73	35	32.8	38.5	57.9	71.4	139.0	185.6	180.4
P26440	Isovaleryl-CoA dehydrogenase, mitochondrial OS=Homo sapiens GN=IVD PE=1 SV=1	54	23	240.6	213.7	104.3	27.9	15.4	12.6	12.0
P26583	High mobility group protein B2 OS=Homo sapiens GN=HMGB2 PE=1 SV=2	72	26	164.1	90.5	64.3	91.7	81.3	88.9	80.8
P26599	Polypyrimidine tract-binding protein 1 OS=Homo sapiens GN=PTBP1 PE=1 SV=1	65	35	35.3	29.9	35.4	87.4	129.5	201.7	202.9
P26639	Threonine--tRNA ligase, cytoplasmic OS=Homo sapiens GN=TARS PE=1 SV=3	59	54	105.3	100.3	91.6	85.7	81.1	107.5	116.8
P26640	Valine--tRNA ligase OS=Homo sapiens GN=VARS PE=1 SV=4	42	56	98.6	97.4	97.0	94.1	79.4	97.7	136.1
P26641	Elongation factor 1-gamma OS=Homo sapiens GN=EEF1G PE=1 SV=3	50	35	80.6	77.6	84.4	99.0	90.8	125.7	134.1
P26885	Peptidyl-prolyl cis-trans isomerase FKBP2 OS=Homo sapiens GN=FKBP2 PE=1 SV=2	54	12	54.6	72.8	166.1	177.8	214.6	94.6	34.9
P27105	Erythrocyte band 7 integral membrane protein OS=Homo sapiens GN=STOM PE=1 SV=3	47	14	62.4	97.2	178.1	187.1	154.2	80.1	52.8
P27348	14-3-3 protein theta OS=Homo sapiens GN=YWHAQ PE=1 SV=1	79	33	82.5	106.2	112.5	112.2	72.3	98.0	101.2
P27361	Mitogen-activated protein kinase 3 OS=Homo sapiens GN=MAPK3 PE=1 SV=4	41	16	102.0	101.2	108.6	101.4	86.2	88.6	86.8
P27448	MAP/microtubule affinity-regulating kinase 3 OS=Homo sapiens GN=MARK3 PE=1 SV=4	54	43	63.4	73.5	103.9	126.3	144.2	92.1	106.8
P27635	60S ribosomal protein L10 OS=Homo sapiens GN=RPL10 PE=1 SV=4	79	29	27.3	34.2	48.4	64.7	157.5	269.6	150.8
P27694	Replication protein A 70 kDa DNA-binding subunit OS=Homo sapiens GN=RPA1 PE=1 SV=2	69	46	74.5	75.8	82.0	87.9	98.0	110.8	171.9
P27695	DNA-(apurinic or apyrimidinic site) lyase OS=Homo sapiens GN=APEX1 PE=1 SV=2	62	25	66.9	59.1	61.8	79.3	122.5	156.1	142.8
P27707	Deoxycytidine kinase OS=Homo sapiens GN=DCK PE=1 SV=1	46	12	98.3	112.8	94.7	105.7	66.2	99.5	103.3
P27708	CAD protein OS=Homo sapiens GN=CAD PE=1 SV=3	49	95	85.5	90.3	90.6	89.9	72.3	86.7	157.2
P27797	Calreticulin OS=Homo sapiens GN=CALR PE=1 SV=1	73	40	85.2	82.5	122.8	183.1	182.3	82.0	25.0
P27816	Microtubule-associated protein 4 OS=Homo sapiens GN=MAP4 PE=1 SV=3	79	106	40.7	42.3	50.9	69.0	123.7	159.8	187.1
P27824	Calnexin OS=Homo sapiens GN=CANX PE=1 SV=2	51	51	70.5	87.3	132.0	167.7	173.5	78.7	31.9
P27986	Phosphatidylinositol 3-kinase regulatory subunit alpha OS=Homo sapiens GN=PIK3R1 PE=1 SV=2	41	32	79.2	97.0	117.2	115.9	94.8	81.7	101.0
P28062	Proteasome subunit beta type-8 OS=Homo sapiens GN=PSMB8 PE=1 SV=3	72	16	66.4	72.3	75.4	94.8	73.7	121.6	175.8
P28065	Proteasome subunit beta type-9 OS=Homo sapiens GN=PSMB9 PE=1 SV=2	45	9	83.9	69.6	70.3	98.3	79.3	142.1	147.2
P28066	Proteasome subunit alpha type-5 OS=Homo sapiens GN=PSMA5 PE=1 SV=3	73	15	75.6	88.5	84.9	89.8	62.3	86.7	157.0
P28070	Proteasome subunit beta type-4 OS=Homo sapiens GN=PSMB4 PE=1 SV=4	64	12	80.3	82.2	64.5	82.8	70.0	118.7	152.5
P28072	Proteasome subunit beta type-6 OS=Homo sapiens GN=PSMB6 PE=1 SV=4	59	11	86.9	76.9	95.2	93.9	72.9	93.0	171.9
P28074	Proteasome subunit beta type-5 OS=Homo sapiens GN=PSMB5 PE=1 SV=3	69	19	101.3	115.9	93.8	80.7	55.6	79.1	163.2
P28288	ATP-binding cassette sub-family D member 3 OS=Homo sapiens GN=ABCD3 PE=1 SV=1	39	35	68.7	103.8	176.2	216.6	146.7	44.8	14.0
P28290	Sperm-specific antigen 2 OS=Homo sapiens GN=SSFA2 PE=1 SV=3	41	46	77.5	103.3	151.2	127.3	123.2	56.2	60.6
P28331	NADH-ubiquinone oxidoreductase 75 kDa subunit, mitochondrial OS=Homo sapiens GN=NDUFS1 PE=1 SV=3	56	40	240.2	217.4	100.9	24.2	12.0	8.7	8.4
P28340	DNA polymerase delta catalytic subunit OS=Homo sapiens GN=POLD1 PE=1 SV=2	44	54	90.4	95.1	92.6	89.9	73.9	88.5	131.1
P28482	Mitogen-activated protein kinase 1 OS=Homo sapiens GN=MAPK1 PE=1 SV=3	47	17	97.3	105.4	106.2	107.5	97.2	120.2	117.8
P28715	DNA repair protein complementing XP-G cells OS=Homo sapiens GN=ERCC5 PE=1 SV=3	23	25	73.5	77.9	67.7	77.3	91.8	104.6	163.0
P28799	Granulins OS=Homo sapiens GN=GRN PE=1 SV=2	21	12	55.7	79.6	163.3	170.8	211.8	66.8	32.8
P28838	Cytosol aminopeptidase OS=Homo sapiens GN=LAP3 PE=1 SV=3	69	39	198.4	167.6	105.2	51.1	34.3	39.3	41.0
P28907	ADP-ribosyl cyclase/cyclic ADP-ribose hydrolase 1 OS=Homo sapiens GN=CD38 PE=1 SV=2	52	24	63.3	89.0	160.2	191.8	182.4	72.2	36.7
P28908	Tumor necrosis factor receptor superfamily member 8 OS=Homo sapiens GN=TNFRSF8 PE=1 SV=1	36	18	63.5	94.1	168.0	215.2	149.3	65.0	33.1
P29016	T-cell surface glycoprotein CD1b OS=Homo sapiens GN=CD1B PE=1 SV=1	20	5	54.1	71.8	108.5	178.8	150.6	81.8	79.9
P29084	Transcription initiation factor IIE subunit beta OS=Homo sapiens GN=GTF2E2 PE=1 SV=1	59	19	95.1	91.4	84.4	82.0	86.9	108.2	132.3
P29144	Tripeptidyl-peptidase 2 OS=Homo sapiens GN=TPP2 PE=1 SV=4	53	61	74.5	81.2	81.4	85.7	100.8	138.2	128.0
P29218	Inositol monophosphatase 1 OS=Homo sapiens GN=IMPA1 PE=1 SV=1	45	15	108.6	115.4	111.9	101.5	77.4	88.0	94.8
P29323	Ephrin type-B receptor 2 OS=Homo sapiens GN=EPHB2 PE=1 SV=5	23	22	65.3	98.9	165.2	181.3	145.5	74.8	47.8
P29350	Tyrosine-protein phosphatase non-receptor type 6 OS=Homo sapiens GN=PTPN6 PE=1 SV=1	60	37	88.7	85.1	92.8	90.9	98.2	105.9	123.5
P29401	Transketolase OS=Homo sapiens GN=TKT PE=1 SV=3	61	41	82.0	93.9	100.1	105.5	81.4	114.7	121.9
P29558	RNA-binding motif, single-stranded-interacting protein 1 OS=Homo sapiens GN=RBMS1 PE=1 SV=3	48	15	41.2	40.9	55.5	76.8	155.1	165.2	170.9
P29590	Protein PML OS=Homo sapiens GN=PML PE=1 SV=3	51	49	108.4	113.6	102.8	96.6	83.6	102.2	109.9
P29597	Non-receptor tyrosine-protein kinase TYK2 OS=Homo sapiens GN=TYK2 PE=1 SV=3	32	34	58.0	84.3	144.7	188.9	155.5	87.8	51.9
P29692	Elongation factor 1-delta OS=Homo sapiens GN=EEF1D PE=1 SV=5	80	24	89.2	76.9	89.5	100.6	88.9	115.6	131.1
P29728	2'-5'-oligoadenylate synthase 2 OS=Homo sapiens GN=OAS2 PE=1 SV=3	21	16	63.6	86.3	110.1	131.1	115.5	94.3	109.1
P30038	Delta-1-pyrroline-5-carboxylate dehydrogenase, mitochondrial OS=Homo sapiens GN=ALDH4A1 PE=1 SV=3	53	25	271.8	218.0	105.2	24.5	10.8	6.5	4.3
P30040	Endoplasmic reticulum resident protein 29 OS=Homo sapiens GN=ERP29 PE=1 SV=4	69	19	70.4	83.4	153.8	189.6	175.8	74.8	24.9
P30041	Peroxiredoxin-6 OS=Homo sapiens GN=PRDX6 PE=1 SV=3	61	18	84.9	85.8	96.7	99.9	91.8	177.2	80.4
P30042	ES1 protein homolog, mitochondrial OS=Homo sapiens GN=C21orf33 PE=1 SV=3	66	18	254.2	214.2	113.2	23.0	11.0	6.2	4.4
P30043	Flavin reductase (NADPH) OS=Homo sapiens GN=BLVRB PE=1 SV=3	46	7	116.4	109.0	111.3	108.8	70.5	83.5	94.9
P30044	Peroxiredoxin-5, mitochondrial OS=Homo sapiens GN=PRDX5 PE=1 SV=4	65	14	208.8	158.4	94.0	51.9	38.7	39.1	26.5
P30046	D-dopachrome decarboxylase OS=Homo sapiens GN=DDT PE=1 SV=3	75	7	107.7	109.4	111.9	102.7	74.7	82.3	96.0
P30048	Thioredoxin-dependent peroxide reductase, mitochondrial OS=Homo sapiens GN=PRDX3 PE=1 SV=3	50	16	286.0	194.7	95.7	27.5	8.6	5.7	2.2
P30050	60S ribosomal protein L12 OS=Homo sapiens GN=RPL12 PE=1 SV=1	75	15	34.0	36.5	53.2	74.5	144.6	211.6	178.2
P30084	Enoyl-CoA hydratase, mitochondrial OS=Homo sapiens GN=ECHS1 PE=1 SV=4	61	22	257.4	210.3	99.2	22.4	10.8	9.6	7.7
P30085	UMP-CMP kinase OS=Homo sapiens GN=CMPK1 PE=1 SV=3	72	15	116.4	92.6	91.2	84.6	89.7	156.6	70.8
P30086	Phosphatidylethanolamine-binding protein 1 OS=Homo sapiens GN=PEBP1 PE=1 SV=3	74	12	142.6	97.3	86.3	97.7	91.2	92.0	86.2
P30101	Protein disulfide-isomerase A3 OS=Homo sapiens GN=PDIA3 PE=1 SV=4	76	54	68.7	86.6	160.8	179.6	182.9	90.8	26.3
P30153	Serine/threonine-protein phosphatase 2A 65 kDa regulatory subunit A alpha isoform OS=Homo sapiens GN=PPP2R1A PE=1 SV=4	53	36	112.8	101.6	106.2	103.9	92.2	86.0	83.1
P30154	Serine/threonine-protein phosphatase 2A 65 kDa regulatory subunit A beta isoform OS=Homo sapiens GN=PPP2R1B PE=1 SV=3	46	26	95.5	98.2	81.3	116.2	78.7	96.2	97.8
P30260	Cell division cycle protein 27 homolog OS=Homo sapiens GN=CDC27 PE=1 SV=2	34	28	93.2	69.8	63.2	56.8	69.1	87.4	161.0
P30405	Peptidyl-prolyl cis-trans isomerase F, mitochondrial OS=Homo sapiens GN=PPIF PE=1 SV=1	72	14	238.3	226.3	116.3	25.9	11.2	8.5	3.7
P30414	NK-tumor recognition protein OS=Homo sapiens GN=NKTR PE=1 SV=2	19	25	43.0	47.5	62.4	65.1	103.4	110.4	215.8
P30419	Glycylpeptide N-tetradecanoyltransferase 1 OS=Homo sapiens GN=NMT1 PE=1 SV=2	40	20	50.0	53.7	59.5	92.9	142.5	187.6	152.1
P30504	HLA class I histocompatibility antigen, Cw-4 alpha chain OS=Homo sapiens GN=HLA-C PE=1 SV=1	59	27	60.5	83.6	157.2	174.5	192.5	80.9	51.4
P30519	Heme oxygenase 2 OS=Homo sapiens GN=HMOX2 PE=1 SV=2	80	32	63.1	79.1	143.0	181.1	176.1	93.3	35.6
P30520	Adenylosuccinate synthetase isozyme 2 OS=Homo sapiens GN=ADSS PE=1 SV=3	45	22	108.7	102.4	87.9	96.1	76.8	81.3	89.3
P30533	Alpha-2-macroglobulin receptor-associated protein OS=Homo sapiens GN=LRPAP1 PE=1 SV=1	62	35	96.0	82.8	128.0	166.8	165.4	82.1	28.8
P30566	Adenylosuccinate lyase OS=Homo sapiens GN=ADSL PE=1 SV=2	43	22	113.3	105.7	90.5	95.5	75.2	91.4	112.3
P30622	CAP-Gly domain-containing linker protein 1 OS=Homo sapiens GN=CLIP1 PE=1 SV=2	44	66	93.9	100.1	103.4	99.3	95.1	83.4	101.7
P30626	Sorcin OS=Homo sapiens GN=SRI PE=1 SV=1	54	12	117.9	120.8	125.9	138.1	116.5	129.6	117.6
P30679	Guanine nucleotide-binding protein subunit alpha-15 OS=Homo sapiens GN=GNA15 PE=1 SV=2	40	17	69.5	105.8	189.7	195.2	148.7	62.7	45.8
P30825	High affinity cationic amino acid transporter 1 OS=Homo sapiens GN=SLC7A1 PE=1 SV=1	10	8	77.0	90.5	132.4	181.0	159.9	77.3	51.9
P30876	DNA-directed RNA polymerase II subunit RPB2 OS=Homo sapiens GN=POLR2B PE=1 SV=1	44	54	93.6	93.0	94.6	96.9	83.7	106.1	139.7
P31040	Succinate dehydrogenase [ubiquinone] flavoprotein subunit, mitochondrial OS=Homo sapiens GN=SDHA PE=1 SV=2	62	34	235.6	218.0	112.7	32.1	17.2	12.3	6.7
P31146	Coronin-1A OS=Homo sapiens GN=CORO1A PE=1 SV=4	63	46	93.9	104.1	154.3	155.7	100.3	66.8	53.0
P31150	Rab GDP dissociation inhibitor alpha OS=Homo sapiens GN=GDI1 PE=1 SV=2	77	37	94.8	107.0	110.4	105.3	79.4	75.4	87.4
P31153	S-adenosylmethionine synthase isoform type-2 OS=Homo sapiens GN=MAT2A PE=1 SV=1	54	26	108.3	112.9	100.6	103.4	74.9	97.8	95.3
P31350	Ribonucleoside-diphosphate reductase subunit M2 OS=Homo sapiens GN=RRM2 PE=1 SV=1	56	22	109.0	120.8	109.1	103.4	74.4	82.3	108.3
P31483	Nucleolysin TIA-1 isoform p40 OS=Homo sapiens GN=TIA1 PE=1 SV=3	49	18	64.4	47.5	54.8	71.1	129.1	139.8	180.8
P31689	DnaJ homolog subfamily A member 1 OS=Homo sapiens GN=DNAJA1 PE=1 SV=2	72	29	78.8	83.0	102.6	103.3	95.8	151.7	111.8
P31749	RAC-alpha serine/threonine-protein kinase OS=Homo sapiens GN=AKT1 PE=1 SV=2	44	20	86.5	107.8	152.9	152.2	114.9	72.5	53.8
P31751	RAC-beta serine/threonine-protein kinase OS=Homo sapiens GN=AKT2 PE=1 SV=2	55	25	76.5	100.1	154.3	175.4	132.1	72.8	43.5
P31785	Cytokine receptor common subunit gamma OS=Homo sapiens GN=IL2RG PE=1 SV=1	26	10	92.2	94.0	128.0	171.0	178.9	54.9	38.9
P31930	Cytochrome b-c1 complex subunit 1, mitochondrial OS=Homo sapiens GN=UQCRC1 PE=1 SV=3	61	25	261.5	236.9	121.9	32.5	15.9	6.8	2.6
P31937	3-hydroxyisobutyrate dehydrogenase, mitochondrial OS=Homo sapiens GN=HIBADH PE=1 SV=2	63	17	227.5	198.2	97.8	21.1	8.8	5.6	3.7
P31939	Bifunctional purine biosynthesis protein PURH OS=Homo sapiens GN=ATIC PE=1 SV=3	80	50	95.5	100.8	104.3	107.9	85.1	122.3	93.7
P31942	Heterogeneous nuclear ribonucleoprotein H3 OS=Homo sapiens GN=HNRNPH3 PE=1 SV=2	79	22	69.3	57.1	54.3	71.1	105.4	137.5	158.8
P31943	Heterogeneous nuclear ribonucleoprotein H OS=Homo sapiens GN=HNRNPH1 PE=1 SV=4	61	27	69.7	65.0	60.9	82.2	120.4	159.6	163.0
P31946	14-3-3 protein beta/alpha OS=Homo sapiens GN=YWHAB PE=1 SV=3	64	23	93.1	101.0	104.1	122.7	80.2	83.2	86.6
P31948	Stress-induced-phosphoprotein 1 OS=Homo sapiens GN=STIP1 PE=1 SV=1	86	87	101.7	102.9	101.8	125.3	83.0	117.4	89.2
P32119	Peroxiredoxin-2 OS=Homo sapiens GN=PRDX2 PE=1 SV=5	44	15	94.2	92.5	97.8	103.4	77.5	104.5	120.2
P32121	Beta-arrestin-2 OS=Homo sapiens GN=ARRB2 PE=1 SV=2	25	11	67.6	101.1	114.2	112.2	104.3	49.2	70.2
P32189	Glycerol kinase OS=Homo sapiens GN=GK PE=1 SV=3	35	18	211.9	227.9	128.5	34.1	24.2	18.0	17.1
P32321	Deoxycytidylate deaminase OS=Homo sapiens GN=DCTD PE=1 SV=2	33	4	92.0	123.4	106.9	106.4	96.0	67.2	74.0
P32322	Pyrroline-5-carboxylate reductase 1, mitochondrial OS=Homo sapiens GN=PYCR1 PE=1 SV=2	53	18	221.0	175.9	74.5	27.6	22.7	27.5	25.8
P32455	Guanylate-binding protein 1 OS=Homo sapiens GN=GBP1 PE=1 SV=2	35	26	105.6	105.5	100.6	111.4	72.4	82.6	100.2
P32519	ETS-related transcription factor Elf-1 OS=Homo sapiens GN=ELF1 PE=1 SV=2	46	20	176.4	102.1	93.2	65.2	68.5	53.4	82.5
P32780	General transcription factor IIH subunit 1 OS=Homo sapiens GN=GTF2H1 PE=1 SV=1	42	26	55.3	46.4	74.1	64.6	135.4	137.2	124.0
P32856	Syntaxin-2 OS=Homo sapiens GN=STX2 PE=2 SV=3	45	11	62.6	104.4	177.4	189.0	142.4	65.2	38.5
P32942	Intercellular adhesion molecule 3 OS=Homo sapiens GN=ICAM3 PE=1 SV=2	27	18	62.8	91.5	156.7	175.9	149.1	60.5	31.9
P32969	60S ribosomal protein L9 OS=Homo sapiens GN=RPL9 PE=1 SV=1	81	20	35.7	40.2	54.5	74.8	135.7	191.7	171.1
P33121	Long-chain-fatty-acid--CoA ligase 1 OS=Homo sapiens GN=ACSL1 PE=1 SV=1	40	28	103.1	123.9	152.3	149.0	123.0	54.6	38.6
P33176	Kinesin-1 heavy chain OS=Homo sapiens GN=KIF5B PE=1 SV=1	69	92	87.9	93.9	92.7	103.1	79.2	86.4	122.4
P33240	Cleavage stimulation factor subunit 2 OS=Homo sapiens GN=CSTF2 PE=1 SV=1	58	24	50.1	47.0	59.2	68.8	142.2	177.7	169.7
P33241	Lymphocyte-specific protein 1 OS=Homo sapiens GN=LSP1 PE=1 SV=1	35	11	112.6	115.9	160.5	154.4	109.5	46.9	39.3
P33316	Deoxyuridine 5'-triphosphate nucleotidohydrolase, mitochondrial OS=Homo sapiens GN=DUT PE=1 SV=4	60	16	150.4	134.9	95.4	90.5	69.1	98.7	82.7
P33527	Multidrug resistance-associated protein 1 OS=Homo sapiens GN=ABCC1 PE=1 SV=3	44	61	65.4	106.4	177.8	229.4	137.5	60.3	29.6
P33897	ATP-binding cassette sub-family D member 1 OS=Homo sapiens GN=ABCD1 PE=1 SV=2	21	15	73.5	117.1	166.8	185.9	131.9	51.9	22.6
P33981	Dual specificity protein kinase TTK OS=Homo sapiens GN=TTK PE=1 SV=2	41	29	132.7	120.5	106.1	90.6	74.3	58.9	76.7
P33991	DNA replication licensing factor MCM4 OS=Homo sapiens GN=MCM4 PE=1 SV=5	57	47	107.4	100.8	101.4	100.9	80.2	99.3	111.5
P33992	DNA replication licensing factor MCM5 OS=Homo sapiens GN=MCM5 PE=1 SV=5	66	51	79.5	77.9	76.6	75.5	68.3	104.1	188.7
P33993	DNA replication licensing factor MCM7 OS=Homo sapiens GN=MCM7 PE=1 SV=4	71	49	114.1	111.5	100.2	90.1	66.7	80.8	102.8
P34059	N-acetylgalactosamine-6-sulfatase OS=Homo sapiens GN=GALNS PE=1 SV=1	20	11	60.7	90.3	187.0	235.6	168.0	60.2	36.5
P34896	Serine hydroxymethyltransferase, cytosolic OS=Homo sapiens GN=SHMT1 PE=1 SV=1	48	23	84.3	97.3	103.4	97.8	104.0	64.4	110.7
P34897	Serine hydroxymethyltransferase, mitochondrial OS=Homo sapiens GN=SHMT2 PE=1 SV=3	66	40	229.3	231.9	118.0	26.1	11.9	10.3	8.0
P34913	Bifunctional epoxide hydrolase 2 OS=Homo sapiens GN=EPHX2 PE=1 SV=2	56	25	72.6	108.2	167.2	213.2	133.5	50.2	24.9
P34932	Heat shock 70 kDa protein 4 OS=Homo sapiens GN=HSPA4 PE=1 SV=4	86	84	94.8	102.3	109.0	110.4	83.2	91.9	98.9
P34947	G protein-coupled receptor kinase 5 OS=Homo sapiens GN=GRK5 PE=1 SV=1	26	14	71.9	92.7	165.1	180.2	145.8	73.4	42.5
P35080	Profilin-2 OS=Homo sapiens GN=PFN2 PE=1 SV=3	40	7	95.7	102.8	107.0	115.0	70.5	83.5	102.9
P35221	Catenin alpha-1 OS=Homo sapiens GN=CTNNA1 PE=1 SV=1	60	50	80.0	99.4	143.0	147.7	128.8	68.1	70.3
P35222	Catenin beta-1 OS=Homo sapiens GN=CTNNB1 PE=1 SV=1	38	24	72.0	101.7	159.9	189.9	148.6	62.5	39.0
P35232	Prohibitin OS=Homo sapiens GN=PHB PE=1 SV=1	72	26	239.3	213.2	122.3	28.4	12.4	8.1	4.0
P35236	Tyrosine-protein phosphatase non-receptor type 7 OS=Homo sapiens GN=PTPN7 PE=1 SV=3	46	17	105.1	108.4	113.7	103.2	85.9	123.6	98.3
P35240	Merlin OS=Homo sapiens GN=NF2 PE=1 SV=1	33	26	81.1	113.2	184.6	186.1	139.3	67.6	45.9
P35241	Radixin OS=Homo sapiens GN=RDX PE=1 SV=1	68	65	64.5	82.1	122.6	138.7	125.2	91.6	101.7
P35249	Replication factor C subunit 4 OS=Homo sapiens GN=RFC4 PE=1 SV=2	61	28	86.4	85.5	82.3	82.0	106.2	115.2	142.8
P35250	Replication factor C subunit 2 OS=Homo sapiens GN=RFC2 PE=1 SV=3	58	20	69.7	62.8	58.1	79.2	97.9	116.7	144.7
P35251	Replication factor C subunit 1 OS=Homo sapiens GN=RFC1 PE=1 SV=4	50	67	69.8	57.9	69.9	76.3	118.8	123.8	159.9
P35268	60S ribosomal protein L22 OS=Homo sapiens GN=RPL22 PE=1 SV=2	74	10	52.1	60.1	58.4	71.3	127.4	222.0	154.0
P35269	General transcription factor IIF subunit 1 OS=Homo sapiens GN=GTF2F1 PE=1 SV=2	44	27	84.2	79.8	91.3	82.8	107.7	107.8	139.0
P35270	Sepiapterin reductase OS=Homo sapiens GN=SPR PE=1 SV=1	43	10	149.2	145.5	99.9	89.1	59.0	67.3	62.7
P35527	Keratin, type I cytoskeletal 9 OS=Homo sapiens GN=KRT9 PE=1 SV=3	62	31	141.2	162.5	69.4	76.2	62.5	116.0	83.4
P35573	Glycogen debranching enzyme OS=Homo sapiens GN=AGL PE=1 SV=3	36	50	89.0	92.9	91.0	110.7	97.5	98.7	114.9
P35579	Myosin-9 OS=Homo sapiens GN=MYH9 PE=1 SV=4	74	220	81.1	83.8	92.6	93.7	63.8	68.6	167.7
P35580	Myosin-10 OS=Homo sapiens GN=MYH10 PE=1 SV=3	66	190	86.6	93.0	117.9	112.5	65.9	55.1	138.4
P35606	Coatomer subunit beta' OS=Homo sapiens GN=COPB2 PE=1 SV=2	58	45	83.6	100.0	117.5	127.8	80.9	76.0	103.9
P35610	Sterol O-acyltransferase 1 OS=Homo sapiens GN=SOAT1 PE=1 SV=3	24	17	71.2	94.1	149.6	164.5	168.4	79.1	34.6
P35611	Alpha-adducin OS=Homo sapiens GN=ADD1 PE=1 SV=2	46	38	79.4	99.4	141.7	128.9	109.8	88.8	81.3
P35612	Beta-adducin OS=Homo sapiens GN=ADD2 PE=1 SV=3	28	20	84.8	100.2	136.8	121.1	95.5	87.3	88.5
P35613	Basigin OS=Homo sapiens GN=BSG PE=1 SV=2	40	15	66.0	98.5	136.1	225.2	147.4	48.1	27.2
P35626	Beta-adrenergic receptor kinase 2 OS=Homo sapiens GN=ADRBK2 PE=1 SV=2	42	31	70.0	73.5	61.6	124.3	109.2	130.0	142.2
P35637	RNA-binding protein FUS OS=Homo sapiens GN=FUS PE=1 SV=1	27	20	42.7	39.0	49.8	74.6	137.0	154.9	187.3
P35658	Nuclear pore complex protein Nup214 OS=Homo sapiens GN=NUP214 PE=1 SV=2	28	48	111.8	101.6	119.5	123.0	106.7	63.6	69.2
P35659	Protein DEK OS=Homo sapiens GN=DEK PE=1 SV=1	47	23	168.5	77.3	80.4	63.6	75.4	78.3	104.7
P35754	Glutaredoxin-1 OS=Homo sapiens GN=GLRX PE=1 SV=2	43	5	108.1	110.4	107.8	103.6	80.2	76.6	87.2
P35813	Protein phosphatase 1A OS=Homo sapiens GN=PPM1A PE=1 SV=1	45	17	119.8	116.1	109.2	107.8	79.8	88.1	92.6
P35908	Keratin, type II cytoskeletal 2 epidermal OS=Homo sapiens GN=KRT2 PE=1 SV=2	76	51	98.1	186.6	40.0	59.7	81.5	90.0	100.7
P35914	Hydroxymethylglutaryl-CoA lyase, mitochondrial OS=Homo sapiens GN=HMGCL PE=1 SV=2	42	15	155.2	160.8	131.6	90.7	70.1	39.6	35.2
P35998	26S protease regulatory subunit 7 OS=Homo sapiens GN=PSMC2 PE=1 SV=3	81	41	101.9	100.0	99.9	92.3	78.8	105.8	130.7
P36404	ADP-ribosylation factor-like protein 2 OS=Homo sapiens GN=ARL2 PE=1 SV=4	34	6	154.9	176.7	118.0	89.7	62.4	69.3	70.1
P36405	ADP-ribosylation factor-like protein 3 OS=Homo sapiens GN=ARL3 PE=1 SV=2	58	9	111.3	109.6	91.3	104.2	65.6	60.5	88.3
P36507	Dual specificity mitogen-activated protein kinase kinase 2 OS=Homo sapiens GN=MAP2K2 PE=1 SV=1	48	20	114.5	107.1	110.2	105.0	78.4	85.9	92.5
P36542	ATP synthase subunit gamma, mitochondrial OS=Homo sapiens GN=ATP5C1 PE=1 SV=1	53	21	232.9	228.2	119.4	30.3	13.1	7.9	4.6
P36543	V-type proton ATPase subunit E 1 OS=Homo sapiens GN=ATP6V1E1 PE=1 SV=1	66	22	75.3	82.5	107.2	136.7	119.3	112.0	100.7
P36551	Oxygen-dependent coproporphyrinogen-III oxidase, mitochondrial OS=Homo sapiens GN=CPOX PE=1 SV=3	52	24	235.0	227.6	112.5	32.1	17.0	12.9	9.4
P36578	60S ribosomal protein L4 OS=Homo sapiens GN=RPL4 PE=1 SV=5	75	69	30.0	34.1	48.9	70.8	132.9	247.7	168.9
P36639	7,8-dihydro-8-oxoguanine triphosphatase OS=Homo sapiens GN=NUDT1 PE=1 SV=3	30	8	134.2	133.3	111.1	108.1	71.1	77.1	78.1
P36776	Lon protease homolog, mitochondrial OS=Homo sapiens GN=LONP1 PE=1 SV=2	59	63	254.1	222.6	106.8	23.9	12.0	10.1	5.8
P36871	Phosphoglucomutase-1 OS=Homo sapiens GN=PGM1 PE=1 SV=3	56	33	99.2	107.9	97.0	109.4	72.5	92.2	105.1
P36915	Guanine nucleotide-binding protein-like 1 OS=Homo sapiens GN=GNL1 PE=1 SV=2	43	23	103.7	105.4	99.0	100.3	81.5	95.2	81.6
P36956	Sterol regulatory element-binding protein 1 OS=Homo sapiens GN=SREBF1 PE=1 SV=2	19	19	73.7	89.1	133.1	176.3	165.0	83.2	43.2
P36957	Dihydrolipoyllysine-residue succinyltransferase component of 2-oxoglutarate dehydrogenase complex, mitochondrial OS=Homo sapiens GN=DLST PE=1 SV=4	42	21	240.4	203.5	109.7	22.4	10.9	6.0	5.3
P36969	Phospholipid hydroperoxide glutathione peroxidase, mitochondrial OS=Homo sapiens GN=GPX4 PE=1 SV=3	63	17	124.3	109.9	100.3	113.4	86.3	94.9	69.3
P37108	Signal recognition particle 14 kDa protein OS=Homo sapiens GN=SRP14 PE=1 SV=2	55	15	53.7	57.5	76.0	83.0	102.2	133.9	171.8
P37235	Hippocalcin-like protein 1 OS=Homo sapiens GN=HPCAL1 PE=1 SV=3	56	10	106.9	88.8	104.8	144.8	106.9	99.8	75.3
P37268	Squalene synthase OS=Homo sapiens GN=FDFT1 PE=1 SV=1	53	29	65.0	85.2	142.8	166.9	167.3	101.0	44.7
P37802	Transgelin-2 OS=Homo sapiens GN=TAGLN2 PE=1 SV=3	83	21	111.3	106.8	111.2	105.6	83.9	81.8	88.2
P37837	Transaldolase OS=Homo sapiens GN=TALDO1 PE=1 SV=2	59	31	102.0	98.9	104.7	108.6	80.8	95.3	100.7
P38117	Electron transfer flavoprotein subunit beta OS=Homo sapiens GN=ETFB PE=1 SV=3	69	21	234.7	220.7	116.6	27.8	14.3	12.4	9.6
P38159	RNA-binding motif protein, X chromosome OS=Homo sapiens GN=RBMX PE=1 SV=3	73	55	41.8	32.2	43.3	65.6	130.5	163.9	204.5
P38432	Coilin OS=Homo sapiens GN=COIL PE=1 SV=1	33	20	34.3	35.3	45.7	53.3	127.6	150.8	236.7
P38606	V-type proton ATPase catalytic subunit A OS=Homo sapiens GN=ATP6V1A PE=1 SV=2	55	34	70.8	88.8	120.7	148.8	131.8	108.6	86.5
P38646	Stress-70 protein, mitochondrial OS=Homo sapiens GN=HSPA9 PE=1 SV=2	79	83	247.5	206.6	102.9	26.6	13.8	12.1	10.3
P38919	Eukaryotic initiation factor 4A-III OS=Homo sapiens GN=EIF4A3 PE=1 SV=4	65	34	44.8	46.4	48.3	70.7	100.1	148.3	226.3
P38935	DNA-binding protein SMUBP-2 OS=Homo sapiens GN=IGHMBP2 PE=1 SV=3	49	58	37.5	40.4	50.2	72.9	139.3	180.4	188.0
P39019	40S ribosomal protein S19 OS=Homo sapiens GN=RPS19 PE=1 SV=2	90	26	32.6	33.6	48.1	96.3	159.9	213.8	145.8
P39023	60S ribosomal protein L3 OS=Homo sapiens GN=RPL3 PE=1 SV=2	80	56	26.2	32.1	44.0	88.8	144.3	255.6	157.5
P39656	Dolichyl-diphosphooligosaccharide--protein glycosyltransferase 48 kDa subunit OS=Homo sapiens GN=DDOST PE=1 SV=4	44	17	61.7	90.6	146.7	203.6	182.7	97.4	31.7
P39687	Acidic leucine-rich nuclear phosphoprotein 32 family member A OS=Homo sapiens GN=ANP32A PE=1 SV=1	60	22	102.9	108.7	99.8	104.2	83.8	87.9	96.0
P39748	Flap endonuclease 1 OS=Homo sapiens GN=FEN1 PE=1 SV=1	70	30	77.0	62.6	59.9	87.6	101.9	150.0	128.5
P40121	Macrophage-capping protein OS=Homo sapiens GN=CAPG PE=1 SV=2	45	17	101.4	96.7	102.0	110.6	82.0	106.4	95.8
P40222	Alpha-taxilin OS=Homo sapiens GN=TXLNA PE=1 SV=3	74	45	51.1	55.5	67.6	85.5	140.4	168.2	134.2
P40227	T-complex protein 1 subunit zeta OS=Homo sapiens GN=CCT6A PE=1 SV=3	61	44	80.8	90.9	95.2	95.7	85.1	136.1	113.8
P40306	Proteasome subunit beta type-10 OS=Homo sapiens GN=PSMB10 PE=1 SV=1	38	10	88.1	85.4	98.3	88.7	79.2	106.3	139.2
P40429	60S ribosomal protein L13a OS=Homo sapiens GN=RPL13A PE=1 SV=2	59	26	41.6	39.6	50.8	75.4	152.9	186.2	166.3
P40692	DNA mismatch repair protein Mlh1 OS=Homo sapiens GN=MLH1 PE=1 SV=1	36	25	85.7	101.0	99.1	109.0	87.3	96.2	144.8
P40763	Signal transducer and activator of transcription 3 OS=Homo sapiens GN=STAT3 PE=1 SV=2	51	34	109.3	111.5	105.4	109.3	72.6	74.8	98.0
P40818	Ubiquitin carboxyl-terminal hydrolase 8 OS=Homo sapiens GN=USP8 PE=1 SV=1	31	39	68.2	64.2	72.5	71.2	98.0	118.9	197.6
P40855	Peroxisomal biogenesis factor 19 OS=Homo sapiens GN=PEX19 PE=1 SV=1	62	17	95.5	102.7	126.9	129.0	86.4	55.1	49.6
P40925	Malate dehydrogenase, cytoplasmic OS=Homo sapiens GN=MDH1 PE=1 SV=4	56	23	85.0	104.7	109.7	114.8	82.1	98.3	103.1
P40926	Malate dehydrogenase, mitochondrial OS=Homo sapiens GN=MDH2 PE=1 SV=3	78	37	234.7	218.6	128.3	23.1	11.9	7.8	3.7
P40937	Replication factor C subunit 5 OS=Homo sapiens GN=RFC5 PE=1 SV=1	71	23	86.6	78.5	69.9	74.9	105.5	122.9	117.6
P40938	Replication factor C subunit 3 OS=Homo sapiens GN=RFC3 PE=1 SV=2	62	21	67.9	66.5	61.7	89.7	100.3	127.6	160.4
P40939	Trifunctional enzyme subunit alpha, mitochondrial OS=Homo sapiens GN=HADHA PE=1 SV=2	84	77	237.3	215.9	109.0	28.0	12.6	9.4	6.4
P41091	Eukaryotic translation initiation factor 2 subunit 3 OS=Homo sapiens GN=EIF2S3 PE=1 SV=3	69	34	49.7	48.1	54.5	74.4	123.2	180.3	187.2
P41214	Eukaryotic translation initiation factor 2D OS=Homo sapiens GN=EIF2D PE=1 SV=3	56	29	58.0	55.7	55.6	62.8	94.0	138.0	180.7
P41223	Protein BUD31 homolog OS=Homo sapiens GN=BUD31 PE=1 SV=2	64	12	46.9	52.6	62.7	70.7	121.5	95.6	193.4
P41227	N-alpha-acetyltransferase 10 OS=Homo sapiens GN=NAA10 PE=1 SV=1	76	18	104.2	94.1	87.4	97.1	106.2	126.8	109.4
P41236	Protein phosphatase inhibitor 2 OS=Homo sapiens GN=PPP1R2 PE=1 SV=2	70	14	96.2	112.9	116.6	116.0	83.2	103.0	102.9
P41240	Tyrosine-protein kinase CSK OS=Homo sapiens GN=CSK PE=1 SV=1	55	29	89.2	105.6	138.3	134.4	113.0	91.9	66.7
P41250	Glycine--tRNA ligase OS=Homo sapiens GN=GARS PE=1 SV=3	54	49	134.9	133.1	105.6	80.5	62.8	82.1	81.2
P41252	Isoleucine--tRNA ligase, cytoplasmic OS=Homo sapiens GN=IARS PE=1 SV=2	52	73	61.2	69.4	73.4	81.4	77.6	128.6	202.1
P41440	Folate transporter 1 OS=Homo sapiens GN=SLC19A1 PE=1 SV=3	20	10	65.2	89.2	175.6	180.1	141.4	61.0	39.0
P41567	Eukaryotic translation initiation factor 1 OS=Homo sapiens GN=EIF1 PE=1 SV=1	59	9	72.5	68.8	75.2	85.5	117.8	134.8	159.3
P41732	Tetraspanin-7 OS=Homo sapiens GN=TSPAN7 PE=1 SV=2	16	4	45.7	60.5	121.1	167.3	165.9	129.3	79.3
P42166	Lamina-associated polypeptide 2, isoform alpha OS=Homo sapiens GN=TMPO PE=1 SV=2	72	53	58.6	55.2	61.3	81.3	120.5	129.6	162.6
P42167	Lamina-associated polypeptide 2, isoforms beta/gamma OS=Homo sapiens GN=TMPO PE=1 SV=2	70	30	133.5	88.8	122.5	128.6	123.0	56.9	26.4
P42224	Signal transducer and activator of transcription 1-alpha/beta OS=Homo sapiens GN=STAT1 PE=1 SV=2	57	48	101.3	115.0	122.7	127.6	91.9	80.0	87.0
P42285	Superkiller viralicidic activity 2-like 2 OS=Homo sapiens GN=SKIV2L2 PE=1 SV=3	54	64	47.9	45.7	53.6	62.1	111.3	185.4	194.6
P42331	Rho GTPase-activating protein 25 OS=Homo sapiens GN=ARHGAP25 PE=1 SV=2	46	27	93.0	112.8	130.9	121.5	96.1	96.4	102.6
P42345	Serine/threonine-protein kinase mTOR OS=Homo sapiens GN=MTOR PE=1 SV=1	23	54	71.6	75.4	100.9	106.0	106.6	110.6	145.0
P42356	Phosphatidylinositol 4-kinase alpha OS=Homo sapiens GN=PI4KA PE=1 SV=3	23	42	70.3	104.6	129.3	141.2	114.6	82.5	91.6
P42566	Epidermal growth factor receptor substrate 15 OS=Homo sapiens GN=EPS15 PE=1 SV=2	44	32	95.0	109.3	146.9	149.4	104.2	57.1	56.9
P42574	Caspase-3 OS=Homo sapiens GN=CASP3 PE=1 SV=2	43	12	93.4	117.6	102.6	111.7	72.2	56.0	86.6
P42575	Caspase-2 OS=Homo sapiens GN=CASP2 PE=1 SV=2	34	12	91.0	108.4	87.7	104.8	83.2	69.9	118.3
P42677	40S ribosomal protein S27 OS=Homo sapiens GN=RPS27 PE=1 SV=3	45	8	30.9	32.6	38.4	94.4	143.4	240.5	155.7
P42694	Probable helicase with zinc finger domain OS=Homo sapiens GN=HELZ PE=1 SV=2	31	53	65.9	71.0	75.1	84.0	117.1	130.0	181.6
P42695	Condensin-2 complex subunit D3 OS=Homo sapiens GN=NCAPD3 PE=1 SV=2	31	41	67.2	63.0	67.0	79.5	129.6	136.6	140.4
P42696	RNA-binding protein 34 OS=Homo sapiens GN=RBM34 PE=1 SV=2	55	36	50.4	47.7	65.7	74.9	146.8	158.6	206.9
P42704	Leucine-rich PPR motif-containing protein, mitochondrial OS=Homo sapiens GN=LRPPRC PE=1 SV=3	67	103	241.4	224.3	99.1	24.5	11.2	9.2	7.3
P42765	3-ketoacyl-CoA thiolase, mitochondrial OS=Homo sapiens GN=ACAA2 PE=1 SV=2	72	29	254.8	211.4	102.9	23.6	12.0	7.3	4.8
P42766	60S ribosomal protein L35 OS=Homo sapiens GN=RPL35 PE=1 SV=2	63	15	29.9	36.2	58.4	75.7	133.7	216.6	171.5
P42768	Wiskott-Aldrich syndrome protein OS=Homo sapiens GN=WAS PE=1 SV=4	42	23	72.8	78.5	110.9	111.4	124.9	106.7	114.5
P42785	Lysosomal Pro-X carboxypeptidase OS=Homo sapiens GN=PRCP PE=1 SV=1	17	10	53.1	74.5	160.9	247.6	183.9	54.8	26.1
P42858	Huntingtin OS=Homo sapiens GN=HTT PE=1 SV=2	16	41	97.7	105.1	121.4	103.0	84.1	64.8	108.1
P42892	Endothelin-converting enzyme 1 OS=Homo sapiens GN=ECE1 PE=1 SV=2	35	25	55.5	63.8	102.4	177.5	167.6	118.1	94.8
P43007	Neutral amino acid transporter A OS=Homo sapiens GN=SLC1A4 PE=1 SV=1	27	12	67.4	99.6	169.9	207.5	133.2	59.4	35.4
P43034	Platelet-activating factor acetylhydrolase IB subunit alpha OS=Homo sapiens GN=PAFAH1B1 PE=1 SV=2	50	25	98.8	117.7	133.2	153.9	107.4	73.7	77.8
P43155	Carnitine O-acetyltransferase OS=Homo sapiens GN=CRAT PE=1 SV=5	33	21	257.8	208.6	107.7	42.0	20.3	13.9	9.5
P43243	Matrin-3 OS=Homo sapiens GN=MATR3 PE=1 SV=2	61	67	64.3	58.5	58.4	106.5	107.4	130.5	163.3
P43250	G protein-coupled receptor kinase 6 OS=Homo sapiens GN=GRK6 PE=1 SV=2	37	21	75.8	89.4	141.3	153.9	142.9	86.2	78.2
P43307	Translocon-associated protein subunit alpha OS=Homo sapiens GN=SSR1 PE=1 SV=3	21	4	76.7	85.7	140.9	206.8	156.4	73.4	23.6
P43378	Tyrosine-protein phosphatase non-receptor type 9 OS=Homo sapiens GN=PTPN9 PE=1 SV=1	25	13	51.6	70.1	78.5	115.8	120.7	105.0	119.6
P43403	Tyrosine-protein kinase ZAP-70 OS=Homo sapiens GN=ZAP70 PE=1 SV=1	68	44	82.7	104.2	129.9	133.7	116.1	90.8	70.5
P43487	Ran-specific GTPase-activating protein OS=Homo sapiens GN=RANBP1 PE=1 SV=1	74	18	114.3	116.4	107.6	113.5	86.3	78.0	76.3
P43490	Nicotinamide phosphoribosyltransferase OS=Homo sapiens GN=NAMPT PE=1 SV=1	46	22	103.2	110.5	102.2	113.7	77.2	102.0	102.1
P43686	26S protease regulatory subunit 6B OS=Homo sapiens GN=PSMC4 PE=1 SV=2	70	35	109.7	102.5	97.9	100.7	73.9	123.1	103.2
P43897	Elongation factor Ts, mitochondrial OS=Homo sapiens GN=TSFM PE=1 SV=2	52	23	293.7	208.5	77.0	20.8	10.8	6.8	5.1
P45880	Voltage-dependent anion-selective channel protein 2 OS=Homo sapiens GN=VDAC2 PE=1 SV=2	69	21	228.6	226.4	116.7	35.2	18.4	9.4	6.7
P45954	Short/branched chain specific acyl-CoA dehydrogenase, mitochondrial OS=Homo sapiens GN=ACADSB PE=1 SV=1	51	21	236.4	211.0	100.8	25.5	15.9	9.0	5.3
P45973	Chromobox protein homolog 5 OS=Homo sapiens GN=CBX5 PE=1 SV=1	68	19	172.8	99.4	92.9	80.6	76.1	75.5	79.7
P45974	Ubiquitin carboxyl-terminal hydrolase 5 OS=Homo sapiens GN=USP5 PE=1 SV=2	38	28	120.0	104.0	98.1	100.0	77.5	76.8	82.5
P45984	Mitogen-activated protein kinase 9 OS=Homo sapiens GN=MAPK9 PE=1 SV=2	23	10	95.2	121.2	100.0	95.4	64.0	72.8	97.7
P45985	Dual specificity mitogen-activated protein kinase kinase 4 OS=Homo sapiens GN=MAP2K4 PE=1 SV=1	36	12	102.3	96.1	77.5	98.6	73.6	86.1	123.9
P46013	Antigen KI-67 OS=Homo sapiens GN=MKI67 PE=1 SV=2	58	183	135.8	63.5	62.3	63.7	108.1	106.0	109.3
P46060	Ran GTPase-activating protein 1 OS=Homo sapiens GN=RANGAP1 PE=1 SV=1	50	30	97.5	97.2	123.2	128.7	109.8	84.6	83.8
P46063	ATP-dependent DNA helicase Q1 OS=Homo sapiens GN=RECQL PE=1 SV=3	49	35	107.9	77.2	67.6	63.5	94.2	100.8	144.3
P46087	Probable 28S rRNA (cytosine(4447)-C(5))-methyltransferase OS=Homo sapiens GN=NOP2 PE=1 SV=2	54	50	65.4	40.2	44.8	53.9	96.7	123.8	213.1
P46108	Adapter molecule crk OS=Homo sapiens GN=CRK PE=1 SV=2	54	13	111.9	134.5	125.6	124.6	84.1	78.2	79.5
P46109	Crk-like protein OS=Homo sapiens GN=CRKL PE=1 SV=1	54	15	106.8	111.4	116.5	107.3	93.3	113.1	86.6
P46379	Large proline-rich protein BAG6 OS=Homo sapiens GN=BAG6 PE=1 SV=2	36	33	100.6	106.5	106.7	101.4	82.0	91.4	110.9
P46459	Vesicle-fusing ATPase OS=Homo sapiens GN=NSF PE=1 SV=3	59	61	60.2	77.7	128.3	172.6	175.9	111.2	56.8
P46531	Neurogenic locus notch homolog protein 1 OS=Homo sapiens GN=NOTCH1 PE=1 SV=4	15	31	66.4	95.0	158.6	180.2	186.2	79.2	44.4
P46734	Dual specificity mitogen-activated protein kinase kinase 3 OS=Homo sapiens GN=MAP2K3 PE=1 SV=2	37	14	98.2	95.3	120.2	88.4	103.1	122.2	107.3
P46736	Lys-63-specific deubiquitinase BRCC36 OS=Homo sapiens GN=BRCC3 PE=1 SV=2	36	12	88.5	102.9	102.7	109.9	90.9	109.2	129.0
P46776	60S ribosomal protein L27a OS=Homo sapiens GN=RPL27A PE=1 SV=2	58	14	29.5	35.1	55.1	72.8	145.6	251.2	155.0
P46777	60S ribosomal protein L5 OS=Homo sapiens GN=RPL5 PE=1 SV=3	84	45	31.9	33.1	52.5	82.6	144.6	258.5	153.8
P46778	60S ribosomal protein L21 OS=Homo sapiens GN=RPL21 PE=1 SV=2	72	23	32.5	38.8	59.4	79.9	136.7	191.0	184.8
P46779	60S ribosomal protein L28 OS=Homo sapiens GN=RPL28 PE=1 SV=3	63	20	29.2	33.9	58.0	71.2	131.4	239.2	165.1
P46781	40S ribosomal protein S9 OS=Homo sapiens GN=RPS9 PE=1 SV=3	73	29	33.6	40.9	53.8	83.6	134.9	170.9	177.8
P46782	40S ribosomal protein S5 OS=Homo sapiens GN=RPS5 PE=1 SV=4	48	15	37.2	47.9	66.2	84.5	134.5	229.5	182.5
P46783	40S ribosomal protein S10 OS=Homo sapiens GN=RPS10 PE=1 SV=1	54	20	40.9	44.1	56.7	78.7	135.7	193.7	172.5
P46926	Glucosamine-6-phosphate isomerase 1 OS=Homo sapiens GN=GNPDA1 PE=1 SV=1	74	18	82.0	104.6	102.4	114.0	65.2	87.8	116.7
P46939	Utrophin OS=Homo sapiens GN=UTRN PE=1 SV=2	44	153	72.5	114.1	192.2	187.3	125.7	49.2	27.3
P46940	Ras GTPase-activating-like protein IQGAP1 OS=Homo sapiens GN=IQGAP1 PE=1 SV=1	52	101	87.7	105.2	113.2	113.7	78.3	82.6	108.4
P46976	Glycogenin-1 OS=Homo sapiens GN=GYG1 PE=1 SV=4	24	10	56.3	44.3	50.7	59.6	117.6	154.6	241.7
P46977	Dolichyl-diphosphooligosaccharide--protein glycosyltransferase subunit STT3A OS=Homo sapiens GN=STT3A PE=1 SV=2	20	21	67.4	91.1	138.8	217.1	178.9	83.9	27.0
P47755	F-actin-capping protein subunit alpha-2 OS=Homo sapiens GN=CAPZA2 PE=1 SV=3	70	15	95.2	123.2	141.4	135.1	111.0	96.8	82.2
P47756	F-actin-capping protein subunit beta OS=Homo sapiens GN=CAPZB PE=1 SV=4	68	23	95.7	107.9	141.9	128.9	103.6	99.9	92.3
P47813	Eukaryotic translation initiation factor 1A, X-chromosomal OS=Homo sapiens GN=EIF1AX PE=1 SV=2	73	14	53.9	55.7	65.5	71.6	92.3	131.5	215.5
P47897	Glutamine--tRNA ligase OS=Homo sapiens GN=QARS PE=1 SV=1	56	50	63.7	69.8	82.2	91.8	88.1	134.7	168.5
P47914	60S ribosomal protein L29 OS=Homo sapiens GN=RPL29 PE=1 SV=2	47	16	26.0	29.9	57.1	69.6	132.3	218.7	172.9
P47985	Cytochrome b-c1 complex subunit Rieske, mitochondrial OS=Homo sapiens GN=UQCRFS1 PE=1 SV=2	54	15	271.1	223.6	106.6	27.0	13.4	7.4	6.5
P48047	ATP synthase subunit O, mitochondrial OS=Homo sapiens GN=ATP5O PE=1 SV=1	81	23	221.2	226.2	132.9	28.2	14.9	8.9	6.3
P48059	LIM and senescent cell antigen-like-containing domain protein 1 OS=Homo sapiens GN=LIMS1 PE=1 SV=4	52	17	115.5	95.4	122.0	117.1	112.7	70.6	59.7
P48147	Prolyl endopeptidase OS=Homo sapiens GN=PREP PE=1 SV=2	52	35	103.6	113.8	106.9	108.0	77.3	89.6	97.6
P48426	Phosphatidylinositol 5-phosphate 4-kinase type-2 alpha OS=Homo sapiens GN=PIP4K2A PE=1 SV=2	34	18	86.3	109.7	152.1	158.4	106.5	59.6	42.9
P48444	Coatomer subunit delta OS=Homo sapiens GN=ARCN1 PE=1 SV=1	68	41	83.3	97.1	126.0	124.2	88.8	95.8	98.7
P48449	Lanosterol synthase OS=Homo sapiens GN=LSS PE=1 SV=1	48	37	81.6	93.1	140.3	165.8	168.0	91.5	39.9
P48454	Serine/threonine-protein phosphatase 2B catalytic subunit gamma isoform OS=Homo sapiens GN=PPP3CC PE=1 SV=3	20	10	95.7	101.8	123.9	123.2	95.2	50.1	61.9
P48506	Glutamate--cysteine ligase catalytic subunit OS=Homo sapiens GN=GCLC PE=1 SV=2	33	19	102.4	117.4	112.7	104.5	78.4	85.6	98.5
P48553	Trafficking protein particle complex subunit 10 OS=Homo sapiens GN=TRAPPC10 PE=1 SV=2	19	21	85.7	95.1	124.8	124.3	107.8	83.9	89.5
P48556	26S proteasome non-ATPase regulatory subunit 8 OS=Homo sapiens GN=PSMD8 PE=1 SV=2	36	15	95.7	111.7	97.6	97.9	67.9	90.4	147.5
P48634	Protein PRRC2A OS=Homo sapiens GN=PRRC2A PE=1 SV=3	51	99	42.6	45.3	56.2	70.1	107.1	130.2	214.4
P48637	Glutathione synthetase OS=Homo sapiens GN=GSS PE=1 SV=1	56	27	97.3	103.8	98.8	109.0	78.2	89.7	108.1
P48643	T-complex protein 1 subunit epsilon OS=Homo sapiens GN=CCT5 PE=1 SV=1	87	62	100.6	106.9	109.8	109.1	88.3	116.5	81.9
P48651	Phosphatidylserine synthase 1 OS=Homo sapiens GN=PTDSS1 PE=1 SV=1	14	9	68.5	91.3	169.0	204.4	165.3	66.7	32.2
P48723	Heat shock 70 kDa protein 13 OS=Homo sapiens GN=HSPA13 PE=1 SV=1	30	16	67.3	78.9	139.0	232.5	231.2	128.9	36.4
P48729	Casein kinase I isoform alpha OS=Homo sapiens GN=CSNK1A1 PE=1 SV=2	43	14	66.4	75.5	79.9	88.6	86.2	109.4	148.4
P48735	Isocitrate dehydrogenase [NADP], mitochondrial OS=Homo sapiens GN=IDH2 PE=1 SV=2	76	43	248.0	208.0	119.0	30.6	14.1	11.0	8.0
P48739	Phosphatidylinositol transfer protein beta isoform OS=Homo sapiens GN=PITPNB PE=1 SV=2	60	18	115.6	109.1	95.7	104.8	70.8	74.5	85.3
P48960	CD97 antigen OS=Homo sapiens GN=CD97 PE=1 SV=4	28	17	58.7	86.6	151.9	171.7	152.6	70.8	43.8
P49005	DNA polymerase delta subunit 2 OS=Homo sapiens GN=POLD2 PE=1 SV=1	39	18	96.6	88.0	88.0	92.7	79.5	95.3	116.0
P49006	MARCKS-related protein OS=Homo sapiens GN=MARCKSL1 PE=1 SV=2	91	19	79.9	98.5	172.2	172.2	141.0	63.0	39.3
P49069	Calcium signal-modulating cyclophilin ligand OS=Homo sapiens GN=CAMLG PE=1 SV=1	49	14	65.1	82.2	131.0	172.5	188.9	79.8	41.6
P49137	MAP kinase-activated protein kinase 2 OS=Homo sapiens GN=MAPKAPK2 PE=1 SV=1	32	14	119.4	108.6	119.7	101.5	80.5	83.5	105.9
P49189	4-trimethylaminobutyraldehyde dehydrogenase OS=Homo sapiens GN=ALDH9A1 PE=1 SV=3	52	32	180.6	181.1	112.3	53.3	35.8	39.9	40.4
P49207	60S ribosomal protein L34 OS=Homo sapiens GN=RPL34 PE=1 SV=3	63	17	28.0	35.2	57.2	79.8	148.5	183.7	166.9
P49247	Ribose-5-phosphate isomerase OS=Homo sapiens GN=RPIA PE=1 SV=3	66	15	148.9	111.8	69.1	93.2	89.4	72.6	83.1
P49257	Protein ERGIC-53 OS=Homo sapiens GN=LMAN1 PE=1 SV=2	48	29	68.8	94.4	141.5	168.3	166.6	111.7	62.5
P49321	Nuclear autoantigenic sperm protein OS=Homo sapiens GN=NASP PE=1 SV=2	66	51	98.7	108.6	111.4	112.2	83.9	100.0	106.1
P49327	Fatty acid synthase OS=Homo sapiens GN=FASN PE=1 SV=3	42	96	95.1	103.1	104.0	104.1	78.6	90.1	130.0
P49336	Cyclin-dependent kinase 8 OS=Homo sapiens GN=CDK8 PE=1 SV=1	20	9	127.4	73.8	51.2	66.5	128.2	87.0	83.2
P49354	Protein farnesyltransferase/geranylgeranyltransferase type-1 subunit alpha OS=Homo sapiens GN=FNTA PE=1 SV=1	18	7	111.1	106.7	75.0	129.8	77.3	77.6	93.2
P49366	Deoxyhypusine synthase OS=Homo sapiens GN=DHPS PE=1 SV=1	51	17	111.4	105.6	103.4	105.0	80.4	89.5	104.7
P49368	T-complex protein 1 subunit gamma OS=Homo sapiens GN=CCT3 PE=1 SV=4	75	48	84.0	95.9	100.6	103.3	82.5	116.8	111.8
P49411	Elongation factor Tu, mitochondrial OS=Homo sapiens GN=TUFM PE=1 SV=2	71	35	250.9	215.7	105.2	23.9	9.2	5.4	3.2
P49454	Centromere protein F OS=Homo sapiens GN=CENPF PE=1 SV=2	45	149	163.0	132.1	92.5	58.5	62.0	54.4	53.7
P49458	Signal recognition particle 9 kDa protein OS=Homo sapiens GN=SRP9 PE=1 SV=2	70	12	53.8	56.3	70.4	96.4	114.7	114.2	152.0
P49588	Alanine--tRNA ligase, cytoplasmic OS=Homo sapiens GN=AARS PE=1 SV=2	60	60	100.1	117.2	112.4	106.1	70.6	78.1	98.8
P49589	Cysteine--tRNA ligase, cytoplasmic OS=Homo sapiens GN=CARS PE=1 SV=3	47	40	97.4	95.6	88.8	90.0	73.9	84.6	126.9
P49590	Probable histidine--tRNA ligase, mitochondrial OS=Homo sapiens GN=HARS2 PE=1 SV=1	44	30	229.8	219.6	107.2	22.2	11.9	9.3	6.5
P49591	Serine--tRNA ligase, cytoplasmic OS=Homo sapiens GN=SARS PE=1 SV=3	60	31	90.1	95.3	97.8	112.7	115.5	99.4	101.1
P49593	Protein phosphatase 1F OS=Homo sapiens GN=PPM1F PE=1 SV=3	23	8	104.4	105.1	107.2	100.4	73.7	99.3	97.9
P49642	DNA primase small subunit OS=Homo sapiens GN=PRIM1 PE=1 SV=1	24	11	87.0	86.3	92.8	104.3	95.1	112.1	162.3
P49643	DNA primase large subunit OS=Homo sapiens GN=PRIM2 PE=1 SV=2	35	21	85.4	89.1	85.1	85.5	80.8	98.9	149.2
P49674	Casein kinase I isoform epsilon OS=Homo sapiens GN=CSNK1E PE=1 SV=1	50	21	66.6	67.4	68.0	72.8	84.6	106.9	201.7
P49720	Proteasome subunit beta type-3 OS=Homo sapiens GN=PSMB3 PE=1 SV=2	47	12	62.9	77.2	75.5	87.9	62.7	84.4	186.8
P49721	Proteasome subunit beta type-2 OS=Homo sapiens GN=PSMB2 PE=1 SV=1	45	19	80.3	94.0	94.6	93.0	88.0	100.4	169.5
P49736	DNA replication licensing factor MCM2 OS=Homo sapiens GN=MCM2 PE=1 SV=4	65	58	107.0	104.9	108.9	111.7	86.1	119.9	94.0
P49748	Very long-chain specific acyl-CoA dehydrogenase, mitochondrial OS=Homo sapiens GN=ACADVL PE=1 SV=1	67	42	237.7	226.6	109.3	28.5	10.4	6.8	3.6
P49750	YLP motif-containing protein 1 OS=Homo sapiens GN=YLPM1 PE=1 SV=3	41	68	48.1	33.4	42.7	68.7	137.5	160.4	188.9
P49754	Vacuolar protein sorting-associated protein 41 homolog OS=Homo sapiens GN=VPS41 PE=1 SV=3	15	13	88.9	109.3	132.2	149.6	106.4	86.1	81.0
P49755	Transmembrane emp24 domain-containing protein 10 OS=Homo sapiens GN=TMED10 PE=1 SV=2	59	18	60.6	81.4	128.2	185.2	171.6	115.0	42.5
P49756	RNA-binding protein 25 OS=Homo sapiens GN=RBM25 PE=1 SV=3	41	44	42.6	35.3	41.4	64.0	124.4	166.3	207.3
P49757	Protein numb homolog OS=Homo sapiens GN=NUMB PE=1 SV=2	31	18	65.3	89.4	148.5	157.5	143.9	92.4	83.8
P49768	Presenilin-1 OS=Homo sapiens GN=PSEN1 PE=1 SV=1	29	12	54.7	87.5	128.8	222.9	167.4	84.2	52.0
P49770	Translation initiation factor eIF-2B subunit beta OS=Homo sapiens GN=EIF2B2 PE=1 SV=3	34	12	111.2	109.7	77.5	109.7	77.2	88.9	89.2
P49773	Histidine triad nucleotide-binding protein 1 OS=Homo sapiens GN=HINT1 PE=1 SV=2	67	9	98.5	106.6	114.7	113.4	81.8	98.0	87.9
P49790	Nuclear pore complex protein Nup153 OS=Homo sapiens GN=NUP153 PE=1 SV=2	46	53	153.6	94.6	92.5	84.1	80.7	60.1	100.4
P49792	E3 SUMO-protein ligase RanBP2 OS=Homo sapiens GN=RANBP2 PE=1 SV=2	52	174	102.1	94.0	117.1	153.6	119.4	62.7	64.1
P49815	Tuberin OS=Homo sapiens GN=TSC2 PE=1 SV=2	26	40	83.1	85.7	93.7	102.1	106.6	111.5	139.0
P49821	NADH dehydrogenase [ubiquinone] flavoprotein 1, mitochondrial OS=Homo sapiens GN=NDUFV1 PE=1 SV=4	45	21	256.3	221.3	107.9	25.3	11.5	6.7	3.6
P49840	Glycogen synthase kinase-3 alpha OS=Homo sapiens GN=GSK3A PE=1 SV=2	52	18	83.3	96.0	106.8	97.8	104.5	90.9	104.1
P49841	Glycogen synthase kinase-3 beta OS=Homo sapiens GN=GSK3B PE=1 SV=2	56	19	73.1	83.5	98.0	98.2	122.3	118.3	121.1
P49848	Transcription initiation factor TFIID subunit 6 OS=Homo sapiens GN=TAF6 PE=1 SV=1	37	23	176.0	130.6	109.9	65.3	70.6	67.9	90.0
P49903	Selenide, water dikinase 1 OS=Homo sapiens GN=SEPHS1 PE=1 SV=2	44	14	115.9	101.9	100.3	104.5	83.0	98.6	90.8
P49915	GMP synthase [glutamine-hydrolyzing] OS=Homo sapiens GN=GMPS PE=1 SV=1	58	43	98.5	113.2	109.2	101.9	89.3	109.0	94.0
P49916	DNA ligase 3 OS=Homo sapiens GN=LIG3 PE=1 SV=2	49	58	127.9	99.9	92.7	79.2	84.9	73.4	96.1
P49917	DNA ligase 4 OS=Homo sapiens GN=LIG4 PE=1 SV=2	23	18	113.2	108.3	125.6	101.8	106.1	85.1	95.0
P49959	Double-strand break repair protein MRE11A OS=Homo sapiens GN=MRE11A PE=1 SV=3	41	26	113.6	119.2	115.6	91.2	79.7	75.1	115.8
P50148	Guanine nucleotide-binding protein G(q) subunit alpha OS=Homo sapiens GN=GNAQ PE=1 SV=4	58	26	61.4	97.9	156.1	239.9	147.5	73.9	38.0
P50213	Isocitrate dehydrogenase [NAD] subunit alpha, mitochondrial OS=Homo sapiens GN=IDH3A PE=1 SV=1	65	31	234.3	219.7	106.8	22.5	10.0	7.2	4.5
P50238	Cysteine-rich protein 1 OS=Homo sapiens GN=CRIP1 PE=1 SV=3	43	4	90.3	96.6	116.6	130.0	93.2	124.1	92.8
P50395	Rab GDP dissociation inhibitor beta OS=Homo sapiens GN=GDI2 PE=1 SV=2	89	45	95.0	99.2	116.0	116.0	91.3	104.7	96.0
P50402	Emerin OS=Homo sapiens GN=EMD PE=1 SV=1	60	19	66.9	82.0	123.3	180.1	162.8	92.7	61.3
P50416	Carnitine O-palmitoyltransferase 1, liver isoform OS=Homo sapiens GN=CPT1A PE=1 SV=2	32	25	90.5	118.5	124.6	123.6	120.8	59.4	51.9
P50452	Serpin B8 OS=Homo sapiens GN=SERPINB8 PE=1 SV=2	41	16	110.9	107.5	96.5	108.6	89.1	122.0	96.8
P50454	Serpin H1 OS=Homo sapiens GN=SERPINH1 PE=1 SV=2	60	26	67.9	92.7	144.4	188.2	151.7	63.6	34.7
P50502	Hsc70-interacting protein OS=Homo sapiens GN=ST13 PE=1 SV=2	40	20	109.3	103.5	112.5	107.7	88.1	87.2	78.8
P50542	Peroxisomal targeting signal 1 receptor OS=Homo sapiens GN=PEX5 PE=1 SV=3	36	18	77.6	93.1	128.0	151.5	119.0	80.3	66.5
P50552	Vasodilator-stimulated phosphoprotein OS=Homo sapiens GN=VASP PE=1 SV=3	58	28	89.0	89.1	122.1	117.4	123.4	84.2	91.9
P50570	Dynamin-2 OS=Homo sapiens GN=DNM2 PE=1 SV=2	59	58	84.9	102.3	140.6	137.5	107.4	84.8	59.9
P50579	Methionine aminopeptidase 2 OS=Homo sapiens GN=METAP2 PE=1 SV=1	47	18	55.9	54.0	60.5	75.2	118.0	166.5	145.2
P50583	Bis(5'-nucleosyl)-tetraphosphatase [asymmetrical] OS=Homo sapiens GN=NUDT2 PE=1 SV=3	39	5	110.2	115.3	110.2	106.5	76.9	76.4	89.6
P50748	Kinetochore-associated protein 1 OS=Homo sapiens GN=KNTC1 PE=1 SV=1	12	29	89.1	86.9	86.8	82.7	71.0	81.0	128.3
P50750	Cyclin-dependent kinase 9 OS=Homo sapiens GN=CDK9 PE=1 SV=3	36	16	101.1	98.9	113.6	114.3	150.3	134.8	144.9
P50851	Lipopolysaccharide-responsive and beige-like anchor protein OS=Homo sapiens GN=LRBA PE=1 SV=4	24	63	98.0	109.0	110.3	112.1	82.3	71.1	95.1
P50897	Palmitoyl-protein thioesterase 1 OS=Homo sapiens GN=PPT1 PE=1 SV=1	45	15	45.4	76.1	171.4	272.8	201.2	54.9	20.9
P50914	60S ribosomal protein L14 OS=Homo sapiens GN=RPL14 PE=1 SV=4	71	30	29.6	33.5	55.7	85.6	154.2	229.9	150.3
P50990	T-complex protein 1 subunit theta OS=Homo sapiens GN=CCT8 PE=1 SV=4	81	55	96.1	110.4	115.3	108.7	84.7	95.3	84.0
P50991	T-complex protein 1 subunit delta OS=Homo sapiens GN=CCT4 PE=1 SV=4	82	48	80.5	91.5	100.8	101.2	84.0	131.5	134.8
P50995	Annexin A11 OS=Homo sapiens GN=ANXA11 PE=1 SV=1	45	29	107.4	115.8	119.0	120.5	94.1	105.8	109.8
P51003	Poly(A) polymerase alpha OS=Homo sapiens GN=PAPOLA PE=1 SV=4	32	19	100.9	91.2	100.4	94.9	92.9	91.7	90.4
P51114	Fragile X mental retardation syndrome-related protein 1 OS=Homo sapiens GN=FXR1 PE=1 SV=3	69	47	38.1	42.9	56.1	86.5	160.4	210.1	148.1
P51116	Fragile X mental retardation syndrome-related protein 2 OS=Homo sapiens GN=FXR2 PE=1 SV=2	67	44	32.9	36.8	50.8	78.7	160.8	188.4	178.3
P51148	Ras-related protein Rab-5C OS=Homo sapiens GN=RAB5C PE=1 SV=2	71	16	73.6	101.3	150.4	170.0	151.4	113.4	61.4
P51149	Ras-related protein Rab-7a OS=Homo sapiens GN=RAB7A PE=1 SV=1	88	24	88.9	103.2	126.6	158.6	149.1	78.9	50.1
P51151	Ras-related protein Rab-9A OS=Homo sapiens GN=RAB9A PE=1 SV=1	25	5	98.9	101.4	134.5	152.9	132.5	77.3	42.0
P51159	Ras-related protein Rab-27A OS=Homo sapiens GN=RAB27A PE=1 SV=3	39	10	84.3	108.1	134.3	147.9	137.0	74.7	52.7
P51178	1-phosphatidylinositol 4,5-bisphosphate phosphodiesterase delta-1 OS=Homo sapiens GN=PLCD1 PE=1 SV=2	16	11	61.7	102.9	84.1	368.6	131.4	91.7	41.6
P51398	28S ribosomal protein S29, mitochondrial OS=Homo sapiens GN=DAP3 PE=1 SV=1	39	21	251.8	218.1	93.0	23.4	10.3	9.5	7.6
P51532	Transcription activator BRG1 OS=Homo sapiens GN=SMARCA4 PE=1 SV=2	35	55	192.2	94.8	69.5	52.1	48.6	46.1	59.4
P51570	Galactokinase OS=Homo sapiens GN=GALK1 PE=1 SV=1	54	23	135.4	124.8	106.1	90.8	59.0	70.7	66.5
P51571	Translocon-associated protein subunit delta OS=Homo sapiens GN=SSR4 PE=1 SV=1	45	10	74.0	85.4	105.7	211.8	216.7	89.3	44.6
P51572	B-cell receptor-associated protein 31 OS=Homo sapiens GN=BCAP31 PE=1 SV=3	54	34	60.2	86.2	148.5	173.5	174.6	81.9	40.4
P51580	Thiopurine S-methyltransferase OS=Homo sapiens GN=TPMT PE=1 SV=1	15	6	105.8	128.4	96.5	108.6	63.4	95.9	107.8
P51610	Host cell factor 1 OS=Homo sapiens GN=HCFC1 PE=1 SV=2	41	63	70.9	61.9	63.3	72.7	89.1	112.9	181.1
P51648	Fatty aldehyde dehydrogenase OS=Homo sapiens GN=ALDH3A2 PE=1 SV=1	40	20	60.9	84.0	115.0	224.5	170.4	88.8	46.1
P51649	Succinate-semialdehyde dehydrogenase, mitochondrial OS=Homo sapiens GN=ALDH5A1 PE=1 SV=2	50	29	224.3	214.5	109.4	28.1	15.5	14.1	20.0
P51659	Peroxisomal multifunctional enzyme type 2 OS=Homo sapiens GN=HSD17B4 PE=1 SV=3	70	58	63.0	99.3	183.2	214.3	147.3	56.7	19.6
P51665	26S proteasome non-ATPase regulatory subunit 7 OS=Homo sapiens GN=PSMD7 PE=1 SV=2	50	14	102.9	83.9	86.1	89.1	82.3	142.0	117.6
P51692	Signal transducer and activator of transcription 5B OS=Homo sapiens GN=STAT5B PE=1 SV=2	25	18	105.5	115.9	115.2	105.5	79.2	96.1	91.7
P51784	Ubiquitin carboxyl-terminal hydrolase 11 OS=Homo sapiens GN=USP11 PE=1 SV=3	31	30	96.7	97.8	83.4	129.8	74.3	101.0	91.7
P51795	H(+)/Cl(-) exchange transporter 5 OS=Homo sapiens GN=CLCN5 PE=1 SV=1	12	8	30.2	47.4	99.7	163.0	156.7	136.9	123.1
P51798	H(+)/Cl(-) exchange transporter 7 OS=Homo sapiens GN=CLCN7 PE=1 SV=2	26	18	44.3	78.6	168.5	227.3	173.6	67.1	36.2
P51809	Vesicle-associated membrane protein 7 OS=Homo sapiens GN=VAMP7 PE=1 SV=3	54	16	35.7	51.0	95.2	124.1	153.2	127.4	149.5
P51828	Adenylate cyclase type 7 OS=Homo sapiens GN=ADCY7 PE=2 SV=1	18	16	57.5	89.4	135.3	216.5	147.6	65.5	37.8
P51858	Hepatoma-derived growth factor OS=Homo sapiens GN=HDGF PE=1 SV=1	73	20	104.5	94.4	94.4	100.4	87.4	103.8	108.9
P51991	Heterogeneous nuclear ribonucleoprotein A3 OS=Homo sapiens GN=HNRNPA3 PE=1 SV=2	71	36	39.2	31.5	30.8	67.7	116.6	209.6	190.4
P52209	6-phosphogluconate dehydrogenase, decarboxylating OS=Homo sapiens GN=PGD PE=1 SV=3	54	34	101.8	91.2	87.7	105.0	99.1	109.1	98.4
P52272	Heterogeneous nuclear ribonucleoprotein M OS=Homo sapiens GN=HNRNPM PE=1 SV=3	72	63	46.5	43.3	52.1	71.4	139.8	172.0	168.7
P52292	Importin subunit alpha-1 OS=Homo sapiens GN=KPNA2 PE=1 SV=1	36	19	101.1	93.5	101.6	85.2	80.0	84.1	111.8
P52294	Importin subunit alpha-5 OS=Homo sapiens GN=KPNA1 PE=1 SV=3	29	20	92.1	109.1	104.5	95.6	78.1	78.5	114.4
P52298	Nuclear cap-binding protein subunit 2 OS=Homo sapiens GN=NCBP2 PE=1 SV=1	62	18	40.2	53.3	58.3	79.5	117.2	199.5	187.3
P52306	Rap1 GTPase-GDP dissociation stimulator 1 OS=Homo sapiens GN=RAP1GDS1 PE=1 SV=3	44	27	105.0	118.7	107.7	110.6	76.6	86.5	92.7
P52333	Tyrosine-protein kinase JAK3 OS=Homo sapiens GN=JAK3 PE=1 SV=2	19	21	107.1	125.3	144.9	148.3	112.4	79.3	86.8
P52434	DNA-directed RNA polymerases I, II, and III subunit RPABC3 OS=Homo sapiens GN=POLR2H PE=1 SV=4	66	8	104.4	94.9	88.0	98.1	72.2	78.3	107.7
P52566	Rho GDP-dissociation inhibitor 2 OS=Homo sapiens GN=ARHGDIB PE=1 SV=3	81	22	94.6	106.1	114.6	113.9	66.6	110.2	100.0
P52594	Arf-GAP domain and FG repeat-containing protein 1 OS=Homo sapiens GN=AGFG1 PE=1 SV=2	37	20	74.0	100.3	158.4	187.2	114.2	56.0	51.3
P52597	Heterogeneous nuclear ribonucleoprotein F OS=Homo sapiens GN=HNRNPF PE=1 SV=3	63	23	105.4	93.4	82.2	115.0	95.9	115.0	109.1
P52630	Signal transducer and activator of transcription 2 OS=Homo sapiens GN=STAT2 PE=1 SV=1	22	18	107.0	109.1	138.4	163.5	132.3	72.6	53.0
P52732	Kinesin-like protein KIF11 OS=Homo sapiens GN=KIF11 PE=1 SV=2	61	75	89.4	93.8	102.8	92.5	76.1	86.5	112.5
P52756	RNA-binding protein 5 OS=Homo sapiens GN=RBM5 PE=1 SV=2	33	41	37.3	41.8	44.6	57.7	109.8	159.0	224.9
P52758	Ribonuclease UK114 OS=Homo sapiens GN=HRSP12 PE=1 SV=1	71	7	163.0	157.6	121.1	74.7	54.2	39.6	36.1
P52788	Spermine synthase OS=Homo sapiens GN=SMS PE=1 SV=2	34	12	103.7	96.4	86.7	135.4	81.2	116.6	103.9
P52789	Hexokinase-2 OS=Homo sapiens GN=HK2 PE=1 SV=2	44	47	201.0	181.3	82.2	61.5	27.8	31.1	25.6
P52815	39S ribosomal protein L12, mitochondrial OS=Homo sapiens GN=MRPL12 PE=1 SV=2	61	17	275.6	204.5	110.1	19.6	9.9	6.2	4.0
P52888	Thimet oligopeptidase OS=Homo sapiens GN=THOP1 PE=1 SV=2	46	31	95.3	126.1	114.4	109.7	92.4	106.5	115.1
P52907	F-actin-capping protein subunit alpha-1 OS=Homo sapiens GN=CAPZA1 PE=1 SV=3	73	18	117.6	106.8	101.0	125.5	83.1	71.1	79.6
P52948	Nuclear pore complex protein Nup98-Nup96 OS=Homo sapiens GN=NUP98 PE=1 SV=4	34	58	122.5	90.4	115.5	126.6	112.6	69.7	65.7
P53004	Biliverdin reductase A OS=Homo sapiens GN=BLVRA PE=1 SV=2	36	13	96.9	106.3	101.4	102.0	75.4	80.1	95.5
P53007	Tricarboxylate transport protein, mitochondrial OS=Homo sapiens GN=SLC25A1 PE=1 SV=2	43	18	221.1	221.2	113.0	30.8	13.7	10.4	7.2
P53041	Serine/threonine-protein phosphatase 5 OS=Homo sapiens GN=PPP5C PE=1 SV=1	55	28	89.3	107.8	114.3	108.6	84.6	89.3	97.8
P53350	Serine/threonine-protein kinase PLK1 OS=Homo sapiens GN=PLK1 PE=1 SV=1	49	30	95.0	91.6	90.7	67.1	82.0	88.5	106.5
P53365	Arfaptin-2 OS=Homo sapiens GN=ARFIP2 PE=1 SV=1	33	11	97.2	120.2	87.6	98.0	64.2	98.2	113.8
P53367	Arfaptin-1 OS=Homo sapiens GN=ARFIP1 PE=1 SV=2	56	20	104.5	112.4	103.0	107.1	76.8	86.9	94.8
P53396	ATP-citrate synthase OS=Homo sapiens GN=ACLY PE=1 SV=3	53	69	83.3	93.0	94.6	95.9	77.7	105.5	132.2
P53582	Methionine aminopeptidase 1 OS=Homo sapiens GN=METAP1 PE=1 SV=2	60	18	62.9	51.4	56.8	81.9	130.8	168.2	155.9
P53597	Succinyl-CoA ligase [ADP/GDP-forming] subunit alpha, mitochondrial OS=Homo sapiens GN=SUCLG1 PE=1 SV=4	40	19	262.4	225.0	108.5	21.2	10.7	6.3	3.4
P53602	Diphosphomevalonate decarboxylase OS=Homo sapiens GN=MVD PE=1 SV=1	31	13	107.8	109.5	114.0	99.9	85.3	93.6	94.1
P53609	Geranylgeranyl transferase type-1 subunit beta OS=Homo sapiens GN=PGGT1B PE=1 SV=2	23	9	111.6	113.9	117.9	96.3	90.1	89.3	98.9
P53611	Geranylgeranyl transferase type-2 subunit beta OS=Homo sapiens GN=RABGGTB PE=1 SV=2	21	7	143.3	140.1	131.6	159.9	113.1	108.7	113.2
P53618	Coatomer subunit beta OS=Homo sapiens GN=COPB1 PE=1 SV=3	54	59	86.8	95.7	100.3	132.1	76.0	80.4	102.9
P53621	Coatomer subunit alpha OS=Homo sapiens GN=COPA PE=1 SV=2	51	69	80.7	98.8	118.8	129.0	82.9	77.2	105.0
P53634	Dipeptidyl peptidase 1 OS=Homo sapiens GN=CTSC PE=1 SV=2	42	18	48.3	81.3	171.8	239.7	189.4	63.5	28.4
P53671	LIM domain kinase 2 OS=Homo sapiens GN=LIMK2 PE=1 SV=1	18	10	108.5	76.8	83.9	79.6	87.8	83.3	133.7
P53677	AP-3 complex subunit mu-2 OS=Homo sapiens GN=AP3M2 PE=2 SV=1	34	12	79.7	82.2	89.1	101.9	77.2	89.6	144.7
P53701	Cytochrome c-type heme lyase OS=Homo sapiens GN=HCCS PE=1 SV=1	52	16	243.5	198.4	89.5	43.6	25.8	15.3	13.1
P53801	Pituitary tumor-transforming gene 1 protein-interacting protein OS=Homo sapiens GN=PTTG1IP PE=1 SV=1	17	4	31.7	68.8	146.4	181.2	229.8	89.6	57.7
P53814	Smoothelin OS=Homo sapiens GN=SMTN PE=1 SV=7	34	27	76.4	82.9	87.4	73.7	85.9	81.4	122.1
P53985	Monocarboxylate transporter 1 OS=Homo sapiens GN=SLC16A1 PE=1 SV=3	18	13	50.1	82.3	132.6	281.5	127.4	67.2	23.6
P53990	IST1 homolog OS=Homo sapiens GN=IST1 PE=1 SV=1	40	16	82.3	84.4	119.1	145.7	142.0	118.9	87.5
P53992	Protein transport protein Sec24C OS=Homo sapiens GN=SEC24C PE=1 SV=3	45	42	74.4	113.8	156.9	162.2	94.1	79.6	63.4
P53999	Activated RNA polymerase II transcriptional coactivator p15 OS=Homo sapiens GN=SUB1 PE=1 SV=3	87	20	110.4	77.6	77.2	93.3	99.6	109.2	107.5
P54098	DNA polymerase subunit gamma-1 OS=Homo sapiens GN=POLG PE=1 SV=1	44	52	243.3	224.3	104.1	27.1	19.7	18.1	22.9
P54105	Methylosome subunit pICln OS=Homo sapiens GN=CLNS1A PE=1 SV=1	49	7	109.4	105.2	100.9	102.6	72.5	82.6	109.6
P54132	Bloom syndrome protein OS=Homo sapiens GN=BLM PE=1 SV=1	45	53	53.5	49.9	55.4	79.0	136.0	157.2	185.5
P54136	Arginine--tRNA ligase, cytoplasmic OS=Homo sapiens GN=RARS PE=1 SV=2	63	50	59.6	64.5	70.3	81.1	87.1	124.3	176.8
P54577	Tyrosine--tRNA ligase, cytoplasmic OS=Homo sapiens GN=YARS PE=1 SV=4	82	61	89.5	85.4	90.7	104.9	102.9	119.2	100.5
P54578	Ubiquitin carboxyl-terminal hydrolase 14 OS=Homo sapiens GN=USP14 PE=1 SV=3	71	42	97.1	96.3	92.6	101.7	75.3	86.3	113.3
P54619	5'-AMP-activated protein kinase subunit gamma-1 OS=Homo sapiens GN=PRKAG1 PE=1 SV=1	35	14	95.1	112.0	130.3	134.5	86.0	77.2	77.7
P54687	Branched-chain-amino-acid aminotransferase, cytosolic OS=Homo sapiens GN=BCAT1 PE=1 SV=3	38	14	107.9	106.5	105.7	101.6	74.7	86.7	95.9
P54709	Sodium/potassium-transporting ATPase subunit beta-3 OS=Homo sapiens GN=ATP1B3 PE=1 SV=1	46	15	64.5	93.5	183.9	217.1	153.3	74.5	29.4
P54725	UV excision repair protein RAD23 homolog A OS=Homo sapiens GN=RAD23A PE=1 SV=1	51	19	106.9	113.5	116.9	106.2	81.9	86.8	94.5
P54727	UV excision repair protein RAD23 homolog B OS=Homo sapiens GN=RAD23B PE=1 SV=1	34	15	108.2	120.8	96.4	91.4	67.3	57.3	81.2
P54819	Adenylate kinase 2, mitochondrial OS=Homo sapiens GN=AK2 PE=1 SV=2	74	20	234.4	196.3	126.9	31.2	19.8	13.9	11.5
P54886	Delta-1-pyrroline-5-carboxylate synthase OS=Homo sapiens GN=ALDH18A1 PE=1 SV=2	55	44	281.2	218.7	74.8	12.8	6.8	6.0	4.2
P54920	Alpha-soluble NSF attachment protein OS=Homo sapiens GN=NAPA PE=1 SV=3	83	28	52.7	81.2	124.8	177.1	171.6	117.5	79.8
P55010	Eukaryotic translation initiation factor 5 OS=Homo sapiens GN=EIF5 PE=1 SV=2	59	35	73.6	79.8	93.4	93.5	107.9	162.2	127.5
P55011	Solute carrier family 12 member 2 OS=Homo sapiens GN=SLC12A2 PE=1 SV=1	31	41	62.0	103.9	197.4	206.2	133.6	48.5	21.4
P55036	26S proteasome non-ATPase regulatory subunit 4 OS=Homo sapiens GN=PSMD4 PE=1 SV=1	45	17	92.5	102.7	107.2	101.1	86.4	100.9	100.2
P55039	Developmentally-regulated GTP-binding protein 2 OS=Homo sapiens GN=DRG2 PE=1 SV=1	56	21	101.5	109.5	113.9	112.2	93.2	109.2	92.1
P55060	Exportin-2 OS=Homo sapiens GN=CSE1L PE=1 SV=3	37	47	94.4	105.4	101.4	106.2	78.5	82.7	106.6
P55072	Transitional endoplasmic reticulum ATPase OS=Homo sapiens GN=VCP PE=1 SV=4	84	85	71.2	87.8	120.2	138.2	136.5	131.0	79.9
P55081	Microfibrillar-associated protein 1 OS=Homo sapiens GN=MFAP1 PE=1 SV=2	52	29	65.4	56.9	64.4	87.8	111.3	139.0	174.2
P55084	Trifunctional enzyme subunit beta, mitochondrial OS=Homo sapiens GN=HADHB PE=1 SV=3	69	39	239.6	199.6	104.7	23.6	11.1	7.1	5.3
P55145	Mesencephalic astrocyte-derived neurotrophic factor OS=Homo sapiens GN=MANF PE=1 SV=3	59	21	73.0	85.0	157.8	193.4	187.9	69.4	27.2
P55160	Nck-associated protein 1-like OS=Homo sapiens GN=NCKAP1L PE=1 SV=3	27	30	80.9	97.3	119.9	130.0	108.3	93.3	91.9
P55196	Afadin OS=Homo sapiens GN=MLLT4 PE=1 SV=3	33	54	83.1	88.4	131.8	122.7	133.3	94.7	98.1
P55199	RNA polymerase II elongation factor ELL OS=Homo sapiens GN=ELL PE=1 SV=1	41	24	54.3	56.0	59.9	78.7	119.7	156.7	181.8
P55209	Nucleosome assembly protein 1-like 1 OS=Homo sapiens GN=NAP1L1 PE=1 SV=1	38	16	118.7	103.8	113.5	116.9	83.6	104.0	102.5
P55210	Caspase-7 OS=Homo sapiens GN=CASP7 PE=1 SV=1	38	10	109.7	97.2	107.8	96.4	73.0	80.2	98.9
P55265	Double-stranded RNA-specific adenosine deaminase OS=Homo sapiens GN=ADAR PE=1 SV=4	63	92	43.0	34.6	44.1	66.0	139.8	174.1	198.3
P55283	Cadherin-4 OS=Homo sapiens GN=CDH4 PE=2 SV=2	29	17	69.9	99.4	141.5	181.0	145.0	77.0	58.6
P55327	Tumor protein D52 OS=Homo sapiens GN=TPD52 PE=1 SV=2	78	21	99.1	122.2	116.6	114.9	74.5	83.0	69.6
P55735	Protein SEC13 homolog OS=Homo sapiens GN=SEC13 PE=1 SV=3	24	6	83.5	102.7	114.1	118.5	98.9	74.8	78.5
P55769	NHP2-like protein 1 OS=Homo sapiens GN=SNU13 PE=1 SV=3	63	12	89.0	62.5	62.2	74.9	104.2	135.4	156.4
P55786	Puromycin-sensitive aminopeptidase OS=Homo sapiens GN=NPEPPS PE=1 SV=2	46	40	113.5	119.1	111.2	112.9	73.9	97.7	87.3
P55795	Heterogeneous nuclear ribonucleoprotein H2 OS=Homo sapiens GN=HNRNPH2 PE=1 SV=1	51	20	79.4	57.2	53.7	74.6	116.4	120.9	156.3
P55809	Succinyl-CoA:3-ketoacid coenzyme A transferase 1, mitochondrial OS=Homo sapiens GN=OXCT1 PE=1 SV=1	58	36	252.7	212.9	104.9	21.4	10.3	7.4	5.7
P55854	Small ubiquitin-related modifier 3 OS=Homo sapiens GN=SUMO3 PE=1 SV=2	24	3	117.8	108.1	107.0	88.4	77.2	90.7	95.6
P55884	Eukaryotic translation initiation factor 3 subunit B OS=Homo sapiens GN=EIF3B PE=1 SV=3	50	44	61.1	61.2	68.5	88.0	107.1	196.8	143.1
P55899	IgG receptor FcRn large subunit p51 OS=Homo sapiens GN=FCGRT PE=1 SV=1	22	6	48.9	56.3	107.0	144.2	193.0	135.7	101.9
P55957	BH3-interacting domain death agonist OS=Homo sapiens GN=BID PE=1 SV=1	49	7	119.9	130.2	99.5	103.1	84.0	84.6	83.8
P56159	GDNF family receptor alpha-1 OS=Homo sapiens GN=GFRA1 PE=2 SV=2	34	17	41.8	90.5	127.7	196.3	154.6	85.3	59.4
P56182	Ribosomal RNA processing protein 1 homolog A OS=Homo sapiens GN=RRP1 PE=1 SV=1	41	22	60.1	43.6	52.5	61.6	119.9	145.7	200.1
P56192	Methionine--tRNA ligase, cytoplasmic OS=Homo sapiens GN=MARS PE=1 SV=2	55	49	68.4	69.6	76.0	86.3	84.0	111.4	177.7
P56202	Cathepsin W OS=Homo sapiens GN=CTSW PE=1 SV=2	19	8	67.5	92.9	172.1	234.0	249.2	88.8	32.0
P56211	cAMP-regulated phosphoprotein 19 OS=Homo sapiens GN=ARPP19 PE=1 SV=2	66	7	76.2	72.3	80.5	79.8	100.3	144.2	105.9
P56381	ATP synthase subunit epsilon, mitochondrial OS=Homo sapiens GN=ATP5E PE=1 SV=2	80	9	201.0	239.6	122.9	27.7	11.7	5.8	4.3
P56385	ATP synthase subunit e, mitochondrial OS=Homo sapiens GN=ATP5I PE=1 SV=2	58	7	232.9	194.1	128.6	31.3	15.8	8.3	12.2
P56524	Histone deacetylase 4 OS=Homo sapiens GN=HDAC4 PE=1 SV=3	25	24	108.6	109.0	103.8	89.4	68.4	78.1	103.2
P56537	Eukaryotic translation initiation factor 6 OS=Homo sapiens GN=EIF6 PE=1 SV=1	47	8	88.9	78.7	99.3	104.2	102.9	104.3	147.6
P56556	NADH dehydrogenase [ubiquinone] 1 alpha subcomplex subunit 6 OS=Homo sapiens GN=NDUFA6 PE=1 SV=3	39	7	257.9	237.9	98.1	33.8	11.4	8.0	2.4
P56589	Peroxisomal biogenesis factor 3 OS=Homo sapiens GN=PEX3 PE=1 SV=1	52	15	71.2	101.8	147.9	189.9	132.3	47.4	18.1
P56937	3-keto-steroid reductase OS=Homo sapiens GN=HSD17B7 PE=1 SV=1	28	11	115.5	108.6	150.0	154.7	163.2	80.1	38.5
P56962	Syntaxin-17 OS=Homo sapiens GN=STX17 PE=1 SV=2	28	9	95.9	120.6	139.2	118.7	123.3	67.2	53.7
P57075	Ubiquitin-associated and SH3 domain-containing protein A OS=Homo sapiens GN=UBASH3A PE=1 SV=1	30	19	87.2	118.7	149.5	151.3	101.3	61.6	64.4
P57088	Transmembrane protein 33 OS=Homo sapiens GN=TMEM33 PE=1 SV=2	27	7	66.0	96.4	129.1	195.5	140.6	87.8	42.5
P57105	Synaptojanin-2-binding protein OS=Homo sapiens GN=SYNJ2BP PE=1 SV=2	70	8	223.4	214.8	118.5	55.4	34.6	13.6	9.9
P57678	Gem-associated protein 4 OS=Homo sapiens GN=GEMIN4 PE=1 SV=2	29	30	66.9	59.2	68.6	65.6	84.9	126.1	219.5
P57721	Poly(rC)-binding protein 3 OS=Homo sapiens GN=PCBP3 PE=2 SV=2	37	15	60.1	67.7	84.7	103.5	155.5	165.5	177.4
P57737	Coronin-7 OS=Homo sapiens GN=CORO7 PE=1 SV=2	35	31	101.3	114.6	138.7	135.3	87.5	58.8	58.8
P57740	Nuclear pore complex protein Nup107 OS=Homo sapiens GN=NUP107 PE=1 SV=1	37	28	118.0	103.4	103.3	122.5	94.1	70.0	68.3
P57764	Gasdermin-D OS=Homo sapiens GN=GSDMD PE=1 SV=1	23	10	151.6	106.9	85.4	87.7	82.6	74.9	86.7
P57772	Selenocysteine-specific elongation factor OS=Homo sapiens GN=EEFSEC PE=1 SV=4	28	18	51.2	53.6	68.2	88.5	148.9	159.9	161.7
P58546	Myotrophin OS=Homo sapiens GN=MTPN PE=1 SV=2	44	8	111.3	111.9	105.7	109.7	74.9	89.1	90.9
P59768	Guanine nucleotide-binding protein G(I)/G(S)/G(O) subunit gamma-2 OS=Homo sapiens GN=GNG2 PE=1 SV=2	65	9	59.1	85.5	147.5	212.5	180.1	89.5	44.4
P59998	Actin-related protein 2/3 complex subunit 4 OS=Homo sapiens GN=ARPC4 PE=1 SV=3	51	11	76.6	97.6	116.7	124.7	93.4	91.6	130.0
P60033	CD81 antigen OS=Homo sapiens GN=CD81 PE=1 SV=1	36	8	78.2	96.1	168.3	209.7	166.3	67.3	40.1
P60174	Triosephosphate isomerase OS=Homo sapiens GN=TPI1 PE=1 SV=3	83	22	113.7	103.7	94.0	98.7	75.8	88.7	98.8
P60228	Eukaryotic translation initiation factor 3 subunit E OS=Homo sapiens GN=EIF3E PE=1 SV=1	49	24	76.4	83.5	80.6	98.1	92.3	123.3	171.9
P60520	Gamma-aminobutyric acid receptor-associated protein-like 2 OS=Homo sapiens GN=GABARAPL2 PE=1 SV=1	56	11	83.7	84.8	101.0	113.9	106.3	110.9	119.7
P60660	Myosin light polypeptide 6 OS=Homo sapiens GN=MYL6 PE=1 SV=2	70	13	80.0	93.6	123.1	104.3	85.4	90.0	150.3
P60709	Actin, cytoplasmic 1 OS=Homo sapiens GN=ACTB PE=1 SV=1	89	43	93.3	115.3	151.9	120.0	77.5	100.9	74.9
P60842	Eukaryotic initiation factor 4A-I OS=Homo sapiens GN=EIF4A1 PE=1 SV=1	79	38	79.9	84.7	86.0	98.0	101.6	147.6	113.5
P60866	40S ribosomal protein S20 OS=Homo sapiens GN=RPS20 PE=1 SV=1	70	12	33.0	42.0	59.3	73.0	135.3	220.5	173.4
P60891	Ribose-phosphate pyrophosphokinase 1 OS=Homo sapiens GN=PRPS1 PE=1 SV=2	58	24	84.7	91.4	80.5	111.8	76.2	104.8	110.0
P60900	Proteasome subunit alpha type-6 OS=Homo sapiens GN=PSMA6 PE=1 SV=1	78	24	68.7	81.9	82.0	93.1	77.9	112.2	165.6
P60953	Cell division control protein 42 homolog OS=Homo sapiens GN=CDC42 PE=1 SV=2	54	16	65.7	74.9	134.2	145.7	162.9	99.4	80.2
P60981	Destrin OS=Homo sapiens GN=DSTN PE=1 SV=3	53	15	107.4	130.3	135.4	135.2	120.1	94.0	77.9
P60983	Glia maturation factor beta OS=Homo sapiens GN=GMFB PE=1 SV=2	49	8	114.5	107.8	123.4	147.5	94.1	108.5	110.8
P61006	Ras-related protein Rab-8A OS=Homo sapiens GN=RAB8A PE=1 SV=1	68	20	70.1	91.3	155.9	200.1	145.5	74.9	42.8
P61009	Signal peptidase complex subunit 3 OS=Homo sapiens GN=SPCS3 PE=1 SV=1	31	8	64.5	101.2	160.8	189.4	150.1	66.0	27.2
P61011	Signal recognition particle 54 kDa protein OS=Homo sapiens GN=SRP54 PE=1 SV=1	54	31	84.9	94.4	126.1	139.7	79.6	62.6	83.7
P61018	Ras-related protein Rab-4B OS=Homo sapiens GN=RAB4B PE=1 SV=1	54	10	76.3	86.7	121.8	139.8	137.3	108.5	86.2
P61019	Ras-related protein Rab-2A OS=Homo sapiens GN=RAB2A PE=1 SV=1	63	16	84.9	103.9	131.7	148.3	124.6	85.8	54.5
P61020	Ras-related protein Rab-5B OS=Homo sapiens GN=RAB5B PE=1 SV=1	70	13	99.6	107.5	121.1	149.0	122.0	100.5	82.8
P61026	Ras-related protein Rab-10 OS=Homo sapiens GN=RAB10 PE=1 SV=1	81	23	93.2	95.8	126.1	145.0	144.1	95.6	44.3
P61081	NEDD8-conjugating enzyme Ubc12 OS=Homo sapiens GN=UBE2M PE=1 SV=1	58	14	103.3	100.3	109.1	100.2	81.3	79.1	99.4
P61086	Ubiquitin-conjugating enzyme E2 K OS=Homo sapiens GN=UBE2K PE=1 SV=3	62	15	118.5	112.6	100.9	110.1	89.2	107.6	120.4
P61088	Ubiquitin-conjugating enzyme E2 N OS=Homo sapiens GN=UBE2N PE=1 SV=1	58	11	91.6	98.8	117.2	122.7	97.8	104.9	86.2
P61106	Ras-related protein Rab-14 OS=Homo sapiens GN=RAB14 PE=1 SV=4	80	21	80.7	94.3	114.6	139.1	119.7	78.8	73.8
P61158	Actin-related protein 3 OS=Homo sapiens GN=ACTR3 PE=1 SV=3	66	31	85.9	101.7	125.9	135.9	112.7	112.8	109.8
P61160	Actin-related protein 2 OS=Homo sapiens GN=ACTR2 PE=1 SV=1	53	21	80.4	99.0	123.5	127.1	102.5	116.6	100.8
P61163	Alpha-centractin OS=Homo sapiens GN=ACTR1A PE=1 SV=1	52	19	99.8	109.7	119.3	114.0	91.1	75.6	99.7
P61201	COP9 signalosome complex subunit 2 OS=Homo sapiens GN=COPS2 PE=1 SV=1	35	19	97.2	94.3	92.7	112.1	83.6	121.7	134.2
P61204	ADP-ribosylation factor 3 OS=Homo sapiens GN=ARF3 PE=1 SV=2	65	11	132.8	101.8	100.1	141.6	81.5	101.9	79.5
P61221	ATP-binding cassette sub-family E member 1 OS=Homo sapiens GN=ABCE1 PE=1 SV=1	57	43	50.8	54.6	72.5	87.5	134.5	154.5	159.5
P61224	Ras-related protein Rap-1b OS=Homo sapiens GN=RAP1B PE=1 SV=1	84	21	70.2	97.5	154.2	181.7	153.6	70.1	32.6
P61225	Ras-related protein Rap-2b OS=Homo sapiens GN=RAP2B PE=1 SV=1	56	11	73.7	106.5	163.7	198.3	149.3	92.2	39.4
P61244	Protein max OS=Homo sapiens GN=MAX PE=1 SV=1	36	5	126.0	89.3	93.3	92.1	79.0	66.8	84.3
P61247	40S ribosomal protein S3a OS=Homo sapiens GN=RPS3A PE=1 SV=2	84	47	33.8	38.9	52.6	75.4	130.9	208.1	171.4
P61254	60S ribosomal protein L26 OS=Homo sapiens GN=RPL26 PE=1 SV=1	68	18	28.2	38.9	43.2	84.9	121.2	222.6	174.7
P61289	Proteasome activator complex subunit 3 OS=Homo sapiens GN=PSME3 PE=1 SV=1	39	12	83.3	97.5	100.4	108.7	85.2	129.2	130.1
P61313	60S ribosomal protein L15 OS=Homo sapiens GN=RPL15 PE=1 SV=2	50	15	43.3	38.9	43.0	79.0	154.9	208.2	161.6
P61326	Protein mago nashi homolog OS=Homo sapiens GN=MAGOH PE=1 SV=1	51	12	52.3	55.0	42.6	63.0	97.2	134.8	219.1
P61353	60S ribosomal protein L27 OS=Homo sapiens GN=RPL27 PE=1 SV=2	59	14	30.3	36.4	55.4	80.8	127.1	206.2	177.2
P61421	V-type proton ATPase subunit d 1 OS=Homo sapiens GN=ATP6V0D1 PE=1 SV=1	29	13	52.7	70.8	124.7	155.3	158.7	110.0	98.6
P61513	60S ribosomal protein L37a OS=Homo sapiens GN=RPL37A PE=1 SV=2	60	7	25.1	32.7	34.9	74.3	109.3	215.3	175.9
P61586	Transforming protein RhoA OS=Homo sapiens GN=RHOA PE=1 SV=1	63	14	64.9	75.1	119.5	138.6	174.0	147.9	84.6
P61604	10 kDa heat shock protein, mitochondrial OS=Homo sapiens GN=HSPE1 PE=1 SV=2	88	22	236.4	219.8	128.1	20.9	11.3	7.5	4.0
P61619	Protein transport protein Sec61 subunit alpha isoform 1 OS=Homo sapiens GN=SEC61A1 PE=1 SV=2	24	12	60.2	93.3	151.0	200.0	145.7	67.9	27.9
P61758	Prefoldin subunit 3 OS=Homo sapiens GN=VBP1 PE=1 SV=3	76	18	109.9	98.7	109.2	118.4	85.2	93.7	90.5
P61764	Syntaxin-binding protein 1 OS=Homo sapiens GN=STXBP1 PE=1 SV=1	47	29	66.0	100.7	138.7	152.3	115.1	86.8	62.8
P61769	Beta-2-microglobulin OS=Homo sapiens GN=B2M PE=1 SV=1	49	7	51.1	82.1	136.2	221.5	155.4	76.1	35.7
P61916	Epididymal secretory protein E1 OS=Homo sapiens GN=NPC2 PE=1 SV=1	52	13	37.9	76.4	146.3	172.2	170.3	47.6	31.9
P61923	Coatomer subunit zeta-1 OS=Homo sapiens GN=COPZ1 PE=1 SV=1	29	6	89.8	95.5	132.8	118.9	91.0	99.6	89.3
P61927	60S ribosomal protein L37 OS=Homo sapiens GN=RPL37 PE=1 SV=2	63	13	35.4	37.6	54.4	74.2	149.3	139.0	181.0
P61962	DDB1- and CUL4-associated factor 7 OS=Homo sapiens GN=DCAF7 PE=1 SV=1	38	12	93.7	97.8	108.2	113.3	90.5	78.3	100.3
P61964	WD repeat-containing protein 5 OS=Homo sapiens GN=WDR5 PE=1 SV=1	41	11	69.9	75.1	73.9	92.9	93.4	115.1	153.9
P61970	Nuclear transport factor 2 OS=Homo sapiens GN=NUTF2 PE=1 SV=1	51	4	119.5	112.6	87.0	117.9	119.9	88.2	81.0
P61978	Heterogeneous nuclear ribonucleoprotein K OS=Homo sapiens GN=HNRNPK PE=1 SV=1	70	41	48.7	47.9	63.6	80.3	122.1	189.8	170.5
P61981	14-3-3 protein gamma OS=Homo sapiens GN=YWHAG PE=1 SV=2	76	25	83.0	114.4	117.7	143.3	91.1	86.4	87.3
P62070	Ras-related protein R-Ras2 OS=Homo sapiens GN=RRAS2 PE=1 SV=1	60	14	69.6	91.5	159.5	207.8	154.9	84.7	34.6
P62072	Mitochondrial import inner membrane translocase subunit Tim10 OS=Homo sapiens GN=TIMM10 PE=1 SV=1	78	11	262.8	204.8	110.2	28.0	12.8	5.6	3.9
P62081	40S ribosomal protein S7 OS=Homo sapiens GN=RPS7 PE=1 SV=1	71	25	32.2	32.0	47.9	68.3	137.7	291.9	138.8
P62136	Serine/threonine-protein phosphatase PP1-alpha catalytic subunit OS=Homo sapiens GN=PPP1CA PE=1 SV=1	61	22	70.7	80.4	118.8	123.0	143.6	168.1	89.2
P62158	Calmodulin OS=Homo sapiens GN=CALM1 PE=1 SV=2	72	13	83.9	104.2	181.3	176.4	133.7	80.9	34.8
P62191	26S protease regulatory subunit 4 OS=Homo sapiens GN=PSMC1 PE=1 SV=1	74	43	97.5	97.3	100.4	97.7	73.7	95.2	124.2
P62195	26S protease regulatory subunit 8 OS=Homo sapiens GN=PSMC5 PE=1 SV=1	78	35	87.6	97.7	91.3	94.2	69.9	99.5	135.2
P62241	40S ribosomal protein S8 OS=Homo sapiens GN=RPS8 PE=1 SV=2	71	23	35.4	37.4	51.5	71.9	140.0	259.2	156.7
P62244	40S ribosomal protein S15a OS=Homo sapiens GN=RPS15A PE=1 SV=2	82	17	41.4	46.7	58.8	69.8	131.7	227.9	166.1
P62249	40S ribosomal protein S16 OS=Homo sapiens GN=RPS16 PE=1 SV=2	82	26	31.2	36.4	50.5	73.3	125.8	201.6	205.2
P62258	14-3-3 protein epsilon OS=Homo sapiens GN=YWHAE PE=1 SV=1	78	31	91.2	105.6	104.5	119.7	72.9	78.8	88.5
P62263	40S ribosomal protein S14 OS=Homo sapiens GN=RPS14 PE=1 SV=3	51	14	30.2	29.6	42.2	77.8	140.2	286.8	157.6
P62266	40S ribosomal protein S23 OS=Homo sapiens GN=RPS23 PE=1 SV=3	76	16	31.8	37.4	51.5	75.5	123.7	204.9	168.3
P62269	40S ribosomal protein S18 OS=Homo sapiens GN=RPS18 PE=1 SV=3	59	23	29.1	41.3	64.0	75.3	131.6	258.7	191.0
P62277	40S ribosomal protein S13 OS=Homo sapiens GN=RPS13 PE=1 SV=2	79	26	31.6	36.7	52.8	74.7	138.8	271.1	164.1
P62280	40S ribosomal protein S11 OS=Homo sapiens GN=RPS11 PE=1 SV=3	79	29	43.0	48.6	64.3	91.2	146.3	187.8	161.0
P62304	Small nuclear ribonucleoprotein E OS=Homo sapiens GN=SNRPE PE=1 SV=1	75	6	63.6	56.5	60.8	75.7	117.3	159.3	196.5
P62306	Small nuclear ribonucleoprotein F OS=Homo sapiens GN=SNRPF PE=1 SV=1	31	4	49.8	57.6	66.9	98.4	130.8	124.9	217.2
P62308	Small nuclear ribonucleoprotein G OS=Homo sapiens GN=SNRPG PE=1 SV=1	89	7	42.9	44.2	52.2	72.8	105.3	173.7	186.2
P62312	U6 snRNA-associated Sm-like protein LSm6 OS=Homo sapiens GN=LSM6 PE=1 SV=1	60	8	63.0	65.6	70.3	87.5	86.9	131.6	199.1
P62314	Small nuclear ribonucleoprotein Sm D1 OS=Homo sapiens GN=SNRPD1 PE=1 SV=1	59	6	39.8	43.2	49.1	84.4	90.2	159.3	205.3
P62316	Small nuclear ribonucleoprotein Sm D2 OS=Homo sapiens GN=SNRPD2 PE=1 SV=1	74	14	47.7	46.8	46.4	66.8	105.8	170.6	176.7
P62318	Small nuclear ribonucleoprotein Sm D3 OS=Homo sapiens GN=SNRPD3 PE=1 SV=1	54	8	30.6	35.5	44.5	69.5	107.9	180.8	230.2
P62328	Thymosin beta-4 OS=Homo sapiens GN=TMSB4X PE=1 SV=2	61	9	92.1	77.4	74.2	75.4	91.7	82.3	101.2
P62330	ADP-ribosylation factor 6 OS=Homo sapiens GN=ARF6 PE=1 SV=2	49	7	77.7	118.6	139.8	193.3	104.7	44.1	29.5
P62333	26S protease regulatory subunit 10B OS=Homo sapiens GN=PSMC6 PE=1 SV=1	82	35	94.9	91.5	97.2	92.7	77.8	107.5	118.8
P62424	60S ribosomal protein L7a OS=Homo sapiens GN=RPL7A PE=1 SV=2	74	38	26.9	38.2	63.1	76.9	136.1	238.4	187.4
P62487	DNA-directed RNA polymerase II subunit RPB7 OS=Homo sapiens GN=POLR2G PE=1 SV=1	53	7	75.5	104.1	74.7	91.3	83.2	93.7	159.9
P62495	Eukaryotic peptide chain release factor subunit 1 OS=Homo sapiens GN=ETF1 PE=1 SV=3	46	24	47.1	58.2	59.3	79.5	102.4	158.2	194.4
P62633	Cellular nucleic acid-binding protein OS=Homo sapiens GN=CNBP PE=1 SV=1	66	10	90.9	81.2	50.8	113.6	104.7	87.4	103.4
P62701	40S ribosomal protein S4, X isoform OS=Homo sapiens GN=RPS4X PE=1 SV=2	83	37	30.1	32.2	49.4	79.3	139.9	251.9	155.9
P62750	60S ribosomal protein L23a OS=Homo sapiens GN=RPL23A PE=1 SV=1	65	23	31.6	35.3	49.9	75.4	139.2	236.6	154.1
P62753	40S ribosomal protein S6 OS=Homo sapiens GN=RPS6 PE=1 SV=1	69	35	38.2	36.8	55.8	78.6	134.2	217.3	161.0
P62805	Histone H4 OS=Homo sapiens GN=HIST1H4A PE=1 SV=2	83	22	112.5	68.3	67.3	56.5	64.9	126.6	138.6
P62820	Ras-related protein Rab-1A OS=Homo sapiens GN=RAB1A PE=1 SV=3	86	26	74.6	104.8	151.1	155.9	120.5	77.3	66.5
P62826	GTP-binding nuclear protein Ran OS=Homo sapiens GN=RAN PE=1 SV=3	50	16	94.8	102.8	91.7	133.6	78.9	120.2	89.0
P62829	60S ribosomal protein L23 OS=Homo sapiens GN=RPL23 PE=1 SV=1	89	19	30.4	34.7	57.9	65.7	130.9	230.3	169.4
P62834	Ras-related protein Rap-1A OS=Homo sapiens GN=RAP1A PE=1 SV=1	84	19	67.2	89.0	133.5	159.6	169.1	66.0	45.1
P62841	40S ribosomal protein S15 OS=Homo sapiens GN=RPS15 PE=1 SV=2	74	13	38.1	39.5	60.1	71.7	161.0	272.1	142.4
P62847	40S ribosomal protein S24 OS=Homo sapiens GN=RPS24 PE=1 SV=1	71	17	32.4	26.3	40.4	71.4	127.7	278.9	165.3
P62851	40S ribosomal protein S25 OS=Homo sapiens GN=RPS25 PE=1 SV=1	65	19	36.9	42.0	62.5	85.9	148.8	181.7	185.6
P62854	40S ribosomal protein S26 OS=Homo sapiens GN=RPS26 PE=1 SV=3	59	8	37.4	45.3	52.3	70.7	116.6	167.8	185.5
P62857	40S ribosomal protein S28 OS=Homo sapiens GN=RPS28 PE=1 SV=1	74	11	37.6	35.8	56.8	79.8	183.0	319.1	129.9
P62861	40S ribosomal protein S30 OS=Homo sapiens GN=FAU PE=1 SV=1	63	7	27.9	34.5	47.5	134.2	149.6	250.5	164.6
P62873	Guanine nucleotide-binding protein G(I)/G(S)/G(T) subunit beta-1 OS=Homo sapiens GN=GNB1 PE=1 SV=3	72	18	55.0	90.7	149.6	205.6	175.0	81.1	38.2
P62879	Guanine nucleotide-binding protein G(I)/G(S)/G(T) subunit beta-2 OS=Homo sapiens GN=GNB2 PE=1 SV=3	73	19	63.2	91.0	162.2	200.9	157.5	66.8	33.1
P62888	60S ribosomal protein L30 OS=Homo sapiens GN=RPL30 PE=1 SV=2	83	13	38.0	41.9	53.0	79.8	132.8	215.9	181.7
P62899	60S ribosomal protein L31 OS=Homo sapiens GN=RPL31 PE=1 SV=1	63	16	35.4	34.1	53.9	87.0	154.0	198.6	164.9
P62906	60S ribosomal protein L10a OS=Homo sapiens GN=RPL10A PE=1 SV=2	66	25	30.4	33.9	52.8	75.2	142.6	240.7	173.8
P62910	60S ribosomal protein L32 OS=Homo sapiens GN=RPL32 PE=1 SV=2	64	15	27.0	30.8	40.8	76.3	119.0	176.8	165.9
P62913	60S ribosomal protein L11 OS=Homo sapiens GN=RPL11 PE=1 SV=2	67	21	30.2	35.9	59.2	75.8	123.9	219.5	191.0
P62917	60S ribosomal protein L8 OS=Homo sapiens GN=RPL8 PE=1 SV=2	69	31	27.3	29.2	49.3	68.8	144.6	297.1	145.1
P62937	Peptidyl-prolyl cis-trans isomerase A OS=Homo sapiens GN=PPIA PE=1 SV=2	79	18	91.2	80.7	113.9	90.2	83.9	150.0	117.8
P62979	Ubiquitin-40S ribosomal protein S27a OS=Homo sapiens GN=RPS27A PE=1 SV=2	81	24	76.7	80.0	98.6	111.7	117.4	136.1	111.6
P62993	Growth factor receptor-bound protein 2 OS=Homo sapiens GN=GRB2 PE=1 SV=1	68	17	93.2	103.1	133.6	145.2	107.0	84.6	76.8
P62995	Transformer-2 protein homolog beta OS=Homo sapiens GN=TRA2B PE=1 SV=1	58	24	34.2	30.1	42.1	66.9	119.8	227.1	221.3
P63000	Ras-related C3 botulinum toxin substrate 1 OS=Homo sapiens GN=RAC1 PE=1 SV=1	53	15	66.3	80.4	141.9	153.0	145.8	97.4	76.5
P63010	AP-2 complex subunit beta OS=Homo sapiens GN=AP2B1 PE=1 SV=1	51	57	63.3	86.1	131.5	151.0	114.9	83.7	99.5
P63027	Vesicle-associated membrane protein 2 OS=Homo sapiens GN=VAMP2 PE=1 SV=3	46	9	46.0	60.4	104.5	134.6	155.2	122.2	133.6
P63104	14-3-3 protein zeta/delta OS=Homo sapiens GN=YWHAZ PE=1 SV=1	78	30	95.1	111.5	106.0	119.9	79.5	88.7	94.5
P63151	Serine/threonine-protein phosphatase 2A 55 kDa regulatory subunit B alpha isoform OS=Homo sapiens GN=PPP2R2A PE=1 SV=1	39	19	97.0	100.5	106.4	112.8	78.8	107.9	104.3
P63167	Dynein light chain 1, cytoplasmic OS=Homo sapiens GN=DYNLL1 PE=1 SV=1	69	9	103.8	95.5	98.1	93.2	103.9	121.9	71.2
P63173	60S ribosomal protein L38 OS=Homo sapiens GN=RPL38 PE=1 SV=2	70	9	41.3	47.0	63.6	73.4	137.8	183.8	178.2
P63208	S-phase kinase-associated protein 1 OS=Homo sapiens GN=SKP1 PE=1 SV=2	71	17	100.6	96.6	86.0	90.5	96.3	84.7	85.1
P63218	Guanine nucleotide-binding protein G(I)/G(S)/G(O) subunit gamma-5 OS=Homo sapiens GN=GNG5 PE=1 SV=3	76	7	50.3	105.5	204.4	198.0	149.8	77.9	35.4
P63220	40S ribosomal protein S21 OS=Homo sapiens GN=RPS21 PE=1 SV=1	73	13	30.6	33.6	53.4	86.5	158.7	236.1	160.7
P63241	Eukaryotic translation initiation factor 5A-1 OS=Homo sapiens GN=EIF5A PE=1 SV=2	72	16	58.9	63.0	68.8	94.6	123.4	282.1	78.1
P63244	Guanine nucleotide-binding protein subunit beta-2-like 1 OS=Homo sapiens GN=GNB2L1 PE=1 SV=3	84	29	46.5	46.0	49.7	77.2	152.3	186.1	161.6
P63279	SUMO-conjugating enzyme UBC9 OS=Homo sapiens GN=UBE2I PE=1 SV=1	35	8	122.3	90.4	85.8	102.1	118.7	99.5	107.5
P63313	Thymosin beta-10 OS=Homo sapiens GN=TMSB10 PE=1 SV=2	95	11	102.1	104.7	95.2	97.2	96.8	55.9	112.0
P67809	Nuclease-sensitive element-binding protein 1 OS=Homo sapiens GN=YBX1 PE=1 SV=3	66	28	44.2	44.7	51.3	95.0	134.3	183.1	179.4
P67812	Signal peptidase complex catalytic subunit SEC11A OS=Homo sapiens GN=SEC11A PE=1 SV=1	41	13	106.2	86.3	104.6	173.4	211.4	86.6	30.0
P67870	Casein kinase II subunit beta OS=Homo sapiens GN=CSNK2B PE=1 SV=1	51	9	87.0	94.0	106.0	102.9	94.2	98.6	114.8
P67936	Tropomyosin alpha-4 chain OS=Homo sapiens GN=TPM4 PE=1 SV=3	90	49	105.7	116.3	114.6	108.7	78.9	98.1	76.8
P68036	Ubiquitin-conjugating enzyme E2 L3 OS=Homo sapiens GN=UBE2L3 PE=1 SV=1	77	12	102.5	111.7	113.3	110.4	82.7	89.1	95.2
P68104	Elongation factor 1-alpha 1 OS=Homo sapiens GN=EEF1A1 PE=1 SV=1	77	48	55.3	62.4	70.1	95.9	107.2	169.6	160.5
P68366	Tubulin alpha-4A chain OS=Homo sapiens GN=TUBA4A PE=1 SV=1	61	30	126.9	119.5	100.3	81.4	69.9	65.7	92.9
P68371	Tubulin beta-4B chain OS=Homo sapiens GN=TUBB4B PE=1 SV=1	78	40	84.1	97.9	108.8	92.9	91.6	144.6	110.1
P68400	Casein kinase II subunit alpha OS=Homo sapiens GN=CSNK2A1 PE=1 SV=1	45	15	91.3	93.8	99.3	102.9	86.6	118.7	130.7
P68431	Histone H3.1 OS=Homo sapiens GN=HIST1H3A PE=1 SV=2	85	21	146.6	82.1	71.3	55.4	65.4	91.0	121.7
P78310	Coxsackievirus and adenovirus receptor OS=Homo sapiens GN=CXADR PE=1 SV=1	45	18	58.3	90.1	163.1	177.3	166.2	65.5	35.5
P78316	Nucleolar protein 14 OS=Homo sapiens GN=NOP14 PE=1 SV=3	34	31	71.9	59.8	63.2	73.8	104.0	110.4	219.3
P78318	Immunoglobulin-binding protein 1 OS=Homo sapiens GN=IGBP1 PE=1 SV=1	49	14	105.1	106.2	110.0	101.9	80.5	90.7	92.1
P78330	Phosphoserine phosphatase OS=Homo sapiens GN=PSPH PE=1 SV=2	36	8	137.3	141.7	107.3	119.7	81.1	108.5	163.5
P78332	RNA-binding protein 6 OS=Homo sapiens GN=RBM6 PE=1 SV=5	39	48	42.6	44.2	51.2	63.1	126.8	148.8	191.6
P78344	Eukaryotic translation initiation factor 4 gamma 2 OS=Homo sapiens GN=EIF4G2 PE=1 SV=1	59	59	67.0	68.7	82.3	92.7	124.7	126.4	142.4
P78346	Ribonuclease P protein subunit p30 OS=Homo sapiens GN=RPP30 PE=1 SV=1	71	16	52.0	57.4	57.1	88.5	114.1	157.7	200.5
P78347	General transcription factor II-I OS=Homo sapiens GN=GTF2I PE=1 SV=2	48	51	167.3	119.2	106.8	88.7	64.6	50.4	51.7
P78356	Phosphatidylinositol 5-phosphate 4-kinase type-2 beta OS=Homo sapiens GN=PIP4K2B PE=1 SV=1	37	18	77.4	102.3	150.1	187.2	118.5	71.6	46.3
P78362	SRSF protein kinase 2 OS=Homo sapiens GN=SRPK2 PE=1 SV=3	34	28	40.9	39.6	48.2	71.1	120.7	147.2	170.2
P78368	Casein kinase I isoform gamma-2 OS=Homo sapiens GN=CSNK1G2 PE=1 SV=1	47	18	62.6	92.9	142.4	185.1	151.6	92.9	70.5
P78371	T-complex protein 1 subunit beta OS=Homo sapiens GN=CCT2 PE=1 SV=4	84	54	96.2	103.8	104.5	108.4	85.7	114.9	83.4
P78406	mRNA export factor OS=Homo sapiens GN=RAE1 PE=1 SV=1	63	21	84.4	65.7	74.9	92.5	122.3	137.1	114.6
P78417	Glutathione S-transferase omega-1 OS=Homo sapiens GN=GSTO1 PE=1 SV=2	50	18	88.6	98.5	98.2	105.3	81.2	138.2	100.7
P78527	DNA-dependent protein kinase catalytic subunit OS=Homo sapiens GN=PRKDC PE=1 SV=3	49	247	61.2	58.1	66.1	86.4	111.8	143.5	166.4
P78536	Disintegrin and metalloproteinase domain-containing protein 17 OS=Homo sapiens GN=ADAM17 PE=1 SV=1	29	22	71.0	92.4	154.5	160.1	157.0	70.3	33.4
P78537	Biogenesis of lysosome-related organelles complex 1 subunit 1 OS=Homo sapiens GN=BLOC1S1 PE=1 SV=2	63	9	64.4	60.7	129.9	168.3	178.9	101.9	72.1
P78559	Microtubule-associated protein 1A OS=Homo sapiens GN=MAP1A PE=1 SV=6	55	155	69.4	62.7	61.0	64.6	96.1	124.6	193.3
P80217	Interferon-induced 35 kDa protein OS=Homo sapiens GN=IFI35 PE=1 SV=5	51	14	88.5	97.8	127.3	128.8	124.5	78.8	66.5
P80303	Nucleobindin-2 OS=Homo sapiens GN=NUCB2 PE=1 SV=2	69	44	69.8	87.8	141.2	167.9	157.0	95.4	40.1
P80404	4-aminobutyrate aminotransferase, mitochondrial OS=Homo sapiens GN=ABAT PE=1 SV=3	39	16	232.2	219.5	105.0	25.8	14.4	10.9	11.2
P81877	Single-stranded DNA-binding protein 2 OS=Homo sapiens GN=SSBP2 PE=1 SV=2	29	8	71.4	55.0	46.4	65.1	96.5	107.3	168.7
P82094	TATA element modulatory factor OS=Homo sapiens GN=TMF1 PE=1 SV=2	60	73	71.2	108.4	186.9	204.4	115.7	45.8	20.8
P82650	28S ribosomal protein S22, mitochondrial OS=Homo sapiens GN=MRPS22 PE=1 SV=1	51	24	268.8	209.8	93.1	20.3	10.9	8.6	7.5
P82663	28S ribosomal protein S25, mitochondrial OS=Homo sapiens GN=MRPS25 PE=1 SV=1	73	14	256.3	216.5	98.2	24.7	12.8	10.1	12.0
P82673	28S ribosomal protein S35, mitochondrial OS=Homo sapiens GN=MRPS35 PE=1 SV=1	55	18	244.7	209.7	90.7	23.3	12.5	12.8	8.7
P82675	28S ribosomal protein S5, mitochondrial OS=Homo sapiens GN=MRPS5 PE=1 SV=2	43	20	246.4	205.9	90.2	22.0	12.4	14.3	14.1
P82912	28S ribosomal protein S11, mitochondrial OS=Homo sapiens GN=MRPS11 PE=1 SV=2	54	10	265.6	216.3	98.4	22.1	11.0	6.6	6.5
P82914	28S ribosomal protein S15, mitochondrial OS=Homo sapiens GN=MRPS15 PE=1 SV=1	47	22	207.3	214.7	97.6	23.1	13.2	14.1	23.1
P82933	28S ribosomal protein S9, mitochondrial OS=Homo sapiens GN=MRPS9 PE=1 SV=2	57	29	227.3	215.7	110.2	23.1	14.0	13.0	9.3
P82979	SAP domain-containing ribonucleoprotein OS=Homo sapiens GN=SARNP PE=1 SV=3	53	17	67.1	55.9	63.7	76.2	146.4	149.6	159.1
P83111	Serine beta-lactamase-like protein LACTB, mitochondrial OS=Homo sapiens GN=LACTB PE=1 SV=2	35	24	232.5	215.4	109.6	32.7	19.7	19.3	15.0
P83436	Conserved oligomeric Golgi complex subunit 7 OS=Homo sapiens GN=COG7 PE=1 SV=1	27	19	115.2	106.4	106.4	103.2	83.1	105.1	104.6
P83731	60S ribosomal protein L24 OS=Homo sapiens GN=RPL24 PE=1 SV=1	77	29	34.5	37.7	61.6	81.8	149.0	204.6	170.1
P83881	60S ribosomal protein L36a OS=Homo sapiens GN=RPL36A PE=1 SV=2	70	22	29.5	31.6	52.3	82.3	145.3	300.7	128.1
P83916	Chromobox protein homolog 1 OS=Homo sapiens GN=CBX1 PE=1 SV=1	54	13	117.5	91.9	90.3	124.9	82.1	99.4	101.5
P84085	ADP-ribosylation factor 5 OS=Homo sapiens GN=ARF5 PE=1 SV=2	66	10	124.7	106.2	112.1	110.6	74.9	64.3	72.6
P84090	Enhancer of rudimentary homolog OS=Homo sapiens GN=ERH PE=1 SV=1	47	7	38.9	34.6	46.1	64.0	109.2	91.5	235.5
P84095	Rho-related GTP-binding protein RhoG OS=Homo sapiens GN=RHOG PE=1 SV=1	60	13	52.5	62.6	95.2	103.9	117.9	82.0	99.1
P84098	60S ribosomal protein L19 OS=Homo sapiens GN=RPL19 PE=1 SV=1	51	19	31.4	32.7	46.5	66.1	128.7	242.4	155.1
P84103	Serine/arginine-rich splicing factor 3 OS=Homo sapiens GN=SRSF3 PE=1 SV=1	51	15	43.0	43.1	61.4	79.1	166.8	172.2	155.9
P85037	Forkhead box protein K1 OS=Homo sapiens GN=FOXK1 PE=1 SV=1	53	33	100.5	102.3	108.7	89.5	92.9	83.8	117.9
P98155	Very low-density lipoprotein receptor OS=Homo sapiens GN=VLDLR PE=1 SV=1	41	30	49.2	67.2	107.4	132.4	174.5	120.7	103.6
P98171	Rho GTPase-activating protein 4 OS=Homo sapiens GN=ARHGAP4 PE=1 SV=2	44	38	62.9	70.6	72.2	69.6	80.3	108.6	193.2
P98175	RNA-binding protein 10 OS=Homo sapiens GN=RBM10 PE=1 SV=3	54	68	41.0	39.3	41.9	67.4	114.0	155.7	196.5
P98194	Calcium-transporting ATPase type 2C member 1 OS=Homo sapiens GN=ATP2C1 PE=1 SV=3	44	33	57.0	81.0	152.2	170.8	147.1	89.5	58.9
P98196	Probable phospholipid-transporting ATPase IH OS=Homo sapiens GN=ATP11A PE=1 SV=3	22	20	49.9	70.4	120.6	142.4	139.4	100.1	89.3
P99999	Cytochrome c OS=Homo sapiens GN=CYCS PE=1 SV=2	42	8	274.5	207.8	106.3	25.7	15.5	11.1	7.6
PH009	Gag polyprotein OS=HIV GN=Gag	73	39	7.1	6.6	3.2	2.0	0.7	11.8	5.6
Q00013	55 kDa erythrocyte membrane protein OS=Homo sapiens GN=MPP1 PE=1 SV=2	57	22	97.1	107.1	156.4	175.8	139.8	78.3	61.7
Q00059	Transcription factor A, mitochondrial OS=Homo sapiens GN=TFAM PE=1 SV=1	66	34	280.4	209.2	92.2	17.2	8.6	4.3	2.2
Q00169	Phosphatidylinositol transfer protein alpha isoform OS=Homo sapiens GN=PITPNA PE=1 SV=2	52	19	104.5	111.1	105.9	104.9	68.3	60.9	101.1
Q00325	Phosphate carrier protein, mitochondrial OS=Homo sapiens GN=SLC25A3 PE=1 SV=2	50	27	208.9	201.0	135.7	42.2	23.1	17.1	14.5
Q00341	Vigilin OS=Homo sapiens GN=HDLBP PE=1 SV=2	74	120	36.9	45.9	72.0	101.0	161.4	174.2	136.3
Q00403	Transcription initiation factor IIB OS=Homo sapiens GN=GTF2B PE=1 SV=1	79	27	80.0	68.2	69.1	76.4	95.2	119.9	181.5
Q00534	Cyclin-dependent kinase 6 OS=Homo sapiens GN=CDK6 PE=1 SV=1	59	19	119.2	106.7	106.4	109.0	89.7	104.0	87.9
Q00535	Cyclin-dependent-like kinase 5 OS=Homo sapiens GN=CDK5 PE=1 SV=3	50	13	101.2	111.8	117.3	107.8	86.2	91.3	95.3
Q00537	Cyclin-dependent kinase 17 OS=Homo sapiens GN=CDK17 PE=1 SV=2	41	23	88.8	113.0	139.0	126.7	99.1	57.6	52.3
Q00577	Transcriptional activator protein Pur-alpha OS=Homo sapiens GN=PURA PE=1 SV=2	63	21	49.6	55.1	70.9	85.5	141.0	167.0	197.0
Q00610	Clathrin heavy chain 1 OS=Homo sapiens GN=CLTC PE=1 SV=5	58	100	81.8	106.8	146.6	155.4	106.7	91.8	67.1
Q00653	Nuclear factor NF-kappa-B p100 subunit OS=Homo sapiens GN=NFKB2 PE=1 SV=4	38	30	110.5	117.9	118.9	107.0	80.2	80.0	88.1
Q00688	Peptidyl-prolyl cis-trans isomerase FKBP3 OS=Homo sapiens GN=FKBP3 PE=1 SV=1	92	34	41.5	33.6	41.0	82.0	165.7	214.9	136.5
Q00765	Receptor expression-enhancing protein 5 OS=Homo sapiens GN=REEP5 PE=1 SV=3	29	13	54.9	84.6	140.0	189.3	155.8	94.1	57.1
Q00796	Sorbitol dehydrogenase OS=Homo sapiens GN=SORD PE=1 SV=4	60	23	89.4	99.4	104.4	112.0	84.7	97.8	115.6
Q00839	Heterogeneous nuclear ribonucleoprotein U OS=Homo sapiens GN=HNRNPU PE=1 SV=6	60	75	40.3	35.7	45.0	57.8	113.2	165.9	204.3
Q01081	Splicing factor U2AF 35 kDa subunit OS=Homo sapiens GN=U2AF1 PE=1 SV=3	55	12	47.9	42.9	44.4	63.6	133.0	199.7	167.3
Q01082	Spectrin beta chain, non-erythrocytic 1 OS=Homo sapiens GN=SPTBN1 PE=1 SV=2	75	227	87.9	118.2	166.8	172.8	99.6	59.1	49.4
Q01085	Nucleolysin TIAR OS=Homo sapiens GN=TIAL1 PE=1 SV=1	43	16	51.3	44.7	60.6	88.4	148.3	187.1	154.3
Q01105	Protein SET OS=Homo sapiens GN=SET PE=1 SV=3	36	20	105.1	104.3	94.0	116.2	84.0	110.6	101.8
Q01130	Serine/arginine-rich splicing factor 2 OS=Homo sapiens GN=SRSF2 PE=1 SV=4	42	15	37.0	32.9	53.4	59.8	126.4	235.0	200.9
Q01167	Forkhead box protein K2 OS=Homo sapiens GN=FOXK2 PE=1 SV=3	31	20	118.4	109.3	105.5	98.1	97.5	82.6	103.7
Q01196	Runt-related transcription factor 1 OS=Homo sapiens GN=RUNX1 PE=1 SV=3	67	23	185.7	113.6	99.3	82.5	62.7	47.2	51.0
Q01433	AMP deaminase 2 OS=Homo sapiens GN=AMPD2 PE=1 SV=2	29	28	99.4	113.8	121.5	117.0	89.2	105.1	135.4
Q01469	Fatty acid-binding protein, epidermal OS=Homo sapiens GN=FABP5 PE=1 SV=3	87	20	132.1	107.7	81.6	103.2	85.4	75.3	81.0
Q01518	Adenylyl cyclase-associated protein 1 OS=Homo sapiens GN=CAP1 PE=1 SV=5	63	37	91.2	100.7	93.5	122.3	75.2	80.5	106.7
Q01581	Hydroxymethylglutaryl-CoA synthase, cytoplasmic OS=Homo sapiens GN=HMGCS1 PE=1 SV=2	38	20	102.7	112.4	117.0	96.8	77.8	82.2	91.8
Q01650	Large neutral amino acids transporter small subunit 1 OS=Homo sapiens GN=SLC7A5 PE=1 SV=2	14	8	62.5	100.6	190.3	195.0	141.1	50.4	23.5
Q01658	Protein Dr1 OS=Homo sapiens GN=DR1 PE=1 SV=1	22	6	114.0	106.7	89.3	100.8	80.7	83.6	99.3
Q01780	Exosome component 10 OS=Homo sapiens GN=EXOSC10 PE=1 SV=2	55	55	48.7	40.8	45.6	52.3	97.0	117.1	220.5
Q01813	ATP-dependent 6-phosphofructokinase, platelet type OS=Homo sapiens GN=PFKP PE=1 SV=2	61	55	82.1	89.1	92.5	105.0	95.3	117.1	135.3
Q01826	DNA-binding protein SATB1 OS=Homo sapiens GN=SATB1 PE=1 SV=1	36	27	174.4	109.9	110.9	90.7	83.5	50.8	56.5
Q01844	RNA-binding protein EWS OS=Homo sapiens GN=EWSR1 PE=1 SV=1	21	12	45.2	45.0	52.0	83.7	142.5	162.5	131.5
Q01970	1-phosphatidylinositol 4,5-bisphosphate phosphodiesterase beta-3 OS=Homo sapiens GN=PLCB3 PE=1 SV=2	32	37	79.5	83.4	108.4	126.7	129.0	114.9	100.2
Q02040	A-kinase anchor protein 17A OS=Homo sapiens GN=AKAP17A PE=1 SV=2	31	21	40.1	43.1	48.2	69.0	131.7	155.1	193.1
Q02127	Dihydroorotate dehydrogenase (quinone), mitochondrial OS=Homo sapiens GN=DHODH PE=1 SV=3	44	20	249.4	199.2	101.8	32.6	16.8	12.0	7.4
Q02218	2-oxoglutarate dehydrogenase, mitochondrial OS=Homo sapiens GN=OGDH PE=1 SV=3	46	48	238.6	217.7	103.6	23.8	12.9	9.3	5.4
Q02224	Centromere-associated protein E OS=Homo sapiens GN=CENPE PE=1 SV=2	42	117	68.2	68.8	69.4	76.0	112.5	127.0	158.0
Q02241	Kinesin-like protein KIF23 OS=Homo sapiens GN=KIF23 PE=1 SV=3	52	49	123.2	183.2	190.5	67.1	46.3	44.1	53.2
Q02252	Methylmalonate-semialdehyde dehydrogenase [acylating], mitochondrial OS=Homo sapiens GN=ALDH6A1 PE=1 SV=2	56	34	266.2	212.3	92.4	21.6	9.2	7.7	4.9
Q02338	D-beta-hydroxybutyrate dehydrogenase, mitochondrial OS=Homo sapiens GN=BDH1 PE=1 SV=3	45	15	227.8	263.5	130.6	34.5	6.5	11.1	4.5
Q02543	60S ribosomal protein L18a OS=Homo sapiens GN=RPL18A PE=1 SV=2	65	18	26.5	34.9	49.5	89.9	132.1	220.1	166.4
Q02750	Dual specificity mitogen-activated protein kinase kinase 1 OS=Homo sapiens GN=MAP2K1 PE=1 SV=2	43	17	114.1	109.1	114.2	121.5	86.7	98.0	93.6
Q02790	Peptidyl-prolyl cis-trans isomerase FKBP4 OS=Homo sapiens GN=FKBP4 PE=1 SV=3	83	48	96.0	104.4	107.0	100.2	85.3	111.0	91.0
Q02809	Procollagen-lysine,2-oxoglutarate 5-dioxygenase 1 OS=Homo sapiens GN=PLOD1 PE=1 SV=2	33	21	80.8	105.4	155.0	187.9	181.0	82.1	42.5
Q02878	60S ribosomal protein L6 OS=Homo sapiens GN=RPL6 PE=1 SV=3	60	33	37.2	40.1	50.7	86.5	136.0	224.1	164.5
Q02880	DNA topoisomerase 2-beta OS=Homo sapiens GN=TOP2B PE=1 SV=3	43	74	175.8	98.2	77.5	58.9	61.8	42.6	79.7
Q02978	Mitochondrial 2-oxoglutarate/malate carrier protein OS=Homo sapiens GN=SLC25A11 PE=1 SV=3	56	15	222.4	203.0	96.5	31.6	9.5	8.8	7.8
Q03252	Lamin-B2 OS=Homo sapiens GN=LMNB2 PE=1 SV=4	71	63	168.8	109.1	118.6	110.4	86.7	50.4	40.1
Q03426	Mevalonate kinase OS=Homo sapiens GN=MVK PE=1 SV=1	33	9	117.9	109.7	99.8	90.1	70.7	64.6	72.8
Q03518	Antigen peptide transporter 1 OS=Homo sapiens GN=TAP1 PE=1 SV=2	30	23	68.7	89.7	143.9	186.4	166.7	68.9	35.8
Q03519	Antigen peptide transporter 2 OS=Homo sapiens GN=TAP2 PE=1 SV=1	27	19	67.5	94.4	145.4	172.5	176.6	82.8	51.0
Q04206	Transcription factor p65 OS=Homo sapiens GN=RELA PE=1 SV=2	28	14	128.1	128.6	117.0	111.7	69.4	72.9	85.5
Q04323	UBX domain-containing protein 1 OS=Homo sapiens GN=UBXN1 PE=1 SV=2	45	11	98.4	108.0	123.9	109.6	76.6	79.7	88.7
Q04446	1,4-alpha-glucan-branching enzyme OS=Homo sapiens GN=GBE1 PE=1 SV=3	24	15	84.3	97.4	87.6	126.7	80.1	101.2	97.1
Q04637	Eukaryotic translation initiation factor 4 gamma 1 OS=Homo sapiens GN=EIF4G1 PE=1 SV=4	53	95	46.8	48.3	57.8	73.0	130.1	170.0	173.1
Q04656	Copper-transporting ATPase 1 OS=Homo sapiens GN=ATP7A PE=1 SV=3	32	41	62.0	84.6	133.1	157.6	146.9	93.0	75.6
Q04726	Transducin-like enhancer protein 3 OS=Homo sapiens GN=TLE3 PE=1 SV=2	35	23	94.2	111.6	89.4	97.8	74.6	79.5	95.3
Q04727	Transducin-like enhancer protein 4 OS=Homo sapiens GN=TLE4 PE=1 SV=3	27	18	101.0	147.3	127.2	148.5	146.9	131.9	104.3
Q04759	Protein kinase C theta type OS=Homo sapiens GN=PRKCQ PE=1 SV=3	45	35	64.2	85.1	162.6	187.2	166.5	73.2	56.0
Q04760	Lactoylglutathione lyase OS=Homo sapiens GN=GLO1 PE=1 SV=4	41	11	100.0	95.8	115.6	103.8	88.4	111.7	85.3
Q04837	Single-stranded DNA-binding protein, mitochondrial OS=Homo sapiens GN=SSBP1 PE=1 SV=1	69	14	279.1	198.7	94.1	21.6	8.4	5.7	4.4
Q04864	Proto-oncogene c-Rel OS=Homo sapiens GN=REL PE=1 SV=1	27	15	105.5	114.0	123.4	100.7	71.4	72.8	87.7
Q04917	14-3-3 protein eta OS=Homo sapiens GN=YWHAH PE=1 SV=4	66	21	84.6	112.5	119.7	124.8	79.6	75.6	96.7
Q05086	Ubiquitin-protein ligase E3A OS=Homo sapiens GN=UBE3A PE=1 SV=4	41	37	99.9	108.0	100.2	95.8	73.6	87.2	108.7
Q05519	Serine/arginine-rich splicing factor 11 OS=Homo sapiens GN=SRSF11 PE=1 SV=1	37	22	30.9	35.8	50.9	74.1	178.4	155.9	216.9
Q05655	Protein kinase C delta type OS=Homo sapiens GN=PRKCD PE=1 SV=2	41	32	80.1	91.3	132.3	169.6	154.8	73.6	57.3
Q06124	Tyrosine-protein phosphatase non-receptor type 11 OS=Homo sapiens GN=PTPN11 PE=1 SV=2	50	35	81.4	113.4	120.0	111.7	86.5	82.6	96.7
Q06136	3-ketodihydrosphingosine reductase OS=Homo sapiens GN=KDSR PE=1 SV=1	34	11	73.3	92.3	143.6	170.9	177.2	40.3	56.4
Q06203	Amidophosphoribosyltransferase OS=Homo sapiens GN=PPAT PE=1 SV=1	47	25	98.8	108.0	108.0	111.6	85.9	106.0	107.9
Q06210	Glutamine--fructose-6-phosphate aminotransferase [isomerizing] 1 OS=Homo sapiens GN=GFPT1 PE=1 SV=3	51	30	99.4	105.3	90.3	96.8	63.4	74.0	103.3
Q06265	Exosome complex component RRP45 OS=Homo sapiens GN=EXOSC9 PE=1 SV=3	25	14	54.5	51.2	59.2	69.5	101.0	124.6	215.2
Q06323	Proteasome activator complex subunit 1 OS=Homo sapiens GN=PSME1 PE=1 SV=1	63	19	90.2	95.6	97.6	109.4	82.6	119.4	104.9
Q06330	Recombining binding protein suppressor of hairless OS=Homo sapiens GN=RBPJ PE=1 SV=3	20	10	152.1	120.8	104.8	78.1	59.5	55.2	61.6
Q06481	Amyloid-like protein 2 OS=Homo sapiens GN=APLP2 PE=1 SV=2	14	9	48.8	72.4	117.8	173.8	186.2	105.3	102.2
Q06546	GA-binding protein alpha chain OS=Homo sapiens GN=GABPA PE=1 SV=1	42	15	125.3	105.1	107.1	101.8	68.4	78.3	87.9
Q06587	E3 ubiquitin-protein ligase RING1 OS=Homo sapiens GN=RING1 PE=1 SV=2	31	8	141.9	84.1	68.2	84.8	71.4	81.9	84.0
Q06787	Fragile X mental retardation protein 1 OS=Homo sapiens GN=FMR1 PE=1 SV=1	54	38	33.5	36.1	51.0	85.2	158.0	202.4	171.1
Q06830	Peroxiredoxin-1 OS=Homo sapiens GN=PRDX1 PE=1 SV=1	83	24	90.8	94.4	106.8	97.6	80.5	123.6	130.4
Q07020	60S ribosomal protein L18 OS=Homo sapiens GN=RPL18 PE=1 SV=2	54	18	40.7	45.5	65.3	79.2	134.9	196.7	175.5
Q07065	Cytoskeleton-associated protein 4 OS=Homo sapiens GN=CKAP4 PE=1 SV=2	71	50	81.7	94.9	129.4	189.4	154.6	63.9	26.4
Q07666	KH domain-containing, RNA-binding, signal transduction-associated protein 1 OS=Homo sapiens GN=KHDRBS1 PE=1 SV=1	47	24	39.8	28.5	40.8	64.3	142.1	179.4	192.8
Q07864	DNA polymerase epsilon catalytic subunit A OS=Homo sapiens GN=POLE PE=1 SV=5	13	24	128.1	108.3	118.9	107.8	97.7	108.3	153.9
Q07866	Kinesin light chain 1 OS=Homo sapiens GN=KLC1 PE=1 SV=2	54	43	94.1	97.5	103.5	95.4	78.8	88.7	115.6
Q07954	Prolow-density lipoprotein receptor-related protein 1 OS=Homo sapiens GN=LRP1 PE=1 SV=2	15	59	50.4	68.9	123.7	146.8	166.1	118.1	100.8
Q07955	Serine/arginine-rich splicing factor 1 OS=Homo sapiens GN=SRSF1 PE=1 SV=2	67	30	53.9	44.1	59.5	83.9	139.0	197.5	173.1
Q07960	Rho GTPase-activating protein 1 OS=Homo sapiens GN=ARHGAP1 PE=1 SV=1	37	15	109.1	106.5	100.9	110.9	70.8	74.9	91.3
Q08170	Serine/arginine-rich splicing factor 4 OS=Homo sapiens GN=SRSF4 PE=1 SV=2	35	33	36.0	36.7	45.6	62.4	110.5	157.6	212.4
Q08211	ATP-dependent RNA helicase A OS=Homo sapiens GN=DHX9 PE=1 SV=4	58	83	34.0	37.3	51.1	73.2	135.1	194.7	191.9
Q08257	Quinone oxidoreductase OS=Homo sapiens GN=CRYZ PE=1 SV=1	72	23	172.1	188.6	118.2	60.7	40.3	45.6	37.8
Q08357	Sodium-dependent phosphate transporter 2 OS=Homo sapiens GN=SLC20A2 PE=1 SV=1	19	11	67.8	88.1	162.5	172.6	172.0	103.7	58.4
Q08378	Golgin subfamily A member 3 OS=Homo sapiens GN=GOLGA3 PE=1 SV=2	51	71	99.3	100.9	97.9	87.5	73.2	72.7	149.6
Q08379	Golgin subfamily A member 2 OS=Homo sapiens GN=GOLGA2 PE=1 SV=3	53	55	80.9	114.3	154.8	128.7	94.8	84.5	79.5
Q08380	Galectin-3-binding protein OS=Homo sapiens GN=LGALS3BP PE=1 SV=1	35	18	59.7	88.4	160.1	235.4	168.2	54.1	35.9
Q08431	Lactadherin OS=Homo sapiens GN=MFGE8 PE=1 SV=2	35	11	51.7	89.3	151.0	163.8	150.7	78.1	68.1
Q08722	Leukocyte surface antigen CD47 OS=Homo sapiens GN=CD47 PE=1 SV=1	20	14	59.9	93.7	182.6	184.1	149.4	73.3	46.6
Q08752	Peptidyl-prolyl cis-trans isomerase D OS=Homo sapiens GN=PPID PE=1 SV=3	77	28	103.5	97.1	98.6	99.0	78.3	94.7	108.0
Q08881	Tyrosine-protein kinase ITK/TSK OS=Homo sapiens GN=ITK PE=1 SV=1	53	36	68.6	104.7	163.6	173.5	152.4	59.8	37.6
Q08945	FACT complex subunit SSRP1 OS=Homo sapiens GN=SSRP1 PE=1 SV=1	46	35	109.2	96.2	84.6	111.4	83.4	87.1	102.2
Q08AF3	Schlafen family member 5 OS=Homo sapiens GN=SLFN5 PE=1 SV=1	27	27	95.3	82.1	84.8	87.6	91.5	115.1	132.1
Q08AM6	Protein VAC14 homolog OS=Homo sapiens GN=VAC14 PE=1 SV=1	32	25	61.8	81.5	114.5	130.8	112.0	103.4	108.7
Q08J23	tRNA (cytosine(34)-C(5))-methyltransferase OS=Homo sapiens GN=NSUN2 PE=1 SV=2	78	53	69.2	64.9	60.4	65.2	81.7	115.6	207.4
Q09028	Histone-binding protein RBBP4 OS=Homo sapiens GN=RBBP4 PE=1 SV=3	34	16	99.4	60.7	75.4	96.0	76.3	137.6	102.8
Q09161	Nuclear cap-binding protein subunit 1 OS=Homo sapiens GN=NCBP1 PE=1 SV=1	35	32	35.8	39.7	48.2	70.1	132.0	178.8	174.4
Q09328	Alpha-1,6-mannosylglycoprotein 6-beta-N-acetylglucosaminyltransferase A OS=Homo sapiens GN=MGAT5 PE=2 SV=1	21	15	49.8	85.1	159.2	157.6	126.4	85.5	56.1
Q09472	Histone acetyltransferase p300 OS=Homo sapiens GN=EP300 PE=1 SV=2	22	31	62.8	65.6	65.0	73.2	110.8	112.9	176.9
Q09666	Neuroblast differentiation-associated protein AHNAK OS=Homo sapiens GN=AHNAK PE=1 SV=2	72	264	98.9	110.0	150.9	148.6	121.1	59.1	43.9
Q0VDF9	Heat shock 70 kDa protein 14 OS=Homo sapiens GN=HSPA14 PE=1 SV=1	52	32	71.9	70.3	76.4	84.3	119.5	125.7	161.2
Q10469	Alpha-1,6-mannosyl-glycoprotein 2-beta-N-acetylglucosaminyltransferase OS=Homo sapiens GN=MGAT2 PE=1 SV=1	35	17	65.3	106.4	153.0	199.1	150.9	84.3	56.7
Q10471	Polypeptide N-acetylgalactosaminyltransferase 2 OS=Homo sapiens GN=GALNT2 PE=1 SV=1	67	49	63.3	94.8	160.2	186.8	134.1	83.5	57.1
Q10472	Polypeptide N-acetylgalactosaminyltransferase 1 OS=Homo sapiens GN=GALNT1 PE=1 SV=1	36	20	58.9	99.4	159.0	158.9	128.8	89.2	54.7
Q10567	AP-1 complex subunit beta-1 OS=Homo sapiens GN=AP1B1 PE=1 SV=2	35	42	63.5	86.6	104.9	117.9	99.3	81.8	110.8
Q10570	Cleavage and polyadenylation specificity factor subunit 1 OS=Homo sapiens GN=CPSF1 PE=1 SV=2	43	57	50.0	48.0	55.2	74.8	118.7	151.9	181.3
Q10589	Bone marrow stromal antigen 2 OS=Homo sapiens GN=BST2 PE=1 SV=1	20	5	55.4	76.4	134.8	179.9	182.4	130.6	88.1
Q10713	Mitochondrial-processing peptidase subunit alpha OS=Homo sapiens GN=PMPCA PE=1 SV=2	55	27	250.6	212.5	104.7	23.9	10.8	7.5	4.3
Q12765	Secernin-1 OS=Homo sapiens GN=SCRN1 PE=1 SV=2	31	13	103.7	123.8	121.5	114.8	88.4	86.5	94.3
Q12768	WASH complex subunit strumpellin OS=Homo sapiens GN=KIAA0196 PE=1 SV=1	27	30	83.0	94.2	108.7	132.0	94.6	65.9	84.0
Q12769	Nuclear pore complex protein Nup160 OS=Homo sapiens GN=NUP160 PE=1 SV=3	19	26	117.8	101.8	112.4	118.4	89.7	56.9	58.9
Q12770	Sterol regulatory element-binding protein cleavage-activating protein OS=Homo sapiens GN=SCAP PE=1 SV=4	16	15	74.0	108.8	119.5	193.4	162.4	89.8	43.2
Q12788	Transducin beta-like protein 3 OS=Homo sapiens GN=TBL3 PE=1 SV=2	46	30	60.5	53.4	55.6	72.4	114.4	141.4	180.7
Q12789	General transcription factor 3C polypeptide 1 OS=Homo sapiens GN=GTF3C1 PE=1 SV=4	35	73	112.0	92.9	86.3	85.7	93.8	88.9	110.6
Q12797	Aspartyl/asparaginyl beta-hydroxylase OS=Homo sapiens GN=ASPH PE=1 SV=3	29	24	73.1	96.0	160.3	178.1	169.7	50.5	28.8
Q12802	A-kinase anchor protein 13 OS=Homo sapiens GN=AKAP13 PE=1 SV=2	31	70	55.5	59.0	92.8	91.5	132.1	146.2	162.3
Q12834	Cell division cycle protein 20 homolog OS=Homo sapiens GN=CDC20 PE=1 SV=2	37	16	82.3	85.9	80.0	73.0	87.9	104.8	145.9
Q12846	Syntaxin-4 OS=Homo sapiens GN=STX4 PE=1 SV=2	68	23	68.6	130.9	174.8	173.2	135.4	58.9	28.9
Q12849	G-rich sequence factor 1 OS=Homo sapiens GN=GRSF1 PE=1 SV=3	70	31	218.2	184.2	91.9	33.1	31.4	28.3	34.4
Q12851	Mitogen-activated protein kinase kinase kinase kinase 2 OS=Homo sapiens GN=MAP4K2 PE=1 SV=2	24	16	96.3	97.8	107.7	109.2	92.2	112.0	109.4
Q12872	Splicing factor, suppressor of white-apricot homolog OS=Homo sapiens GN=SFSWAP PE=1 SV=3	36	35	37.5	40.2	46.5	70.1	144.1	162.9	193.4
Q12873	Chromodomain-helicase-DNA-binding protein 3 OS=Homo sapiens GN=CHD3 PE=1 SV=3	22	37	173.6	106.9	77.9	63.0	59.7	54.7	105.9
Q12874	Splicing factor 3A subunit 3 OS=Homo sapiens GN=SF3A3 PE=1 SV=1	50	28	45.4	43.7	47.9	73.7	115.0	163.6	195.7
Q12882	Dihydropyrimidine dehydrogenase [NADP(+)] OS=Homo sapiens GN=DPYD PE=1 SV=2	25	24	102.1	114.6	112.7	104.7	80.4	84.9	123.0
Q12888	Tumor suppressor p53-binding protein 1 OS=Homo sapiens GN=TP53BP1 PE=1 SV=2	28	41	151.8	80.7	75.6	77.9	83.3	91.9	118.3
Q12899	Tripartite motif-containing protein 26 OS=Homo sapiens GN=TRIM26 PE=1 SV=1	21	11	95.5	106.4	97.5	97.4	89.5	112.1	141.2
Q12904	Aminoacyl tRNA synthase complex-interacting multifunctional protein 1 OS=Homo sapiens GN=AIMP1 PE=1 SV=2	88	26	64.2	62.2	71.5	79.6	82.5	103.4	180.2
Q12905	Interleukin enhancer-binding factor 2 OS=Homo sapiens GN=ILF2 PE=1 SV=2	70	27	30.9	26.9	38.6	66.8	129.6	224.9	205.8
Q12906	Interleukin enhancer-binding factor 3 OS=Homo sapiens GN=ILF3 PE=1 SV=3	71	68	35.9	31.2	38.9	70.1	136.9	193.8	196.4
Q12907	Vesicular integral-membrane protein VIP36 OS=Homo sapiens GN=LMAN2 PE=1 SV=1	57	19	55.8	77.1	123.7	174.8	171.4	127.2	54.1
Q12912	Lymphoid-restricted membrane protein OS=Homo sapiens GN=LRMP PE=1 SV=3	38	21	65.4	104.8	166.3	183.7	163.0	74.1	42.4
Q12931	Heat shock protein 75 kDa, mitochondrial OS=Homo sapiens GN=TRAP1 PE=1 SV=3	61	45	239.7	233.3	114.9	28.6	12.8	8.6	5.1
Q12959	Disks large homolog 1 OS=Homo sapiens GN=DLG1 PE=1 SV=2	48	42	73.5	118.4	205.1	191.8	120.0	44.2	25.4
Q12972	Nuclear inhibitor of protein phosphatase 1 OS=Homo sapiens GN=PPP1R8 PE=1 SV=2	32	13	86.5	81.0	85.1	87.8	98.1	109.6	122.3
Q12974	Protein tyrosine phosphatase type IVA 2 OS=Homo sapiens GN=PTP4A2 PE=1 SV=1	50	10	58.7	85.4	194.1	180.5	168.0	87.5	35.6
Q12979	Active breakpoint cluster region-related protein OS=Homo sapiens GN=ABR PE=2 SV=2	24	26	108.1	122.2	148.9	127.7	98.5	68.2	78.6
Q12981	Vesicle transport protein SEC20 OS=Homo sapiens GN=BNIP1 PE=1 SV=3	66	18	63.4	87.5	129.3	162.6	157.2	84.9	44.1
Q12986	Transcriptional repressor NF-X1 OS=Homo sapiens GN=NFX1 PE=1 SV=2	43	44	52.7	48.6	63.1	79.0	144.3	156.8	183.9
Q12996	Cleavage stimulation factor subunit 3 OS=Homo sapiens GN=CSTF3 PE=1 SV=1	40	32	63.0	45.8	56.1	72.9	145.0	146.8	161.2
Q13011	Delta(3,5)-Delta(2,4)-dienoyl-CoA isomerase, mitochondrial OS=Homo sapiens GN=ECH1 PE=1 SV=2	67	20	179.6	199.0	140.9	73.1	45.4	21.5	12.5
Q13033	Striatin-3 OS=Homo sapiens GN=STRN3 PE=1 SV=3	36	29	84.4	91.8	123.0	159.9	144.4	74.1	47.7
Q13043	Serine/threonine-protein kinase 4 OS=Homo sapiens GN=STK4 PE=1 SV=2	55	28	111.0	107.5	116.8	111.9	79.7	76.2	80.7
Q13045	Protein flightless-1 homolog OS=Homo sapiens GN=FLII PE=1 SV=2	42	59	76.5	89.2	99.0	94.7	97.4	105.4	134.1
Q13057	Bifunctional coenzyme A synthase OS=Homo sapiens GN=COASY PE=1 SV=4	18	9	159.4	167.2	120.3	71.6	46.9	57.5	64.5
Q13085	Acetyl-CoA carboxylase 1 OS=Homo sapiens GN=ACACA PE=1 SV=2	25	52	98.6	105.0	103.7	95.1	71.3	71.8	115.2
Q13094	Lymphocyte cytosolic protein 2 OS=Homo sapiens GN=LCP2 PE=1 SV=1	45	25	99.6	103.0	124.1	109.4	99.7	89.2	96.2
Q13098	COP9 signalosome complex subunit 1 OS=Homo sapiens GN=GPS1 PE=1 SV=4	48	25	83.4	97.4	103.3	107.6	82.9	97.1	128.0
Q13107	Ubiquitin carboxyl-terminal hydrolase 4 OS=Homo sapiens GN=USP4 PE=1 SV=3	18	14	110.5	116.4	106.0	104.9	63.9	74.4	94.8
Q13111	Chromatin assembly factor 1 subunit A OS=Homo sapiens GN=CHAF1A PE=1 SV=2	22	21	178.7	103.3	71.8	65.5	72.8	52.7	64.9
Q13112	Chromatin assembly factor 1 subunit B OS=Homo sapiens GN=CHAF1B PE=1 SV=1	25	13	158.7	98.5	89.3	73.0	89.9	81.6	104.1
Q13123	Protein Red OS=Homo sapiens GN=IK PE=1 SV=3	61	40	61.3	49.5	54.6	66.9	121.5	169.8	184.6
Q13131	5'-AMP-activated protein kinase catalytic subunit alpha-1 OS=Homo sapiens GN=PRKAA1 PE=1 SV=4	41	24	97.8	115.6	139.3	137.7	108.4	82.3	73.5
Q13136	Liprin-alpha-1 OS=Homo sapiens GN=PPFIA1 PE=1 SV=1	45	55	73.7	90.9	131.2	143.1	114.7	84.1	109.5
Q13137	Calcium-binding and coiled-coil domain-containing protein 2 OS=Homo sapiens GN=CALCOCO2 PE=1 SV=1	44	23	92.3	85.2	126.9	152.5	155.4	85.4	73.6
Q13144	Translation initiation factor eIF-2B subunit epsilon OS=Homo sapiens GN=EIF2B5 PE=1 SV=3	22	13	107.7	105.5	97.0	92.5	93.0	113.5	99.7
Q13148	TAR DNA-binding protein 43 OS=Homo sapiens GN=TARDBP PE=1 SV=1	41	15	69.0	63.1	79.0	88.1	132.5	119.3	142.6
Q13151	Heterogeneous nuclear ribonucleoprotein A0 OS=Homo sapiens GN=HNRNPA0 PE=1 SV=1	65	21	36.4	25.6	36.3	70.0	135.1	241.9	169.7
Q13153	Serine/threonine-protein kinase PAK 1 OS=Homo sapiens GN=PAK1 PE=1 SV=2	56	31	103.5	98.4	117.4	124.7	100.0	91.2	80.7
Q13155	Aminoacyl tRNA synthase complex-interacting multifunctional protein 2 OS=Homo sapiens GN=AIMP2 PE=1 SV=2	43	15	55.0	57.6	82.0	90.8	94.6	152.1	199.9
Q13158	FAS-associated death domain protein OS=Homo sapiens GN=FADD PE=1 SV=1	35	6	126.2	111.9	106.7	116.1	92.2	109.6	90.8
Q13162	Peroxiredoxin-4 OS=Homo sapiens GN=PRDX4 PE=1 SV=1	68	17	54.7	64.7	84.9	305.0	160.9	90.0	24.9
Q13177	Serine/threonine-protein kinase PAK 2 OS=Homo sapiens GN=PAK2 PE=1 SV=3	67	40	100.0	105.7	122.6	113.9	88.4	83.3	82.9
Q13185	Chromobox protein homolog 3 OS=Homo sapiens GN=CBX3 PE=1 SV=4	55	15	126.2	97.0	90.4	95.1	82.5	93.3	94.8
Q13190	Syntaxin-5 OS=Homo sapiens GN=STX5 PE=1 SV=2	57	18	72.3	102.4	146.9	151.4	142.7	76.9	66.0
Q13200	26S proteasome non-ATPase regulatory subunit 2 OS=Homo sapiens GN=PSMD2 PE=1 SV=3	54	46	93.2	99.9	95.9	95.6	71.2	98.7	130.6
Q13206	Probable ATP-dependent RNA helicase DDX10 OS=Homo sapiens GN=DDX10 PE=1 SV=2	40	31	75.7	60.3	65.7	72.5	105.0	125.2	207.3
Q13217	DnaJ homolog subfamily C member 3 OS=Homo sapiens GN=DNAJC3 PE=1 SV=1	62	37	70.9	95.0	151.7	182.1	167.1	82.2	30.0
Q13239	Src-like-adapter OS=Homo sapiens GN=SLA PE=1 SV=3	42	10	85.7	117.9	143.0	143.0	136.0	74.5	78.5
Q13242	Serine/arginine-rich splicing factor 9 OS=Homo sapiens GN=SRSF9 PE=1 SV=1	71	25	40.0	31.7	38.8	64.9	131.9	218.8	191.2
Q13243	Serine/arginine-rich splicing factor 5 OS=Homo sapiens GN=SRSF5 PE=1 SV=1	51	18	37.9	35.8	46.7	68.5	128.8	179.1	186.9
Q13247	Serine/arginine-rich splicing factor 6 OS=Homo sapiens GN=SRSF6 PE=1 SV=2	50	26	40.5	39.2	50.9	63.5	118.1	181.1	216.6
Q13257	Mitotic spindle assembly checkpoint protein MAD2A OS=Homo sapiens GN=MAD2L1 PE=1 SV=1	27	9	97.3	108.7	113.1	111.1	76.9	96.9	113.1
Q13263	Transcription intermediary factor 1-beta OS=Homo sapiens GN=TRIM28 PE=1 SV=5	69	52	86.5	83.4	88.8	93.6	89.9	114.4	135.8
Q13277	Syntaxin-3 OS=Homo sapiens GN=STX3 PE=1 SV=3	39	13	72.4	93.0	163.7	183.7	155.3	105.3	77.8
Q13283	Ras GTPase-activating protein-binding protein 1 OS=Homo sapiens GN=G3BP1 PE=1 SV=1	58	32	31.5	33.1	52.7	85.2	180.6	249.3	153.1
Q13287	N-myc-interactor OS=Homo sapiens GN=NMI PE=1 SV=2	75	22	82.0	93.2	123.2	143.0	120.5	99.3	78.1
Q13303	Voltage-gated potassium channel subunit beta-2 OS=Homo sapiens GN=KCNAB2 PE=1 SV=2	71	29	100.6	106.8	109.1	104.4	94.3	104.1	101.0
Q13308	Inactive tyrosine-protein kinase 7 OS=Homo sapiens GN=PTK7 PE=1 SV=2	46	49	79.1	107.7	167.0	197.3	154.7	61.0	33.3
Q13309	S-phase kinase-associated protein 2 OS=Homo sapiens GN=SKP2 PE=1 SV=2	19	8	97.8	106.3	107.3	101.0	76.3	95.7	100.5
Q13310	Polyadenylate-binding protein 4 OS=Homo sapiens GN=PABPC4 PE=1 SV=1	70	55	46.4	47.2	51.3	65.8	122.9	177.5	177.9
Q13332	Receptor-type tyrosine-protein phosphatase S OS=Homo sapiens GN=PTPRS PE=1 SV=3	27	38	89.4	115.5	148.6	165.5	151.0	103.7	79.4
Q13347	Eukaryotic translation initiation factor 3 subunit I OS=Homo sapiens GN=EIF3I PE=1 SV=1	73	22	79.0	69.5	74.7	91.5	104.2	162.3	131.3
Q13356	Peptidyl-prolyl cis-trans isomerase-like 2 OS=Homo sapiens GN=PPIL2 PE=1 SV=1	46	27	66.3	65.7	69.3	72.6	114.0	117.1	157.1
Q13363	C-terminal-binding protein 1 OS=Homo sapiens GN=CTBP1 PE=1 SV=2	34	16	88.8	109.5	108.7	100.4	71.7	94.0	105.7
Q13370	cGMP-inhibited 3',5'-cyclic phosphodiesterase B OS=Homo sapiens GN=PDE3B PE=1 SV=2	26	23	70.1	87.8	164.1	181.4	176.3	76.7	53.0
Q13395	Probable methyltransferase TARBP1 OS=Homo sapiens GN=TARBP1 PE=1 SV=1	17	22	81.2	97.3	89.3	116.5	75.9	88.5	126.7
Q13409	Cytoplasmic dynein 1 intermediate chain 2 OS=Homo sapiens GN=DYNC1I2 PE=1 SV=3	39	23	91.5	95.3	91.6	87.9	77.4	67.1	92.7
Q13416	Origin recognition complex subunit 2 OS=Homo sapiens GN=ORC2 PE=1 SV=2	22	13	147.8	80.8	77.2	63.0	64.3	65.5	106.3
Q13418	Integrin-linked protein kinase OS=Homo sapiens GN=ILK PE=1 SV=2	41	22	94.2	98.7	128.4	137.3	115.0	76.3	66.6
Q13422	DNA-binding protein Ikaros OS=Homo sapiens GN=IKZF1 PE=1 SV=1	45	20	154.7	106.3	106.1	98.2	81.0	55.5	50.2
Q13423	NAD(P) transhydrogenase, mitochondrial OS=Homo sapiens GN=NNT PE=1 SV=3	46	61	241.6	206.9	113.7	27.5	12.8	8.0	4.6
Q13425	Beta-2-syntrophin OS=Homo sapiens GN=SNTB2 PE=1 SV=1	45	23	77.4	125.2	194.4	205.2	130.9	60.4	27.1
Q13426	DNA repair protein XRCC4 OS=Homo sapiens GN=XRCC4 PE=1 SV=2	44	20	123.0	122.9	115.5	116.5	93.2	88.0	103.9
Q13427	Peptidyl-prolyl cis-trans isomerase G OS=Homo sapiens GN=PPIG PE=1 SV=2	30	32	40.8	32.6	39.8	58.3	129.9	181.5	204.0
Q13428	Treacle protein OS=Homo sapiens GN=TCOF1 PE=1 SV=3	56	111	107.7	88.0	106.9	93.3	112.9	89.6	88.8
Q13435	Splicing factor 3B subunit 2 OS=Homo sapiens GN=SF3B2 PE=1 SV=2	55	65	46.9	43.9	50.6	64.5	108.9	174.9	206.5
Q13438	Protein OS-9 OS=Homo sapiens GN=OS9 PE=1 SV=1	41	31	78.5	77.8	141.4	167.7	182.0	83.0	37.2
Q13439	Golgin subfamily A member 4 OS=Homo sapiens GN=GOLGA4 PE=1 SV=1	30	70	98.6	103.5	96.1	87.5	81.4	98.5	121.0
Q13442	28 kDa heat- and acid-stable phosphoprotein OS=Homo sapiens GN=PDAP1 PE=1 SV=1	77	30	52.7	52.5	57.9	63.8	94.9	120.7	208.3
Q13449	Limbic system-associated membrane protein OS=Homo sapiens GN=LSAMP PE=1 SV=2	47	16	71.2	84.5	144.5	177.3	168.9	85.3	62.9
Q13451	Peptidyl-prolyl cis-trans isomerase FKBP5 OS=Homo sapiens GN=FKBP5 PE=1 SV=2	53	28	117.2	116.8	99.4	108.4	78.4	77.1	95.3
Q13459	Unconventional myosin-IXb OS=Homo sapiens GN=MYO9B PE=1 SV=3	29	60	52.5	54.2	62.2	62.4	75.6	124.9	227.3
Q13464	Rho-associated protein kinase 1 OS=Homo sapiens GN=ROCK1 PE=1 SV=1	53	81	104.3	109.2	125.1	112.1	90.2	74.8	98.6
Q13472	DNA topoisomerase 3-alpha OS=Homo sapiens GN=TOP3A PE=1 SV=1	23	19	231.2	150.8	85.9	55.6	61.4	81.3	104.8
Q13492	Phosphatidylinositol-binding clathrin assembly protein OS=Homo sapiens GN=PICALM PE=1 SV=2	32	20	85.2	106.8	165.7	149.3	101.1	47.7	43.8
Q13496	Myotubularin OS=Homo sapiens GN=MTM1 PE=1 SV=2	22	14	82.8	103.4	136.0	150.8	125.0	98.8	93.6
Q13501	Sequestosome-1 OS=Homo sapiens GN=SQSTM1 PE=1 SV=1	44	10	137.2	136.0	119.9	109.8	95.8	77.2	104.8
Q13505	Metaxin-1 OS=Homo sapiens GN=MTX1 PE=1 SV=2	32	16	235.0	219.4	125.1	34.2	17.0	7.0	2.9
Q13510	Acid ceramidase OS=Homo sapiens GN=ASAH1 PE=1 SV=5	31	13	50.6	72.1	147.4	229.2	143.4	65.9	40.8
Q13523	Serine/threonine-protein kinase PRP4 homolog OS=Homo sapiens GN=PRPF4B PE=1 SV=3	43	52	33.4	30.9	40.7	60.6	145.5	225.3	200.3
Q13526	Peptidyl-prolyl cis-trans isomerase NIMA-interacting 1 OS=Homo sapiens GN=PIN1 PE=1 SV=1	71	10	89.2	84.0	90.6	105.0	106.1	118.5	98.1
Q13535	Serine/threonine-protein kinase ATR OS=Homo sapiens GN=ATR PE=1 SV=3	15	35	109.7	84.2	107.1	105.1	114.1	123.9	161.0
Q13547	Histone deacetylase 1 OS=Homo sapiens GN=HDAC1 PE=1 SV=1	55	25	97.3	91.6	74.2	126.1	74.3	93.9	104.9
Q13555	Calcium/calmodulin-dependent protein kinase type II subunit gamma OS=Homo sapiens GN=CAMK2G PE=1 SV=3	32	17	83.3	79.9	79.5	79.4	115.3	112.7	81.0
Q13561	Dynactin subunit 2 OS=Homo sapiens GN=DCTN2 PE=1 SV=4	71	38	117.2	110.7	112.7	109.4	84.3	73.2	86.3
Q13564	NEDD8-activating enzyme E1 regulatory subunit OS=Homo sapiens GN=NAE1 PE=1 SV=1	35	20	104.6	108.4	101.0	97.9	68.7	79.8	105.0
Q13573	SNW domain-containing protein 1 OS=Homo sapiens GN=SNW1 PE=1 SV=1	58	35	64.6	60.5	67.3	69.4	104.9	131.1	192.6
Q13574	Diacylglycerol kinase zeta OS=Homo sapiens GN=DGKZ PE=1 SV=3	30	28	94.5	104.1	119.5	105.0	95.6	87.0	116.6
Q13576	Ras GTPase-activating-like protein IQGAP2 OS=Homo sapiens GN=IQGAP2 PE=1 SV=4	55	102	84.6	112.7	155.7	154.7	97.3	57.4	59.9
Q13586	Stromal interaction molecule 1 OS=Homo sapiens GN=STIM1 PE=1 SV=3	55	44	61.5	82.7	140.5	192.4	178.1	94.2	41.9
Q13588	GRB2-related adapter protein OS=Homo sapiens GN=GRAP PE=1 SV=1	52	9	94.9	93.2	140.4	136.7	111.3	80.0	65.1
Q13595	Transformer-2 protein homolog alpha OS=Homo sapiens GN=TRA2A PE=1 SV=1	56	17	39.4	35.4	42.0	64.2	109.2	146.3	210.1
Q13596	Sorting nexin-1 OS=Homo sapiens GN=SNX1 PE=1 SV=3	44	23	98.8	119.3	117.1	121.1	84.5	65.0	88.0
Q13601	KRR1 small subunit processome component homolog OS=Homo sapiens GN=KRR1 PE=1 SV=4	42	22	39.5	33.8	44.1	62.2	126.2	178.8	215.5
Q13608	Peroxisome assembly factor 2 OS=Homo sapiens GN=PEX6 PE=1 SV=2	32	23	69.2	107.7	189.6	192.6	128.1	61.1	44.8
Q13610	Periodic tryptophan protein 1 homolog OS=Homo sapiens GN=PWP1 PE=1 SV=1	27	15	70.0	72.0	69.0	92.3	147.5	154.7	150.8
Q13613	Myotubularin-related protein 1 OS=Homo sapiens GN=MTMR1 PE=1 SV=4	30	18	99.8	90.4	109.8	107.0	113.6	84.6	112.4
Q13616	Cullin-1 OS=Homo sapiens GN=CUL1 PE=1 SV=2	42	38	66.1	74.4	74.4	96.1	92.0	106.5	143.6
Q13617	Cullin-2 OS=Homo sapiens GN=CUL2 PE=1 SV=2	47	35	92.8	97.6	91.9	90.8	84.8	105.4	132.1
Q13618	Cullin-3 OS=Homo sapiens GN=CUL3 PE=1 SV=2	57	50	72.4	79.5	93.7	108.4	108.1	114.3	144.3
Q13619	Cullin-4A OS=Homo sapiens GN=CUL4A PE=1 SV=3	37	33	89.2	101.2	98.9	91.3	73.1	89.5	128.1
Q13620	Cullin-4B OS=Homo sapiens GN=CUL4B PE=1 SV=4	36	34	106.3	99.4	94.7	95.2	73.8	84.2	136.9
Q13625	Apoptosis-stimulating of p53 protein 2 OS=Homo sapiens GN=TP53BP2 PE=1 SV=2	26	26	87.4	78.4	92.6	89.8	88.1	75.6	107.5
Q13627	Dual specificity tyrosine-phosphorylation-regulated kinase 1A OS=Homo sapiens GN=DYRK1A PE=1 SV=2	30	20	76.9	85.0	88.6	133.7	104.6	117.2	121.3
Q13630	GDP-L-fucose synthase OS=Homo sapiens GN=TSTA3 PE=1 SV=1	27	9	132.8	142.7	107.1	84.6	59.1	66.2	78.0
Q13642	Four and a half LIM domains protein 1 OS=Homo sapiens GN=FHL1 PE=1 SV=4	33	11	134.9	106.4	110.4	105.5	86.1	101.6	108.6
Q13685	Angio-associated migratory cell protein OS=Homo sapiens GN=AAMP PE=1 SV=2	20	8	102.3	130.2	99.7	135.9	77.6	84.9	109.8
Q13724	Mannosyl-oligosaccharide glucosidase OS=Homo sapiens GN=MOGS PE=1 SV=5	38	30	72.5	92.7	155.5	190.0	171.1	69.7	25.6
Q13740	CD166 antigen OS=Homo sapiens GN=ALCAM PE=1 SV=2	49	30	80.9	101.9	159.4	170.4	122.7	56.9	33.8
Q13765	Nascent polypeptide-associated complex subunit alpha OS=Homo sapiens GN=NACA PE=1 SV=1	39	9	87.7	78.6	78.1	85.9	122.2	213.0	88.9
Q13769	THO complex subunit 5 homolog OS=Homo sapiens GN=THOC5 PE=1 SV=2	41	36	49.4	43.0	52.8	72.1	136.2	176.8	149.5
Q13795	ADP-ribosylation factor-related protein 1 OS=Homo sapiens GN=ARFRP1 PE=1 SV=1	36	7	56.9	105.5	173.2	207.9	126.3	72.0	62.7
Q13813	Spectrin alpha chain, non-erythrocytic 1 OS=Homo sapiens GN=SPTAN1 PE=1 SV=3	80	261	90.7	124.5	180.1	168.4	103.3	58.6	51.9
Q13823	Nucleolar GTP-binding protein 2 OS=Homo sapiens GN=GNL2 PE=1 SV=1	39	36	49.5	42.6	48.7	53.0	94.9	147.7	259.1
Q13838	Spliceosome RNA helicase DDX39B OS=Homo sapiens GN=DDX39B PE=1 SV=1	50	28	80.0	80.6	73.9	130.1	99.6	163.1	118.1
Q13867	Bleomycin hydrolase OS=Homo sapiens GN=BLMH PE=1 SV=1	35	21	84.0	91.9	75.1	94.5	63.9	83.4	142.0
Q13868	Exosome complex component RRP4 OS=Homo sapiens GN=EXOSC2 PE=1 SV=2	44	12	47.4	53.5	51.1	59.3	83.1	134.2	238.0
Q13884	Beta-1-syntrophin OS=Homo sapiens GN=SNTB1 PE=1 SV=3	40	25	71.0	115.4	197.8	180.6	119.2	47.8	28.0
Q13889	General transcription factor IIH subunit 3 OS=Homo sapiens GN=GTF2H3 PE=1 SV=2	26	8	78.0	65.1	72.8	80.4	123.5	149.4	160.8
Q13895	Bystin OS=Homo sapiens GN=BYSL PE=1 SV=3	60	30	62.4	57.2	55.7	61.9	72.8	117.1	229.5
Q13907	Isopentenyl-diphosphate Delta-isomerase 1 OS=Homo sapiens GN=IDI1 PE=1 SV=2	25	6	143.3	150.3	104.5	74.3	51.2	51.0	63.7
Q13948	Protein CASP OS=Homo sapiens GN=CUX1 PE=1 SV=2	60	50	84.1	107.0	175.6	167.7	120.9	68.1	53.6
Q13951	Core-binding factor subunit beta OS=Homo sapiens GN=CBFB PE=1 SV=2	55	16	146.7	114.5	113.2	89.7	74.1	63.7	67.4
Q14004	Cyclin-dependent kinase 13 OS=Homo sapiens GN=CDK13 PE=1 SV=2	36	54	44.2	49.4	65.5	78.3	137.8	159.0	170.1
Q14005	Pro-interleukin-16 OS=Homo sapiens GN=IL16 PE=1 SV=4	20	23	85.8	98.1	131.0	121.7	90.2	63.6	81.5
Q14008	Cytoskeleton-associated protein 5 OS=Homo sapiens GN=CKAP5 PE=1 SV=3	59	132	87.0	76.9	91.5	96.6	121.3	129.5	110.7
Q14011	Cold-inducible RNA-binding protein OS=Homo sapiens GN=CIRBP PE=1 SV=1	57	12	32.0	33.2	53.0	88.9	155.6	240.4	177.3
Q14019	Coactosin-like protein OS=Homo sapiens GN=COTL1 PE=1 SV=3	66	17	107.7	102.7	117.2	109.0	74.9	79.4	80.4
Q14103	Heterogeneous nuclear ribonucleoprotein D0 OS=Homo sapiens GN=HNRNPD PE=1 SV=1	55	37	38.0	32.3	43.1	71.0	139.6	190.2	194.6
Q14114	Low-density lipoprotein receptor-related protein 8 OS=Homo sapiens GN=LRP8 PE=1 SV=4	25	24	46.6	59.3	103.0	145.1	147.1	119.9	105.5
Q14118	Dystroglycan OS=Homo sapiens GN=DAG1 PE=1 SV=2	22	17	96.4	112.2	151.9	164.5	121.8	89.0	69.8
Q14126	Desmoglein-2 OS=Homo sapiens GN=DSG2 PE=1 SV=2	46	37	83.6	112.9	173.1	180.2	151.0	64.1	39.6
Q14137	Ribosome biogenesis protein BOP1 OS=Homo sapiens GN=BOP1 PE=1 SV=2	31	24	100.9	73.1	75.5	67.8	81.1	98.9	157.6
Q14139	Ubiquitin conjugation factor E4 A OS=Homo sapiens GN=UBE4A PE=1 SV=2	24	27	63.9	92.3	126.9	147.4	106.0	73.1	70.1
Q14141	Septin-6 OS=Homo sapiens GN=SEPT6 PE=1 SV=4	63	41	92.9	101.1	158.4	171.0	105.6	65.7	46.3
Q14145	Kelch-like ECH-associated protein 1 OS=Homo sapiens GN=KEAP1 PE=1 SV=2	24	14	90.5	103.2	106.2	104.2	89.2	87.2	99.6
Q14151	Scaffold attachment factor B2 OS=Homo sapiens GN=SAFB2 PE=1 SV=1	38	46	43.8	37.6	40.6	62.4	114.0	139.4	245.3
Q14152	Eukaryotic translation initiation factor 3 subunit A OS=Homo sapiens GN=EIF3A PE=1 SV=1	59	108	72.8	72.8	76.2	90.8	107.1	136.9	151.4
Q14155	Rho guanine nucleotide exchange factor 7 OS=Homo sapiens GN=ARHGEF7 PE=1 SV=2	34	29	77.9	97.6	125.4	104.9	95.5	80.0	99.5
Q14156	Protein EFR3 homolog A OS=Homo sapiens GN=EFR3A PE=1 SV=2	29	22	59.5	97.0	174.2	186.4	160.2	75.0	43.9
Q14157	Ubiquitin-associated protein 2-like OS=Homo sapiens GN=UBAP2L PE=1 SV=2	45	47	39.5	36.0	50.6	94.2	188.2	196.7	149.7
Q14160	Protein scribble homolog OS=Homo sapiens GN=SCRIB PE=1 SV=4	41	60	80.1	110.2	183.6	183.1	133.3	61.4	43.7
Q14161	ARF GTPase-activating protein GIT2 OS=Homo sapiens GN=GIT2 PE=1 SV=2	55	39	90.2	104.1	118.1	119.9	106.3	80.4	94.2
Q14165	Malectin OS=Homo sapiens GN=MLEC PE=1 SV=1	59	21	61.5	82.3	131.2	221.4	161.5	86.4	30.0
Q14166	Tubulin--tyrosine ligase-like protein 12 OS=Homo sapiens GN=TTLL12 PE=1 SV=2	42	28	116.6	112.5	101.4	108.8	76.2	84.7	88.2
Q14168	MAGUK p55 subfamily member 2 OS=Homo sapiens GN=MPP2 PE=1 SV=3	40	23	75.6	112.4	188.0	180.8	110.7	46.8	30.6
Q14181	DNA polymerase alpha subunit B OS=Homo sapiens GN=POLA2 PE=1 SV=2	19	11	98.7	97.8	98.6	87.9	76.9	80.8	121.4
Q14191	Werner syndrome ATP-dependent helicase OS=Homo sapiens GN=WRN PE=1 SV=2	27	37	78.4	85.7	97.6	94.3	110.2	107.6	141.5
Q14192	Four and a half LIM domains protein 2 OS=Homo sapiens GN=FHL2 PE=1 SV=3	44	12	96.6	120.6	112.2	108.1	116.0	100.7	90.6
Q14203	Dynactin subunit 1 OS=Homo sapiens GN=DCTN1 PE=1 SV=3	57	79	104.3	109.9	104.0	108.4	77.9	72.3	93.3
Q14204	Cytoplasmic dynein 1 heavy chain 1 OS=Homo sapiens GN=DYNC1H1 PE=1 SV=5	54	275	104.6	109.3	111.4	106.8	86.3	70.4	99.8
Q14232	Translation initiation factor eIF-2B subunit alpha OS=Homo sapiens GN=EIF2B1 PE=1 SV=1	49	14	96.5	94.0	108.4	102.7	84.6	118.4	102.5
Q14240	Eukaryotic initiation factor 4A-II OS=Homo sapiens GN=EIF4A2 PE=1 SV=2	69	30	67.9	77.6	80.1	108.7	114.9	161.0	122.4
Q14241	Transcription elongation factor B polypeptide 3 OS=Homo sapiens GN=TCEB3 PE=1 SV=2	49	50	53.9	50.0	58.5	72.5	116.0	147.1	193.0
Q14247	Src substrate cortactin OS=Homo sapiens GN=CTTN PE=1 SV=2	60	37	96.4	103.0	111.3	159.1	78.8	75.6	72.6
Q14254	Flotillin-2 OS=Homo sapiens GN=FLOT2 PE=1 SV=2	71	36	69.3	109.9	177.0	194.2	132.2	60.3	33.3
Q14257	Reticulocalbin-2 OS=Homo sapiens GN=RCN2 PE=1 SV=1	60	20	67.2	92.4	143.0	187.9	166.2	70.5	26.4
Q14258	E3 ubiquitin/ISG15 ligase TRIM25 OS=Homo sapiens GN=TRIM25 PE=1 SV=2	47	32	41.6	44.5	46.3	94.8	124.9	165.3	174.5
Q14289	Protein-tyrosine kinase 2-beta OS=Homo sapiens GN=PTK2B PE=1 SV=2	29	26	110.4	116.4	140.3	119.4	105.6	96.3	95.7
Q14318	Peptidyl-prolyl cis-trans isomerase FKBP8 OS=Homo sapiens GN=FKBP8 PE=1 SV=2	57	23	102.3	126.5	145.3	145.2	131.3	59.6	28.0
Q14320	Protein FAM50A OS=Homo sapiens GN=FAM50A PE=1 SV=2	35	16	79.6	83.2	79.8	86.5	84.5	120.0	124.6
Q14331	Protein FRG1 OS=Homo sapiens GN=FRG1 PE=1 SV=1	51	17	64.7	63.9	52.2	80.7	124.8	148.0	126.7
Q14344	Guanine nucleotide-binding protein subunit alpha-13 OS=Homo sapiens GN=GNA13 PE=1 SV=2	59	27	64.8	92.5	166.5	209.8	152.8	75.2	35.6
Q14353	Guanidinoacetate N-methyltransferase OS=Homo sapiens GN=GAMT PE=1 SV=1	39	8	144.9	118.7	97.1	112.9	110.4	123.9	88.0
Q14376	UDP-glucose 4-epimerase OS=Homo sapiens GN=GALE PE=1 SV=2	33	10	115.3	103.4	90.1	94.5	57.5	73.0	91.5
Q14444	Caprin-1 OS=Homo sapiens GN=CAPRIN1 PE=1 SV=2	39	34	35.4	36.5	51.9	86.4	153.8	223.0	171.6
Q14493	Histone RNA hairpin-binding protein OS=Homo sapiens GN=SLBP PE=1 SV=1	43	18	82.1	72.2	72.4	84.5	127.8	136.2	162.3
Q14498	RNA-binding protein 39 OS=Homo sapiens GN=RBM39 PE=1 SV=2	55	29	38.1	35.6	48.5	70.8	135.0	222.9	189.2
Q14517	Protocadherin Fat 1 OS=Homo sapiens GN=FAT1 PE=1 SV=2	17	71	72.8	95.4	160.9	170.6	156.9	85.0	60.6
Q14527	Helicase-like transcription factor OS=Homo sapiens GN=HLTF PE=1 SV=2	55	64	73.5	77.8	85.1	86.1	100.8	105.0	184.4
Q14534	Squalene monooxygenase OS=Homo sapiens GN=SQLE PE=1 SV=3	39	17	67.5	84.9	140.1	194.1	143.3	83.7	45.4
Q14554	Protein disulfide-isomerase A5 OS=Homo sapiens GN=PDIA5 PE=1 SV=1	46	32	59.6	83.6	144.7	209.8	179.2	91.5	29.0
Q14558	Phosphoribosyl pyrophosphate synthase-associated protein 1 OS=Homo sapiens GN=PRPSAP1 PE=1 SV=2	46	14	90.0	102.9	105.5	95.8	89.3	107.8	115.1
Q14562	ATP-dependent RNA helicase DHX8 OS=Homo sapiens GN=DHX8 PE=1 SV=1	39	48	35.8	34.1	41.6	61.1	131.0	150.9	217.8
Q14566	DNA replication licensing factor MCM6 OS=Homo sapiens GN=MCM6 PE=1 SV=1	55	61	102.6	108.7	101.0	102.7	72.5	93.1	106.7
Q14571	Inositol 1,4,5-trisphosphate receptor type 2 OS=Homo sapiens GN=ITPR2 PE=1 SV=2	34	100	64.7	98.8	156.5	185.0	157.9	71.5	34.2
Q14573	Inositol 1,4,5-trisphosphate receptor type 3 OS=Homo sapiens GN=ITPR3 PE=1 SV=2	28	68	74.6	99.0	164.2	179.3	152.3	70.4	35.1
Q14642	Type I inositol 1,4,5-trisphosphate 5-phosphatase OS=Homo sapiens GN=INPP5A PE=1 SV=1	20	10	79.6	127.3	196.2	200.7	152.7	54.5	25.3
Q14643	Inositol 1,4,5-trisphosphate receptor type 1 OS=Homo sapiens GN=ITPR1 PE=1 SV=3	30	76	63.3	98.6	156.9	180.0	155.8	74.1	34.9
Q14644	Ras GTPase-activating protein 3 OS=Homo sapiens GN=RASA3 PE=1 SV=3	53	44	61.5	94.7	173.5	196.5	159.2	68.4	35.0
Q14651	Plastin-1 OS=Homo sapiens GN=PLS1 PE=1 SV=2	37	21	106.8	105.7	120.3	106.1	83.3	98.8	91.2
Q14669	E3 ubiquitin-protein ligase TRIP12 OS=Homo sapiens GN=TRIP12 PE=1 SV=1	31	52	129.3	101.1	92.1	87.4	90.2	86.0	116.6
Q14671	Pumilio homolog 1 OS=Homo sapiens GN=PUM1 PE=1 SV=3	36	40	43.5	45.6	54.7	75.2	134.7	149.8	185.4
Q14676	Mediator of DNA damage checkpoint protein 1 OS=Homo sapiens GN=MDC1 PE=1 SV=3	36	49	205.5	85.2	72.1	59.8	64.5	58.9	82.4
Q14677	Clathrin interactor 1 OS=Homo sapiens GN=CLINT1 PE=1 SV=1	44	36	49.6	51.7	63.1	86.3	117.1	151.9	175.8
Q14680	Maternal embryonic leucine zipper kinase OS=Homo sapiens GN=MELK PE=1 SV=3	30	18	79.4	89.6	123.5	102.9	128.3	95.2	105.4
Q14683	Structural maintenance of chromosomes protein 1A OS=Homo sapiens GN=SMC1A PE=1 SV=2	60	92	134.3	88.1	87.6	75.3	91.0	105.4	103.4
Q14684	Ribosomal RNA processing protein 1 homolog B OS=Homo sapiens GN=RRP1B PE=1 SV=3	56	41	62.4	39.8	48.0	65.2	127.2	156.5	179.5
Q14687	Genetic suppressor element 1 OS=Homo sapiens GN=GSE1 PE=1 SV=3	30	30	79.0	80.5	75.7	84.7	80.9	102.4	174.0
Q14690	Protein RRP5 homolog OS=Homo sapiens GN=PDCD11 PE=1 SV=3	27	50	123.6	55.1	51.1	48.7	79.9	104.4	153.2
Q14691	DNA replication complex GINS protein PSF1 OS=Homo sapiens GN=GINS1 PE=1 SV=1	50	11	111.1	110.6	112.8	102.5	70.0	86.8	109.8
Q14692	Ribosome biogenesis protein BMS1 homolog OS=Homo sapiens GN=BMS1 PE=1 SV=1	25	33	83.0	63.6	63.0	72.0	108.7	124.4	222.7
Q14694	Ubiquitin carboxyl-terminal hydrolase 10 OS=Homo sapiens GN=USP10 PE=1 SV=2	64	41	41.8	44.7	63.2	85.1	177.2	207.0	142.1
Q14696	LDLR chaperone MESD OS=Homo sapiens GN=MESDC2 PE=1 SV=2	57	16	73.9	90.9	158.4	219.5	165.7	64.7	26.2
Q14697	Neutral alpha-glucosidase AB OS=Homo sapiens GN=GANAB PE=1 SV=3	55	52	68.0	81.1	138.6	193.7	191.3	96.7	30.2
Q14699	Raftlin OS=Homo sapiens GN=RFTN1 PE=1 SV=4	55	36	62.9	91.9	174.0	199.6	154.2	65.7	27.6
Q14738	Serine/threonine-protein phosphatase 2A 56 kDa regulatory subunit delta isoform OS=Homo sapiens GN=PPP2R5D PE=1 SV=1	39	30	107.7	108.2	107.3	119.5	88.7	96.2	99.0
Q14739	Lamin-B receptor OS=Homo sapiens GN=LBR PE=1 SV=2	28	26	108.1	88.1	110.5	150.0	123.8	62.9	33.5
Q14746	Conserved oligomeric Golgi complex subunit 2 OS=Homo sapiens GN=COG2 PE=1 SV=1	29	21	106.7	119.4	123.6	106.7	78.7	74.5	95.8
Q14761	Protein tyrosine phosphatase receptor type C-associated protein OS=Homo sapiens GN=PTPRCAP PE=1 SV=1	25	5	84.4	102.9	130.7	194.2	154.2	64.2	42.3
Q14764	Major vault protein OS=Homo sapiens GN=MVP PE=1 SV=4	34	25	51.1	67.1	70.4	76.8	116.9	127.9	202.3
Q14789	Golgin subfamily B member 1 OS=Homo sapiens GN=GOLGB1 PE=1 SV=2	69	231	64.1	96.1	156.1	173.9	126.7	78.0	59.1
Q14790	Caspase-8 OS=Homo sapiens GN=CASP8 PE=1 SV=1	43	17	92.8	103.7	108.3	102.8	89.0	79.3	94.2
Q14807	Kinesin-like protein KIF22 OS=Homo sapiens GN=KIF22 PE=1 SV=5	35	20	138.5	102.4	109.0	86.1	77.7	62.5	62.3
Q14839	Chromodomain-helicase-DNA-binding protein 4 OS=Homo sapiens GN=CHD4 PE=1 SV=2	39	73	129.2	90.9	85.5	70.2	66.0	86.8	134.9
Q14847	LIM and SH3 domain protein 1 OS=Homo sapiens GN=LASP1 PE=1 SV=2	61	20	83.7	103.3	141.8	142.0	131.4	76.4	62.0
Q14849	StAR-related lipid transfer protein 3 OS=Homo sapiens GN=STARD3 PE=1 SV=2	19	9	49.9	74.7	140.4	196.2	178.6	79.6	52.5
Q14966	Zinc finger protein 638 OS=Homo sapiens GN=ZNF638 PE=1 SV=2	38	72	73.0	52.5	55.0	66.5	119.8	139.9	183.1
Q14974	Importin subunit beta-1 OS=Homo sapiens GN=KPNB1 PE=1 SV=2	41	37	100.1	104.0	110.2	113.2	91.4	87.7	109.8
Q14978	Nucleolar and coiled-body phosphoprotein 1 OS=Homo sapiens GN=NOLC1 PE=1 SV=2	72	61	108.9	66.6	75.4	73.6	96.1	100.0	136.4
Q14980	Nuclear mitotic apparatus protein 1 OS=Homo sapiens GN=NUMA1 PE=1 SV=2	62	134	203.2	83.4	73.9	69.3	68.7	50.9	81.2
Q14997	Proteasome activator complex subunit 4 OS=Homo sapiens GN=PSME4 PE=1 SV=2	11	19	80.3	98.0	81.6	82.8	62.6	73.6	160.2
Q14BN4	Sarcolemmal membrane-associated protein OS=Homo sapiens GN=SLMAP PE=1 SV=1	57	52	78.5	97.9	129.8	164.6	150.4	93.3	51.1
Q14C86	GTPase-activating protein and VPS9 domain-containing protein 1 OS=Homo sapiens GN=GAPVD1 PE=1 SV=2	30	36	110.4	123.4	121.5	118.7	83.9	86.4	98.9
Q14CB8	Rho GTPase-activating protein 19 OS=Homo sapiens GN=ARHGAP19 PE=1 SV=1	45	22	64.5	81.6	95.4	120.1	134.6	128.4	133.4
Q14CX7	N-alpha-acetyltransferase 25, NatB auxiliary subunit OS=Homo sapiens GN=NAA25 PE=1 SV=1	35	29	47.8	57.8	65.2	96.4	150.8	194.4	155.7
Q15003	Condensin complex subunit 2 OS=Homo sapiens GN=NCAPH PE=1 SV=3	46	38	77.5	81.8	82.4	79.8	71.1	82.6	174.4
Q15004	PCNA-associated factor OS=Homo sapiens GN=KIAA0101 PE=1 SV=1	80	11	103.7	92.3	92.0	79.7	87.7	110.8	151.5
Q15005	Signal peptidase complex subunit 2 OS=Homo sapiens GN=SPCS2 PE=1 SV=3	61	22	83.9	82.3	98.1	220.2	169.3	76.6	28.5
Q15006	ER membrane protein complex subunit 2 OS=Homo sapiens GN=EMC2 PE=1 SV=1	47	15	64.3	103.5	160.6	188.9	169.3	76.5	32.9
Q15007	Pre-mRNA-splicing regulator WTAP OS=Homo sapiens GN=WTAP PE=1 SV=2	57	25	47.2	50.0	51.7	64.9	116.8	132.6	218.2
Q15008	26S proteasome non-ATPase regulatory subunit 6 OS=Homo sapiens GN=PSMD6 PE=1 SV=1	49	28	99.2	94.8	86.1	94.3	67.6	96.4	132.1
Q15018	BRISC complex subunit Abro1 OS=Homo sapiens GN=FAM175B PE=1 SV=2	51	18	101.3	107.7	108.3	96.4	71.9	71.0	89.0
Q15019	Septin-2 OS=Homo sapiens GN=SEPT2 PE=1 SV=1	70	27	86.3	113.5	185.8	191.8	111.9	56.0	38.7
Q15020	Squamous cell carcinoma antigen recognized by T-cells 3 OS=Homo sapiens GN=SART3 PE=1 SV=1	46	48	76.1	81.5	77.4	87.4	76.9	98.0	161.8
Q15021	Condensin complex subunit 1 OS=Homo sapiens GN=NCAPD2 PE=1 SV=3	50	63	75.5	79.1	75.1	73.7	68.1	86.5	180.6
Q15022	Polycomb protein SUZ12 OS=Homo sapiens GN=SUZ12 PE=1 SV=3	28	16	186.3	93.9	91.7	71.0	67.4	66.3	103.4
Q15027	Arf-GAP with coiled-coil, ANK repeat and PH domain-containing protein 1 OS=Homo sapiens GN=ACAP1 PE=1 SV=1	64	41	101.1	86.8	106.0	125.4	113.0	113.7	98.9
Q15029	116 kDa U5 small nuclear ribonucleoprotein component OS=Homo sapiens GN=EFTUD2 PE=1 SV=1	74	65	45.8	42.9	48.4	66.3	122.7	198.7	176.0
Q15031	Probable leucine--tRNA ligase, mitochondrial OS=Homo sapiens GN=LARS2 PE=1 SV=2	47	40	240.5	216.4	92.7	23.0	12.0	10.1	9.2
Q15032	R3H domain-containing protein 1 OS=Homo sapiens GN=R3HDM1 PE=1 SV=3	21	21	60.6	53.1	66.4	97.9	117.0	136.7	155.8
Q15036	Sorting nexin-17 OS=Homo sapiens GN=SNX17 PE=1 SV=1	49	21	81.3	104.8	127.0	138.6	107.6	68.2	81.6
Q15041	ADP-ribosylation factor-like protein 6-interacting protein 1 OS=Homo sapiens GN=ARL6IP1 PE=1 SV=2	15	4	59.4	84.5	141.6	168.7	205.0	102.4	58.2
Q15042	Rab3 GTPase-activating protein catalytic subunit OS=Homo sapiens GN=RAB3GAP1 PE=1 SV=3	35	33	94.1	122.9	109.3	116.5	85.5	80.3	84.6
Q15043	Zinc transporter ZIP14 OS=Homo sapiens GN=SLC39A14 PE=1 SV=3	11	5	54.4	82.6	135.7	161.0	166.0	82.8	98.6
Q15046	Lysine--tRNA ligase OS=Homo sapiens GN=KARS PE=1 SV=3	55	45	72.9	79.0	73.6	83.7	78.3	102.5	175.0
Q15050	Ribosome biogenesis regulatory protein homolog OS=Homo sapiens GN=RRS1 PE=1 SV=2	47	24	71.3	36.4	44.3	56.3	95.0	115.2	189.3
Q15052	Rho guanine nucleotide exchange factor 6 OS=Homo sapiens GN=ARHGEF6 PE=1 SV=2	52	40	86.5	99.4	113.6	119.8	94.3	83.9	90.8
Q15054	DNA polymerase delta subunit 3 OS=Homo sapiens GN=POLD3 PE=1 SV=2	44	23	94.7	90.6	82.6	82.2	71.0	76.5	140.6
Q15056	Eukaryotic translation initiation factor 4H OS=Homo sapiens GN=EIF4H PE=1 SV=5	52	17	77.3	70.3	84.1	99.8	120.8	148.6	136.4
Q15057	Arf-GAP with coiled-coil, ANK repeat and PH domain-containing protein 2 OS=Homo sapiens GN=ACAP2 PE=1 SV=3	43	33	91.1	103.1	109.9	142.8	87.8	78.3	73.4
Q15058	Kinesin-like protein KIF14 OS=Homo sapiens GN=KIF14 PE=1 SV=1	49	74	89.8	115.0	120.0	79.8	93.8	98.5	105.2
Q15061	WD repeat-containing protein 43 OS=Homo sapiens GN=WDR43 PE=1 SV=3	26	17	120.4	63.7	61.1	61.2	109.8	125.6	134.9
Q15067	Peroxisomal acyl-coenzyme A oxidase 1 OS=Homo sapiens GN=ACOX1 PE=1 SV=3	63	36	59.5	100.4	182.9	228.8	145.6	49.9	14.5
Q15070	Mitochondrial inner membrane protein OXA1L OS=Homo sapiens GN=OXA1L PE=1 SV=3	19	9	261.0	232.7	115.6	25.3	12.5	5.4	3.1
Q15075	Early endosome antigen 1 OS=Homo sapiens GN=EEA1 PE=1 SV=2	40	55	135.3	119.8	109.1	101.9	77.3	80.6	84.5
Q15084	Protein disulfide-isomerase A6 OS=Homo sapiens GN=PDIA6 PE=1 SV=1	64	30	71.9	86.2	147.8	205.4	192.6	92.7	26.7
Q15102	Platelet-activating factor acetylhydrolase IB subunit gamma OS=Homo sapiens GN=PAFAH1B3 PE=1 SV=1	40	12	113.0	105.1	112.7	106.3	81.8	97.2	87.5
Q15120	[Pyruvate dehydrogenase (acetyl-transferring)] kinase isozyme 3, mitochondrial OS=Homo sapiens GN=PDK3 PE=1 SV=1	46	22	229.2	232.8	100.7	23.8	10.2	9.2	4.0
Q15126	Phosphomevalonate kinase OS=Homo sapiens GN=PMVK PE=1 SV=3	60	11	128.3	122.4	122.3	112.4	79.7	94.3	83.2
Q15149	Plectin OS=Homo sapiens GN=PLEC PE=1 SV=3	63	355	101.8	123.7	160.6	132.7	83.0	59.2	72.3
Q15154	Pericentriolar material 1 protein OS=Homo sapiens GN=PCM1 PE=1 SV=4	54	107	69.8	68.5	66.5	69.7	95.4	107.7	185.6
Q15181	Inorganic pyrophosphatase OS=Homo sapiens GN=PPA1 PE=1 SV=2	72	21	97.4	109.1	109.4	107.5	75.4	89.7	90.7
Q15185	Prostaglandin E synthase 3 OS=Homo sapiens GN=PTGES3 PE=1 SV=1	38	8	149.7	109.0	80.9	97.8	99.8	85.1	59.9
Q15233	Non-POU domain-containing octamer-binding protein OS=Homo sapiens GN=NONO PE=1 SV=4	77	58	39.1	31.3	42.1	68.6	133.0	220.5	184.4
Q15257	Serine/threonine-protein phosphatase 2A activator OS=Homo sapiens GN=PPP2R4 PE=1 SV=3	40	12	86.1	103.6	111.0	108.9	77.7	98.7	92.5
Q15262	Receptor-type tyrosine-protein phosphatase kappa OS=Homo sapiens GN=PTPRK PE=1 SV=2	28	30	69.0	99.1	162.7	194.5	149.5	68.5	43.2
Q15269	Periodic tryptophan protein 2 homolog OS=Homo sapiens GN=PWP2 PE=2 SV=2	38	33	66.1	50.5	53.1	69.3	110.5	138.2	177.8
[truncated: 2,174 more rows]
