# Supplementary material for: Comparative Analysis of T-Cell Spatial Proteomics and the Influence of HIV Expression
Source: Mol Cell Proteomics. 2022 Jan 8;21(3):100194. doi: 10.1016/j.mcpro.2022.100194 (PMC8956815; doi:10.1016/j.mcpro.2022.100194)
Supplement: dNef2_UnC [file mmc13.csv]

UniProt Accession	Description	Coverage [%]	# Peptides	3K	5.4K	12.2K	24K	78.4K	110K	195.5K
A0AVT1	Ubiquitin-like modifier-activating enzyme 6 OS=Homo sapiens GN=UBA6 PE=1 SV=1	40	44	108.8	98.1	95.0	112.4	58.9	88.2	92.5
A0FGR8	Extended synaptotagmin-2 OS=Homo sapiens GN=ESYT2 PE=1 SV=1	53	51	69.3	99.6	155.5	172.4	146.9	77.8	39.0
A0JLT2	Mediator of RNA polymerase II transcription subunit 19 OS=Homo sapiens GN=MED19 PE=1 SV=2	43	6	46.0	40.6	99.3	146.9	209.7	180.4	183.4
A0PJZ3	Glucoside xylosyltransferase 2 OS=Homo sapiens GN=GXYLT2 PE=2 SV=2	16	5	41.0	83.6	152.5	149.2	136.2	90.3	52.5
A1L020	RNA-binding protein MEX3A OS=Homo sapiens GN=MEX3A PE=1 SV=1	40	14	40.4	56.2	70.0	95.5	203.9	246.8	229.5
A1L0T0	Acetolactate synthase-like protein OS=Homo sapiens GN=ILVBL PE=1 SV=2	50	26	65.5	93.8	137.8	170.5	171.0	81.7	44.1
A1X283	SH3 and PX domain-containing protein 2B OS=Homo sapiens GN=SH3PXD2B PE=1 SV=3	24	18	107.1	74.5	76.9	86.2	119.4	81.7	159.6
A2RRP1	Neuroblastoma-amplified sequence OS=Homo sapiens GN=NBAS PE=1 SV=2	42	96	65.6	97.8	144.6	171.7	176.4	86.8	44.2
A2VDJ0	Transmembrane protein 131-like OS=Homo sapiens GN=KIAA0922 PE=1 SV=2	26	45	68.8	86.8	145.9	187.8	177.1	83.0	42.5
A3KMH1	von Willebrand factor A domain-containing protein 8 OS=Homo sapiens GN=VWA8 PE=1 SV=2	49	89	194.8	184.0	136.9	86.2	48.9	24.7	11.8
A3KN83	Protein strawberry notch homolog 1 OS=Homo sapiens GN=SBNO1 PE=1 SV=1	26	27	105.7	92.8	90.0	102.6	90.9	99.2	144.9
A4D1E9	GTP-binding protein 10 OS=Homo sapiens GN=GTPBP10 PE=1 SV=1	42	16	253.2	216.6	120.8	28.7	14.5	10.4	14.4
A4D1P6	WD repeat-containing protein 91 OS=Homo sapiens GN=WDR91 PE=1 SV=2	20	16	99.7	89.3	113.8	142.2	92.7	62.3	103.6
A5YKK6	CCR4-NOT transcription complex subunit 1 OS=Homo sapiens GN=CNOT1 PE=1 SV=2	48	111	46.3	57.2	65.8	98.5	161.6	178.6	132.0
A6NDG6	Phosphoglycolate phosphatase OS=Homo sapiens GN=PGP PE=1 SV=1	45	14	84.8	96.1	177.6	120.0	167.5	192.1	86.1
A6NHR9	Structural maintenance of chromosomes flexible hinge domain-containing protein 1 OS=Homo sapiens GN=SMCHD1 PE=1 SV=2	41	83	93.0	67.6	69.9	75.7	120.4	140.0	140.7
A6NIH7	Protein unc-119 homolog B OS=Homo sapiens GN=UNC119B PE=1 SV=1	52	11	102.5	89.9	108.4	111.7	80.1	86.5	98.1
A8MVW0	Protein FAM171A2 OS=Homo sapiens GN=FAM171A2 PE=1 SV=1	46	26	73.1	119.0	158.4	159.9	123.7	58.4	55.3
B0I1T2	Unconventional myosin-Ig OS=Homo sapiens GN=MYO1G PE=1 SV=2	64	66	66.3	112.8	234.3	179.5	147.7	49.9	22.7
O00115	Deoxyribonuclease-2-alpha OS=Homo sapiens GN=DNASE2 PE=1 SV=2	20	8	55.3	93.7	176.8	231.8	202.8	48.5	20.6
O00116	Alkyldihydroxyacetonephosphate synthase, peroxisomal OS=Homo sapiens GN=AGPS PE=1 SV=1	62	39	76.5	101.9	189.6	199.8	148.1	36.0	19.9
O00139	Kinesin-like protein KIF2A OS=Homo sapiens GN=KIF2A PE=1 SV=3	54	39	98.9	84.1	79.0	78.5	100.2	116.7	142.8
O00148	ATP-dependent RNA helicase DDX39A OS=Homo sapiens GN=DDX39A PE=1 SV=2	49	26	75.9	84.5	97.6	108.6	112.6	120.1	89.7
O00151	PDZ and LIM domain protein 1 OS=Homo sapiens GN=PDLIM1 PE=1 SV=4	65	18	101.2	126.2	143.2	122.1	84.2	84.0	86.9
O00154	Cytosolic acyl coenzyme A thioester hydrolase OS=Homo sapiens GN=ACOT7 PE=1 SV=3	49	22	94.9	128.3	114.3	109.7	79.9	89.4	106.9
O00159	Unconventional myosin-Ic OS=Homo sapiens GN=MYO1C PE=1 SV=4	31	33	89.5	108.6	170.1	179.6	116.1	42.1	36.9
O00161	Synaptosomal-associated protein 23 OS=Homo sapiens GN=SNAP23 PE=1 SV=1	91	26	79.1	95.0	131.1	170.9	151.2	53.4	41.0
O00165	HCLS1-associated protein X-1 OS=Homo sapiens GN=HAX1 PE=1 SV=2	57	16	180.5	235.9	130.7	45.5	11.0	17.0	15.5
O00170	AH receptor-interacting protein OS=Homo sapiens GN=AIP PE=1 SV=2	54	19	91.9	113.6	108.0	121.0	82.9	73.8	91.1
O00178	GTP-binding protein 1 OS=Homo sapiens GN=GTPBP1 PE=1 SV=3	68	35	66.2	50.3	61.4	69.6	106.2	166.8	190.4
O00182	Galectin-9 OS=Homo sapiens GN=LGALS9 PE=1 SV=2	40	14	78.3	115.8	200.3	161.2	141.2	41.5	28.1
O00186	Syntaxin-binding protein 3 OS=Homo sapiens GN=STXBP3 PE=1 SV=2	60	39	71.2	107.2	174.3	181.7	153.7	59.2	35.3
O00193	Small acidic protein OS=Homo sapiens GN=SMAP PE=1 SV=1	30	8	100.7	98.5	75.4	101.0	85.7	89.7	95.7
O00203	AP-3 complex subunit beta-1 OS=Homo sapiens GN=AP3B1 PE=1 SV=3	29	37	71.0	89.3	100.5	105.7	85.8	100.0	135.3
O00214	Galectin-8 OS=Homo sapiens GN=LGALS8 PE=1 SV=4	48	15	48.5	98.3	195.6	191.8	168.8	66.0	34.6
O00231	26S proteasome non-ATPase regulatory subunit 11 OS=Homo sapiens GN=PSMD11 PE=1 SV=3	67	31	109.6	99.7	91.4	91.3	63.0	95.2	126.7
O00232	26S proteasome non-ATPase regulatory subunit 12 OS=Homo sapiens GN=PSMD12 PE=1 SV=3	67	39	86.9	112.3	96.2	93.9	76.5	102.2	144.0
O00233	26S proteasome non-ATPase regulatory subunit 9 OS=Homo sapiens GN=PSMD9 PE=1 SV=3	44	12	93.9	96.3	97.9	99.0	77.6	92.8	94.4
O00244	Copper transport protein ATOX1 OS=Homo sapiens GN=ATOX1 PE=1 SV=1	63	6	123.8	93.7	93.1	101.1	74.8	80.8	91.2
O00257	E3 SUMO-protein ligase CBX4 OS=Homo sapiens GN=CBX4 PE=1 SV=3	29	18	102.3	65.5	65.5	73.5	100.8	133.1	147.2
O00264	Membrane-associated progesterone receptor component 1 OS=Homo sapiens GN=PGRMC1 PE=1 SV=3	50	14	71.5	102.9	156.0	175.4	187.4	79.1	37.6
O00267	Transcription elongation factor SPT5 OS=Homo sapiens GN=SUPT5H PE=1 SV=1	45	44	87.8	102.9	103.4	102.1	83.8	100.7	109.4
O00273	DNA fragmentation factor subunit alpha OS=Homo sapiens GN=DFFA PE=1 SV=1	48	19	96.2	97.2	106.2	124.1	100.8	118.5	110.2
O00291	Huntingtin-interacting protein 1 OS=Homo sapiens GN=HIP1 PE=1 SV=5	36	40	96.3	141.8	215.4	214.9	94.4	20.7	20.6
O00299	Chloride intracellular channel protein 1 OS=Homo sapiens GN=CLIC1 PE=1 SV=4	71	19	90.1	91.2	137.0	105.4	92.7	118.3	87.4
O00303	Eukaryotic translation initiation factor 3 subunit F OS=Homo sapiens GN=EIF3F PE=1 SV=1	54	18	98.1	72.0	72.9	86.9	85.1	104.1	135.8
O00308	NEDD4-like E3 ubiquitin-protein ligase WWP2 OS=Homo sapiens GN=WWP2 PE=1 SV=2	22	18	44.4	76.6	109.4	159.5	177.7	144.3	123.7
O00311	Cell division cycle 7-related protein kinase OS=Homo sapiens GN=CDC7 PE=1 SV=1	23	14	78.4	81.5	84.2	90.0	93.8	104.5	136.6
O00330	Pyruvate dehydrogenase protein X component, mitochondrial OS=Homo sapiens GN=PDHX PE=1 SV=3	50	26	275.1	185.7	90.8	28.0	4.9	8.7	5.6
O00410	Importin-5 OS=Homo sapiens GN=IPO5 PE=1 SV=4	50	47	118.8	108.2	97.7	96.5	72.5	95.9	86.5
O00411	DNA-directed RNA polymerase, mitochondrial OS=Homo sapiens GN=POLRMT PE=1 SV=2	42	38	236.5	224.1	111.7	30.9	7.2	8.2	7.7
O00422	Histone deacetylase complex subunit SAP18 OS=Homo sapiens GN=SAP18 PE=1 SV=1	75	19	43.7	30.3	29.5	41.3	108.7	163.6	245.6
O00425	Insulin-like growth factor 2 mRNA-binding protein 3 OS=Homo sapiens GN=IGF2BP3 PE=1 SV=2	62	45	53.4	40.8	46.8	72.4	131.0	160.1	177.5
O00429	Dynamin-1-like protein OS=Homo sapiens GN=DNM1L PE=1 SV=2	59	42	110.7	111.2	100.7	106.2	71.8	79.3	96.3
O00442	RNA 3'-terminal phosphate cyclase OS=Homo sapiens GN=RTCA PE=1 SV=1	55	17	87.6	78.8	72.2	72.6	91.3	114.1	138.0
O00462	Beta-mannosidase OS=Homo sapiens GN=MANBA PE=2 SV=3	25	19	92.8	95.2	176.8	254.3	158.6	48.2	22.3
O00463	TNF receptor-associated factor 5 OS=Homo sapiens GN=TRAF5 PE=1 SV=2	23	11	102.5	112.1	101.6	131.8	94.8	78.2	80.1
O00471	Exocyst complex component 5 OS=Homo sapiens GN=EXOC5 PE=1 SV=1	35	31	93.1	128.4	156.0	156.0	127.2	79.2	75.9
O00483	Cytochrome c oxidase subunit NDUFA4 OS=Homo sapiens GN=NDUFA4 PE=1 SV=1	42	6	251.9	197.6	76.8	25.4	6.2	6.8	8.0
O00487	26S proteasome non-ATPase regulatory subunit 14 OS=Homo sapiens GN=PSMD14 PE=1 SV=1	57	18	86.7	88.7	110.5	88.9	68.9	108.3	117.4
O00505	Importin subunit alpha-4 OS=Homo sapiens GN=KPNA3 PE=1 SV=2	26	13	168.8	101.3	66.3	122.4	57.4	74.7	114.3
O00541	Pescadillo homolog OS=Homo sapiens GN=PES1 PE=1 SV=1	44	28	103.5	67.9	60.4	73.3	95.7	120.3	193.8
O00560	Syntenin-1 OS=Homo sapiens GN=SDCBP PE=1 SV=1	70	12	94.1	98.4	157.4	207.1	140.8	107.7	66.5
O00566	U3 small nucleolar ribonucleoprotein protein MPP10 OS=Homo sapiens GN=MPHOSPH10 PE=1 SV=2	46	33	47.8	31.4	38.8	51.0	104.8	205.1	184.2
O00567	Nucleolar protein 56 OS=Homo sapiens GN=NOP56 PE=1 SV=4	62	39	83.8	69.4	73.9	84.3	111.2	132.0	137.6
O00571	ATP-dependent RNA helicase DDX3X OS=Homo sapiens GN=DDX3X PE=1 SV=3	65	55	63.0	64.3	71.9	80.5	136.7	167.7	159.4
O00584	Ribonuclease T2 OS=Homo sapiens GN=RNASET2 PE=1 SV=2	37	10	52.1	83.4	170.3	244.4	177.1	37.6	24.8
O00592	Podocalyxin OS=Homo sapiens GN=PODXL PE=1 SV=2	13	5	87.8	73.0	84.4	124.6	167.7	134.5	167.1
O00629	Importin subunit alpha-3 OS=Homo sapiens GN=KPNA4 PE=1 SV=1	30	15	56.1	87.5	134.3	99.4	111.9	154.1	112.2
O00743	Serine/threonine-protein phosphatase 6 catalytic subunit OS=Homo sapiens GN=PPP6C PE=1 SV=1	47	13	113.4	100.1	93.2	89.2	75.0	78.2	117.9
O00746	Nucleoside diphosphate kinase, mitochondrial OS=Homo sapiens GN=NME4 PE=1 SV=1	53	11	228.7	220.1	108.5	38.9	17.7	18.2	18.9
O00750	Phosphatidylinositol 4-phosphate 3-kinase C2 domain-containing subunit beta OS=Homo sapiens GN=PIK3C2B PE=1 SV=2	12	18	76.2	104.3	111.7	146.0	94.8	67.8	86.6
O00754	Lysosomal alpha-mannosidase OS=Homo sapiens GN=MAN2B1 PE=1 SV=3	30	27	56.5	93.3	191.7	201.7	181.0	54.8	36.1
O00764	Pyridoxal kinase OS=Homo sapiens GN=PDXK PE=1 SV=1	30	7	94.4	105.0	125.2	141.3	62.0	105.2	92.3
O00767	Acyl-CoA desaturase OS=Homo sapiens GN=SCD PE=1 SV=2	14	8	78.2	101.3	140.5	200.1	136.5	45.0	36.7
O14497	AT-rich interactive domain-containing protein 1A OS=Homo sapiens GN=ARID1A PE=1 SV=3	33	52	215.7	110.0	97.0	83.6	58.1	55.6	64.4
O14523	C2 domain-containing protein 2-like OS=Homo sapiens GN=C2CD2L PE=1 SV=3	52	25	89.5	86.4	129.7	179.8	152.6	67.2	40.6
O14526	F-BAR domain only protein 1 OS=Homo sapiens GN=FCHO1 PE=1 SV=2	21	16	136.9	114.6	105.5	158.1	140.5	90.3	101.3
O14530	Thioredoxin domain-containing protein 9 OS=Homo sapiens GN=TXNDC9 PE=1 SV=2	48	12	167.2	123.7	100.9	146.5	120.9	105.1	71.4
O14562	Ubiquitin domain-containing protein UBFD1 OS=Homo sapiens GN=UBFD1 PE=1 SV=2	48	13	118.6	99.9	107.8	95.1	89.8	78.9	94.8
O14578	Citron Rho-interacting kinase OS=Homo sapiens GN=CIT PE=1 SV=2	52	107	71.4	89.9	105.5	85.2	110.7	119.7	133.1
O14579	Coatomer subunit epsilon OS=Homo sapiens GN=COPE PE=1 SV=3	58	18	63.1	100.6	145.4	125.2	91.1	99.8	95.0
O14617	AP-3 complex subunit delta-1 OS=Homo sapiens GN=AP3D1 PE=1 SV=1	37	35	67.9	81.9	78.4	98.4	100.5	105.9	172.2
O14618	Copper chaperone for superoxide dismutase OS=Homo sapiens GN=CCS PE=1 SV=1	40	10	103.1	102.0	128.9	138.9	96.6	86.7	76.1
O14639	Actin-binding LIM protein 1 OS=Homo sapiens GN=ABLIM1 PE=1 SV=3	61	41	87.9	123.6	198.0	183.4	102.6	33.8	31.7
O14641	Segment polarity protein dishevelled homolog DVL-2 OS=Homo sapiens GN=DVL2 PE=1 SV=1	30	17	117.5	117.1	117.7	101.1	84.5	89.7	100.2
O14646	Chromodomain-helicase-DNA-binding protein 1 OS=Homo sapiens GN=CHD1 PE=1 SV=2	40	70	92.8	79.9	77.8	87.7	78.5	99.1	137.1
O14653	Golgi SNAP receptor complex member 2 OS=Homo sapiens GN=GOSR2 PE=1 SV=2	53	10	91.6	87.0	126.7	196.4	141.9	74.1	42.4
O14656	Torsin-1A OS=Homo sapiens GN=TOR1A PE=1 SV=1	28	11	60.2	87.9	168.9	198.6	173.1	86.1	43.5
O14662	Syntaxin-16 OS=Homo sapiens GN=STX16 PE=1 SV=3	39	14	59.6	69.0	95.3	132.4	132.5	135.7	100.6
O14672	Disintegrin and metalloproteinase domain-containing protein 10 OS=Homo sapiens GN=ADAM10 PE=1 SV=1	50	37	67.2	95.5	153.0	180.0	164.8	80.5	36.5
O14681	Etoposide-induced protein 2.4 homolog OS=Homo sapiens GN=EI24 PE=1 SV=4	16	7	87.1	97.9	136.8	193.2	161.1	80.5	38.2
O14683	Tumor protein p53-inducible protein 11 OS=Homo sapiens GN=TP53I11 PE=1 SV=2	24	7	69.7	95.2	152.8	206.7	176.8	77.1	31.6
O14733	Dual specificity mitogen-activated protein kinase kinase 7 OS=Homo sapiens GN=MAP2K7 PE=1 SV=2	42	14	93.4	115.6	115.2	100.0	98.0	92.7	110.3
O14734	Acyl-coenzyme A thioesterase 8 OS=Homo sapiens GN=ACOT8 PE=1 SV=1	40	14	73.3	112.7	161.4	192.8	134.9	30.7	22.5
O14744	Protein arginine N-methyltransferase 5 OS=Homo sapiens GN=PRMT5 PE=1 SV=4	39	29	97.4	80.5	75.9	73.7	80.9	100.9	149.8
O14745	Na(+)/H(+) exchange regulatory cofactor NHE-RF1 OS=Homo sapiens GN=SLC9A3R1 PE=1 SV=4	73	34	98.5	106.0	120.8	130.7	98.8	71.5	67.7
O14757	Serine/threonine-protein kinase Chk1 OS=Homo sapiens GN=CHEK1 PE=1 SV=2	37	20	86.9	83.9	97.0	88.8	119.0	133.8	99.6
O14763	Tumor necrosis factor receptor superfamily member 10B OS=Homo sapiens GN=TNFRSF10B PE=1 SV=2	20	7	58.2	96.3	150.7	209.6	143.9	72.9	37.7
O14773	Tripeptidyl-peptidase 1 OS=Homo sapiens GN=TPP1 PE=1 SV=2	15	6	34.3	80.4	277.4	261.2	213.7	49.0	28.1
O14776	Transcription elongation regulator 1 OS=Homo sapiens GN=TCERG1 PE=1 SV=2	42	63	53.3	56.6	60.8	79.6	152.8	182.7	168.6
O14777	Kinetochore protein NDC80 homolog OS=Homo sapiens GN=NDC80 PE=1 SV=1	51	31	125.0	91.0	83.5	85.1	106.9	121.7	162.0
O14802	DNA-directed RNA polymerase III subunit RPC1 OS=Homo sapiens GN=POLR3A PE=1 SV=2	35	43	63.6	79.0	72.5	84.5	101.1	122.5	194.1
O14818	Proteasome subunit alpha type-7 OS=Homo sapiens GN=PSMA7 PE=1 SV=1	74	22	73.4	77.2	95.0	79.5	77.3	132.3	167.6
O14828	Secretory carrier-associated membrane protein 3 OS=Homo sapiens GN=SCAMP3 PE=1 SV=3	48	20	51.3	72.0	92.2	118.7	148.5	112.8	133.0
O14832	Phytanoyl-CoA dioxygenase, peroxisomal OS=Homo sapiens GN=PHYH PE=1 SV=1	35	15	80.6	108.3	181.1	228.5	138.7	53.2	32.2
O14893	Gem-associated protein 2 OS=Homo sapiens GN=GEMIN2 PE=1 SV=1	29	10	64.6	56.6	62.8	61.8	116.4	148.6	223.5
O14920	Inhibitor of nuclear factor kappa-B kinase subunit beta OS=Homo sapiens GN=IKBKB PE=1 SV=1	32	21	122.5	124.4	122.1	101.4	77.8	90.5	95.3
O14929	Histone acetyltransferase type B catalytic subunit OS=Homo sapiens GN=HAT1 PE=1 SV=1	42	17	110.2	91.3	90.4	95.0	69.8	91.9	105.8
O14933	Ubiquitin/ISG15-conjugating enzyme E2 L6 OS=Homo sapiens GN=UBE2L6 PE=1 SV=4	32	5	80.9	110.0	131.9	142.3	106.0	92.6	91.0
O14949	Cytochrome b-c1 complex subunit 8 OS=Homo sapiens GN=UQCRQ PE=1 SV=4	48	6	211.1	241.7	119.4	37.3	8.4	6.7	7.7
O14950	Myosin regulatory light chain 12B OS=Homo sapiens GN=MYL12B PE=1 SV=2	56	11	112.3	90.9	86.0	101.8	50.9	46.2	136.0
O14964	Hepatocyte growth factor-regulated tyrosine kinase substrate OS=Homo sapiens GN=HGS PE=1 SV=1	32	28	83.8	108.2	142.1	145.2	101.0	100.4	86.9
O14965	Aurora kinase A OS=Homo sapiens GN=AURKA PE=1 SV=2	55	20	92.3	98.4	81.6	79.4	74.1	67.9	76.3
O14966	Ras-related protein Rab-7L1 OS=Homo sapiens GN=RAB29 PE=1 SV=1	66	11	100.6	112.8	137.2	145.5	133.4	62.8	39.8
O14967	Calmegin OS=Homo sapiens GN=CLGN PE=1 SV=1	22	12	64.2	96.2	175.4	200.3	178.2	81.2	31.5
O14972	Down syndrome critical region protein 3 OS=Homo sapiens GN=DSCR3 PE=2 SV=1	24	7	84.1	121.4	144.5	199.4	126.7	120.7	115.5
O14974	Protein phosphatase 1 regulatory subunit 12A OS=Homo sapiens GN=PPP1R12A PE=1 SV=1	48	61	94.2	94.0	111.1	123.7	76.0	78.1	110.8
O14975	Very long-chain acyl-CoA synthetase OS=Homo sapiens GN=SLC27A2 PE=1 SV=2	23	13	77.7	91.6	160.3	159.9	205.1	83.0	41.4
O14976	Cyclin-G-associated kinase OS=Homo sapiens GN=GAK PE=1 SV=2	36	42	104.0	118.6	115.6	125.3	81.9	76.2	94.2
O14979	Heterogeneous nuclear ribonucleoprotein D-like OS=Homo sapiens GN=HNRNPDL PE=1 SV=3	60	32	25.6	25.8	43.7	48.0	157.6	273.6	178.2
O14980	Exportin-1 OS=Homo sapiens GN=XPO1 PE=1 SV=1	35	34	109.4	99.2	104.1	103.5	79.0	117.4	103.3
O15014	Zinc finger protein 609 OS=Homo sapiens GN=ZNF609 PE=1 SV=2	26	27	88.4	93.4	99.5	98.7	124.8	90.0	109.0
O15020	Spectrin beta chain, non-erythrocytic 2 OS=Homo sapiens GN=SPTBN2 PE=1 SV=3	44	100	99.3	117.9	144.3	157.4	102.9	60.7	68.5
O15027	Protein transport protein Sec16A OS=Homo sapiens GN=SEC16A PE=1 SV=3	36	53	103.9	113.5	134.0	124.1	85.7	74.9	98.5
O15042	U2 snRNP-associated SURP motif-containing protein OS=Homo sapiens GN=U2SURP PE=1 SV=2	53	57	39.6	45.0	46.0	60.7	123.7	203.6	211.3
O15056	Synaptojanin-2 OS=Homo sapiens GN=SYNJ2 PE=1 SV=3	17	21	97.8	80.4	68.7	75.6	77.3	94.7	155.8
O15067	Phosphoribosylformylglycinamidine synthase OS=Homo sapiens GN=PFAS PE=1 SV=4	46	50	100.7	97.2	101.0	111.8	83.4	101.9	98.7
O15078	Centrosomal protein of 290 kDa OS=Homo sapiens GN=CEP290 PE=1 SV=2	35	88	100.9	84.9	79.8	82.7	97.0	105.8	160.7
O15084	Serine/threonine-protein phosphatase 6 regulatory ankyrin repeat subunit A OS=Homo sapiens GN=ANKRD28 PE=1 SV=5	26	26	112.1	89.4	95.1	87.9	72.7	91.3	131.7
O15111	Inhibitor of nuclear factor kappa-B kinase subunit alpha OS=Homo sapiens GN=CHUK PE=1 SV=2	34	26	103.9	120.7	96.2	98.4	61.6	78.6	80.4
O15117	FYN-binding protein OS=Homo sapiens GN=FYB PE=1 SV=2	61	45	76.6	68.1	77.1	103.4	123.6	115.2	133.3
O15118	Niemann-Pick C1 protein OS=Homo sapiens GN=NPC1 PE=1 SV=2	9	13	62.8	88.2	147.3	203.7	178.3	64.4	43.4
O15126	Secretory carrier-associated membrane protein 1 OS=Homo sapiens GN=SCAMP1 PE=1 SV=2	40	13	46.7	59.6	89.6	123.5	148.7	114.5	137.2
O15127	Secretory carrier-associated membrane protein 2 OS=Homo sapiens GN=SCAMP2 PE=1 SV=2	20	11	37.3	56.3	113.6	124.5	177.4	147.9	121.5
O15143	Actin-related protein 2/3 complex subunit 1B OS=Homo sapiens GN=ARPC1B PE=1 SV=3	42	19	96.8	92.0	87.4	87.3	99.4	83.7	109.3
O15144	Actin-related protein 2/3 complex subunit 2 OS=Homo sapiens GN=ARPC2 PE=1 SV=1	46	20	104.0	104.5	100.1	117.5	75.0	87.8	108.1
O15145	Actin-related protein 2/3 complex subunit 3 OS=Homo sapiens GN=ARPC3 PE=1 SV=3	46	9	94.2	87.9	101.9	119.0	90.3	93.1	110.0
O15160	DNA-directed RNA polymerases I and III subunit RPAC1 OS=Homo sapiens GN=POLR1C PE=1 SV=1	43	14	96.2	97.6	104.7	104.5	83.7	95.8	117.3
O15162	Phospholipid scramblase 1 OS=Homo sapiens GN=PLSCR1 PE=1 SV=1	27	9	81.9	134.7	162.4	211.1	145.6	59.6	44.1
O15182	Centrin-3 OS=Homo sapiens GN=CETN3 PE=1 SV=2	35	10	111.4	109.1	111.1	102.2	87.3	68.6	85.3
O15212	Prefoldin subunit 6 OS=Homo sapiens GN=PFDN6 PE=1 SV=1	74	18	81.2	79.1	115.0	111.8	107.5	126.4	97.3
O15213	WD repeat-containing protein 46 OS=Homo sapiens GN=WDR46 PE=1 SV=3	36	21	67.3	44.1	47.7	65.2	116.1	150.7	169.8
O15226	NF-kappa-B-repressing factor OS=Homo sapiens GN=NKRF PE=1 SV=2	50	38	60.7	38.7	39.2	51.8	114.0	144.9	198.9
O15228	Dihydroxyacetone phosphate acyltransferase OS=Homo sapiens GN=GNPAT PE=1 SV=1	38	26	79.2	109.2	184.3	201.7	140.6	31.7	16.0
O15234	Protein CASC3 OS=Homo sapiens GN=CASC3 PE=1 SV=2	32	19	34.6	50.9	64.5	73.8	140.6	206.3	172.9
O15254	Peroxisomal acyl-coenzyme A oxidase 3 OS=Homo sapiens GN=ACOX3 PE=1 SV=2	34	22	62.9	118.6	197.3	242.6	130.4	26.8	12.0
O15258	Protein RER1 OS=Homo sapiens GN=RER1 PE=1 SV=1	30	9	45.6	117.3	130.6	172.7	161.7	95.2	48.7
O15269	Serine palmitoyltransferase 1 OS=Homo sapiens GN=SPTLC1 PE=1 SV=1	45	27	68.4	91.1	146.0	177.8	164.9	83.1	39.1
O15270	Serine palmitoyltransferase 2 OS=Homo sapiens GN=SPTLC2 PE=1 SV=1	53	28	65.2	84.0	184.8	168.6	178.7	112.9	41.7
O15294	UDP-N-acetylglucosamine--peptide N-acetylglucosaminyltransferase 110 kDa subunit OS=Homo sapiens GN=OGT PE=1 SV=3	32	29	122.9	97.8	94.9	109.0	91.7	88.1	102.6
O15320	cTAGE family member 5 OS=Homo sapiens GN=CTAGE5 PE=1 SV=4	51	44	73.0	93.7	144.6	207.7	174.0	73.6	51.0
O15321	Transmembrane 9 superfamily member 1 OS=Homo sapiens GN=TM9SF1 PE=2 SV=2	23	14	46.3	108.4	184.1	199.0	163.1	75.4	50.8
O15347	High mobility group protein B3 OS=Homo sapiens GN=HMGB3 PE=1 SV=4	61	20	186.2	105.9	82.9	70.9	65.1	60.0	66.6
O15355	Protein phosphatase 1G OS=Homo sapiens GN=PPM1G PE=1 SV=1	56	32	87.8	109.4	96.5	110.5	85.3	97.7	103.8
O15371	Eukaryotic translation initiation factor 3 subunit D OS=Homo sapiens GN=EIF3D PE=1 SV=1	67	33	71.6	77.6	77.9	76.0	117.9	125.2	142.5
O15372	Eukaryotic translation initiation factor 3 subunit H OS=Homo sapiens GN=EIF3H PE=1 SV=1	61	26	91.9	65.4	65.5	74.3	88.8	117.8	147.5
O15379	Histone deacetylase 3 OS=Homo sapiens GN=HDAC3 PE=1 SV=2	23	8	131.4	83.6	69.1	92.5	88.1	116.0	171.4
O15382	Branched-chain-amino-acid aminotransferase, mitochondrial OS=Homo sapiens GN=BCAT2 PE=1 SV=2	39	15	235.8	236.5	104.1	30.9	6.0	5.7	5.4
O15397	Importin-8 OS=Homo sapiens GN=IPO8 PE=1 SV=2	20	18	77.0	111.4	91.0	100.2	77.3	98.0	106.9
O15400	Syntaxin-7 OS=Homo sapiens GN=STX7 PE=1 SV=4	57	16	43.3	67.6	100.2	156.6	167.6	114.8	107.4
O15439	Multidrug resistance-associated protein 4 OS=Homo sapiens GN=ABCC4 PE=1 SV=3	20	27	101.0	114.4	188.1	206.7	117.7	33.2	21.3
O15446	DNA-directed RNA polymerase I subunit RPA34 OS=Homo sapiens GN=CD3EAP PE=1 SV=1	68	23	101.0	76.3	78.4	83.7	108.0	116.9	130.0
O15498	Synaptobrevin homolog YKT6 OS=Homo sapiens GN=YKT6 PE=1 SV=1	53	12	124.8	117.1	115.4	134.9	76.3	70.1	85.7
O15504	Nucleoporin-like protein 2 OS=Homo sapiens GN=NUPL2 PE=1 SV=1	27	9	85.5	62.2	69.8	93.3	157.9	113.3	142.1
O15511	Actin-related protein 2/3 complex subunit 5 OS=Homo sapiens GN=ARPC5 PE=1 SV=3	85	14	110.8	91.0	86.7	100.0	80.7	79.9	115.2
O15514	DNA-directed RNA polymerase II subunit RPB4 OS=Homo sapiens GN=POLR2D PE=1 SV=1	34	5	112.7	67.3	69.8	100.9	55.6	80.5	161.2
O15530	3-phosphoinositide-dependent protein kinase 1 OS=Homo sapiens GN=PDPK1 PE=1 SV=1	46	19	94.9	99.9	129.5	121.0	97.7	98.8	96.8
O15533	Tapasin OS=Homo sapiens GN=TAPBP PE=1 SV=1	21	7	58.5	85.4	188.3	163.8	169.5	102.2	41.5
O43143	Pre-mRNA-splicing factor ATP-dependent RNA helicase DHX15 OS=Homo sapiens GN=DHX15 PE=1 SV=2	57	61	42.5	39.2	52.1	50.0	110.5	204.6	184.9
O43148	mRNA cap guanine-N7 methyltransferase OS=Homo sapiens GN=RNMT PE=1 SV=1	55	27	88.7	86.9	89.3	97.2	101.9	105.3	153.8
O43149	Zinc finger ZZ-type and EF-hand domain-containing protein 1 OS=Homo sapiens GN=ZZEF1 PE=1 SV=6	21	52	101.5	95.5	94.2	92.9	72.2	83.5	165.0
O43156	TELO2-interacting protein 1 homolog OS=Homo sapiens GN=TTI1 PE=1 SV=3	20	18	108.3	95.1	83.7	99.0	113.1	108.6	95.3
O43166	Signal-induced proliferation-associated 1-like protein 1 OS=Homo sapiens GN=SIPA1L1 PE=1 SV=4	40	70	103.0	121.6	150.2	139.9	90.5	45.0	49.2
O43172	U4/U6 small nuclear ribonucleoprotein Prp4 OS=Homo sapiens GN=PRPF4 PE=1 SV=2	63	33	43.7	43.0	44.8	65.1	109.0	166.9	184.5
O43175	D-3-phosphoglycerate dehydrogenase OS=Homo sapiens GN=PHGDH PE=1 SV=4	59	31	151.0	100.7	96.1	96.2	64.4	66.8	68.7
O43237	Cytoplasmic dynein 1 light intermediate chain 2 OS=Homo sapiens GN=DYNC1LI2 PE=1 SV=1	33	20	139.3	109.3	103.8	110.9	88.5	66.4	107.6
O43242	26S proteasome non-ATPase regulatory subunit 3 OS=Homo sapiens GN=PSMD3 PE=1 SV=2	67	42	88.4	99.7	98.4	88.3	69.4	109.8	125.0
O43251	RNA binding protein fox-1 homolog 2 OS=Homo sapiens GN=RBFOX2 PE=1 SV=3	17	5	45.4	40.8	51.1	77.4	133.7	159.4	186.4
O43252	Bifunctional 3'-phosphoadenosine 5'-phosphosulfate synthase 1 OS=Homo sapiens GN=PAPSS1 PE=1 SV=2	39	23	109.1	102.4	94.6	100.3	75.1	105.9	107.8
O43264	Centromere/kinetochore protein zw10 homolog OS=Homo sapiens GN=ZW10 PE=1 SV=3	52	43	73.6	94.2	132.9	175.6	153.2	82.6	56.7
O43278	Kunitz-type protease inhibitor 1 OS=Homo sapiens GN=SPINT1 PE=1 SV=2	30	17	111.8	105.5	150.9	162.8	153.1	86.8	92.4
O43290	U4/U6.U5 tri-snRNP-associated protein 1 OS=Homo sapiens GN=SART1 PE=1 SV=1	71	74	34.3	39.0	45.8	71.1	151.4	193.1	186.2
O43303	Centriolar coiled-coil protein of 110 kDa OS=Homo sapiens GN=CCP110 PE=1 SV=3	39	32	86.6	79.9	69.7	77.5	94.2	114.2	169.1
O43314	Inositol hexakisphosphate and diphosphoinositol-pentakisphosphate kinase 2 OS=Homo sapiens GN=PPIP5K2 PE=1 SV=3	33	38	84.2	96.1	100.5	91.0	103.6	119.0	141.2
O43318	Mitogen-activated protein kinase kinase kinase 7 OS=Homo sapiens GN=MAP3K7 PE=1 SV=1	28	12	98.5	91.4	98.0	98.0	54.2	70.9	120.7
O43324	Eukaryotic translation elongation factor 1 epsilon-1 OS=Homo sapiens GN=EEF1E1 PE=1 SV=1	53	11	68.5	77.1	56.6	79.0	57.5	86.5	197.3
O43379	WD repeat-containing protein 62 OS=Homo sapiens GN=WDR62 PE=1 SV=4	25	32	180.9	111.2	94.9	105.5	75.6	74.2	127.6
O43390	Heterogeneous nuclear ribonucleoprotein R OS=Homo sapiens GN=HNRNPR PE=1 SV=1	56	48	48.8	30.6	37.1	46.8	120.7	202.9	198.9
O43395	U4/U6 small nuclear ribonucleoprotein Prp3 OS=Homo sapiens GN=PRPF3 PE=1 SV=2	51	43	57.6	51.1	45.4	61.9	119.1	141.9	177.4
O43396	Thioredoxin-like protein 1 OS=Homo sapiens GN=TXNL1 PE=1 SV=3	70	19	95.8	100.3	92.8	98.1	88.4	114.2	91.7
O43399	Tumor protein D54 OS=Homo sapiens GN=TPD52L2 PE=1 SV=2	83	21	136.3	87.9	92.8	121.8	85.1	70.7	69.4
O43402	ER membrane protein complex subunit 8 OS=Homo sapiens GN=EMC8 PE=1 SV=1	54	12	88.0	81.5	133.2	182.7	186.6	66.2	27.1
O43414	ERI1 exoribonuclease 3 OS=Homo sapiens GN=ERI3 PE=1 SV=2	22	6	100.4	71.6	56.6	67.4	93.0	119.2	168.8
O43426	Synaptojanin-1 OS=Homo sapiens GN=SYNJ1 PE=1 SV=2	29	36	52.8	63.4	85.1	90.7	95.8	121.9	172.1
O43427	Acidic fibroblast growth factor intracellular-binding protein OS=Homo sapiens GN=FIBP PE=1 SV=3	31	11	70.1	107.5	136.8	137.3	101.6	97.9	88.9
O43432	Eukaryotic translation initiation factor 4 gamma 3 OS=Homo sapiens GN=EIF4G3 PE=1 SV=2	39	76	59.4	53.6	53.2	79.9	137.5	156.5	158.7
O43447	Peptidyl-prolyl cis-trans isomerase H OS=Homo sapiens GN=PPIH PE=1 SV=1	79	18	73.5	74.9	76.7	79.0	102.0	154.6	146.8
O43464	Serine protease HTRA2, mitochondrial OS=Homo sapiens GN=HTRA2 PE=1 SV=2	45	17	187.9	237.1	133.3	40.2	13.0	11.2	7.3
O43488	Aflatoxin B1 aldehyde reductase member 2 OS=Homo sapiens GN=AKR7A2 PE=1 SV=3	42	16	195.5	156.8	93.4	66.0	44.5	50.4	56.8
O43491	Band 4.1-like protein 2 OS=Homo sapiens GN=EPB41L2 PE=1 SV=1	65	76	71.1	107.5	170.8	196.1	144.0	44.1	26.6
O43493	Trans-Golgi network integral membrane protein 2 OS=Homo sapiens GN=TGOLN2 PE=1 SV=2	58	35	68.3	84.2	133.7	171.3	148.2	54.0	73.6
O43516	WAS/WASL-interacting protein family member 1 OS=Homo sapiens GN=WIPF1 PE=1 SV=3	58	16	58.4	68.2	109.1	118.1	163.2	140.9	142.6
O43566	Regulator of G-protein signaling 14 OS=Homo sapiens GN=RGS14 PE=1 SV=4	48	20	105.7	92.2	92.1	101.9	90.3	78.5	110.8
O43583	Density-regulated protein OS=Homo sapiens GN=DENR PE=1 SV=2	55	12	83.0	78.6	80.0	90.3	115.4	119.3	135.7
O43592	Exportin-T OS=Homo sapiens GN=XPOT PE=1 SV=2	24	19	86.0	121.9	103.7	112.5	70.7	93.5	114.1
O43598	2'-deoxynucleoside 5'-phosphate N-hydrolase 1 OS=Homo sapiens GN=DNPH1 PE=1 SV=1	41	6	103.1	104.1	127.7	158.5	123.5	170.6	115.7
O43615	Mitochondrial import inner membrane translocase subunit TIM44 OS=Homo sapiens GN=TIMM44 PE=1 SV=2	56	42	247.6	206.8	105.6	37.9	8.4	9.1	7.7
O43617	Trafficking protein particle complex subunit 3 OS=Homo sapiens GN=TRAPPC3 PE=1 SV=1	38	10	106.7	101.9	107.4	120.1	77.9	92.0	101.0
O43633	Charged multivesicular body protein 2a OS=Homo sapiens GN=CHMP2A PE=1 SV=1	36	15	85.1	86.9	98.2	107.3	119.3	106.4	111.0
O43639	Cytoplasmic protein NCK2 OS=Homo sapiens GN=NCK2 PE=1 SV=2	44	17	104.1	91.0	128.1	125.8	103.9	70.9	70.6
O43660	Pleiotropic regulator 1 OS=Homo sapiens GN=PLRG1 PE=1 SV=1	67	32	32.9	34.4	36.2	57.0	138.0	182.9	202.1
O43663	Protein regulator of cytokinesis 1 OS=Homo sapiens GN=PRC1 PE=1 SV=2	49	26	98.0	81.5	87.2	59.5	71.0	89.4	76.9
O43665	Regulator of G-protein signaling 10 OS=Homo sapiens GN=RGS10 PE=1 SV=2	41	8	110.5	94.5	124.0	122.2	95.5	112.6	86.2
O43670	BUB3-interacting and GLEBS motif-containing protein ZNF207 OS=Homo sapiens GN=ZNF207 PE=1 SV=1	19	11	29.6	36.7	49.0	56.1	160.3	262.7	175.5
O43681	ATPase ASNA1 OS=Homo sapiens GN=ASNA1 PE=1 SV=2	64	15	74.2	114.8	153.9	157.6	138.9	92.3	50.1
O43683	Mitotic checkpoint serine/threonine-protein kinase BUB1 OS=Homo sapiens GN=BUB1 PE=1 SV=1	26	25	93.3	80.8	85.2	94.0	71.5	88.8	102.9
O43684	Mitotic checkpoint protein BUB3 OS=Homo sapiens GN=BUB3 PE=1 SV=1	56	21	69.9	56.7	55.1	70.1	121.4	161.1	163.9
O43707	Alpha-actinin-4 OS=Homo sapiens GN=ACTN4 PE=1 SV=2	67	71	85.6	143.7	171.9	122.3	90.2	67.6	60.3
O43709	Probable 18S rRNA (guanine-N(7))-methyltransferase OS=Homo sapiens GN=WBSCR22 PE=1 SV=2	32	8	43.3	67.2	76.7	74.4	101.8	139.9	163.0
O43719	HIV Tat-specific factor 1 OS=Homo sapiens GN=HTATSF1 PE=1 SV=1	45	44	99.3	84.0	66.2	96.1	71.5	79.6	151.6
O43736	Integral membrane protein 2A OS=Homo sapiens GN=ITM2A PE=1 SV=2	46	16	60.6	83.6	147.5	191.4	180.4	82.0	60.8
O43747	AP-1 complex subunit gamma-1 OS=Homo sapiens GN=AP1G1 PE=1 SV=5	36	31	63.1	77.5	91.7	100.5	111.7	108.7	125.8
O43752	Syntaxin-6 OS=Homo sapiens GN=STX6 PE=1 SV=1	48	15	54.3	69.3	94.0	155.7	165.8	105.2	126.8
O43765	Small glutamine-rich tetratricopeptide repeat-containing protein alpha OS=Homo sapiens GN=SGTA PE=1 SV=1	42	17	96.8	98.9	123.9	119.2	90.9	113.4	80.8
O43768	Alpha-endosulfine OS=Homo sapiens GN=ENSA PE=1 SV=1	90	16	101.9	91.1	94.7	104.6	80.7	87.0	98.9
O43772	Mitochondrial carnitine/acylcarnitine carrier protein OS=Homo sapiens GN=SLC25A20 PE=1 SV=1	52	17	235.3	218.3	97.9	34.0	6.6	5.6	6.8
O43776	Asparagine--tRNA ligase, cytoplasmic OS=Homo sapiens GN=NARS PE=1 SV=1	51	37	69.1	78.3	67.6	70.3	95.6	122.6	170.6
O43795	Unconventional myosin-Ib OS=Homo sapiens GN=MYO1B PE=1 SV=3	50	63	76.6	120.7	196.2	192.0	141.7	46.8	26.3
O43809	Cleavage and polyadenylation specificity factor subunit 5 OS=Homo sapiens GN=NUDT21 PE=1 SV=1	45	16	39.0	36.9	46.1	66.1	134.8	221.0	199.5
O43813	LanC-like protein 1 OS=Homo sapiens GN=LANCL1 PE=1 SV=1	34	15	96.8	109.5	104.3	110.6	86.0	104.8	103.0
O43815	Striatin OS=Homo sapiens GN=STRN PE=1 SV=4	48	29	101.4	86.4	117.2	177.0	133.1	62.5	48.2
O43818	U3 small nucleolar RNA-interacting protein 2 OS=Homo sapiens GN=RRP9 PE=1 SV=1	40	21	66.9	57.7	57.2	73.5	110.9	136.5	179.6
O43819	Protein SCO2 homolog, mitochondrial OS=Homo sapiens GN=SCO2 PE=1 SV=3	32	7	227.2	226.5	127.3	41.1	6.4	3.8	5.1
O43823	A-kinase anchor protein 8 OS=Homo sapiens GN=AKAP8 PE=1 SV=1	41	26	60.3	62.3	67.5	80.1	115.1	149.6	167.0
O43847	Nardilysin OS=Homo sapiens GN=NRD1 PE=1 SV=2	28	33	94.9	109.4	98.8	103.1	83.3	102.3	101.2
O43852	Calumenin OS=Homo sapiens GN=CALU PE=1 SV=2	44	19	63.8	118.3	164.1	191.3	172.4	61.2	26.5
O43861	Probable phospholipid-transporting ATPase IIB OS=Homo sapiens GN=ATP9B PE=2 SV=4	28	28	53.6	70.6	103.8	143.6	159.8	149.8	141.2
O43865	Adenosylhomocysteinase 2 OS=Homo sapiens GN=AHCYL1 PE=1 SV=2	46	28	116.6	111.4	89.3	122.4	72.7	64.8	95.3
O43909	Exostosin-like 3 OS=Homo sapiens GN=EXTL3 PE=1 SV=1	24	18	80.8	101.6	156.6	171.5	115.8	71.6	59.7
O43933	Peroxisome biogenesis factor 1 OS=Homo sapiens GN=PEX1 PE=1 SV=1	23	35	55.1	115.3	224.5	199.5	135.4	52.1	33.8
O60216	Double-strand-break repair protein rad21 homolog OS=Homo sapiens GN=RAD21 PE=1 SV=2	34	20	178.6	87.6	74.7	77.6	75.5	55.6	89.1
O60231	Putative pre-mRNA-splicing factor ATP-dependent RNA helicase DHX16 OS=Homo sapiens GN=DHX16 PE=1 SV=2	49	56	47.2	53.5	54.0	73.3	107.8	143.2	195.2
O60234	Glia maturation factor gamma OS=Homo sapiens GN=GMFG PE=1 SV=1	73	13	135.1	107.9	120.4	109.6	79.9	90.4	74.6
O60244	Mediator of RNA polymerase II transcription subunit 14 OS=Homo sapiens GN=MED14 PE=1 SV=2	27	36	48.5	55.7	62.1	85.6	143.5	207.7	160.5
O60256	Phosphoribosyl pyrophosphate synthase-associated protein 2 OS=Homo sapiens GN=PRPSAP2 PE=1 SV=1	52	19	75.6	110.7	105.7	118.8	84.8	112.1	111.3
O60264	SWI/SNF-related matrix-associated actin-dependent regulator of chromatin subfamily A member 5 OS=Homo sapiens GN=SMARCA5 PE=1 SV=1	46	55	213.9	108.4	86.9	64.4	52.8	45.2	53.9
O60271	C-Jun-amino-terminal kinase-interacting protein 4 OS=Homo sapiens GN=SPAG9 PE=1 SV=4	38	47	105.7	99.5	90.7	110.8	76.7	79.3	91.2
O60287	Nucleolar pre-ribosomal-associated protein 1 OS=Homo sapiens GN=URB1 PE=1 SV=4	15	29	103.1	57.3	57.3	60.8	104.7	127.9	216.2
O60293	Zinc finger C3H1 domain-containing protein OS=Homo sapiens GN=ZFC3H1 PE=1 SV=3	32	56	66.1	46.6	50.9	72.7	133.4	155.2	225.0
O60306	Intron-binding protein aquarius OS=Homo sapiens GN=AQR PE=1 SV=4	39	58	44.6	46.8	44.7	50.9	119.8	143.3	207.6
O60307	Microtubule-associated serine/threonine-protein kinase 3 OS=Homo sapiens GN=MAST3 PE=1 SV=2	28	29	46.4	47.7	47.4	71.5	110.2	166.3	199.7
O60313	Dynamin-like 120 kDa protein, mitochondrial OS=Homo sapiens GN=OPA1 PE=1 SV=3	54	59	238.3	200.0	118.1	44.1	15.1	10.7	9.1
O60333	Kinesin-like protein KIF1B OS=Homo sapiens GN=KIF1B PE=1 SV=5	23	35	145.2	105.5	96.0	114.8	129.3	106.2	158.7
O60341	Lysine-specific histone demethylase 1A OS=Homo sapiens GN=KDM1A PE=1 SV=2	59	37	121.0	86.3	77.0	90.1	77.9	92.3	127.6
O60343	TBC1 domain family member 4 OS=Homo sapiens GN=TBC1D4 PE=1 SV=2	26	33	86.1	91.9	89.1	107.2	65.7	92.6	120.0
O60427	Fatty acid desaturase 1 OS=Homo sapiens GN=FADS1 PE=1 SV=3	30	14	54.2	83.9	197.1	154.6	196.7	119.3	37.2
O60476	Mannosyl-oligosaccharide 1,2-alpha-mannosidase IB OS=Homo sapiens GN=MAN1A2 PE=1 SV=1	33	21	50.0	106.3	162.2	188.5	130.4	98.6	62.9
O60488	Long-chain-fatty-acid--CoA ligase 4 OS=Homo sapiens GN=ACSL4 PE=1 SV=2	51	36	160.1	180.7	138.3	97.8	65.2	35.6	23.4
O60493	Sorting nexin-3 OS=Homo sapiens GN=SNX3 PE=1 SV=3	80	13	70.8	100.1	126.0	135.5	113.8	94.1	80.2
O60496	Docking protein 2 OS=Homo sapiens GN=DOK2 PE=1 SV=2	40	16	78.3	114.1	133.1	127.2	108.4	85.4	91.1
O60499	Syntaxin-10 OS=Homo sapiens GN=STX10 PE=1 SV=1	39	7	35.8	66.6	97.5	126.2	167.7	118.1	126.4
O60502	Protein O-GlcNAcase OS=Homo sapiens GN=MGEA5 PE=1 SV=2	22	17	135.8	107.0	102.1	107.0	98.0	100.7	112.9
O60506	Heterogeneous nuclear ribonucleoprotein Q OS=Homo sapiens GN=SYNCRIP PE=1 SV=2	65	57	44.3	38.4	40.5	62.8	130.6	158.8	208.6
O60508	Pre-mRNA-processing factor 17 OS=Homo sapiens GN=CDC40 PE=1 SV=1	49	24	48.9	43.8	51.5	60.9	124.4	158.4	223.3
O60518	Ran-binding protein 6 OS=Homo sapiens GN=RANBP6 PE=1 SV=2	17	15	136.5	141.8	137.2	87.9	80.3	80.5	80.1
O60524	Nuclear export mediator factor NEMF OS=Homo sapiens GN=NEMF PE=1 SV=4	35	37	85.3	84.6	97.8	102.5	99.9	84.8	147.4
O60547	GDP-mannose 4,6 dehydratase OS=Homo sapiens GN=GMDS PE=1 SV=1	58	21	106.5	118.5	104.2	102.4	76.0	83.5	94.0
O60563	Cyclin-T1 OS=Homo sapiens GN=CCNT1 PE=1 SV=1	33	23	92.4	70.6	72.3	96.3	91.7	86.8	133.6
O60566	Mitotic checkpoint serine/threonine-protein kinase BUB1 beta OS=Homo sapiens GN=BUB1B PE=1 SV=3	38	37	116.4	110.7	107.3	102.8	81.6	99.2	104.1
O60568	Procollagen-lysine,2-oxoglutarate 5-dioxygenase 3 OS=Homo sapiens GN=PLOD3 PE=1 SV=1	33	24	72.5	97.3	171.5	200.0	165.3	70.0	36.7
O60573	Eukaryotic translation initiation factor 4E type 2 OS=Homo sapiens GN=EIF4E2 PE=1 SV=1	58	14	45.4	53.8	85.0	92.3	198.2	258.8	131.8
O60610	Protein diaphanous homolog 1 OS=Homo sapiens GN=DIAPH1 PE=1 SV=2	57	101	103.5	111.1	108.5	116.0	81.7	81.5	90.0
O60613	15 kDa selenoprotein OS=Homo sapiens GN=SEP15 PE=1 SV=3	35	7	69.2	58.1	116.5	143.7	201.1	51.9	27.8
O60645	Exocyst complex component 3 OS=Homo sapiens GN=EXOC3 PE=1 SV=2	37	27	97.6	118.5	156.3	157.9	116.5	86.8	66.4
O60664	Perilipin-3 OS=Homo sapiens GN=PLIN3 PE=1 SV=3	65	26	111.6	96.1	93.9	116.6	82.3	79.2	90.1
O60678	Protein arginine N-methyltransferase 3 OS=Homo sapiens GN=PRMT3 PE=1 SV=3	25	9	114.8	103.8	85.4	105.5	81.5	100.8	133.3
O60684	Importin subunit alpha-7 OS=Homo sapiens GN=KPNA6 PE=1 SV=1	34	23	118.0	105.5	91.3	100.5	77.3	82.5	109.2
O60711	Leupaxin OS=Homo sapiens GN=LPXN PE=1 SV=1	42	16	79.8	90.0	138.3	111.0	123.2	82.3	83.9
O60749	Sorting nexin-2 OS=Homo sapiens GN=SNX2 PE=1 SV=2	49	30	100.5	104.7	109.0	125.2	85.5	87.0	84.2
O60762	Dolichol-phosphate mannosyltransferase subunit 1 OS=Homo sapiens GN=DPM1 PE=1 SV=1	57	18	68.4	108.2	147.8	194.5	167.0	76.6	34.1
O60763	General vesicular transport factor p115 OS=Homo sapiens GN=USO1 PE=1 SV=2	46	42	117.5	121.7	118.5	127.8	66.1	65.9	79.4
O60825	6-phosphofructo-2-kinase/fructose-2,6-bisphosphatase 2 OS=Homo sapiens GN=PFKFB2 PE=1 SV=2	46	24	71.1	72.8	72.3	83.0	89.6	139.5	164.4
O60826	Coiled-coil domain-containing protein 22 OS=Homo sapiens GN=CCDC22 PE=1 SV=1	43	24	111.3	100.7	117.0	140.6	87.7	81.2	95.4
O60828	Polyglutamine-binding protein 1 OS=Homo sapiens GN=PQBP1 PE=1 SV=1	43	11	30.6	45.0	59.3	86.7	168.2	210.9	199.1
O60831	PRA1 family protein 2 OS=Homo sapiens GN=PRAF2 PE=1 SV=1	29	8	81.2	97.4	148.5	163.9	162.2	74.2	35.3
O60832	H/ACA ribonucleoprotein complex subunit 4 OS=Homo sapiens GN=DKC1 PE=1 SV=3	45	28	73.0	57.8	56.3	63.6	104.0	141.9	178.9
O60841	Eukaryotic translation initiation factor 5B OS=Homo sapiens GN=EIF5B PE=1 SV=4	50	78	84.6	82.3	75.2	83.2	78.7	94.5	157.6
O60861	Growth arrest-specific protein 7 OS=Homo sapiens GN=GAS7 PE=1 SV=3	44	24	100.5	111.3	154.3	201.5	133.8	55.7	39.5
O60869	Endothelial differentiation-related factor 1 OS=Homo sapiens GN=EDF1 PE=1 SV=1	84	30	33.1	42.0	57.0	85.6	171.0	196.1	135.7
O60870	DNA/RNA-binding protein KIN17 OS=Homo sapiens GN=KIN PE=1 SV=2	54	30	36.4	39.7	48.2	71.9	149.6	190.7	185.0
O60879	Protein diaphanous homolog 2 OS=Homo sapiens GN=DIAPH2 PE=1 SV=1	24	26	113.0	102.8	103.0	101.6	91.1	77.4	116.9
O60880	SH2 domain-containing protein 1A OS=Homo sapiens GN=SH2D1A PE=1 SV=1	61	8	60.6	86.9	138.1	142.3	118.1	145.1	103.6
O60884	DnaJ homolog subfamily A member 2 OS=Homo sapiens GN=DNAJA2 PE=1 SV=1	37	16	61.5	100.2	103.3	114.0	95.1	102.2	119.7
O60885	Bromodomain-containing protein 4 OS=Homo sapiens GN=BRD4 PE=1 SV=2	26	27	176.4	90.6	89.5	71.7	67.5	90.5	70.0
O60888	Protein CutA OS=Homo sapiens GN=CUTA PE=1 SV=2	23	3	146.2	89.0	115.5	103.9	84.7	102.9	77.0
O60906	Sphingomyelin phosphodiesterase 2 OS=Homo sapiens GN=SMPD2 PE=1 SV=2	18	8	55.0	87.7	135.5	190.1	175.3	72.2	37.7
O60911	Cathepsin L2 OS=Homo sapiens GN=CTSV PE=1 SV=2	29	8	102.6	129.0	155.0	208.5	116.9	50.7	41.4
O60925	Prefoldin subunit 1 OS=Homo sapiens GN=PFDN1 PE=1 SV=2	63	14	86.3	99.4	104.0	133.5	93.4	102.0	105.0
O60930	Ribonuclease H1 OS=Homo sapiens GN=RNASEH1 PE=1 SV=2	29	8	82.4	126.0	108.9	85.7	81.5	99.5	102.8
O60934	Nibrin OS=Homo sapiens GN=NBN PE=1 SV=1	49	31	109.0	100.8	101.2	84.7	91.7	94.0	105.2
O60942	mRNA-capping enzyme OS=Homo sapiens GN=RNGTT PE=1 SV=1	28	16	98.3	91.6	103.2	105.7	111.6	126.8	119.3
O75027	ATP-binding cassette sub-family B member 7, mitochondrial OS=Homo sapiens GN=ABCB7 PE=1 SV=2	34	29	246.9	200.3	109.0	41.4	11.6	8.3	14.1
O75037	Kinesin-like protein KIF21B OS=Homo sapiens GN=KIF21B PE=1 SV=2	25	28	127.8	103.3	94.4	96.7	74.6	104.2	133.2
O75044	SLIT-ROBO Rho GTPase-activating protein 2 OS=Homo sapiens GN=SRGAP2 PE=1 SV=2	32	32	91.4	91.7	126.3	142.6	95.2	95.8	122.9
O75054	Immunoglobulin superfamily member 3 OS=Homo sapiens GN=IGSF3 PE=2 SV=3	33	32	59.4	96.3	178.9	188.9	170.3	71.9	47.0
O75063	Glycosaminoglycan xylosylkinase OS=Homo sapiens GN=FAM20B PE=1 SV=1	33	13	53.9	91.4	171.6	196.6	138.7	83.6	52.6
O75083	WD repeat-containing protein 1 OS=Homo sapiens GN=WDR1 PE=1 SV=4	62	39	103.8	103.4	123.2	107.5	87.3	101.3	86.1
O75093	Slit homolog 1 protein OS=Homo sapiens GN=SLIT1 PE=2 SV=4	25	33	79.4	91.1	145.6	176.4	171.6	91.6	66.2
O75113	NEDD4-binding protein 1 OS=Homo sapiens GN=N4BP1 PE=1 SV=4	31	24	104.2	124.4	119.4	116.2	103.9	97.9	106.4
O75116	Rho-associated protein kinase 2 OS=Homo sapiens GN=ROCK2 PE=1 SV=4	35	48	123.6	96.5	100.4	133.8	89.5	81.3	100.4
O75122	CLIP-associating protein 2 OS=Homo sapiens GN=CLASP2 PE=1 SV=2	53	65	70.7	61.4	65.7	84.0	126.1	139.4	160.6
O75131	Copine-3 OS=Homo sapiens GN=CPNE3 PE=1 SV=1	46	22	118.8	110.0	101.6	122.7	82.1	84.2	99.1
O75143	Autophagy-related protein 13 OS=Homo sapiens GN=ATG13 PE=1 SV=1	16	7	64.3	60.7	61.6	73.7	89.7	82.6	129.3
O75146	Huntingtin-interacting protein 1-related protein OS=Homo sapiens GN=HIP1R PE=1 SV=2	43	42	113.1	118.9	154.3	159.5	106.4	57.8	75.4
O75150	E3 ubiquitin-protein ligase BRE1B OS=Homo sapiens GN=RNF40 PE=1 SV=4	54	73	76.6	60.9	65.1	91.6	128.8	128.4	121.9
O75152	Zinc finger CCCH domain-containing protein 11A OS=Homo sapiens GN=ZC3H11A PE=1 SV=3	63	62	46.3	37.6	39.2	62.4	138.4	160.9	217.6
O75153	Clustered mitochondria protein homolog OS=Homo sapiens GN=CLUH PE=1 SV=2	51	56	91.4	95.5	91.5	105.9	88.1	105.9	128.1
O75155	Cullin-associated NEDD8-dissociated protein 2 OS=Homo sapiens GN=CAND2 PE=1 SV=3	30	31	135.5	112.4	88.5	96.1	64.2	79.5	97.5
O75165	DnaJ homolog subfamily C member 13 OS=Homo sapiens GN=DNAJC13 PE=1 SV=5	42	97	37.7	56.8	95.4	135.4	174.3	138.3	123.8
O75170	Serine/threonine-protein phosphatase 6 regulatory subunit 2 OS=Homo sapiens GN=PPP6R2 PE=1 SV=2	40	26	137.4	95.1	75.8	90.9	72.8	59.9	90.9
O75175	CCR4-NOT transcription complex subunit 3 OS=Homo sapiens GN=CNOT3 PE=1 SV=1	35	33	37.9	46.3	69.6	103.5	157.7	193.2	121.7
O75179	Ankyrin repeat domain-containing protein 17 OS=Homo sapiens GN=ANKRD17 PE=1 SV=3	39	87	45.2	51.2	60.6	77.0	146.3	187.2	161.1
O75190	DnaJ homolog subfamily B member 6 OS=Homo sapiens GN=DNAJB6 PE=1 SV=2	32	10	83.1	68.7	69.5	82.3	97.9	97.8	114.3
O75191	Xylulose kinase OS=Homo sapiens GN=XYLB PE=1 SV=3	32	12	161.5	117.0	104.7	141.6	78.0	121.1	142.1
O75223	Gamma-glutamylcyclotransferase OS=Homo sapiens GN=GGCT PE=1 SV=1	68	18	146.0	94.7	78.4	91.9	63.6	64.5	82.3
O75306	NADH dehydrogenase [ubiquinone] iron-sulfur protein 2, mitochondrial OS=Homo sapiens GN=NDUFS2 PE=1 SV=2	49	21	240.4	206.6	127.7	34.6	7.2	10.4	5.3
O75312	Zinc finger protein ZPR1 OS=Homo sapiens GN=ZPR1 PE=1 SV=1	44	22	106.4	111.3	116.6	110.5	89.8	107.4	90.7
O75323	Protein NipSnap homolog 2 OS=Homo sapiens GN=GBAS PE=1 SV=1	43	19	226.0	238.8	112.9	31.8	3.6	3.0	2.1
O75330	Hyaluronan mediated motility receptor OS=Homo sapiens GN=HMMR PE=1 SV=2	62	54	71.2	51.2	51.5	80.7	121.9	131.2	144.8
O75340	Programmed cell death protein 6 OS=Homo sapiens GN=PDCD6 PE=1 SV=1	45	7	130.5	147.7	112.5	116.9	95.2	126.0	153.7
O75347	Tubulin-specific chaperone A OS=Homo sapiens GN=TBCA PE=1 SV=3	87	20	90.9	102.4	115.0	120.4	83.3	118.8	91.0
O75351	Vacuolar protein sorting-associated protein 4B OS=Homo sapiens GN=VPS4B PE=1 SV=2	50	26	88.8	107.7	111.8	110.1	84.4	84.8	101.2
O75367	Core histone macro-H2A.1 OS=Homo sapiens GN=H2AFY PE=1 SV=4	51	21	138.4	82.2	97.9	69.1	80.5	93.6	113.1
O75368	SH3 domain-binding glutamic acid-rich-like protein OS=Homo sapiens GN=SH3BGRL PE=1 SV=1	91	11	76.0	125.7	92.4	98.9	91.6	90.3	130.6
O75369	Filamin-B OS=Homo sapiens GN=FLNB PE=1 SV=2	71	180	86.4	120.3	137.5	125.1	99.6	69.8	71.8
O75376	Nuclear receptor corepressor 1 OS=Homo sapiens GN=NCOR1 PE=1 SV=2	36	69	91.5	86.5	76.7	89.4	87.3	104.2	147.5
O75381	Peroxisomal membrane protein PEX14 OS=Homo sapiens GN=PEX14 PE=1 SV=1	45	16	80.5	111.4	165.2	249.1	131.8	38.9	15.6
O75386	Tubby-related protein 3 OS=Homo sapiens GN=TULP3 PE=1 SV=2	24	13	94.1	90.1	176.3	175.9	140.2	86.7	62.7
O75390	Citrate synthase, mitochondrial OS=Homo sapiens GN=CS PE=1 SV=2	48	23	230.4	219.9	106.9	36.0	9.1	8.5	9.4
O75396	Vesicle-trafficking protein SEC22b OS=Homo sapiens GN=SEC22B PE=1 SV=4	56	15	85.7	94.6	130.8	163.3	147.0	68.5	38.9
O75400	Pre-mRNA-processing factor 40 homolog A OS=Homo sapiens GN=PRPF40A PE=1 SV=2	38	44	67.8	46.8	40.7	57.9	123.9	161.9	214.8
O75410	Transforming acidic coiled-coil-containing protein 1 OS=Homo sapiens GN=TACC1 PE=1 SV=2	59	48	113.1	115.2	159.9	180.7	109.9	37.5	30.8
O75427	Leucine-rich repeat and calponin homology domain-containing protein 4 OS=Homo sapiens GN=LRCH4 PE=1 SV=2	48	27	81.6	96.8	139.3	161.9	154.2	81.5	75.7
O75431	Metaxin-2 OS=Homo sapiens GN=MTX2 PE=1 SV=1	40	13	207.2	225.6	202.3	42.8	10.4	5.9	4.3
O75436	Vacuolar protein sorting-associated protein 26A OS=Homo sapiens GN=VPS26A PE=1 SV=2	40	13	122.0	99.4	98.8	112.8	82.0	78.5	82.5
O75439	Mitochondrial-processing peptidase subunit beta OS=Homo sapiens GN=PMPCB PE=1 SV=2	54	26	265.9	199.3	111.7	30.7	5.9	4.0	2.6
O75446	Histone deacetylase complex subunit SAP30 OS=Homo sapiens GN=SAP30 PE=1 SV=1	17	6	128.3	100.2	124.1	112.2	74.4	94.1	104.0
O75448	Mediator of RNA polymerase II transcription subunit 24 OS=Homo sapiens GN=MED24 PE=1 SV=1	29	23	62.5	65.8	71.7	101.3	161.3	237.5	185.1
O75449	Katanin p60 ATPase-containing subunit A1 OS=Homo sapiens GN=KATNA1 PE=1 SV=1	40	19	96.2	85.6	83.6	85.7	99.1	101.5	136.0
O75475	PC4 and SFRS1-interacting protein OS=Homo sapiens GN=PSIP1 PE=1 SV=1	66	36	196.7	90.7	73.4	62.2	54.1	47.0	73.0
O75477	Erlin-1 OS=Homo sapiens GN=ERLIN1 PE=1 SV=1	50	32	85.1	86.8	135.4	162.7	172.1	81.4	35.7
O75489	NADH dehydrogenase [ubiquinone] iron-sulfur protein 3, mitochondrial OS=Homo sapiens GN=NDUFS3 PE=1 SV=1	59	21	241.0	222.9	111.8	37.9	5.6	3.7	2.5
O75494	Serine/arginine-rich splicing factor 10 OS=Homo sapiens GN=SRSF10 PE=1 SV=1	47	19	18.7	28.8	40.7	52.1	131.3	280.4	177.5
O75503	Ceroid-lipofuscinosis neuronal protein 5 OS=Homo sapiens GN=CLN5 PE=1 SV=2	35	10	53.8	92.1	210.3	245.3	197.5	51.6	27.5
O75521	Enoyl-CoA delta isomerase 2, mitochondrial OS=Homo sapiens GN=ECI2 PE=1 SV=4	71	31	161.0	139.2	139.6	155.2	95.1	24.0	14.2
O75525	KH domain-containing, RNA-binding, signal transduction-associated protein 3 OS=Homo sapiens GN=KHDRBS3 PE=1 SV=1	33	13	40.3	31.7	38.0	49.1	140.8	226.0	189.9
O75531	Barrier-to-autointegration factor OS=Homo sapiens GN=BANF1 PE=1 SV=1	85	11	70.2	43.9	116.6	64.5	180.9	226.7	98.5
O75533	Splicing factor 3B subunit 1 OS=Homo sapiens GN=SF3B1 PE=1 SV=3	57	90	47.1	45.2	40.0	56.6	106.1	150.3	222.7
O75534	Cold shock domain-containing protein E1 OS=Homo sapiens GN=CSDE1 PE=1 SV=2	63	59	73.0	89.7	88.8	89.3	115.2	141.5	116.2
O75569	Interferon-inducible double-stranded RNA-dependent protein kinase activator A OS=Homo sapiens GN=PRKRA PE=1 SV=1	51	21	41.3	34.7	46.8	66.3	140.7	176.7	175.7
O75586	Mediator of RNA polymerase II transcription subunit 6 OS=Homo sapiens GN=MED6 PE=1 SV=2	29	9	64.7	55.0	61.4	83.2	183.1	194.1	155.4
O75592	E3 ubiquitin-protein ligase MYCBP2 OS=Homo sapiens GN=MYCBP2 PE=1 SV=3	26	107	52.9	54.2	56.4	66.8	111.0	146.2	218.7
O75607	Nucleoplasmin-3 OS=Homo sapiens GN=NPM3 PE=1 SV=3	48	7	34.9	53.4	66.1	81.7	137.4	157.2	143.0
O75608	Acyl-protein thioesterase 1 OS=Homo sapiens GN=LYPLA1 PE=1 SV=1	26	8	141.3	146.6	133.6	93.9	64.3	60.5	60.0
O75616	GTPase Era, mitochondrial OS=Homo sapiens GN=ERAL1 PE=1 SV=2	30	11	237.2	205.6	99.7	36.7	9.5	12.4	8.1
O75643	U5 small nuclear ribonucleoprotein 200 kDa helicase OS=Homo sapiens GN=SNRNP200 PE=1 SV=2	53	129	41.6	43.1	49.0	61.4	120.2	180.0	191.0
O75663	TIP41-like protein OS=Homo sapiens GN=TIPRL PE=1 SV=2	52	16	107.3	103.7	103.0	103.2	79.6	83.4	87.5
O75683	Surfeit locus protein 6 OS=Homo sapiens GN=SURF6 PE=1 SV=3	47	25	49.5	36.1	36.6	50.3	144.9	179.4	234.3
O75691	Small subunit processome component 20 homolog OS=Homo sapiens GN=UTP20 PE=1 SV=3	20	54	62.9	48.9	54.2	62.1	124.0	154.0	188.6
O75694	Nuclear pore complex protein Nup155 OS=Homo sapiens GN=NUP155 PE=1 SV=1	31	38	129.3	110.2	122.8	154.1	107.3	62.8	36.2
O75695	Protein XRP2 OS=Homo sapiens GN=RP2 PE=1 SV=4	43	18	75.2	103.9	164.0	207.0	135.3	55.3	35.9
O75717	WD repeat and HMG-box DNA-binding protein 1 OS=Homo sapiens GN=WDHD1 PE=1 SV=1	51	51	95.9	89.9	82.8	95.1	78.5	89.3	138.5
O75746	Calcium-binding mitochondrial carrier protein Aralar1 OS=Homo sapiens GN=SLC25A12 PE=1 SV=2	40	27	218.0	240.9	116.3	44.2	9.0	7.4	2.2
O75781	Paralemmin-1 OS=Homo sapiens GN=PALM PE=1 SV=2	49	25	84.9	110.9	169.1	184.8	135.8	36.2	28.6
O75787	Renin receptor OS=Homo sapiens GN=ATP6AP2 PE=1 SV=2	38	13	52.9	86.2	179.3	181.2	191.1	99.7	36.5
O75791	GRB2-related adapter protein 2 OS=Homo sapiens GN=GRAP2 PE=1 SV=1	64	15	106.1	114.7	116.0	139.9	80.2	93.2	83.3
O75792	Ribonuclease H2 subunit A OS=Homo sapiens GN=RNASEH2A PE=1 SV=2	55	21	78.1	84.0	86.4	96.9	110.7	123.9	118.7
O75794	Cell division cycle protein 123 homolog OS=Homo sapiens GN=CDC123 PE=1 SV=1	34	12	99.1	79.6	88.3	87.9	55.0	77.8	103.7
O75818	Ribonuclease P protein subunit p40 OS=Homo sapiens GN=RPP40 PE=1 SV=3	28	8	53.2	53.7	59.8	74.0	121.6	154.2	180.5
O75821	Eukaryotic translation initiation factor 3 subunit G OS=Homo sapiens GN=EIF3G PE=1 SV=2	60	27	91.5	81.4	70.6	91.7	89.0	92.2	143.4
O75822	Eukaryotic translation initiation factor 3 subunit J OS=Homo sapiens GN=EIF3J PE=1 SV=2	48	23	69.8	69.2	61.6	82.9	101.0	124.5	166.7
O75832	26S proteasome non-ATPase regulatory subunit 10 OS=Homo sapiens GN=PSMD10 PE=1 SV=1	41	11	132.3	72.8	69.5	90.0	66.8	74.4	98.0
O75844	CAAX prenyl protease 1 homolog OS=Homo sapiens GN=ZMPSTE24 PE=1 SV=2	21	14	78.4	102.5	133.9	162.3	157.8	58.2	43.3
O75874	Isocitrate dehydrogenase [NADP] cytoplasmic OS=Homo sapiens GN=IDH1 PE=1 SV=2	65	34	116.7	91.9	100.0	106.2	73.0	96.7	93.0
O75879	Glutamyl-tRNA(Gln) amidotransferase subunit B, mitochondrial OS=Homo sapiens GN=GATB PE=1 SV=1	41	22	270.6	207.9	90.2	33.4	4.3	18.8	4.8
O75880	Protein SCO1 homolog, mitochondrial OS=Homo sapiens GN=SCO1 PE=1 SV=1	36	10	208.7	279.8	216.7	60.6	10.3	7.7	10.0
O75882	Attractin OS=Homo sapiens GN=ATRN PE=1 SV=2	16	21	107.4	97.0	112.6	191.2	176.9	76.3	57.6
O75886	Signal transducing adapter molecule 2 OS=Homo sapiens GN=STAM2 PE=1 SV=1	26	13	141.9	119.9	103.2	135.7	80.9	46.0	67.6
O75909	Cyclin-K OS=Homo sapiens GN=CCNK PE=1 SV=2	26	12	37.9	39.8	43.3	72.7	133.0	172.1	185.9
O75915	PRA1 family protein 3 OS=Homo sapiens GN=ARL6IP5 PE=1 SV=1	32	7	79.2	87.3	126.3	125.9	180.6	94.9	45.3
O75934	Pre-mRNA-splicing factor SPF27 OS=Homo sapiens GN=BCAS2 PE=1 SV=1	79	21	42.1	36.3	40.0	58.3	158.4	207.4	196.4
O75935	Dynactin subunit 3 OS=Homo sapiens GN=DCTN3 PE=1 SV=1	52	12	176.4	102.5	80.3	92.7	56.3	53.0	83.6
O75937	DnaJ homolog subfamily C member 8 OS=Homo sapiens GN=DNAJC8 PE=1 SV=2	53	26	60.0	51.6	50.5	75.7	120.3	171.0	183.9
O75940	Survival of motor neuron-related-splicing factor 30 OS=Homo sapiens GN=SMNDC1 PE=1 SV=1	54	11	64.5	53.8	50.9	63.6	129.7	143.5	210.6
O75947	ATP synthase subunit d, mitochondrial OS=Homo sapiens GN=ATP5H PE=1 SV=3	80	18	261.3	188.0	82.6	23.9	7.0	4.1	4.4
O75955	Flotillin-1 OS=Homo sapiens GN=FLOT1 PE=1 SV=3	73	39	84.4	113.4	167.4	204.4	117.1	40.3	33.4
O75976	Carboxypeptidase D OS=Homo sapiens GN=CPD PE=1 SV=2	32	41	61.0	82.9	115.1	176.9	167.4	112.0	96.2
O75995	SAM and SH3 domain-containing protein 3 OS=Homo sapiens GN=SASH3 PE=1 SV=2	57	12	61.0	84.5	103.3	83.3	95.7	142.0	110.4
O76003	Glutaredoxin-3 OS=Homo sapiens GN=GLRX3 PE=1 SV=2	41	21	104.7	116.9	99.2	103.2	76.3	90.5	90.5
O76021	Ribosomal L1 domain-containing protein 1 OS=Homo sapiens GN=RSL1D1 PE=1 SV=3	60	52	65.4	39.1	42.6	49.1	121.3	134.2	186.4
O76024	Wolframin OS=Homo sapiens GN=WFS1 PE=1 SV=2	27	23	91.0	74.4	117.6	205.2	114.5	65.6	41.1
O76031	ATP-dependent Clp protease ATP-binding subunit clpX-like, mitochondrial OS=Homo sapiens GN=CLPX PE=1 SV=2	62	46	237.9	215.0	112.3	36.3	8.0	6.8	7.5
O76071	Probable cytosolic iron-sulfur protein assembly protein CIAO1 OS=Homo sapiens GN=CIAO1 PE=1 SV=1	36	10	117.0	84.5	108.8	108.2	97.5	81.8	94.5
O76094	Signal recognition particle subunit SRP72 OS=Homo sapiens GN=SRP72 PE=1 SV=3	65	53	91.4	104.8	127.7	137.8	98.7	73.2	94.6
O76095	Protein JTB OS=Homo sapiens GN=JTB PE=1 SV=1	21	5	68.7	66.7	164.1	204.9	171.5	67.1	58.1
O94762	ATP-dependent DNA helicase Q5 OS=Homo sapiens GN=RECQL5 PE=1 SV=2	32	27	101.6	67.7	73.8	105.5	164.8	171.7	177.5
O94763	Unconventional prefoldin RPB5 interactor 1 OS=Homo sapiens GN=URI1 PE=1 SV=3	38	25	53.8	50.0	59.2	92.0	150.7	166.0	138.1
O94766	Galactosylgalactosylxylosylprotein 3-beta-glucuronosyltransferase 3 OS=Homo sapiens GN=B3GAT3 PE=1 SV=2	41	14	58.9	110.0	170.2	174.4	150.4	95.8	57.4
O94776	Metastasis-associated protein MTA2 OS=Homo sapiens GN=MTA2 PE=1 SV=1	61	46	145.2	97.0	86.4	77.0	67.6	77.6	111.5
O94804	Serine/threonine-protein kinase 10 OS=Homo sapiens GN=STK10 PE=1 SV=1	38	39	93.3	86.3	94.7	126.9	101.3	102.1	116.0
O94819	Kelch repeat and BTB domain-containing protein 11 OS=Homo sapiens GN=KBTBD11 PE=1 SV=1	39	21	75.1	87.4	90.5	96.1	84.5	125.3	112.8
O94822	E3 ubiquitin-protein ligase listerin OS=Homo sapiens GN=LTN1 PE=1 SV=6	13	21	65.8	82.8	87.3	96.8	116.1	123.3	158.8
O94826	Mitochondrial import receptor subunit TOM70 OS=Homo sapiens GN=TOMM70A PE=1 SV=1	66	48	258.4	214.5	108.3	47.1	15.0	9.4	5.6
O94832	Unconventional myosin-Id OS=Homo sapiens GN=MYO1D PE=1 SV=2	42	46	83.4	118.0	166.3	193.6	149.2	49.0	31.1
O94842	TOX high mobility group box family member 4 OS=Homo sapiens GN=TOX4 PE=1 SV=1	33	15	156.3	74.4	53.1	71.0	74.4	79.8	101.8
O94855	Protein transport protein Sec24D OS=Homo sapiens GN=SEC24D PE=1 SV=2	25	25	110.5	99.9	121.7	127.2	80.0	59.6	60.8
O94868	F-BAR and double SH3 domains protein 2 OS=Homo sapiens GN=FCHSD2 PE=1 SV=3	35	26	127.2	96.0	126.1	154.8	93.2	39.0	59.4
O94874	E3 UFM1-protein ligase 1 OS=Homo sapiens GN=UFL1 PE=1 SV=2	56	57	82.2	102.8	128.1	181.1	161.4	70.9	44.9
O94887	FERM, RhoGEF and pleckstrin domain-containing protein 2 OS=Homo sapiens GN=FARP2 PE=1 SV=3	18	14	89.4	114.3	188.3	196.2	131.1	45.2	37.9
O94888	UBX domain-containing protein 7 OS=Homo sapiens GN=UBXN7 PE=1 SV=2	44	20	108.4	96.4	80.8	108.9	83.1	103.8	103.3
O94901	SUN domain-containing protein 1 OS=Homo sapiens GN=SUN1 PE=1 SV=3	33	23	127.6	127.4	152.0	184.4	120.1	35.5	15.7
O94903	Proline synthase co-transcribed bacterial homolog protein OS=Homo sapiens GN=PROSC PE=1 SV=1	61	16	149.7	116.6	99.1	79.8	58.4	81.5	65.2
O94905	Erlin-2 OS=Homo sapiens GN=ERLIN2 PE=1 SV=1	64	34	79.0	90.1	136.6	199.9	166.5	75.9	34.3
O94906	Pre-mRNA-processing factor 6 OS=Homo sapiens GN=PRPF6 PE=1 SV=1	58	72	50.2	49.2	47.5	68.1	140.2	186.1	177.0
O94913	Pre-mRNA cleavage complex 2 protein Pcf11 OS=Homo sapiens GN=PCF11 PE=1 SV=3	40	55	67.0	60.3	59.7	82.4	133.2	165.8	181.1
O94915	Protein furry homolog-like OS=Homo sapiens GN=FRYL PE=1 SV=2	21	53	70.6	95.2	112.8	126.3	107.9	96.5	123.7
O94919	Endonuclease domain-containing 1 protein OS=Homo sapiens GN=ENDOD1 PE=1 SV=2	43	19	65.7	83.1	127.0	140.5	177.5	118.6	84.4
O94925	Glutaminase kidney isoform, mitochondrial OS=Homo sapiens GN=GLS PE=1 SV=1	45	29	249.1	212.9	106.2	31.0	4.5	6.0	5.0
O94927	HAUS augmin-like complex subunit 5 OS=Homo sapiens GN=HAUS5 PE=1 SV=2	37	22	104.0	99.7	94.5	78.5	87.2	100.5	138.2
O94966	Ubiquitin carboxyl-terminal hydrolase 19 OS=Homo sapiens GN=USP19 PE=1 SV=2	29	23	108.7	89.6	112.5	145.3	125.7	96.0	89.7
O94973	AP-2 complex subunit alpha-2 OS=Homo sapiens GN=AP2A2 PE=1 SV=2	49	52	77.6	92.0	142.7	141.9	106.7	76.9	96.6
O94979	Protein transport protein Sec31A OS=Homo sapiens GN=SEC31A PE=1 SV=3	26	33	107.5	78.0	80.3	96.6	70.1	99.7	115.9
O94986	Centrosomal protein of 152 kDa OS=Homo sapiens GN=CEP152 PE=1 SV=4	30	47	236.1	201.4	114.2	55.0	17.1	19.0	23.3
O94992	Protein HEXIM1 OS=Homo sapiens GN=HEXIM1 PE=1 SV=1	44	14	87.6	88.9	84.1	101.7	83.7	102.9	139.3
O95067	G2/mitotic-specific cyclin-B2 OS=Homo sapiens GN=CCNB2 PE=1 SV=1	48	22	84.5	83.1	98.6	111.9	117.9	89.2	94.7
O95071	E3 ubiquitin-protein ligase UBR5 OS=Homo sapiens GN=UBR5 PE=1 SV=2	30	68	92.6	84.9	78.8	85.0	71.5	96.2	157.8
O95104	Splicing factor, arginine/serine-rich 15 OS=Homo sapiens GN=SCAF4 PE=1 SV=3	23	21	54.0	39.7	45.8	58.2	152.1	165.3	181.3
O95140	Mitofusin-2 OS=Homo sapiens GN=MFN2 PE=1 SV=3	40	31	218.2	208.7	122.0	53.5	19.5	18.7	12.4
O95149	Snurportin-1 OS=Homo sapiens GN=SNUPN PE=1 SV=1	16	6	150.4	121.2	111.6	149.7	101.4	113.6	128.7
O95155	Ubiquitin conjugation factor E4 B OS=Homo sapiens GN=UBE4B PE=1 SV=1	25	27	137.7	100.4	94.3	101.8	67.4	75.1	96.6
O95159	Zinc finger protein-like 1 OS=Homo sapiens GN=ZFPL1 PE=1 SV=2	35	7	57.4	84.8	149.2	159.7	118.0	79.5	67.9
O95163	Elongator complex protein 1 OS=Homo sapiens GN=IKBKAP PE=1 SV=3	35	35	122.6	101.6	83.5	95.5	72.7	71.2	128.5
O95182	NADH dehydrogenase [ubiquinone] 1 alpha subcomplex subunit 7 OS=Homo sapiens GN=NDUFA7 PE=1 SV=3	73	12	216.2	215.2	118.5	40.1	12.0	12.7	7.8
O95183	Vesicle-associated membrane protein 5 OS=Homo sapiens GN=VAMP5 PE=1 SV=1	49	7	86.6	96.2	152.5	166.1	141.6	58.9	50.7
O95197	Reticulon-3 OS=Homo sapiens GN=RTN3 PE=1 SV=2	27	26	61.0	100.6	121.9	129.7	164.4	102.7	76.9
O95202	LETM1 and EF-hand domain-containing protein 1, mitochondrial OS=Homo sapiens GN=LETM1 PE=1 SV=1	52	52	245.4	226.9	117.3	39.9	6.9	5.9	2.4
O95218	Zinc finger Ran-binding domain-containing protein 2 OS=Homo sapiens GN=ZRANB2 PE=1 SV=2	49	16	105.4	95.6	77.7	119.9	90.1	55.3	137.2
O95232	Luc7-like protein 3 OS=Homo sapiens GN=LUC7L3 PE=1 SV=2	41	24	33.9	30.9	34.2	60.9	122.3	190.9	190.9
O95235	Kinesin-like protein KIF20A OS=Homo sapiens GN=KIF20A PE=1 SV=1	43	26	148.9	121.0	110.4	68.1	53.2	48.0	67.0
O95239	Chromosome-associated kinesin KIF4A OS=Homo sapiens GN=KIF4A PE=1 SV=3	52	67	124.1	116.2	103.1	79.8	66.8	69.6	92.3
O95248	Myotubularin-related protein 5 OS=Homo sapiens GN=SBF1 PE=1 SV=3	34	54	78.1	77.1	103.4	112.6	118.3	104.8	121.2
O95249	Golgi SNAP receptor complex member 1 OS=Homo sapiens GN=GOSR1 PE=1 SV=1	69	20	70.7	78.9	141.1	169.4	113.8	123.2	60.5
O95251	Histone acetyltransferase KAT7 OS=Homo sapiens GN=KAT7 PE=1 SV=1	23	15	116.7	98.6	88.4	87.6	69.0	34.6	94.9
O95292	Vesicle-associated membrane protein-associated protein B/C OS=Homo sapiens GN=VAPB PE=1 SV=3	68	21	80.0	103.9	133.5	164.8	166.5	68.1	37.2
O95295	SNARE-associated protein Snapin OS=Homo sapiens GN=SNAPIN PE=1 SV=1	55	14	59.5	69.5	102.2	169.4	161.7	97.4	80.6
O95297	Myelin protein zero-like protein 1 OS=Homo sapiens GN=MPZL1 PE=1 SV=1	22	6	52.8	109.6	171.0	205.9	155.0	62.3	34.5
O95299	NADH dehydrogenase [ubiquinone] 1 alpha subcomplex subunit 10, mitochondrial OS=Homo sapiens GN=NDUFA10 PE=1 SV=1	49	19	282.1	198.5	108.9	32.4	7.5	7.6	2.4
O95319	CUGBP Elav-like family member 2 OS=Homo sapiens GN=CELF2 PE=1 SV=1	49	27	48.0	34.2	38.0	51.8	124.0	150.8	213.3
O95336	6-phosphogluconolactonase OS=Homo sapiens GN=PGLS PE=1 SV=2	66	13	92.8	108.6	107.3	114.3	87.2	106.3	100.3
O95347	Structural maintenance of chromosomes protein 2 OS=Homo sapiens GN=SMC2 PE=1 SV=2	79	128	70.9	65.0	61.8	79.1	102.8	119.6	160.0
O95372	Acyl-protein thioesterase 2 OS=Homo sapiens GN=LYPLA2 PE=1 SV=1	54	12	76.6	92.8	119.0	113.1	121.6	110.0	88.1
O95373	Importin-7 OS=Homo sapiens GN=IPO7 PE=1 SV=1	20	21	125.0	116.3	86.0	92.6	65.9	78.1	106.3
O95376	E3 ubiquitin-protein ligase ARIH2 OS=Homo sapiens GN=ARIH2 PE=1 SV=1	31	12	125.0	106.3	105.9	112.2	90.1	92.2	94.0
O95379	Tumor necrosis factor alpha-induced protein 8 OS=Homo sapiens GN=TNFAIP8 PE=1 SV=1	33	7	110.4	120.2	111.9	164.1	89.1	63.2	63.5
O95391	Pre-mRNA-splicing factor SLU7 OS=Homo sapiens GN=SLU7 PE=1 SV=2	37	22	48.8	41.7	41.4	57.3	135.2	169.2	254.0
O95394	Phosphoacetylglucosamine mutase OS=Homo sapiens GN=PGM3 PE=1 SV=1	30	15	119.4	121.0	110.6	114.5	74.8	104.1	126.4
O95400	CD2 antigen cytoplasmic tail-binding protein 2 OS=Homo sapiens GN=CD2BP2 PE=1 SV=1	40	13	27.2	46.6	53.6	70.8	146.9	185.5	170.2
O95402	Mediator of RNA polymerase II transcription subunit 26 OS=Homo sapiens GN=MED26 PE=1 SV=2	36	18	34.1	37.0	44.7	77.5	169.5	167.9	179.9
O95425	Supervillin OS=Homo sapiens GN=SVIL PE=1 SV=2	28	56	87.9	124.6	180.9	172.0	104.6	42.4	51.2
O95433	Activator of 90 kDa heat shock protein ATPase homolog 1 OS=Homo sapiens GN=AHSA1 PE=1 SV=1	70	28	114.7	98.1	90.3	101.3	76.5	87.2	95.8
O95453	Poly(A)-specific ribonuclease PARN OS=Homo sapiens GN=PARN PE=1 SV=1	38	28	90.8	73.1	65.1	66.6	68.0	95.0	167.2
O95456	Proteasome assembly chaperone 1 OS=Homo sapiens GN=PSMG1 PE=1 SV=1	32	11	103.7	93.2	82.4	98.1	76.8	81.8	124.4
O95466	Formin-like protein 1 OS=Homo sapiens GN=FMNL1 PE=1 SV=3	41	68	83.8	96.4	145.2	167.3	131.5	58.4	59.8
O95470	Sphingosine-1-phosphate lyase 1 OS=Homo sapiens GN=SGPL1 PE=1 SV=3	49	29	66.9	96.3	166.6	192.1	163.0	80.6	34.6
O95479	GDH/6PGL endoplasmic bifunctional protein OS=Homo sapiens GN=H6PD PE=1 SV=2	40	31	82.9	91.4	153.8	186.0	172.6	69.5	33.7
O95486	Protein transport protein Sec24A OS=Homo sapiens GN=SEC24A PE=1 SV=2	24	21	112.1	103.3	113.0	112.6	74.8	74.2	86.1
O95487	Protein transport protein Sec24B OS=Homo sapiens GN=SEC24B PE=1 SV=2	28	27	79.3	98.5	143.3	124.6	105.5	97.9	83.6
O95551	Tyrosyl-DNA phosphodiesterase 2 OS=Homo sapiens GN=TDP2 PE=1 SV=1	30	12	91.5	107.4	108.7	100.3	79.0	114.2	111.9
O95562	Vesicle transport protein SFT2B OS=Homo sapiens GN=SFT2D2 PE=1 SV=1	18	4	42.8	62.9	115.0	133.3	147.2	96.9	120.8
O95571	Persulfide dioxygenase ETHE1, mitochondrial OS=Homo sapiens GN=ETHE1 PE=1 SV=2	53	11	246.1	218.6	108.7	31.6	5.4	6.4	4.9
O95573	Long-chain-fatty-acid--CoA ligase 3 OS=Homo sapiens GN=ACSL3 PE=1 SV=3	56	38	75.3	98.4	134.9	168.5	163.2	77.9	49.3
O95602	DNA-directed RNA polymerase I subunit RPA1 OS=Homo sapiens GN=POLR1A PE=1 SV=2	39	54	109.7	106.9	104.7	88.5	100.2	111.0	105.6
O95613	Pericentrin OS=Homo sapiens GN=PCNT PE=1 SV=4	37	117	166.1	166.2	113.1	68.9	49.3	51.8	68.8
O95628	CCR4-NOT transcription complex subunit 4 OS=Homo sapiens GN=CNOT4 PE=1 SV=3	29	15	66.6	66.9	70.3	113.1	133.1	185.3	111.7
O95630	STAM-binding protein OS=Homo sapiens GN=STAMBP PE=1 SV=1	47	23	99.5	124.9	128.4	146.9	94.9	87.4	87.0
O95639	Cleavage and polyadenylation specificity factor subunit 4 OS=Homo sapiens GN=CPSF4 PE=1 SV=1	56	13	59.8	51.4	44.4	70.3	137.8	146.3	207.6
O95671	N-acetylserotonin O-methyltransferase-like protein OS=Homo sapiens GN=ASMTL PE=1 SV=3	32	24	149.3	121.8	100.1	88.2	61.0	51.3	80.4
O95674	Phosphatidate cytidylyltransferase 2 OS=Homo sapiens GN=CDS2 PE=1 SV=1	26	11	75.8	87.5	111.7	150.2	158.3	66.6	40.4
O95684	FGFR1 oncogene partner OS=Homo sapiens GN=FGFR1OP PE=1 SV=1	45	19	140.6	122.1	89.3	73.2	84.3	71.7	104.2
O95714	E3 ubiquitin-protein ligase HERC2 OS=Homo sapiens GN=HERC2 PE=1 SV=2	26	113	71.0	86.2	106.9	134.2	126.4	87.6	100.8
O95716	Ras-related protein Rab-3D OS=Homo sapiens GN=RAB3D PE=1 SV=1	63	19	79.9	124.8	145.4	148.9	132.0	63.0	46.3
O95721	Synaptosomal-associated protein 29 OS=Homo sapiens GN=SNAP29 PE=1 SV=1	83	26	79.1	103.4	146.2	159.9	127.0	68.3	62.6
O95747	Serine/threonine-protein kinase OSR1 OS=Homo sapiens GN=OXSR1 PE=1 SV=1	43	20	95.2	120.1	120.4	118.0	93.0	106.2	109.8
O95757	Heat shock 70 kDa protein 4L OS=Homo sapiens GN=HSPA4L PE=1 SV=3	70	59	107.1	105.2	92.9	104.6	75.0	85.2	100.1
O95758	Polypyrimidine tract-binding protein 3 OS=Homo sapiens GN=PTBP3 PE=1 SV=2	30	17	33.4	34.9	38.5	61.7	103.3	276.0	176.1
O95777	U6 snRNA-associated Sm-like protein LSm8 OS=Homo sapiens GN=LSM8 PE=1 SV=3	69	6	77.1	60.1	71.4	79.4	93.6	175.7	151.0
O95782	AP-2 complex subunit alpha-1 OS=Homo sapiens GN=AP2A1 PE=1 SV=3	63	66	66.1	101.1	149.5	158.8	106.8	68.0	86.3
O95786	Probable ATP-dependent RNA helicase DDX58 OS=Homo sapiens GN=DDX58 PE=1 SV=2	19	17	156.5	110.2	143.3	125.5	89.8	104.1	157.3
O95793	Double-stranded RNA-binding protein Staufen homolog 1 OS=Homo sapiens GN=STAU1 PE=1 SV=2	62	41	29.8	44.4	57.4	77.6	161.3	165.8	181.9
O95801	Tetratricopeptide repeat protein 4 OS=Homo sapiens GN=TTC4 PE=1 SV=3	38	14	126.5	112.7	105.4	101.9	76.7	76.7	88.5
O95816	BAG family molecular chaperone regulator 2 OS=Homo sapiens GN=BAG2 PE=1 SV=1	71	16	83.1	85.9	123.1	175.2	130.3	88.8	92.1
O95817	BAG family molecular chaperone regulator 3 OS=Homo sapiens GN=BAG3 PE=1 SV=3	58	24	99.1	93.7	83.3	83.7	67.7	50.2	71.4
O95819	Mitogen-activated protein kinase kinase kinase kinase 4 OS=Homo sapiens GN=MAP4K4 PE=1 SV=2	50	66	50.6	77.2	121.8	141.8	133.7	119.7	86.7
O95831	Apoptosis-inducing factor 1, mitochondrial OS=Homo sapiens GN=AIFM1 PE=1 SV=1	54	38	260.7	202.2	105.9	30.0	5.1	4.0	2.3
O95834	Echinoderm microtubule-associated protein-like 2 OS=Homo sapiens GN=EML2 PE=1 SV=1	29	15	114.9	134.8	144.9	149.5	94.8	116.3	107.6
O95861	3'(2'),5'-bisphosphate nucleotidase 1 OS=Homo sapiens GN=BPNT1 PE=1 SV=1	63	22	107.8	112.1	112.4	100.7	81.1	103.8	97.4
O95864	Fatty acid desaturase 2 OS=Homo sapiens GN=FADS2 PE=1 SV=1	25	11	49.0	96.7	172.6	190.1	191.0	104.3	38.8
O95865	N(G),N(G)-dimethylarginine dimethylaminohydrolase 2 OS=Homo sapiens GN=DDAH2 PE=1 SV=1	64	17	84.7	88.4	120.4	148.6	120.0	58.2	50.4
O95870	Abhydrolase domain-containing protein 16A OS=Homo sapiens GN=ABHD16A PE=1 SV=3	47	28	80.9	106.0	145.0	163.1	165.8	74.2	39.8
O95881	Thioredoxin domain-containing protein 12 OS=Homo sapiens GN=TXNDC12 PE=1 SV=1	42	9	47.8	87.5	192.9	188.6	190.3	73.1	31.0
O95926	Pre-mRNA-splicing factor SYF2 OS=Homo sapiens GN=SYF2 PE=1 SV=1	44	13	40.3	38.6	59.0	56.0	129.0	291.1	197.8
O95983	Methyl-CpG-binding domain protein 3 OS=Homo sapiens GN=MBD3 PE=1 SV=1	46	13	119.2	92.9	82.9	75.0	68.5	71.7	134.9
O95985	DNA topoisomerase 3-beta-1 OS=Homo sapiens GN=TOP3B PE=1 SV=1	43	31	35.7	46.2	54.0	70.6	152.6	179.6	188.5
O96000	NADH dehydrogenase [ubiquinone] 1 beta subcomplex subunit 10 OS=Homo sapiens GN=NDUFB10 PE=1 SV=3	59	15	284.0	157.9	134.8	31.9	5.7	5.6	3.2
O96005	Cleft lip and palate transmembrane protein 1 OS=Homo sapiens GN=CLPTM1 PE=1 SV=1	34	20	96.3	92.4	123.8	182.8	162.6	64.8	38.3
O96008	Mitochondrial import receptor subunit TOM40 homolog OS=Homo sapiens GN=TOMM40 PE=1 SV=1	50	16	286.5	185.1	88.3	36.7	10.8	7.7	6.5
O96011	Peroxisomal membrane protein 11B OS=Homo sapiens GN=PEX11B PE=1 SV=1	54	13	71.4	110.0	176.2	222.1	141.7	38.7	14.6
O96013	Serine/threonine-protein kinase PAK 4 OS=Homo sapiens GN=PAK4 PE=1 SV=1	54	25	60.3	76.4	93.5	95.3	129.2	173.1	134.5
O96017	Serine/threonine-protein kinase Chk2 OS=Homo sapiens GN=CHEK2 PE=1 SV=1	27	12	128.0	114.8	107.6	120.9	78.6	77.3	113.2
O96019	Actin-like protein 6A OS=Homo sapiens GN=ACTL6A PE=1 SV=1	47	20	155.8	100.8	79.6	71.8	66.1	66.3	78.7
P00167	Cytochrome b5 OS=Homo sapiens GN=CYB5A PE=1 SV=2	47	6	56.9	80.5	242.4	140.3	187.0	115.0	32.2
P00338	L-lactate dehydrogenase A chain OS=Homo sapiens GN=LDHA PE=1 SV=2	67	29	106.4	110.6	93.1	109.4	73.6	93.0	100.5
P00367	Glutamate dehydrogenase 1, mitochondrial OS=Homo sapiens GN=GLUD1 PE=1 SV=2	57	41	276.4	199.0	99.0	28.2	8.3	7.9	4.2
P00374	Dihydrofolate reductase OS=Homo sapiens GN=DHFR PE=1 SV=2	70	16	102.2	113.4	105.8	105.9	88.3	90.6	96.3
P00387	NADH-cytochrome b5 reductase 3 OS=Homo sapiens GN=CYB5R3 PE=1 SV=3	67	18	78.7	115.6	186.3	146.2	129.8	90.2	29.2
P00390	Glutathione reductase, mitochondrial OS=Homo sapiens GN=GSR PE=1 SV=2	47	21	174.0	130.5	88.7	68.4	48.7	57.6	63.0
P00403	Cytochrome c oxidase subunit 2 OS=Homo sapiens GN=MT-CO2 PE=1 SV=1	31	7	228.2	236.0	155.4	37.0	4.5	5.4	2.3
P00441	Superoxide dismutase [Cu-Zn] OS=Homo sapiens GN=SOD1 PE=1 SV=2	60	17	98.3	96.2	88.9	96.5	98.3	98.2	91.4
P00491	Purine nucleoside phosphorylase OS=Homo sapiens GN=PNP PE=1 SV=2	70	18	126.8	96.4	107.1	102.7	76.3	109.0	100.8
P00492	Hypoxanthine-guanine phosphoribosyltransferase OS=Homo sapiens GN=HPRT1 PE=1 SV=2	63	12	106.4	107.9	100.6	127.8	84.5	101.9	97.7
P00505	Aspartate aminotransferase, mitochondrial OS=Homo sapiens GN=GOT2 PE=1 SV=3	60	34	267.3	191.5	96.2	26.1	3.3	4.1	2.2
P00558	Phosphoglycerate kinase 1 OS=Homo sapiens GN=PGK1 PE=1 SV=3	87	50	81.3	110.5	107.3	109.8	88.6	113.2	101.8
P00734	Prothrombin OS=Homo sapiens GN=F2 PE=1 SV=2	5	4	247.6	138.6	130.3	69.4	33.2	28.0	26.1
P00761	Trypsin OS=Sus scrofa OX=9823 PE=1 SV=1	32	5	79.7	94.5	126.8	138.6	70.8	102.8	108.1
P00813	Adenosine deaminase OS=Homo sapiens GN=ADA PE=1 SV=3	69	31	88.5	91.6	111.4	113.6	81.6	142.0	102.2
P00966	Argininosuccinate synthase OS=Homo sapiens GN=ASS1 PE=1 SV=2	35	21	105.0	103.1	94.2	102.9	71.7	82.3	108.2
P01112	GTPase HRas OS=Homo sapiens GN=HRAS PE=1 SV=1	83	17	77.7	99.0	148.6	186.7	140.4	50.3	31.5
P01116	GTPase KRas OS=Homo sapiens GN=KRAS PE=1 SV=1	70	13	74.8	105.1	147.7	191.8	144.7	53.8	37.6
P01130	Low-density lipoprotein receptor OS=Homo sapiens GN=LDLR PE=1 SV=1	28	20	76.6	80.1	128.3	164.6	187.7	99.6	64.1
P01137	Transforming growth factor beta-1 OS=Homo sapiens GN=TGFB1 PE=1 SV=2	27	11	95.1	110.0	155.1	200.2	144.2	72.6	44.2
P01733	T-cell receptor beta chain V region YT35 OS=Homo sapiens GN=TRBV12-3 PE=1 SV=1	15	2	88.8	95.8	139.4	177.9	165.5	66.7	35.4
P01737	T-cell receptor alpha chain V region PY14 OS=Homo sapiens PE=1 SV=1	21	4	107.0	99.4	131.5	211.4	134.3	73.1	48.0
P01889	HLA class I histocompatibility antigen, B-7 alpha chain OS=Homo sapiens GN=HLA-B PE=1 SV=3	60	31	59.3	99.8	192.6	186.4	172.8	73.4	46.7
P02649	Apolipoprotein E OS=Homo sapiens GN=APOE PE=1 SV=1	12	4	210.3	106.5	86.2	91.5	61.6	32.2	22.3
P02686	Myelin basic protein OS=Homo sapiens GN=MBP PE=1 SV=3	38	9	78.4	99.8	133.8	160.6	142.0	58.5	40.4
P02765	Alpha-2-HS-glycoprotein OS=Homo sapiens GN=AHSG PE=1 SV=1	7	4	160.8	99.6	104.4	97.5	93.8	42.4	54.3
P02769	Serum albumin OS=Bos taurus OX=9913 GN=ALB PE=1 SV=4	70	49	98.3	92.0	114.5	126.5	99.7	77.3	70.9
P02786	Transferrin receptor protein 1 OS=Homo sapiens GN=TFRC PE=1 SV=2	64	65	56.6	69.3	95.5	124.6	157.7	132.5	117.6
P02787	Serotransferrin OS=Homo sapiens GN=TF PE=1 SV=3	4	3	76.5	62.5	64.3	115.9	146.8	91.4	89.0
P02794	Ferritin heavy chain OS=Homo sapiens GN=FTH1 PE=1 SV=2	38	7	74.6	90.8	131.9	185.5	117.3	57.6	87.2
P04040	Catalase OS=Homo sapiens GN=CAT PE=1 SV=3	70	39	68.2	100.0	196.6	198.6	161.6	43.7	23.1
P04049	RAF proto-oncogene serine/threonine-protein kinase OS=Homo sapiens GN=RAF1 PE=1 SV=1	46	24	106.0	100.5	102.9	96.1	85.2	81.7	104.8
P04053	DNA nucleotidylexotransferase OS=Homo sapiens GN=DNTT PE=1 SV=3	31	16	82.4	72.5	89.7	92.8	93.6	120.6	129.7
P04075	Fructose-bisphosphate aldolase A OS=Homo sapiens GN=ALDOA PE=1 SV=2	78	42	101.9	91.1	99.9	110.7	78.6	99.2	108.8
P04080	Cystatin-B OS=Homo sapiens GN=CSTB PE=1 SV=2	64	6	22.8	139.9	138.9	91.5	97.6	156.4	100.7
P04083	Annexin A1 OS=Homo sapiens GN=ANXA1 PE=1 SV=2	79	34	96.3	103.8	104.2	116.6	85.8	111.4	101.1
P04150	Glucocorticoid receptor OS=Homo sapiens GN=NR3C1 PE=1 SV=1	26	16	119.1	112.4	108.3	140.3	112.3	86.3	132.2
P04179	Superoxide dismutase [Mn], mitochondrial OS=Homo sapiens GN=SOD2 PE=1 SV=2	35	10	269.6	223.4	82.4	24.2	2.6	2.6	3.3
P04183	Thymidine kinase, cytosolic OS=Homo sapiens GN=TK1 PE=1 SV=2	48	9	131.9	111.6	100.2	87.3	59.5	55.9	81.9
P04234	T-cell surface glycoprotein CD3 delta chain OS=Homo sapiens GN=CD3D PE=1 SV=1	28	10	57.1	100.7	137.3	174.6	188.6	76.5	42.2
P04264	Keratin, type II cytoskeletal 1 OS=Homo sapiens GN=KRT1 PE=1 SV=6	62	53	95.7	124.1	51.0	382.3	42.5	56.6	46.7
P04350	Tubulin beta-4A chain OS=Homo sapiens GN=TUBB4A PE=1 SV=2	78	36	166.0	115.3	77.9	102.1	63.9	74.0	107.5
P04406	Glyceraldehyde-3-phosphate dehydrogenase OS=Homo sapiens GN=GAPDH PE=1 SV=3	97	46	83.7	67.7	77.7	88.3	86.7	125.9	133.7
P04439	HLA class I histocompatibility antigen, A-3 alpha chain OS=Homo sapiens GN=HLA-A PE=1 SV=2	62	31	78.7	94.4	151.8	164.7	172.1	61.9	31.6
P04632	Calpain small subunit 1 OS=Homo sapiens GN=CAPNS1 PE=1 SV=1	64	11	199.2	106.4	71.1	112.4	70.9	93.0	96.8
P04818	Thymidylate synthase OS=Homo sapiens GN=TYMS PE=1 SV=3	56	18	63.1	108.8	133.4	114.1	95.3	119.3	104.3
P04843	Dolichyl-diphosphooligosaccharide--protein glycosyltransferase subunit 1 OS=Homo sapiens GN=RPN1 PE=1 SV=1	77	58	71.9	94.6	158.9	188.5	159.4	65.2	29.7
P04844	Dolichyl-diphosphooligosaccharide--protein glycosyltransferase subunit 2 OS=Homo sapiens GN=RPN2 PE=1 SV=3	63	35	61.0	107.2	161.7	190.8	178.7	76.3	28.9
P04899	Guanine nucleotide-binding protein G(i) subunit alpha-2 OS=Homo sapiens GN=GNAI2 PE=1 SV=3	76	33	74.1	106.6	168.3	176.0	153.6	74.6	34.0
P04920	Anion exchange protein 2 OS=Homo sapiens GN=SLC4A2 PE=1 SV=4	28	23	73.2	104.7	165.3	202.5	147.9	43.1	41.4
P05023	Sodium/potassium-transporting ATPase subunit alpha-1 OS=Homo sapiens GN=ATP1A1 PE=1 SV=1	56	73	73.4	104.8	162.8	188.4	143.5	48.8	28.7
P05026	Sodium/potassium-transporting ATPase subunit beta-1 OS=Homo sapiens GN=ATP1B1 PE=1 SV=1	33	11	64.0	109.8	175.5	191.5	150.9	40.9	24.6
P05067	Amyloid beta A4 protein OS=Homo sapiens GN=APP PE=1 SV=3	24	19	63.5	83.1	116.6	168.0	162.7	113.0	73.7
P05106	Integrin beta-3 OS=Homo sapiens GN=ITGB3 PE=1 SV=2	14	11	76.2	97.4	165.3	178.8	164.0	59.9	53.1
P05107	Integrin beta-2 OS=Homo sapiens GN=ITGB2 PE=1 SV=2	63	51	60.9	91.6	158.7	168.4	193.8	88.6	41.4
P05141	ADP/ATP translocase 2 OS=Homo sapiens GN=SLC25A5 PE=1 SV=7	65	34	238.9	221.2	116.0	34.9	7.6	6.2	4.3
P05161	Ubiquitin-like protein ISG15 OS=Homo sapiens GN=ISG15 PE=1 SV=5	42	6	110.6	105.9	96.4	117.4	73.8	90.2	97.3
P05165	Propionyl-CoA carboxylase alpha chain, mitochondrial OS=Homo sapiens GN=PCCA PE=1 SV=4	55	39	210.0	240.6	130.3	35.3	4.9	12.4	4.7
P05166	Propionyl-CoA carboxylase beta chain, mitochondrial OS=Homo sapiens GN=PCCB PE=1 SV=3	54	26	268.6	194.6	101.3	32.2	5.8	11.5	4.9
P05198	Eukaryotic translation initiation factor 2 subunit 1 OS=Homo sapiens GN=EIF2S1 PE=1 SV=3	83	42	55.3	55.9	59.1	64.7	123.4	175.7	169.6
P05204	Non-histone chromosomal protein HMG-17 OS=Homo sapiens GN=HMGN2 PE=1 SV=3	76	14	126.2	67.5	33.0	36.4	50.5	24.6	76.0
P05387	60S acidic ribosomal protein P2 OS=Homo sapiens GN=RPLP2 PE=1 SV=1	97	14	50.0	43.3	39.3	89.2	117.0	153.9	159.1
P05388	60S acidic ribosomal protein P0 OS=Homo sapiens GN=RPLP0 PE=1 SV=1	72	30	36.8	37.4	48.6	67.1	133.9	201.4	177.6
P05455	Lupus La protein OS=Homo sapiens GN=SSB PE=1 SV=2	66	40	107.4	101.7	80.9	100.2	77.0	71.8	111.5
P05556	Integrin beta-1 OS=Homo sapiens GN=ITGB1 PE=1 SV=2	38	36	72.1	90.0	155.7	178.9	163.6	63.2	38.1
P05771	Protein kinase C beta type OS=Homo sapiens GN=PRKCB PE=1 SV=4	42	35	111.3	121.9	118.3	111.8	90.7	85.4	78.7
P06127	T-cell surface glycoprotein CD5 OS=Homo sapiens GN=CD5 PE=1 SV=2	42	19	78.6	102.9	142.2	155.6	169.9	58.0	41.4
P06132	Uroporphyrinogen decarboxylase OS=Homo sapiens GN=UROD PE=1 SV=2	25	6	63.8	104.6	112.3	108.9	97.3	128.7	123.3
P06213	Insulin receptor OS=Homo sapiens GN=INSR PE=1 SV=4	18	31	62.7	105.9	187.1	202.4	160.8	72.4	46.5
P06239	Tyrosine-protein kinase Lck OS=Homo sapiens GN=LCK PE=1 SV=6	63	30	64.9	87.4	187.7	157.8	169.0	79.2	32.7
P06280	Alpha-galactosidase A OS=Homo sapiens GN=GLA PE=1 SV=1	39	15	48.2	96.1	171.8	234.6	192.9	45.4	29.5
P06396	Gelsolin OS=Homo sapiens GN=GSN PE=1 SV=1	31	21	133.1	118.3	98.6	106.7	80.2	91.5	96.1
P06400	Retinoblastoma-associated protein OS=Homo sapiens GN=RB1 PE=1 SV=2	48	53	63.9	71.6	64.0	64.1	97.0	139.6	165.3
P06454	Prothymosin alpha OS=Homo sapiens GN=PTMA PE=1 SV=2	27	8	119.9	103.6	88.6	106.7	76.3	27.6	103.7
P06493	Cyclin-dependent kinase 1 OS=Homo sapiens GN=CDK1 PE=1 SV=3	70	26	117.3	92.3	110.2	81.9	100.8	121.8	72.1
P06576	ATP synthase subunit beta, mitochondrial OS=Homo sapiens GN=ATP5B PE=1 SV=3	97	48	223.4	211.3	181.2	49.4	7.0	7.7	2.9
P06729	T-cell surface antigen CD2 OS=Homo sapiens GN=CD2 PE=1 SV=2	46	21	59.1	95.5	127.2	164.1	146.3	65.1	61.1
P06730	Eukaryotic translation initiation factor 4E OS=Homo sapiens GN=EIF4E PE=1 SV=2	35	10	40.7	55.9	60.0	88.8	132.8	168.2	186.6
P06733	Alpha-enolase OS=Homo sapiens GN=ENO1 PE=1 SV=2	90	57	81.6	99.9	112.8	112.7	83.9	124.3	107.2
P06744	Glucose-6-phosphate isomerase OS=Homo sapiens GN=GPI PE=1 SV=4	50	35	107.0	114.2	87.6	100.5	75.7	87.0	107.1
P06746	DNA polymerase beta OS=Homo sapiens GN=POLB PE=1 SV=3	61	22	100.9	85.5	92.8	102.5	101.3	119.1	145.2
P06748	Nucleophosmin OS=Homo sapiens GN=NPM1 PE=1 SV=2	89	46	31.9	34.5	57.2	69.7	125.6	238.5	178.0
P06753	Tropomyosin alpha-3 chain OS=Homo sapiens GN=TPM3 PE=1 SV=2	64	35	86.7	80.6	169.8	91.7	83.8	150.8	57.7
P06756	Integrin alpha-V OS=Homo sapiens GN=ITGAV PE=1 SV=2	17	15	73.5	93.9	164.8	194.0	164.9	68.8	45.6
P06865	Beta-hexosaminidase subunit alpha OS=Homo sapiens GN=HEXA PE=1 SV=2	42	25	75.4	89.0	148.2	233.2	132.8	36.4	23.9
P07099	Epoxide hydrolase 1 OS=Homo sapiens GN=EPHX1 PE=1 SV=1	31	18	66.0	126.8	161.6	177.6	162.2	84.1	49.7
P07195	L-lactate dehydrogenase B chain OS=Homo sapiens GN=LDHB PE=1 SV=2	62	28	106.9	105.9	101.7	111.7	72.1	89.0	97.1
P07203	Glutathione peroxidase 1 OS=Homo sapiens GN=GPX1 PE=1 SV=4	65	10	200.2	173.4	111.2	44.3	33.1	35.7	32.3
P07237	Protein disulfide-isomerase OS=Homo sapiens GN=P4HB PE=1 SV=3	85	63	81.8	93.8	156.2	186.1	164.2	64.2	26.1
P07305	Histone H1.0 OS=Homo sapiens GN=H1F0 PE=1 SV=3	29	9	130.1	40.5	44.8	74.8	94.2	112.3	122.1
P07311	Acylphosphatase-1 OS=Homo sapiens GN=ACYP1 PE=1 SV=2	59	7	107.1	96.6	75.3	93.3	67.0	75.2	103.7
P07339	Cathepsin D OS=Homo sapiens GN=CTSD PE=1 SV=1	56	30	42.7	77.2	248.5	236.8	183.0	53.1	25.2
P07355	Annexin A2 OS=Homo sapiens GN=ANXA2 PE=1 SV=2	70	38	96.6	102.0	127.7	141.5	107.0	83.5	73.4
P07384	Calpain-1 catalytic subunit OS=Homo sapiens GN=CAPN1 PE=1 SV=1	36	28	80.4	120.5	116.4	109.1	75.7	105.2	104.4
P07437	Tubulin beta chain OS=Homo sapiens GN=TUBB PE=1 SV=2	79	40	89.6	101.2	111.4	105.6	87.1	105.3	118.0
P07602	Prosaposin OS=Homo sapiens GN=PSAP PE=1 SV=2	52	31	48.1	62.7	135.3	204.0	216.9	53.2	27.9
P07686	Beta-hexosaminidase subunit beta OS=Homo sapiens GN=HEXB PE=1 SV=3	39	29	58.7	94.1	174.1	235.6	175.3	48.5	24.8
P07737	Profilin-1 OS=Homo sapiens GN=PFN1 PE=1 SV=2	79	19	138.6	102.3	103.4	128.6	61.3	81.2	79.7
P07741	Adenine phosphoribosyltransferase OS=Homo sapiens GN=APRT PE=1 SV=2	78	15	143.6	113.1	77.9	96.4	56.5	80.4	84.9
P07814	Bifunctional glutamate/proline--tRNA ligase OS=Homo sapiens GN=EPRS PE=1 SV=5	68	138	63.6	68.1	73.7	71.4	93.6	124.8	188.5
P07858	Cathepsin B OS=Homo sapiens GN=CTSB PE=1 SV=3	42	14	46.2	70.1	166.2	189.6	231.8	50.2	23.8
P07900	Heat shock protein HSP 90-alpha OS=Homo sapiens GN=HSP90AA1 PE=1 SV=5	73	83	87.5	101.7	129.7	102.9	78.3	141.3	88.4
P07910	Heterogeneous nuclear ribonucleoproteins C1/C2 OS=Homo sapiens GN=HNRNPC PE=1 SV=4	71	45	52.5	30.0	25.8	48.5	104.8	127.9	208.1
P07947	Tyrosine-protein kinase Yes OS=Homo sapiens GN=YES1 PE=1 SV=3	50	24	82.1	102.2	155.7	172.0	154.6	83.2	40.6
P07954	Fumarate hydratase, mitochondrial OS=Homo sapiens GN=FH PE=1 SV=3	64	34	234.4	213.9	99.1	37.5	9.1	9.2	10.4
P08133	Annexin A6 OS=Homo sapiens GN=ANXA6 PE=1 SV=3	86	75	94.0	105.3	124.0	107.4	84.1	120.1	89.5
P08195	4F2 cell-surface antigen heavy chain OS=Homo sapiens GN=SLC3A2 PE=1 SV=3	50	38	67.3	107.6	206.1	193.0	139.0	52.8	29.4
P08236	Beta-glucuronidase OS=Homo sapiens GN=GUSB PE=1 SV=2	19	15	55.6	95.6	167.6	203.6	164.0	55.7	33.5
P08238	Heat shock protein HSP 90-beta OS=Homo sapiens GN=HSP90AB1 PE=1 SV=4	78	92	88.6	116.1	129.6	107.7	77.6	115.9	90.1
P08240	Signal recognition particle receptor subunit alpha OS=Homo sapiens GN=SRPR PE=1 SV=2	57	43	80.0	99.7	146.6	196.2	151.9	67.3	28.2
P08243	Asparagine synthetase [glutamine-hydrolyzing] OS=Homo sapiens GN=ASNS PE=1 SV=4	53	29	103.3	115.9	104.1	110.5	71.5	90.3	96.5
P08397	Porphobilinogen deaminase OS=Homo sapiens GN=HMBS PE=1 SV=2	38	13	78.3	102.8	101.8	105.2	89.6	107.6	108.8
P08559	Pyruvate dehydrogenase E1 component subunit alpha, somatic form, mitochondrial OS=Homo sapiens GN=PDHA1 PE=1 SV=3	59	30	262.2	204.5	98.9	28.7	3.9	2.9	2.5
P08574	Cytochrome c1, heme protein, mitochondrial OS=Homo sapiens GN=CYC1 PE=1 SV=3	37	10	173.0	252.4	122.3	37.4	9.3	13.2	7.7
P08575	Receptor-type tyrosine-protein phosphatase C OS=Homo sapiens GN=PTPRC PE=1 SV=2	51	82	64.5	102.3	155.3	171.1	166.9	60.7	38.0
P08579	U2 small nuclear ribonucleoprotein B'' OS=Homo sapiens GN=SNRPB2 PE=1 SV=1	48	14	64.2	39.0	35.1	55.7	103.5	133.4	210.1
P08621	U1 small nuclear ribonucleoprotein 70 kDa OS=Homo sapiens GN=SNRNP70 PE=1 SV=2	59	36	38.4	37.6	38.5	61.7	124.0	176.1	199.3
P08648	Integrin alpha-5 OS=Homo sapiens GN=ITGA5 PE=1 SV=2	25	22	62.6	92.0	149.5	182.0	135.3	64.6	42.3
P08670	Vimentin OS=Homo sapiens GN=VIM PE=1 SV=4	88	76	93.7	106.3	124.5	98.1	82.0	91.5	107.1
P08708	40S ribosomal protein S17 OS=Homo sapiens GN=RPS17 PE=1 SV=2	94	23	29.2	36.9	47.6	62.5	139.3	229.5	170.7
P08754	Guanine nucleotide-binding protein G(k) subunit alpha OS=Homo sapiens GN=GNAI3 PE=1 SV=3	57	25	46.2	87.2	232.6	159.6	180.9	91.2	35.8
P08758	Annexin A5 OS=Homo sapiens GN=ANXA5 PE=1 SV=2	52	21	84.7	112.2	100.5	121.3	84.1	87.6	98.2
P08865	40S ribosomal protein SA OS=Homo sapiens GN=RPSA PE=1 SV=4	60	18	15.5	31.9	57.4	65.0	159.5	341.6	164.6
P09001	39S ribosomal protein L3, mitochondrial OS=Homo sapiens GN=MRPL3 PE=1 SV=1	29	13	272.2	169.1	79.8	34.3	8.6	9.0	12.2
P09012	U1 small nuclear ribonucleoprotein A OS=Homo sapiens GN=SNRPA PE=1 SV=3	37	14	42.4	42.7	38.9	55.9	132.1	153.4	224.4
P09104	Gamma-enolase OS=Homo sapiens GN=ENO2 PE=1 SV=3	74	26	95.3	102.2	98.6	123.1	81.1	96.2	105.7
P09110	3-ketoacyl-CoA thiolase, peroxisomal OS=Homo sapiens GN=ACAA1 PE=1 SV=2	74	27	69.2	99.2	220.0	207.1	158.9	35.9	16.1
P09132	Signal recognition particle 19 kDa protein OS=Homo sapiens GN=SRP19 PE=1 SV=3	72	14	96.2	88.1	119.2	125.4	94.5	62.8	75.9
P09211	Glutathione S-transferase P OS=Homo sapiens GN=GSTP1 PE=1 SV=2	72	17	98.8	98.2	105.1	106.0	82.1	96.8	96.0
P09234	U1 small nuclear ribonucleoprotein C OS=Homo sapiens GN=SNRPC PE=1 SV=1	31	6	57.0	45.7	35.6	58.2	115.7	132.2	191.9
P09326	CD48 antigen OS=Homo sapiens GN=CD48 PE=1 SV=2	37	15	57.4	95.2	158.8	176.9	168.0	80.8	51.6
P09417	Dihydropteridine reductase OS=Homo sapiens GN=QDPR PE=1 SV=2	56	11	153.9	120.8	101.8	86.1	69.1	79.8	85.9
P09429	High mobility group protein B1 OS=Homo sapiens GN=HMGB1 PE=1 SV=3	82	34	129.1	118.1	111.9	95.6	76.5	95.3	73.3
P09471	Guanine nucleotide-binding protein G(o) subunit alpha OS=Homo sapiens GN=GNAO1 PE=1 SV=4	48	17	82.0	114.1	158.4	191.3	127.9	61.6	48.2
P09488	Glutathione S-transferase Mu 1 OS=Homo sapiens GN=GSTM1 PE=1 SV=3	40	11	130.1	140.9	89.1	103.2	58.7	71.5	99.6
P09496	Clathrin light chain A OS=Homo sapiens GN=CLTA PE=1 SV=1	27	14	89.3	107.5	132.5	137.7	109.8	65.0	70.4
P09497	Clathrin light chain B OS=Homo sapiens GN=CLTB PE=1 SV=1	36	17	108.5	105.3	126.7	145.1	101.0	41.3	64.4
P09543	2',3'-cyclic-nucleotide 3'-phosphodiesterase OS=Homo sapiens GN=CNP PE=1 SV=2	62	44	86.4	128.1	168.0	168.2	139.7	58.0	32.9
P09564	T-cell antigen CD7 OS=Homo sapiens GN=CD7 PE=1 SV=1	21	5	73.7	76.8	109.2	140.3	181.5	92.0	83.5
P09622	Dihydrolipoyl dehydrogenase, mitochondrial OS=Homo sapiens GN=DLD PE=1 SV=2	62	32	253.0	217.3	99.4	26.6	3.4	4.5	4.0
P09651	Heterogeneous nuclear ribonucleoprotein A1 OS=Homo sapiens GN=HNRNPA1 PE=1 SV=5	79	38	30.4	26.6	39.6	52.1	125.4	277.5	168.2
P09661	U2 small nuclear ribonucleoprotein A' OS=Homo sapiens GN=SNRPA1 PE=1 SV=2	83	29	45.9	46.3	53.4	61.5	114.4	159.4	197.4
P09669	Cytochrome c oxidase subunit 6C OS=Homo sapiens GN=COX6C PE=1 SV=2	52	6	202.3	258.2	131.9	41.9	5.2	3.9	2.9
P09693	T-cell surface glycoprotein CD3 gamma chain OS=Homo sapiens GN=CD3G PE=1 SV=1	45	8	85.2	112.6	148.6	229.3	203.5	71.9	40.3
P09874	Poly [ADP-ribose] polymerase 1 OS=Homo sapiens GN=PARP1 PE=1 SV=4	67	89	94.0	68.2	65.8	66.4	92.6	105.9	155.6
P09884	DNA polymerase alpha catalytic subunit OS=Homo sapiens GN=POLA1 PE=1 SV=2	23	32	119.1	108.0	84.3	97.4	78.1	94.8	128.7
P09960	Leukotriene A-4 hydrolase OS=Homo sapiens GN=LTA4H PE=1 SV=2	51	34	109.7	103.5	89.2	98.1	79.0	82.0	99.0
P09972	Fructose-bisphosphate aldolase C OS=Homo sapiens GN=ALDOC PE=1 SV=2	68	29	140.5	90.3	88.2	115.5	68.6	77.3	105.3
P0C0L4	Complement C4-A OS=Homo sapiens GN=C4A PE=1 SV=2	4	8	116.7	95.0	155.4	191.5	116.7	62.0	45.6
P0C7P0	CDGSH iron-sulfur domain-containing protein 3, mitochondrial OS=Homo sapiens GN=CISD3 PE=1 SV=1	53	7	223.1	219.0	136.7	34.4	5.3	7.2	4.8
P0CAP2	DNA-directed RNA polymerase II subunit GRINL1A OS=Homo sapiens GN=POLR2M PE=1 SV=1	45	14	83.6	87.5	103.3	90.6	100.9	121.0	139.1
P0DJD0	RANBP2-like and GRIP domain-containing protein 1 OS=Homo sapiens GN=RGPD1 PE=2 SV=1	33	63	134.5	94.6	99.5	146.4	116.4	55.9	75.4
P0DMV9	Heat shock 70 kDa protein 1B OS=Homo sapiens GN=HSPA1B PE=1 SV=1	70	50	95.0	104.5	108.0	112.3	85.6	101.7	86.1
P10155	60 kDa SS-A/Ro ribonucleoprotein OS=Homo sapiens GN=TROVE2 PE=1 SV=2	44	24	99.3	88.1	82.1	92.6	76.3	96.7	116.5
P10242	Transcriptional activator Myb OS=Homo sapiens GN=MYB PE=1 SV=2	17	12	152.6	102.4	92.8	94.9	73.8	63.0	82.5
P10253	Lysosomal alpha-glucosidase OS=Homo sapiens GN=GAA PE=1 SV=4	32	28	56.0	93.1	197.9	237.5	164.2	52.6	25.9
P10321	HLA class I histocompatibility antigen, Cw-7 alpha chain OS=Homo sapiens GN=HLA-C PE=1 SV=3	57	23	91.9	98.9	176.2	141.2	186.5	78.7	38.9
P10515	Dihydrolipoyllysine-residue acetyltransferase component of pyruvate dehydrogenase complex, mitochondrial OS=Homo sapiens GN=DLAT PE=1 SV=3	42	25	245.8	221.0	112.1	30.2	4.5	6.0	4.9
P10586	Receptor-type tyrosine-protein phosphatase F OS=Homo sapiens GN=PTPRF PE=1 SV=2	32	44	49.6	107.4	212.7	213.4	165.6	62.8	37.8
P10599	Thioredoxin OS=Homo sapiens GN=TXN PE=1 SV=3	54	9	111.4	96.0	97.0	89.2	75.1	98.6	75.2
P10606	Cytochrome c oxidase subunit 5B, mitochondrial OS=Homo sapiens GN=COX5B PE=1 SV=2	64	12	225.7	211.2	99.1	33.1	6.3	4.0	2.2
P10619	Lysosomal protective protein OS=Homo sapiens GN=CTSA PE=1 SV=2	23	13	88.3	102.5	149.2	223.2	152.3	59.3	19.1
P10636	Microtubule-associated protein tau OS=Homo sapiens GN=MAPT PE=1 SV=5	34	29	53.5	52.3	65.2	78.8	121.4	146.5	165.5
P10644	cAMP-dependent protein kinase type I-alpha regulatory subunit OS=Homo sapiens GN=PRKAR1A PE=1 SV=1	54	24	114.9	100.6	122.8	137.5	99.9	70.7	69.5
P10747	T-cell-specific surface glycoprotein CD28 OS=Homo sapiens GN=CD28 PE=1 SV=1	27	8	51.5	121.3	178.2	220.6	160.3	61.3	31.8
P10768	S-formylglutathione hydrolase OS=Homo sapiens GN=ESD PE=1 SV=2	44	11	84.6	111.0	96.6	110.9	78.6	112.5	98.1
P10809	60 kDa heat shock protein, mitochondrial OS=Homo sapiens GN=HSPD1 PE=1 SV=2	91	91	217.3	219.7	157.8	40.9	9.3	11.6	8.4
P11021	78 kDa glucose-regulated protein OS=Homo sapiens GN=HSPA5 PE=1 SV=2	72	75	70.1	99.6	166.7	180.8	168.9	63.8	28.2
P11142	Heat shock cognate 71 kDa protein OS=Homo sapiens GN=HSPA8 PE=1 SV=1	87	83	79.9	108.2	119.4	112.2	94.7	113.1	99.1
P11166	Solute carrier family 2, facilitated glucose transporter member 1 OS=Homo sapiens GN=SLC2A1 PE=1 SV=2	16	12	57.0	91.9	275.0	165.5	170.0	89.3	31.1
P11169	Solute carrier family 2, facilitated glucose transporter member 3 OS=Homo sapiens GN=SLC2A3 PE=1 SV=1	17	9	57.5	102.3	163.0	188.7	155.7	51.7	37.1
P11171	Protein 4.1 OS=Homo sapiens GN=EPB41 PE=1 SV=4	58	60	84.6	113.0	171.5	180.6	134.1	38.8	25.6
P11172	Uridine 5'-monophosphate synthase OS=Homo sapiens GN=UMPS PE=1 SV=1	61	32	114.7	127.2	101.6	95.7	67.4	77.4	102.2
P11177	Pyruvate dehydrogenase E1 component subunit beta, mitochondrial OS=Homo sapiens GN=PDHB PE=1 SV=3	48	15	270.1	206.4	89.9	25.7	7.0	3.7	5.3
P11182	Lipoamide acyltransferase component of branched-chain alpha-keto acid dehydrogenase complex, mitochondrial OS=Homo sapiens GN=DBT PE=1 SV=3	42	25	274.3	186.1	100.1	34.0	6.8	9.4	7.1
P11216	Glycogen phosphorylase, brain form OS=Homo sapiens GN=PYGB PE=1 SV=5	49	40	110.2	108.9	100.3	105.5	73.4	85.2	97.7
P11233	Ras-related protein Ral-A OS=Homo sapiens GN=RALA PE=1 SV=1	52	16	73.3	104.0	162.1	188.4	141.3	55.6	37.8
P11234	Ras-related protein Ral-B OS=Homo sapiens GN=RALB PE=1 SV=1	47	12	61.4	90.9	153.7	184.7	125.3	76.1	42.7
P11274	Breakpoint cluster region protein OS=Homo sapiens GN=BCR PE=1 SV=2	37	45	100.8	107.8	121.8	115.6	87.2	82.7	86.0
P11279	Lysosome-associated membrane glycoprotein 1 OS=Homo sapiens GN=LAMP1 PE=1 SV=3	19	8	65.6	77.8	134.9	229.0	167.9	63.4	37.4
P11310	Medium-chain specific acyl-CoA dehydrogenase, mitochondrial OS=Homo sapiens GN=ACADM PE=1 SV=1	60	35	209.8	247.1	125.4	37.4	6.0	7.6	5.3
P11387	DNA topoisomerase 1 OS=Homo sapiens GN=TOP1 PE=1 SV=2	52	53	166.2	85.6	74.7	78.9	64.1	68.8	89.8
P11388	DNA topoisomerase 2-alpha OS=Homo sapiens GN=TOP2A PE=1 SV=3	50	99	160.6	100.3	83.5	63.0	60.4	61.1	69.4
P11413	Glucose-6-phosphate 1-dehydrogenase OS=Homo sapiens GN=G6PD PE=1 SV=4	51	29	102.2	120.5	130.6	121.3	88.9	90.1	80.3
P11441	Ubiquitin-like protein 4A OS=Homo sapiens GN=UBL4A PE=1 SV=1	70	10	67.3	100.1	117.2	126.1	99.7	111.5	140.4
P11498	Pyruvate carboxylase, mitochondrial OS=Homo sapiens GN=PC PE=1 SV=2	51	51	241.9	224.6	115.0	33.5	7.5	7.7	6.3
P11586	C-1-tetrahydrofolate synthase, cytoplasmic OS=Homo sapiens GN=MTHFD1 PE=1 SV=3	74	91	45.2	53.0	66.5	84.4	175.6	210.3	105.3
P11717	Cation-independent mannose-6-phosphate receptor OS=Homo sapiens GN=IGF2R PE=1 SV=3	54	146	38.5	51.1	83.4	121.7	182.6	152.8	137.2
P11766	Alcohol dehydrogenase class-3 OS=Homo sapiens GN=ADH5 PE=1 SV=4	43	19	119.8	88.5	96.9	93.5	75.7	97.6	91.7
P11908	Ribose-phosphate pyrophosphokinase 2 OS=Homo sapiens GN=PRPS2 PE=1 SV=2	54	22	140.7	94.1	87.0	102.4	61.2	69.5	88.6
P11940	Polyadenylate-binding protein 1 OS=Homo sapiens GN=PABPC1 PE=1 SV=2	81	60	36.2	43.9	57.6	71.5	134.4	226.2	184.3
P12004	Proliferating cell nuclear antigen OS=Homo sapiens GN=PCNA PE=1 SV=1	82	22	111.6	96.9	93.0	114.2	89.9	97.2	97.2
P12081	Histidine--tRNA ligase, cytoplasmic OS=Homo sapiens GN=HARS PE=1 SV=2	76	49	65.1	55.5	46.9	54.9	94.4	155.1	202.5
P12259	Coagulation factor V OS=Homo sapiens GN=F5 PE=1 SV=4	6	15	124.7	93.3	81.9	109.4	96.0	65.1	80.0
P12268	Inosine-5'-monophosphate dehydrogenase 2 OS=Homo sapiens GN=IMPDH2 PE=1 SV=2	64	44	98.0	113.8	102.9	99.0	72.9	95.7	102.8
P12270	Nucleoprotein TPR OS=Homo sapiens GN=TPR PE=1 SV=3	48	123	125.6	87.5	72.7	106.7	72.8	84.4	111.4
P12694	2-oxoisovalerate dehydrogenase subunit alpha, mitochondrial OS=Homo sapiens GN=BCKDHA PE=1 SV=2	52	21	249.7	211.4	105.6	37.5	4.5	4.6	2.6
P12814	Alpha-actinin-1 OS=Homo sapiens GN=ACTN1 PE=1 SV=2	65	54	68.9	131.7	142.5	97.7	83.7	82.7	84.8
P12931	Proto-oncogene tyrosine-protein kinase Src OS=Homo sapiens GN=SRC PE=1 SV=3	40	22	90.1	85.4	135.1	171.0	155.5	61.3	74.6
P12955	Xaa-Pro dipeptidase OS=Homo sapiens GN=PEPD PE=1 SV=3	25	12	107.5	111.8	95.3	109.9	80.1	95.2	103.4
P12956	X-ray repair cross-complementing protein 6 OS=Homo sapiens GN=XRCC6 PE=1 SV=2	77	73	49.0	53.5	69.5	71.6	126.7	191.7	164.7
P13010	X-ray repair cross-complementing protein 5 OS=Homo sapiens GN=XRCC5 PE=1 SV=3	75	68	45.6	51.2	72.4	68.8	122.9	213.6	163.5
P13073	Cytochrome c oxidase subunit 4 isoform 1, mitochondrial OS=Homo sapiens GN=COX4I1 PE=1 SV=1	55	17	225.9	185.6	94.9	31.8	3.1	5.0	1.2
P13196	5-aminolevulinate synthase, nonspecific, mitochondrial OS=Homo sapiens GN=ALAS1 PE=1 SV=2	36	24	246.4	189.3	91.8	31.7	8.4	21.8	2.7
P13489	Ribonuclease inhibitor OS=Homo sapiens GN=RNH1 PE=1 SV=2	52	24	129.2	96.2	91.2	103.6	84.8	75.5	92.2
P13591	Neural cell adhesion molecule 1 OS=Homo sapiens GN=NCAM1 PE=1 SV=3	11	9	93.7	115.1	166.3	201.6	105.1	48.5	39.8
P13598	Intercellular adhesion molecule 2 OS=Homo sapiens GN=ICAM2 PE=1 SV=2	25	7	58.6	104.9	160.1	177.9	169.8	70.9	39.8
P13612	Integrin alpha-4 OS=Homo sapiens GN=ITGA4 PE=1 SV=3	41	43	73.9	79.9	137.7	192.9	164.4	64.4	39.3
P13637	Sodium/potassium-transporting ATPase subunit alpha-3 OS=Homo sapiens GN=ATP1A3 PE=1 SV=3	52	60	81.9	95.9	158.8	185.4	151.4	49.1	32.9
P13639	Elongation factor 2 OS=Homo sapiens GN=EEF2 PE=1 SV=4	75	79	91.9	90.5	96.8	93.1	106.1	134.7	100.4
P13645	Keratin, type I cytoskeletal 10 OS=Homo sapiens GN=KRT10 PE=1 SV=6	64	40	78.8	132.1	47.3	310.6	72.8	46.2	59.6
P13667	Protein disulfide-isomerase A4 OS=Homo sapiens GN=PDIA4 PE=1 SV=2	68	75	69.3	97.1	160.6	179.3	166.0	70.7	29.4
P13674	Prolyl 4-hydroxylase subunit alpha-1 OS=Homo sapiens GN=P4HA1 PE=1 SV=2	54	33	72.7	96.7	159.6	202.9	193.7	58.0	28.9
P13693	Translationally-controlled tumor protein OS=Homo sapiens GN=TPT1 PE=1 SV=1	62	13	76.1	87.0	90.6	141.1	159.7	157.1	70.1
P13796	Plastin-2 OS=Homo sapiens GN=LCP1 PE=1 SV=6	81	59	103.0	106.3	108.0	101.4	80.0	102.3	101.1
P13798	Acylamino-acid-releasing enzyme OS=Homo sapiens GN=APEH PE=1 SV=4	37	25	115.3	90.6	92.7	105.9	86.6	110.9	118.0
P13804	Electron transfer flavoprotein subunit alpha, mitochondrial OS=Homo sapiens GN=ETFA PE=1 SV=1	76	29	263.7	195.4	93.0	27.3	3.0	4.0	2.7
P13807	Glycogen [starch] synthase, muscle OS=Homo sapiens GN=GYS1 PE=1 SV=2	45	35	67.1	78.3	80.3	93.1	191.7	196.9	81.0
P13861	cAMP-dependent protein kinase type II-alpha regulatory subunit OS=Homo sapiens GN=PRKAR2A PE=1 SV=2	70	28	150.6	133.0	129.0	107.9	69.8	48.9	55.1
P13984	General transcription factor IIF subunit 2 OS=Homo sapiens GN=GTF2F2 PE=1 SV=2	57	15	76.8	75.1	73.4	85.5	112.3	108.9	154.1
P13987	CD59 glycoprotein OS=Homo sapiens GN=CD59 PE=1 SV=1	26	5	52.0	73.3	152.6	185.3	230.0	79.4	43.4
P13995	Bifunctional methylenetetrahydrofolate dehydrogenase/cyclohydrolase, mitochondrial OS=Homo sapiens GN=MTHFD2 PE=1 SV=2	57	23	245.7	210.5	109.8	34.2	7.6	7.6	6.4
P14151	L-selectin OS=Homo sapiens GN=SELL PE=1 SV=2	17	5	142.0	108.9	121.1	140.2	115.0	43.0	51.7
P14174	Macrophage migration inhibitory factor OS=Homo sapiens GN=MIF PE=1 SV=4	47	5	69.1	80.4	137.9	100.1	152.2	171.4	101.7
P14209	CD99 antigen OS=Homo sapiens GN=CD99 PE=1 SV=1	18	5	66.0	88.9	150.5	161.1	173.4	70.6	30.3
P14314	Glucosidase 2 subunit beta OS=Homo sapiens GN=PRKCSH PE=1 SV=2	47	34	59.2	94.6	154.9	163.9	214.4	74.8	30.2
P14324	Farnesyl pyrophosphate synthase OS=Homo sapiens GN=FDPS PE=1 SV=4	37	19	109.4	111.8	91.1	109.1	67.1	81.2	101.9
P14373	Zinc finger protein RFP OS=Homo sapiens GN=TRIM27 PE=1 SV=1	22	10	70.6	90.2	145.4	210.4	192.2	68.4	45.4
P14550	Alcohol dehydrogenase [NADP(+)] OS=Homo sapiens GN=AKR1A1 PE=1 SV=3	56	16	97.0	112.5	121.9	104.7	79.9	112.0	88.3
P14618	Pyruvate kinase PKM OS=Homo sapiens GN=PKM PE=1 SV=4	79	57	90.3	107.5	118.0	103.5	71.3	101.7	109.8
P14625	Endoplasmin OS=Homo sapiens GN=HSP90B1 PE=1 SV=1	73	84	70.9	100.2	164.0	195.5	156.0	74.0	28.2
P14635	G2/mitotic-specific cyclin-B1 OS=Homo sapiens GN=CCNB1 PE=1 SV=1	34	15	85.6	70.3	73.4	88.1	115.7	95.2	105.4
P14649	Myosin light chain 6B OS=Homo sapiens GN=MYL6B PE=1 SV=1	48	13	71.9	82.1	105.3	101.1	65.7	68.8	169.4
P14678	Small nuclear ribonucleoprotein-associated proteins B and B' OS=Homo sapiens GN=SNRPB PE=1 SV=2	50	12	63.7	39.7	41.5	46.0	108.7	166.4	223.6
P14735	Insulin-degrading enzyme OS=Homo sapiens GN=IDE PE=1 SV=4	27	29	120.6	103.5	79.8	89.1	80.7	94.2	100.2
P14866	Heterogeneous nuclear ribonucleoprotein L OS=Homo sapiens GN=HNRNPL PE=1 SV=2	62	36	42.9	34.9	33.5	42.5	136.9	176.8	188.5
P14868	Aspartate--tRNA ligase, cytoplasmic OS=Homo sapiens GN=DARS PE=1 SV=2	73	46	66.2	68.0	70.3	80.9	75.8	115.2	180.5
P14927	Cytochrome b-c1 complex subunit 7 OS=Homo sapiens GN=UQCRB PE=1 SV=2	81	15	252.1	216.9	123.9	32.9	7.0	6.7	3.6
P15104	Glutamine synthetase OS=Homo sapiens GN=GLUL PE=1 SV=4	32	11	113.8	89.1	83.4	113.5	72.9	62.8	137.1
P15121	Aldose reductase OS=Homo sapiens GN=AKR1B1 PE=1 SV=3	60	19	139.2	106.8	95.1	90.5	64.5	80.2	88.8
P15151	Poliovirus receptor OS=Homo sapiens GN=PVR PE=1 SV=2	12	4	87.8	103.9	147.9	200.2	143.0	41.5	33.6
P15153	Ras-related C3 botulinum toxin substrate 2 OS=Homo sapiens GN=RAC2 PE=1 SV=1	47	12	36.8	50.0	119.1	111.2	174.7	159.2	121.9
P15170	Eukaryotic peptide chain release factor GTP-binding subunit ERF3A OS=Homo sapiens GN=GSPT1 PE=1 SV=1	54	31	120.7	90.9	94.1	83.8	63.2	101.1	91.6
P15311	Ezrin OS=Homo sapiens GN=EZR PE=1 SV=4	74	75	60.6	84.1	116.9	133.5	147.2	99.9	103.0
P15374	Ubiquitin carboxyl-terminal hydrolase isozyme L3 OS=Homo sapiens GN=UCHL3 PE=1 SV=1	60	15	119.7	107.5	105.0	112.9	76.5	78.1	94.4
P15498	Proto-oncogene vav OS=Homo sapiens GN=VAV1 PE=1 SV=4	52	49	89.3	119.7	117.8	103.1	78.0	80.9	83.8
P15531	Nucleoside diphosphate kinase A OS=Homo sapiens GN=NME1 PE=1 SV=1	63	12	83.7	101.7	79.8	84.5	57.6	121.5	94.2
P15586	N-acetylglucosamine-6-sulfatase OS=Homo sapiens GN=GNS PE=1 SV=3	29	15	56.6	92.4	180.8	243.5	171.1	56.4	33.7
P15848	Arylsulfatase B OS=Homo sapiens GN=ARSB PE=1 SV=1	23	11	71.5	106.8	195.6	262.3	172.9	52.8	41.6
P15880	40S ribosomal protein S2 OS=Homo sapiens GN=RPS2 PE=1 SV=2	73	29	43.9	41.9	56.9	74.8	118.3	205.7	184.8
P15923	Transcription factor E2-alpha OS=Homo sapiens GN=TCF3 PE=1 SV=1	40	22	124.9	109.4	93.9	115.5	83.6	107.2	118.9
P15927	Replication protein A 32 kDa subunit OS=Homo sapiens GN=RPA2 PE=1 SV=1	76	17	99.3	67.2	63.3	76.2	85.5	105.5	145.3
P16083	Ribosyldihydronicotinamide dehydrogenase [quinone] OS=Homo sapiens GN=NQO2 PE=1 SV=5	43	9	103.4	103.9	94.2	118.3	74.9	87.2	96.6
P16150	Leukosialin OS=Homo sapiens GN=SPN PE=1 SV=1	62	18	73.7	104.0	159.1	184.4	163.9	49.6	30.8
P16219	Short-chain specific acyl-CoA dehydrogenase, mitochondrial OS=Homo sapiens GN=ACADS PE=1 SV=1	48	16	313.0	164.5	75.6	22.4	5.4	4.9	2.7
P16278	Beta-galactosidase OS=Homo sapiens GN=GLB1 PE=1 SV=2	23	14	60.7	106.3	192.2	279.4	177.1	39.1	22.0
P16284	Platelet endothelial cell adhesion molecule OS=Homo sapiens GN=PECAM1 PE=1 SV=1	55	44	68.4	100.6	163.1	197.2	148.2	51.7	33.8
P16333	Cytoplasmic protein NCK1 OS=Homo sapiens GN=NCK1 PE=1 SV=1	59	24	98.9	123.1	132.9	159.5	128.2	78.5	91.2
P16401	Histone H1.5 OS=Homo sapiens GN=HIST1H1B PE=1 SV=3	63	35	97.4	60.5	67.4	68.4	100.2	107.5	142.2
P16402	Histone H1.3 OS=Homo sapiens GN=HIST1H1D PE=1 SV=2	67	40	87.9	57.3	58.2	69.0	98.8	136.7	137.1
P16435	NADPH--cytochrome P450 reductase OS=Homo sapiens GN=POR PE=1 SV=2	54	41	65.4	95.2	142.6	166.7	159.8	69.3	42.9
P16455	Methylated-DNA--protein-cysteine methyltransferase OS=Homo sapiens GN=MGMT PE=1 SV=1	50	9	181.9	95.8	73.1	64.5	91.1	83.0	81.2
P16591	Tyrosine-protein kinase Fer OS=Homo sapiens GN=FER PE=1 SV=2	23	22	86.4	94.4	97.3	107.0	119.3	123.0	102.5
P16615	Sarcoplasmic/endoplasmic reticulum calcium ATPase 2 OS=Homo sapiens GN=ATP2A2 PE=1 SV=1	47	60	75.4	80.7	149.1	162.5	171.9	85.5	36.8
P16885	1-phosphatidylinositol 4,5-bisphosphate phosphodiesterase gamma-2 OS=Homo sapiens GN=PLCG2 PE=1 SV=4	30	38	80.2	111.8	136.0	136.1	107.2	93.4	96.6
P16930	Fumarylacetoacetase OS=Homo sapiens GN=FAH PE=1 SV=2	30	10	143.9	96.6	108.1	113.6	71.9	119.3	105.5
P16949	Stathmin OS=Homo sapiens GN=STMN1 PE=1 SV=3	90	31	79.0	104.1	125.4	126.6	83.9	104.8	91.6
P16989	Y-box-binding protein 3 OS=Homo sapiens GN=YBX3 PE=1 SV=4	73	27	39.0	50.4	57.8	79.5	132.8	159.8	194.5
P17026	Zinc finger protein 22 OS=Homo sapiens GN=ZNF22 PE=1 SV=3	30	7	97.8	68.3	75.9	72.7	96.0	115.8	154.6
P17028	Zinc finger protein 24 OS=Homo sapiens GN=ZNF24 PE=1 SV=4	33	11	130.6	114.3	133.0	114.2	85.7	59.5	66.0
P17029	Zinc finger protein with KRAB and SCAN domains 1 OS=Homo sapiens GN=ZKSCAN1 PE=1 SV=3	27	13	100.7	111.1	131.8	108.0	93.7	62.1	98.7
P17096	High mobility group protein HMG-I/HMG-Y OS=Homo sapiens GN=HMGA1 PE=1 SV=3	67	12	169.7	80.0	61.6	57.2	56.0	51.5	84.1
P17174	Aspartate aminotransferase, cytoplasmic OS=Homo sapiens GN=GOT1 PE=1 SV=3	45	21	93.6	110.0	113.3	124.1	83.8	113.6	100.3
P17252	Protein kinase C alpha type OS=Homo sapiens GN=PRKCA PE=1 SV=4	49	48	95.5	109.2	122.2	114.3	93.0	84.6	76.0
P17480	Nucleolar transcription factor 1 OS=Homo sapiens GN=UBTF PE=1 SV=1	58	63	185.0	131.5	122.1	93.4	64.8	37.8	33.8
P17600	Synapsin-1 OS=Homo sapiens GN=SYN1 PE=1 SV=3	31	12	251.0	101.9	106.9	64.1	115.2	111.1	139.4
P17612	cAMP-dependent protein kinase catalytic subunit alpha OS=Homo sapiens GN=PRKACA PE=1 SV=2	38	24	96.2	127.5	139.4	137.9	100.6	68.2	72.2
P17706	Tyrosine-protein phosphatase non-receptor type 2 OS=Homo sapiens GN=PTPN2 PE=1 SV=2	61	29	81.5	115.5	152.4	153.7	135.1	95.6	48.9
P17812	CTP synthase 1 OS=Homo sapiens GN=CTPS1 PE=1 SV=2	54	37	111.4	106.3	95.6	100.3	80.6	86.7	101.5
P17844	Probable ATP-dependent RNA helicase DDX5 OS=Homo sapiens GN=DDX5 PE=1 SV=1	77	76	40.3	38.8	52.9	60.1	151.2	217.4	170.8
P17858	ATP-dependent 6-phosphofructokinase, liver type OS=Homo sapiens GN=PFKL PE=1 SV=6	47	37	88.2	96.3	98.3	99.5	66.7	86.8	127.2
P17900	Ganglioside GM2 activator OS=Homo sapiens GN=GM2A PE=1 SV=4	23	6	71.3	100.5	169.0	215.2	155.3	33.8	23.2
P17980	26S protease regulatory subunit 6A OS=Homo sapiens GN=PSMC3 PE=1 SV=3	80	37	93.7	103.5	98.5	99.7	77.0	105.6	121.3
P17987	T-complex protein 1 subunit alpha OS=Homo sapiens GN=TCP1 PE=1 SV=1	85	52	84.4	93.4	104.4	95.9	86.8	131.5	113.9
P18031	Tyrosine-protein phosphatase non-receptor type 1 OS=Homo sapiens GN=PTPN1 PE=1 SV=1	66	33	75.8	107.2	144.3	160.4	139.2	69.0	35.0
P18065	Insulin-like growth factor-binding protein 2 OS=Homo sapiens GN=IGFBP2 PE=1 SV=2	54	12	58.2	76.4	125.8	158.2	207.1	105.1	62.3
P18074	TFIIH basal transcription factor complex helicase XPD subunit OS=Homo sapiens GN=ERCC2 PE=1 SV=1	28	22	131.5	107.4	96.6	126.7	104.5	76.7	66.1
P18077	60S ribosomal protein L35a OS=Homo sapiens GN=RPL35A PE=1 SV=2	73	21	50.7	44.7	51.2	76.7	118.5	156.3	174.8
P18124	60S ribosomal protein L7 OS=Homo sapiens GN=RPL7 PE=1 SV=1	70	34	30.3	40.5	55.3	81.0	141.6	199.0	180.7
P18206	Vinculin OS=Homo sapiens GN=VCL PE=1 SV=4	34	39	105.4	106.9	114.1	116.2	80.5	88.2	90.8
P18433	Receptor-type tyrosine-protein phosphatase alpha OS=Homo sapiens GN=PTPRA PE=1 SV=2	27	19	67.3	113.8	178.4	180.4	145.3	63.2	37.8
P18583	Protein SON OS=Homo sapiens GN=SON PE=1 SV=4	29	64	53.8	47.0	64.3	84.9	147.8	144.6	148.7
P18615	Negative elongation factor E OS=Homo sapiens GN=NELFE PE=1 SV=3	70	29	47.3	44.9	54.9	79.9	149.8	159.9	178.9
P18621	60S ribosomal protein L17 OS=Homo sapiens GN=RPL17 PE=1 SV=3	72	21	30.2	34.3	71.9	70.3	144.0	290.8	129.8
P18669	Phosphoglycerate mutase 1 OS=Homo sapiens GN=PGAM1 PE=1 SV=2	78	21	92.3	106.8	99.8	119.3	75.0	89.5	98.8
P18754	Regulator of chromosome condensation OS=Homo sapiens GN=RCC1 PE=1 SV=1	55	17	134.5	69.2	67.6	56.6	69.2	66.7	117.2
P18850	Cyclic AMP-dependent transcription factor ATF-6 alpha OS=Homo sapiens GN=ATF6 PE=1 SV=3	31	19	58.4	101.7	167.5	192.0	197.9	81.8	44.2
P18858	DNA ligase 1 OS=Homo sapiens GN=LIG1 PE=1 SV=1	58	56	108.4	107.3	91.3	103.9	76.0	92.3	112.4
P18859	ATP synthase-coupling factor 6, mitochondrial OS=Homo sapiens GN=ATP5J PE=1 SV=1	64	10	202.0	227.7	123.2	39.4	6.1	4.0	0.9
P18887	DNA repair protein XRCC1 OS=Homo sapiens GN=XRCC1 PE=1 SV=2	50	28	99.3	89.9	90.0	83.1	96.5	88.8	117.4
P19174	1-phosphatidylinositol 4,5-bisphosphate phosphodiesterase gamma-1 OS=Homo sapiens GN=PLCG1 PE=1 SV=1	40	50	94.2	120.1	127.5	126.5	97.1	96.5	94.8
P19338	Nucleolin OS=Homo sapiens GN=NCL PE=1 SV=3	73	99	62.7	61.7	64.7	82.8	100.3	131.6	172.2
P19367	Hexokinase-1 OS=Homo sapiens GN=HK1 PE=1 SV=3	53	60	216.7	212.8	104.4	44.4	14.2	9.2	7.9
P19387	DNA-directed RNA polymerase II subunit RPB3 OS=Homo sapiens GN=POLR2C PE=1 SV=2	44	11	118.1	88.3	78.6	86.6	76.3	81.4	124.5
P19388	DNA-directed RNA polymerases I, II, and III subunit RPABC1 OS=Homo sapiens GN=POLR2E PE=1 SV=4	40	8	92.4	77.6	77.6	85.9	90.7	116.3	140.6
P19404	NADH dehydrogenase [ubiquinone] flavoprotein 2, mitochondrial OS=Homo sapiens GN=NDUFV2 PE=1 SV=2	61	18	253.9	196.7	95.6	28.9	6.9	4.5	2.2
P19447	TFIIH basal transcription factor complex helicase XPB subunit OS=Homo sapiens GN=ERCC3 PE=1 SV=1	35	25	87.1	78.9	80.3	100.1	132.5	96.3	144.4
P19474	E3 ubiquitin-protein ligase TRIM21 OS=Homo sapiens GN=TRIM21 PE=1 SV=1	29	11	98.1	121.9	110.6	119.8	82.5	87.5	93.4
P19525	Interferon-induced, double-stranded RNA-activated protein kinase OS=Homo sapiens GN=EIF2AK2 PE=1 SV=2	45	30	40.1	50.4	54.2	69.9	133.4	186.2	178.8
P19623	Spermidine synthase OS=Homo sapiens GN=SRM PE=1 SV=1	49	13	113.3	103.3	105.2	111.8	66.5	97.2	91.0
P19634	Sodium/hydrogen exchanger 1 OS=Homo sapiens GN=SLC9A1 PE=1 SV=2	20	13	58.3	78.6	243.2	136.7	168.3	79.0	35.5
P19784	Casein kinase II subunit alpha' OS=Homo sapiens GN=CSNK2A2 PE=1 SV=1	42	15	99.6	109.7	83.9	93.1	76.3	103.4	129.4
P19838	Nuclear factor NF-kappa-B p105 subunit OS=Homo sapiens GN=NFKB1 PE=1 SV=2	35	29	115.9	114.4	106.4	106.0	75.9	80.1	79.4
P20020	Plasma membrane calcium-transporting ATPase 1 OS=Homo sapiens GN=ATP2B1 PE=1 SV=3	34	48	52.4	100.1	226.6	158.1	168.3	54.7	35.3
P20042	Eukaryotic translation initiation factor 2 subunit 2 OS=Homo sapiens GN=EIF2S2 PE=1 SV=2	62	35	55.6	55.5	51.6	63.7	123.9	163.8	176.2
P20073	Annexin A7 OS=Homo sapiens GN=ANXA7 PE=1 SV=3	38	21	106.7	106.9	104.4	111.2	85.5	109.0	107.6
P20248	Cyclin-A2 OS=Homo sapiens GN=CCNA2 PE=1 SV=2	37	13	70.4	65.8	61.4	80.4	87.1	105.3	122.8
P20290	Transcription factor BTF3 OS=Homo sapiens GN=BTF3 PE=1 SV=1	86	23	68.9	66.8	74.3	96.1	146.6	158.1	126.5
P20339	Ras-related protein Rab-5A OS=Homo sapiens GN=RAB5A PE=1 SV=2	71	17	74.0	95.9	142.4	145.6	132.6	81.9	61.6
P20340	Ras-related protein Rab-6A OS=Homo sapiens GN=RAB6A PE=1 SV=3	66	18	55.7	87.2	205.7	133.9	132.7	123.1	61.7
P20618	Proteasome subunit beta type-1 OS=Homo sapiens GN=PSMB1 PE=1 SV=2	58	15	65.8	68.4	76.4	90.9	53.0	136.5	178.8
P20645	Cation-dependent mannose-6-phosphate receptor OS=Homo sapiens GN=M6PR PE=1 SV=1	42	16	29.2	41.2	59.5	94.0	142.7	147.1	178.0
P20700	Lamin-B1 OS=Homo sapiens GN=LMNB1 PE=1 SV=2	76	76	163.4	103.4	103.7	103.5	87.3	56.1	38.6
P20701	Integrin alpha-L OS=Homo sapiens GN=ITGAL PE=1 SV=3	28	36	63.5	90.1	140.5	201.9	152.2	68.4	43.8
P20810	Calpastatin OS=Homo sapiens GN=CAST PE=1 SV=4	39	22	99.6	86.3	80.0	92.0	94.5	90.6	124.6
P20839	Inosine-5'-monophosphate dehydrogenase 1 OS=Homo sapiens GN=IMPDH1 PE=1 SV=2	44	21	126.8	103.1	88.6	100.7	59.9	76.8	96.1
P20933	N(4)-(beta-N-acetylglucosaminyl)-L-asparaginase OS=Homo sapiens GN=AGA PE=1 SV=2	33	8	51.7	82.4	155.7	226.8	140.7	30.4	25.6
P20963	T-cell surface glycoprotein CD3 zeta chain OS=Homo sapiens GN=CD247 PE=1 SV=2	57	19	50.2	104.3	169.4	174.1	157.4	81.0	50.0
P21127	Cyclin-dependent kinase 11B OS=Homo sapiens GN=CDK11B PE=1 SV=3	33	32	100.4	99.8	81.4	102.6	83.2	103.9	128.8
P21266	Glutathione S-transferase Mu 3 OS=Homo sapiens GN=GSTM3 PE=1 SV=3	46	12	169.5	112.5	76.0	85.6	64.6	75.5	108.9
P21281	V-type proton ATPase subunit B, brain isoform OS=Homo sapiens GN=ATP6V1B2 PE=1 SV=3	71	33	64.9	76.8	125.3	137.5	129.1	109.6	82.3
P21283	V-type proton ATPase subunit C 1 OS=Homo sapiens GN=ATP6V1C1 PE=1 SV=4	50	23	93.3	92.5	110.9	152.4	136.7	80.4	105.8
P21291	Cysteine and glycine-rich protein 1 OS=Homo sapiens GN=CSRP1 PE=1 SV=3	54	9	79.6	93.0	108.6	116.5	128.7	104.3	90.0
P21333	Filamin-A OS=Homo sapiens GN=FLNA PE=1 SV=4	67	186	94.9	111.4	117.2	114.7	92.1	70.6	81.9
P21359	Neurofibromin OS=Homo sapiens GN=NF1 PE=1 SV=2	23	63	81.4	88.7	118.5	134.0	136.1	81.5	78.0
P21399	Cytoplasmic aconitate hydratase OS=Homo sapiens GN=ACO1 PE=1 SV=3	42	37	102.4	108.0	105.6	112.9	83.6	98.3	103.2
P21580	Tumor necrosis factor alpha-induced protein 3 OS=Homo sapiens GN=TNFAIP3 PE=1 SV=1	29	20	152.6	101.5	117.8	127.5	110.8	90.7	137.3
P21796	Voltage-dependent anion-selective channel protein 1 OS=Homo sapiens GN=VDAC1 PE=1 SV=2	97	35	282.4	182.9	111.5	38.6	12.7	7.4	4.3
P21912	Succinate dehydrogenase [ubiquinone] iron-sulfur subunit, mitochondrial OS=Homo sapiens GN=SDHB PE=1 SV=3	63	25	222.1	237.3	130.2	38.1	5.7	4.4	2.2
P21964	Catechol O-methyltransferase OS=Homo sapiens GN=COMT PE=1 SV=2	47	15	76.3	90.6	141.4	175.9	166.9	80.7	41.3
P22033	Methylmalonyl-CoA mutase, mitochondrial OS=Homo sapiens GN=MUT PE=1 SV=4	48	35	264.1	187.8	91.5	32.0	9.7	18.6	11.8
P22059	Oxysterol-binding protein 1 OS=Homo sapiens GN=OSBP PE=1 SV=1	42	31	103.9	105.1	102.2	108.1	92.6	80.7	89.0
P22061	Protein-L-isoaspartate(D-aspartate) O-methyltransferase OS=Homo sapiens GN=PCMT1 PE=1 SV=4	69	15	119.6	132.7	106.4	113.8	78.2	73.9	68.5
P22087	rRNA 2'-O-methyltransferase fibrillarin OS=Homo sapiens GN=FBL PE=1 SV=2	55	22	73.8	56.4	63.6	63.6	117.5	170.2	161.2
P22102	Trifunctional purine biosynthetic protein adenosine-3 OS=Homo sapiens GN=GART PE=1 SV=1	62	54	110.4	111.8	104.3	96.0	82.5	90.9	89.9
P22234	Multifunctional protein ADE2 OS=Homo sapiens GN=PAICS PE=1 SV=3	58	33	93.5	107.7	102.6	103.9	84.2	107.1	96.2
P22307	Non-specific lipid-transfer protein OS=Homo sapiens GN=SCP2 PE=1 SV=2	68	47	64.9	116.5	173.9	199.2	157.3	32.6	16.6
P22314	Ubiquitin-like modifier-activating enzyme 1 OS=Homo sapiens GN=UBA1 PE=1 SV=3	63	62	98.6	100.4	104.6	114.1	75.6	97.3	93.7
P22392	Nucleoside diphosphate kinase B OS=Homo sapiens GN=NME2 PE=1 SV=1	89	15	83.0	81.7	80.0	93.5	70.0	147.7	98.8
P22570	NADPH:adrenodoxin oxidoreductase, mitochondrial OS=Homo sapiens GN=FDXR PE=1 SV=3	59	27	230.1	236.9	116.0	36.1	5.3	6.9	4.3
P22626	Heterogeneous nuclear ribonucleoproteins A2/B1 OS=Homo sapiens GN=HNRNPA2B1 PE=1 SV=2	82	41	31.5	28.2	37.8	52.5	127.5	225.8	183.2
P22681	E3 ubiquitin-protein ligase CBL OS=Homo sapiens GN=CBL PE=1 SV=2	39	24	102.8	124.7	117.9	97.2	119.6	80.6	131.8
P22695	Cytochrome b-c1 complex subunit 2, mitochondrial OS=Homo sapiens GN=UQCRC2 PE=1 SV=3	58	30	272.9	190.7	105.8	32.6	7.4	5.8	3.7
P22830	Ferrochelatase, mitochondrial OS=Homo sapiens GN=FECH PE=1 SV=2	66	29	244.1	221.1	123.3	34.9	6.9	6.9	4.9
P23193	Transcription elongation factor A protein 1 OS=Homo sapiens GN=TCEA1 PE=1 SV=2	70	32	74.8	66.4	64.0	89.7	102.5	92.6	147.3
P23246	Splicing factor, proline- and glutamine-rich OS=Homo sapiens GN=SFPQ PE=1 SV=2	55	53	40.1	33.5	44.5	56.0	141.6	224.5	175.5
P23258	Tubulin gamma-1 chain OS=Homo sapiens GN=TUBG1 PE=1 SV=2	55	26	38.9	59.0	85.9	85.9	132.1	239.9	138.6
P23284	Peptidyl-prolyl cis-trans isomerase B OS=Homo sapiens GN=PPIB PE=1 SV=2	67	27	92.2	97.1	134.6	158.7	154.9	62.5	32.1
P23368	NAD-dependent malic enzyme, mitochondrial OS=Homo sapiens GN=ME2 PE=1 SV=1	52	31	260.4	205.0	145.7	33.2	6.1	7.1	6.5
P23381	Tryptophan--tRNA ligase, cytoplasmic OS=Homo sapiens GN=WARS PE=1 SV=2	47	25	101.6	97.7	102.5	103.0	81.0	119.9	92.6
P23396	40S ribosomal protein S3 OS=Homo sapiens GN=RPS3 PE=1 SV=2	87	37	27.5	36.3	58.8	68.9	126.9	249.5	163.7
P23434	Glycine cleavage system H protein, mitochondrial OS=Homo sapiens GN=GCSH PE=1 SV=2	24	4	313.7	164.5	75.6	23.3	5.6	2.4	2.7
P23458	Tyrosine-protein kinase JAK1 OS=Homo sapiens GN=JAK1 PE=1 SV=2	43	54	61.2	107.6	175.4	188.0	153.5	62.3	37.8
P23526	Adenosylhomocysteinase OS=Homo sapiens GN=AHCY PE=1 SV=4	55	32	118.8	102.0	96.9	95.1	72.9	88.0	96.4
P23528	Cofilin-1 OS=Homo sapiens GN=CFL1 PE=1 SV=3	75	26	101.3	109.7	125.0	136.5	73.0	87.7	81.4
P23588	Eukaryotic translation initiation factor 4B OS=Homo sapiens GN=EIF4B PE=1 SV=2	55	44	49.2	67.2	76.3	84.6	119.3	137.5	161.6
P23634	Plasma membrane calcium-transporting ATPase 4 OS=Homo sapiens GN=ATP2B4 PE=1 SV=2	47	80	68.0	119.4	177.5	201.1	133.6	45.6	26.5
P23743	Diacylglycerol kinase alpha OS=Homo sapiens GN=DGKA PE=1 SV=3	46	34	105.6	101.9	101.8	92.9	104.9	119.8	102.8
P23786	Carnitine O-palmitoyltransferase 2, mitochondrial OS=Homo sapiens GN=CPT2 PE=1 SV=2	55	43	230.4	218.8	108.5	36.3	8.4	4.8	7.1
P23919	Thymidylate kinase OS=Homo sapiens GN=DTYMK PE=1 SV=4	54	12	155.5	128.1	100.8	101.8	52.9	70.5	66.2
P23921	Ribonucleoside-diphosphate reductase large subunit OS=Homo sapiens GN=RRM1 PE=1 SV=1	48	35	102.3	124.3	110.2	106.3	77.9	72.2	96.3
P24534	Elongation factor 1-beta OS=Homo sapiens GN=EEF1B2 PE=1 SV=3	78	20	100.9	81.3	87.3	85.2	82.7	117.0	130.9
P24539	ATP synthase F(0) complex subunit B1, mitochondrial OS=Homo sapiens GN=ATP5F1 PE=1 SV=2	50	22	286.9	183.2	87.2	29.9	8.0	6.8	3.8
P24666	Low molecular weight phosphotyrosine protein phosphatase OS=Homo sapiens GN=ACP1 PE=1 SV=3	63	12	107.0	114.8	102.5	104.3	96.5	104.7	97.5
P24723	Protein kinase C eta type OS=Homo sapiens GN=PRKCH PE=1 SV=4	40	28	76.7	103.1	159.0	167.5	184.3	57.8	33.6
P24752	Acetyl-CoA acetyltransferase, mitochondrial OS=Homo sapiens GN=ACAT1 PE=1 SV=1	71	40	245.4	200.9	93.8	28.1	8.4	10.0	8.8
P24928	DNA-directed RNA polymerase II subunit RPB1 OS=Homo sapiens GN=POLR2A PE=1 SV=2	41	74	89.1	81.5	72.6	84.6	88.8	93.1	153.5
P24941	Cyclin-dependent kinase 2 OS=Homo sapiens GN=CDK2 PE=1 SV=2	53	14	86.8	102.9	107.6	103.6	90.4	108.0	99.9
P25054	Adenomatous polyposis coli protein OS=Homo sapiens GN=APC PE=1 SV=2	30	68	90.5	99.6	120.1	132.6	126.8	99.5	104.1
P25098	Beta-adrenergic receptor kinase 1 OS=Homo sapiens GN=ADRBK1 PE=1 SV=2	41	36	90.6	84.0	90.4	91.8	101.5	118.6	131.1
P25205	DNA replication licensing factor MCM3 OS=Homo sapiens GN=MCM3 PE=1 SV=3	60	59	72.3	78.8	72.2	72.9	74.8	105.4	184.4
P25325	3-mercaptopyruvate sulfurtransferase OS=Homo sapiens GN=MPST PE=1 SV=3	51	15	199.3	187.2	118.6	60.0	31.1	40.6	30.8
P25398	40S ribosomal protein S12 OS=Homo sapiens GN=RPS12 PE=1 SV=3	77	17	27.4	40.5	54.2	75.2	169.5	211.4	161.3
P25445	Tumor necrosis factor receptor superfamily member 6 OS=Homo sapiens GN=FAS PE=1 SV=1	39	20	73.8	89.8	133.6	202.6	130.2	50.9	31.9
P25490	Transcriptional repressor protein YY1 OS=Homo sapiens GN=YY1 PE=1 SV=2	20	10	200.1	129.1	100.3	87.9	49.9	36.4	37.2
P25685	DnaJ homolog subfamily B member 1 OS=Homo sapiens GN=DNAJB1 PE=1 SV=4	74	33	80.8	90.7	102.1	109.0	101.7	120.6	107.1
P25705	ATP synthase subunit alpha, mitochondrial OS=Homo sapiens GN=ATP5A1 PE=1 SV=1	77	68	211.6	233.0	155.6	40.0	7.1	7.1	4.5
P25786	Proteasome subunit alpha type-1 OS=Homo sapiens GN=PSMA1 PE=1 SV=1	66	21	86.7	81.0	80.1	81.9	63.2	93.3	174.2
P25787	Proteasome subunit alpha type-2 OS=Homo sapiens GN=PSMA2 PE=1 SV=2	68	17	99.5	83.4	81.0	92.2	62.6	98.5	161.0
P25788	Proteasome subunit alpha type-3 OS=Homo sapiens GN=PSMA3 PE=1 SV=2	58	22	89.4	85.9	83.2	79.6	62.2	98.2	163.7
P25789	Proteasome subunit alpha type-4 OS=Homo sapiens GN=PSMA4 PE=1 SV=1	51	19	97.1	90.1	70.2	81.9	59.3	64.1	166.5
P26196	Probable ATP-dependent RNA helicase DDX6 OS=Homo sapiens GN=DDX6 PE=1 SV=2	61	31	35.5	50.9	67.1	80.4	147.5	183.7	170.0
P26358	DNA (cytosine-5)-methyltransferase 1 OS=Homo sapiens GN=DNMT1 PE=1 SV=2	41	74	124.7	102.7	98.1	84.0	86.0	98.9	100.4
P26368	Splicing factor U2AF 65 kDa subunit OS=Homo sapiens GN=U2AF2 PE=1 SV=4	66	25	26.2	30.6	41.4	62.7	145.2	221.3	191.4
P26373	60S ribosomal protein L13 OS=Homo sapiens GN=RPL13 PE=1 SV=4	73	35	36.1	39.1	62.2	80.3	144.1	181.3	177.3
P26440	Isovaleryl-CoA dehydrogenase, mitochondrial OS=Homo sapiens GN=IVD PE=1 SV=1	54	23	244.5	229.1	103.1	30.8	7.6	3.8	5.3
P26583	High mobility group protein B2 OS=Homo sapiens GN=HMGB2 PE=1 SV=2	72	26	139.9	106.2	93.7	83.3	75.0	95.2	80.2
P26599	Polypyrimidine tract-binding protein 1 OS=Homo sapiens GN=PTBP1 PE=1 SV=1	65	35	34.3	36.7	46.8	66.6	122.3	224.0	187.9
P26639	Threonine--tRNA ligase, cytoplasmic OS=Homo sapiens GN=TARS PE=1 SV=3	59	54	94.9	96.9	82.0	79.8	85.4	106.3	125.8
P26640	Valine--tRNA ligase OS=Homo sapiens GN=VARS PE=1 SV=4	42	56	101.9	104.1	98.0	91.9	70.7	85.0	132.6
P26641	Elongation factor 1-gamma OS=Homo sapiens GN=EEF1G PE=1 SV=3	50	35	91.9	85.7	88.0	89.4	91.2	122.7	139.8
P26885	Peptidyl-prolyl cis-trans isomerase FKBP2 OS=Homo sapiens GN=FKBP2 PE=1 SV=2	54	12	63.7	77.6	128.2	138.3	236.5	66.5	37.2
P27105	Erythrocyte band 7 integral membrane protein OS=Homo sapiens GN=STOM PE=1 SV=3	47	14	67.3	95.9	169.5	183.6	148.4	73.0	61.7
P27348	14-3-3 protein theta OS=Homo sapiens GN=YWHAQ PE=1 SV=1	79	33	114.9	105.0	109.7	135.6	73.7	87.4	89.0
P27361	Mitogen-activated protein kinase 3 OS=Homo sapiens GN=MAPK3 PE=1 SV=4	41	16	101.1	101.9	118.9	96.2	84.4	100.7	83.9
P27448	MAP/microtubule affinity-regulating kinase 3 OS=Homo sapiens GN=MARK3 PE=1 SV=4	54	43	68.2	70.1	100.1	129.6	128.6	108.0	112.2
P27635	60S ribosomal protein L10 OS=Homo sapiens GN=RPL10 PE=1 SV=4	79	29	20.5	24.3	59.9	54.5	149.3	356.8	123.4
P27694	Replication protein A 70 kDa DNA-binding subunit OS=Homo sapiens GN=RPA1 PE=1 SV=2	69	46	86.0	68.3	69.7	74.3	88.5	111.0	157.0
P27695	DNA-(apurinic or apyrimidinic site) lyase OS=Homo sapiens GN=APEX1 PE=1 SV=2	62	25	73.2	68.5	67.5	72.4	119.8	141.1	151.9
P27707	Deoxycytidine kinase OS=Homo sapiens GN=DCK PE=1 SV=1	46	12	112.4	108.3	146.3	96.3	89.8	149.9	93.4
P27708	CAD protein OS=Homo sapiens GN=CAD PE=1 SV=3	49	95	98.2	93.9	86.5	84.0	71.1	88.1	156.5
P27797	Calreticulin OS=Homo sapiens GN=CALR PE=1 SV=1	73	40	70.0	93.3	134.8	147.4	172.9	66.9	29.0
P27816	Microtubule-associated protein 4 OS=Homo sapiens GN=MAP4 PE=1 SV=3	79	106	43.4	43.3	47.4	66.7	128.3	159.2	194.6
P27824	Calnexin OS=Homo sapiens GN=CANX PE=1 SV=2	51	51	71.5	92.3	142.7	142.7	193.6	80.3	31.6
P27986	Phosphatidylinositol 3-kinase regulatory subunit alpha OS=Homo sapiens GN=PIK3R1 PE=1 SV=2	41	32	103.4	97.9	109.6	128.6	97.7	78.6	85.1
P28062	Proteasome subunit beta type-8 OS=Homo sapiens GN=PSMB8 PE=1 SV=3	72	16	79.8	73.8	88.4	81.3	68.2	123.5	162.8
P28065	Proteasome subunit beta type-9 OS=Homo sapiens GN=PSMB9 PE=1 SV=2	45	9	74.3	87.1	107.4	97.8	68.6	130.8	139.7
P28066	Proteasome subunit alpha type-5 OS=Homo sapiens GN=PSMA5 PE=1 SV=3	73	15	74.1	79.6	82.3	98.1	67.2	94.1	164.6
P28070	Proteasome subunit beta type-4 OS=Homo sapiens GN=PSMB4 PE=1 SV=4	64	12	115.5	78.3	62.3	84.3	53.9	71.9	166.2
P28072	Proteasome subunit beta type-6 OS=Homo sapiens GN=PSMB6 PE=1 SV=4	59	11	79.4	76.2	70.5	92.4	68.5	85.9	170.5
P28074	Proteasome subunit beta type-5 OS=Homo sapiens GN=PSMB5 PE=1 SV=3	69	19	71.2	87.7	84.4	89.9	64.6	97.4	184.2
P28288	ATP-binding cassette sub-family D member 3 OS=Homo sapiens GN=ABCD3 PE=1 SV=1	39	35	76.9	109.8	184.3	220.1	134.5	34.7	14.3
P28290	Sperm-specific antigen 2 OS=Homo sapiens GN=SSFA2 PE=1 SV=3	41	46	100.7	111.9	156.8	164.7	122.1	47.1	25.3
P28331	NADH-ubiquinone oxidoreductase 75 kDa subunit, mitochondrial OS=Homo sapiens GN=NDUFS1 PE=1 SV=3	56	40	278.2	195.0	99.8	34.3	7.3	7.2	3.2
P28340	DNA polymerase delta catalytic subunit OS=Homo sapiens GN=POLD1 PE=1 SV=2	44	54	95.7	96.9	89.0	107.1	76.2	96.7	136.7
P28482	Mitogen-activated protein kinase 1 OS=Homo sapiens GN=MAPK1 PE=1 SV=3	47	17	99.8	91.3	100.8	102.3	97.9	94.7	96.6
P28715	DNA repair protein complementing XP-G cells OS=Homo sapiens GN=ERCC5 PE=1 SV=3	23	25	79.1	81.8	76.2	89.9	106.6	122.6	176.5
P28799	Granulins OS=Homo sapiens GN=GRN PE=1 SV=2	21	12	58.0	43.4	113.8	202.4	223.7	53.2	34.3
P28838	Cytosol aminopeptidase OS=Homo sapiens GN=LAP3 PE=1 SV=3	69	39	185.1	168.0	128.7	62.4	32.6	44.3	45.5
P28907	ADP-ribosyl cyclase/cyclic ADP-ribose hydrolase 1 OS=Homo sapiens GN=CD38 PE=1 SV=2	52	24	62.6	85.5	163.1	168.5	184.5	66.8	41.8
P28908	Tumor necrosis factor receptor superfamily member 8 OS=Homo sapiens GN=TNFRSF8 PE=1 SV=1	36	18	68.8	88.2	143.4	183.6	161.3	67.3	41.4
P29016	T-cell surface glycoprotein CD1b OS=Homo sapiens GN=CD1B PE=1 SV=1	20	5	120.0	83.1	97.1	120.3	221.9	87.2	72.4
P29084	Transcription initiation factor IIE subunit beta OS=Homo sapiens GN=GTF2E2 PE=1 SV=1	59	19	71.6	81.8	77.1	104.1	78.3	108.1	129.8
P29144	Tripeptidyl-peptidase 2 OS=Homo sapiens GN=TPP2 PE=1 SV=4	53	61	74.7	80.4	82.5	85.3	106.1	155.7	133.3
P29218	Inositol monophosphatase 1 OS=Homo sapiens GN=IMPA1 PE=1 SV=1	45	15	120.2	112.5	97.0	131.5	77.7	89.9	97.5
P29323	Ephrin type-B receptor 2 OS=Homo sapiens GN=EPHB2 PE=1 SV=5	23	22	73.4	105.6	177.6	203.7	153.8	60.7	41.5
P29350	Tyrosine-protein phosphatase non-receptor type 6 OS=Homo sapiens GN=PTPN6 PE=1 SV=1	60	37	72.2	89.2	93.8	90.3	109.9	133.2	117.6
P29401	Transketolase OS=Homo sapiens GN=TKT PE=1 SV=3	61	41	80.7	93.3	91.9	104.0	80.6	118.5	121.8
P29558	RNA-binding motif, single-stranded-interacting protein 1 OS=Homo sapiens GN=RBMS1 PE=1 SV=3	48	15	40.6	38.2	52.2	62.8	148.8	164.5	182.6
P29590	Protein PML OS=Homo sapiens GN=PML PE=1 SV=3	51	49	99.8	106.6	95.7	109.3	90.5	110.0	117.5
P29597	Non-receptor tyrosine-protein kinase TYK2 OS=Homo sapiens GN=TYK2 PE=1 SV=3	32	34	59.5	104.9	173.8	178.2	147.9	74.0	57.6
P29692	Elongation factor 1-delta OS=Homo sapiens GN=EEF1D PE=1 SV=5	80	24	86.9	81.5	89.4	95.1	95.9	130.9	138.6
P29728	2'-5'-oligoadenylate synthase 2 OS=Homo sapiens GN=OAS2 PE=1 SV=3	21	16	91.3	89.9	117.5	143.0	103.3	97.9	101.8
P30038	Delta-1-pyrroline-5-carboxylate dehydrogenase, mitochondrial OS=Homo sapiens GN=ALDH4A1 PE=1 SV=3	53	25	277.2	201.4	97.7	29.2	6.6	5.0	2.1
P30040	Endoplasmic reticulum resident protein 29 OS=Homo sapiens GN=ERP29 PE=1 SV=4	69	19	77.5	99.8	158.3	187.8	169.8	62.6	26.8
P30041	Peroxiredoxin-6 OS=Homo sapiens GN=PRDX6 PE=1 SV=3	61	18	85.6	103.5	109.9	116.7	83.8	105.7	105.1
P30042	ES1 protein homolog, mitochondrial OS=Homo sapiens GN=C21orf33 PE=1 SV=3	66	18	239.1	226.5	104.4	32.2	4.7	7.1	2.1
P30043	Flavin reductase (NADPH) OS=Homo sapiens GN=BLVRB PE=1 SV=3	46	7	83.1	118.9	110.7	119.2	74.7	89.1	84.3
P30044	Peroxiredoxin-5, mitochondrial OS=Homo sapiens GN=PRDX5 PE=1 SV=4	65	14	196.6	168.3	135.1	64.4	40.0	35.8	27.9
P30046	D-dopachrome decarboxylase OS=Homo sapiens GN=DDT PE=1 SV=3	75	7	106.1	94.4	90.0	116.2	72.8	80.2	108.4
P30048	Thioredoxin-dependent peroxide reductase, mitochondrial OS=Homo sapiens GN=PRDX3 PE=1 SV=3	50	16	241.3	223.5	115.4	34.4	4.4	3.7	2.2
P30050	60S ribosomal protein L12 OS=Homo sapiens GN=RPL12 PE=1 SV=1	75	15	39.8	40.1	51.9	73.2	139.1	207.7	186.9
P30084	Enoyl-CoA hydratase, mitochondrial OS=Homo sapiens GN=ECHS1 PE=1 SV=4	61	22	276.8	203.6	96.4	28.4	2.8	3.6	1.8
P30085	UMP-CMP kinase OS=Homo sapiens GN=CMPK1 PE=1 SV=3	72	15	100.4	113.1	114.7	106.4	78.4	90.0	81.9
P30086	Phosphatidylethanolamine-binding protein 1 OS=Homo sapiens GN=PEBP1 PE=1 SV=3	74	12	142.3	100.8	71.4	84.8	77.4	74.7	84.5
P30101	Protein disulfide-isomerase A3 OS=Homo sapiens GN=PDIA3 PE=1 SV=4	76	54	64.8	96.0	171.5	179.5	175.3	74.1	28.9
P30153	Serine/threonine-protein phosphatase 2A 65 kDa regulatory subunit A alpha isoform OS=Homo sapiens GN=PPP2R1A PE=1 SV=4	53	36	126.1	100.7	83.2	96.8	86.9	85.7	85.3
P30154	Serine/threonine-protein phosphatase 2A 65 kDa regulatory subunit A beta isoform OS=Homo sapiens GN=PPP2R1B PE=1 SV=3	46	26	130.2	110.5	101.5	112.1	83.6	82.3	83.3
P30260	Cell division cycle protein 27 homolog OS=Homo sapiens GN=CDC27 PE=1 SV=2	34	28	97.1	73.9	62.5	61.1	65.3	91.3	160.6
P30405	Peptidyl-prolyl cis-trans isomerase F, mitochondrial OS=Homo sapiens GN=PPIF PE=1 SV=1	72	14	245.0	205.9	130.5	32.6	6.6	6.6	4.9
P30414	NK-tumor recognition protein OS=Homo sapiens GN=NKTR PE=1 SV=2	19	25	41.4	71.2	86.5	74.4	106.9	130.9	221.4
P30419	Glycylpeptide N-tetradecanoyltransferase 1 OS=Homo sapiens GN=NMT1 PE=1 SV=2	40	20	43.6	56.8	67.5	80.5	156.8	179.3	151.4
P30504	HLA class I histocompatibility antigen, Cw-4 alpha chain OS=Homo sapiens GN=HLA-C PE=1 SV=1	59	27	46.0	87.3	148.8	166.3	194.1	82.2	59.3
P30519	Heme oxygenase 2 OS=Homo sapiens GN=HMOX2 PE=1 SV=2	80	32	70.4	89.5	150.5	173.0	178.2	84.7	43.7
P30520	Adenylosuccinate synthetase isozyme 2 OS=Homo sapiens GN=ADSS PE=1 SV=3	45	22	98.6	106.5	91.6	119.0	73.3	86.4	99.6
P30533	Alpha-2-macroglobulin receptor-associated protein OS=Homo sapiens GN=LRPAP1 PE=1 SV=1	62	35	69.2	88.1	142.5	209.7	152.2	63.4	33.5
P30566	Adenylosuccinate lyase OS=Homo sapiens GN=ADSL PE=1 SV=2	43	22	116.4	97.3	85.8	100.3	65.6	78.8	88.5
P30622	CAP-Gly domain-containing linker protein 1 OS=Homo sapiens GN=CLIP1 PE=1 SV=2	44	66	109.7	92.8	101.1	123.3	99.2	80.3	107.8
P30626	Sorcin OS=Homo sapiens GN=SRI PE=1 SV=1	54	12	112.9	98.4	94.0	99.2	83.3	94.5	97.0
P30679	Guanine nucleotide-binding protein subunit alpha-15 OS=Homo sapiens GN=GNA15 PE=1 SV=2	40	17	71.5	105.6	172.0	198.9	142.2	52.5	35.2
P30825	High affinity cationic amino acid transporter 1 OS=Homo sapiens GN=SLC7A1 PE=1 SV=1	10	8	56.7	88.2	166.8	174.1	171.4	68.5	56.5
P30876	DNA-directed RNA polymerase II subunit RPB2 OS=Homo sapiens GN=POLR2B PE=1 SV=1	44	54	88.6	79.2	92.2	84.5	86.6	116.7	136.1
P31040	Succinate dehydrogenase [ubiquinone] flavoprotein subunit, mitochondrial OS=Homo sapiens GN=SDHA PE=1 SV=2	62	34	230.5	230.9	108.5	36.7	6.0	5.0	4.0
P31146	Coronin-1A OS=Homo sapiens GN=CORO1A PE=1 SV=4	63	46	99.2	114.9	174.7	152.2	100.0	58.8	49.4
P31150	Rab GDP dissociation inhibitor alpha OS=Homo sapiens GN=GDI1 PE=1 SV=2	77	37	91.9	114.7	117.1	111.6	90.7	96.7	96.4
P31153	S-adenosylmethionine synthase isoform type-2 OS=Homo sapiens GN=MAT2A PE=1 SV=1	54	26	96.5	107.3	89.6	98.0	82.2	97.2	103.2
P31350	Ribonucleoside-diphosphate reductase subunit M2 OS=Homo sapiens GN=RRM2 PE=1 SV=1	56	22	101.8	124.3	104.3	118.7	78.4	84.7	117.8
P31483	Nucleolysin TIA-1 isoform p40 OS=Homo sapiens GN=TIA1 PE=1 SV=3	49	18	47.4	44.6	55.2	71.6	132.2	162.2	182.9
P31689	DnaJ homolog subfamily A member 1 OS=Homo sapiens GN=DNAJA1 PE=1 SV=2	72	29	42.5	116.6	117.3	88.5	105.4	103.3	120.8
P31749	RAC-alpha serine/threonine-protein kinase OS=Homo sapiens GN=AKT1 PE=1 SV=2	44	20	81.9	114.0	131.6	157.0	113.9	63.0	49.2
P31751	RAC-beta serine/threonine-protein kinase OS=Homo sapiens GN=AKT2 PE=1 SV=2	55	25	81.6	99.6	179.5	175.5	129.1	78.8	41.7
P31785	Cytokine receptor common subunit gamma OS=Homo sapiens GN=IL2RG PE=1 SV=1	26	10	82.2	91.9	116.0	194.3	158.0	63.8	48.8
P31930	Cytochrome b-c1 complex subunit 1, mitochondrial OS=Homo sapiens GN=UQCRC1 PE=1 SV=3	61	25	230.4	236.6	138.8	40.5	7.6	6.1	4.6
P31937	3-hydroxyisobutyrate dehydrogenase, mitochondrial OS=Homo sapiens GN=HIBADH PE=1 SV=2	63	17	259.8	188.6	88.2	28.8	8.6	10.9	11.5
P31939	Bifunctional purine biosynthesis protein PURH OS=Homo sapiens GN=ATIC PE=1 SV=3	80	50	110.4	90.6	124.6	96.7	77.6	122.2	80.8
P31942	Heterogeneous nuclear ribonucleoprotein H3 OS=Homo sapiens GN=HNRNPH3 PE=1 SV=2	79	22	51.2	42.6	57.7	72.1	140.7	194.0	178.9
P31943	Heterogeneous nuclear ribonucleoprotein H OS=Homo sapiens GN=HNRNPH1 PE=1 SV=4	61	27	63.1	59.8	62.5	74.9	113.5	185.6	165.3
P31946	14-3-3 protein beta/alpha OS=Homo sapiens GN=YWHAB PE=1 SV=3	64	23	135.8	96.5	92.9	122.8	70.8	69.5	72.4
P31948	Stress-induced-phosphoprotein 1 OS=Homo sapiens GN=STIP1 PE=1 SV=1	86	87	95.1	100.3	110.6	108.2	73.2	97.4	82.9
P32119	Peroxiredoxin-2 OS=Homo sapiens GN=PRDX2 PE=1 SV=5	44	15	103.2	96.7	111.1	100.5	76.9	114.6	101.7
P32121	Beta-arrestin-2 OS=Homo sapiens GN=ARRB2 PE=1 SV=2	25	11	97.6	89.8	129.0	134.7	97.3	72.3	81.4
P32189	Glycerol kinase OS=Homo sapiens GN=GK PE=1 SV=3	35	18	311.9	194.7	99.0	34.4	10.5	5.2	2.9
P32321	Deoxycytidylate deaminase OS=Homo sapiens GN=DCTD PE=1 SV=2	33	4	39.9	112.8	134.8	119.3	115.5	151.0	117.0
P32322	Pyrroline-5-carboxylate reductase 1, mitochondrial OS=Homo sapiens GN=PYCR1 PE=1 SV=2	53	18	300.6	155.7	69.1	28.7	10.5	13.9	14.6
P32455	Guanylate-binding protein 1 OS=Homo sapiens GN=GBP1 PE=1 SV=2	35	26	110.2	99.7	86.2	104.2	72.1	77.7	87.9
P32519	ETS-related transcription factor Elf-1 OS=Homo sapiens GN=ELF1 PE=1 SV=2	46	20	182.2	95.4	99.8	82.1	87.1	43.1	67.3
P32780	General transcription factor IIH subunit 1 OS=Homo sapiens GN=GTF2H1 PE=1 SV=1	42	26	88.5	74.4	76.3	103.9	121.2	128.9	132.1
P32856	Syntaxin-2 OS=Homo sapiens GN=STX2 PE=2 SV=3	45	11	74.0	109.9	148.2	201.2	130.8	59.8	57.5
P32942	Intercellular adhesion molecule 3 OS=Homo sapiens GN=ICAM3 PE=1 SV=2	27	18	77.5	87.5	156.5	174.8	152.3	51.4	32.3
P32969	60S ribosomal protein L9 OS=Homo sapiens GN=RPL9 PE=1 SV=1	81	20	31.8	40.4	58.2	74.8	146.5	176.7	181.5
P33121	Long-chain-fatty-acid--CoA ligase 1 OS=Homo sapiens GN=ACSL1 PE=1 SV=1	40	28	101.2	101.8	116.2	132.1	131.4	86.6	81.6
P33176	Kinesin-1 heavy chain OS=Homo sapiens GN=KIF5B PE=1 SV=1	69	92	111.5	90.7	87.4	104.9	71.7	77.4	116.1
P33240	Cleavage stimulation factor subunit 2 OS=Homo sapiens GN=CSTF2 PE=1 SV=1	58	24	71.2	48.1	48.1	74.7	142.6	153.9	175.5
P33241	Lymphocyte-specific protein 1 OS=Homo sapiens GN=LSP1 PE=1 SV=1	35	11	96.4	103.2	144.9	135.8	88.6	65.0	47.9
P33316	Deoxyuridine 5'-triphosphate nucleotidohydrolase, mitochondrial OS=Homo sapiens GN=DUT PE=1 SV=4	60	16	134.9	125.8	102.6	82.4	51.8	95.9	69.2
P33527	Multidrug resistance-associated protein 1 OS=Homo sapiens GN=ABCC1 PE=1 SV=3	44	61	68.7	114.0	191.0	194.2	133.8	47.9	26.7
P33897	ATP-binding cassette sub-family D member 1 OS=Homo sapiens GN=ABCD1 PE=1 SV=2	21	15	94.2	112.3	163.6	211.0	136.7	35.3	14.3
P33981	Dual specificity protein kinase TTK OS=Homo sapiens GN=TTK PE=1 SV=2	41	29	158.3	124.1	104.6	103.9	80.7	65.6	81.8
P33991	DNA replication licensing factor MCM4 OS=Homo sapiens GN=MCM4 PE=1 SV=5	57	47	123.6	104.2	84.2	89.9	70.5	86.8	116.4
P33992	DNA replication licensing factor MCM5 OS=Homo sapiens GN=MCM5 PE=1 SV=5	66	51	79.2	72.3	70.6	70.6	64.3	107.5	188.0
P33993	DNA replication licensing factor MCM7 OS=Homo sapiens GN=MCM7 PE=1 SV=4	71	49	97.6	106.2	113.0	99.6	77.0	107.5	105.4
P34059	N-acetylgalactosamine-6-sulfatase OS=Homo sapiens GN=GALNS PE=1 SV=1	20	11	51.1	105.8	190.9	239.3	175.4	40.6	26.1
P34896	Serine hydroxymethyltransferase, cytosolic OS=Homo sapiens GN=SHMT1 PE=1 SV=1	48	23	89.3	97.7	99.2	108.0	95.1	79.1	126.1
P34897	Serine hydroxymethyltransferase, mitochondrial OS=Homo sapiens GN=SHMT2 PE=1 SV=3	66	40	212.0	228.1	145.2	33.4	6.0	7.2	5.2
P34913	Bifunctional epoxide hydrolase 2 OS=Homo sapiens GN=EPHX2 PE=1 SV=2	56	25	78.8	108.8	167.9	198.9	135.7	41.9	31.1
P34932	Heat shock 70 kDa protein 4 OS=Homo sapiens GN=HSPA4 PE=1 SV=4	86	84	100.2	105.7	96.7	107.5	84.0	96.0	99.2
P34947	G protein-coupled receptor kinase 5 OS=Homo sapiens GN=GRK5 PE=1 SV=1	26	14	85.7	93.6	142.9	178.7	162.0	55.3	34.5
P35080	Profilin-2 OS=Homo sapiens GN=PFN2 PE=1 SV=3	40	7	90.1	102.7	113.7	125.0	72.3	77.6	103.5
P35221	Catenin alpha-1 OS=Homo sapiens GN=CTNNA1 PE=1 SV=1	60	50	83.1	86.9	129.5	154.2	126.9	64.2	62.7
P35222	Catenin beta-1 OS=Homo sapiens GN=CTNNB1 PE=1 SV=1	38	24	75.9	110.4	170.1	194.9	135.2	53.1	38.2
P35232	Prohibitin OS=Homo sapiens GN=PHB PE=1 SV=1	72	26	252.1	185.7	123.7	39.2	7.3	6.1	3.3
P35236	Tyrosine-protein phosphatase non-receptor type 7 OS=Homo sapiens GN=PTPN7 PE=1 SV=3	46	17	89.9	91.0	160.6	89.1	107.2	149.4	81.5
P35240	Merlin OS=Homo sapiens GN=NF2 PE=1 SV=1	33	26	93.1	99.1	138.8	178.3	119.8	54.0	35.0
P35241	Radixin OS=Homo sapiens GN=RDX PE=1 SV=1	68	65	57.8	83.8	113.0	138.2	134.2	95.0	109.5
P35249	Replication factor C subunit 4 OS=Homo sapiens GN=RFC4 PE=1 SV=2	61	28	83.8	70.8	68.5	72.8	100.1	115.2	132.2
P35250	Replication factor C subunit 2 OS=Homo sapiens GN=RFC2 PE=1 SV=3	58	20	86.2	65.6	57.8	73.2	100.4	133.3	140.8
P35251	Replication factor C subunit 1 OS=Homo sapiens GN=RFC1 PE=1 SV=4	50	67	71.7	54.6	60.3	73.5	123.8	134.2	165.2
P35268	60S ribosomal protein L22 OS=Homo sapiens GN=RPL22 PE=1 SV=2	74	10	50.7	43.2	42.2	57.2	116.1	166.4	179.4
P35269	General transcription factor IIF subunit 1 OS=Homo sapiens GN=GTF2F1 PE=1 SV=2	44	27	66.9	78.0	86.0	86.1	116.9	140.7	146.2
P35270	Sepiapterin reductase OS=Homo sapiens GN=SPR PE=1 SV=1	43	10	163.1	130.0	122.8	80.1	54.2	79.7	68.6
P35527	Keratin, type I cytoskeletal 9 OS=Homo sapiens GN=KRT9 PE=1 SV=3	62	31	97.9	121.5	58.5	342.0	36.8	66.5	45.4
P35573	Glycogen debranching enzyme OS=Homo sapiens GN=AGL PE=1 SV=3	36	50	94.9	92.4	93.4	108.2	103.1	106.5	112.1
P35579	Myosin-9 OS=Homo sapiens GN=MYH9 PE=1 SV=4	74	220	80.7	92.8	102.2	96.7	59.4	57.5	165.6
P35580	Myosin-10 OS=Homo sapiens GN=MYH10 PE=1 SV=3	66	190	88.9	105.8	126.3	123.7	57.7	42.3	128.3
P35606	Coatomer subunit beta' OS=Homo sapiens GN=COPB2 PE=1 SV=2	58	45	83.2	101.3	117.8	119.8	85.4	70.9	100.7
P35610	Sterol O-acyltransferase 1 OS=Homo sapiens GN=SOAT1 PE=1 SV=3	24	17	75.1	93.9	161.3	157.9	167.4	73.1	35.3
P35611	Alpha-adducin OS=Homo sapiens GN=ADD1 PE=1 SV=2	46	38	79.7	105.3	146.7	130.9	114.8	94.3	85.8
P35612	Beta-adducin OS=Homo sapiens GN=ADD2 PE=1 SV=3	28	20	107.2	100.4	158.7	138.9	124.4	88.0	107.5
P35613	Basigin OS=Homo sapiens GN=BSG PE=1 SV=2	40	15	80.7	101.2	172.4	179.4	159.3	48.9	28.6
P35626	Beta-adrenergic receptor kinase 2 OS=Homo sapiens GN=ADRBK2 PE=1 SV=2	42	31	130.2	80.6	78.7	95.0	120.4	118.3	137.9
P35637	RNA-binding protein FUS OS=Homo sapiens GN=FUS PE=1 SV=1	27	20	39.0	40.5	44.2	59.9	141.3	146.4	180.6
P35658	Nuclear pore complex protein Nup214 OS=Homo sapiens GN=NUP214 PE=1 SV=2	28	48	110.4	95.6	111.6	131.8	104.9	62.0	79.1
P35659	Protein DEK OS=Homo sapiens GN=DEK PE=1 SV=1	47	23	175.4	77.3	71.6	65.6	68.1	73.2	80.3
P35754	Glutaredoxin-1 OS=Homo sapiens GN=GLRX PE=1 SV=2	43	5	132.6	96.4	86.3	89.7	76.0	80.9	85.0
P35813	Protein phosphatase 1A OS=Homo sapiens GN=PPM1A PE=1 SV=1	45	17	92.7	105.6	109.9	101.8	80.1	104.4	91.9
P35908	Keratin, type II cytoskeletal 2 epidermal OS=Homo sapiens GN=KRT2 PE=1 SV=2	76	51	72.7	121.3	73.1	355.0	50.3	64.1	63.0
P35914	Hydroxymethylglutaryl-CoA lyase, mitochondrial OS=Homo sapiens GN=HMGCL PE=1 SV=2	42	15	194.5	162.5	121.6	97.0	60.8	19.6	13.1
P35998	26S protease regulatory subunit 7 OS=Homo sapiens GN=PSMC2 PE=1 SV=3	81	41	82.7	97.8	99.6	87.4	75.7	95.0	126.8
P36404	ADP-ribosylation factor-like protein 2 OS=Homo sapiens GN=ARL2 PE=1 SV=4	34	6	149.8	140.4	102.3	87.1	45.1	51.3	69.0
P36405	ADP-ribosylation factor-like protein 3 OS=Homo sapiens GN=ARL3 PE=1 SV=2	58	9	142.4	103.9	82.2	113.2	63.6	71.5	84.4
P36507	Dual specificity mitogen-activated protein kinase kinase 2 OS=Homo sapiens GN=MAP2K2 PE=1 SV=1	48	20	86.6	90.5	171.4	93.8	91.1	140.8	72.7
P36542	ATP synthase subunit gamma, mitochondrial OS=Homo sapiens GN=ATP5C1 PE=1 SV=1	53	21	239.6	212.0	113.8	35.1	7.0	3.5	2.3
P36543	V-type proton ATPase subunit E 1 OS=Homo sapiens GN=ATP6V1E1 PE=1 SV=1	66	22	63.7	89.1	116.3	155.8	123.0	80.5	88.7
P36551	Oxygen-dependent coproporphyrinogen-III oxidase, mitochondrial OS=Homo sapiens GN=CPOX PE=1 SV=3	52	24	210.2	232.3	174.1	46.0	10.4	13.0	7.4
P36578	60S ribosomal protein L4 OS=Homo sapiens GN=RPL4 PE=1 SV=5	75	69	30.6	36.5	53.1	70.6	133.3	236.8	168.2
P36639	7,8-dihydro-8-oxoguanine triphosphatase OS=Homo sapiens GN=NUDT1 PE=1 SV=3	30	8	91.7	120.5	133.6	101.2	79.6	105.9	76.7
P36776	Lon protease homolog, mitochondrial OS=Homo sapiens GN=LONP1 PE=1 SV=2	59	63	277.0	199.6	100.7	27.3	4.9	7.1	3.3
P36871	Phosphoglucomutase-1 OS=Homo sapiens GN=PGM1 PE=1 SV=3	56	33	133.9	112.4	93.5	109.2	72.6	98.3	112.3
P36915	Guanine nucleotide-binding protein-like 1 OS=Homo sapiens GN=GNL1 PE=1 SV=2	43	23	89.7	114.2	112.1	97.4	86.8	106.4	92.8
P36956	Sterol regulatory element-binding protein 1 OS=Homo sapiens GN=SREBF1 PE=1 SV=2	19	19	68.3	84.9	138.6	199.8	187.8	96.5	71.4
P36957	Dihydrolipoyllysine-residue succinyltransferase component of 2-oxoglutarate dehydrogenase complex, mitochondrial OS=Homo sapiens GN=DLST PE=1 SV=4	42	21	272.2	193.1	87.6	30.0	4.7	4.4	4.8
P36969	Phospholipid hydroperoxide glutathione peroxidase, mitochondrial OS=Homo sapiens GN=GPX4 PE=1 SV=3	63	17	139.7	112.6	120.2	93.6	85.5	78.1	78.2
P37108	Signal recognition particle 14 kDa protein OS=Homo sapiens GN=SRP14 PE=1 SV=2	55	15	64.5	60.5	63.0	94.8	114.3	121.6	170.1
P37235	Hippocalcin-like protein 1 OS=Homo sapiens GN=HPCAL1 PE=1 SV=3	56	10	75.9	127.2	130.5	138.7	122.9	102.7	86.3
P37268	Squalene synthase OS=Homo sapiens GN=FDFT1 PE=1 SV=1	53	29	75.9	93.2	151.1	150.9	164.3	85.1	39.6
P37802	Transgelin-2 OS=Homo sapiens GN=TAGLN2 PE=1 SV=3	83	21	121.9	95.5	94.6	113.1	82.8	82.6	93.9
P37837	Transaldolase OS=Homo sapiens GN=TALDO1 PE=1 SV=2	59	31	93.6	101.8	104.6	111.5	86.2	105.2	104.8
P38117	Electron transfer flavoprotein subunit beta OS=Homo sapiens GN=ETFB PE=1 SV=3	69	21	234.0	213.7	125.1	34.6	11.5	9.8	9.5
P38159	RNA-binding motif protein, X chromosome OS=Homo sapiens GN=RBMX PE=1 SV=3	73	55	35.2	26.8	30.3	48.7	123.5	187.8	197.4
P38432	Coilin OS=Homo sapiens GN=COIL PE=1 SV=1	33	20	35.0	34.6	37.0	46.2	137.0	171.9	259.6
P38606	V-type proton ATPase catalytic subunit A OS=Homo sapiens GN=ATP6V1A PE=1 SV=2	55	34	67.5	97.1	144.3	154.4	132.8	103.4	82.5
P38646	Stress-70 protein, mitochondrial OS=Homo sapiens GN=HSPA9 PE=1 SV=2	79	83	228.4	219.6	119.8	36.2	9.2	11.0	10.8
P38919	Eukaryotic initiation factor 4A-III OS=Homo sapiens GN=EIF4A3 PE=1 SV=4	65	34	43.6	50.4	43.8	56.2	108.6	161.8	225.2
P38935	DNA-binding protein SMUBP-2 OS=Homo sapiens GN=IGHMBP2 PE=1 SV=3	49	58	32.0	38.4	47.4	66.6	149.5	201.9	193.9
P39019	40S ribosomal protein S19 OS=Homo sapiens GN=RPS19 PE=1 SV=2	90	26	32.7	43.1	44.3	72.0	143.3	210.4	163.5
P39023	60S ribosomal protein L3 OS=Homo sapiens GN=RPL3 PE=1 SV=2	80	56	33.2	35.3	56.2	66.6	136.2	237.1	167.1
P39656	Dolichyl-diphosphooligosaccharide--protein glycosyltransferase 48 kDa subunit OS=Homo sapiens GN=DDOST PE=1 SV=4	44	17	56.4	101.1	173.8	174.1	186.3	78.3	31.2
P39687	Acidic leucine-rich nuclear phosphoprotein 32 family member A OS=Homo sapiens GN=ANP32A PE=1 SV=1	60	22	94.6	109.6	77.7	105.9	83.9	95.6	106.7
P39748	Flap endonuclease 1 OS=Homo sapiens GN=FEN1 PE=1 SV=1	70	30	81.9	68.3	65.5	71.9	92.8	167.3	130.6
P40121	Macrophage-capping protein OS=Homo sapiens GN=CAPG PE=1 SV=2	45	17	97.1	107.9	101.0	101.8	79.3	98.6	97.4
P40222	Alpha-taxilin OS=Homo sapiens GN=TXLNA PE=1 SV=3	74	45	78.3	55.6	54.5	92.5	127.5	163.9	129.1
P40227	T-complex protein 1 subunit zeta OS=Homo sapiens GN=CCT6A PE=1 SV=3	61	44	94.9	93.0	91.1	88.6	79.5	126.9	113.3
P40306	Proteasome subunit beta type-10 OS=Homo sapiens GN=PSMB10 PE=1 SV=1	38	10	68.1	94.5	110.4	91.4	82.9	113.4	138.9
P40429	60S ribosomal protein L13a OS=Homo sapiens GN=RPL13A PE=1 SV=2	59	26	48.3	41.6	48.2	70.5	147.8	184.9	171.2
P40692	DNA mismatch repair protein Mlh1 OS=Homo sapiens GN=MLH1 PE=1 SV=1	36	25	100.3	87.7	85.6	94.3	78.7	87.8	119.4
P40763	Signal transducer and activator of transcription 3 OS=Homo sapiens GN=STAT3 PE=1 SV=2	51	34	127.8	105.2	86.9	109.1	81.7	89.1	107.3
P40818	Ubiquitin carboxyl-terminal hydrolase 8 OS=Homo sapiens GN=USP8 PE=1 SV=1	31	39	83.8	76.1	81.2	82.9	91.5	116.9	198.4
P40855	Peroxisomal biogenesis factor 19 OS=Homo sapiens GN=PEX19 PE=1 SV=1	62	17	106.2	102.3	116.0	129.4	91.5	60.5	60.6
P40925	Malate dehydrogenase, cytoplasmic OS=Homo sapiens GN=MDH1 PE=1 SV=4	56	23	108.7	109.4	98.4	126.0	80.1	87.5	103.1
P40926	Malate dehydrogenase, mitochondrial OS=Homo sapiens GN=MDH2 PE=1 SV=3	78	37	234.0	212.8	134.5	32.7	4.6	4.1	2.6
P40937	Replication factor C subunit 5 OS=Homo sapiens GN=RFC5 PE=1 SV=1	71	23	104.1	76.1	80.3	68.1	111.8	147.8	114.9
P40938	Replication factor C subunit 3 OS=Homo sapiens GN=RFC3 PE=1 SV=2	62	21	74.7	65.9	64.0	68.7	91.2	143.2	151.1
P40939	Trifunctional enzyme subunit alpha, mitochondrial OS=Homo sapiens GN=HADHA PE=1 SV=2	84	77	286.8	197.5	100.0	34.0	7.4	8.6	6.9
P41091	Eukaryotic translation initiation factor 2 subunit 3 OS=Homo sapiens GN=EIF2S3 PE=1 SV=3	69	34	50.1	50.8	52.5	64.0	123.3	173.7	191.5
P41214	Eukaryotic translation initiation factor 2D OS=Homo sapiens GN=EIF2D PE=1 SV=3	56	29	64.5	55.0	55.9	68.8	102.1	131.8	182.2
P41223	Protein BUD31 homolog OS=Homo sapiens GN=BUD31 PE=1 SV=2	64	12	40.3	60.7	63.9	84.6	130.6	79.4	194.4
P41227	N-alpha-acetyltransferase 10 OS=Homo sapiens GN=NAA10 PE=1 SV=1	76	18	115.0	82.7	76.7	97.0	93.1	124.6	107.6
P41236	Protein phosphatase inhibitor 2 OS=Homo sapiens GN=PPP1R2 PE=1 SV=2	70	14	81.0	105.1	113.0	122.4	78.0	90.7	104.1
P41240	Tyrosine-protein kinase CSK OS=Homo sapiens GN=CSK PE=1 SV=1	55	29	103.9	110.7	121.9	123.5	100.8	69.5	65.2
P41250	Glycine--tRNA ligase OS=Homo sapiens GN=GARS PE=1 SV=3	54	49	144.6	130.1	100.0	76.6	55.0	74.4	74.0
P41252	Isoleucine--tRNA ligase, cytoplasmic OS=Homo sapiens GN=IARS PE=1 SV=2	52	73	63.4	71.6	69.9	71.5	73.1	116.8	196.9
P41440	Folate transporter 1 OS=Homo sapiens GN=SLC19A1 PE=1 SV=3	20	10	94.5	90.1	154.9	181.9	185.6	63.1	44.3
P41567	Eukaryotic translation initiation factor 1 OS=Homo sapiens GN=EIF1 PE=1 SV=1	59	9	59.0	70.2	64.7	83.3	119.5	142.8	154.7
P41732	Tetraspanin-7 OS=Homo sapiens GN=TSPAN7 PE=1 SV=2	16	4	60.1	68.8	155.6	119.1	146.8	118.2	65.9
P42166	Lamina-associated polypeptide 2, isoform alpha OS=Homo sapiens GN=TMPO PE=1 SV=2	72	53	52.0	45.6	47.6	60.1	119.2	141.2	186.5
P42167	Lamina-associated polypeptide 2, isoforms beta/gamma OS=Homo sapiens GN=TMPO PE=1 SV=2	70	30	127.7	97.5	115.4	131.1	129.3	35.2	30.6
P42224	Signal transducer and activator of transcription 1-alpha/beta OS=Homo sapiens GN=STAT1 PE=1 SV=2	57	48	106.5	108.9	116.3	125.5	89.2	79.6	78.3
P42285	Superkiller viralicidic activity 2-like 2 OS=Homo sapiens GN=SKIV2L2 PE=1 SV=3	54	64	50.3	46.9	52.0	57.5	106.5	159.3	209.8
P42331	Rho GTPase-activating protein 25 OS=Homo sapiens GN=ARHGAP25 PE=1 SV=2	46	27	90.9	106.8	133.3	117.5	103.2	93.4	93.5
P42345	Serine/threonine-protein kinase mTOR OS=Homo sapiens GN=MTOR PE=1 SV=1	23	54	65.4	76.0	90.8	101.2	105.0	113.9	147.8
P42356	Phosphatidylinositol 4-kinase alpha OS=Homo sapiens GN=PI4KA PE=1 SV=3	23	42	82.2	97.1	134.5	135.8	127.3	89.9	87.7
P42566	Epidermal growth factor receptor substrate 15 OS=Homo sapiens GN=EPS15 PE=1 SV=2	44	32	105.4	100.8	127.1	154.0	96.3	48.7	49.4
P42574	Caspase-3 OS=Homo sapiens GN=CASP3 PE=1 SV=2	43	12	157.3	99.6	109.4	126.5	73.2	93.9	83.1
P42575	Caspase-2 OS=Homo sapiens GN=CASP2 PE=1 SV=2	34	12	85.4	97.7	101.4	104.5	81.8	119.5	105.1
P42677	40S ribosomal protein S27 OS=Homo sapiens GN=RPS27 PE=1 SV=3	45	8	20.0	34.2	49.7	64.6	146.5	265.2	151.6
P42694	Probable helicase with zinc finger domain OS=Homo sapiens GN=HELZ PE=1 SV=2	31	53	72.0	77.5	90.7	95.6	124.5	136.0	156.7
P42695	Condensin-2 complex subunit D3 OS=Homo sapiens GN=NCAPD3 PE=1 SV=2	31	41	78.2	58.7	65.0	71.9	118.2	151.4	141.4
P42696	RNA-binding protein 34 OS=Homo sapiens GN=RBM34 PE=1 SV=2	55	36	53.7	39.6	50.8	69.3	151.2	180.7	210.8
P42704	Leucine-rich PPR motif-containing protein, mitochondrial OS=Homo sapiens GN=LRPPRC PE=1 SV=3	67	103	242.8	234.1	98.5	27.7	4.1	5.1	3.8
P42765	3-ketoacyl-CoA thiolase, mitochondrial OS=Homo sapiens GN=ACAA2 PE=1 SV=2	72	29	249.3	186.4	96.7	35.5	9.8	7.0	8.8
P42766	60S ribosomal protein L35 OS=Homo sapiens GN=RPL35 PE=1 SV=2	63	15	48.3	36.6	51.6	90.5	121.5	180.9	184.5
P42768	Wiskott-Aldrich syndrome protein OS=Homo sapiens GN=WAS PE=1 SV=4	42	23	78.7	81.6	98.3	109.4	123.1	111.2	121.9
P42785	Lysosomal Pro-X carboxypeptidase OS=Homo sapiens GN=PRCP PE=1 SV=1	17	10	56.8	94.0	197.0	282.6	139.2	40.4	22.9
P42858	Huntingtin OS=Homo sapiens GN=HTT PE=1 SV=2	16	41	104.2	107.5	103.9	109.4	86.9	73.4	110.7
P42892	Endothelin-converting enzyme 1 OS=Homo sapiens GN=ECE1 PE=1 SV=2	35	25	62.9	80.9	106.9	168.2	169.8	112.5	99.2
P43007	Neutral amino acid transporter A OS=Homo sapiens GN=SLC1A4 PE=1 SV=1	27	12	82.0	113.6	163.6	182.0	127.1	49.6	26.4
P43034	Platelet-activating factor acetylhydrolase IB subunit alpha OS=Homo sapiens GN=PAFAH1B1 PE=1 SV=2	50	25	124.3	121.8	113.9	124.0	81.7	68.5	71.5
P43155	Carnitine O-acetyltransferase OS=Homo sapiens GN=CRAT PE=1 SV=5	33	21	248.7	205.9	109.6	50.5	13.9	11.2	5.2
P43243	Matrin-3 OS=Homo sapiens GN=MATR3 PE=1 SV=2	61	67	68.8	63.8	63.3	73.7	121.5	141.4	170.7
P43250	G protein-coupled receptor kinase 6 OS=Homo sapiens GN=GRK6 PE=1 SV=2	37	21	75.9	89.4	122.4	144.2	140.9	96.4	84.6
P43307	Translocon-associated protein subunit alpha OS=Homo sapiens GN=SSR1 PE=1 SV=3	21	4	64.8	97.8	154.1	208.2	187.6	57.9	23.4
P43378	Tyrosine-protein phosphatase non-receptor type 9 OS=Homo sapiens GN=PTPN9 PE=1 SV=1	25	13	75.5	72.0	108.0	148.0	153.0	164.8	150.5
P43403	Tyrosine-protein kinase ZAP-70 OS=Homo sapiens GN=ZAP70 PE=1 SV=1	68	44	93.7	108.2	121.7	136.2	103.7	78.0	74.2
P43487	Ran-specific GTPase-activating protein OS=Homo sapiens GN=RANBP1 PE=1 SV=1	74	18	121.1	111.4	92.7	99.5	83.2	50.4	84.0
P43490	Nicotinamide phosphoribosyltransferase OS=Homo sapiens GN=NAMPT PE=1 SV=1	46	22	120.2	112.8	85.0	132.4	63.2	88.0	102.2
P43686	26S protease regulatory subunit 6B OS=Homo sapiens GN=PSMC4 PE=1 SV=2	70	35	75.3	100.1	136.4	102.2	80.1	135.8	104.4
P43897	Elongation factor Ts, mitochondrial OS=Homo sapiens GN=TSFM PE=1 SV=2	52	23	285.1	214.2	75.9	21.2	4.3	3.3	2.2
P45880	Voltage-dependent anion-selective channel protein 2 OS=Homo sapiens GN=VDAC2 PE=1 SV=2	69	21	229.6	216.7	159.9	53.7	12.9	7.7	3.5
P45954	Short/branched chain specific acyl-CoA dehydrogenase, mitochondrial OS=Homo sapiens GN=ACADSB PE=1 SV=1	51	21	275.4	180.6	82.4	29.6	6.7	8.5	8.1
P45973	Chromobox protein homolog 5 OS=Homo sapiens GN=CBX5 PE=1 SV=1	68	19	143.3	97.8	86.9	72.5	72.6	63.7	81.8
P45974	Ubiquitin carboxyl-terminal hydrolase 5 OS=Homo sapiens GN=USP5 PE=1 SV=2	38	28	127.2	106.1	94.8	98.0	72.3	78.8	90.0
P45984	Mitogen-activated protein kinase 9 OS=Homo sapiens GN=MAPK9 PE=1 SV=2	23	10	122.3	132.2	103.1	105.4	74.4	69.3	105.2
P45985	Dual specificity mitogen-activated protein kinase kinase 4 OS=Homo sapiens GN=MAP2K4 PE=1 SV=1	36	12	94.5	89.8	90.7	96.5	71.1	107.5	126.0
P46013	Antigen KI-67 OS=Homo sapiens GN=MKI67 PE=1 SV=2	58	183	116.6	55.8	53.7	57.9	116.4	126.1	120.3
P46060	Ran GTPase-activating protein 1 OS=Homo sapiens GN=RANGAP1 PE=1 SV=1	50	30	114.4	105.2	113.8	135.6	107.4	75.2	88.1
P46063	ATP-dependent DNA helicase Q1 OS=Homo sapiens GN=RECQL PE=1 SV=3	49	35	128.9	80.3	63.3	71.9	80.6	101.7	128.9
P46087	Probable 28S rRNA (cytosine(4447)-C(5))-methyltransferase OS=Homo sapiens GN=NOP2 PE=1 SV=2	54	50	68.9	38.6	36.0	45.0	99.5	137.0	226.6
P46108	Adapter molecule crk OS=Homo sapiens GN=CRK PE=1 SV=2	54	13	116.8	123.5	155.3	144.5	117.8	102.4	103.4
P46109	Crk-like protein OS=Homo sapiens GN=CRKL PE=1 SV=1	54	15	108.0	110.4	113.7	116.4	83.2	81.8	94.0
P46379	Large proline-rich protein BAG6 OS=Homo sapiens GN=BAG6 PE=1 SV=2	36	33	94.9	104.4	92.6	101.9	89.2	97.3	117.0
P46459	Vesicle-fusing ATPase OS=Homo sapiens GN=NSF PE=1 SV=3	59	61	72.3	91.4	133.3	154.4	168.1	104.3	57.7
P46531	Neurogenic locus notch homolog protein 1 OS=Homo sapiens GN=NOTCH1 PE=1 SV=4	15	31	74.5	100.0	162.6	193.8	176.0	74.2	48.7
P46734	Dual specificity mitogen-activated protein kinase kinase 3 OS=Homo sapiens GN=MAP2K3 PE=1 SV=2	37	14	94.6	93.2	76.2	81.1	81.9	88.0	110.8
P46736	Lys-63-specific deubiquitinase BRCC36 OS=Homo sapiens GN=BRCC3 PE=1 SV=2	36	12	95.2	74.3	98.9	98.3	71.4	70.8	78.8
P46776	60S ribosomal protein L27a OS=Homo sapiens GN=RPL27A PE=1 SV=2	58	14	30.9	38.7	54.1	76.6	147.9	233.3	157.3
P46777	60S ribosomal protein L5 OS=Homo sapiens GN=RPL5 PE=1 SV=3	84	45	28.2	37.8	52.9	70.6	131.6	234.4	164.0
P46778	60S ribosomal protein L21 OS=Homo sapiens GN=RPL21 PE=1 SV=2	72	23	40.8	43.8	47.2	79.8	144.3	182.3	172.5
P46779	60S ribosomal protein L28 OS=Homo sapiens GN=RPL28 PE=1 SV=3	63	20	42.0	42.8	52.2	80.3	116.5	180.1	169.9
P46781	40S ribosomal protein S9 OS=Homo sapiens GN=RPS9 PE=1 SV=3	73	29	35.7	48.2	59.1	71.9	132.7	207.6	176.1
P46782	40S ribosomal protein S5 OS=Homo sapiens GN=RPS5 PE=1 SV=4	48	15	28.1	43.0	58.4	75.9	143.0	212.4	176.2
P46783	40S ribosomal protein S10 OS=Homo sapiens GN=RPS10 PE=1 SV=1	54	20	37.0	50.0	51.4	82.8	123.6	173.0	163.0
P46926	Glucosamine-6-phosphate isomerase 1 OS=Homo sapiens GN=GNPDA1 PE=1 SV=1	74	18	74.8	118.5	98.8	103.6	65.0	85.4	137.9
P46939	Utrophin OS=Homo sapiens GN=UTRN PE=1 SV=2	44	153	83.2	120.6	189.2	196.1	119.3	38.1	23.3
P46940	Ras GTPase-activating-like protein IQGAP1 OS=Homo sapiens GN=IQGAP1 PE=1 SV=1	52	101	106.4	106.8	107.8	108.6	77.4	80.0	99.2
P46976	Glycogenin-1 OS=Homo sapiens GN=GYG1 PE=1 SV=4	24	10	54.2	43.8	39.8	56.5	116.8	160.4	258.3
P46977	Dolichyl-diphosphooligosaccharide--protein glycosyltransferase subunit STT3A OS=Homo sapiens GN=STT3A PE=1 SV=2	20	21	80.7	94.1	146.3	199.0	148.7	49.6	27.2
P47755	F-actin-capping protein subunit alpha-2 OS=Homo sapiens GN=CAPZA2 PE=1 SV=3	70	15	136.2	98.1	104.2	122.3	78.9	74.0	76.7
P47756	F-actin-capping protein subunit beta OS=Homo sapiens GN=CAPZB PE=1 SV=4	68	23	71.8	113.5	129.3	120.4	109.8	104.6	87.6
P47813	Eukaryotic translation initiation factor 1A, X-chromosomal OS=Homo sapiens GN=EIF1AX PE=1 SV=2	73	14	39.8	51.5	51.2	68.7	87.2	139.7	202.9
P47897	Glutamine--tRNA ligase OS=Homo sapiens GN=QARS PE=1 SV=1	56	50	54.3	69.3	89.8	86.4	85.7	129.7	172.8
P47914	60S ribosomal protein L29 OS=Homo sapiens GN=RPL29 PE=1 SV=2	47	16	26.1	35.0	53.8	77.2	139.6	190.5	170.3
P47985	Cytochrome b-c1 complex subunit Rieske, mitochondrial OS=Homo sapiens GN=UQCRFS1 PE=1 SV=2	54	15	268.0	224.8	110.6	41.0	9.7	7.9	3.8
P48047	ATP synthase subunit O, mitochondrial OS=Homo sapiens GN=ATP5O PE=1 SV=1	81	23	206.2	219.2	150.0	39.3	8.4	7.4	6.0
P48059	LIM and senescent cell antigen-like-containing domain protein 1 OS=Homo sapiens GN=LIMS1 PE=1 SV=4	52	17	151.1	90.9	106.9	136.8	94.9	51.4	59.5
P48147	Prolyl endopeptidase OS=Homo sapiens GN=PREP PE=1 SV=2	52	35	111.3	116.4	110.3	113.3	72.5	86.6	95.3
P48426	Phosphatidylinositol 5-phosphate 4-kinase type-2 alpha OS=Homo sapiens GN=PIP4K2A PE=1 SV=2	34	18	85.5	115.0	139.3	162.2	117.5	61.8	58.2
P48444	Coatomer subunit delta OS=Homo sapiens GN=ARCN1 PE=1 SV=1	68	41	76.1	97.8	118.2	119.9	88.4	83.3	102.8
P48449	Lanosterol synthase OS=Homo sapiens GN=LSS PE=1 SV=1	48	37	84.2	102.4	141.4	154.2	166.0	80.8	55.2
P48454	Serine/threonine-protein phosphatase 2B catalytic subunit gamma isoform OS=Homo sapiens GN=PPP3CC PE=1 SV=3	20	10	116.7	111.6	133.1	167.5	143.3	85.0	86.7
P48506	Glutamate--cysteine ligase catalytic subunit OS=Homo sapiens GN=GCLC PE=1 SV=2	33	19	93.3	104.3	102.3	112.8	90.4	91.7	103.8
P48553	Trafficking protein particle complex subunit 10 OS=Homo sapiens GN=TRAPPC10 PE=1 SV=2	19	21	82.4	94.8	115.0	119.2	110.1	104.8	118.5
P48556	26S proteasome non-ATPase regulatory subunit 8 OS=Homo sapiens GN=PSMD8 PE=1 SV=2	36	15	91.3	113.1	95.0	97.2	68.6	94.0	142.5
P48634	Protein PRRC2A OS=Homo sapiens GN=PRRC2A PE=1 SV=3	51	99	33.9	44.0	50.5	60.4	107.5	147.5	215.0
P48637	Glutathione synthetase OS=Homo sapiens GN=GSS PE=1 SV=1	56	27	112.6	107.8	98.4	121.0	77.9	100.0	108.6
P48643	T-complex protein 1 subunit epsilon OS=Homo sapiens GN=CCT5 PE=1 SV=1	87	62	98.9	111.6	114.3	103.1	89.1	120.5	79.6
P48651	Phosphatidylserine synthase 1 OS=Homo sapiens GN=PTDSS1 PE=1 SV=1	14	9	96.5	91.7	119.1	201.7	111.4	45.4	21.1
P48723	Heat shock 70 kDa protein 13 OS=Homo sapiens GN=HSPA13 PE=1 SV=1	30	16	74.2	78.8	155.9	188.4	173.7	115.0	47.3
P48729	Casein kinase I isoform alpha OS=Homo sapiens GN=CSNK1A1 PE=1 SV=2	43	14	87.6	88.3	73.3	83.4	82.9	93.2	155.6
P48735	Isocitrate dehydrogenase [NADP], mitochondrial OS=Homo sapiens GN=IDH2 PE=1 SV=2	76	43	265.4	210.6	128.0	31.0	4.8	5.3	3.2
P48739	Phosphatidylinositol transfer protein beta isoform OS=Homo sapiens GN=PITPNB PE=1 SV=2	60	18	101.1	104.8	105.7	110.3	72.4	97.6	80.4
P48960	CD97 antigen OS=Homo sapiens GN=CD97 PE=1 SV=4	28	17	42.3	102.0	172.5	175.3	166.7	67.2	51.4
P49005	DNA polymerase delta subunit 2 OS=Homo sapiens GN=POLD2 PE=1 SV=1	39	18	125.0	103.2	92.1	95.1	88.8	111.5	136.6
P49006	MARCKS-related protein OS=Homo sapiens GN=MARCKSL1 PE=1 SV=2	91	19	90.5	92.9	138.6	154.7	138.6	58.2	42.9
P49069	Calcium signal-modulating cyclophilin ligand OS=Homo sapiens GN=CAMLG PE=1 SV=1	49	14	83.5	91.8	137.8	168.0	182.6	65.0	43.5
P49137	MAP kinase-activated protein kinase 2 OS=Homo sapiens GN=MAPKAPK2 PE=1 SV=1	32	14	125.2	76.1	71.9	63.8	96.8	66.8	120.3
P49189	4-trimethylaminobutyraldehyde dehydrogenase OS=Homo sapiens GN=ALDH9A1 PE=1 SV=3	52	32	197.4	172.8	103.9	56.0	33.0	42.8	43.6
P49207	60S ribosomal protein L34 OS=Homo sapiens GN=RPL34 PE=1 SV=3	63	17	34.4	33.9	46.4	74.9	140.3	186.2	178.5
P49247	Ribose-5-phosphate isomerase OS=Homo sapiens GN=RPIA PE=1 SV=3	66	15	127.1	101.1	95.4	105.7	63.0	88.2	100.7
P49257	Protein ERGIC-53 OS=Homo sapiens GN=LMAN1 PE=1 SV=2	48	29	115.8	106.2	134.1	160.9	161.7	61.9	50.0
P49321	Nuclear autoantigenic sperm protein OS=Homo sapiens GN=NASP PE=1 SV=2	66	51	87.4	105.9	100.4	113.5	89.6	111.4	107.4
P49327	Fatty acid synthase OS=Homo sapiens GN=FASN PE=1 SV=3	42	96	97.8	98.8	98.4	99.2	74.8	90.7	122.8
P49336	Cyclin-dependent kinase 8 OS=Homo sapiens GN=CDK8 PE=1 SV=1	20	9	105.7	80.4	59.5	65.8	80.4	91.0	97.1
P49354	Protein farnesyltransferase/geranylgeranyltransferase type-1 subunit alpha OS=Homo sapiens GN=FNTA PE=1 SV=1	18	7	99.9	83.1	95.0	124.0	71.8	101.1	82.9
P49366	Deoxyhypusine synthase OS=Homo sapiens GN=DHPS PE=1 SV=1	51	17	100.8	115.9	103.5	118.1	82.1	94.0	105.8
P49368	T-complex protein 1 subunit gamma OS=Homo sapiens GN=CCT3 PE=1 SV=4	75	48	98.4	94.0	96.2	88.5	77.1	117.7	111.4
P49411	Elongation factor Tu, mitochondrial OS=Homo sapiens GN=TUFM PE=1 SV=2	71	35	239.0	218.9	142.9	36.1	4.8	3.6	1.5
P49454	Centromere protein F OS=Homo sapiens GN=CENPF PE=1 SV=2	45	149	189.0	129.6	84.9	76.1	52.1	44.1	41.7
P49458	Signal recognition particle 9 kDa protein OS=Homo sapiens GN=SRP9 PE=1 SV=2	70	12	84.2	57.0	53.5	99.3	88.2	89.7	160.5
P49588	Alanine--tRNA ligase, cytoplasmic OS=Homo sapiens GN=AARS PE=1 SV=2	60	60	114.2	110.6	102.3	106.4	68.3	81.8	93.2
P49589	Cysteine--tRNA ligase, cytoplasmic OS=Homo sapiens GN=CARS PE=1 SV=3	47	40	90.4	89.7	82.7	97.7	81.1	98.8	131.8
P49590	Probable histidine--tRNA ligase, mitochondrial OS=Homo sapiens GN=HARS2 PE=1 SV=1	44	30	250.1	201.6	101.5	33.3	6.3	5.3	5.1
P49591	Serine--tRNA ligase, cytoplasmic OS=Homo sapiens GN=SARS PE=1 SV=3	60	31	114.4	92.6	81.9	112.4	98.4	80.2	83.4
P49593	Protein phosphatase 1F OS=Homo sapiens GN=PPM1F PE=1 SV=3	23	8	124.8	97.8	93.6	109.7	75.0	96.7	90.4
P49642	DNA primase small subunit OS=Homo sapiens GN=PRIM1 PE=1 SV=1	24	11	78.0	82.7	75.1	82.8	81.7	100.7	148.9
P49643	DNA primase large subunit OS=Homo sapiens GN=PRIM2 PE=1 SV=2	35	21	80.9	85.8	79.7	87.2	91.9	96.8	156.6
P49674	Casein kinase I isoform epsilon OS=Homo sapiens GN=CSNK1E PE=1 SV=1	50	21	62.7	73.7	73.1	80.6	88.3	116.6	201.8
P49720	Proteasome subunit beta type-3 OS=Homo sapiens GN=PSMB3 PE=1 SV=2	47	12	74.2	82.8	106.6	78.8	66.3	106.8	163.5
P49721	Proteasome subunit beta type-2 OS=Homo sapiens GN=PSMB2 PE=1 SV=1	45	19	83.6	82.8	84.7	84.4	77.6	97.7	159.3
P49736	DNA replication licensing factor MCM2 OS=Homo sapiens GN=MCM2 PE=1 SV=4	65	58	118.3	115.1	106.7	100.7	82.3	105.0	98.4
P49748	Very long-chain specific acyl-CoA dehydrogenase, mitochondrial OS=Homo sapiens GN=ACADVL PE=1 SV=1	67	42	233.9	220.8	109.1	37.4	5.4	4.2	4.6
P49750	YLP motif-containing protein 1 OS=Homo sapiens GN=YLPM1 PE=1 SV=3	41	68	47.2	42.0	43.9	62.3	154.1	170.6	180.0
P49754	Vacuolar protein sorting-associated protein 41 homolog OS=Homo sapiens GN=VPS41 PE=1 SV=3	15	13	71.1	85.2	132.4	165.6	122.7	73.9	71.6
P49755	Transmembrane emp24 domain-containing protein 10 OS=Homo sapiens GN=TMED10 PE=1 SV=2	59	18	63.8	99.2	169.9	168.2	144.8	94.3	40.0
P49756	RNA-binding protein 25 OS=Homo sapiens GN=RBM25 PE=1 SV=3	41	44	40.8	35.5	38.6	61.4	127.2	173.5	216.0
P49757	Protein numb homolog OS=Homo sapiens GN=NUMB PE=1 SV=2	31	18	60.2	93.5	140.7	166.3	132.8	77.3	72.4
P49768	Presenilin-1 OS=Homo sapiens GN=PSEN1 PE=1 SV=1	29	12	40.3	75.4	146.9	188.6	154.8	102.9	44.3
P49770	Translation initiation factor eIF-2B subunit beta OS=Homo sapiens GN=EIF2B2 PE=1 SV=3	34	12	104.8	99.3	89.4	99.8	74.9	97.3	83.3
P49773	Histidine triad nucleotide-binding protein 1 OS=Homo sapiens GN=HINT1 PE=1 SV=2	67	9	107.0	95.8	94.5	93.1	84.4	98.0	91.1
P49790	Nuclear pore complex protein Nup153 OS=Homo sapiens GN=NUP153 PE=1 SV=2	46	53	151.7	94.7	88.7	93.7	85.1	82.0	108.2
P49792	E3 SUMO-protein ligase RanBP2 OS=Homo sapiens GN=RANBP2 PE=1 SV=2	52	174	110.4	99.9	124.4	148.4	122.3	60.4	66.1
P49815	Tuberin OS=Homo sapiens GN=TSC2 PE=1 SV=2	26	40	82.1	84.8	83.1	102.9	97.5	99.7	130.3
P49821	NADH dehydrogenase [ubiquinone] flavoprotein 1, mitochondrial OS=Homo sapiens GN=NDUFV1 PE=1 SV=4	45	21	229.3	236.5	115.9	36.2	10.7	15.3	5.5
P49840	Glycogen synthase kinase-3 alpha OS=Homo sapiens GN=GSK3A PE=1 SV=2	52	18	92.0	92.0	95.5	98.8	102.2	82.4	106.5
P49841	Glycogen synthase kinase-3 beta OS=Homo sapiens GN=GSK3B PE=1 SV=2	56	19	105.8	87.4	93.0	90.3	105.1	95.5	105.9
P49848	Transcription initiation factor TFIID subunit 6 OS=Homo sapiens GN=TAF6 PE=1 SV=1	37	23	160.3	92.0	87.5	79.2	87.4	84.0	112.1
P49903	Selenide, water dikinase 1 OS=Homo sapiens GN=SEPHS1 PE=1 SV=2	44	14	104.3	100.1	136.8	112.7	96.7	131.5	83.7
P49915	GMP synthase [glutamine-hydrolyzing] OS=Homo sapiens GN=GMPS PE=1 SV=1	58	43	94.0	93.1	125.2	89.5	97.1	130.5	86.0
P49916	DNA ligase 3 OS=Homo sapiens GN=LIG3 PE=1 SV=2	49	58	127.1	99.1	96.2	80.5	90.2	76.6	100.7
P49917	DNA ligase 4 OS=Homo sapiens GN=LIG4 PE=1 SV=2	23	18	107.5	95.8	140.9	106.9	103.8	110.8	74.2
P49959	Double-strand break repair protein MRE11A OS=Homo sapiens GN=MRE11A PE=1 SV=3	41	26	139.3	104.4	93.8	95.7	78.2	80.5	94.4
P50148	Guanine nucleotide-binding protein G(q) subunit alpha OS=Homo sapiens GN=GNAQ PE=1 SV=4	58	26	66.5	103.9	168.2	188.7	148.4	55.9	35.5
P50213	Isocitrate dehydrogenase [NAD] subunit alpha, mitochondrial OS=Homo sapiens GN=IDH3A PE=1 SV=1	65	31	258.7	188.7	93.8	26.6	3.9	3.4	3.3
P50238	Cysteine-rich protein 1 OS=Homo sapiens GN=CRIP1 PE=1 SV=3	43	4	68.9	98.9	104.0	99.8	105.2	122.4	93.1
P50395	Rab GDP dissociation inhibitor beta OS=Homo sapiens GN=GDI2 PE=1 SV=2	89	45	86.0	109.3	109.6	107.9	99.0	100.9	94.1
P50402	Emerin OS=Homo sapiens GN=EMD PE=1 SV=1	60	19	66.4	95.4	150.1	184.3	165.4	80.4	38.8
P50416	Carnitine O-palmitoyltransferase 1, liver isoform OS=Homo sapiens GN=CPT1A PE=1 SV=2	32	25	141.8	124.0	124.0	121.1	110.9	46.7	28.8
P50452	Serpin B8 OS=Homo sapiens GN=SERPINB8 PE=1 SV=2	41	16	129.5	101.6	91.7	88.8	66.5	86.9	88.3
P50454	Serpin H1 OS=Homo sapiens GN=SERPINH1 PE=1 SV=2	60	26	73.0	106.6	140.8	177.8	146.7	77.7	27.5
P50502	Hsc70-interacting protein OS=Homo sapiens GN=ST13 PE=1 SV=2	40	20	98.0	102.0	104.2	104.7	87.0	87.6	84.9
P50542	Peroxisomal targeting signal 1 receptor OS=Homo sapiens GN=PEX5 PE=1 SV=3	36	18	75.2	108.4	174.2	197.5	122.7	60.4	53.0
P50552	Vasodilator-stimulated phosphoprotein OS=Homo sapiens GN=VASP PE=1 SV=3	58	28	87.6	99.6	125.1	117.2	132.6	98.3	91.2
P50570	Dynamin-2 OS=Homo sapiens GN=DNM2 PE=1 SV=2	59	58	90.9	106.4	145.0	135.6	110.5	89.6	60.6
P50579	Methionine aminopeptidase 2 OS=Homo sapiens GN=METAP2 PE=1 SV=1	47	18	49.3	49.6	61.0	71.5	157.4	179.0	159.3
P50583	Bis(5'-nucleosyl)-tetraphosphatase [asymmetrical] OS=Homo sapiens GN=NUDT2 PE=1 SV=3	39	5	127.0	101.5	96.4	104.0	59.8	77.7	80.4
P50748	Kinetochore-associated protein 1 OS=Homo sapiens GN=KNTC1 PE=1 SV=1	12	29	82.3	90.6	91.4	96.0	80.1	115.8	145.1
P50750	Cyclin-dependent kinase 9 OS=Homo sapiens GN=CDK9 PE=1 SV=3	36	16	79.5	84.5	84.5	121.8	118.4	144.7	148.9
P50851	Lipopolysaccharide-responsive and beige-like anchor protein OS=Homo sapiens GN=LRBA PE=1 SV=4	24	63	92.6	101.9	110.7	114.8	82.9	97.9	102.8
P50897	Palmitoyl-protein thioesterase 1 OS=Homo sapiens GN=PPT1 PE=1 SV=1	45	15	64.7	84.5	222.6	232.5	163.7	48.8	17.0
P50914	60S ribosomal protein L14 OS=Homo sapiens GN=RPL14 PE=1 SV=4	71	30	21.0	35.4	53.9	72.3	145.3	242.8	171.3
P50990	T-complex protein 1 subunit theta OS=Homo sapiens GN=CCT8 PE=1 SV=4	81	55	112.4	111.7	102.0	103.0	92.8	100.3	84.6
P50991	T-complex protein 1 subunit delta OS=Homo sapiens GN=CCT4 PE=1 SV=4	82	48	70.8	90.6	95.8	92.0	85.3	140.0	136.8
P50995	Annexin A11 OS=Homo sapiens GN=ANXA11 PE=1 SV=1	45	29	125.0	108.8	109.9	112.5	72.5	92.5	95.1
P51003	Poly(A) polymerase alpha OS=Homo sapiens GN=PAPOLA PE=1 SV=4	32	19	107.6	78.3	79.7	100.5	92.8	93.0	105.7
P51114	Fragile X mental retardation syndrome-related protein 1 OS=Homo sapiens GN=FXR1 PE=1 SV=3	69	47	35.1	44.9	55.6	81.0	156.6	207.2	155.6
P51116	Fragile X mental retardation syndrome-related protein 2 OS=Homo sapiens GN=FXR2 PE=1 SV=2	67	44	29.2	36.0	53.1	76.4	165.5	230.5	164.2
P51148	Ras-related protein Rab-5C OS=Homo sapiens GN=RAB5C PE=1 SV=2	71	16	82.2	103.2	137.0	158.8	135.6	79.4	58.4
P51149	Ras-related protein Rab-7a OS=Homo sapiens GN=RAB7A PE=1 SV=1	88	24	109.0	104.3	136.0	159.4	144.6	68.5	47.3
P51151	Ras-related protein Rab-9A OS=Homo sapiens GN=RAB9A PE=1 SV=1	25	5	79.4	114.7	172.2	193.5	166.8	76.0	51.6
P51159	Ras-related protein Rab-27A OS=Homo sapiens GN=RAB27A PE=1 SV=3	39	10	77.8	112.4	188.6	152.8	134.4	65.1	51.6
P51178	1-phosphatidylinositol 4,5-bisphosphate phosphodiesterase delta-1 OS=Homo sapiens GN=PLCD1 PE=1 SV=2	16	11	121.4	106.1	187.0	212.3	165.0	47.7	16.0
P51398	28S ribosomal protein S29, mitochondrial OS=Homo sapiens GN=DAP3 PE=1 SV=1	39	21	276.3	209.5	98.3	36.0	15.3	10.9	4.5
P51532	Transcription activator BRG1 OS=Homo sapiens GN=SMARCA4 PE=1 SV=2	35	55	182.7	101.0	91.2	66.6	57.3	53.7	66.5
P51570	Galactokinase OS=Homo sapiens GN=GALK1 PE=1 SV=1	54	23	147.5	101.5	98.7	108.4	47.1	69.5	72.5
P51571	Translocon-associated protein subunit delta OS=Homo sapiens GN=SSR4 PE=1 SV=1	45	10	64.6	91.7	161.1	188.5	169.0	76.2	28.7
P51572	B-cell receptor-associated protein 31 OS=Homo sapiens GN=BCAP31 PE=1 SV=3	54	34	60.4	104.0	138.0	166.2	175.5	69.7	43.4
P51580	Thiopurine S-methyltransferase OS=Homo sapiens GN=TPMT PE=1 SV=1	15	6	97.1	142.2	111.0	135.5	54.1	79.9	79.9
P51610	Host cell factor 1 OS=Homo sapiens GN=HCFC1 PE=1 SV=2	41	63	79.8	58.1	56.5	66.8	80.4	113.0	178.8
P51648	Fatty aldehyde dehydrogenase OS=Homo sapiens GN=ALDH3A2 PE=1 SV=1	40	20	88.9	97.2	142.9	177.5	139.0	98.2	45.7
P51649	Succinate-semialdehyde dehydrogenase, mitochondrial OS=Homo sapiens GN=ALDH5A1 PE=1 SV=2	50	29	224.8	221.0	111.5	32.9	8.9	10.8	14.9
P51659	Peroxisomal multifunctional enzyme type 2 OS=Homo sapiens GN=HSD17B4 PE=1 SV=3	70	58	64.4	113.0	211.2	218.1	140.5	37.7	18.1
P51665	26S proteasome non-ATPase regulatory subunit 7 OS=Homo sapiens GN=PSMD7 PE=1 SV=2	50	14	105.0	100.9	132.4	92.2	75.5	138.7	97.9
P51692	Signal transducer and activator of transcription 5B OS=Homo sapiens GN=STAT5B PE=1 SV=2	25	18	106.6	127.2	113.4	117.6	87.4	100.4	108.2
P51784	Ubiquitin carboxyl-terminal hydrolase 11 OS=Homo sapiens GN=USP11 PE=1 SV=3	31	30	102.6	112.5	108.1	105.8	79.9	95.7	94.9
P51795	H(+)/Cl(-) exchange transporter 5 OS=Homo sapiens GN=CLCN5 PE=1 SV=1	12	8	23.5	60.2	100.6	151.0	161.8	133.4	117.6
P51798	H(+)/Cl(-) exchange transporter 7 OS=Homo sapiens GN=CLCN7 PE=1 SV=2	26	18	48.7	89.9	167.5	226.6	188.0	61.1	37.7
P51809	Vesicle-associated membrane protein 7 OS=Homo sapiens GN=VAMP7 PE=1 SV=3	54	16	43.5	59.6	95.4	140.0	153.3	123.7	149.9
P51828	Adenylate cyclase type 7 OS=Homo sapiens GN=ADCY7 PE=2 SV=1	18	16	83.9	103.1	181.1	205.4	145.9	64.9	48.3
P51858	Hepatoma-derived growth factor OS=Homo sapiens GN=HDGF PE=1 SV=1	73	20	91.5	90.1	85.5	101.1	99.8	118.4	124.9
P51991	Heterogeneous nuclear ribonucleoprotein A3 OS=Homo sapiens GN=HNRNPA3 PE=1 SV=2	71	36	31.1	30.2	40.5	51.2	121.1	275.4	177.0
P52209	6-phosphogluconate dehydrogenase, decarboxylating OS=Homo sapiens GN=PGD PE=1 SV=3	54	34	105.3	101.9	78.6	94.6	82.8	103.5	106.7
P52272	Heterogeneous nuclear ribonucleoprotein M OS=Homo sapiens GN=HNRNPM PE=1 SV=3	72	63	45.0	37.2	54.6	57.4	150.2	216.8	157.5
P52292	Importin subunit alpha-1 OS=Homo sapiens GN=KPNA2 PE=1 SV=1	36	19	94.0	97.8	89.2	94.9	93.2	103.6	124.7
P52294	Importin subunit alpha-5 OS=Homo sapiens GN=KPNA1 PE=1 SV=3	29	20	133.6	103.3	82.0	102.6	76.6	78.3	110.0
P52298	Nuclear cap-binding protein subunit 2 OS=Homo sapiens GN=NCBP2 PE=1 SV=1	62	18	64.3	56.1	46.8	59.9	182.3	177.1	174.7
P52306	Rap1 GTPase-GDP dissociation stimulator 1 OS=Homo sapiens GN=RAP1GDS1 PE=1 SV=3	44	27	137.7	110.3	78.8	95.0	61.6	75.5	91.2
P52333	Tyrosine-protein kinase JAK3 OS=Homo sapiens GN=JAK3 PE=1 SV=2	19	21	93.8	96.8	127.1	149.8	117.2	80.2	101.6
P52434	DNA-directed RNA polymerases I, II, and III subunit RPABC3 OS=Homo sapiens GN=POLR2H PE=1 SV=4	66	8	124.5	89.8	77.9	109.0	59.5	62.7	106.8
P52566	Rho GDP-dissociation inhibitor 2 OS=Homo sapiens GN=ARHGDIB PE=1 SV=3	81	22	141.9	100.9	93.1	129.8	59.3	71.2	79.8
P52594	Arf-GAP domain and FG repeat-containing protein 1 OS=Homo sapiens GN=AGFG1 PE=1 SV=2	37	20	70.2	107.5	170.3	175.0	108.8	52.4	46.3
P52597	Heterogeneous nuclear ribonucleoprotein F OS=Homo sapiens GN=HNRNPF PE=1 SV=3	63	23	75.6	80.0	100.6	85.2	103.7	161.1	108.2
P52630	Signal transducer and activator of transcription 2 OS=Homo sapiens GN=STAT2 PE=1 SV=1	22	18	77.3	104.9	152.3	169.4	119.7	74.6	48.8
P52732	Kinesin-like protein KIF11 OS=Homo sapiens GN=KIF11 PE=1 SV=2	61	75	82.5	100.8	102.1	98.5	72.4	71.8	115.4
P52756	RNA-binding protein 5 OS=Homo sapiens GN=RBM5 PE=1 SV=2	33	41	46.0	45.0	61.0	54.9	110.9	164.1	227.6
P52758	Ribonuclease UK114 OS=Homo sapiens GN=HRSP12 PE=1 SV=1	71	7	177.6	137.5	111.3	91.3	53.2	37.5	37.8
P52788	Spermine synthase OS=Homo sapiens GN=SMS PE=1 SV=2	34	12	98.2	94.5	100.5	108.3	76.0	115.9	93.8
P52789	Hexokinase-2 OS=Homo sapiens GN=HK2 PE=1 SV=2	44	47	228.1	177.6	104.9	56.3	26.4	28.4	24.7
P52815	39S ribosomal protein L12, mitochondrial OS=Homo sapiens GN=MRPL12 PE=1 SV=2	61	17	261.9	208.0	103.5	33.6	4.4	3.4	1.9
P52888	Thimet oligopeptidase OS=Homo sapiens GN=THOP1 PE=1 SV=2	46	31	110.3	102.0	94.4	105.1	71.9	71.6	101.0
P52907	F-actin-capping protein subunit alpha-1 OS=Homo sapiens GN=CAPZA1 PE=1 SV=3	73	18	132.9	94.1	89.4	105.3	84.3	62.0	73.1
P52948	Nuclear pore complex protein Nup98-Nup96 OS=Homo sapiens GN=NUP98 PE=1 SV=4	34	58	129.7	94.6	112.8	139.3	111.8	71.6	62.5
P53004	Biliverdin reductase A OS=Homo sapiens GN=BLVRA PE=1 SV=2	36	13	153.0	104.0	80.9	98.3	57.1	66.0	89.4
P53007	Tricarboxylate transport protein, mitochondrial OS=Homo sapiens GN=SLC25A1 PE=1 SV=2	43	18	222.5	217.3	124.3	46.4	14.6	9.6	10.3
P53041	Serine/threonine-protein phosphatase 5 OS=Homo sapiens GN=PPP5C PE=1 SV=1	55	28	86.7	106.8	117.2	124.8	86.3	109.2	93.5
P53350	Serine/threonine-protein kinase PLK1 OS=Homo sapiens GN=PLK1 PE=1 SV=1	49	30	82.3	94.0	84.1	70.7	82.2	96.7	103.2
P53365	Arfaptin-2 OS=Homo sapiens GN=ARFIP2 PE=1 SV=1	33	11	128.8	113.4	99.3	132.7	74.3	72.3	100.1
P53367	Arfaptin-1 OS=Homo sapiens GN=ARFIP1 PE=1 SV=2	56	20	157.9	98.4	81.3	118.7	76.2	76.2	80.4
P53396	ATP-citrate synthase OS=Homo sapiens GN=ACLY PE=1 SV=3	53	69	90.2	94.7	96.6	94.7	82.8	107.8	135.2
P53582	Methionine aminopeptidase 1 OS=Homo sapiens GN=METAP1 PE=1 SV=2	60	18	45.7	48.7	64.1	82.1	151.3	189.0	153.3
P53597	Succinyl-CoA ligase [ADP/GDP-forming] subunit alpha, mitochondrial OS=Homo sapiens GN=SUCLG1 PE=1 SV=4	40	19	242.2	221.1	109.8	32.9	4.0	5.8	4.2
P53602	Diphosphomevalonate decarboxylase OS=Homo sapiens GN=MVD PE=1 SV=1	31	13	137.7	117.1	117.6	97.3	78.7	97.9	83.9
P53609	Geranylgeranyl transferase type-1 subunit beta OS=Homo sapiens GN=PGGT1B PE=1 SV=2	23	9	142.2	134.6	120.3	123.6	83.4	119.6	146.7
P53611	Geranylgeranyl transferase type-2 subunit beta OS=Homo sapiens GN=RABGGTB PE=1 SV=2	21	7	93.7	115.2	103.8	126.2	72.3	90.8	98.8
P53618	Coatomer subunit beta OS=Homo sapiens GN=COPB1 PE=1 SV=3	54	59	96.8	102.3	102.0	109.8	73.1	76.7	96.7
P53621	Coatomer subunit alpha OS=Homo sapiens GN=COPA PE=1 SV=2	51	69	86.1	107.3	117.0	128.7	84.8	72.4	106.5
P53634	Dipeptidyl peptidase 1 OS=Homo sapiens GN=CTSC PE=1 SV=2	42	18	47.3	87.6	191.6	215.4	215.0	60.3	35.6
P53671	LIM domain kinase 2 OS=Homo sapiens GN=LIMK2 PE=1 SV=1	18	10	128.1	99.0	97.8	122.6	97.6	122.6	192.0
P53677	AP-3 complex subunit mu-2 OS=Homo sapiens GN=AP3M2 PE=2 SV=1	34	12	100.5	82.4	85.4	86.9	87.0	103.2	141.2
P53701	Cytochrome c-type heme lyase OS=Homo sapiens GN=HCCS PE=1 SV=1	52	16	187.4	214.4	135.2	53.3	15.1	15.5	13.4
P53801	Pituitary tumor-transforming gene 1 protein-interacting protein OS=Homo sapiens GN=PTTG1IP PE=1 SV=1	17	4	52.0	64.8	182.9	168.3	240.0	130.5	68.9
P53814	Smoothelin OS=Homo sapiens GN=SMTN PE=1 SV=7	34	27	115.1	95.9	110.9	92.4	96.9	100.4	157.7
P53985	Monocarboxylate transporter 1 OS=Homo sapiens GN=SLC16A1 PE=1 SV=3	18	13	61.0	86.5	154.4	178.3	111.3	60.3	26.9
P53990	IST1 homolog OS=Homo sapiens GN=IST1 PE=1 SV=1	40	16	83.6	78.6	109.5	118.4	155.0	101.0	83.1
P53992	Protein transport protein Sec24C OS=Homo sapiens GN=SEC24C PE=1 SV=3	45	42	81.2	123.9	162.9	153.7	88.2	73.4	55.7
P53999	Activated RNA polymerase II transcriptional coactivator p15 OS=Homo sapiens GN=SUB1 PE=1 SV=3	87	20	76.3	77.6	92.5	77.5	112.6	130.8	124.9
P54098	DNA polymerase subunit gamma-1 OS=Homo sapiens GN=POLG PE=1 SV=1	44	52	252.4	205.9	92.9	29.5	10.7	10.6	11.8
P54105	Methylosome subunit pICln OS=Homo sapiens GN=CLNS1A PE=1 SV=1	49	7	104.4	108.9	105.3	112.4	84.2	102.2	118.3
P54132	Bloom syndrome protein OS=Homo sapiens GN=BLM PE=1 SV=1	45	53	63.8	54.1	62.3	79.9	145.8	176.4	189.6
P54136	Arginine--tRNA ligase, cytoplasmic OS=Homo sapiens GN=RARS PE=1 SV=2	63	50	59.7	66.1	70.5	81.2	78.0	107.4	189.4
P54577	Tyrosine--tRNA ligase, cytoplasmic OS=Homo sapiens GN=YARS PE=1 SV=4	82	61	102.5	89.5	83.8	98.2	95.1	116.4	99.3
P54578	Ubiquitin carboxyl-terminal hydrolase 14 OS=Homo sapiens GN=USP14 PE=1 SV=3	71	42	96.4	107.2	99.2	95.4	86.8	114.3	119.1
P54619	5'-AMP-activated protein kinase subunit gamma-1 OS=Homo sapiens GN=PRKAG1 PE=1 SV=1	35	14	105.8	112.3	120.2	122.8	85.2	66.7	78.2
P54687	Branched-chain-amino-acid aminotransferase, cytosolic OS=Homo sapiens GN=BCAT1 PE=1 SV=3	38	14	91.0	122.5	100.4	115.8	83.4	92.4	101.1
P54709	Sodium/potassium-transporting ATPase subunit beta-3 OS=Homo sapiens GN=ATP1B3 PE=1 SV=1	46	15	57.7	119.2	221.0	229.3	152.1	60.3	25.0
P54725	UV excision repair protein RAD23 homolog A OS=Homo sapiens GN=RAD23A PE=1 SV=1	51	19	77.2	91.9	164.5	107.4	115.2	160.8	91.3
P54727	UV excision repair protein RAD23 homolog B OS=Homo sapiens GN=RAD23B PE=1 SV=1	34	15	105.1	114.8	102.0	107.8	78.6	75.9	90.7
P54819	Adenylate kinase 2, mitochondrial OS=Homo sapiens GN=AK2 PE=1 SV=2	74	20	214.2	218.5	148.1	36.8	12.5	13.1	6.3
P54886	Delta-1-pyrroline-5-carboxylate synthase OS=Homo sapiens GN=ALDH18A1 PE=1 SV=2	55	44	293.9	206.0	78.6	20.7	3.7	4.4	3.5
P54920	Alpha-soluble NSF attachment protein OS=Homo sapiens GN=NAPA PE=1 SV=3	83	28	56.2	85.5	125.6	161.4	164.7	108.4	78.9
P55010	Eukaryotic translation initiation factor 5 OS=Homo sapiens GN=EIF5 PE=1 SV=2	59	35	83.4	80.0	78.8	85.5	109.7	136.3	133.5
P55011	Solute carrier family 12 member 2 OS=Homo sapiens GN=SLC12A2 PE=1 SV=1	31	41	75.0	121.0	181.0	203.8	133.3	41.7	24.7
P55036	26S proteasome non-ATPase regulatory subunit 4 OS=Homo sapiens GN=PSMD4 PE=1 SV=1	45	17	79.2	101.5	95.4	101.4	86.4	105.3	104.7
P55039	Developmentally-regulated GTP-binding protein 2 OS=Homo sapiens GN=DRG2 PE=1 SV=1	56	21	67.9	107.5	135.5	112.8	116.3	140.1	91.2
P55060	Exportin-2 OS=Homo sapiens GN=CSE1L PE=1 SV=3	37	47	104.8	98.7	86.8	93.1	80.0	96.5	103.9
P55072	Transitional endoplasmic reticulum ATPase OS=Homo sapiens GN=VCP PE=1 SV=4	84	85	70.7	88.9	142.2	140.7	125.9	106.7	83.4
P55081	Microfibrillar-associated protein 1 OS=Homo sapiens GN=MFAP1 PE=1 SV=2	52	29	55.2	57.7	56.1	78.0	125.3	146.4	193.1
P55084	Trifunctional enzyme subunit beta, mitochondrial OS=Homo sapiens GN=HADHB PE=1 SV=3	69	39	253.9	203.1	91.1	29.6	5.1	6.0	2.7
P55145	Mesencephalic astrocyte-derived neurotrophic factor OS=Homo sapiens GN=MANF PE=1 SV=3	59	21	69.9	91.8	155.7	185.4	195.5	65.8	28.7
P55160	Nck-associated protein 1-like OS=Homo sapiens GN=NCKAP1L PE=1 SV=3	27	30	63.7	95.6	125.3	128.9	121.0	96.0	90.0
P55196	Afadin OS=Homo sapiens GN=MLLT4 PE=1 SV=3	33	54	87.5	88.8	115.8	130.4	142.4	101.8	109.8
P55199	RNA polymerase II elongation factor ELL OS=Homo sapiens GN=ELL PE=1 SV=1	41	24	61.2	57.2	64.4	78.2	161.7	208.1	177.7
P55209	Nucleosome assembly protein 1-like 1 OS=Homo sapiens GN=NAP1L1 PE=1 SV=1	38	16	83.5	100.6	141.4	108.0	99.7	138.2	95.0
P55210	Caspase-7 OS=Homo sapiens GN=CASP7 PE=1 SV=1	38	10	105.2	117.5	105.4	115.6	81.0	92.9	101.5
P55265	Double-stranded RNA-specific adenosine deaminase OS=Homo sapiens GN=ADAR PE=1 SV=4	63	92	39.9	35.1	37.2	52.4	140.3	174.1	200.6
P55283	Cadherin-4 OS=Homo sapiens GN=CDH4 PE=2 SV=2	29	17	60.3	111.0	170.2	191.8	184.6	68.6	39.5
P55327	Tumor protein D52 OS=Homo sapiens GN=TPD52 PE=1 SV=2	78	21	110.5	111.7	86.1	115.8	74.8	67.2	71.7
P55735	Protein SEC13 homolog OS=Homo sapiens GN=SEC13 PE=1 SV=3	24	6	123.5	89.3	84.4	96.4	84.2	63.5	81.0
P55769	NHP2-like protein 1 OS=Homo sapiens GN=SNU13 PE=1 SV=3	63	12	75.4	59.5	61.1	69.0	108.0	153.0	166.8
P55786	Puromycin-sensitive aminopeptidase OS=Homo sapiens GN=NPEPPS PE=1 SV=2	46	40	98.7	128.5	111.4	115.9	76.2	86.4	91.2
P55795	Heterogeneous nuclear ribonucleoprotein H2 OS=Homo sapiens GN=HNRNPH2 PE=1 SV=1	51	20	70.5	61.4	51.0	67.8	113.8	207.4	196.9
P55809	Succinyl-CoA:3-ketoacid coenzyme A transferase 1, mitochondrial OS=Homo sapiens GN=OXCT1 PE=1 SV=1	58	36	248.7	216.3	94.1	27.8	4.2	4.3	3.5
P55854	Small ubiquitin-related modifier 3 OS=Homo sapiens GN=SUMO3 PE=1 SV=2	24	3	84.6	111.5	110.0	110.2	80.9	96.2	97.7
P55884	Eukaryotic translation initiation factor 3 subunit B OS=Homo sapiens GN=EIF3B PE=1 SV=3	50	44	61.4	69.8	83.4	73.4	95.9	183.1	149.8
P55899	IgG receptor FcRn large subunit p51 OS=Homo sapiens GN=FCGRT PE=1 SV=1	22	6	36.7	62.7	120.6	170.7	172.8	151.9	96.6
P55957	BH3-interacting domain death agonist OS=Homo sapiens GN=BID PE=1 SV=1	49	7	91.1	114.6	105.8	105.6	90.1	92.2	98.3
P56159	GDNF family receptor alpha-1 OS=Homo sapiens GN=GFRA1 PE=2 SV=2	34	17	87.4	80.8	138.1	174.3	190.7	88.8	73.6
P56182	Ribosomal RNA processing protein 1 homolog A OS=Homo sapiens GN=RRP1 PE=1 SV=1	41	22	57.7	44.1	41.7	56.2	113.5	153.7	206.5
P56192	Methionine--tRNA ligase, cytoplasmic OS=Homo sapiens GN=MARS PE=1 SV=2	55	49	71.0	70.4	65.6	78.0	80.6	99.7	183.0
P56202	Cathepsin W OS=Homo sapiens GN=CTSW PE=1 SV=2	19	8	84.4	95.3	141.8	191.2	174.6	59.8	33.8
P56211	cAMP-regulated phosphoprotein 19 OS=Homo sapiens GN=ARPP19 PE=1 SV=2	66	7	68.2	71.1	69.1	83.0	103.5	117.3	142.9
P56381	ATP synthase subunit epsilon, mitochondrial OS=Homo sapiens GN=ATP5E PE=1 SV=2	80	9	306.4	188.5	95.4	30.5	5.0	30.2	3.3
P56385	ATP synthase subunit e, mitochondrial OS=Homo sapiens GN=ATP5I PE=1 SV=2	58	7	259.5	217.8	103.3	33.7	4.2	3.5	2.9
P56524	Histone deacetylase 4 OS=Homo sapiens GN=HDAC4 PE=1 SV=3	25	24	106.0	107.5	97.5	116.5	74.2	104.3	105.7
P56537	Eukaryotic translation initiation factor 6 OS=Homo sapiens GN=EIF6 PE=1 SV=1	47	8	77.4	74.2	89.5	91.3	110.2	119.2	139.0
P56556	NADH dehydrogenase [ubiquinone] 1 alpha subcomplex subunit 6 OS=Homo sapiens GN=NDUFA6 PE=1 SV=3	39	7	194.2	256.7	127.6	38.7	4.4	4.3	2.6
P56589	Peroxisomal biogenesis factor 3 OS=Homo sapiens GN=PEX3 PE=1 SV=1	52	15	80.2	132.1	144.2	202.7	138.0	39.6	18.8
P56937	3-keto-steroid reductase OS=Homo sapiens GN=HSD17B7 PE=1 SV=1	28	11	100.4	118.6	152.0	170.6	144.4	78.6	35.7
P56962	Syntaxin-17 OS=Homo sapiens GN=STX17 PE=1 SV=2	28	9	127.7	100.4	105.9	135.1	104.6	65.9	56.9
P57075	Ubiquitin-associated and SH3 domain-containing protein A OS=Homo sapiens GN=UBASH3A PE=1 SV=1	30	19	57.6	112.4	180.2	157.8	123.4	77.4	63.7
P57088	Transmembrane protein 33 OS=Homo sapiens GN=TMEM33 PE=1 SV=2	27	7	85.9	108.1	112.2	155.7	121.1	65.1	45.7
P57105	Synaptojanin-2-binding protein OS=Homo sapiens GN=SYNJ2BP PE=1 SV=2	70	8	164.3	246.2	160.0	77.9	47.4	23.1	11.7
P57678	Gem-associated protein 4 OS=Homo sapiens GN=GEMIN4 PE=1 SV=2	29	30	61.2	62.8	62.3	63.4	91.7	128.3	213.9
P57721	Poly(rC)-binding protein 3 OS=Homo sapiens GN=PCBP3 PE=2 SV=2	37	15	74.5	59.4	65.9	99.1	132.6	164.5	142.3
P57737	Coronin-7 OS=Homo sapiens GN=CORO7 PE=1 SV=2	35	31	122.9	124.7	146.9	136.8	91.4	60.0	56.0
P57740	Nuclear pore complex protein Nup107 OS=Homo sapiens GN=NUP107 PE=1 SV=1	37	28	119.4	110.2	116.8	123.0	85.8	59.3	65.1
P57764	Gasdermin-D OS=Homo sapiens GN=GSDMD PE=1 SV=1	23	10	164.2	154.6	123.6	84.4	82.9	73.0	78.6
P57772	Selenocysteine-specific elongation factor OS=Homo sapiens GN=EEFSEC PE=1 SV=4	28	18	52.8	51.2	59.7	78.5	140.7	160.7	153.8
P58546	Myotrophin OS=Homo sapiens GN=MTPN PE=1 SV=2	44	8	85.4	101.8	95.0	93.9	82.8	86.3	102.0
P59768	Guanine nucleotide-binding protein G(I)/G(S)/G(O) subunit gamma-2 OS=Homo sapiens GN=GNG2 PE=1 SV=2	65	9	62.7	69.5	110.4	178.8	188.4	69.9	44.1
P59998	Actin-related protein 2/3 complex subunit 4 OS=Homo sapiens GN=ARPC4 PE=1 SV=3	51	11	67.8	111.4	121.2	118.0	98.3	111.7	121.4
P60033	CD81 antigen OS=Homo sapiens GN=CD81 PE=1 SV=1	36	8	89.2	94.4	153.1	181.5	136.6	44.6	34.5
P60174	Triosephosphate isomerase OS=Homo sapiens GN=TPI1 PE=1 SV=3	83	22	125.8	103.6	84.7	104.9	72.5	83.8	99.8
P60228	Eukaryotic translation initiation factor 3 subunit E OS=Homo sapiens GN=EIF3E PE=1 SV=1	49	24	87.1	77.5	70.9	84.2	82.8	113.0	146.0
P60520	Gamma-aminobutyric acid receptor-associated protein-like 2 OS=Homo sapiens GN=GABARAPL2 PE=1 SV=1	56	11	85.8	90.9	96.9	115.7	101.2	96.1	117.8
P60660	Myosin light polypeptide 6 OS=Homo sapiens GN=MYL6 PE=1 SV=2	70	13	75.6	113.9	114.6	117.8	62.0	65.9	139.5
P60709	Actin, cytoplasmic 1 OS=Homo sapiens GN=ACTB PE=1 SV=1	89	43	85.1	110.1	154.6	134.3	70.5	84.6	71.0
P60842	Eukaryotic initiation factor 4A-I OS=Homo sapiens GN=EIF4A1 PE=1 SV=1	79	38	70.9	100.4	92.5	86.5	102.9	154.0	118.1
P60866	40S ribosomal protein S20 OS=Homo sapiens GN=RPS20 PE=1 SV=1	70	12	23.8	42.9	72.6	72.0	141.2	240.0	158.8
P60891	Ribose-phosphate pyrophosphokinase 1 OS=Homo sapiens GN=PRPS1 PE=1 SV=2	58	24	115.2	84.6	80.8	98.4	67.5	113.2	97.3
P60900	Proteasome subunit alpha type-6 OS=Homo sapiens GN=PSMA6 PE=1 SV=1	78	24	74.4	80.5	88.5	79.7	67.2	138.3	161.2
P60953	Cell division control protein 42 homolog OS=Homo sapiens GN=CDC42 PE=1 SV=2	54	16	78.4	81.9	142.1	135.3	135.8	93.3	71.6
P60981	Destrin OS=Homo sapiens GN=DSTN PE=1 SV=3	53	15	124.0	126.6	173.6	132.7	136.5	109.4	94.8
P60983	Glia maturation factor beta OS=Homo sapiens GN=GMFB PE=1 SV=2	49	8	81.5	105.5	122.8	144.2	97.1	108.3	108.7
P61006	Ras-related protein Rab-8A OS=Homo sapiens GN=RAB8A PE=1 SV=1	68	20	64.1	97.9	151.4	171.6	133.3	70.5	44.2
P61009	Signal peptidase complex subunit 3 OS=Homo sapiens GN=SPCS3 PE=1 SV=1	31	8	107.8	103.0	118.2	142.3	161.1	60.3	32.3
P61011	Signal recognition particle 54 kDa protein OS=Homo sapiens GN=SRP54 PE=1 SV=1	54	31	111.7	101.0	114.4	131.3	76.9	62.5	76.8
P61018	Ras-related protein Rab-4B OS=Homo sapiens GN=RAB4B PE=1 SV=1	54	10	90.7	91.1	116.2	121.7	112.3	91.2	93.6
P61019	Ras-related protein Rab-2A OS=Homo sapiens GN=RAB2A PE=1 SV=1	63	16	90.4	102.9	156.5	150.1	117.1	82.6	45.5
P61020	Ras-related protein Rab-5B OS=Homo sapiens GN=RAB5B PE=1 SV=1	70	13	79.5	110.3	135.1	149.5	111.7	73.7	73.2
P61026	Ras-related protein Rab-10 OS=Homo sapiens GN=RAB10 PE=1 SV=1	81	23	71.3	108.8	143.4	156.2	146.7	77.4	66.9
P61081	NEDD8-conjugating enzyme Ubc12 OS=Homo sapiens GN=UBE2M PE=1 SV=1	58	14	104.3	99.5	96.4	107.5	79.7	73.3	102.5
P61086	Ubiquitin-conjugating enzyme E2 K OS=Homo sapiens GN=UBE2K PE=1 SV=3	62	15	104.4	129.0	114.3	138.9	111.9	121.3	128.6
P61088	Ubiquitin-conjugating enzyme E2 N OS=Homo sapiens GN=UBE2N PE=1 SV=1	58	11	80.6	93.8	117.8	117.3	103.9	103.6	90.6
P61106	Ras-related protein Rab-14 OS=Homo sapiens GN=RAB14 PE=1 SV=4	80	21	83.5	88.8	132.1	134.1	124.6	103.9	67.0
P61158	Actin-related protein 3 OS=Homo sapiens GN=ACTR3 PE=1 SV=3	66	31	86.3	94.8	118.0	117.2	104.9	104.6	103.2
P61160	Actin-related protein 2 OS=Homo sapiens GN=ACTR2 PE=1 SV=1	53	21	109.1	92.3	103.1	103.6	89.9	81.4	97.5
P61163	Alpha-centractin OS=Homo sapiens GN=ACTR1A PE=1 SV=1	52	19	92.1	106.2	111.3	113.9	90.6	54.1	104.6
P61201	COP9 signalosome complex subunit 2 OS=Homo sapiens GN=COPS2 PE=1 SV=1	35	19	104.6	91.4	91.6	97.0	83.8	113.5	138.0
P61204	ADP-ribosylation factor 3 OS=Homo sapiens GN=ARF3 PE=1 SV=2	65	11	126.8	120.7	120.6	137.4	78.8	73.8	70.5
P61221	ATP-binding cassette sub-family E member 1 OS=Homo sapiens GN=ABCE1 PE=1 SV=1	57	43	47.5	58.9	60.9	77.1	140.5	169.5	161.2
P61224	Ras-related protein Rap-1b OS=Homo sapiens GN=RAP1B PE=1 SV=1	84	21	73.3	112.6	134.3	176.3	148.2	57.6	41.4
P61225	Ras-related protein Rap-2b OS=Homo sapiens GN=RAP2B PE=1 SV=1	56	11	64.4	101.3	170.5	193.6	148.7	71.2	38.8
P61244	Protein max OS=Homo sapiens GN=MAX PE=1 SV=1	36	5	153.3	90.0	74.4	103.1	72.2	65.0	89.3
P61247	40S ribosomal protein S3a OS=Homo sapiens GN=RPS3A PE=1 SV=2	84	47	55.2	50.3	58.3	72.8	123.2	199.1	158.4
P61254	60S ribosomal protein L26 OS=Homo sapiens GN=RPL26 PE=1 SV=1	68	18	34.4	38.9	48.4	92.4	121.3	232.9	165.3
P61289	Proteasome activator complex subunit 3 OS=Homo sapiens GN=PSME3 PE=1 SV=1	39	12	101.8	101.3	91.9	104.4	89.4	125.0	115.3
P61313	60S ribosomal protein L15 OS=Homo sapiens GN=RPL15 PE=1 SV=2	50	15	31.3	37.2	47.6	64.0	161.0	240.0	155.5
P61326	Protein mago nashi homolog OS=Homo sapiens GN=MAGOH PE=1 SV=1	51	12	81.0	55.2	34.4	42.5	119.9	144.4	203.8
P61353	60S ribosomal protein L27 OS=Homo sapiens GN=RPL27 PE=1 SV=2	59	14	27.1	45.5	50.7	73.8	139.0	190.8	189.2
P61421	V-type proton ATPase subunit d 1 OS=Homo sapiens GN=ATP6V0D1 PE=1 SV=1	29	13	45.7	72.4	120.6	145.0	162.0	104.5	91.3
P61513	60S ribosomal protein L37a OS=Homo sapiens GN=RPL37A PE=1 SV=2	60	7	38.7	28.9	39.9	62.3	105.6	250.0	151.0
P61586	Transforming protein RhoA OS=Homo sapiens GN=RHOA PE=1 SV=1	63	14	51.9	73.8	140.2	111.2	172.6	125.8	99.9
P61604	10 kDa heat shock protein, mitochondrial OS=Homo sapiens GN=HSPE1 PE=1 SV=2	88	22	178.4	236.1	183.8	40.2	6.2	8.5	5.7
P61619	Protein transport protein Sec61 subunit alpha isoform 1 OS=Homo sapiens GN=SEC61A1 PE=1 SV=2	24	12	78.3	110.1	131.2	194.5	129.3	56.5	27.4
P61758	Prefoldin subunit 3 OS=Homo sapiens GN=VBP1 PE=1 SV=3	76	18	117.6	96.1	91.7	103.5	88.3	76.7	89.2
P61764	Syntaxin-binding protein 1 OS=Homo sapiens GN=STXBP1 PE=1 SV=1	47	29	81.7	109.7	143.1	169.4	111.4	85.7	68.2
P61769	Beta-2-microglobulin OS=Homo sapiens GN=B2M PE=1 SV=1	49	7	39.4	77.0	211.6	207.2	143.5	96.6	42.5
P61916	Epididymal secretory protein E1 OS=Homo sapiens GN=NPC2 PE=1 SV=1	52	13	58.3	79.1	134.9	190.3	155.2	38.8	25.0
P61923	Coatomer subunit zeta-1 OS=Homo sapiens GN=COPZ1 PE=1 SV=1	29	6	94.8	88.0	142.9	109.9	86.4	106.0	86.1
P61927	60S ribosomal protein L37 OS=Homo sapiens GN=RPL37 PE=1 SV=2	63	13	30.6	39.2	54.3	72.1	153.9	154.8	188.2
P61962	DDB1- and CUL4-associated factor 7 OS=Homo sapiens GN=DCAF7 PE=1 SV=1	38	12	78.2	93.1	102.1	113.2	87.5	89.9	105.5
P61964	WD repeat-containing protein 5 OS=Homo sapiens GN=WDR5 PE=1 SV=1	41	11	99.8	76.3	80.4	76.1	92.6	115.1	147.7
P61970	Nuclear transport factor 2 OS=Homo sapiens GN=NUTF2 PE=1 SV=1	51	4	78.3	86.3	103.1	108.6	69.6	125.0	113.8
P61978	Heterogeneous nuclear ribonucleoprotein K OS=Homo sapiens GN=HNRNPK PE=1 SV=1	70	41	46.5	41.9	46.3	65.0	111.4	203.0	161.2
P61981	14-3-3 protein gamma OS=Homo sapiens GN=YWHAG PE=1 SV=2	76	25	121.3	97.4	95.4	117.3	80.0	71.2	83.1
P62070	Ras-related protein R-Ras2 OS=Homo sapiens GN=RRAS2 PE=1 SV=1	60	14	66.1	112.9	160.4	172.3	137.7	68.0	35.3
P62072	Mitochondrial import inner membrane translocase subunit Tim10 OS=Homo sapiens GN=TIMM10 PE=1 SV=1	78	11	243.2	192.5	130.8	38.4	9.5	3.4	4.1
P62081	40S ribosomal protein S7 OS=Homo sapiens GN=RPS7 PE=1 SV=1	71	25	52.2	40.6	64.6	80.5	124.7	230.0	151.9
P62136	Serine/threonine-protein phosphatase PP1-alpha catalytic subunit OS=Homo sapiens GN=PPP1CA PE=1 SV=1	61	22	82.7	86.1	134.2	105.1	119.0	131.3	92.0
P62158	Calmodulin OS=Homo sapiens GN=CALM1 PE=1 SV=2	72	13	75.7	93.7	234.6	122.4	148.0	74.1	37.6
P62191	26S protease regulatory subunit 4 OS=Homo sapiens GN=PSMC1 PE=1 SV=1	74	43	92.3	101.4	92.8	97.7	73.8	87.2	118.5
P62195	26S protease regulatory subunit 8 OS=Homo sapiens GN=PSMC5 PE=1 SV=1	78	35	103.1	97.8	92.6	82.8	71.1	98.5	122.4
P62241	40S ribosomal protein S8 OS=Homo sapiens GN=RPS8 PE=1 SV=2	71	23	37.7	40.7	57.8	81.5	142.4	212.2	164.1
P62244	40S ribosomal protein S15a OS=Homo sapiens GN=RPS15A PE=1 SV=2	82	17	39.5	46.7	65.8	64.0	135.6	234.1	155.7
P62249	40S ribosomal protein S16 OS=Homo sapiens GN=RPS16 PE=1 SV=2	82	26	21.3	36.6	57.0	59.5	155.0	237.7	177.5
P62258	14-3-3 protein epsilon OS=Homo sapiens GN=YWHAE PE=1 SV=1	78	31	108.3	109.0	99.9	115.7	74.1	75.8	85.2
P62263	40S ribosomal protein S14 OS=Homo sapiens GN=RPS14 PE=1 SV=3	51	14	30.7	36.5	58.2	72.5	156.6	267.8	155.3
P62266	40S ribosomal protein S23 OS=Homo sapiens GN=RPS23 PE=1 SV=3	76	16	29.0	42.5	47.6	68.9	142.9	212.2	160.8
P62269	40S ribosomal protein S18 OS=Homo sapiens GN=RPS18 PE=1 SV=3	59	23	45.9	44.6	48.5	77.1	126.2	177.9	174.1
P62277	40S ribosomal protein S13 OS=Homo sapiens GN=RPS13 PE=1 SV=2	79	26	33.9	41.0	61.0	76.5	135.9	247.2	164.4
P62280	40S ribosomal protein S11 OS=Homo sapiens GN=RPS11 PE=1 SV=3	79	29	32.4	45.2	52.4	65.5	148.8	210.7	185.8
P62304	Small nuclear ribonucleoprotein E OS=Homo sapiens GN=SNRPE PE=1 SV=1	75	6	77.5	46.2	36.0	56.0	89.6	113.1	168.2
P62306	Small nuclear ribonucleoprotein F OS=Homo sapiens GN=SNRPF PE=1 SV=1	31	4	72.9	52.7	69.5	94.5	113.9	84.6	176.5
P62308	Small nuclear ribonucleoprotein G OS=Homo sapiens GN=SNRPG PE=1 SV=1	89	7	43.3	52.5	82.8	92.7	99.8	128.8	146.3
P62312	U6 snRNA-associated Sm-like protein LSm6 OS=Homo sapiens GN=LSM6 PE=1 SV=1	60	8	85.0	70.9	56.6	77.0	82.5	118.7	172.6
P62314	Small nuclear ribonucleoprotein Sm D1 OS=Homo sapiens GN=SNRPD1 PE=1 SV=1	59	6	46.2	59.1	77.3	107.8	124.4	234.9	235.2
P62316	Small nuclear ribonucleoprotein Sm D2 OS=Homo sapiens GN=SNRPD2 PE=1 SV=1	74	14	50.0	43.3	42.7	59.6	123.1	170.0	187.6
P62318	Small nuclear ribonucleoprotein Sm D3 OS=Homo sapiens GN=SNRPD3 PE=1 SV=1	54	8	49.3	37.8	45.8	83.3	103.0	177.6	211.0
P62328	Thymosin beta-4 OS=Homo sapiens GN=TMSB4X PE=1 SV=2	61	9	54.2	71.0	52.0	68.7	114.0	107.3	120.4
P62330	ADP-ribosylation factor 6 OS=Homo sapiens GN=ARF6 PE=1 SV=2	49	7	99.4	131.2	128.8	188.0	101.1	31.3	21.9
P62333	26S protease regulatory subunit 10B OS=Homo sapiens GN=PSMC6 PE=1 SV=1	82	35	85.2	99.4	92.6	91.1	75.4	101.7	123.1
P62424	60S ribosomal protein L7a OS=Homo sapiens GN=RPL7A PE=1 SV=2	74	38	27.5	43.3	60.9	65.1	154.3	234.2	175.2
P62487	DNA-directed RNA polymerase II subunit RPB7 OS=Homo sapiens GN=POLR2G PE=1 SV=1	53	7	114.3	97.3	74.3	126.3	69.1	116.6	133.7
P62495	Eukaryotic peptide chain release factor subunit 1 OS=Homo sapiens GN=ETF1 PE=1 SV=3	46	24	49.6	60.3	64.1	63.5	97.7	144.1	194.9
P62633	Cellular nucleic acid-binding protein OS=Homo sapiens GN=CNBP PE=1 SV=1	66	10	102.0	83.8	69.3	113.8	82.0	86.1	99.0
P62701	40S ribosomal protein S4, X isoform OS=Homo sapiens GN=RPS4X PE=1 SV=2	83	37	37.1	40.2	61.1	66.8	143.9	246.1	156.8
P62750	60S ribosomal protein L23a OS=Homo sapiens GN=RPL23A PE=1 SV=1	65	23	29.5	39.1	57.4	78.1	153.0	225.5	162.1
P62753	40S ribosomal protein S6 OS=Homo sapiens GN=RPS6 PE=1 SV=1	69	35	30.7	38.5	60.0	75.3	158.5	206.6	169.4
P62805	Histone H4 OS=Homo sapiens GN=HIST1H4A PE=1 SV=2	83	22	118.1	90.1	106.8	65.2	63.4	119.2	123.9
P62820	Ras-related protein Rab-1A OS=Homo sapiens GN=RAB1A PE=1 SV=3	86	26	86.9	114.0	146.6	139.1	127.8	66.8	53.2
P62826	GTP-binding nuclear protein Ran OS=Homo sapiens GN=RAN PE=1 SV=3	50	16	102.2	99.6	99.3	106.2	79.8	113.7	91.2
P62829	60S ribosomal protein L23 OS=Homo sapiens GN=RPL23 PE=1 SV=1	89	19	34.6	36.9	71.9	77.1	125.7	234.8	165.2
P62834	Ras-related protein Rap-1A OS=Homo sapiens GN=RAP1A PE=1 SV=1	84	19	58.3	104.9	158.7	177.7	154.2	65.8	50.1
P62841	40S ribosomal protein S15 OS=Homo sapiens GN=RPS15 PE=1 SV=2	74	13	30.5	33.9	54.4	64.7	147.2	203.8	153.8
P62847	40S ribosomal protein S24 OS=Homo sapiens GN=RPS24 PE=1 SV=1	71	17	39.5	36.5	51.3	84.6	133.8	193.0	169.4
P62851	40S ribosomal protein S25 OS=Homo sapiens GN=RPS25 PE=1 SV=1	65	19	40.6	42.9	50.5	74.4	132.0	235.0	182.2
P62854	40S ribosomal protein S26 OS=Homo sapiens GN=RPS26 PE=1 SV=3	59	8	44.6	39.9	60.1	107.1	139.8	192.6	158.6
P62857	40S ribosomal protein S28 OS=Homo sapiens GN=RPS28 PE=1 SV=1	74	11	30.9	29.7	71.8	55.9	171.5	307.4	126.4
P62861	40S ribosomal protein S30 OS=Homo sapiens GN=FAU PE=1 SV=1	63	7	19.8	37.8	57.5	82.4	148.7	233.1	190.5
P62873	Guanine nucleotide-binding protein G(I)/G(S)/G(T) subunit beta-1 OS=Homo sapiens GN=GNB1 PE=1 SV=3	72	18	68.3	80.3	141.2	180.0	165.9	54.6	34.4
P62879	Guanine nucleotide-binding protein G(I)/G(S)/G(T) subunit beta-2 OS=Homo sapiens GN=GNB2 PE=1 SV=3	73	19	64.3	94.5	171.0	204.6	154.6	62.8	35.8
P62888	60S ribosomal protein L30 OS=Homo sapiens GN=RPL30 PE=1 SV=2	83	13	88.4	85.0	65.0	61.8	105.0	161.4	137.1
P62899	60S ribosomal protein L31 OS=Homo sapiens GN=RPL31 PE=1 SV=1	63	16	31.0	42.0	52.1	86.4	160.2	154.0	175.6
P62906	60S ribosomal protein L10a OS=Homo sapiens GN=RPL10A PE=1 SV=2	66	25	30.4	40.2	57.3	73.5	146.5	226.9	173.8
P62910	60S ribosomal protein L32 OS=Homo sapiens GN=RPL32 PE=1 SV=2	64	15	50.3	36.5	41.3	74.5	109.9	185.5	166.6
P62913	60S ribosomal protein L11 OS=Homo sapiens GN=RPL11 PE=1 SV=2	67	21	54.2	45.0	59.0	77.9	133.9	188.4	186.6
P62917	60S ribosomal protein L8 OS=Homo sapiens GN=RPL8 PE=1 SV=2	69	31	23.3	32.3	67.5	65.1	142.2	276.6	139.4
P62937	Peptidyl-prolyl cis-trans isomerase A OS=Homo sapiens GN=PPIA PE=1 SV=2	79	18	76.5	79.3	121.8	92.3	105.5	162.3	112.7
P62979	Ubiquitin-40S ribosomal protein S27a OS=Homo sapiens GN=RPS27A PE=1 SV=2	81	24	39.6	82.2	123.9	98.3	129.4	170.1	117.2
P62993	Growth factor receptor-bound protein 2 OS=Homo sapiens GN=GRB2 PE=1 SV=1	68	17	78.9	111.1	125.8	151.2	108.2	79.7	81.2
P62995	Transformer-2 protein homolog beta OS=Homo sapiens GN=TRA2B PE=1 SV=1	58	24	28.2	34.2	40.5	57.1	137.7	238.4	203.3
P63000	Ras-related C3 botulinum toxin substrate 1 OS=Homo sapiens GN=RAC1 PE=1 SV=1	53	15	68.5	82.3	126.6	137.7	175.1	79.0	69.0
P63010	AP-2 complex subunit beta OS=Homo sapiens GN=AP2B1 PE=1 SV=1	51	57	86.6	87.3	118.3	147.2	104.8	72.8	92.4
P63027	Vesicle-associated membrane protein 2 OS=Homo sapiens GN=VAMP2 PE=1 SV=3	46	9	44.2	69.9	91.3	120.6	151.9	109.6	130.6
P63104	14-3-3 protein zeta/delta OS=Homo sapiens GN=YWHAZ PE=1 SV=1	78	30	111.0	114.2	110.5	134.2	72.1	87.4	89.5
P63151	Serine/threonine-protein phosphatase 2A 55 kDa regulatory subunit B alpha isoform OS=Homo sapiens GN=PPP2R2A PE=1 SV=1	39	19	105.1	99.3	100.6	112.8	79.6	93.8	108.3
P63167	Dynein light chain 1, cytoplasmic OS=Homo sapiens GN=DYNLL1 PE=1 SV=1	69	9	124.5	93.3	99.4	94.7	92.7	94.1	65.7
P63173	60S ribosomal protein L38 OS=Homo sapiens GN=RPL38 PE=1 SV=2	70	9	27.0	30.9	79.1	72.8	147.3	318.5	133.3
P63208	S-phase kinase-associated protein 1 OS=Homo sapiens GN=SKP1 PE=1 SV=2	71	17	106.7	90.7	81.9	84.7	100.7	95.1	102.3
P63218	Guanine nucleotide-binding protein G(I)/G(S)/G(O) subunit gamma-5 OS=Homo sapiens GN=GNG5 PE=1 SV=3	76	7	103.2	104.2	134.2	201.0	139.9	59.0	41.9
P63220	40S ribosomal protein S21 OS=Homo sapiens GN=RPS21 PE=1 SV=1	73	13	28.0	32.0	62.2	69.6	143.2	261.7	156.5
P63241	Eukaryotic translation initiation factor 5A-1 OS=Homo sapiens GN=EIF5A PE=1 SV=2	72	16	39.5	79.9	117.7	68.2	124.8	243.6	76.7
P63244	Guanine nucleotide-binding protein subunit beta-2-like 1 OS=Homo sapiens GN=GNB2L1 PE=1 SV=3	84	29	50.7	41.3	51.2	49.7	154.2	187.1	165.6
P63279	SUMO-conjugating enzyme UBC9 OS=Homo sapiens GN=UBE2I PE=1 SV=1	35	8	80.7	104.7	98.1	86.3	115.3	122.8	108.2
P63313	Thymosin beta-10 OS=Homo sapiens GN=TMSB10 PE=1 SV=2	95	11	65.1	88.9	71.1	90.3	107.5	77.4	117.5
P67809	Nuclease-sensitive element-binding protein 1 OS=Homo sapiens GN=YBX1 PE=1 SV=3	66	28	30.7	43.2	56.5	77.9	130.7	186.2	184.0
P67812	Signal peptidase complex catalytic subunit SEC11A OS=Homo sapiens GN=SEC11A PE=1 SV=1	41	13	73.3	103.8	144.7	165.5	191.3	63.7	40.4
P67870	Casein kinase II subunit beta OS=Homo sapiens GN=CSNK2B PE=1 SV=1	51	9	78.8	94.4	104.5	105.9	96.9	112.5	118.0
P67936	Tropomyosin alpha-4 chain OS=Homo sapiens GN=TPM4 PE=1 SV=3	90	49	93.9	108.8	130.9	116.8	79.9	104.5	78.0
P68036	Ubiquitin-conjugating enzyme E2 L3 OS=Homo sapiens GN=UBE2L3 PE=1 SV=1	77	12	78.6	116.1	103.0	108.3	92.9	104.4	108.8
P68104	Elongation factor 1-alpha 1 OS=Homo sapiens GN=EEF1A1 PE=1 SV=1	77	48	57.9	64.1	78.6	77.9	99.6	179.8	143.5
P68366	Tubulin alpha-4A chain OS=Homo sapiens GN=TUBA4A PE=1 SV=1	61	30	151.1	102.1	77.0	76.3	59.6	58.5	81.2
P68371	Tubulin beta-4B chain OS=Homo sapiens GN=TUBB4B PE=1 SV=1	78	40	82.1	87.9	129.0	94.1	94.7	136.3	99.4
P68400	Casein kinase II subunit alpha OS=Homo sapiens GN=CSNK2A1 PE=1 SV=1	45	15	84.8	88.4	109.0	106.7	79.9	122.2	116.1
P68431	Histone H3.1 OS=Homo sapiens GN=HIST1H3A PE=1 SV=2	85	21	161.8	78.9	91.2	59.1	64.2	94.2	93.8
P78310	Coxsackievirus and adenovirus receptor OS=Homo sapiens GN=CXADR PE=1 SV=1	45	18	74.1	101.2	173.0	180.9	173.5	53.4	33.3
P78316	Nucleolar protein 14 OS=Homo sapiens GN=NOP14 PE=1 SV=3	34	31	61.7	59.2	59.8	75.6	106.3	92.5	214.7
P78318	Immunoglobulin-binding protein 1 OS=Homo sapiens GN=IGBP1 PE=1 SV=1	49	14	97.8	109.4	100.9	105.7	98.1	100.5	105.4
P78330	Phosphoserine phosphatase OS=Homo sapiens GN=PSPH PE=1 SV=2	36	8	116.3	109.9	102.4	89.3	54.5	87.2	116.3
P78332	RNA-binding protein 6 OS=Homo sapiens GN=RBM6 PE=1 SV=5	39	48	41.8	46.7	52.9	69.8	141.5	168.0	191.0
P78344	Eukaryotic translation initiation factor 4 gamma 2 OS=Homo sapiens GN=EIF4G2 PE=1 SV=1	59	59	64.4	64.7	64.5	74.2	114.9	143.4	150.2
P78346	Ribonuclease P protein subunit p30 OS=Homo sapiens GN=RPP30 PE=1 SV=1	71	16	56.1	63.7	67.9	83.9	118.7	180.3	183.4
P78347	General transcription factor II-I OS=Homo sapiens GN=GTF2I PE=1 SV=2	48	51	199.2	126.4	106.7	94.8	57.3	40.1	43.5
P78356	Phosphatidylinositol 5-phosphate 4-kinase type-2 beta OS=Homo sapiens GN=PIP4K2B PE=1 SV=1	37	18	92.7	119.2	157.6	173.8	133.2	75.7	57.5
P78362	SRSF protein kinase 2 OS=Homo sapiens GN=SRPK2 PE=1 SV=3	34	28	48.7	39.4	44.9	62.5	143.8	172.9	176.7
P78368	Casein kinase I isoform gamma-2 OS=Homo sapiens GN=CSNK1G2 PE=1 SV=1	47	18	53.6	102.7	160.7	171.6	147.1	84.7	67.8
P78371	T-complex protein 1 subunit beta OS=Homo sapiens GN=CCT2 PE=1 SV=4	84	54	112.3	105.9	102.0	108.4	84.2	99.5	77.0
P78406	mRNA export factor OS=Homo sapiens GN=RAE1 PE=1 SV=1	63	21	69.1	70.7	85.9	90.4	128.9	136.8	121.7
P78417	Glutathione S-transferase omega-1 OS=Homo sapiens GN=GSTO1 PE=1 SV=2	50	18	110.7	101.7	94.8	107.8	77.8	99.7	106.5
P78527	DNA-dependent protein kinase catalytic subunit OS=Homo sapiens GN=PRKDC PE=1 SV=3	49	247	68.0	63.8	66.4	73.2	111.4	138.6	162.7
P78536	Disintegrin and metalloproteinase domain-containing protein 17 OS=Homo sapiens GN=ADAM17 PE=1 SV=1	29	22	83.5	106.6	158.5	163.5	146.3	50.4	31.4
P78537	Biogenesis of lysosome-related organelles complex 1 subunit 1 OS=Homo sapiens GN=BLOC1S1 PE=1 SV=2	63	9	82.1	62.9	95.2	214.1	124.7	62.8	66.9
P78559	Microtubule-associated protein 1A OS=Homo sapiens GN=MAP1A PE=1 SV=6	55	155	60.4	63.1	60.8	69.6	99.3	132.2	192.2
P80217	Interferon-induced 35 kDa protein OS=Homo sapiens GN=IFI35 PE=1 SV=5	51	14	69.7	105.3	139.5	153.2	136.7	82.8	75.5
P80303	Nucleobindin-2 OS=Homo sapiens GN=NUCB2 PE=1 SV=2	69	44	59.9	93.0	153.9	166.6	150.8	78.2	39.7
P80404	4-aminobutyrate aminotransferase, mitochondrial OS=Homo sapiens GN=ABAT PE=1 SV=3	39	16	267.5	189.1	89.6	31.0	6.1	9.2	6.1
P81877	Single-stranded DNA-binding protein 2 OS=Homo sapiens GN=SSBP2 PE=1 SV=2	29	8	75.8	61.8	58.5	68.1	94.5	122.3	170.1
P82094	TATA element modulatory factor OS=Homo sapiens GN=TMF1 PE=1 SV=2	60	73	83.1	114.8	172.7	206.4	119.1	44.1	25.3
P82650	28S ribosomal protein S22, mitochondrial OS=Homo sapiens GN=MRPS22 PE=1 SV=1	51	24	266.5	202.0	115.7	29.3	5.3	6.0	6.0
P82663	28S ribosomal protein S25, mitochondrial OS=Homo sapiens GN=MRPS25 PE=1 SV=1	73	14	222.8	215.8	111.5	38.4	10.4	7.5	8.3
P82673	28S ribosomal protein S35, mitochondrial OS=Homo sapiens GN=MRPS35 PE=1 SV=1	55	18	281.8	194.5	80.3	24.5	5.2	5.3	5.4
P82675	28S ribosomal protein S5, mitochondrial OS=Homo sapiens GN=MRPS5 PE=1 SV=2	43	20	262.3	204.1	90.8	42.4	10.3	10.2	7.2
P82912	28S ribosomal protein S11, mitochondrial OS=Homo sapiens GN=MRPS11 PE=1 SV=2	54	10	211.3	245.8	127.9	32.2	6.3	6.1	6.1
P82914	28S ribosomal protein S15, mitochondrial OS=Homo sapiens GN=MRPS15 PE=1 SV=1	47	22	226.4	228.1	94.6	27.6	3.1	4.0	4.8
P82933	28S ribosomal protein S9, mitochondrial OS=Homo sapiens GN=MRPS9 PE=1 SV=2	57	29	248.7	188.0	87.4	29.9	9.7	10.5	10.3
P82979	SAP domain-containing ribonucleoprotein OS=Homo sapiens GN=SARNP PE=1 SV=3	53	17	53.3	48.9	57.1	72.7	146.4	172.0	172.0
P83111	Serine beta-lactamase-like protein LACTB, mitochondrial OS=Homo sapiens GN=LACTB PE=1 SV=2	35	24	226.7	247.0	127.8	37.7	6.6	5.4	3.4
P83436	Conserved oligomeric Golgi complex subunit 7 OS=Homo sapiens GN=COG7 PE=1 SV=1	27	19	114.3	98.9	103.1	115.3	83.4	94.9	101.6
P83731	60S ribosomal protein L24 OS=Homo sapiens GN=RPL24 PE=1 SV=1	77	29	34.3	38.9	64.0	75.7	155.4	201.8	162.6
P83881	60S ribosomal protein L36a OS=Homo sapiens GN=RPL36A PE=1 SV=2	70	22	26.5	36.3	53.3	72.6	156.0	237.9	148.9
P83916	Chromobox protein homolog 1 OS=Homo sapiens GN=CBX1 PE=1 SV=1	54	13	97.4	90.5	87.2	120.3	76.2	94.5	104.3
P84085	ADP-ribosylation factor 5 OS=Homo sapiens GN=ARF5 PE=1 SV=2	66	10	182.8	112.2	106.4	100.0	52.4	43.4	55.9
P84090	Enhancer of rudimentary homolog OS=Homo sapiens GN=ERH PE=1 SV=1	47	7	65.0	32.3	24.8	44.2	116.4	121.1	210.9
P84095	Rho-related GTP-binding protein RhoG OS=Homo sapiens GN=RHOG PE=1 SV=1	60	13	53.7	77.0	102.8	122.5	152.1	94.1	114.0
P84098	60S ribosomal protein L19 OS=Homo sapiens GN=RPL19 PE=1 SV=1	51	19	23.7	32.7	60.3	67.3	144.1	276.3	145.8
P84103	Serine/arginine-rich splicing factor 3 OS=Homo sapiens GN=SRSF3 PE=1 SV=1	51	15	34.3	41.2	48.9	53.8	171.0	198.5	168.6
P85037	Forkhead box protein K1 OS=Homo sapiens GN=FOXK1 PE=1 SV=1	53	33	84.6	74.8	89.1	90.5	82.7	101.5	117.3
P98155	Very low-density lipoprotein receptor OS=Homo sapiens GN=VLDLR PE=1 SV=1	41	30	55.3	60.7	103.1	149.1	169.1	124.8	103.9
P98171	Rho GTPase-activating protein 4 OS=Homo sapiens GN=ARHGAP4 PE=1 SV=2	44	38	76.6	68.6	72.3	69.9	74.6	113.0	205.7
P98175	RNA-binding protein 10 OS=Homo sapiens GN=RBM10 PE=1 SV=3	54	68	41.5	42.8	42.4	63.4	123.6	174.2	200.6
P98194	Calcium-transporting ATPase type 2C member 1 OS=Homo sapiens GN=ATP2C1 PE=1 SV=3	44	33	48.7	81.7	149.6	153.6	167.1	84.6	61.0
P98196	Probable phospholipid-transporting ATPase IH OS=Homo sapiens GN=ATP11A PE=1 SV=3	22	20	45.9	77.0	109.1	145.0	149.4	88.7	87.6
P99999	Cytochrome c OS=Homo sapiens GN=CYCS PE=1 SV=2	42	8	237.8	201.2	104.1	36.6	18.3	20.1	13.5
PH009	Gag polyprotein OS=HIV GN=Gag	73	39	2.5	2.5	2.4	2.6	3.5	8.6	4.9
Q00013	55 kDa erythrocyte membrane protein OS=Homo sapiens GN=MPP1 PE=1 SV=2	57	22	95.6	122.9	147.3	191.0	108.2	59.1	43.4
Q00059	Transcription factor A, mitochondrial OS=Homo sapiens GN=TFAM PE=1 SV=1	66	34	314.4	207.4	73.9	26.8	5.9	5.3	4.9
Q00169	Phosphatidylinositol transfer protein alpha isoform OS=Homo sapiens GN=PITPNA PE=1 SV=2	52	19	85.6	114.9	126.4	122.6	88.1	90.1	109.4
Q00325	Phosphate carrier protein, mitochondrial OS=Homo sapiens GN=SLC25A3 PE=1 SV=2	50	27	224.1	214.8	131.5	36.9	11.1	8.4	7.0
Q00341	Vigilin OS=Homo sapiens GN=HDLBP PE=1 SV=2	74	120	43.0	49.6	70.8	100.0	164.9	176.7	139.1
Q00403	Transcription initiation factor IIB OS=Homo sapiens GN=GTF2B PE=1 SV=1	79	27	72.6	58.6	53.9	67.4	97.5	118.4	159.5
Q00534	Cyclin-dependent kinase 6 OS=Homo sapiens GN=CDK6 PE=1 SV=1	59	19	107.7	97.7	111.2	95.7	95.5	106.8	87.3
Q00535	Cyclin-dependent-like kinase 5 OS=Homo sapiens GN=CDK5 PE=1 SV=3	50	13	94.7	114.5	131.9	110.1	91.6	90.9	96.2
Q00537	Cyclin-dependent kinase 17 OS=Homo sapiens GN=CDK17 PE=1 SV=2	41	23	98.7	126.5	162.9	126.0	110.7	80.4	69.6
Q00577	Transcriptional activator protein Pur-alpha OS=Homo sapiens GN=PURA PE=1 SV=2	63	21	61.6	54.8	67.8	86.0	118.8	172.7	151.1
Q00610	Clathrin heavy chain 1 OS=Homo sapiens GN=CLTC PE=1 SV=5	58	100	78.5	103.8	155.2	122.3	100.8	83.4	69.5
Q00653	Nuclear factor NF-kappa-B p100 subunit OS=Homo sapiens GN=NFKB2 PE=1 SV=4	38	30	87.6	117.7	134.1	111.5	92.1	97.3	107.7
Q00688	Peptidyl-prolyl cis-trans isomerase FKBP3 OS=Homo sapiens GN=FKBP3 PE=1 SV=1	92	34	35.3	38.8	52.0	57.7	165.7	206.8	141.0
Q00765	Receptor expression-enhancing protein 5 OS=Homo sapiens GN=REEP5 PE=1 SV=3	29	13	67.9	91.8	132.1	162.6	160.0	77.6	48.9
Q00796	Sorbitol dehydrogenase OS=Homo sapiens GN=SORD PE=1 SV=4	60	23	102.0	101.0	89.9	102.6	80.2	93.4	111.9
Q00839	Heterogeneous nuclear ribonucleoprotein U OS=Homo sapiens GN=HNRNPU PE=1 SV=6	60	75	37.8	40.6	43.6	54.3	119.4	172.5	218.5
Q01081	Splicing factor U2AF 35 kDa subunit OS=Homo sapiens GN=U2AF1 PE=1 SV=3	55	12	34.0	41.7	51.0	65.1	147.7	226.2	172.2
Q01082	Spectrin beta chain, non-erythrocytic 1 OS=Homo sapiens GN=SPTBN1 PE=1 SV=2	75	227	81.7	129.9	189.9	152.0	99.0	52.4	51.3
Q01085	Nucleolysin TIAR OS=Homo sapiens GN=TIAL1 PE=1 SV=1	43	16	65.3	53.4	54.4	73.1	143.9	150.5	182.9
Q01105	Protein SET OS=Homo sapiens GN=SET PE=1 SV=3	36	20	83.7	90.0	84.2	114.2	81.9	106.4	112.0
Q01130	Serine/arginine-rich splicing factor 2 OS=Homo sapiens GN=SRSF2 PE=1 SV=4	42	15	47.8	39.9	46.0	59.4	108.6	165.3	201.5
Q01167	Forkhead box protein K2 OS=Homo sapiens GN=FOXK2 PE=1 SV=3	31	20	121.8	98.9	91.1	94.1	93.9	73.5	101.6
Q01196	Runt-related transcription factor 1 OS=Homo sapiens GN=RUNX1 PE=1 SV=3	67	23	136.8	127.0	134.9	95.9	78.7	67.0	62.4
Q01433	AMP deaminase 2 OS=Homo sapiens GN=AMPD2 PE=1 SV=2	29	28	113.3	114.9	105.4	114.6	80.8	95.0	114.5
Q01469	Fatty acid-binding protein, epidermal OS=Homo sapiens GN=FABP5 PE=1 SV=3	87	20	117.8	97.1	92.4	115.4	97.4	116.5	98.2
Q01518	Adenylyl cyclase-associated protein 1 OS=Homo sapiens GN=CAP1 PE=1 SV=5	63	37	110.9	93.7	88.7	107.5	68.0	85.7	107.7
Q01581	Hydroxymethylglutaryl-CoA synthase, cytoplasmic OS=Homo sapiens GN=HMGCS1 PE=1 SV=2	38	20	139.8	99.6	87.4	106.0	75.3	81.4	95.4
Q01650	Large neutral amino acids transporter small subunit 1 OS=Homo sapiens GN=SLC7A5 PE=1 SV=2	14	8	82.6	105.0	164.4	182.8	137.4	40.7	21.9
Q01658	Protein Dr1 OS=Homo sapiens GN=DR1 PE=1 SV=1	22	6	131.8	128.1	88.7	141.5	94.7	108.5	115.7
Q01780	Exosome component 10 OS=Homo sapiens GN=EXOSC10 PE=1 SV=2	55	55	51.1	42.2	43.9	58.4	103.2	132.7	230.1
Q01813	ATP-dependent 6-phosphofructokinase, platelet type OS=Homo sapiens GN=PFKP PE=1 SV=2	61	55	85.8	94.4	94.0	94.2	85.7	111.7	133.6
Q01826	DNA-binding protein SATB1 OS=Homo sapiens GN=SATB1 PE=1 SV=1	36	27	146.1	123.5	115.7	99.8	80.9	54.0	65.2
Q01844	RNA-binding protein EWS OS=Homo sapiens GN=EWSR1 PE=1 SV=1	21	12	41.6	42.1	65.5	62.6	152.2	163.8	164.0
Q01970	1-phosphatidylinositol 4,5-bisphosphate phosphodiesterase beta-3 OS=Homo sapiens GN=PLCB3 PE=1 SV=2	32	37	75.2	84.7	110.1	141.0	132.3	119.0	111.5
Q02040	A-kinase anchor protein 17A OS=Homo sapiens GN=AKAP17A PE=1 SV=2	31	21	39.4	33.9	35.6	59.5	132.5	161.6	204.1
Q02127	Dihydroorotate dehydrogenase (quinone), mitochondrial OS=Homo sapiens GN=DHODH PE=1 SV=3	44	20	246.7	201.2	106.2	40.8	6.6	21.3	2.8
Q02218	2-oxoglutarate dehydrogenase, mitochondrial OS=Homo sapiens GN=OGDH PE=1 SV=3	46	48	245.1	199.9	107.2	29.9	6.3	9.0	6.1
Q02224	Centromere-associated protein E OS=Homo sapiens GN=CENPE PE=1 SV=2	42	117	64.2	56.1	62.5	84.5	95.7	156.6	164.0
Q02241	Kinesin-like protein KIF23 OS=Homo sapiens GN=KIF23 PE=1 SV=3	52	49	144.0	181.4	174.7	76.6	29.6	34.1	43.9
Q02252	Methylmalonate-semialdehyde dehydrogenase [acylating], mitochondrial OS=Homo sapiens GN=ALDH6A1 PE=1 SV=2	56	34	261.0	167.8	89.9	29.4	12.0	16.4	16.5
Q02338	D-beta-hydroxybutyrate dehydrogenase, mitochondrial OS=Homo sapiens GN=BDH1 PE=1 SV=3	45	15	217.2	294.1	135.9	42.3	10.3	10.7	7.0
Q02543	60S ribosomal protein L18a OS=Homo sapiens GN=RPL18A PE=1 SV=2	65	18	37.0	40.3	51.7	63.9	141.6	203.3	165.8
Q02750	Dual specificity mitogen-activated protein kinase kinase 1 OS=Homo sapiens GN=MAP2K1 PE=1 SV=2	43	17	88.1	108.1	105.8	106.6	79.5	100.0	93.0
Q02790	Peptidyl-prolyl cis-trans isomerase FKBP4 OS=Homo sapiens GN=FKBP4 PE=1 SV=3	83	48	121.6	104.6	105.4	96.1	75.6	86.3	89.4
Q02809	Procollagen-lysine,2-oxoglutarate 5-dioxygenase 1 OS=Homo sapiens GN=PLOD1 PE=1 SV=2	33	21	81.1	94.4	151.7	204.4	165.3	65.8	25.8
Q02878	60S ribosomal protein L6 OS=Homo sapiens GN=RPL6 PE=1 SV=3	60	33	30.7	39.1	57.3	76.4	107.7	268.2	158.9
Q02880	DNA topoisomerase 2-beta OS=Homo sapiens GN=TOP2B PE=1 SV=3	43	74	155.9	111.1	87.7	67.1	57.1	79.9	86.5
Q02978	Mitochondrial 2-oxoglutarate/malate carrier protein OS=Homo sapiens GN=SLC25A11 PE=1 SV=3	56	15	255.8	256.0	104.8	35.4	6.2	5.7	1.1
Q03252	Lamin-B2 OS=Homo sapiens GN=LMNB2 PE=1 SV=4	71	63	165.1	92.4	140.6	138.4	89.5	58.4	36.8
Q03426	Mevalonate kinase OS=Homo sapiens GN=MVK PE=1 SV=1	33	9	129.5	104.5	98.1	99.7	65.8	70.9	80.4
Q03518	Antigen peptide transporter 1 OS=Homo sapiens GN=TAP1 PE=1 SV=2	30	23	94.8	92.6	138.6	179.6	154.9	50.6	30.8
Q03519	Antigen peptide transporter 2 OS=Homo sapiens GN=TAP2 PE=1 SV=1	27	19	68.3	85.8	131.0	147.8	165.5	81.5	64.8
Q04206	Transcription factor p65 OS=Homo sapiens GN=RELA PE=1 SV=2	28	14	138.2	103.2	88.5	99.0	51.2	68.1	86.1
Q04323	UBX domain-containing protein 1 OS=Homo sapiens GN=UBXN1 PE=1 SV=2	45	11	81.9	89.4	106.6	105.2	87.4	102.6	87.9
Q04446	1,4-alpha-glucan-branching enzyme OS=Homo sapiens GN=GBE1 PE=1 SV=3	24	15	65.4	98.3	130.3	148.2	70.0	120.5	91.6
Q04637	Eukaryotic translation initiation factor 4 gamma 1 OS=Homo sapiens GN=EIF4G1 PE=1 SV=4	53	95	43.2	50.4	57.3	76.0	135.7	175.8	171.6
Q04656	Copper-transporting ATPase 1 OS=Homo sapiens GN=ATP7A PE=1 SV=3	32	41	69.5	83.6	128.6	167.7	141.9	86.0	72.9
Q04726	Transducin-like enhancer protein 3 OS=Homo sapiens GN=TLE3 PE=1 SV=2	35	23	155.1	104.2	90.5	102.2	106.4	85.8	105.7
Q04727	Transducin-like enhancer protein 4 OS=Homo sapiens GN=TLE4 PE=1 SV=3	27	18	124.9	103.5	87.0	97.5	97.4	91.7	113.5
Q04759	Protein kinase C theta type OS=Homo sapiens GN=PRKCQ PE=1 SV=3	45	35	58.3	93.6	159.0	146.1	160.2	73.7	55.0
Q04760	Lactoylglutathione lyase OS=Homo sapiens GN=GLO1 PE=1 SV=4	41	11	79.3	93.5	115.5	110.2	99.3	110.1	98.1
Q04837	Single-stranded DNA-binding protein, mitochondrial OS=Homo sapiens GN=SSBP1 PE=1 SV=1	69	14	309.9	155.0	85.5	32.6	6.7	11.2	4.9
Q04864	Proto-oncogene c-Rel OS=Homo sapiens GN=REL PE=1 SV=1	27	15	122.9	115.4	108.2	111.1	75.1	76.7	86.2
Q04917	14-3-3 protein eta OS=Homo sapiens GN=YWHAH PE=1 SV=4	66	21	123.9	100.5	99.3	128.8	76.3	71.2	86.5
Q05086	Ubiquitin-protein ligase E3A OS=Homo sapiens GN=UBE3A PE=1 SV=4	41	37	110.6	125.2	96.0	112.7	74.9	95.5	108.9
Q05519	Serine/arginine-rich splicing factor 11 OS=Homo sapiens GN=SRSF11 PE=1 SV=1	37	22	21.1	28.3	33.8	54.4	164.9	158.5	226.6
Q05655	Protein kinase C delta type OS=Homo sapiens GN=PRKCD PE=1 SV=2	41	32	61.8	95.1	142.5	174.8	172.3	75.1	60.9
Q06124	Tyrosine-protein phosphatase non-receptor type 11 OS=Homo sapiens GN=PTPN11 PE=1 SV=2	50	35	92.8	106.5	112.5	124.8	87.2	79.8	95.0
Q06136	3-ketodihydrosphingosine reductase OS=Homo sapiens GN=KDSR PE=1 SV=1	34	11	85.1	85.7	129.2	170.1	158.9	53.8	38.0
Q06203	Amidophosphoribosyltransferase OS=Homo sapiens GN=PPAT PE=1 SV=1	47	25	96.7	104.3	105.7	108.5	75.9	100.0	102.3
Q06210	Glutamine--fructose-6-phosphate aminotransferase [isomerizing] 1 OS=Homo sapiens GN=GFPT1 PE=1 SV=3	51	30	100.9	113.1	99.0	111.0	76.9	87.5	113.8
Q06265	Exosome complex component RRP45 OS=Homo sapiens GN=EXOSC9 PE=1 SV=3	25	14	68.8	56.8	61.3	76.6	109.2	100.8	230.6
Q06323	Proteasome activator complex subunit 1 OS=Homo sapiens GN=PSME1 PE=1 SV=1	63	19	123.9	99.2	90.3	105.6	80.6	109.1	106.5
Q06330	Recombining binding protein suppressor of hairless OS=Homo sapiens GN=RBPJ PE=1 SV=3	20	10	182.5	167.7	160.3	139.7	85.6	85.3	77.7
Q06481	Amyloid-like protein 2 OS=Homo sapiens GN=APLP2 PE=1 SV=2	14	9	29.2	70.4	125.4	165.0	204.8	113.0	90.7
Q06546	GA-binding protein alpha chain OS=Homo sapiens GN=GABPA PE=1 SV=1	42	15	186.9	116.1	92.1	102.4	72.9	73.4	98.6
Q06587	E3 ubiquitin-protein ligase RING1 OS=Homo sapiens GN=RING1 PE=1 SV=2	31	8	152.3	75.2	81.7	71.1	65.3	80.5	88.8
Q06787	Fragile X mental retardation protein 1 OS=Homo sapiens GN=FMR1 PE=1 SV=1	54	38	31.8	39.8	47.3	83.4	166.1	196.5	173.6
Q06830	Peroxiredoxin-1 OS=Homo sapiens GN=PRDX1 PE=1 SV=1	83	24	75.5	96.0	104.9	122.5	80.6	104.1	131.1
Q07020	60S ribosomal protein L18 OS=Homo sapiens GN=RPL18 PE=1 SV=2	54	18	29.1	41.3	54.9	76.3	149.2	196.7	178.0
Q07065	Cytoskeleton-associated protein 4 OS=Homo sapiens GN=CKAP4 PE=1 SV=2	71	50	86.0	89.8	132.5	203.9	142.3	57.2	26.7
Q07666	KH domain-containing, RNA-binding, signal transduction-associated protein 1 OS=Homo sapiens GN=KHDRBS1 PE=1 SV=1	47	24	34.3	30.8	33.0	49.9	146.1	178.4	202.4
Q07864	DNA polymerase epsilon catalytic subunit A OS=Homo sapiens GN=POLE PE=1 SV=5	13	24	116.8	122.3	96.9	133.9	100.8	87.9	116.9
Q07866	Kinesin light chain 1 OS=Homo sapiens GN=KLC1 PE=1 SV=2	54	43	107.9	93.5	89.1	101.6	82.7	91.4	110.7
Q07954	Prolow-density lipoprotein receptor-related protein 1 OS=Homo sapiens GN=LRP1 PE=1 SV=2	15	59	47.7	73.6	111.6	162.9	176.8	115.1	86.9
Q07955	Serine/arginine-rich splicing factor 1 OS=Homo sapiens GN=SRSF1 PE=1 SV=2	67	30	37.4	49.8	61.1	70.6	154.2	217.2	171.9
Q07960	Rho GTPase-activating protein 1 OS=Homo sapiens GN=ARHGAP1 PE=1 SV=1	37	15	109.6	101.8	87.6	105.6	69.0	74.2	86.3
Q08170	Serine/arginine-rich splicing factor 4 OS=Homo sapiens GN=SRSF4 PE=1 SV=2	35	33	33.3	41.3	42.4	55.8	120.7	158.3	225.7
Q08211	ATP-dependent RNA helicase A OS=Homo sapiens GN=DHX9 PE=1 SV=4	58	83	31.6	36.1	46.1	56.8	147.8	224.0	197.2
Q08257	Quinone oxidoreductase OS=Homo sapiens GN=CRYZ PE=1 SV=1	72	23	203.8	182.1	114.7	59.3	36.8	42.7	34.7
Q08357	Sodium-dependent phosphate transporter 2 OS=Homo sapiens GN=SLC20A2 PE=1 SV=1	19	11	73.3	77.5	146.8	153.8	133.2	54.5	43.3
Q08378	Golgin subfamily A member 3 OS=Homo sapiens GN=GOLGA3 PE=1 SV=2	51	71	115.1	97.7	87.6	114.7	63.0	67.9	132.8
Q08379	Golgin subfamily A member 2 OS=Homo sapiens GN=GOLGA2 PE=1 SV=3	53	55	88.8	102.4	118.5	158.0	108.6	90.2	106.0
Q08380	Galectin-3-binding protein OS=Homo sapiens GN=LGALS3BP PE=1 SV=1	35	18	64.6	88.0	187.9	254.1	156.1	47.2	27.1
Q08431	Lactadherin OS=Homo sapiens GN=MFGE8 PE=1 SV=2	35	11	57.5	93.3	150.5	157.6	152.6	77.8	66.6
Q08722	Leukocyte surface antigen CD47 OS=Homo sapiens GN=CD47 PE=1 SV=1	20	14	75.0	106.8	154.3	189.1	140.2	62.4	41.1
Q08752	Peptidyl-prolyl cis-trans isomerase D OS=Homo sapiens GN=PPID PE=1 SV=3	77	28	103.9	109.5	108.1	119.7	82.8	93.3	107.4
Q08881	Tyrosine-protein kinase ITK/TSK OS=Homo sapiens GN=ITK PE=1 SV=1	53	36	77.2	95.9	156.7	162.1	160.2	64.9	44.9
Q08945	FACT complex subunit SSRP1 OS=Homo sapiens GN=SSRP1 PE=1 SV=1	46	35	120.5	97.9	123.3	97.5	82.7	114.5	91.6
Q08AF3	Schlafen family member 5 OS=Homo sapiens GN=SLFN5 PE=1 SV=1	27	27	99.2	90.9	83.5	98.0	102.3	112.7	113.7
Q08AM6	Protein VAC14 homolog OS=Homo sapiens GN=VAC14 PE=1 SV=1	32	25	84.1	86.3	96.6	120.5	119.7	82.9	101.4
Q08J23	tRNA (cytosine(34)-C(5))-methyltransferase OS=Homo sapiens GN=NSUN2 PE=1 SV=2	78	53	70.5	59.9	55.7	62.5	77.4	128.4	209.2
Q09028	Histone-binding protein RBBP4 OS=Homo sapiens GN=RBBP4 PE=1 SV=3	34	16	109.0	90.9	106.9	102.4	89.3	110.1	107.8
Q09161	Nuclear cap-binding protein subunit 1 OS=Homo sapiens GN=NCBP1 PE=1 SV=1	35	32	34.7	35.7	50.3	52.8	146.4	209.0	166.4
Q09328	Alpha-1,6-mannosylglycoprotein 6-beta-N-acetylglucosaminyltransferase A OS=Homo sapiens GN=MGAT5 PE=2 SV=1	21	15	55.3	90.7	148.4	175.7	157.6	67.2	49.6
Q09472	Histone acetyltransferase p300 OS=Homo sapiens GN=EP300 PE=1 SV=2	22	31	76.0	56.0	53.3	77.0	108.0	117.0	151.1
Q09666	Neuroblast differentiation-associated protein AHNAK OS=Homo sapiens GN=AHNAK PE=1 SV=2	72	264	96.3	114.6	149.4	154.5	126.6	55.8	44.9
Q0VDF9	Heat shock 70 kDa protein 14 OS=Homo sapiens GN=HSPA14 PE=1 SV=1	52	32	69.3	63.9	66.7	77.9	118.0	138.3	154.0
Q10469	Alpha-1,6-mannosyl-glycoprotein 2-beta-N-acetylglucosaminyltransferase OS=Homo sapiens GN=MGAT2 PE=1 SV=1	35	17	58.2	136.3	203.4	187.1	131.0	106.6	65.8
Q10471	Polypeptide N-acetylgalactosaminyltransferase 2 OS=Homo sapiens GN=GALNT2 PE=1 SV=1	67	49	68.4	102.1	148.8	165.4	117.2	83.5	55.5
Q10472	Polypeptide N-acetylgalactosaminyltransferase 1 OS=Homo sapiens GN=GALNT1 PE=1 SV=1	36	20	86.6	103.8	145.6	139.8	111.5	64.9	53.6
Q10567	AP-1 complex subunit beta-1 OS=Homo sapiens GN=AP1B1 PE=1 SV=2	35	42	105.7	101.8	96.6	114.0	107.9	89.6	135.4
Q10570	Cleavage and polyadenylation specificity factor subunit 1 OS=Homo sapiens GN=CPSF1 PE=1 SV=2	43	57	64.0	61.2	59.7	81.0	119.9	131.3	174.1
Q10589	Bone marrow stromal antigen 2 OS=Homo sapiens GN=BST2 PE=1 SV=1	20	5	45.8	82.1	148.6	166.2	173.7	104.0	82.1
Q10713	Mitochondrial-processing peptidase subunit alpha OS=Homo sapiens GN=PMPCA PE=1 SV=2	55	27	248.5	202.7	136.0	28.8	6.4	5.6	4.7
Q12765	Secernin-1 OS=Homo sapiens GN=SCRN1 PE=1 SV=2	31	13	105.6	109.7	123.3	119.3	78.0	85.0	96.2
Q12768	WASH complex subunit strumpellin OS=Homo sapiens GN=KIAA0196 PE=1 SV=1	27	30	103.8	108.8	122.4	148.1	112.6	81.9	96.3
Q12769	Nuclear pore complex protein Nup160 OS=Homo sapiens GN=NUP160 PE=1 SV=3	19	26	141.4	105.2	120.9	124.8	102.5	64.1	54.6
Q12770	Sterol regulatory element-binding protein cleavage-activating protein OS=Homo sapiens GN=SCAP PE=1 SV=4	16	15	82.5	78.6	138.7	189.4	167.8	76.4	39.0
Q12788	Transducin beta-like protein 3 OS=Homo sapiens GN=TBL3 PE=1 SV=2	46	30	60.9	51.6	51.6	57.4	115.8	165.6	181.2
Q12789	General transcription factor 3C polypeptide 1 OS=Homo sapiens GN=GTF3C1 PE=1 SV=4	35	73	126.2	115.8	110.3	106.8	97.9	92.4	111.4
Q12797	Aspartyl/asparaginyl beta-hydroxylase OS=Homo sapiens GN=ASPH PE=1 SV=3	29	24	67.6	101.0	155.9	199.9	161.3	74.4	39.9
Q12802	A-kinase anchor protein 13 OS=Homo sapiens GN=AKAP13 PE=1 SV=2	31	70	82.1	73.5	86.9	99.9	124.8	113.9	166.8
Q12834	Cell division cycle protein 20 homolog OS=Homo sapiens GN=CDC20 PE=1 SV=2	37	16	95.7	81.1	72.5	76.8	91.2	97.3	135.9
Q12846	Syntaxin-4 OS=Homo sapiens GN=STX4 PE=1 SV=2	68	23	80.5	105.4	147.6	175.6	128.4	49.2	35.7
Q12849	G-rich sequence factor 1 OS=Homo sapiens GN=GRSF1 PE=1 SV=3	70	31	190.1	213.6	141.8	40.1	23.2	26.0	27.9
Q12851	Mitogen-activated protein kinase kinase kinase kinase 2 OS=Homo sapiens GN=MAP4K2 PE=1 SV=2	24	16	123.6	102.6	124.4	135.4	92.2	101.4	110.8
Q12872	Splicing factor, suppressor of white-apricot homolog OS=Homo sapiens GN=SFSWAP PE=1 SV=3	36	35	32.0	37.3	42.0	73.4	146.8	183.4	201.2
Q12873	Chromodomain-helicase-DNA-binding protein 3 OS=Homo sapiens GN=CHD3 PE=1 SV=3	22	37	204.8	81.2	151.3	120.5	75.4	88.0	104.3
Q12874	Splicing factor 3A subunit 3 OS=Homo sapiens GN=SF3A3 PE=1 SV=1	50	28	47.3	46.2	45.0	56.1	108.1	164.2	204.2
Q12882	Dihydropyrimidine dehydrogenase [NADP(+)] OS=Homo sapiens GN=DPYD PE=1 SV=2	25	24	149.9	111.7	76.1	108.8	47.7	79.5	111.0
Q12888	Tumor suppressor p53-binding protein 1 OS=Homo sapiens GN=TP53BP1 PE=1 SV=2	28	41	149.0	85.1	72.4	81.1	71.2	74.1	97.2
Q12899	Tripartite motif-containing protein 26 OS=Homo sapiens GN=TRIM26 PE=1 SV=1	21	11	58.4	112.8	171.6	97.3	160.5	190.3	134.7
Q12904	Aminoacyl tRNA synthase complex-interacting multifunctional protein 1 OS=Homo sapiens GN=AIMP1 PE=1 SV=2	88	26	65.2	64.3	69.3	84.7	87.5	113.6	192.9
Q12905	Interleukin enhancer-binding factor 2 OS=Homo sapiens GN=ILF2 PE=1 SV=2	70	27	32.1	37.0	39.5	52.1	132.3	214.4	209.2
Q12906	Interleukin enhancer-binding factor 3 OS=Homo sapiens GN=ILF3 PE=1 SV=3	71	68	27.2	36.3	40.9	56.5	138.7	212.6	195.4
Q12907	Vesicular integral-membrane protein VIP36 OS=Homo sapiens GN=LMAN2 PE=1 SV=1	57	19	61.1	90.2	148.0	153.3	154.2	102.7	55.7
Q12912	Lymphoid-restricted membrane protein OS=Homo sapiens GN=LRMP PE=1 SV=3	38	21	75.6	95.3	133.3	184.8	142.3	85.2	43.2
Q12931	Heat shock protein 75 kDa, mitochondrial OS=Homo sapiens GN=TRAP1 PE=1 SV=3	61	45	229.2	242.3	112.8	33.1	6.6	5.1	3.6
Q12959	Disks large homolog 1 OS=Homo sapiens GN=DLG1 PE=1 SV=2	48	42	59.7	126.5	204.2	190.8	118.4	40.0	31.2
Q12972	Nuclear inhibitor of protein phosphatase 1 OS=Homo sapiens GN=PPP1R8 PE=1 SV=2	32	13	75.8	86.2	84.0	96.8	118.8	137.1	148.9
Q12974	Protein tyrosine phosphatase type IVA 2 OS=Homo sapiens GN=PTP4A2 PE=1 SV=1	50	10	72.1	103.4	160.9	186.8	147.8	63.0	42.5
Q12979	Active breakpoint cluster region-related protein OS=Homo sapiens GN=ABR PE=2 SV=2	24	26	118.3	101.7	104.3	133.9	85.6	62.9	71.8
Q12981	Vesicle transport protein SEC20 OS=Homo sapiens GN=BNIP1 PE=1 SV=3	66	18	95.2	94.6	120.3	175.0	149.1	66.3	47.1
Q12986	Transcriptional repressor NF-X1 OS=Homo sapiens GN=NFX1 PE=1 SV=2	43	44	59.7	53.1	51.9	75.3	140.3	153.8	182.1
Q12996	Cleavage stimulation factor subunit 3 OS=Homo sapiens GN=CSTF3 PE=1 SV=1	40	32	45.5	38.7	48.3	66.4	170.7	183.0	164.1
Q13011	Delta(3,5)-Delta(2,4)-dienoyl-CoA isomerase, mitochondrial OS=Homo sapiens GN=ECH1 PE=1 SV=2	67	20	222.9	166.7	130.8	78.0	41.2	13.7	7.9
Q13033	Striatin-3 OS=Homo sapiens GN=STRN3 PE=1 SV=3	36	29	111.2	93.7	128.0	182.9	134.9	62.1	47.8
Q13043	Serine/threonine-protein kinase 4 OS=Homo sapiens GN=STK4 PE=1 SV=2	55	28	122.0	121.7	113.0	121.1	82.9	77.7	74.1
Q13045	Protein flightless-1 homolog OS=Homo sapiens GN=FLII PE=1 SV=2	42	59	79.3	87.5	108.7	98.6	91.8	97.0	134.4
Q13057	Bifunctional coenzyme A synthase OS=Homo sapiens GN=COASY PE=1 SV=4	18	9	203.9	137.9	74.5	69.5	30.5	31.4	56.4
Q13085	Acetyl-CoA carboxylase 1 OS=Homo sapiens GN=ACACA PE=1 SV=2	25	52	92.1	123.2	115.7	107.2	74.7	88.5	119.3
Q13094	Lymphocyte cytosolic protein 2 OS=Homo sapiens GN=LCP2 PE=1 SV=1	45	25	76.4	123.5	125.0	134.1	109.0	105.0	99.9
Q13098	COP9 signalosome complex subunit 1 OS=Homo sapiens GN=GPS1 PE=1 SV=4	48	25	117.8	94.4	74.3	92.0	68.7	74.8	140.5
Q13107	Ubiquitin carboxyl-terminal hydrolase 4 OS=Homo sapiens GN=USP4 PE=1 SV=3	18	14	138.8	129.6	116.5	130.2	84.8	108.4	108.0
Q13111	Chromatin assembly factor 1 subunit A OS=Homo sapiens GN=CHAF1A PE=1 SV=2	22	21	221.1	100.1	94.6	90.9	91.2	73.3	76.9
Q13112	Chromatin assembly factor 1 subunit B OS=Homo sapiens GN=CHAF1B PE=1 SV=1	25	13	158.2	88.2	83.3	70.9	80.5	79.5	101.9
Q13123	Protein Red OS=Homo sapiens GN=IK PE=1 SV=3	61	40	70.8	60.3	57.7	68.3	110.6	153.9	171.7
Q13131	5'-AMP-activated protein kinase catalytic subunit alpha-1 OS=Homo sapiens GN=PRKAA1 PE=1 SV=4	41	24	111.8	111.3	131.5	128.4	96.2	68.7	72.1
Q13136	Liprin-alpha-1 OS=Homo sapiens GN=PPFIA1 PE=1 SV=1	45	55	73.2	89.9	121.6	133.0	122.2	82.4	109.2
Q13137	Calcium-binding and coiled-coil domain-containing protein 2 OS=Homo sapiens GN=CALCOCO2 PE=1 SV=1	44	23	93.3	102.5	112.9	133.7	155.5	84.5	76.5
Q13144	Translation initiation factor eIF-2B subunit epsilon OS=Homo sapiens GN=EIF2B5 PE=1 SV=3	22	13	82.3	104.4	100.0	96.9	91.4	125.5	108.6
Q13148	TAR DNA-binding protein 43 OS=Homo sapiens GN=TARDBP PE=1 SV=1	41	15	82.4	51.8	59.5	72.8	118.3	147.0	132.2
Q13151	Heterogeneous nuclear ribonucleoprotein A0 OS=Homo sapiens GN=HNRNPA0 PE=1 SV=1	65	21	32.3	30.0	45.8	56.8	132.6	243.9	169.6
Q13153	Serine/threonine-protein kinase PAK 1 OS=Homo sapiens GN=PAK1 PE=1 SV=2	56	31	96.7	101.9	107.6	111.5	94.2	84.1	84.4
Q13155	Aminoacyl tRNA synthase complex-interacting multifunctional protein 2 OS=Homo sapiens GN=AIMP2 PE=1 SV=2	43	15	66.2	56.7	72.0	79.3	103.7	139.9	209.6
Q13158	FAS-associated death domain protein OS=Homo sapiens GN=FADD PE=1 SV=1	35	6	112.0	122.1	111.6	127.8	81.1	92.7	83.2
Q13162	Peroxiredoxin-4 OS=Homo sapiens GN=PRDX4 PE=1 SV=1	68	17	73.5	79.3	131.2	191.5	142.1	85.9	27.2
Q13177	Serine/threonine-protein kinase PAK 2 OS=Homo sapiens GN=PAK2 PE=1 SV=3	67	40	97.8	103.0	115.5	107.5	88.8	93.6	85.2
Q13185	Chromobox protein homolog 3 OS=Homo sapiens GN=CBX3 PE=1 SV=4	55	15	111.1	98.7	94.0	92.9	88.3	74.6	105.9
Q13190	Syntaxin-5 OS=Homo sapiens GN=STX5 PE=1 SV=2	57	18	89.0	98.1	129.4	162.6	136.0	79.2	52.9
Q13200	26S proteasome non-ATPase regulatory subunit 2 OS=Homo sapiens GN=PSMD2 PE=1 SV=3	54	46	93.3	103.6	85.5	86.7	66.0	86.1	129.1
Q13206	Probable ATP-dependent RNA helicase DDX10 OS=Homo sapiens GN=DDX10 PE=1 SV=2	40	31	82.7	51.7	53.6	63.6	98.0	136.5	209.1
Q13217	DnaJ homolog subfamily C member 3 OS=Homo sapiens GN=DNAJC3 PE=1 SV=1	62	37	84.4	101.3	140.8	161.1	157.9	55.2	25.8
Q13239	Src-like-adapter OS=Homo sapiens GN=SLA PE=1 SV=3	42	10	99.3	92.9	121.5	123.1	103.8	72.5	72.7
Q13242	Serine/arginine-rich splicing factor 9 OS=Homo sapiens GN=SRSF9 PE=1 SV=1	71	25	33.9	35.2	36.5	49.7	128.5	199.7	204.4
Q13243	Serine/arginine-rich splicing factor 5 OS=Homo sapiens GN=SRSF5 PE=1 SV=1	51	18	35.0	44.7	47.5	60.1	130.9	175.7	183.9
Q13247	Serine/arginine-rich splicing factor 6 OS=Homo sapiens GN=SRSF6 PE=1 SV=2	50	26	27.9	39.3	45.9	61.2	118.3	187.4	213.6
Q13257	Mitotic spindle assembly checkpoint protein MAD2A OS=Homo sapiens GN=MAD2L1 PE=1 SV=1	27	9	127.9	98.8	83.1	100.7	63.5	66.5	99.8
Q13263	Transcription intermediary factor 1-beta OS=Homo sapiens GN=TRIM28 PE=1 SV=5	69	52	86.0	84.5	78.7	88.1	85.9	120.9	131.6
Q13277	Syntaxin-3 OS=Homo sapiens GN=STX3 PE=1 SV=3	39	13	59.0	76.8	120.2	168.9	129.9	74.0	75.8
Q13283	Ras GTPase-activating protein-binding protein 1 OS=Homo sapiens GN=G3BP1 PE=1 SV=1	58	32	31.6	35.4	54.6	75.7	178.1	248.2	151.1
Q13287	N-myc-interactor OS=Homo sapiens GN=NMI PE=1 SV=2	75	22	76.7	93.2	117.7	151.7	117.4	88.7	83.7
Q13303	Voltage-gated potassium channel subunit beta-2 OS=Homo sapiens GN=KCNAB2 PE=1 SV=2	71	29	76.9	116.8	132.2	94.5	98.2	116.6	93.9
Q13308	Inactive tyrosine-protein kinase 7 OS=Homo sapiens GN=PTK7 PE=1 SV=2	46	49	88.1	108.7	169.0	199.7	146.1	50.6	30.9
Q13309	S-phase kinase-associated protein 2 OS=Homo sapiens GN=SKP2 PE=1 SV=2	19	8	129.1	118.0	107.6	108.5	77.6	110.5	116.2
Q13310	Polyadenylate-binding protein 4 OS=Homo sapiens GN=PABPC4 PE=1 SV=1	70	55	45.3	41.7	49.8	63.6	124.2	221.1	161.9
Q13332	Receptor-type tyrosine-protein phosphatase S OS=Homo sapiens GN=PTPRS PE=1 SV=3	27	38	58.3	120.3	165.7	162.6	158.3	88.4	82.7
Q13347	Eukaryotic translation initiation factor 3 subunit I OS=Homo sapiens GN=EIF3I PE=1 SV=1	73	22	67.8	71.6	88.1	89.2	99.4	147.8	129.6
Q13356	Peptidyl-prolyl cis-trans isomerase-like 2 OS=Homo sapiens GN=PPIL2 PE=1 SV=1	46	27	70.3	64.9	68.4	70.4	127.8	145.6	188.2
Q13363	C-terminal-binding protein 1 OS=Homo sapiens GN=CTBP1 PE=1 SV=2	34	16	129.7	97.7	83.7	97.2	72.7	85.2	91.6
Q13370	cGMP-inhibited 3',5'-cyclic phosphodiesterase B OS=Homo sapiens GN=PDE3B PE=1 SV=2	26	23	68.5	101.2	137.8	176.4	173.5	82.7	57.1
Q13395	Probable methyltransferase TARBP1 OS=Homo sapiens GN=TARBP1 PE=1 SV=1	17	22	119.8	142.4	101.0	140.5	94.6	121.7	149.2
Q13409	Cytoplasmic dynein 1 intermediate chain 2 OS=Homo sapiens GN=DYNC1I2 PE=1 SV=3	39	23	109.2	103.0	90.7	98.8	80.4	60.8	93.5
Q13416	Origin recognition complex subunit 2 OS=Homo sapiens GN=ORC2 PE=1 SV=2	22	13	113.9	90.7	85.4	75.7	73.3	77.7	111.6
Q13418	Integrin-linked protein kinase OS=Homo sapiens GN=ILK PE=1 SV=2	41	22	135.8	104.8	120.7	113.8	122.9	64.9	55.0
Q13422	DNA-binding protein Ikaros OS=Homo sapiens GN=IKZF1 PE=1 SV=1	45	20	156.2	129.0	135.6	105.1	66.8	47.9	44.0
Q13423	NAD(P) transhydrogenase, mitochondrial OS=Homo sapiens GN=NNT PE=1 SV=3	46	61	250.3	206.0	107.6	38.1	9.8	7.1	6.8
Q13425	Beta-2-syntrophin OS=Homo sapiens GN=SNTB2 PE=1 SV=1	45	23	76.2	132.8	199.8	180.8	120.1	45.8	35.3
Q13426	DNA repair protein XRCC4 OS=Homo sapiens GN=XRCC4 PE=1 SV=2	44	20	118.2	101.2	108.6	108.9	88.3	79.6	81.8
Q13427	Peptidyl-prolyl cis-trans isomerase G OS=Homo sapiens GN=PPIG PE=1 SV=2	30	32	29.3	31.9	37.6	51.6	143.0	160.2	223.9
Q13428	Treacle protein OS=Homo sapiens GN=TCOF1 PE=1 SV=3	56	111	115.0	89.8	94.5	94.7	106.6	91.7	91.5
Q13435	Splicing factor 3B subunit 2 OS=Homo sapiens GN=SF3B2 PE=1 SV=2	55	65	38.3	46.3	45.0	57.4	118.8	168.1	216.8
Q13438	Protein OS-9 OS=Homo sapiens GN=OS9 PE=1 SV=1	41	31	71.8	89.8	153.9	177.9	191.0	71.7	30.8
Q13439	Golgin subfamily A member 4 OS=Homo sapiens GN=GOLGA4 PE=1 SV=1	30	70	132.1	109.2	94.6	124.3	71.2	96.1	114.5
Q13442	28 kDa heat- and acid-stable phosphoprotein OS=Homo sapiens GN=PDAP1 PE=1 SV=1	77	30	38.8	52.0	57.2	63.7	98.8	132.9	224.5
Q13449	Limbic system-associated membrane protein OS=Homo sapiens GN=LSAMP PE=1 SV=2	47	16	78.2	75.2	130.1	174.1	138.3	72.5	52.6
Q13451	Peptidyl-prolyl cis-trans isomerase FKBP5 OS=Homo sapiens GN=FKBP5 PE=1 SV=2	53	28	116.3	125.5	88.1	116.0	77.5	75.2	96.5
Q13459	Unconventional myosin-IXb OS=Homo sapiens GN=MYO9B PE=1 SV=3	29	60	51.7	55.8	58.8	65.7	85.3	145.2	263.7
Q13464	Rho-associated protein kinase 1 OS=Homo sapiens GN=ROCK1 PE=1 SV=1	53	81	112.4	108.0	98.4	119.7	84.2	67.8	92.6
Q13472	DNA topoisomerase 3-alpha OS=Homo sapiens GN=TOP3A PE=1 SV=1	23	19	226.7	137.7	82.2	58.0	61.4	68.8	82.7
Q13492	Phosphatidylinositol-binding clathrin assembly protein OS=Homo sapiens GN=PICALM PE=1 SV=2	32	20	98.1	98.8	146.3	148.6	91.6	47.7	47.2
Q13496	Myotubularin OS=Homo sapiens GN=MTM1 PE=1 SV=2	22	14	79.4	104.8	136.8	137.2	122.9	99.2	88.6
Q13501	Sequestosome-1 OS=Homo sapiens GN=SQSTM1 PE=1 SV=1	44	10	124.2	80.0	69.6	91.6	60.9	56.6	90.0
Q13505	Metaxin-1 OS=Homo sapiens GN=MTX1 PE=1 SV=2	32	16	235.6	220.8	125.3	47.8	9.5	6.2	5.5
Q13510	Acid ceramidase OS=Homo sapiens GN=ASAH1 PE=1 SV=5	31	13	55.1	104.8	193.8	283.1	160.5	43.2	14.4
Q13523	Serine/threonine-protein kinase PRP4 homolog OS=Homo sapiens GN=PRPF4B PE=1 SV=3	43	52	31.2	32.5	36.0	59.7	147.3	222.1	210.1
Q13526	Peptidyl-prolyl cis-trans isomerase NIMA-interacting 1 OS=Homo sapiens GN=PIN1 PE=1 SV=1	71	10	71.4	83.5	99.9	101.6	116.9	118.1	114.1
Q13535	Serine/threonine-protein kinase ATR OS=Homo sapiens GN=ATR PE=1 SV=3	15	35	92.6	92.3	104.6	101.7	116.4	158.2	134.9
Q13547	Histone deacetylase 1 OS=Homo sapiens GN=HDAC1 PE=1 SV=1	55	25	128.9	99.9	89.2	89.9	67.3	99.7	108.7
Q13555	Calcium/calmodulin-dependent protein kinase type II subunit gamma OS=Homo sapiens GN=CAMK2G PE=1 SV=3	32	17	128.2	100.5	85.5	95.4	100.3	130.2	77.9
Q13561	Dynactin subunit 2 OS=Homo sapiens GN=DCTN2 PE=1 SV=4	71	38	109.3	109.0	107.6	121.4	88.2	70.7	89.2
Q13564	NEDD8-activating enzyme E1 regulatory subunit OS=Homo sapiens GN=NAE1 PE=1 SV=1	35	20	114.7	107.5	90.4	106.1	70.6	79.5	101.8
Q13573	SNW domain-containing protein 1 OS=Homo sapiens GN=SNW1 PE=1 SV=1	58	35	50.7	55.0	55.0	61.6	114.4	145.3	199.5
Q13574	Diacylglycerol kinase zeta OS=Homo sapiens GN=DGKZ PE=1 SV=3	30	28	130.8	104.3	98.9	117.3	107.1	89.7	140.3
Q13576	Ras GTPase-activating-like protein IQGAP2 OS=Homo sapiens GN=IQGAP2 PE=1 SV=4	55	102	85.1	126.1	152.9	142.4	102.1	54.7	63.5
Q13586	Stromal interaction molecule 1 OS=Homo sapiens GN=STIM1 PE=1 SV=3	55	44	62.6	90.7	153.8	177.8	167.0	84.4	40.9
Q13588	GRB2-related adapter protein OS=Homo sapiens GN=GRAP PE=1 SV=1	52	9	82.5	102.3	128.4	149.5	113.1	87.0	71.6
Q13595	Transformer-2 protein homolog alpha OS=Homo sapiens GN=TRA2A PE=1 SV=1	56	17	31.5	33.8	44.2	56.7	135.8	220.0	192.0
Q13596	Sorting nexin-1 OS=Homo sapiens GN=SNX1 PE=1 SV=3	44	23	137.5	105.1	87.5	111.0	63.8	52.1	77.1
Q13601	KRR1 small subunit processome component homolog OS=Homo sapiens GN=KRR1 PE=1 SV=4	42	22	47.3	40.3	34.9	49.9	125.8	185.0	221.6
Q13608	Peroxisome assembly factor 2 OS=Homo sapiens GN=PEX6 PE=1 SV=2	32	23	69.9	110.3	187.8	200.4	113.9	31.4	15.4
Q13610	Periodic tryptophan protein 1 homolog OS=Homo sapiens GN=PWP1 PE=1 SV=1	27	15	61.8	56.5	68.7	94.6	121.6	136.8	146.4
Q13613	Myotubularin-related protein 1 OS=Homo sapiens GN=MTMR1 PE=1 SV=4	30	18	84.2	80.6	86.3	105.2	107.7	80.4	121.1
Q13616	Cullin-1 OS=Homo sapiens GN=CUL1 PE=1 SV=2	42	38	73.7	77.0	78.3	83.9	91.3	123.3	144.4
Q13617	Cullin-2 OS=Homo sapiens GN=CUL2 PE=1 SV=2	47	35	84.5	106.9	94.4	100.7	79.7	106.8	126.1
Q13618	Cullin-3 OS=Homo sapiens GN=CUL3 PE=1 SV=2	57	50	71.5	78.6	95.2	105.1	109.5	118.2	127.8
Q13619	Cullin-4A OS=Homo sapiens GN=CUL4A PE=1 SV=3	37	33	91.1	103.5	82.0	99.8	70.6	103.7	138.6
Q13620	Cullin-4B OS=Homo sapiens GN=CUL4B PE=1 SV=4	36	34	116.7	98.3	79.6	85.4	76.5	99.7	131.2
Q13625	Apoptosis-stimulating of p53 protein 2 OS=Homo sapiens GN=TP53BP2 PE=1 SV=2	26	26	92.3	87.0	97.9	117.4	92.7	84.4	140.0
Q13627	Dual specificity tyrosine-phosphorylation-regulated kinase 1A OS=Homo sapiens GN=DYRK1A PE=1 SV=2	30	20	82.2	106.3	112.6	120.5	84.0	99.3	113.6
Q13630	GDP-L-fucose synthase OS=Homo sapiens GN=TSTA3 PE=1 SV=1	27	9	110.7	105.0	93.4	96.6	63.7	82.1	78.9
Q13642	Four and a half LIM domains protein 1 OS=Homo sapiens GN=FHL1 PE=1 SV=4	33	11	137.0	81.7	74.8	113.0	85.7	70.6	78.6
Q13685	Angio-associated migratory cell protein OS=Homo sapiens GN=AAMP PE=1 SV=2	20	8	94.7	86.6	86.7	107.1	62.2	112.5	92.9
Q13724	Mannosyl-oligosaccharide glucosidase OS=Homo sapiens GN=MOGS PE=1 SV=5	38	30	77.2	94.4	146.5	179.9	158.5	59.6	26.2
Q13740	CD166 antigen OS=Homo sapiens GN=ALCAM PE=1 SV=2	49	30	66.3	104.2	209.1	193.6	143.8	61.8	34.4
Q13765	Nascent polypeptide-associated complex subunit alpha OS=Homo sapiens GN=NACA PE=1 SV=1	39	9	57.1	60.7	108.0	97.7	135.0	201.6	95.9
Q13769	THO complex subunit 5 homolog OS=Homo sapiens GN=THOC5 PE=1 SV=2	41	36	42.5	40.9	49.9	62.8	159.1	206.8	166.4
Q13795	ADP-ribosylation factor-related protein 1 OS=Homo sapiens GN=ARFRP1 PE=1 SV=1	36	7	79.7	94.4	129.9	150.3	138.6	58.6	60.1
Q13813	Spectrin alpha chain, non-erythrocytic 1 OS=Homo sapiens GN=SPTAN1 PE=1 SV=3	80	261	64.1	148.6	208.9	130.0	104.4	51.2	54.3
Q13823	Nucleolar GTP-binding protein 2 OS=Homo sapiens GN=GNL2 PE=1 SV=1	39	36	35.8	42.0	44.3	48.6	98.3	159.9	270.7
Q13838	Spliceosome RNA helicase DDX39B OS=Homo sapiens GN=DDX39B PE=1 SV=1	50	28	54.2	66.6	76.9	84.8	133.3	195.3	132.5
Q13867	Bleomycin hydrolase OS=Homo sapiens GN=BLMH PE=1 SV=1	35	21	94.3	104.9	79.4	109.0	63.0	85.8	138.3
Q13868	Exosome complex component RRP4 OS=Homo sapiens GN=EXOSC2 PE=1 SV=2	44	12	65.1	64.6	60.9	57.8	106.6	144.2	216.5
Q13884	Beta-1-syntrophin OS=Homo sapiens GN=SNTB1 PE=1 SV=3	40	25	84.4	121.8	183.0	182.8	114.9	38.1	29.3
Q13889	General transcription factor IIH subunit 3 OS=Homo sapiens GN=GTF2H3 PE=1 SV=2	26	8	66.5	89.3	96.3	97.6	136.7	163.4	172.6
Q13895	Bystin OS=Homo sapiens GN=BYSL PE=1 SV=3	60	30	56.7	60.8	58.2	66.1	75.6	125.7	221.1
Q13907	Isopentenyl-diphosphate Delta-isomerase 1 OS=Homo sapiens GN=IDI1 PE=1 SV=2	25	6	150.1	153.5	104.4	85.7	57.9	61.5	65.6
Q13948	Protein CASP OS=Homo sapiens GN=CUX1 PE=1 SV=2	60	50	73.3	116.5	164.7	215.3	125.1	70.5	57.5
Q13951	Core-binding factor subunit beta OS=Homo sapiens GN=CBFB PE=1 SV=2	55	16	118.9	109.9	98.1	84.1	75.4	60.7	76.1
Q14004	Cyclin-dependent kinase 13 OS=Homo sapiens GN=CDK13 PE=1 SV=2	36	54	39.3	45.9	50.6	73.0	144.0	160.5	180.6
Q14005	Pro-interleukin-16 OS=Homo sapiens GN=IL16 PE=1 SV=4	20	23	89.0	91.1	113.1	116.9	84.9	83.2	88.8
Q14008	Cytoskeleton-associated protein 5 OS=Homo sapiens GN=CKAP5 PE=1 SV=3	59	132	104.0	91.9	93.6	92.7	104.9	105.3	97.6
Q14011	Cold-inducible RNA-binding protein OS=Homo sapiens GN=CIRBP PE=1 SV=1	57	12	40.9	57.9	59.0	57.7	156.1	214.6	160.1
Q14019	Coactosin-like protein OS=Homo sapiens GN=COTL1 PE=1 SV=3	66	17	130.6	115.7	93.6	137.1	67.5	78.7	81.4
Q14103	Heterogeneous nuclear ribonucleoprotein D0 OS=Homo sapiens GN=HNRNPD PE=1 SV=1	55	37	32.1	31.6	37.3	54.6	139.4	210.7	188.6
Q14114	Low-density lipoprotein receptor-related protein 8 OS=Homo sapiens GN=LRP8 PE=1 SV=4	25	24	52.7	71.4	104.8	154.6	159.3	106.9	106.1
Q14118	Dystroglycan OS=Homo sapiens GN=DAG1 PE=1 SV=2	22	17	98.5	107.8	141.0	166.5	106.3	70.3	68.6
Q14126	Desmoglein-2 OS=Homo sapiens GN=DSG2 PE=1 SV=2	46	37	75.2	104.6	161.4	198.1	148.9	53.8	37.8
Q14137	Ribosome biogenesis protein BOP1 OS=Homo sapiens GN=BOP1 PE=1 SV=2	31	24	90.2	64.4	65.7	67.5	88.0	117.4	160.4
Q14139	Ubiquitin conjugation factor E4 A OS=Homo sapiens GN=UBE4A PE=1 SV=2	24	27	109.7	114.0	131.1	158.6	127.4	72.5	67.8
Q14141	Septin-6 OS=Homo sapiens GN=SEPT6 PE=1 SV=4	63	41	93.0	110.5	147.5	173.6	110.1	50.0	46.7
Q14145	Kelch-like ECH-associated protein 1 OS=Homo sapiens GN=KEAP1 PE=1 SV=2	24	14	109.9	113.9	115.0	125.1	80.5	96.6	107.0
Q14151	Scaffold attachment factor B2 OS=Homo sapiens GN=SAFB2 PE=1 SV=1	38	46	52.6	42.2	39.4	49.6	115.0	155.4	258.5
Q14152	Eukaryotic translation initiation factor 3 subunit A OS=Homo sapiens GN=EIF3A PE=1 SV=1	59	108	64.7	76.7	69.6	80.3	116.1	132.3	153.8
Q14155	Rho guanine nucleotide exchange factor 7 OS=Homo sapiens GN=ARHGEF7 PE=1 SV=2	34	29	81.4	95.7	105.4	108.0	110.3	86.8	112.4
Q14156	Protein EFR3 homolog A OS=Homo sapiens GN=EFR3A PE=1 SV=2	29	22	71.9	105.8	167.1	190.2	153.6	72.9	55.2
Q14157	Ubiquitin-associated protein 2-like OS=Homo sapiens GN=UBAP2L PE=1 SV=2	45	47	39.3	35.8	42.5	69.6	180.5	193.0	146.1
Q14160	Protein scribble homolog OS=Homo sapiens GN=SCRIB PE=1 SV=4	41	60	74.2	106.0	173.0	197.2	128.4	53.5	35.3
Q14161	ARF GTPase-activating protein GIT2 OS=Homo sapiens GN=GIT2 PE=1 SV=2	55	39	90.2	87.1	101.4	121.9	96.1	80.6	99.8
Q14165	Malectin OS=Homo sapiens GN=MLEC PE=1 SV=1	59	21	63.1	109.8	146.0	190.5	159.4	75.1	29.5
Q14166	Tubulin--tyrosine ligase-like protein 12 OS=Homo sapiens GN=TTLL12 PE=1 SV=2	42	28	102.6	117.2	109.5	102.1	81.3	96.2	88.2
Q14168	MAGUK p55 subfamily member 2 OS=Homo sapiens GN=MPP2 PE=1 SV=3	40	23	91.2	127.5	189.8	207.1	117.3	47.2	36.0
Q14181	DNA polymerase alpha subunit B OS=Homo sapiens GN=POLA2 PE=1 SV=2	19	11	111.0	98.2	91.5	107.8	76.5	83.8	109.3
Q14191	Werner syndrome ATP-dependent helicase OS=Homo sapiens GN=WRN PE=1 SV=2	27	37	104.1	99.6	100.0	104.5	109.7	97.8	122.7
Q14192	Four and a half LIM domains protein 2 OS=Homo sapiens GN=FHL2 PE=1 SV=3	44	12	87.7	138.8	130.9	158.1	142.2	104.0	146.6
Q14203	Dynactin subunit 1 OS=Homo sapiens GN=DCTN1 PE=1 SV=3	57	79	121.4	109.3	99.1	113.2	78.9	69.0	87.0
Q14204	Cytoplasmic dynein 1 heavy chain 1 OS=Homo sapiens GN=DYNC1H1 PE=1 SV=5	54	275	110.7	113.4	112.3	107.4	84.4	71.1	96.0
Q14232	Translation initiation factor eIF-2B subunit alpha OS=Homo sapiens GN=EIF2B1 PE=1 SV=1	49	14	71.5	94.6	122.0	127.4	118.8	80.6	70.9
Q14240	Eukaryotic initiation factor 4A-II OS=Homo sapiens GN=EIF4A2 PE=1 SV=2	69	30	63.7	82.1	88.9	100.6	110.1	168.3	113.0
Q14241	Transcription elongation factor B polypeptide 3 OS=Homo sapiens GN=TCEB3 PE=1 SV=2	49	50	53.1	50.7	55.3	73.0	112.3	143.3	198.4
Q14247	Src substrate cortactin OS=Homo sapiens GN=CTTN PE=1 SV=2	60	37	106.7	119.2	116.6	117.9	67.2	58.5	66.4
Q14254	Flotillin-2 OS=Homo sapiens GN=FLOT2 PE=1 SV=2	71	36	75.0	118.9	178.5	217.6	119.8	42.7	26.6
Q14257	Reticulocalbin-2 OS=Homo sapiens GN=RCN2 PE=1 SV=1	60	20	57.8	97.6	159.9	202.6	176.9	62.0	25.9
Q14258	E3 ubiquitin/ISG15 ligase TRIM25 OS=Homo sapiens GN=TRIM25 PE=1 SV=2	47	32	46.9	45.2	57.8	72.6	130.3	199.2	166.4
Q14289	Protein-tyrosine kinase 2-beta OS=Homo sapiens GN=PTK2B PE=1 SV=2	29	26	120.0	99.9	104.6	116.2	84.4	71.0	92.3
Q14318	Peptidyl-prolyl cis-trans isomerase FKBP8 OS=Homo sapiens GN=FKBP8 PE=1 SV=2	57	23	110.6	127.1	130.1	144.0	117.4	54.2	32.8
Q14320	Protein FAM50A OS=Homo sapiens GN=FAM50A PE=1 SV=2	35	16	75.3	74.8	71.0	110.5	91.1	124.4	131.8
Q14331	Protein FRG1 OS=Homo sapiens GN=FRG1 PE=1 SV=1	51	17	69.3	55.4	54.1	88.5	118.6	137.7	157.2
Q14344	Guanine nucleotide-binding protein subunit alpha-13 OS=Homo sapiens GN=GNA13 PE=1 SV=2	59	27	60.9	103.5	202.4	189.1	162.2	74.8	30.7
Q14353	Guanidinoacetate N-methyltransferase OS=Homo sapiens GN=GAMT PE=1 SV=1	39	8	115.3	110.2	117.7	103.7	129.9	143.8	104.8
Q14376	UDP-glucose 4-epimerase OS=Homo sapiens GN=GALE PE=1 SV=2	33	10	129.0	112.1	97.7	108.9	59.5	82.4	87.3
Q14444	Caprin-1 OS=Homo sapiens GN=CAPRIN1 PE=1 SV=2	39	34	26.9	34.8	45.7	86.0	163.3	217.9	168.0
Q14493	Histone RNA hairpin-binding protein OS=Homo sapiens GN=SLBP PE=1 SV=1	43	18	61.2	67.5	72.7	87.6	129.8	156.4	174.9
Q14498	RNA-binding protein 39 OS=Homo sapiens GN=RBM39 PE=1 SV=2	55	29	34.8	38.8	45.2	62.6	135.0	196.9	193.1
Q14517	Protocadherin Fat 1 OS=Homo sapiens GN=FAT1 PE=1 SV=2	17	71	82.8	97.7	141.3	205.4	146.6	75.0	51.4
Q14527	Helicase-like transcription factor OS=Homo sapiens GN=HLTF PE=1 SV=2	55	64	65.4	80.5	80.7	88.7	110.6	121.1	191.8
Q14534	Squalene monooxygenase OS=Homo sapiens GN=SQLE PE=1 SV=3	39	17	63.6	104.4	143.4	200.5	156.4	85.7	48.4
Q14554	Protein disulfide-isomerase A5 OS=Homo sapiens GN=PDIA5 PE=1 SV=1	46	32	61.3	87.3	187.3	166.7	166.1	105.1	31.2
Q14558	Phosphoribosyl pyrophosphate synthase-associated protein 1 OS=Homo sapiens GN=PRPSAP1 PE=1 SV=2	46	14	81.0	104.6	126.5	137.8	101.8	148.2	102.0
Q14562	ATP-dependent RNA helicase DHX8 OS=Homo sapiens GN=DHX8 PE=1 SV=1	39	48	27.4	30.6	46.2	51.5	143.6	218.4	209.0
Q14566	DNA replication licensing factor MCM6 OS=Homo sapiens GN=MCM6 PE=1 SV=1	55	61	106.7	105.0	91.3	94.1	70.3	89.7	103.4
Q14571	Inositol 1,4,5-trisphosphate receptor type 2 OS=Homo sapiens GN=ITPR2 PE=1 SV=2	34	100	73.1	102.9	148.1	170.6	150.1	64.1	38.4
Q14573	Inositol 1,4,5-trisphosphate receptor type 3 OS=Homo sapiens GN=ITPR3 PE=1 SV=2	28	68	88.2	110.0	160.5	184.5	154.8	66.5	40.6
Q14642	Type I inositol 1,4,5-trisphosphate 5-phosphatase OS=Homo sapiens GN=INPP5A PE=1 SV=1	20	10	93.3	140.7	162.5	223.9	158.3	60.4	43.1
Q14643	Inositol 1,4,5-trisphosphate receptor type 1 OS=Homo sapiens GN=ITPR1 PE=1 SV=3	30	76	76.4	97.8	134.2	167.5	144.6	65.1	51.3
Q14644	Ras GTPase-activating protein 3 OS=Homo sapiens GN=RASA3 PE=1 SV=3	53	44	76.7	102.1	169.7	194.7	156.0	57.6	34.9
Q14651	Plastin-1 OS=Homo sapiens GN=PLS1 PE=1 SV=2	37	21	97.9	113.2	115.2	106.8	87.7	107.6	94.8
Q14669	E3 ubiquitin-protein ligase TRIP12 OS=Homo sapiens GN=TRIP12 PE=1 SV=1	31	52	101.9	86.6	92.7	96.0	96.8	95.8	131.7
Q14671	Pumilio homolog 1 OS=Homo sapiens GN=PUM1 PE=1 SV=3	36	40	40.5	41.1	45.9	64.0	117.7	170.6	199.3
Q14676	Mediator of DNA damage checkpoint protein 1 OS=Homo sapiens GN=MDC1 PE=1 SV=3	36	49	188.2	95.5	92.4	77.7	74.5	62.6	84.0
Q14677	Clathrin interactor 1 OS=Homo sapiens GN=CLINT1 PE=1 SV=1	44	36	50.0	53.2	61.8	82.6	109.4	143.5	180.1
Q14680	Maternal embryonic leucine zipper kinase OS=Homo sapiens GN=MELK PE=1 SV=3	30	18	82.0	105.2	116.3	112.7	121.0	103.1	101.8
Q14683	Structural maintenance of chromosomes protein 1A OS=Homo sapiens GN=SMC1A PE=1 SV=2	60	92	138.1	92.9	87.6	85.1	84.4	91.9	91.7
Q14684	Ribosomal RNA processing protein 1 homolog B OS=Homo sapiens GN=RRP1B PE=1 SV=3	56	41	53.9	37.7	45.0	60.8	135.2	188.2	186.2
Q14687	Genetic suppressor element 1 OS=Homo sapiens GN=GSE1 PE=1 SV=3	30	30	69.0	77.9	84.4	84.1	91.4	119.9	185.0
Q14690	Protein RRP5 homolog OS=Homo sapiens GN=PDCD11 PE=1 SV=3	27	50	115.4	60.1	54.8	50.9	87.5	117.9	156.7
Q14691	DNA replication complex GINS protein PSF1 OS=Homo sapiens GN=GINS1 PE=1 SV=1	50	11	126.9	107.9	102.4	107.3	77.4	92.0	106.9
Q14692	Ribosome biogenesis protein BMS1 homolog OS=Homo sapiens GN=BMS1 PE=1 SV=1	25	33	57.6	46.9	50.7	57.5	113.3	138.4	207.4
Q14694	Ubiquitin carboxyl-terminal hydrolase 10 OS=Homo sapiens GN=USP10 PE=1 SV=2	64	41	40.0	42.0	50.4	77.8	167.2	195.3	158.6
Q14696	LDLR chaperone MESD OS=Homo sapiens GN=MESDC2 PE=1 SV=2	57	16	81.3	92.2	140.5	210.1	165.0	53.6	28.0
Q14697	Neutral alpha-glucosidase AB OS=Homo sapiens GN=GANAB PE=1 SV=3	55	52	67.7	106.4	158.1	186.3	169.3	73.9	29.9
Q14699	Raftlin OS=Homo sapiens GN=RFTN1 PE=1 SV=4	55	36	62.2	96.2	199.3	174.4	149.7	59.2	26.5
Q14738	Serine/threonine-protein phosphatase 2A 56 kDa regulatory subunit delta isoform OS=Homo sapiens GN=PPP2R5D PE=1 SV=1	39	30	116.9	109.8	108.6	127.3	85.2	91.5	102.1
Q14739	Lamin-B receptor OS=Homo sapiens GN=LBR PE=1 SV=2	28	26	116.1	97.0	111.9	146.1	120.1	45.8	30.7
Q14746	Conserved oligomeric Golgi complex subunit 2 OS=Homo sapiens GN=COG2 PE=1 SV=1	29	21	142.9	119.5	113.1	152.7	114.8	116.6	135.8
Q14761	Protein tyrosine phosphatase receptor type C-associated protein OS=Homo sapiens GN=PTPRCAP PE=1 SV=1	25	5	70.0	102.7	152.8	178.3	150.2	69.5	32.7
Q14764	Major vault protein OS=Homo sapiens GN=MVP PE=1 SV=4	34	25	66.7	65.4	59.3	88.9	105.9	119.8	214.9
Q14789	Golgin subfamily B member 1 OS=Homo sapiens GN=GOLGB1 PE=1 SV=2	69	231	76.3	97.0	136.8	192.2	120.3	67.9	58.6
Q14790	Caspase-8 OS=Homo sapiens GN=CASP8 PE=1 SV=1	43	17	122.4	119.9	120.9	107.8	84.7	89.3	95.5
Q14807	Kinesin-like protein KIF22 OS=Homo sapiens GN=KIF22 PE=1 SV=5	35	20	141.1	87.0	78.6	87.8	60.8	61.0	78.1
Q14839	Chromodomain-helicase-DNA-binding protein 4 OS=Homo sapiens GN=CHD4 PE=1 SV=2	39	73	155.9	83.9	69.8	65.9	58.5	71.4	112.7
Q14847	LIM and SH3 domain protein 1 OS=Homo sapiens GN=LASP1 PE=1 SV=2	61	20	71.7	109.4	116.9	133.9	112.5	76.8	67.4
Q14849	StAR-related lipid transfer protein 3 OS=Homo sapiens GN=STARD3 PE=1 SV=2	19	9	53.6	78.6	122.8	192.5	147.6	69.8	59.5
Q14966	Zinc finger protein 638 OS=Homo sapiens GN=ZNF638 PE=1 SV=2	38	72	62.0	48.2	50.4	62.8	121.1	160.9	183.5
Q14974	Importin subunit beta-1 OS=Homo sapiens GN=KPNB1 PE=1 SV=2	41	37	104.8	101.7	91.5	97.8	81.1	87.1	108.9
Q14978	Nucleolar and coiled-body phosphoprotein 1 OS=Homo sapiens GN=NOLC1 PE=1 SV=2	72	61	110.5	63.6	58.1	63.4	98.0	107.4	147.0
Q14980	Nuclear mitotic apparatus protein 1 OS=Homo sapiens GN=NUMA1 PE=1 SV=2	62	134	202.0	88.5	76.1	82.4	60.0	47.2	72.9
Q14997	Proteasome activator complex subunit 4 OS=Homo sapiens GN=PSME4 PE=1 SV=2	11	19	87.1	85.7	64.1	83.1	59.3	83.1	173.6
Q14BN4	Sarcolemmal membrane-associated protein OS=Homo sapiens GN=SLMAP PE=1 SV=1	57	52	83.2	101.9	129.4	171.0	150.2	73.5	44.5
Q14C86	GTPase-activating protein and VPS9 domain-containing protein 1 OS=Homo sapiens GN=GAPVD1 PE=1 SV=2	30	36	129.2	104.2	98.9	110.8	80.7	83.7	100.2
Q14CB8	Rho GTPase-activating protein 19 OS=Homo sapiens GN=ARHGAP19 PE=1 SV=1	45	22	102.8	93.4	90.7	89.4	108.7	118.0	116.8
Q14CX7	N-alpha-acetyltransferase 25, NatB auxiliary subunit OS=Homo sapiens GN=NAA25 PE=1 SV=1	35	29	53.2	57.7	80.7	84.2	156.5	221.7	149.4
Q15003	Condensin complex subunit 2 OS=Homo sapiens GN=NCAPH PE=1 SV=3	46	38	79.0	80.0	68.1	77.0	66.2	82.8	170.7
Q15004	PCNA-associated factor OS=Homo sapiens GN=KIAA0101 PE=1 SV=1	80	11	73.7	91.0	105.0	78.8	97.3	144.1	156.6
Q15005	Signal peptidase complex subunit 2 OS=Homo sapiens GN=SPCS2 PE=1 SV=3	61	22	94.4	99.2	139.1	170.8	158.5	86.1	29.5
Q15006	ER membrane protein complex subunit 2 OS=Homo sapiens GN=EMC2 PE=1 SV=1	47	15	112.1	93.7	127.1	155.0	136.0	54.3	26.9
Q15007	Pre-mRNA-splicing regulator WTAP OS=Homo sapiens GN=WTAP PE=1 SV=2	57	25	56.7	41.1	34.3	61.4	101.8	126.8	197.5
Q15008	26S proteasome non-ATPase regulatory subunit 6 OS=Homo sapiens GN=PSMD6 PE=1 SV=1	49	28	93.0	105.7	88.1	90.0	75.4	96.9	127.9
Q15018	BRISC complex subunit Abro1 OS=Homo sapiens GN=FAM175B PE=1 SV=2	51	18	116.7	99.6	119.0	116.6	86.3	89.9	94.1
Q15019	Septin-2 OS=Homo sapiens GN=SEPT2 PE=1 SV=1	70	27	82.0	110.3	175.3	185.8	117.7	47.2	38.0
Q15020	Squamous cell carcinoma antigen recognized by T-cells 3 OS=Homo sapiens GN=SART3 PE=1 SV=1	46	48	86.8	78.9	73.7	81.0	79.1	106.0	166.5
Q15021	Condensin complex subunit 1 OS=Homo sapiens GN=NCAPD2 PE=1 SV=3	50	63	77.2	86.9	72.5	73.8	70.5	90.4	184.1
Q15022	Polycomb protein SUZ12 OS=Homo sapiens GN=SUZ12 PE=1 SV=3	28	16	146.7	87.2	79.0	86.2	49.0	54.6	79.1
Q15027	Arf-GAP with coiled-coil, ANK repeat and PH domain-containing protein 1 OS=Homo sapiens GN=ACAP1 PE=1 SV=1	64	41	96.4	84.7	110.5	99.9	106.2	115.8	88.1
Q15029	116 kDa U5 small nuclear ribonucleoprotein component OS=Homo sapiens GN=EFTUD2 PE=1 SV=1	74	65	46.3	43.8	53.3	62.6	128.1	193.8	174.5
Q15031	Probable leucine--tRNA ligase, mitochondrial OS=Homo sapiens GN=LARS2 PE=1 SV=2	47	40	261.1	210.0	86.2	25.4	3.5	3.8	2.0
Q15032	R3H domain-containing protein 1 OS=Homo sapiens GN=R3HDM1 PE=1 SV=3	21	21	64.2	65.0	68.7	91.6	117.5	140.1	159.6
Q15036	Sorting nexin-17 OS=Homo sapiens GN=SNX17 PE=1 SV=1	49	21	87.9	103.7	119.9	140.1	110.6	64.5	77.2
Q15041	ADP-ribosylation factor-like protein 6-interacting protein 1 OS=Homo sapiens GN=ARL6IP1 PE=1 SV=2	15	4	53.1	75.2	142.2	128.3	204.7	100.8	55.7
Q15042	Rab3 GTPase-activating protein catalytic subunit OS=Homo sapiens GN=RAB3GAP1 PE=1 SV=3	35	33	93.6	102.3	121.1	129.5	88.1	88.1	92.0
Q15043	Zinc transporter ZIP14 OS=Homo sapiens GN=SLC39A14 PE=1 SV=3	11	5	70.2	98.3	134.7	175.1	169.5	51.6	69.9
Q15046	Lysine--tRNA ligase OS=Homo sapiens GN=KARS PE=1 SV=3	55	45	68.3	78.2	70.5	73.2	73.3	107.1	177.7
Q15050	Ribosome biogenesis regulatory protein homolog OS=Homo sapiens GN=RRS1 PE=1 SV=2	47	24	58.7	32.5	32.6	37.8	105.8	141.3	227.8
Q15052	Rho guanine nucleotide exchange factor 6 OS=Homo sapiens GN=ARHGEF6 PE=1 SV=2	52	40	97.0	101.1	106.6	123.8	94.3	81.0	103.3
Q15054	DNA polymerase delta subunit 3 OS=Homo sapiens GN=POLD3 PE=1 SV=2	44	23	118.9	87.4	68.6	89.3	71.9	76.1	157.3
Q15056	Eukaryotic translation initiation factor 4H OS=Homo sapiens GN=EIF4H PE=1 SV=5	52	17	63.6	72.6	82.5	87.6	117.3	143.9	134.5
Q15057	Arf-GAP with coiled-coil, ANK repeat and PH domain-containing protein 2 OS=Homo sapiens GN=ACAP2 PE=1 SV=3	43	33	105.4	98.7	103.3	127.1	75.5	91.1	90.0
Q15058	Kinesin-like protein KIF14 OS=Homo sapiens GN=KIF14 PE=1 SV=1	49	74	97.8	115.2	115.2	86.3	83.2	95.9	97.0
Q15061	WD repeat-containing protein 43 OS=Homo sapiens GN=WDR43 PE=1 SV=3	26	17	94.1	61.4	69.6	62.3	118.4	141.0	153.0
Q15067	Peroxisomal acyl-coenzyme A oxidase 1 OS=Homo sapiens GN=ACOX1 PE=1 SV=3	63	36	76.2	114.9	192.5	215.3	139.1	35.6	15.0
Q15070	Mitochondrial inner membrane protein OXA1L OS=Homo sapiens GN=OXA1L PE=1 SV=3	19	9	223.2	254.3	130.3	42.8	8.9	4.8	3.2
Q15075	Early endosome antigen 1 OS=Homo sapiens GN=EEA1 PE=1 SV=2	40	55	148.4	98.9	79.4	124.6	56.9	58.7	79.9
Q15084	Protein disulfide-isomerase A6 OS=Homo sapiens GN=PDIA6 PE=1 SV=1	64	30	73.1	104.5	153.4	190.4	172.8	64.4	27.3
Q15102	Platelet-activating factor acetylhydrolase IB subunit gamma OS=Homo sapiens GN=PAFAH1B3 PE=1 SV=1	40	12	88.0	118.8	106.4	96.5	81.3	97.3	96.0
Q15120	[Pyruvate dehydrogenase (acetyl-transferring)] kinase isozyme 3, mitochondrial OS=Homo sapiens GN=PDK3 PE=1 SV=1	46	22	251.8	241.5	89.3	28.0	2.9	5.6	2.2
Q15126	Phosphomevalonate kinase OS=Homo sapiens GN=PMVK PE=1 SV=3	60	11	142.7	115.2	95.2	94.1	63.6	69.6	79.8
Q15149	Plectin OS=Homo sapiens GN=PLEC PE=1 SV=3	63	355	95.2	126.7	150.0	132.0	83.3	58.1	74.0
Q15154	Pericentriolar material 1 protein OS=Homo sapiens GN=PCM1 PE=1 SV=4	54	107	63.9	76.0	69.3	74.3	94.5	108.3	179.1
Q15181	Inorganic pyrophosphatase OS=Homo sapiens GN=PPA1 PE=1 SV=2	72	21	77.8	129.7	111.6	122.9	85.8	93.6	109.5
Q15185	Prostaglandin E synthase 3 OS=Homo sapiens GN=PTGES3 PE=1 SV=1	38	8	145.5	119.5	83.9	73.1	108.7	91.9	75.7
Q15233	Non-POU domain-containing octamer-binding protein OS=Homo sapiens GN=NONO PE=1 SV=4	77	58	36.2	39.0	45.8	60.0	143.1	217.2	186.5
Q15257	Serine/threonine-protein phosphatase 2A activator OS=Homo sapiens GN=PPP2R4 PE=1 SV=3	40	12	102.9	103.0	107.5	122.3	76.0	89.1	104.5
Q15262	Receptor-type tyrosine-protein phosphatase kappa OS=Homo sapiens GN=PTPRK PE=1 SV=2	28	30	83.0	114.1	180.0	194.3	143.4	59.7	42.0
Q15269	Periodic tryptophan protein 2 homolog OS=Homo sapiens GN=PWP2 PE=2 SV=2	38	33	79.7	53.5	47.4	63.7	113.3	144.4	167.4
[truncated: 2,174 more rows]
