# Supplementary material for: Comparative Analysis of T-Cell Spatial Proteomics and the Influence of HIV Expression
Source: Mol Cell Proteomics. 2022 Jan 8;21(3):100194. doi: 10.1016/j.mcpro.2022.100194 (PMC8956815; doi:10.1016/j.mcpro.2022.100194)
Supplement: WT1_IndA [file mmc14.csv]

UniProt Accession	Description	Coverage [%]	# Peptides	3K	5.4K	12.2K	24K	78.4K	110K	195.5K
A0AVT1	Ubiquitin-like modifier-activating enzyme 6 OS=Homo sapiens GN=UBA6 PE=1 SV=1	51	51	107.5	152.1	136.3	128.2	133.7	118.9	102.7
A0FGR8	Extended synaptotagmin-2 OS=Homo sapiens GN=ESYT2 PE=1 SV=1	59	62	58.0	81.7	135.5	153.7	118.7	57.4	27.8
A0JLT2	Mediator of RNA polymerase II transcription subunit 19 OS=Homo sapiens GN=MED19 PE=1 SV=2	35	4	50.0	54.3	72.6	111.7	180.6	283.5	247.3
A0PJZ3	Glucoside xylosyltransferase 2 OS=Homo sapiens GN=GXYLT2 PE=2 SV=2	22	9	21.9	40.3	54.8	58.0	42.7	32.0	26.0
A1L020	RNA-binding protein MEX3A OS=Homo sapiens GN=MEX3A PE=1 SV=1	43	13	55.3	70.6	90.5	116.7	159.3	237.3	270.3
A1L0T0	Acetolactate synthase-like protein OS=Homo sapiens GN=ILVBL PE=1 SV=2	56	26	101.3	128.2	176.0	219.9	172.8	94.6	43.0
A1X283	SH3 and PX domain-containing protein 2B OS=Homo sapiens GN=SH3PXD2B PE=1 SV=3	17	12	82.1	86.7	110.9	127.4	154.5	228.8	209.6
A2RRP1	Neuroblastoma-amplified sequence OS=Homo sapiens GN=NBAS PE=1 SV=2	46	99	65.3	113.5	142.9	214.2	186.2	90.3	47.3
A2RU67	Uncharacterized protein KIAA1467 OS=Homo sapiens GN=KIAA1467 PE=1 SV=1	17	11	47.5	89.7	118.1	175.2	168.3	149.4	121.1
A2VDJ0	Transmembrane protein 131-like OS=Homo sapiens GN=KIAA0922 PE=1 SV=2	25	38	74.7	123.8	172.4	244.2	202.3	93.7	39.1
A3KMH1	von Willebrand factor A domain-containing protein 8 OS=Homo sapiens GN=VWA8 PE=1 SV=2	54	100	175.2	120.5	64.5	40.6	25.5	15.3	11.4
A3KN83	Protein strawberry notch homolog 1 OS=Homo sapiens GN=SBNO1 PE=1 SV=1	29	29	135.9	123.9	153.0	121.2	115.7	164.3	186.0
A4D1E9	GTP-binding protein 10 OS=Homo sapiens GN=GTPBP10 PE=1 SV=1	49	16	196.8	117.2	51.2	20.0	10.7	11.4	10.2
A4D1P6	WD repeat-containing protein 91 OS=Homo sapiens GN=WDR91 PE=1 SV=2	28	16	91.8	120.4	134.9	125.4	122.5	92.3	120.1
A4D1U4	Protein LCHN OS=Homo sapiens GN=LCHN PE=2 SV=1	26	8	96.0	128.6	176.6	209.4	152.7	128.1	108.5
A5PLN9	Trafficking protein particle complex subunit 13 OS=Homo sapiens GN=TRAPPC13 PE=1 SV=2	26	10	111.5	142.6	168.0	168.6	135.1	143.9	130.4
A5YKK6	CCR4-NOT transcription complex subunit 1 OS=Homo sapiens GN=CNOT1 PE=1 SV=2	48	116	58.2	75.7	99.5	145.6	188.4	229.9	174.8
A6NC98	Coiled-coil domain-containing protein 88B OS=Homo sapiens GN=CCDC88B PE=1 SV=1	12	13	69.1	161.0	160.9	176.5	155.4	43.1	16.1
A6NDG6	Phosphoglycolate phosphatase OS=Homo sapiens GN=PGP PE=1 SV=1	50	13	94.5	102.8	123.1	116.4	100.8	128.5	79.2
A6NED2	RCC1 domain-containing protein 1 OS=Homo sapiens GN=RCCD1 PE=1 SV=1	39	10	125.1	144.5	158.8	141.0	127.5	169.2	133.8
A6NHR9	Structural maintenance of chromosomes flexible hinge domain-containing protein 1 OS=Homo sapiens GN=SMCHD1 PE=1 SV=2	36	68	76.2	80.1	88.2	105.3	166.6	217.7	231.1
A6NIH7	Protein unc-119 homolog B OS=Homo sapiens GN=UNC119B PE=1 SV=1	38	6	115.3	130.9	162.1	148.2	132.1	160.3	151.0
A6NJ78	Probable methyltransferase-like protein 15 OS=Homo sapiens GN=METTL15 PE=1 SV=1	51	14	183.8	132.4	48.8	23.2	16.3	11.6	10.8
A6QL63	Ankyrin repeat and BTB/POZ domain-containing protein BTBD11 OS=Homo sapiens GN=BTBD11 PE=2 SV=3	23	21	85.4	146.3	177.1	183.1	106.8	79.3	59.2
A8MVW0	Protein FAM171A2 OS=Homo sapiens GN=FAM171A2 PE=1 SV=1	41	24	60.0	129.6	180.0	228.1	138.0	68.9	39.9
B0I1T2	Unconventional myosin-Ig OS=Homo sapiens GN=MYO1G PE=1 SV=2	70	83	75.2	140.4	202.7	225.2	124.2	46.4	24.3
C9JLW8	Mapk-regulated corepressor-interacting protein 1 OS=Homo sapiens GN=FAM195B PE=1 SV=1	70	8	45.9	55.9	71.4	103.6	149.3	214.3	240.7
O00115	Deoxyribonuclease-2-alpha OS=Homo sapiens GN=DNASE2 PE=1 SV=2	21	9	60.8	123.8	194.5	314.8	191.4	76.8	37.8
O00116	Alkyldihydroxyacetonephosphate synthase, peroxisomal OS=Homo sapiens GN=AGPS PE=1 SV=1	71	51	83.6	133.2	195.7	256.2	178.0	58.7	23.0
O00139	Kinesin-like protein KIF2A OS=Homo sapiens GN=KIF2A PE=1 SV=3	53	37	94.5	93.5	101.4	108.1	133.3	200.3	248.3
O00148	ATP-dependent RNA helicase DDX39A OS=Homo sapiens GN=DDX39A PE=1 SV=2	59	27	113.2	90.2	110.1	84.9	86.4	90.7	72.8
O00151	PDZ and LIM domain protein 1 OS=Homo sapiens GN=PDLIM1 PE=1 SV=4	79	24	112.1	125.4	146.6	118.4	168.4	113.9	96.1
O00154	Cytosolic acyl coenzyme A thioester hydrolase OS=Homo sapiens GN=ACOT7 PE=1 SV=3	48	20	124.9	117.6	163.5	120.3	125.7	120.6	101.5
O00159	Unconventional myosin-Ic OS=Homo sapiens GN=MYO1C PE=1 SV=4	30	28	71.2	132.0	165.2	211.0	117.4	96.2	69.4
O00161	Synaptosomal-associated protein 23 OS=Homo sapiens GN=SNAP23 PE=1 SV=1	90	28	57.8	121.1	176.4	205.9	226.0	64.2	46.3
O00165	HCLS1-associated protein X-1 OS=Homo sapiens GN=HAX1 PE=1 SV=2	60	13	211.0	166.7	63.9	29.6	13.5	9.3	8.5
O00170	AH receptor-interacting protein OS=Homo sapiens GN=AIP PE=1 SV=2	68	23	117.1	116.9	147.3	110.8	102.7	107.1	86.3
O00178	GTP-binding protein 1 OS=Homo sapiens GN=GTPBP1 PE=1 SV=3	65	36	58.1	62.6	76.3	90.1	136.1	215.0	291.9
O00182	Galectin-9 OS=Homo sapiens GN=LGALS9 PE=1 SV=2	35	14	63.4	150.7	191.9	221.3	110.6	41.5	19.4
O00186	Syntaxin-binding protein 3 OS=Homo sapiens GN=STXBP3 PE=1 SV=2	58	46	78.5	137.0	201.6	214.8	148.1	77.6	54.0
O00203	AP-3 complex subunit beta-1 OS=Homo sapiens GN=AP3B1 PE=1 SV=3	36	36	99.0	113.5	148.4	126.8	119.8	141.0	161.6
O00214	Galectin-8 OS=Homo sapiens GN=LGALS8 PE=1 SV=4	51	17	64.2	131.4	195.0	226.7	144.6	57.4	30.6
O00217	NADH dehydrogenase [ubiquinone] iron-sulfur protein 8, mitochondrial OS=Homo sapiens GN=NDUFS8 PE=1 SV=1	41	11	215.4	174.7	63.1	25.2	8.5	5.3	4.0
O00231	26S proteasome non-ATPase regulatory subunit 11 OS=Homo sapiens GN=PSMD11 PE=1 SV=3	73	37	106.4	106.5	122.9	107.0	100.0	121.6	148.1
O00232	26S proteasome non-ATPase regulatory subunit 12 OS=Homo sapiens GN=PSMD12 PE=1 SV=3	64	35	104.5	106.7	132.7	104.1	105.1	137.4	175.0
O00233	26S proteasome non-ATPase regulatory subunit 9 OS=Homo sapiens GN=PSMD9 PE=1 SV=3	47	11	105.1	116.7	134.0	119.4	93.6	146.4	129.0
O00244	Copper transport protein ATOX1 OS=Homo sapiens GN=ATOX1 PE=1 SV=1	59	6	121.5	133.3	133.2	129.4	106.2	151.5	110.8
O00264	Membrane-associated progesterone receptor component 1 OS=Homo sapiens GN=PGRMC1 PE=1 SV=3	54	15	73.6	132.2	170.6	240.8	178.1	105.5	54.4
O00267	Transcription elongation factor SPT5 OS=Homo sapiens GN=SUPT5H PE=1 SV=1	47	46	51.0	48.7	61.4	46.9	42.6	49.8	47.1
O00273	DNA fragmentation factor subunit alpha OS=Homo sapiens GN=DFFA PE=1 SV=1	66	18	88.1	93.6	117.5	98.4	80.5	110.0	88.4
O00291	Huntingtin-interacting protein 1 OS=Homo sapiens GN=HIP1 PE=1 SV=5	41	42	48.5	95.6	118.4	117.2	46.5	19.2	13.4
O00299	Chloride intracellular channel protein 1 OS=Homo sapiens GN=CLIC1 PE=1 SV=4	78	19	101.8	106.5	137.1	111.0	99.6	114.4	88.1
O00303	Eukaryotic translation initiation factor 3 subunit F OS=Homo sapiens GN=EIF3F PE=1 SV=1	38	15	94.7	100.0	127.2	106.5	114.5	136.6	132.2
O00308	NEDD4-like E3 ubiquitin-protein ligase WWP2 OS=Homo sapiens GN=WWP2 PE=1 SV=2	26	18	66.2	94.2	117.2	155.7	146.9	146.6	154.3
O00329	Phosphatidylinositol 4,5-bisphosphate 3-kinase catalytic subunit delta isoform OS=Homo sapiens GN=PIK3CD PE=1 SV=2	21	18	99.5	115.8	144.7	135.3	128.2	162.1	138.9
O00330	Pyruvate dehydrogenase protein X component, mitochondrial OS=Homo sapiens GN=PDHX PE=1 SV=3	43	23	184.6	147.9	51.2	20.6	7.8	7.5	8.4
O00400	Acetyl-coenzyme A transporter 1 OS=Homo sapiens GN=SLC33A1 PE=1 SV=1	20	11	73.1	145.0	172.7	250.2	188.7	111.1	59.2
O00410	Importin-5 OS=Homo sapiens GN=IPO5 PE=1 SV=4	62	59	122.4	122.1	134.8	111.0	93.4	108.4	91.2
O00411	DNA-directed RNA polymerase, mitochondrial OS=Homo sapiens GN=POLRMT PE=1 SV=2	55	48	284.3	186.4	76.8	32.3	19.3	16.1	14.9
O00418	Eukaryotic elongation factor 2 kinase OS=Homo sapiens GN=EEF2K PE=1 SV=2	23	16	139.0	161.5	167.8	144.9	150.0	130.2	106.6
O00422	Histone deacetylase complex subunit SAP18 OS=Homo sapiens GN=SAP18 PE=1 SV=1	78	17	49.6	54.5	68.4	86.6	174.2	247.4	319.3
O00425	Insulin-like growth factor 2 mRNA-binding protein 3 OS=Homo sapiens GN=IGF2BP3 PE=1 SV=2	63	48	47.5	67.9	82.8	124.0	200.8	223.9	226.3
O00429	Dynamin-1-like protein OS=Homo sapiens GN=DNM1L PE=1 SV=2	61	40	136.0	137.9	162.7	134.8	117.7	137.0	140.1
O00442	RNA 3'-terminal phosphate cyclase OS=Homo sapiens GN=RTCA PE=1 SV=1	63	18	35.3	32.4	41.5	36.1	43.7	54.2	61.3
O00443	Phosphatidylinositol 4-phosphate 3-kinase C2 domain-containing subunit alpha OS=Homo sapiens GN=PIK3C2A PE=1 SV=2	13	17	106.7	135.4	141.8	139.7	128.0	156.4	192.0
O00459	Phosphatidylinositol 3-kinase regulatory subunit beta OS=Homo sapiens GN=PIK3R2 PE=1 SV=2	24	12	120.4	138.1	157.8	153.4	136.0	137.1	157.3
O00462	Beta-mannosidase OS=Homo sapiens GN=MANBA PE=2 SV=3	22	15	79.2	123.3	209.8	251.4	191.2	89.5	55.6
O00463	TNF receptor-associated factor 5 OS=Homo sapiens GN=TRAF5 PE=1 SV=2	24	10	105.4	120.0	123.6	122.7	106.1	112.2	103.1
O00471	Exocyst complex component 5 OS=Homo sapiens GN=EXOC5 PE=1 SV=1	50	34	82.7	152.0	184.3	205.3	159.7	60.5	57.0
O00487	26S proteasome non-ATPase regulatory subunit 14 OS=Homo sapiens GN=PSMD14 PE=1 SV=1	63	17	116.7	117.3	133.1	107.3	92.9	128.8	140.8
O00505	Importin subunit alpha-4 OS=Homo sapiens GN=KPNA3 PE=1 SV=2	40	16	101.2	88.4	139.7	80.3	80.8	48.3	47.3
O00534	von Willebrand factor A domain-containing protein 5A OS=Homo sapiens GN=VWA5A PE=2 SV=2	22	13	121.6	129.2	154.1	136.6	133.8	160.0	164.6
O00541	Pescadillo homolog OS=Homo sapiens GN=PES1 PE=1 SV=1	37	24	111.3	102.4	121.3	98.4	136.2	187.6	242.8
O00560	Syntenin-1 OS=Homo sapiens GN=SDCBP PE=1 SV=1	62	15	73.7	117.6	163.7	193.0	146.0	86.7	55.4
O00567	Nucleolar protein 56 OS=Homo sapiens GN=NOP56 PE=1 SV=4	69	40	91.7	91.1	106.2	110.2	138.6	176.5	220.0
O00571	ATP-dependent RNA helicase DDX3X OS=Homo sapiens GN=DDX3X PE=1 SV=3	78	64	62.8	65.6	78.1	76.4	101.4	115.9	123.1
O00584	Ribonuclease T2 OS=Homo sapiens GN=RNASET2 PE=1 SV=2	50	13	65.6	122.3	168.3	290.8	208.8	92.0	52.2
O00592	Podocalyxin OS=Homo sapiens GN=PODXL PE=1 SV=2	20	7	90.4	127.9	173.9	190.5	158.0	140.9	118.4
O00623	Peroxisome assembly protein 12 OS=Homo sapiens GN=PEX12 PE=1 SV=1	29	9	77.9	156.1	190.1	292.3	173.6	77.5	32.4
O00629	Importin subunit alpha-3 OS=Homo sapiens GN=KPNA4 PE=1 SV=1	48	21	103.8	117.4	151.6	130.7	121.7	117.3	86.8
O00743	Serine/threonine-protein phosphatase 6 catalytic subunit OS=Homo sapiens GN=PPP6C PE=1 SV=1	52	16	113.3	111.4	140.4	124.3	122.9	139.5	143.2
O00746	Nucleoside diphosphate kinase, mitochondrial OS=Homo sapiens GN=NME4 PE=1 SV=1	60	14	173.3	112.4	45.7	16.1	9.6	7.7	10.6
O00754	Lysosomal alpha-mannosidase OS=Homo sapiens GN=MAN2B1 PE=1 SV=3	34	33	60.3	112.9	186.2	275.3	188.6	70.7	34.8
O00762	Ubiquitin-conjugating enzyme E2 C OS=Homo sapiens GN=UBE2C PE=1 SV=1	46	7	152.7	148.8	178.8	140.5	128.7	148.7	101.9
O14497	AT-rich interactive domain-containing protein 1A OS=Homo sapiens GN=ARID1A PE=1 SV=3	17	29	98.4	95.9	98.6	115.0	149.4	206.2	236.5
O14523	C2 domain-containing protein 2-like OS=Homo sapiens GN=C2CD2L PE=1 SV=3	38	19	95.9	145.4	170.9	231.5	192.9	106.1	57.3
O14526	F-BAR domain only protein 1 OS=Homo sapiens GN=FCHO1 PE=1 SV=2	21	16	84.9	124.9	139.5	159.0	147.5	172.0	172.2
O14530	Thioredoxin domain-containing protein 9 OS=Homo sapiens GN=TXNDC9 PE=1 SV=2	58	14	99.1	112.5	131.1	127.3	104.6	182.5	114.9
O14545	TRAF-type zinc finger domain-containing protein 1 OS=Homo sapiens GN=TRAFD1 PE=1 SV=1	20	9	75.7	94.8	100.4	92.3	78.7	90.4	67.8
O14548	Cytochrome c oxidase subunit 7A-related protein, mitochondrial OS=Homo sapiens GN=COX7A2L PE=1 SV=2	70	6	191.7	145.9	55.4	23.8	11.3	10.6	9.5
O14578	Citron Rho-interacting kinase OS=Homo sapiens GN=CIT PE=1 SV=2	44	82	83.9	112.3	113.4	118.5	153.5	205.1	213.3
O14579	Coatomer subunit epsilon OS=Homo sapiens GN=COPE PE=1 SV=3	69	25	104.0	116.9	152.9	157.6	116.2	115.7	111.8
O14617	AP-3 complex subunit delta-1 OS=Homo sapiens GN=AP3D1 PE=1 SV=1	40	35	74.8	100.7	108.3	112.4	150.2	133.6	173.3
O14618	Copper chaperone for superoxide dismutase OS=Homo sapiens GN=CCS PE=1 SV=1	37	9	126.0	133.0	130.0	112.6	91.7	101.0	88.7
O14639	Actin-binding LIM protein 1 OS=Homo sapiens GN=ABLIM1 PE=1 SV=3	53	34	79.9	132.6	165.1	182.4	108.8	96.8	120.0
O14646	Chromodomain-helicase-DNA-binding protein 1 OS=Homo sapiens GN=CHD1 PE=1 SV=2	33	56	88.4	95.7	114.6	104.1	104.7	139.9	178.2
O14653	Golgi SNAP receptor complex member 2 OS=Homo sapiens GN=GOSR2 PE=1 SV=2	65	12	88.4	115.7	183.2	214.1	195.3	97.1	61.7
O14656	Torsin-1A OS=Homo sapiens GN=TOR1A PE=1 SV=1	41	13	81.9	126.5	156.0	230.4	188.3	109.5	53.7
O14662	Syntaxin-16 OS=Homo sapiens GN=STX16 PE=1 SV=3	41	14	52.2	91.8	129.5	177.4	196.6	151.3	133.3
O14672	Disintegrin and metalloproteinase domain-containing protein 10 OS=Homo sapiens GN=ADAM10 PE=1 SV=1	57	42	74.9	130.3	172.8	225.7	161.0	87.9	49.3
O14681	Etoposide-induced protein 2.4 homolog OS=Homo sapiens GN=EI24 PE=1 SV=4	12	6	58.7	117.4	151.4	242.7	193.3	76.8	32.9
O14683	Tumor protein p53-inducible protein 11 OS=Homo sapiens GN=TP53I11 PE=1 SV=2	29	9	55.5	114.8	129.3	195.2	256.6	75.9	41.9
O14686	Histone-lysine N-methyltransferase 2D OS=Homo sapiens GN=KMT2D PE=1 SV=2	5	16	93.9	116.6	127.0	130.0	145.9	190.0	196.5
O14733	Dual specificity mitogen-activated protein kinase kinase 7 OS=Homo sapiens GN=MAP2K7 PE=1 SV=2	41	14	112.4	135.8	141.8	138.2	143.4	163.7	164.7
O14734	Acyl-coenzyme A thioesterase 8 OS=Homo sapiens GN=ACOT8 PE=1 SV=1	56	19	83.1	131.7	194.2	247.4	183.0	64.8	32.4
O14735	CDP-diacylglycerol--inositol 3-phosphatidyltransferase OS=Homo sapiens GN=CDIPT PE=1 SV=1	14	4	75.3	131.2	184.2	264.0	156.6	121.2	67.6
O14737	Programmed cell death protein 5 OS=Homo sapiens GN=PDCD5 PE=1 SV=3	55	8	112.0	120.2	139.3	120.7	104.3	128.6	72.0
O14744	Protein arginine N-methyltransferase 5 OS=Homo sapiens GN=PRMT5 PE=1 SV=4	49	31	102.4	110.3	127.9	112.4	104.7	139.7	194.8
O14745	Na(+)/H(+) exchange regulatory cofactor NHE-RF1 OS=Homo sapiens GN=SLC9A3R1 PE=1 SV=4	76	37	89.5	116.9	154.9	159.4	114.3	102.7	81.1
O14757	Serine/threonine-protein kinase Chk1 OS=Homo sapiens GN=CHEK1 PE=1 SV=2	41	21	79.6	99.0	117.1	133.0	144.6	159.9	156.0
O14773	Tripeptidyl-peptidase 1 OS=Homo sapiens GN=TPP1 PE=1 SV=2	30	9	62.9	106.7	172.6	261.8	170.9	64.4	29.2
O14776	Transcription elongation regulator 1 OS=Homo sapiens GN=TCERG1 PE=1 SV=2	41	68	59.9	66.3	85.9	104.3	167.7	203.8	230.5
O14777	Kinetochore protein NDC80 homolog OS=Homo sapiens GN=NDC80 PE=1 SV=1	40	22	86.7	100.8	107.3	108.9	110.9	143.3	159.9
O14787	Transportin-2 OS=Homo sapiens GN=TNPO2 PE=1 SV=3	31	22	168.7	156.8	130.7	106.7	67.1	108.9	95.3
O14802	DNA-directed RNA polymerase III subunit RPC1 OS=Homo sapiens GN=POLR3A PE=1 SV=2	42	48	82.5	83.1	107.2	99.4	112.9	155.7	221.0
O14818	Proteasome subunit alpha type-7 OS=Homo sapiens GN=PSMA7 PE=1 SV=1	71	22	122.2	104.3	153.2	107.7	121.0	120.9	167.6
O14828	Secretory carrier-associated membrane protein 3 OS=Homo sapiens GN=SCAMP3 PE=1 SV=3	55	18	42.7	98.2	110.9	160.3	190.9	137.5	139.0
O14874	[3-methyl-2-oxobutanoate dehydrogenase [lipoamide]] kinase, mitochondrial OS=Homo sapiens GN=BCKDK PE=1 SV=2	35	11	156.8	219.7	54.8	31.7	11.9	7.9	6.4
O14880	Microsomal glutathione S-transferase 3 OS=Homo sapiens GN=MGST3 PE=1 SV=1	39	5	146.4	112.6	57.2	38.1	15.0	6.5	2.0
O14893	Gem-associated protein 2 OS=Homo sapiens GN=GEMIN2 PE=1 SV=1	51	12	72.3	92.8	96.1	106.0	132.2	205.2	295.3
O14920	Inhibitor of nuclear factor kappa-B kinase subunit beta OS=Homo sapiens GN=IKBKB PE=1 SV=1	35	16	137.8	152.2	157.6	133.1	116.6	150.2	152.5
O14925	Mitochondrial import inner membrane translocase subunit Tim23 OS=Homo sapiens GN=TIMM23 PE=1 SV=1	54	8	244.0	163.8	78.2	34.2	19.8	16.6	13.5
O14929	Histone acetyltransferase type B catalytic subunit OS=Homo sapiens GN=HAT1 PE=1 SV=1	52	20	117.4	118.6	153.6	121.7	110.8	140.9	133.7
O14936	Peripheral plasma membrane protein CASK OS=Homo sapiens GN=CASK PE=1 SV=3	17	12	113.8	144.1	222.2	234.4	149.3	75.9	60.3
O14950	Myosin regulatory light chain 12B OS=Homo sapiens GN=MYL12B PE=1 SV=2	66	15	116.2	109.8	142.4	104.7	92.7	91.4	342.8
O14964	Hepatocyte growth factor-regulated tyrosine kinase substrate OS=Homo sapiens GN=HGS PE=1 SV=1	31	27	98.4	109.0	128.8	122.4	92.5	87.9	71.8
O14965	Aurora kinase A OS=Homo sapiens GN=AURKA PE=1 SV=2	61	23	86.5	131.0	116.4	128.6	180.3	124.6	144.4
O14966	Ras-related protein Rab-7L1 OS=Homo sapiens GN=RAB29 PE=1 SV=1	63	15	90.4	126.3	146.0	190.5	152.9	96.5	61.7
O14967	Calmegin OS=Homo sapiens GN=CLGN PE=1 SV=1	29	14	72.4	126.9	169.9	240.2	182.5	95.1	38.1
O14972	Down syndrome critical region protein 3 OS=Homo sapiens GN=DSCR3 PE=2 SV=1	32	10	90.6	150.8	180.5	163.2	93.6	76.7	89.0
O14974	Protein phosphatase 1 regulatory subunit 12A OS=Homo sapiens GN=PPP1R12A PE=1 SV=1	49	54	87.6	103.1	121.2	111.5	99.6	128.0	249.2
O14975	Very long-chain acyl-CoA synthetase OS=Homo sapiens GN=SLC27A2 PE=1 SV=2	22	12	85.8	137.0	174.7	248.6	181.9	115.1	57.1
O14976	Cyclin-G-associated kinase OS=Homo sapiens GN=GAK PE=1 SV=2	46	45	109.0	164.5	135.8	126.1	148.4	85.0	73.6
O14979	Heterogeneous nuclear ribonucleoprotein D-like OS=Homo sapiens GN=HNRNPDL PE=1 SV=3	46	29	44.1	48.7	70.7	105.1	192.9	269.6	256.0
O14980	Exportin-1 OS=Homo sapiens GN=XPO1 PE=1 SV=1	41	40	122.2	115.9	158.5	122.3	105.2	119.6	108.3
O15020	Spectrin beta chain, non-erythrocytic 2 OS=Homo sapiens GN=SPTBN2 PE=1 SV=3	41	92	98.3	133.5	167.4	169.3	136.1	126.3	132.9
O15027	Protein transport protein Sec16A OS=Homo sapiens GN=SEC16A PE=1 SV=3	43	60	62.3	88.3	98.8	93.5	72.9	69.1	75.2
O15042	U2 snRNP-associated SURP motif-containing protein OS=Homo sapiens GN=U2SURP PE=1 SV=2	48	49	61.2	65.0	85.7	91.9	147.9	241.7	293.7
O15066	Kinesin-like protein KIF3B OS=Homo sapiens GN=KIF3B PE=1 SV=1	15	11	104.6	129.6	146.0	133.4	106.4	119.6	36.5
O15067	Phosphoribosylformylglycinamidine synthase OS=Homo sapiens GN=PFAS PE=1 SV=4	63	61	109.8	111.0	144.5	117.4	212.6	123.6	98.1
O15078	Centrosomal protein of 290 kDa OS=Homo sapiens GN=CEP290 PE=1 SV=2	27	59	143.5	121.3	91.9	77.3	113.6	140.1	179.2
O15084	Serine/threonine-protein phosphatase 6 regulatory ankyrin repeat subunit A OS=Homo sapiens GN=ANKRD28 PE=1 SV=5	42	30	110.0	129.3	144.3	129.6	116.5	145.1	196.3
O15091	Mitochondrial ribonuclease P protein 3 OS=Homo sapiens GN=KIAA0391 PE=1 SV=2	44	25	208.9	164.1	59.2	24.6	12.2	11.2	10.2
O15111	Inhibitor of nuclear factor kappa-B kinase subunit alpha OS=Homo sapiens GN=CHUK PE=1 SV=2	33	23	130.8	135.8	148.9	124.4	109.7	128.0	129.3
O15117	FYN-binding protein OS=Homo sapiens GN=FYB PE=1 SV=2	57	43	64.4	82.4	102.3	124.4	188.7	200.5	200.5
O15118	Niemann-Pick C1 protein OS=Homo sapiens GN=NPC1 PE=1 SV=2	12	15	17.9	36.6	61.3	93.6	66.4	26.1	12.7
O15121	Sphingolipid delta(4)-desaturase DES1 OS=Homo sapiens GN=DEGS1 PE=1 SV=1	24	8	55.3	99.1	124.8	193.4	141.7	85.4	31.8
O15126	Secretory carrier-associated membrane protein 1 OS=Homo sapiens GN=SCAMP1 PE=1 SV=2	38	12	47.4	96.0	126.6	184.8	165.1	149.3	136.6
O15127	Secretory carrier-associated membrane protein 2 OS=Homo sapiens GN=SCAMP2 PE=1 SV=2	29	10	46.9	84.7	120.2	203.2	187.7	189.6	167.7
O15143	Actin-related protein 2/3 complex subunit 1B OS=Homo sapiens GN=ARPC1B PE=1 SV=3	57	24	103.0	114.6	143.6	127.2	135.3	140.7	144.8
O15144	Actin-related protein 2/3 complex subunit 2 OS=Homo sapiens GN=ARPC2 PE=1 SV=1	72	28	112.1	87.8	143.5	100.9	110.3	106.1	129.1
O15145	Actin-related protein 2/3 complex subunit 3 OS=Homo sapiens GN=ARPC3 PE=1 SV=3	62	11	99.9	102.1	135.4	119.6	116.3	125.4	79.0
O15155	BET1 homolog OS=Homo sapiens GN=BET1 PE=1 SV=1	57	6	80.4	113.5	155.0	188.3	173.4	92.3	61.4
O15160	DNA-directed RNA polymerases I and III subunit RPAC1 OS=Homo sapiens GN=POLR1C PE=1 SV=1	56	14	110.0	118.6	128.7	122.1	115.3	158.2	179.3
O15162	Phospholipid scramblase 1 OS=Homo sapiens GN=PLSCR1 PE=1 SV=1	27	8	69.0	133.2	191.1	236.3	151.3	94.9	66.3
O15165	Low-density lipoprotein receptor class A domain-containing protein 4 OS=Homo sapiens GN=LDLRAD4 PE=1 SV=1	23	6	58.1	109.6	149.4	207.4	141.6	119.5	90.9
O15173	Membrane-associated progesterone receptor component 2 OS=Homo sapiens GN=PGRMC2 PE=1 SV=1	59	15	80.7	135.2	166.6	248.1	203.6	111.2	54.7
O15212	Prefoldin subunit 6 OS=Homo sapiens GN=PFDN6 PE=1 SV=1	74	16	101.0	124.9	139.1	142.6	174.2	172.0	146.2
O15213	WD repeat-containing protein 46 OS=Homo sapiens GN=WDR46 PE=1 SV=3	44	23	71.5	77.3	77.2	84.3	125.9	186.2	225.6
O15226	NF-kappa-B-repressing factor OS=Homo sapiens GN=NKRF PE=1 SV=2	50	35	58.1	59.7	74.3	88.4	160.3	235.3	323.9
O15228	Dihydroxyacetone phosphate acyltransferase OS=Homo sapiens GN=GNPAT PE=1 SV=1	42	32	86.9	133.6	172.9	227.7	158.4	71.9	40.7
O15234	Protein CASC3 OS=Homo sapiens GN=CASC3 PE=1 SV=2	36	17	77.2	70.1	111.2	100.6	150.2	174.0	170.6
O15235	28S ribosomal protein S12, mitochondrial OS=Homo sapiens GN=MRPS12 PE=1 SV=1	39	5	197.3	141.2	50.3	17.1	5.3	3.6	4.3
O15254	Peroxisomal acyl-coenzyme A oxidase 3 OS=Homo sapiens GN=ACOX3 PE=1 SV=2	50	28	76.2	121.2	178.9	239.9	164.0	55.8	21.7
O15258	Protein RER1 OS=Homo sapiens GN=RER1 PE=1 SV=1	37	9	18.5	32.8	38.8	56.8	41.4	30.5	19.0
O15260	Surfeit locus protein 4 OS=Homo sapiens GN=SURF4 PE=1 SV=3	24	6	89.1	134.6	172.4	228.7	147.4	136.4	91.5
O15269	Serine palmitoyltransferase 1 OS=Homo sapiens GN=SPTLC1 PE=1 SV=1	54	27	68.7	106.9	145.6	216.3	181.3	95.7	49.6
O15270	Serine palmitoyltransferase 2 OS=Homo sapiens GN=SPTLC2 PE=1 SV=1	58	28	76.8	122.2	170.5	233.8	205.7	108.0	51.9
O15294	UDP-N-acetylglucosamine--peptide N-acetylglucosaminyltransferase 110 kDa subunit OS=Homo sapiens GN=OGT PE=1 SV=3	31	28	95.7	102.8	115.7	111.8	113.7	131.0	126.5
O15305	Phosphomannomutase 2 OS=Homo sapiens GN=PMM2 PE=1 SV=1	48	12	99.1	116.8	140.6	126.1	107.6	142.0	124.0
O15320	cTAGE family member 5 OS=Homo sapiens GN=CTAGE5 PE=1 SV=4	54	38	71.1	116.4	146.7	207.6	166.4	87.2	40.2
O15321	Transmembrane 9 superfamily member 1 OS=Homo sapiens GN=TM9SF1 PE=2 SV=2	17	9	74.2	152.1	177.0	201.1	155.1	118.8	121.6
O15355	Protein phosphatase 1G OS=Homo sapiens GN=PPM1G PE=1 SV=1	50	29	104.4	115.9	140.1	124.7	111.1	157.0	132.2
O15371	Eukaryotic translation initiation factor 3 subunit D OS=Homo sapiens GN=EIF3D PE=1 SV=1	61	35	75.7	81.3	99.7	96.9	99.8	152.4	164.3
O15372	Eukaryotic translation initiation factor 3 subunit H OS=Homo sapiens GN=EIF3H PE=1 SV=1	60	28	113.4	107.8	134.4	122.6	143.6	175.0	164.3
O15379	Histone deacetylase 3 OS=Homo sapiens GN=HDAC3 PE=1 SV=2	39	12	93.7	86.4	112.2	93.3	103.9	113.7	125.8
O15381	Nuclear valosin-containing protein-like OS=Homo sapiens GN=NVL PE=1 SV=1	41	27	60.4	67.3	85.1	114.6	175.6	265.1	232.0
O15382	Branched-chain-amino-acid aminotransferase, mitochondrial OS=Homo sapiens GN=BCAT2 PE=1 SV=2	51	19	235.7	149.5	64.3	26.8	19.1	10.4	10.7
O15397	Importin-8 OS=Homo sapiens GN=IPO8 PE=1 SV=2	25	22	110.7	124.3	144.9	119.1	115.1	126.4	132.7
O15400	Syntaxin-7 OS=Homo sapiens GN=STX7 PE=1 SV=4	57	15	50.8	101.3	142.6	212.9	177.3	146.8	118.1
O15439	Multidrug resistance-associated protein 4 OS=Homo sapiens GN=ABCC4 PE=1 SV=3	23	25	110.2	178.6	228.6	228.3	132.4	68.8	53.0
O15446	DNA-directed RNA polymerase I subunit RPA34 OS=Homo sapiens GN=CD3EAP PE=1 SV=1	48	15	68.1	74.6	76.5	94.4	127.9	198.0	253.7
O15484	Calpain-5 OS=Homo sapiens GN=CAPN5 PE=1 SV=2	32	15	73.2	142.4	207.8	223.7	138.6	66.6	42.5
O15498	Synaptobrevin homolog YKT6 OS=Homo sapiens GN=YKT6 PE=1 SV=1	51	12	93.3	112.4	133.5	109.1	88.1	76.9	76.8
O15504	Nucleoporin-like protein 2 OS=Homo sapiens GN=NUPL2 PE=1 SV=1	46	16	67.8	67.6	56.9	71.9	66.1	59.8	57.5
O15511	Actin-related protein 2/3 complex subunit 5 OS=Homo sapiens GN=ARPC5 PE=1 SV=3	75	11	90.3	104.1	131.4	119.6	110.4	140.3	145.2
O15514	DNA-directed RNA polymerase II subunit RPB4 OS=Homo sapiens GN=POLR2D PE=1 SV=1	67	8	112.9	122.6	158.6	125.0	124.1	183.9	172.8
O15530	3-phosphoinositide-dependent protein kinase 1 OS=Homo sapiens GN=PDPK1 PE=1 SV=1	55	22	108.0	102.7	118.6	94.5	89.8	89.7	81.4
O15533	Tapasin OS=Homo sapiens GN=TAPBP PE=1 SV=1	21	8	70.6	128.9	152.3	244.7	181.3	108.4	43.1
O15541	RING finger protein 113A OS=Homo sapiens GN=RNF113A PE=1 SV=1	37	10	100.4	112.7	124.9	150.5	109.6	226.0	175.9
O43143	Pre-mRNA-splicing factor ATP-dependent RNA helicase DHX15 OS=Homo sapiens GN=DHX15 PE=1 SV=2	56	59	66.1	63.8	87.2	96.8	129.4	212.3	280.7
O43148	mRNA cap guanine-N7 methyltransferase OS=Homo sapiens GN=RNMT PE=1 SV=1	47	20	107.3	104.8	131.2	114.6	117.7	155.1	182.7
O43149	Zinc finger ZZ-type and EF-hand domain-containing protein 1 OS=Homo sapiens GN=ZZEF1 PE=1 SV=6	21	45	90.5	105.7	117.6	110.7	100.8	150.4	270.9
O43156	TELO2-interacting protein 1 homolog OS=Homo sapiens GN=TTI1 PE=1 SV=3	25	20	111.1	130.8	145.8	147.1	144.7	184.2	136.3
O43159	Ribosomal RNA-processing protein 8 OS=Homo sapiens GN=RRP8 PE=1 SV=2	49	20	73.1	98.6	101.1	112.6	152.8	187.3	274.5
O43164	E3 ubiquitin-protein ligase Praja-2 OS=Homo sapiens GN=PJA2 PE=1 SV=4	27	10	19.1	21.0	24.6	21.9	19.4	24.9	22.0
O43166	Signal-induced proliferation-associated 1-like protein 1 OS=Homo sapiens GN=SIPA1L1 PE=1 SV=4	40	57	87.3	142.2	161.8	174.5	121.7	128.5	144.6
O43169	Cytochrome b5 type B OS=Homo sapiens GN=CYB5B PE=1 SV=2	61	9	137.1	101.0	174.0	208.8	132.9	63.6	25.5
O43172	U4/U6 small nuclear ribonucleoprotein Prp4 OS=Homo sapiens GN=PRPF4 PE=1 SV=2	68	43	77.0	75.0	95.0	99.8	153.3	239.9	216.5
O43175	D-3-phosphoglycerate dehydrogenase OS=Homo sapiens GN=PHGDH PE=1 SV=4	55	34	111.5	131.3	143.5	128.9	112.9	121.8	97.8
O43237	Cytoplasmic dynein 1 light intermediate chain 2 OS=Homo sapiens GN=DYNC1LI2 PE=1 SV=1	34	16	113.8	130.4	132.3	118.8	102.2	92.5	108.6
O43242	26S proteasome non-ATPase regulatory subunit 3 OS=Homo sapiens GN=PSMD3 PE=1 SV=2	70	44	106.5	111.5	131.0	109.6	100.2	132.9	142.3
O43252	Bifunctional 3'-phosphoadenosine 5'-phosphosulfate synthase 1 OS=Homo sapiens GN=PAPSS1 PE=1 SV=2	56	29	113.8	117.2	148.3	124.6	118.6	156.4	149.8
O43264	Centromere/kinetochore protein zw10 homolog OS=Homo sapiens GN=ZW10 PE=1 SV=3	57	41	72.9	120.7	137.3	185.6	216.7	91.9	60.1
O43278	Kunitz-type protease inhibitor 1 OS=Homo sapiens GN=SPINT1 PE=1 SV=2	35	16	67.7	126.7	159.7	203.7	161.3	122.3	93.8
O43290	U4/U6.U5 tri-snRNP-associated protein 1 OS=Homo sapiens GN=SART1 PE=1 SV=1	65	68	47.8	54.2	70.4	97.2	162.6	263.5	275.1
O43291	Kunitz-type protease inhibitor 2 OS=Homo sapiens GN=SPINT2 PE=1 SV=2	20	5	41.4	91.6	107.5	173.3	150.0	112.5	78.1
O43292	Glycosylphosphatidylinositol anchor attachment 1 protein OS=Homo sapiens GN=GPAA1 PE=1 SV=3	12	8	95.6	138.1	170.7	221.9	199.2	105.5	69.1
O43303	Centriolar coiled-coil protein of 110 kDa OS=Homo sapiens GN=CCP110 PE=1 SV=3	45	32	110.4	107.6	96.0	95.1	117.5	190.8	246.4
O43314	Inositol hexakisphosphate and diphosphoinositol-pentakisphosphate kinase 2 OS=Homo sapiens GN=PPIP5K2 PE=1 SV=3	33	33	92.8	105.2	119.1	107.2	110.1	138.9	149.1
O43318	Mitogen-activated protein kinase kinase kinase 7 OS=Homo sapiens GN=MAP3K7 PE=1 SV=1	28	15	105.5	118.7	146.9	119.6	112.2	134.8	131.5
O43324	Eukaryotic translation elongation factor 1 epsilon-1 OS=Homo sapiens GN=EEF1E1 PE=1 SV=1	73	13	23.1	25.2	33.1	32.6	47.5	63.5	102.9
O43379	WD repeat-containing protein 62 OS=Homo sapiens GN=WDR62 PE=1 SV=4	31	29	89.9	95.9	103.0	97.2	89.6	84.9	105.0
O43390	Heterogeneous nuclear ribonucleoprotein R OS=Homo sapiens GN=HNRNPR PE=1 SV=1	58	50	64.1	51.0	96.2	97.6	187.2	195.6	212.4
O43395	U4/U6 small nuclear ribonucleoprotein Prp3 OS=Homo sapiens GN=PRPF3 PE=1 SV=2	47	35	33.3	36.2	47.7	55.7	84.3	154.6	183.8
O43396	Thioredoxin-like protein 1 OS=Homo sapiens GN=TXNL1 PE=1 SV=3	58	18	114.5	126.9	151.0	134.3	113.9	157.6	113.0
O43399	Tumor protein D54 OS=Homo sapiens GN=TPD52L2 PE=1 SV=2	80	21	89.5	151.7	156.0	175.0	132.5	104.1	71.1
O43402	ER membrane protein complex subunit 8 OS=Homo sapiens GN=EMC8 PE=1 SV=1	61	11	79.1	133.3	179.8	269.9	198.0	94.0	46.0
O43426	Synaptojanin-1 OS=Homo sapiens GN=SYNJ1 PE=1 SV=2	25	25	65.5	88.9	102.5	112.4	124.2	179.8	269.2
O43427	Acidic fibroblast growth factor intracellular-binding protein OS=Homo sapiens GN=FIBP PE=1 SV=3	42	14	83.1	111.8	142.5	152.4	109.7	84.3	101.0
O43432	Eukaryotic translation initiation factor 4 gamma 3 OS=Homo sapiens GN=EIF4G3 PE=1 SV=2	41	71	66.1	73.4	95.4	120.8	179.1	244.5	220.8
O43447	Peptidyl-prolyl cis-trans isomerase H OS=Homo sapiens GN=PPIH PE=1 SV=1	82	20	82.7	90.7	111.2	115.9	125.6	210.2	226.6
O43464	Serine protease HTRA2, mitochondrial OS=Homo sapiens GN=HTRA2 PE=1 SV=2	35	11	311.9	205.7	76.7	32.1	16.3	15.3	13.2
O43482	Protein Mis18-beta OS=Homo sapiens GN=OIP5 PE=1 SV=2	39	5	96.6	92.6	91.7	62.6	54.8	70.9	63.0
O43488	Aflatoxin B1 aldehyde reductase member 2 OS=Homo sapiens GN=AKR7A2 PE=1 SV=3	52	17	142.3	146.2	107.8	82.2	68.3	53.8	30.3
O43491	Band 4.1-like protein 2 OS=Homo sapiens GN=EPB41L2 PE=1 SV=1	65	70	63.2	141.8	190.9	234.7	144.5	48.8	24.4
O43505	Beta-1,4-glucuronyltransferase 1 OS=Homo sapiens GN=B4GAT1 PE=1 SV=1	20	7	85.3	164.3	161.7	217.9	183.4	106.0	81.5
O43516	WAS/WASL-interacting protein family member 1 OS=Homo sapiens GN=WIPF1 PE=1 SV=3	49	14	55.8	75.7	91.6	121.9	147.4	237.2	270.5
O43561	Linker for activation of T-cells family member 1 OS=Homo sapiens GN=LAT PE=1 SV=1	63	8	66.6	143.6	196.3	270.2	184.7	92.6	46.1
O43566	Regulator of G-protein signaling 14 OS=Homo sapiens GN=RGS14 PE=1 SV=4	44	15	93.7	128.4	161.7	160.5	135.5	148.5	171.6
O43583	Density-regulated protein OS=Homo sapiens GN=DENR PE=1 SV=2	59	10	77.7	88.5	103.2	119.5	139.6	203.7	226.7
O43592	Exportin-T OS=Homo sapiens GN=XPOT PE=1 SV=2	31	26	115.8	123.5	151.1	123.4	103.1	143.2	127.5
O43598	2'-deoxynucleoside 5'-phosphate N-hydrolase 1 OS=Homo sapiens GN=DNPH1 PE=1 SV=1	64	7	143.4	149.7	179.5	146.5	125.7	146.4	108.8
O43615	Mitochondrial import inner membrane translocase subunit TIM44 OS=Homo sapiens GN=TIMM44 PE=1 SV=2	59	42	154.4	108.8	42.9	15.8	6.2	5.0	4.2
O43633	Charged multivesicular body protein 2a OS=Homo sapiens GN=CHMP2A PE=1 SV=1	36	11	89.2	101.9	142.3	151.9	145.6	165.8	139.1
O43639	Cytoplasmic protein NCK2 OS=Homo sapiens GN=NCK2 PE=1 SV=2	38	11	94.3	103.4	116.0	99.7	91.2	90.5	85.8
O43660	Pleiotropic regulator 1 OS=Homo sapiens GN=PLRG1 PE=1 SV=1	72	35	13.7	15.5	20.3	26.0	51.8	84.6	89.5
O43663	Protein regulator of cytokinesis 1 OS=Homo sapiens GN=PRC1 PE=1 SV=2	51	25	94.5	105.7	90.3	90.9	117.2	156.1	163.9
O43670	BUB3-interacting and GLEBS motif-containing protein ZNF207 OS=Homo sapiens GN=ZNF207 PE=1 SV=1	14	8	47.1	51.5	74.9	103.4	161.7	262.8	298.5
O43674	NADH dehydrogenase [ubiquinone] 1 beta subcomplex subunit 5, mitochondrial OS=Homo sapiens GN=NDUFB5 PE=1 SV=1	33	6	221.2	138.5	64.3	23.0	9.5	8.0	5.1
O43678	NADH dehydrogenase [ubiquinone] 1 alpha subcomplex subunit 2 OS=Homo sapiens GN=NDUFA2 PE=1 SV=3	63	8	193.8	171.8	60.1	30.6	15.9	12.7	10.8
O43681	ATPase ASNA1 OS=Homo sapiens GN=ASNA1 PE=1 SV=2	62	17	101.2	120.5	171.2	186.8	147.2	87.6	45.9
O43683	Mitotic checkpoint serine/threonine-protein kinase BUB1 OS=Homo sapiens GN=BUB1 PE=1 SV=1	27	21	133.9	153.6	159.7	146.8	134.5	148.3	123.2
O43684	Mitotic checkpoint protein BUB3 OS=Homo sapiens GN=BUB3 PE=1 SV=1	67	24	65.4	71.5	99.2	97.5	251.3	182.4	177.5
O43707	Alpha-actinin-4 OS=Homo sapiens GN=ACTN4 PE=1 SV=2	78	84	75.2	102.4	114.0	100.2	85.0	85.4	70.1
O43708	Maleylacetoacetate isomerase OS=Homo sapiens GN=GSTZ1 PE=1 SV=3	39	7	249.1	184.2	90.0	40.3	28.2	29.8	26.7
O43719	HIV Tat-specific factor 1 OS=Homo sapiens GN=HTATSF1 PE=1 SV=1	38	35	88.6	87.4	116.1	91.0	100.3	124.4	106.9
O43736	Integral membrane protein 2A OS=Homo sapiens GN=ITM2A PE=1 SV=2	37	13	84.9	128.8	178.4	200.9	157.8	110.7	80.8
O43747	AP-1 complex subunit gamma-1 OS=Homo sapiens GN=AP1G1 PE=1 SV=5	41	37	79.8	106.0	137.9	147.3	122.3	132.7	132.3
O43752	Syntaxin-6 OS=Homo sapiens GN=STX6 PE=1 SV=1	64	16	67.4	110.1	158.1	205.3	183.9	154.6	120.6
O43760	Synaptogyrin-2 OS=Homo sapiens GN=SYNGR2 PE=1 SV=1	19	6	53.1	98.6	128.1	174.4	154.1	178.5	213.3
O43765	Small glutamine-rich tetratricopeptide repeat-containing protein alpha OS=Homo sapiens GN=SGTA PE=1 SV=1	33	13	109.1	110.4	127.4	101.4	82.1	96.5	79.8
O43766	Lipoyl synthase, mitochondrial OS=Homo sapiens GN=LIAS PE=1 SV=3	30	9	399.0	277.6	128.4	73.8	47.8	38.2	35.3
O43768	Alpha-endosulfine OS=Homo sapiens GN=ENSA PE=1 SV=1	64	10	119.1	128.3	153.9	137.2	118.1	182.1	161.3
O43772	Mitochondrial carnitine/acylcarnitine carrier protein OS=Homo sapiens GN=SLC25A20 PE=1 SV=1	58	21	174.3	135.6	54.5	29.9	12.5	9.8	11.1
O43776	Asparagine--tRNA ligase, cytoplasmic OS=Homo sapiens GN=NARS PE=1 SV=1	53	37	69.3	79.1	93.0	89.8	131.9	207.4	264.3
O43795	Unconventional myosin-Ib OS=Homo sapiens GN=MYO1B PE=1 SV=3	53	65	80.0	147.8	212.0	239.3	137.8	56.1	35.6
O43805	Sjoegren syndrome nuclear autoantigen 1 OS=Homo sapiens GN=SSNA1 PE=1 SV=2	55	10	139.4	135.3	170.0	126.1	127.0	166.3	135.9
O43809	Cleavage and polyadenylation specificity factor subunit 5 OS=Homo sapiens GN=NUDT21 PE=1 SV=1	66	19	60.4	56.0	89.6	103.0	166.9	239.3	262.0
O43813	LanC-like protein 1 OS=Homo sapiens GN=LANCL1 PE=1 SV=1	46	20	116.8	119.6	149.6	133.0	118.6	144.7	127.3
O43815	Striatin OS=Homo sapiens GN=STRN PE=1 SV=4	51	27	76.8	116.4	148.2	197.9	166.6	92.0	48.7
O43818	U3 small nucleolar RNA-interacting protein 2 OS=Homo sapiens GN=RRP9 PE=1 SV=1	31	15	120.4	103.2	127.4	105.0	151.8	183.2	208.9
O43819	Protein SCO2 homolog, mitochondrial OS=Homo sapiens GN=SCO2 PE=1 SV=3	36	7	148.1	116.0	46.6	20.2	7.9	7.0	16.2
O43823	A-kinase anchor protein 8 OS=Homo sapiens GN=AKAP8 PE=1 SV=1	29	19	17.6	19.4	24.4	25.3	30.4	46.3	43.1
O43824	Putative GTP-binding protein 6 OS=Homo sapiens GN=GTPBP6 PE=2 SV=3	31	11	160.4	120.3	45.1	21.9	15.8	16.6	22.4
O43837	Isocitrate dehydrogenase [NAD] subunit beta, mitochondrial OS=Homo sapiens GN=IDH3B PE=1 SV=2	63	26	226.6	127.6	58.7	18.9	8.5	7.6	6.6
O43847	Nardilysin OS=Homo sapiens GN=NRD1 PE=1 SV=2	29	36	117.3	118.0	155.6	115.5	106.5	115.3	108.0
O43852	Calumenin OS=Homo sapiens GN=CALU PE=1 SV=2	60	25	70.1	119.1	163.3	230.6	162.3	73.6	27.9
O43861	Probable phospholipid-transporting ATPase IIB OS=Homo sapiens GN=ATP9B PE=2 SV=4	14	16	54.0	90.6	124.4	176.9	169.4	161.7	143.8
O43865	Adenosylhomocysteinase 2 OS=Homo sapiens GN=AHCYL1 PE=1 SV=2	51	30	98.0	109.5	126.1	114.6	96.4	113.2	107.6
O43903	Growth arrest-specific protein 2 OS=Homo sapiens GN=GAS2 PE=1 SV=1	58	17	128.1	137.2	206.5	154.1	117.8	126.7	129.6
O43909	Exostosin-like 3 OS=Homo sapiens GN=EXTL3 PE=1 SV=1	25	20	84.0	143.4	198.6	213.7	156.1	114.4	89.8
O43920	NADH dehydrogenase [ubiquinone] iron-sulfur protein 5 OS=Homo sapiens GN=NDUFS5 PE=1 SV=3	70	11	185.5	122.5	52.6	18.6	10.6	8.9	11.0
O43933	Peroxisome biogenesis factor 1 OS=Homo sapiens GN=PEX1 PE=1 SV=1	28	34	75.1	109.2	153.1	175.7	120.2	56.3	40.5
O60216	Double-strand-break repair protein rad21 homolog OS=Homo sapiens GN=RAD21 PE=1 SV=2	36	17	85.6	81.8	97.9	110.6	167.7	222.5	233.9
O60231	Putative pre-mRNA-splicing factor ATP-dependent RNA helicase DHX16 OS=Homo sapiens GN=DHX16 PE=1 SV=2	43	44	87.2	85.6	113.9	113.3	152.3	197.9	249.7
O60232	Sjoegren syndrome/scleroderma autoantigen 1 OS=Homo sapiens GN=SSSCA1 PE=1 SV=1	68	9	120.8	137.6	171.2	143.9	110.4	173.0	143.3
O60238	BCL2/adenovirus E1B 19 kDa protein-interacting protein 3-like OS=Homo sapiens GN=BNIP3L PE=1 SV=1	36	5	119.8	110.2	35.7	21.1	10.4	6.3	3.7
O60244	Mediator of RNA polymerase II transcription subunit 14 OS=Homo sapiens GN=MED14 PE=1 SV=2	26	28	62.4	72.9	89.7	119.1	182.4	240.6	232.8
O60256	Phosphoribosyl pyrophosphate synthase-associated protein 2 OS=Homo sapiens GN=PRPSAP2 PE=1 SV=1	57	18	92.1	114.9	125.3	114.4	144.9	122.1	128.4
O60264	SWI/SNF-related matrix-associated actin-dependent regulator of chromatin subfamily A member 5 OS=Homo sapiens GN=SMARCA5 PE=1 SV=1	44	45	106.2	105.4	101.6	107.0	122.2	169.5	206.8
O60271	C-Jun-amino-terminal kinase-interacting protein 4 OS=Homo sapiens GN=SPAG9 PE=1 SV=4	43	53	112.1	132.5	144.6	132.2	140.3	136.5	114.0
O60291	E3 ubiquitin-protein ligase MGRN1 OS=Homo sapiens GN=MGRN1 PE=1 SV=2	37	13	90.8	141.4	205.8	230.5	170.5	98.9	62.1
O60293	Zinc finger C3H1 domain-containing protein OS=Homo sapiens GN=ZFC3H1 PE=1 SV=3	23	35	48.9	53.9	72.9	91.8	161.0	253.4	318.2
O60294	tRNA wybutosine-synthesizing protein 4 OS=Homo sapiens GN=LCMT2 PE=1 SV=3	21	13	106.5	148.0	168.1	157.2	153.0	140.0	127.1
O60306	Intron-binding protein aquarius OS=Homo sapiens GN=AQR PE=1 SV=4	43	62	78.6	76.0	101.4	98.9	144.4	203.3	244.0
O60307	Microtubule-associated serine/threonine-protein kinase 3 OS=Homo sapiens GN=MAST3 PE=1 SV=2	16	14	59.7	70.6	87.5	96.8	149.0	233.2	303.2
O60313	Dynamin-like 120 kDa protein, mitochondrial OS=Homo sapiens GN=OPA1 PE=1 SV=3	67	78	187.7	125.2	57.1	23.5	11.1	7.9	6.7
O60333	Kinesin-like protein KIF1B OS=Homo sapiens GN=KIF1B PE=1 SV=5	17	24	117.9	121.8	139.0	133.8	132.1	171.4	184.0
O60337	E3 ubiquitin-protein ligase MARCH6 OS=Homo sapiens GN=MARCH6 PE=1 SV=2	7	6	85.7	112.4	202.2	210.5	215.3	97.9	76.0
O60341	Lysine-specific histone demethylase 1A OS=Homo sapiens GN=KDM1A PE=1 SV=2	68	43	42.9	41.6	52.2	45.2	46.2	62.4	80.3
O60343	TBC1 domain family member 4 OS=Homo sapiens GN=TBC1D4 PE=1 SV=2	16	20	107.8	117.4	140.4	118.7	106.3	120.7	112.4
O60427	Fatty acid desaturase 1 OS=Homo sapiens GN=FADS1 PE=1 SV=3	32	19	64.2	120.9	146.6	239.8	171.3	77.5	36.5
O60476	Mannosyl-oligosaccharide 1,2-alpha-mannosidase IB OS=Homo sapiens GN=MAN1A2 PE=1 SV=1	39	22	69.4	124.0	161.5	168.1	117.6	95.7	80.0
O60488	Long-chain-fatty-acid--CoA ligase 4 OS=Homo sapiens GN=ACSL4 PE=1 SV=2	70	50	152.2	127.1	80.5	71.5	44.6	30.1	21.2
O60493	Sorting nexin-3 OS=Homo sapiens GN=SNX3 PE=1 SV=3	80	14	103.7	126.0	156.8	148.4	101.7	89.3	59.3
O60496	Docking protein 2 OS=Homo sapiens GN=DOK2 PE=1 SV=2	28	8	125.2	137.0	170.5	165.3	138.0	137.9	126.0
O60499	Syntaxin-10 OS=Homo sapiens GN=STX10 PE=1 SV=1	71	13	50.0	94.6	130.3	193.2	166.8	180.0	148.0
O60502	Protein O-GlcNAcase OS=Homo sapiens GN=MGEA5 PE=1 SV=2	20	16	122.9	142.9	164.5	142.3	124.5	101.4	74.8
O60504	Vinexin OS=Homo sapiens GN=SORBS3 PE=1 SV=2	22	12	100.4	100.3	137.5	115.9	111.9	102.2	75.3
O60506	Heterogeneous nuclear ribonucleoprotein Q OS=Homo sapiens GN=SYNCRIP PE=1 SV=2	63	52	57.6	52.5	94.2	97.9	237.7	189.4	181.4
O60508	Pre-mRNA-processing factor 17 OS=Homo sapiens GN=CDC40 PE=1 SV=1	55	25	58.3	56.7	78.5	89.7	162.1	254.2	300.6
O60512	Beta-1,4-galactosyltransferase 3 OS=Homo sapiens GN=B4GALT3 PE=1 SV=2	22	5	51.5	99.5	127.7	129.8	105.2	86.4	71.0
O60518	Ran-binding protein 6 OS=Homo sapiens GN=RANBP6 PE=1 SV=2	18	17	139.8	118.8	82.9	61.1	45.6	52.2	51.1
O60524	Nuclear export mediator factor NEMF OS=Homo sapiens GN=NEMF PE=1 SV=4	24	27	85.6	107.9	108.8	136.8	131.1	182.6	247.1
O60547	GDP-mannose 4,6 dehydratase OS=Homo sapiens GN=GMDS PE=1 SV=1	62	28	90.3	154.3	190.8	204.2	108.1	74.4	63.7
O60566	Mitotic checkpoint serine/threonine-protein kinase BUB1 beta OS=Homo sapiens GN=BUB1B PE=1 SV=3	43	35	93.0	101.4	116.7	105.8	108.2	144.3	167.5
O60568	Procollagen-lysine,2-oxoglutarate 5-dioxygenase 3 OS=Homo sapiens GN=PLOD3 PE=1 SV=1	28	18	87.3	136.1	174.2	259.8	203.7	97.1	41.8
O60573	Eukaryotic translation initiation factor 4E type 2 OS=Homo sapiens GN=EIF4E2 PE=1 SV=1	42	10	71.5	68.6	109.9	141.0	211.8	237.0	160.2
O60610	Protein diaphanous homolog 1 OS=Homo sapiens GN=DIAPH1 PE=1 SV=2	56	81	104.8	113.7	141.5	114.4	91.2	105.4	104.6
O60613	15 kDa selenoprotein OS=Homo sapiens GN=SEP15 PE=1 SV=3	54	9	85.2	135.7	193.9	232.9	177.8	81.7	38.3
O60637	Tetraspanin-3 OS=Homo sapiens GN=TSPAN3 PE=2 SV=1	13	3	47.0	131.7	186.0	247.1	188.4	124.3	75.3
O60645	Exocyst complex component 3 OS=Homo sapiens GN=EXOC3 PE=1 SV=2	44	35	86.8	160.4	219.0	217.0	118.0	61.2	44.9
O60664	Perilipin-3 OS=Homo sapiens GN=PLIN3 PE=1 SV=3	84	29	121.7	132.5	158.8	135.9	114.2	150.8	125.1
O60678	Protein arginine N-methyltransferase 3 OS=Homo sapiens GN=PRMT3 PE=1 SV=3	36	18	98.5	128.3	149.8	136.0	118.3	123.3	127.9
O60684	Importin subunit alpha-7 OS=Homo sapiens GN=KPNA6 PE=1 SV=1	42	23	130.9	130.0	160.8	146.3	128.9	154.1	149.1
O60701	UDP-glucose 6-dehydrogenase OS=Homo sapiens GN=UGDH PE=1 SV=1	50	18	145.5	155.7	166.6	136.3	130.5	152.9	112.4
O60711	Leupaxin OS=Homo sapiens GN=LPXN PE=1 SV=1	45	16	127.7	139.7	176.2	166.5	121.9	121.6	92.8
O60749	Sorting nexin-2 OS=Homo sapiens GN=SNX2 PE=1 SV=2	49	30	104.5	112.8	141.5	133.0	100.0	101.8	88.9
O60762	Dolichol-phosphate mannosyltransferase subunit 1 OS=Homo sapiens GN=DPM1 PE=1 SV=1	57	20	55.9	96.2	127.1	197.3	152.4	80.8	33.0
O60763	General vesicular transport factor p115 OS=Homo sapiens GN=USO1 PE=1 SV=2	51	43	108.2	133.1	148.1	124.6	88.9	103.8	88.9
O60779	Thiamine transporter 1 OS=Homo sapiens GN=SLC19A2 PE=1 SV=2	10	3	57.8	120.2	129.3	188.1	103.6	108.8	95.7
O60783	28S ribosomal protein S14, mitochondrial OS=Homo sapiens GN=MRPS14 PE=1 SV=1	42	7	208.8	152.4	51.7	18.9	8.7	5.4	6.3
O60784	Target of Myb protein 1 OS=Homo sapiens GN=TOM1 PE=1 SV=2	48	16	118.0	141.6	202.3	183.0	134.2	126.7	94.1
O60825	6-phosphofructo-2-kinase/fructose-2,6-bisphosphatase 2 OS=Homo sapiens GN=PFKFB2 PE=1 SV=2	44	21	84.2	96.9	112.9	100.8	122.7	175.1	221.8
O60826	Coiled-coil domain-containing protein 22 OS=Homo sapiens GN=CCDC22 PE=1 SV=1	69	38	105.9	152.5	194.6	166.9	110.7	85.4	82.4
O60828	Polyglutamine-binding protein 1 OS=Homo sapiens GN=PQBP1 PE=1 SV=1	61	13	57.0	67.9	87.5	118.1	220.5	220.4	228.6
O60830	Mitochondrial import inner membrane translocase subunit Tim17-B OS=Homo sapiens GN=TIMM17B PE=1 SV=1	53	8	209.1	150.8	61.7	28.0	12.7	11.6	10.1
O60831	PRA1 family protein 2 OS=Homo sapiens GN=PRAF2 PE=1 SV=1	30	9	71.3	105.1	116.1	164.1	122.5	73.5	41.2
O60832	H/ACA ribonucleoprotein complex subunit 4 OS=Homo sapiens GN=DKC1 PE=1 SV=3	54	32	72.7	71.8	86.3	92.0	142.0	224.9	310.2
O60841	Eukaryotic translation initiation factor 5B OS=Homo sapiens GN=EIF5B PE=1 SV=4	43	64	83.0	89.1	108.6	93.3	189.6	128.3	176.8
O60861	Growth arrest-specific protein 7 OS=Homo sapiens GN=GAS7 PE=1 SV=3	41	23	64.5	122.1	166.7	200.5	149.2	111.9	77.1
O60869	Endothelial differentiation-related factor 1 OS=Homo sapiens GN=EDF1 PE=1 SV=1	76	22	41.9	54.9	74.9	128.4	201.9	276.1	208.0
O60870	DNA/RNA-binding protein KIN17 OS=Homo sapiens GN=KIN PE=1 SV=2	35	15	131.6	108.9	90.3	88.0	126.2	188.8	216.5
O60879	Protein diaphanous homolog 2 OS=Homo sapiens GN=DIAPH2 PE=1 SV=1	23	20	108.8	124.2	141.8	123.2	133.8	167.9	200.4
O60880	SH2 domain-containing protein 1A OS=Homo sapiens GN=SH2D1A PE=1 SV=1	62	9	98.0	115.2	147.9	145.4	148.8	176.6	168.0
O60884	DnaJ homolog subfamily A member 2 OS=Homo sapiens GN=DNAJA2 PE=1 SV=1	52	22	90.3	98.7	108.8	105.9	87.3	115.8	121.3
O60885	Bromodomain-containing protein 4 OS=Homo sapiens GN=BRD4 PE=1 SV=2	12	14	106.4	95.2	95.8	108.1	124.0	177.5	170.8
O60888	Protein CutA OS=Homo sapiens GN=CUTA PE=1 SV=2	49	6	143.8	124.2	143.7	111.4	107.5	118.2	87.8
O60906	Sphingomyelin phosphodiesterase 2 OS=Homo sapiens GN=SMPD2 PE=1 SV=2	23	7	73.3	130.3	163.9	250.3	206.9	116.8	58.5
O60925	Prefoldin subunit 1 OS=Homo sapiens GN=PFDN1 PE=1 SV=2	55	11	101.2	100.0	130.8	107.8	112.1	146.4	122.2
O60927	Protein phosphatase 1 regulatory subunit 11 OS=Homo sapiens GN=PPP1R11 PE=1 SV=1	42	6	92.5	125.3	151.4	133.4	143.7	180.0	173.7
O60930	Ribonuclease H1 OS=Homo sapiens GN=RNASEH1 PE=1 SV=2	37	10	197.0	156.5	132.0	117.6	130.0	143.3	123.6
O60934	Nibrin OS=Homo sapiens GN=NBN PE=1 SV=1	45	28	97.3	102.5	117.9	120.9	132.9	155.2	187.3
O60941	Dystrobrevin beta OS=Homo sapiens GN=DTNB PE=1 SV=1	38	16	68.0	130.6	167.8	207.4	113.0	56.2	41.1
O60942	mRNA-capping enzyme OS=Homo sapiens GN=RNGTT PE=1 SV=1	26	13	133.0	143.3	146.7	139.0	123.3	160.7	153.9
O75027	ATP-binding cassette sub-family B member 7, mitochondrial OS=Homo sapiens GN=ABCB7 PE=1 SV=2	34	24	194.5	143.3	57.5	23.2	10.8	7.1	5.8
O75044	SLIT-ROBO Rho GTPase-activating protein 2 OS=Homo sapiens GN=SRGAP2 PE=1 SV=2	33	28	75.1	92.0	113.6	124.8	135.9	180.7	214.4
O75063	Glycosaminoglycan xylosylkinase OS=Homo sapiens GN=FAM20B PE=1 SV=1	50	18	74.9	147.2	190.6	214.9	177.1	83.9	53.8
O75083	WD repeat-containing protein 1 OS=Homo sapiens GN=WDR1 PE=1 SV=4	78	51	111.5	115.4	144.4	129.5	107.7	120.5	93.6
O75093	Slit homolog 1 protein OS=Homo sapiens GN=SLIT1 PE=2 SV=4	36	40	70.8	123.6	153.0	202.8	184.1	97.7	67.5
O75113	NEDD4-binding protein 1 OS=Homo sapiens GN=N4BP1 PE=1 SV=4	29	18	124.5	124.3	153.7	116.9	114.9	114.6	119.6
O75116	Rho-associated protein kinase 2 OS=Homo sapiens GN=ROCK2 PE=1 SV=4	23	28	102.7	140.1	156.2	140.9	154.9	151.6	153.5
O75122	CLIP-associating protein 2 OS=Homo sapiens GN=CLASP2 PE=1 SV=2	55	69	68.5	78.9	92.9	111.8	172.4	201.3	227.0
O75131	Copine-3 OS=Homo sapiens GN=CPNE3 PE=1 SV=1	54	27	112.6	119.7	151.1	120.1	100.5	119.3	114.4
O75143	Autophagy-related protein 13 OS=Homo sapiens GN=ATG13 PE=1 SV=1	32	11	142.5	150.0	171.1	153.9	130.7	142.0	109.8
O75145	Liprin-alpha-3 OS=Homo sapiens GN=PPFIA3 PE=1 SV=3	31	31	96.0	136.6	151.3	174.7	121.8	120.7	131.2
O75146	Huntingtin-interacting protein 1-related protein OS=Homo sapiens GN=HIP1R PE=1 SV=2	54	54	118.1	148.6	161.4	156.8	94.0	76.3	62.2
O75150	E3 ubiquitin-protein ligase BRE1B OS=Homo sapiens GN=RNF40 PE=1 SV=4	43	48	72.1	85.3	100.9	114.8	157.4	207.3	190.2
O75152	Zinc finger CCCH domain-containing protein 11A OS=Homo sapiens GN=ZC3H11A PE=1 SV=3	59	53	50.2	63.6	77.1	100.1	218.7	209.8	235.6
O75153	Clustered mitochondria protein homolog OS=Homo sapiens GN=CLUH PE=1 SV=2	45	45	114.1	129.4	139.7	123.6	117.0	153.7	163.4
O75155	Cullin-associated NEDD8-dissociated protein 2 OS=Homo sapiens GN=CAND2 PE=1 SV=3	19	20	91.4	87.8	106.1	92.1	74.8	94.2	86.2
O75164	Lysine-specific demethylase 4A OS=Homo sapiens GN=KDM4A PE=1 SV=2	6	6	134.8	147.2	136.4	155.1	129.9	143.8	152.8
O75165	DnaJ homolog subfamily C member 13 OS=Homo sapiens GN=DNAJC13 PE=1 SV=5	55	112	57.2	102.4	149.2	198.7	198.0	123.4	103.7
O75170	Serine/threonine-protein phosphatase 6 regulatory subunit 2 OS=Homo sapiens GN=PPP6R2 PE=1 SV=2	34	20	107.4	123.0	144.8	127.1	105.8	137.2	153.9
O75175	CCR4-NOT transcription complex subunit 3 OS=Homo sapiens GN=CNOT3 PE=1 SV=1	37	31	57.9	76.0	104.6	156.9	217.7	216.8	135.4
O75179	Ankyrin repeat domain-containing protein 17 OS=Homo sapiens GN=ANKRD17 PE=1 SV=3	36	77	68.0	79.9	94.0	113.7	160.7	230.5	192.4
O75191	Xylulose kinase OS=Homo sapiens GN=XYLB PE=1 SV=3	31	10	127.9	144.4	169.0	139.1	128.7	166.4	124.5
O75208	Ubiquinone biosynthesis protein COQ9, mitochondrial OS=Homo sapiens GN=COQ9 PE=1 SV=1	46	13	190.7	146.9	60.1	29.5	18.3	18.2	18.0
O75223	Gamma-glutamylcyclotransferase OS=Homo sapiens GN=GGCT PE=1 SV=1	73	18	110.2	121.3	145.8	127.5	106.9	144.2	119.5
O75251	NADH dehydrogenase [ubiquinone] iron-sulfur protein 7, mitochondrial OS=Homo sapiens GN=NDUFS7 PE=1 SV=3	27	10	190.3	123.3	53.5	22.0	9.2	8.0	6.9
O75306	NADH dehydrogenase [ubiquinone] iron-sulfur protein 2, mitochondrial OS=Homo sapiens GN=NDUFS2 PE=1 SV=2	62	25	185.2	125.9	50.9	21.2	9.2	6.9	6.8
O75312	Zinc finger protein ZPR1 OS=Homo sapiens GN=ZPR1 PE=1 SV=1	63	25	122.6	130.7	152.7	128.9	106.2	156.6	133.6
O75323	Protein NipSnap homolog 2 OS=Homo sapiens GN=GBAS PE=1 SV=1	55	21	189.8	116.4	47.8	15.9	9.7	4.2	4.4
O75330	Hyaluronan mediated motility receptor OS=Homo sapiens GN=HMMR PE=1 SV=2	53	41	65.0	81.2	92.1	116.9	180.8	218.6	210.4
O75340	Programmed cell death protein 6 OS=Homo sapiens GN=PDCD6 PE=1 SV=1	54	9	81.9	88.5	104.2	91.7	85.8	97.8	63.8
O75347	Tubulin-specific chaperone A OS=Homo sapiens GN=TBCA PE=1 SV=3	87	19	116.9	109.9	137.0	109.6	93.8	115.1	95.4
O75348	V-type proton ATPase subunit G 1 OS=Homo sapiens GN=ATP6V1G1 PE=1 SV=3	64	7	40.0	55.8	80.0	84.1	598.5	58.4	83.2
O75351	Vacuolar protein sorting-associated protein 4B OS=Homo sapiens GN=VPS4B PE=1 SV=2	58	29	106.2	121.0	135.5	133.1	107.2	115.7	88.7
O75367	Core histone macro-H2A.1 OS=Homo sapiens GN=H2AFY PE=1 SV=4	47	16	77.8	60.9	71.2	87.1	128.8	185.2	280.1
O75368	SH3 domain-binding glutamic acid-rich-like protein OS=Homo sapiens GN=SH3BGRL PE=1 SV=1	91	12	104.0	118.3	137.9	113.5	87.6	135.0	112.1
O75369	Filamin-B OS=Homo sapiens GN=FLNB PE=1 SV=2	76	177	103.7	124.3	141.4	126.6	91.0	107.9	100.1
O75376	Nuclear receptor corepressor 1 OS=Homo sapiens GN=NCOR1 PE=1 SV=2	30	53	36.3	41.2	47.3	46.0	48.0	67.1	80.4
O75380	NADH dehydrogenase [ubiquinone] iron-sulfur protein 6, mitochondrial OS=Homo sapiens GN=NDUFS6 PE=1 SV=1	67	9	166.6	123.4	43.4	15.0	3.8	1.6	1.6
O75381	Peroxisomal membrane protein PEX14 OS=Homo sapiens GN=PEX14 PE=1 SV=1	29	15	72.5	135.4	168.0	226.4	196.6	55.6	28.6
O75385	Serine/threonine-protein kinase ULK1 OS=Homo sapiens GN=ULK1 PE=1 SV=2	17	14	126.9	131.8	149.2	143.7	127.4	140.7	180.2
O75390	Citrate synthase, mitochondrial OS=Homo sapiens GN=CS PE=1 SV=2	49	24	137.1	96.1	36.9	14.0	8.4	6.9	7.8
O75396	Vesicle-trafficking protein SEC22b OS=Homo sapiens GN=SEC22B PE=1 SV=4	49	13	67.2	107.5	150.2	189.4	325.4	80.7	53.6
O75400	Pre-mRNA-processing factor 40 homolog A OS=Homo sapiens GN=PRPF40A PE=1 SV=2	34	42	64.7	67.3	93.3	120.4	177.4	232.0	245.0
O75410	Transforming acidic coiled-coil-containing protein 1 OS=Homo sapiens GN=TACC1 PE=1 SV=2	42	32	68.2	149.6	158.4	223.8	130.0	58.9	29.4
O75427	Leucine-rich repeat and calponin homology domain-containing protein 4 OS=Homo sapiens GN=LRCH4 PE=1 SV=2	52	26	83.3	128.5	158.5	211.4	164.4	125.3	92.9
O75431	Metaxin-2 OS=Homo sapiens GN=MTX2 PE=1 SV=1	51	20	183.4	130.6	53.1	20.7	7.1	4.1	2.8
O75436	Vacuolar protein sorting-associated protein 26A OS=Homo sapiens GN=VPS26A PE=1 SV=2	41	12	123.0	135.7	170.8	151.9	109.9	124.0	99.7
O75439	Mitochondrial-processing peptidase subunit beta OS=Homo sapiens GN=PMPCB PE=1 SV=2	58	30	197.6	127.5	52.2	19.1	8.4	6.7	6.7
O75446	Histone deacetylase complex subunit SAP30 OS=Homo sapiens GN=SAP30 PE=1 SV=1	35	8	83.4	89.8	107.1	121.8	133.5	145.7	144.4
O75448	Mediator of RNA polymerase II transcription subunit 24 OS=Homo sapiens GN=MED24 PE=1 SV=1	25	17	54.6	64.2	67.8	107.2	160.9	240.9	242.3
O75449	Katanin p60 ATPase-containing subunit A1 OS=Homo sapiens GN=KATNA1 PE=1 SV=1	34	14	111.0	110.7	134.8	105.2	116.8	137.0	149.8
O75460	Serine/threonine-protein kinase/endoribonuclease IRE1 OS=Homo sapiens GN=ERN1 PE=1 SV=2	32	18	85.8	106.5	132.2	179.6	142.2	66.6	25.7
O75475	PC4 and SFRS1-interacting protein OS=Homo sapiens GN=PSIP1 PE=1 SV=1	48	24	95.0	72.1	73.8	64.4	97.4	124.6	212.4
O75477	Erlin-1 OS=Homo sapiens GN=ERLIN1 PE=1 SV=1	52	26	57.8	105.5	134.5	202.9	185.1	78.7	30.2
O75489	NADH dehydrogenase [ubiquinone] iron-sulfur protein 3, mitochondrial OS=Homo sapiens GN=NDUFS3 PE=1 SV=1	61	24	201.6	123.9	59.1	21.0	9.8	5.7	4.7
O75494	Serine/arginine-rich splicing factor 10 OS=Homo sapiens GN=SRSF10 PE=1 SV=1	39	18	60.4	61.9	89.0	99.9	146.4	214.4	236.9
O75503	Ceroid-lipofuscinosis neuronal protein 5 OS=Homo sapiens GN=CLN5 PE=1 SV=2	32	11	54.3	111.2	190.4	268.3	181.3	67.2	40.6
O75521	Enoyl-CoA delta isomerase 2, mitochondrial OS=Homo sapiens GN=ECI2 PE=1 SV=4	77	35	138.2	139.2	119.1	142.5	90.5	36.2	16.5
O75525	KH domain-containing, RNA-binding, signal transduction-associated protein 3 OS=Homo sapiens GN=KHDRBS3 PE=1 SV=1	41	17	45.4	48.9	63.4	91.6	165.6	261.8	300.1
O75529	TAF5-like RNA polymerase II p300/CBP-associated factor-associated factor 65 kDa subunit 5L OS=Homo sapiens GN=TAF5L PE=1 SV=1	18	9	70.8	91.1	98.4	87.1	93.2	100.4	107.6
O75530	Polycomb protein EED OS=Homo sapiens GN=EED PE=1 SV=2	23	8	121.7	119.8	140.9	123.3	140.7	174.5	179.2
O75531	Barrier-to-autointegration factor OS=Homo sapiens GN=BANF1 PE=1 SV=1	85	16	54.2	68.8	102.8	136.5	154.4	174.9	223.7
O75533	Splicing factor 3B subunit 1 OS=Homo sapiens GN=SF3B1 PE=1 SV=3	66	96	69.8	68.1	95.8	92.1	137.3	201.8	289.0
O75534	Cold shock domain-containing protein E1 OS=Homo sapiens GN=CSDE1 PE=1 SV=2	52	51	110.1	117.5	140.6	127.3	124.6	145.0	121.5
O75554	WW domain-binding protein 4 OS=Homo sapiens GN=WBP4 PE=1 SV=1	24	8	66.5	76.2	83.8	98.2	144.0	227.7	303.6
O75569	Interferon-inducible double-stranded RNA-dependent protein kinase activator A OS=Homo sapiens GN=PRKRA PE=1 SV=1	73	25	48.1	61.9	75.3	105.7	155.2	258.8	295.0
O75570	Peptide chain release factor 1, mitochondrial OS=Homo sapiens GN=MTRF1 PE=1 SV=2	32	14	338.5	272.1	118.3	72.4	48.9	64.5	85.3
O75582	Ribosomal protein S6 kinase alpha-5 OS=Homo sapiens GN=RPS6KA5 PE=1 SV=1	19	12	137.2	131.9	159.2	133.1	133.1	151.1	154.3
O75592	E3 ubiquitin-protein ligase MYCBP2 OS=Homo sapiens GN=MYCBP2 PE=1 SV=3	15	55	22.1	24.8	31.0	32.7	42.4	67.9	101.3
O75600	2-amino-3-ketobutyrate coenzyme A ligase, mitochondrial OS=Homo sapiens GN=GCAT PE=1 SV=1	48	14	183.3	132.0	52.8	23.5	13.5	14.0	12.6
O75607	Nucleoplasmin-3 OS=Homo sapiens GN=NPM3 PE=1 SV=3	37	5	69.2	113.1	118.1	125.6	180.3	168.6	150.8
O75608	Acyl-protein thioesterase 1 OS=Homo sapiens GN=LYPLA1 PE=1 SV=1	48	10	140.6	127.2	88.3	69.7	50.7	58.9	50.2
O75616	GTPase Era, mitochondrial OS=Homo sapiens GN=ERAL1 PE=1 SV=2	43	14	200.7	134.8	53.5	17.8	7.6	6.9	7.1
O75629	Protein CREG1 OS=Homo sapiens GN=CREG1 PE=1 SV=1	20	3	91.6	145.1	175.3	243.8	160.0	110.6	73.6
O75643	U5 small nuclear ribonucleoprotein 200 kDa helicase OS=Homo sapiens GN=SNRNP200 PE=1 SV=2	62	152	69.0	68.6	90.9	98.2	203.8	191.4	219.2
O75648	Mitochondrial tRNA-specific 2-thiouridylase 1 OS=Homo sapiens GN=TRMU PE=1 SV=2	39	13	314.9	205.2	78.2	26.6	8.6	4.9	6.3
O75663	TIP41-like protein OS=Homo sapiens GN=TIPRL PE=1 SV=2	66	18	121.6	121.8	136.5	114.2	94.4	115.9	85.3
O75683	Surfeit locus protein 6 OS=Homo sapiens GN=SURF6 PE=1 SV=3	50	17	52.4	56.6	71.7	97.8	167.8	277.4	276.3
O75691	Small subunit processome component 20 homolog OS=Homo sapiens GN=UTP20 PE=1 SV=3	17	45	60.8	66.8	75.0	94.0	137.7	228.2	286.9
O75694	Nuclear pore complex protein Nup155 OS=Homo sapiens GN=NUP155 PE=1 SV=1	35	41	101.7	143.8	164.7	192.8	124.3	72.6	44.3
O75695	Protein XRP2 OS=Homo sapiens GN=RP2 PE=1 SV=4	51	17	57.8	128.2	181.3	220.6	126.9	55.3	31.6
O75716	Serine/threonine-protein kinase 16 OS=Homo sapiens GN=STK16 PE=1 SV=4	22	6	94.1	107.1	118.5	133.0	147.3	173.3	226.7
O75717	WD repeat and HMG-box DNA-binding protein 1 OS=Homo sapiens GN=WDHD1 PE=1 SV=1	60	56	116.7	112.1	143.7	114.3	114.0	134.8	141.8
O75718	Cartilage-associated protein OS=Homo sapiens GN=CRTAP PE=1 SV=1	38	15	81.9	131.9	176.6	236.9	194.2	108.7	69.8
O75746	Calcium-binding mitochondrial carrier protein Aralar1 OS=Homo sapiens GN=SLC25A12 PE=1 SV=2	55	34	104.5	76.9	31.6	13.5	6.2	5.2	5.6
O75781	Paralemmin-1 OS=Homo sapiens GN=PALM PE=1 SV=2	36	15	77.1	155.5	214.7	229.4	125.4	59.6	40.8
O75787	Renin receptor OS=Homo sapiens GN=ATP6AP2 PE=1 SV=2	39	14	101.0	120.2	225.8	230.3	204.0	84.9	33.8
O75791	GRB2-related adapter protein 2 OS=Homo sapiens GN=GRAP2 PE=1 SV=1	63	19	99.3	112.5	130.5	113.7	97.8	114.8	91.8
O75792	Ribonuclease H2 subunit A OS=Homo sapiens GN=RNASEH2A PE=1 SV=2	61	26	123.9	106.7	148.6	125.9	135.1	177.4	162.0
O75794	Cell division cycle protein 123 homolog OS=Homo sapiens GN=CDC123 PE=1 SV=1	46	16	103.2	117.5	125.3	123.3	106.1	122.6	108.0
O75808	Calpain-15 OS=Homo sapiens GN=CAPN15 PE=1 SV=1	11	7	101.5	136.2	152.1	167.1	127.9	147.5	167.5
O75817	Ribonuclease P protein subunit p20 OS=Homo sapiens GN=POP7 PE=1 SV=2	44	6	66.2	102.8	112.7	111.1	205.4	124.2	118.5
O75818	Ribonuclease P protein subunit p40 OS=Homo sapiens GN=RPP40 PE=1 SV=3	29	9	77.4	86.8	103.8	110.8	149.5	210.4	171.8
O75821	Eukaryotic translation initiation factor 3 subunit G OS=Homo sapiens GN=EIF3G PE=1 SV=2	54	22	97.0	109.4	130.4	122.4	117.5	179.9	195.0
O75874	Isocitrate dehydrogenase [NADP] cytoplasmic OS=Homo sapiens GN=IDH1 PE=1 SV=2	62	32	124.1	138.1	167.5	145.6	127.7	141.0	100.7
O75879	Glutamyl-tRNA(Gln) amidotransferase subunit B, mitochondrial OS=Homo sapiens GN=GATB PE=1 SV=1	65	30	180.2	135.7	53.5	22.1	13.2	13.2	11.1
O75880	Protein SCO1 homolog, mitochondrial OS=Homo sapiens GN=SCO1 PE=1 SV=1	27	6	169.5	104.6	45.1	19.1	9.5	7.8	6.6
O75882	Attractin OS=Homo sapiens GN=ATRN PE=1 SV=2	23	28	62.0	117.6	175.8	217.4	168.4	92.0	64.8
O75886	Signal transducing adapter molecule 2 OS=Homo sapiens GN=STAM2 PE=1 SV=1	20	10	66.4	87.2	114.8	102.7	74.3	79.8	68.3
O75909	Cyclin-K OS=Homo sapiens GN=CCNK PE=1 SV=2	29	13	45.3	54.8	69.9	94.1	164.7	264.0	307.2
O75915	PRA1 family protein 3 OS=Homo sapiens GN=ARL6IP5 PE=1 SV=1	35	10	61.5	107.3	138.0	228.3	180.4	110.9	59.1
O75934	Pre-mRNA-splicing factor SPF27 OS=Homo sapiens GN=BCAS2 PE=1 SV=1	84	23	56.9	56.8	73.7	90.0	164.7	240.7	244.2
O75935	Dynactin subunit 3 OS=Homo sapiens GN=DCTN3 PE=1 SV=1	60	14	138.3	124.3	161.1	107.4	106.1	83.4	96.1
O75940	Survival of motor neuron-related-splicing factor 30 OS=Homo sapiens GN=SMNDC1 PE=1 SV=1	51	10	75.3	69.0	99.9	97.9	151.3	224.2	282.3
O75943	Cell cycle checkpoint protein RAD17 OS=Homo sapiens GN=RAD17 PE=1 SV=2	20	10	109.1	115.4	153.4	131.3	136.1	170.4	184.3
O75947	ATP synthase subunit d, mitochondrial OS=Homo sapiens GN=ATP5H PE=1 SV=3	90	23	181.0	134.4	50.4	19.8	6.1	3.7	2.9
O75955	Flotillin-1 OS=Homo sapiens GN=FLOT1 PE=1 SV=3	58	22	22.3	40.7	56.3	68.7	42.9	19.2	13.0
O75964	ATP synthase subunit g, mitochondrial OS=Homo sapiens GN=ATP5L PE=1 SV=3	59	7	194.8	128.3	52.7	18.4	7.6	7.0	5.7
O75976	Carboxypeptidase D OS=Homo sapiens GN=CPD PE=1 SV=2	38	43	67.2	104.6	144.7	196.9	173.7	171.3	141.6
O75995	SAM and SH3 domain-containing protein 3 OS=Homo sapiens GN=SASH3 PE=1 SV=2	72	17	104.3	102.0	146.3	124.8	117.7	157.4	197.3
O76003	Glutaredoxin-3 OS=Homo sapiens GN=GLRX3 PE=1 SV=2	56	25	106.1	116.3	139.5	116.8	98.2	108.4	88.3
O76021	Ribosomal L1 domain-containing protein 1 OS=Homo sapiens GN=RSL1D1 PE=1 SV=3	59	41	61.1	63.8	67.0	85.9	188.0	202.4	232.2
O76024	Wolframin OS=Homo sapiens GN=WFS1 PE=1 SV=2	20	14	126.3	151.1	189.6	175.9	177.8	121.4	57.9
O76031	ATP-dependent Clp protease ATP-binding subunit clpX-like, mitochondrial OS=Homo sapiens GN=CLPX PE=1 SV=2	69	41	213.1	133.7	52.4	19.3	9.8	7.2	7.1
O76054	SEC14-like protein 2 OS=Homo sapiens GN=SEC14L2 PE=1 SV=1	34	9	225.7	136.0	253.6	111.8	117.2	94.8	60.7
O76071	Probable cytosolic iron-sulfur protein assembly protein CIAO1 OS=Homo sapiens GN=CIAO1 PE=1 SV=1	58	14	119.3	136.9	145.0	145.2	137.9	137.7	104.9
O76094	Signal recognition particle subunit SRP72 OS=Homo sapiens GN=SRP72 PE=1 SV=3	64	48	112.6	118.4	184.3	178.2	120.5	103.6	123.5
O76095	Protein JTB OS=Homo sapiens GN=JTB PE=1 SV=1	15	3	69.0	136.2	169.9	219.6	173.3	119.7	112.1
O94762	ATP-dependent DNA helicase Q5 OS=Homo sapiens GN=RECQL5 PE=1 SV=2	26	19	73.9	84.6	93.2	107.2	143.2	196.1	168.5
O94763	Unconventional prefoldin RPB5 interactor 1 OS=Homo sapiens GN=URI1 PE=1 SV=3	40	21	65.0	73.7	88.7	114.1	170.9	247.9	195.9
O94766	Galactosylgalactosylxylosylprotein 3-beta-glucuronosyltransferase 3 OS=Homo sapiens GN=B3GAT3 PE=1 SV=2	46	14	74.3	133.6	154.4	161.0	118.3	91.8	65.0
O94776	Metastasis-associated protein MTA2 OS=Homo sapiens GN=MTA2 PE=1 SV=1	61	45	96.4	99.1	112.3	114.5	129.2	177.9	225.9
O94804	Serine/threonine-protein kinase 10 OS=Homo sapiens GN=STK10 PE=1 SV=1	28	26	78.9	113.6	128.4	134.4	146.0	145.6	129.2
O94819	Kelch repeat and BTB domain-containing protein 11 OS=Homo sapiens GN=KBTBD11 PE=1 SV=1	43	22	68.9	76.1	85.6	87.1	90.0	120.9	130.4
O94826	Mitochondrial import receptor subunit TOM70 OS=Homo sapiens GN=TOMM70A PE=1 SV=1	72	41	180.9	144.9	57.5	26.8	11.7	7.9	6.5
O94830	Phospholipase DDHD2 OS=Homo sapiens GN=DDHD2 PE=1 SV=2	21	10	131.1	133.5	165.0	131.5	124.1	151.1	163.9
O94832	Unconventional myosin-Id OS=Homo sapiens GN=MYO1D PE=1 SV=2	45	46	78.0	144.6	210.4	229.1	134.0	55.3	35.6
O94855	Protein transport protein Sec24D OS=Homo sapiens GN=SEC24D PE=1 SV=2	27	20	130.6	153.8	197.2	150.7	109.6	127.5	130.6
O94868	F-BAR and double SH3 domains protein 2 OS=Homo sapiens GN=FCHSD2 PE=1 SV=3	29	21	127.6	190.4	186.7	194.7	125.7	102.1	72.8
O94874	E3 UFM1-protein ligase 1 OS=Homo sapiens GN=UFL1 PE=1 SV=2	58	52	73.3	106.6	136.7	195.4	160.7	95.1	56.4
O94876	Transmembrane and coiled-coil domains protein 1 OS=Homo sapiens GN=TMCC1 PE=1 SV=3	17	10	43.6	111.2	142.0	211.9	167.0	58.7	24.6
O94886	CSC1-like protein 1 OS=Homo sapiens GN=TMEM63A PE=1 SV=3	17	9	55.9	104.5	139.0	195.5	190.6	162.5	151.9
O94888	UBX domain-containing protein 7 OS=Homo sapiens GN=UBXN7 PE=1 SV=2	47	19	151.8	132.6	190.1	136.3	122.0	151.6	115.7
O94900	Thymocyte selection-associated high mobility group box protein TOX OS=Homo sapiens GN=TOX PE=2 SV=3	27	10	100.4	118.9	133.4	126.1	132.7	189.3	199.2
O94901	SUN domain-containing protein 1 OS=Homo sapiens GN=SUN1 PE=1 SV=3	35	20	104.2	139.8	150.7	192.6	153.3	74.8	34.8
O94903	Proline synthase co-transcribed bacterial homolog protein OS=Homo sapiens GN=PROSC PE=1 SV=1	61	19	154.4	120.2	114.4	77.6	66.8	74.6	66.4
O94905	Erlin-2 OS=Homo sapiens GN=ERLIN2 PE=1 SV=1	61	24	68.0	114.1	154.8	228.9	184.1	94.0	33.3
O94906	Pre-mRNA-processing factor 6 OS=Homo sapiens GN=PRPF6 PE=1 SV=1	66	76	61.2	65.5	86.1	101.3	173.0	231.1	218.6
O94913	Pre-mRNA cleavage complex 2 protein Pcf11 OS=Homo sapiens GN=PCF11 PE=1 SV=3	34	39	66.0	72.1	90.4	99.8	158.9	219.2	239.2
O94915	Protein furry homolog-like OS=Homo sapiens GN=FRYL PE=1 SV=2	23	61	82.2	105.9	137.6	141.9	133.4	144.1	154.7
O94919	Endonuclease domain-containing 1 protein OS=Homo sapiens GN=ENDOD1 PE=1 SV=2	47	18	74.8	118.5	145.8	196.1	156.9	100.4	62.0
O94923	D-glucuronyl C5-epimerase OS=Homo sapiens GN=GLCE PE=1 SV=3	24	12	42.8	88.8	105.9	131.1	92.7	81.0	66.3
O94925	Glutaminase kidney isoform, mitochondrial OS=Homo sapiens GN=GLS PE=1 SV=1	53	32	208.6	133.7	52.9	19.5	8.7	7.4	6.7
O94927	HAUS augmin-like complex subunit 5 OS=Homo sapiens GN=HAUS5 PE=1 SV=2	39	22	109.4	113.6	112.0	108.4	115.7	154.1	209.5
O94953	Lysine-specific demethylase 4B OS=Homo sapiens GN=KDM4B PE=1 SV=4	16	12	93.6	106.4	118.5	110.1	134.6	185.6	251.1
O94966	Ubiquitin carboxyl-terminal hydrolase 19 OS=Homo sapiens GN=USP19 PE=1 SV=2	23	17	95.4	134.0	158.0	183.2	159.9	144.6	124.9
O94967	WD repeat-containing protein 47 OS=Homo sapiens GN=WDR47 PE=1 SV=1	15	9	94.2	96.6	120.4	95.1	90.3	106.8	109.0
O94973	AP-2 complex subunit alpha-2 OS=Homo sapiens GN=AP2A2 PE=1 SV=2	63	56	81.3	126.6	172.3	166.6	109.9	93.9	108.1
O94979	Protein transport protein Sec31A OS=Homo sapiens GN=SEC31A PE=1 SV=3	32	36	86.6	106.8	114.4	102.5	102.3	112.4	131.6
O94985	Calsyntenin-1 OS=Homo sapiens GN=CLSTN1 PE=1 SV=1	11	9	80.6	120.3	156.9	214.8	178.7	142.4	106.4
O94986	Centrosomal protein of 152 kDa OS=Homo sapiens GN=CEP152 PE=1 SV=4	19	25	180.0	167.9	79.5	45.1	35.1	31.0	32.0
O94992	Protein HEXIM1 OS=Homo sapiens GN=HEXIM1 PE=1 SV=1	41	13	110.1	114.0	141.3	117.0	102.9	163.4	167.8
O95067	G2/mitotic-specific cyclin-B2 OS=Homo sapiens GN=CCNB2 PE=1 SV=1	50	19	79.7	109.4	113.3	151.5	172.8	173.3	200.1
O95071	E3 ubiquitin-protein ligase UBR5 OS=Homo sapiens GN=UBR5 PE=1 SV=2	37	80	99.5	107.6	126.1	116.8	107.8	137.6	182.1
O95104	Splicing factor, arginine/serine-rich 15 OS=Homo sapiens GN=SCAF4 PE=1 SV=3	23	18	48.7	54.7	73.6	99.3	168.0	266.0	289.7
O95140	Mitofusin-2 OS=Homo sapiens GN=MFN2 PE=1 SV=3	34	20	166.0	121.7	58.5	24.9	13.3	13.3	12.8
O95155	Ubiquitin conjugation factor E4 B OS=Homo sapiens GN=UBE4B PE=1 SV=1	16	15	135.9	151.3	179.3	143.4	117.7	145.7	126.6
O95159	Zinc finger protein-like 1 OS=Homo sapiens GN=ZFPL1 PE=1 SV=2	49	11	113.3	166.6	182.3	171.3	136.9	82.3	61.2
O95163	Elongator complex protein 1 OS=Homo sapiens GN=IKBKAP PE=1 SV=3	43	46	119.7	138.8	143.8	133.3	114.1	149.7	200.6
O95169	NADH dehydrogenase [ubiquinone] 1 beta subcomplex subunit 8, mitochondrial OS=Homo sapiens GN=NDUFB8 PE=1 SV=1	41	7	313.2	247.9	99.7	40.9	23.8	24.8	23.9
O95182	NADH dehydrogenase [ubiquinone] 1 alpha subcomplex subunit 7 OS=Homo sapiens GN=NDUFA7 PE=1 SV=3	78	11	174.9	129.4	49.6	22.6	11.5	7.0	5.9
O95197	Reticulon-3 OS=Homo sapiens GN=RTN3 PE=1 SV=2	25	21	70.0	114.9	153.5	202.2	184.0	116.2	68.1
O95202	LETM1 and EF-hand domain-containing protein 1, mitochondrial OS=Homo sapiens GN=LETM1 PE=1 SV=1	59	49	193.0	136.7	53.8	20.9	7.6	6.1	5.1
O95218	Zinc finger Ran-binding domain-containing protein 2 OS=Homo sapiens GN=ZRANB2 PE=1 SV=2	26	10	106.4	122.5	148.1	139.3	128.6	201.6	153.7
O95229	ZW10 interactor OS=Homo sapiens GN=ZWINT PE=1 SV=2	36	10	131.7	142.4	153.6	144.0	136.5	155.3	136.5
O95232	Luc7-like protein 3 OS=Homo sapiens GN=LUC7L3 PE=1 SV=2	38	21	43.6	49.7	62.6	90.1	164.1	247.8	279.7
O95235	Kinesin-like protein KIF20A OS=Homo sapiens GN=KIF20A PE=1 SV=1	23	17	30.4	37.4	34.1	33.3	36.8	43.8	52.0
O95239	Chromosome-associated kinesin KIF4A OS=Homo sapiens GN=KIF4A PE=1 SV=3	45	47	86.9	103.9	95.4	91.4	119.3	171.0	253.9
O95248	Myotubularin-related protein 5 OS=Homo sapiens GN=SBF1 PE=1 SV=3	38	57	36.3	46.1	52.0	60.6	59.4	63.9	70.2
O95249	Golgi SNAP receptor complex member 1 OS=Homo sapiens GN=GOSR1 PE=1 SV=1	76	25	80.2	121.3	184.7	169.9	122.1	86.3	66.8
O95251	Histone acetyltransferase KAT7 OS=Homo sapiens GN=KAT7 PE=1 SV=1	31	15	96.0	90.5	116.8	104.3	119.1	148.6	151.1
O95271	Tankyrase-1 OS=Homo sapiens GN=TNKS PE=1 SV=2	12	15	72.7	125.0	127.8	162.9	117.2	111.6	105.5
O95292	Vesicle-associated membrane protein-associated protein B/C OS=Homo sapiens GN=VAPB PE=1 SV=3	64	20	73.5	125.4	149.9	217.6	201.5	94.0	49.2
O95295	SNARE-associated protein Snapin OS=Homo sapiens GN=SNAPIN PE=1 SV=1	49	9	61.4	92.4	142.4	178.0	147.5	109.8	80.7
O95297	Myelin protein zero-like protein 1 OS=Homo sapiens GN=MPZL1 PE=1 SV=1	24	8	68.7	152.8	223.9	263.9	169.1	74.3	47.3
O95299	NADH dehydrogenase [ubiquinone] 1 alpha subcomplex subunit 10, mitochondrial OS=Homo sapiens GN=NDUFA10 PE=1 SV=1	49	22	137.3	77.9	36.7	11.6	4.2	2.6	1.9
O95319	CUGBP Elav-like family member 2 OS=Homo sapiens GN=CELF2 PE=1 SV=1	33	19	46.6	56.6	76.6	109.4	197.0	243.1	270.8
O95336	6-phosphogluconolactonase OS=Homo sapiens GN=PGLS PE=1 SV=2	67	15	121.8	132.2	157.2	135.6	115.4	150.8	122.1
O95347	Structural maintenance of chromosomes protein 2 OS=Homo sapiens GN=SMC2 PE=1 SV=2	67	107	77.2	87.8	95.0	106.5	147.3	165.0	191.8
O95352	Ubiquitin-like modifier-activating enzyme ATG7 OS=Homo sapiens GN=ATG7 PE=1 SV=1	36	20	123.2	126.9	145.3	126.3	114.2	139.5	125.5
O95363	Phenylalanine--tRNA ligase, mitochondrial OS=Homo sapiens GN=FARS2 PE=1 SV=1	27	16	181.9	128.1	52.7	20.4	9.3	8.2	8.2
O95372	Acyl-protein thioesterase 2 OS=Homo sapiens GN=LYPLA2 PE=1 SV=1	60	11	68.4	112.8	111.8	105.9	112.8	83.8	75.3
O95373	Importin-7 OS=Homo sapiens GN=IPO7 PE=1 SV=1	32	30	119.4	132.0	150.0	126.3	110.6	147.1	143.8
O95376	E3 ubiquitin-protein ligase ARIH2 OS=Homo sapiens GN=ARIH2 PE=1 SV=1	39	14	127.7	130.6	180.7	131.3	124.7	158.2	146.9
O95379	Tumor necrosis factor alpha-induced protein 8 OS=Homo sapiens GN=TNFAIP8 PE=1 SV=1	26	6	94.0	111.2	141.8	134.2	361.7	98.5	58.6
O95394	Phosphoacetylglucosamine mutase OS=Homo sapiens GN=PGM3 PE=1 SV=1	20	10	121.0	138.1	157.8	149.1	132.5	179.3	122.0
O95396	Adenylyltransferase and sulfurtransferase MOCS3 OS=Homo sapiens GN=MOCS3 PE=1 SV=1	60	20	131.2	136.6	152.3	131.6	115.1	130.9	109.5
O95400	CD2 antigen cytoplasmic tail-binding protein 2 OS=Homo sapiens GN=CD2BP2 PE=1 SV=1	51	15	56.1	72.3	83.0	112.6	188.6	260.2	227.2
O95402	Mediator of RNA polymerase II transcription subunit 26 OS=Homo sapiens GN=MED26 PE=1 SV=2	34	12	51.0	59.9	82.8	114.4	172.8	263.7	255.5
O95425	Supervillin OS=Homo sapiens GN=SVIL PE=1 SV=2	25	34	19.0	32.9	38.3	42.5	28.0	30.7	41.1
O95429	BAG family molecular chaperone regulator 4 OS=Homo sapiens GN=BAG4 PE=1 SV=1	39	9	94.9	103.9	126.1	93.7	76.5	103.8	93.6
O95433	Activator of 90 kDa heat shock protein ATPase homolog 1 OS=Homo sapiens GN=AHSA1 PE=1 SV=1	68	26	140.8	139.4	179.5	139.5	126.1	137.8	111.9
O95453	Poly(A)-specific ribonuclease PARN OS=Homo sapiens GN=PARN PE=1 SV=1	38	25	95.5	108.1	141.1	137.0	119.1	124.2	120.9
O95456	Proteasome assembly chaperone 1 OS=Homo sapiens GN=PSMG1 PE=1 SV=1	60	15	120.9	117.7	156.6	138.5	123.4	153.9	189.0
O95466	Formin-like protein 1 OS=Homo sapiens GN=FMNL1 PE=1 SV=3	48	68	87.9	131.9	170.4	184.5	121.0	81.4	79.2
O95470	Sphingosine-1-phosphate lyase 1 OS=Homo sapiens GN=SGPL1 PE=1 SV=3	57	34	88.6	130.4	176.1	236.8	193.1	93.4	44.0
O95479	GDH/6PGL endoplasmic bifunctional protein OS=Homo sapiens GN=H6PD PE=1 SV=2	44	30	89.3	130.1	177.3	246.7	186.8	102.8	66.8
O95486	Protein transport protein Sec24A OS=Homo sapiens GN=SEC24A PE=1 SV=2	21	19	103.6	134.2	161.4	150.1	121.7	133.7	129.2
O95487	Protein transport protein Sec24B OS=Homo sapiens GN=SEC24B PE=1 SV=2	33	32	87.4	128.5	149.3	146.3	115.2	133.3	119.2
O95551	Tyrosyl-DNA phosphodiesterase 2 OS=Homo sapiens GN=TDP2 PE=1 SV=1	38	12	100.1	113.2	125.6	114.4	110.2	133.0	118.4
O95573	Long-chain-fatty-acid--CoA ligase 3 OS=Homo sapiens GN=ACSL3 PE=1 SV=3	63	45	74.6	116.7	158.6	225.1	183.7	98.6	44.3
O95602	DNA-directed RNA polymerase I subunit RPA1 OS=Homo sapiens GN=POLR1A PE=1 SV=2	31	35	110.0	115.6	121.0	122.9	132.4	174.8	183.5
O95613	Pericentrin OS=Homo sapiens GN=PCNT PE=1 SV=4	30	77	156.7	150.8	89.2	68.3	63.1	68.6	72.8
O95628	CCR4-NOT transcription complex subunit 4 OS=Homo sapiens GN=CNOT4 PE=1 SV=3	26	10	127.2	126.2	126.7	145.5	152.3	189.1	133.0
O95630	STAM-binding protein OS=Homo sapiens GN=STAMBP PE=1 SV=1	42	19	115.0	129.9	158.8	143.5	114.8	130.0	104.9
O95639	Cleavage and polyadenylation specificity factor subunit 4 OS=Homo sapiens GN=CPSF4 PE=1 SV=1	67	16	50.9	57.7	79.7	94.8	150.9	240.2	285.9
O95674	Phosphatidate cytidylyltransferase 2 OS=Homo sapiens GN=CDS2 PE=1 SV=1	31	10	84.9	140.2	188.9	250.9	187.7	104.1	43.3
O95684	FGFR1 oncogene partner OS=Homo sapiens GN=FGFR1OP PE=1 SV=1	41	14	135.7	144.4	100.1	109.3	113.2	178.5	218.9
O95714	E3 ubiquitin-protein ligase HERC2 OS=Homo sapiens GN=HERC2 PE=1 SV=2	30	117	87.0	116.0	134.1	169.9	175.2	109.7	118.5
O95721	Synaptosomal-associated protein 29 OS=Homo sapiens GN=SNAP29 PE=1 SV=1	79	20	102.6	116.8	126.8	143.1	104.9	88.6	75.4
O95747	Serine/threonine-protein kinase OSR1 OS=Homo sapiens GN=OXSR1 PE=1 SV=1	43	23	129.8	136.1	158.9	121.4	101.0	105.7	78.8
O95757	Heat shock 70 kDa protein 4L OS=Homo sapiens GN=HSPA4L PE=1 SV=3	80	76	115.1	136.3	159.4	142.8	124.3	145.7	117.4
O95758	Polypyrimidine tract-binding protein 3 OS=Homo sapiens GN=PTBP3 PE=1 SV=2	43	20	51.3	63.1	77.3	108.0	163.3	252.9	284.0
O95772	MLN64 N-terminal domain homolog OS=Homo sapiens GN=STARD3NL PE=1 SV=1	30	5	60.2	117.0	137.1	214.7	156.5	89.5	92.2
O95777	U6 snRNA-associated Sm-like protein LSm8 OS=Homo sapiens GN=LSM8 PE=1 SV=3	69	6	124.0	130.4	141.6	115.7	130.5	176.3	181.5
O95782	AP-2 complex subunit alpha-1 OS=Homo sapiens GN=AP2A1 PE=1 SV=3	62	65	78.0	131.4	173.2	179.3	114.4	96.8	119.2
O95786	Probable ATP-dependent RNA helicase DDX58 OS=Homo sapiens GN=DDX58 PE=1 SV=2	19	15	121.3	143.8	160.4	138.3	124.9	148.6	162.6
O95793	Double-stranded RNA-binding protein Staufen homolog 1 OS=Homo sapiens GN=STAU1 PE=1 SV=2	61	40	50.4	60.5	83.5	108.5	160.4	232.9	248.4
O95801	Tetratricopeptide repeat protein 4 OS=Homo sapiens GN=TTC4 PE=1 SV=3	60	21	108.9	134.7	121.1	108.6	97.8	81.5	64.6
O95816	BAG family molecular chaperone regulator 2 OS=Homo sapiens GN=BAG2 PE=1 SV=1	77	18	19.4	24.5	34.2	34.8	32.2	19.5	16.4
O95817	BAG family molecular chaperone regulator 3 OS=Homo sapiens GN=BAG3 PE=1 SV=3	65	21	103.0	115.7	140.3	117.5	97.4	136.7	122.3
O95819	Mitogen-activated protein kinase kinase kinase kinase 4 OS=Homo sapiens GN=MAP4K4 PE=1 SV=2	56	74	71.9	103.6	144.9	175.2	142.5	131.7	126.1
O95822	Malonyl-CoA decarboxylase, mitochondrial OS=Homo sapiens GN=MLYCD PE=1 SV=3	39	17	305.9	233.4	105.7	66.5	35.6	20.8	13.3
O95825	Quinone oxidoreductase-like protein 1 OS=Homo sapiens GN=CRYZL1 PE=1 SV=2	41	10	104.5	122.1	145.8	137.4	145.4	187.1	157.7
O95831	Apoptosis-inducing factor 1, mitochondrial OS=Homo sapiens GN=AIFM1 PE=1 SV=1	57	39	198.4	143.1	53.9	19.0	6.1	4.0	3.0
O95834	Echinoderm microtubule-associated protein-like 2 OS=Homo sapiens GN=EML2 PE=1 SV=1	32	17	103.0	116.8	151.3	120.5	111.7	142.4	132.2
O95858	Tetraspanin-15 OS=Homo sapiens GN=TSPAN15 PE=1 SV=1	24	6	57.4	124.7	172.8	189.7	112.1	53.4	28.8
O95861	3'(2'),5'-bisphosphate nucleotidase 1 OS=Homo sapiens GN=BPNT1 PE=1 SV=1	69	23	133.6	124.3	133.6	100.6	93.2	103.4	78.9
O95864	Fatty acid desaturase 2 OS=Homo sapiens GN=FADS2 PE=1 SV=1	30	15	88.5	118.9	158.5	204.7	175.8	90.3	44.2
O95865	N(G),N(G)-dimethylarginine dimethylaminohydrolase 2 OS=Homo sapiens GN=DDAH2 PE=1 SV=1	69	14	100.1	151.8	187.3	202.9	209.7	94.1	54.0
O95870	Abhydrolase domain-containing protein 16A OS=Homo sapiens GN=ABHD16A PE=1 SV=3	44	24	18.4	22.2	26.2	33.2	25.8	14.6	6.7
O95881	Thioredoxin domain-containing protein 12 OS=Homo sapiens GN=TXNDC12 PE=1 SV=1	52	10	77.3	117.9	179.8	256.9	200.3	83.5	30.1
O95926	Pre-mRNA-splicing factor SYF2 OS=Homo sapiens GN=SYF2 PE=1 SV=1	45	13	60.0	59.5	78.0	94.8	159.4	264.4	283.8
O95980	Reversion-inducing cysteine-rich protein with Kazal motifs OS=Homo sapiens GN=RECK PE=1 SV=1	21	17	71.0	144.7	195.1	265.7	163.1	92.7	67.8
O95985	DNA topoisomerase 3-beta-1 OS=Homo sapiens GN=TOP3B PE=1 SV=1	61	43	24.3	30.9	39.3	48.9	79.5	96.6	101.8
O96000	NADH dehydrogenase [ubiquinone] 1 beta subcomplex subunit 10 OS=Homo sapiens GN=NDUFB10 PE=1 SV=3	48	12	213.6	129.2	62.5	21.2	10.7	8.5	9.4
O96005	Cleft lip and palate transmembrane protein 1 OS=Homo sapiens GN=CLPTM1 PE=1 SV=1	33	18	72.4	138.8	171.0	241.4	170.7	97.0	36.0
O96008	Mitochondrial import receptor subunit TOM40 homolog OS=Homo sapiens GN=TOMM40 PE=1 SV=1	58	19	153.6	123.8	52.1	24.9	11.2	9.2	8.6
O96011	Peroxisomal membrane protein 11B OS=Homo sapiens GN=PEX11B PE=1 SV=1	66	18	53.7	85.6	120.8	142.4	328.5	52.8	44.5
O96013	Serine/threonine-protein kinase PAK 4 OS=Homo sapiens GN=PAK4 PE=1 SV=1	42	18	65.6	87.6	96.0	123.1	140.4	193.1	223.7
O96017	Serine/threonine-protein kinase Chk2 OS=Homo sapiens GN=CHEK2 PE=1 SV=1	37	17	123.3	149.1	151.8	129.5	130.1	163.7	152.4
O96019	Actin-like protein 6A OS=Homo sapiens GN=ACTL6A PE=1 SV=1	48	22	106.8	106.4	115.5	111.4	127.3	156.4	176.4
P00167	Cytochrome b5 OS=Homo sapiens GN=CYB5A PE=1 SV=2	47	6	105.7	129.6	172.9	214.9	175.4	74.6	31.9
P00338	L-lactate dehydrogenase A chain OS=Homo sapiens GN=LDHA PE=1 SV=2	85	38	106.6	106.2	133.6	116.9	95.3	120.0	112.6
P00367	Glutamate dehydrogenase 1, mitochondrial OS=Homo sapiens GN=GLUD1 PE=1 SV=2	57	41	220.8	158.0	61.7	28.8	16.6	15.9	11.5
P00374	Dihydrofolate reductase OS=Homo sapiens GN=DHFR PE=1 SV=2	80	18	106.7	117.1	134.6	116.3	95.9	118.2	99.0
P00387	NADH-cytochrome b5 reductase 3 OS=Homo sapiens GN=CYB5R3 PE=1 SV=3	84	19	119.8	132.9	118.4	155.3	117.5	61.7	24.6
P00390	Glutathione reductase, mitochondrial OS=Homo sapiens GN=GSR PE=1 SV=2	52	25	150.5	126.1	101.3	74.9	61.9	75.9	67.9
P00403	Cytochrome c oxidase subunit 2 OS=Homo sapiens GN=MT-CO2 PE=1 SV=1	48	9	259.5	174.5	73.3	28.1	12.1	8.0	5.7
P00441	Superoxide dismutase [Cu-Zn] OS=Homo sapiens GN=SOD1 PE=1 SV=2	97	16	91.7	112.0	124.5	119.2	109.8	122.9	102.8
P00491	Purine nucleoside phosphorylase OS=Homo sapiens GN=PNP PE=1 SV=2	84	22	60.9	50.8	78.2	50.4	49.5	51.0	42.8
P00492	Hypoxanthine-guanine phosphoribosyltransferase OS=Homo sapiens GN=HPRT1 PE=1 SV=2	76	18	113.2	112.0	140.2	120.7	114.0	138.6	117.6
P00505	Aspartate aminotransferase, mitochondrial OS=Homo sapiens GN=GOT2 PE=1 SV=3	71	35	209.9	128.9	54.8	19.2	8.7	8.1	7.9
P00558	Phosphoglycerate kinase 1 OS=Homo sapiens GN=PGK1 PE=1 SV=3	91	53	115.3	114.3	147.5	124.9	106.6	133.8	101.9
P00734	Prothrombin OS=Homo sapiens GN=F2 PE=1 SV=2	5	4	295.9	259.8	172.5	113.5	59.2	49.8	49.4
P00761	Trypsin OS=Sus scrofa OX=9823 PE=1 SV=1	47	9	128.7	147.7	124.9	153.1	125.0	147.5	124.4
P00813	Adenosine deaminase OS=Homo sapiens GN=ADA PE=1 SV=3	79	35	86.1	82.4	104.3	85.0	70.4	88.9	64.5
P00966	Argininosuccinate synthase OS=Homo sapiens GN=ASS1 PE=1 SV=2	55	21	108.9	106.9	132.5	100.6	101.1	118.6	136.6
P01034	Cystatin-C OS=Homo sapiens GN=CST3 PE=1 SV=1	45	5	45.6	96.8	122.3	185.4	157.7	141.8	95.7
P01112	GTPase HRas OS=Homo sapiens GN=HRAS PE=1 SV=1	85	15	11.0	18.4	26.2	30.4	19.6	11.4	7.1
P01116	GTPase KRas OS=Homo sapiens GN=KRAS PE=1 SV=1	75	14	84.2	149.0	197.8	243.1	148.7	83.8	47.6
P01130	Low-density lipoprotein receptor OS=Homo sapiens GN=LDLR PE=1 SV=1	40	25	70.3	113.9	167.4	219.0	188.5	133.8	107.1
P01137	Transforming growth factor beta-1 OS=Homo sapiens GN=TGFB1 PE=1 SV=2	41	13	81.9	120.8	210.8	237.9	214.5	83.8	50.3
P01733	T-cell receptor beta chain V region YT35 OS=Homo sapiens GN=TRBV12-3 PE=1 SV=1	15	2	78.5	138.9	196.2	265.9	186.2	100.6	33.7
P01850	T-cell receptor beta-1 chain C region OS=Homo sapiens GN=TRBC1 PE=1 SV=3	47	6	65.5	123.0	163.9	221.3	169.1	85.6	43.2
P01889	HLA class I histocompatibility antigen, B-7 alpha chain OS=Homo sapiens GN=HLA-B PE=1 SV=3	57	24	63.7	112.8	174.1	218.3	179.3	138.3	113.6
P02649	Apolipoprotein E OS=Homo sapiens GN=APOE PE=1 SV=1	5	2	206.5	178.6	177.9	164.1	128.7	76.1	68.0
P02686	Myelin basic protein OS=Homo sapiens GN=MBP PE=1 SV=3	27	6	92.4	132.8	166.2	192.5	124.4	67.8	39.2
P02769	Serum albumin OS=Bos taurus OX=9913 GN=ALB PE=1 SV=4	84	57	88.9	116.8	143.4	146.5	122.3	121.8	94.5
P02786	Transferrin receptor protein 1 OS=Homo sapiens GN=TFRC PE=1 SV=2	68	71	42.5	72.2	108.4	144.0	131.7	114.9	95.8
P02788	Lactotransferrin OS=Homo sapiens GN=LTF PE=1 SV=6	3	2	37.5	88.3	112.6	166.8	147.4	135.5	106.4
P04035	3-hydroxy-3-methylglutaryl-coenzyme A reductase OS=Homo sapiens GN=HMGCR PE=1 SV=1	9	6	49.3	102.9	129.9	194.6	158.9	86.3	38.3
P04040	Catalase OS=Homo sapiens GN=CAT PE=1 SV=3	75	48	77.9	124.5	180.7	249.1	169.3	64.5	29.9
P04049	RAF proto-oncogene serine/threonine-protein kinase OS=Homo sapiens GN=RAF1 PE=1 SV=1	49	26	9.3	11.7	13.1	12.8	11.4	12.0	10.6
P04053	DNA nucleotidylexotransferase OS=Homo sapiens GN=DNTT PE=1 SV=3	28	13	97.5	100.9	120.5	130.8	182.7	200.2	167.4
P04062	Glucosylceramidase OS=Homo sapiens GN=GBA PE=1 SV=3	26	12	65.1	109.2	183.2	237.6	168.9	74.9	37.8
P04066	Tissue alpha-L-fucosidase OS=Homo sapiens GN=FUCA1 PE=1 SV=4	25	8	65.8	105.6	188.5	268.1	184.6	82.7	48.1
P04075	Fructose-bisphosphate aldolase A OS=Homo sapiens GN=ALDOA PE=1 SV=2	94	45	111.1	113.2	141.1	130.2	185.2	125.6	117.8
P04080	Cystatin-B OS=Homo sapiens GN=CSTB PE=1 SV=2	52	4	79.9	99.2	83.3	117.9	60.7	156.2	263.9
P04083	Annexin A1 OS=Homo sapiens GN=ANXA1 PE=1 SV=2	76	29	116.8	120.8	148.9	130.1	123.5	144.6	127.2
P04150	Glucocorticoid receptor OS=Homo sapiens GN=NR3C1 PE=1 SV=1	23	14	103.4	128.9	144.0	126.2	124.0	159.2	129.8
P04181	Ornithine aminotransferase, mitochondrial OS=Homo sapiens GN=OAT PE=1 SV=1	84	39	159.9	96.9	42.4	16.1	10.3	11.0	10.8
P04183	Thymidine kinase, cytosolic OS=Homo sapiens GN=TK1 PE=1 SV=2	64	14	92.9	88.4	111.2	95.0	92.1	105.7	119.3
P04216	Thy-1 membrane glycoprotein OS=Homo sapiens GN=THY1 PE=1 SV=2	25	4	30.6	45.8	88.0	77.8	62.6	25.6	17.7
P04234	T-cell surface glycoprotein CD3 delta chain OS=Homo sapiens GN=CD3D PE=1 SV=1	28	9	81.6	133.2	164.8	198.0	146.5	73.7	35.7
P04264	Keratin, type II cytoskeletal 1 OS=Homo sapiens GN=KRT1 PE=1 SV=6	52	40	164.5	77.2	271.5	85.5	76.6	67.5	139.5
P04350	Tubulin beta-4A chain OS=Homo sapiens GN=TUBB4A PE=1 SV=2	86	38	131.0	125.5	156.6	124.5	113.4	131.1	123.4
P04406	Glyceraldehyde-3-phosphate dehydrogenase OS=Homo sapiens GN=GAPDH PE=1 SV=3	87	45	82.5	79.9	111.6	108.0	129.9	156.1	139.0
P04439	HLA class I histocompatibility antigen, A-3 alpha chain OS=Homo sapiens GN=HLA-A PE=1 SV=2	60	27	33.6	58.1	84.1	106.9	93.5	66.6	54.0
P04632	Calpain small subunit 1 OS=Homo sapiens GN=CAPNS1 PE=1 SV=1	72	16	106.9	115.6	144.0	116.8	104.6	116.4	97.5
P04818	Thymidylate synthase OS=Homo sapiens GN=TYMS PE=1 SV=3	64	19	136.8	131.6	173.7	126.7	118.1	128.3	100.9
P04843	Dolichyl-diphosphooligosaccharide--protein glycosyltransferase subunit 1 OS=Homo sapiens GN=RPN1 PE=1 SV=1	78	59	79.4	112.9	153.3	215.6	169.2	72.1	30.7
P04844	Dolichyl-diphosphooligosaccharide--protein glycosyltransferase subunit 2 OS=Homo sapiens GN=RPN2 PE=1 SV=3	54	33	82.8	116.9	173.5	234.1	182.1	73.3	28.9
P04899	Guanine nucleotide-binding protein G(i) subunit alpha-2 OS=Homo sapiens GN=GNAI2 PE=1 SV=3	75	36	80.8	129.8	189.4	233.5	144.0	65.5	39.3
P04920	Anion exchange protein 2 OS=Homo sapiens GN=SLC4A2 PE=1 SV=4	25	18	99.2	157.5	176.5	210.3	132.7	56.8	30.6
P05023	Sodium/potassium-transporting ATPase subunit alpha-1 OS=Homo sapiens GN=ATP1A1 PE=1 SV=1	54	66	71.4	148.9	199.3	242.2	131.5	56.4	27.7
P05026	Sodium/potassium-transporting ATPase subunit beta-1 OS=Homo sapiens GN=ATP1B1 PE=1 SV=1	43	12	72.0	149.4	187.3	248.3	139.7	66.5	40.0
P05067	Amyloid beta A4 protein OS=Homo sapiens GN=APP PE=1 SV=3	19	11	55.1	107.4	153.6	209.6	200.0	122.2	76.0
P05106	Integrin beta-3 OS=Homo sapiens GN=ITGB3 PE=1 SV=2	29	14	64.4	139.4	189.1	243.3	151.3	74.8	39.6
P05107	Integrin beta-2 OS=Homo sapiens GN=ITGB2 PE=1 SV=2	62	50	72.5	127.5	185.8	233.9	172.6	83.6	43.7
P05120	Plasminogen activator inhibitor 2 OS=Homo sapiens GN=SERPINB2 PE=1 SV=2	31	7	104.0	101.6	135.7	115.5	109.8	96.5	87.3
P05141	ADP/ATP translocase 2 OS=Homo sapiens GN=SLC25A5 PE=1 SV=7	69	43	189.6	152.7	61.0	28.2	14.9	12.7	10.4
P05161	Ubiquitin-like protein ISG15 OS=Homo sapiens GN=ISG15 PE=1 SV=5	41	5	105.3	101.3	119.7	84.8	78.6	76.5	66.9
P05165	Propionyl-CoA carboxylase alpha chain, mitochondrial OS=Homo sapiens GN=PCCA PE=1 SV=4	55	34	215.5	150.3	58.9	24.7	12.3	13.1	13.1
P05166	Propionyl-CoA carboxylase beta chain, mitochondrial OS=Homo sapiens GN=PCCB PE=1 SV=3	57	27	221.4	164.9	66.9	30.3	20.2	21.2	22.5
P05198	Eukaryotic translation initiation factor 2 subunit 1 OS=Homo sapiens GN=EIF2S1 PE=1 SV=3	84	37	74.2	72.5	96.8	101.0	145.2	211.1	267.8
P05362	Intercellular adhesion molecule 1 OS=Homo sapiens GN=ICAM1 PE=1 SV=2	20	9	68.6	152.6	223.8	228.6	136.9	80.9	108.8
P05387	60S acidic ribosomal protein P2 OS=Homo sapiens GN=RPLP2 PE=1 SV=1	100	16	45.1	53.8	67.7	99.8	156.6	240.8	283.3
P05388	60S acidic ribosomal protein P0 OS=Homo sapiens GN=RPLP0 PE=1 SV=1	71	32	51.6	54.8	84.3	100.6	181.5	229.4	282.0
P05423	DNA-directed RNA polymerase III subunit RPC4 OS=Homo sapiens GN=POLR3D PE=1 SV=2	28	11	83.7	96.9	118.7	103.9	110.6	159.1	213.2
P05455	Lupus La protein OS=Homo sapiens GN=SSB PE=1 SV=2	72	40	111.5	111.8	139.6	126.0	136.5	150.3	139.7
P05556	Integrin beta-1 OS=Homo sapiens GN=ITGB1 PE=1 SV=2	44	41	59.7	132.5	189.6	245.9	147.8	67.9	35.0
P05771	Protein kinase C beta type OS=Homo sapiens GN=PRKCB PE=1 SV=4	55	42	103.7	113.9	135.2	110.2	84.5	95.7	80.8
P06126	T-cell surface glycoprotein CD1a OS=Homo sapiens GN=CD1A PE=1 SV=4	25	5	86.0	144.2	198.9	231.7	164.5	100.2	74.5
P06127	T-cell surface glycoprotein CD5 OS=Homo sapiens GN=CD5 PE=1 SV=2	53	24	56.7	124.1	167.5	213.7	149.0	88.9	58.5
P06132	Uroporphyrinogen decarboxylase OS=Homo sapiens GN=UROD PE=1 SV=2	44	12	17.3	16.9	21.5	19.5	15.4	20.1	15.4
P06213	Insulin receptor OS=Homo sapiens GN=INSR PE=1 SV=4	29	39	64.6	115.7	166.4	204.0	133.7	66.9	39.0
P06239	Tyrosine-protein kinase Lck OS=Homo sapiens GN=LCK PE=1 SV=6	67	33	75.1	125.4	195.8	228.6	151.2	76.3	48.9
P06241	Tyrosine-protein kinase Fyn OS=Homo sapiens GN=FYN PE=1 SV=3	45	25	100.7	157.0	195.2	222.2	194.3	74.3	56.2
P06280	Alpha-galactosidase A OS=Homo sapiens GN=GLA PE=1 SV=1	39	16	55.2	109.8	189.0	285.7	186.5	67.6	28.3
P06396	Gelsolin OS=Homo sapiens GN=GSN PE=1 SV=1	18	12	110.5	131.4	142.6	134.2	116.2	156.4	149.4
P06400	Retinoblastoma-associated protein OS=Homo sapiens GN=RB1 PE=1 SV=2	59	63	69.4	77.8	89.6	103.0	152.9	207.3	265.3
P06493	Cyclin-dependent kinase 1 OS=Homo sapiens GN=CDK1 PE=1 SV=3	71	25	94.5	108.7	123.5	125.4	124.0	148.7	147.7
P06576	ATP synthase subunit beta, mitochondrial OS=Homo sapiens GN=ATP5B PE=1 SV=3	84	39	225.5	152.0	65.6	27.9	12.4	10.2	9.0
P06729	T-cell surface antigen CD2 OS=Homo sapiens GN=CD2 PE=1 SV=2	27	13	67.0	154.1	223.9	276.1	167.6	75.4	35.8
P06730	Eukaryotic translation initiation factor 4E OS=Homo sapiens GN=EIF4E PE=1 SV=2	34	12	66.2	75.2	91.7	110.5	174.0	221.4	224.7
P06733	Alpha-enolase OS=Homo sapiens GN=ENO1 PE=1 SV=2	89	57	102.1	97.6	125.3	106.3	87.7	111.8	86.7
P06744	Glucose-6-phosphate isomerase OS=Homo sapiens GN=GPI PE=1 SV=4	64	46	113.4	117.9	144.0	122.2	103.9	141.2	133.5
P06746	DNA polymerase beta OS=Homo sapiens GN=POLB PE=1 SV=3	25	8	81.5	97.0	122.6	150.8	156.3	189.9	201.9
P06748	Nucleophosmin OS=Homo sapiens GN=NPM1 PE=1 SV=2	74	34	66.5	70.2	98.7	116.8	176.3	239.7	209.8
P06753	Tropomyosin alpha-3 chain OS=Homo sapiens GN=TPM3 PE=1 SV=2	49	27	108.1	102.2	154.6	106.9	82.0	93.8	80.2
P06756	Integrin alpha-V OS=Homo sapiens GN=ITGAV PE=1 SV=2	27	20	63.3	138.6	179.2	240.8	162.3	82.8	54.6
P06865	Beta-hexosaminidase subunit alpha OS=Homo sapiens GN=HEXA PE=1 SV=2	41	28	67.2	115.3	208.3	277.2	186.3	68.6	36.1
P07099	Epoxide hydrolase 1 OS=Homo sapiens GN=EPHX1 PE=1 SV=1	49	23	80.9	132.9	176.2	230.4	197.1	94.4	44.4
P07195	L-lactate dehydrogenase B chain OS=Homo sapiens GN=LDHB PE=1 SV=2	68	35	53.2	51.9	67.6	61.8	50.1	60.8	48.2
P07203	Glutathione peroxidase 1 OS=Homo sapiens GN=GPX1 PE=1 SV=4	85	13	219.4	168.7	82.0	48.6	30.8	33.9	32.1
P07237	Protein disulfide-isomerase OS=Homo sapiens GN=P4HB PE=1 SV=3	81	64	65.7	106.2	149.4	215.6	221.1	72.4	31.1
P07305	Histone H1.0 OS=Homo sapiens GN=H1F0 PE=1 SV=3	23	5	33.4	42.0	45.9	96.9	180.9	266.2	334.7
P07311	Acylphosphatase-1 OS=Homo sapiens GN=ACYP1 PE=1 SV=2	69	9	106.0	117.4	140.9	127.9	101.7	160.1	135.2
P07339	Cathepsin D OS=Homo sapiens GN=CTSD PE=1 SV=1	60	27	60.4	105.4	204.6	287.0	177.1	63.2	24.2
P07355	Annexin A2 OS=Homo sapiens GN=ANXA2 PE=1 SV=2	76	38	122.0	126.4	164.0	148.9	126.3	137.5	120.4
P07384	Calpain-1 catalytic subunit OS=Homo sapiens GN=CAPN1 PE=1 SV=1	47	33	123.9	139.0	155.0	132.5	132.6	107.4	102.3
P07437	Tubulin beta chain OS=Homo sapiens GN=TUBB PE=1 SV=2	86	42	119.9	108.2	145.2	117.7	112.1	134.1	145.0
P07602	Prosaposin OS=Homo sapiens GN=PSAP PE=1 SV=2	55	29	62.1	111.2	175.9	213.0	202.5	95.7	56.1
P07686	Beta-hexosaminidase subunit beta OS=Homo sapiens GN=HEXB PE=1 SV=3	52	38	63.9	107.4	189.2	255.6	168.5	63.9	33.8
P07737	Profilin-1 OS=Homo sapiens GN=PFN1 PE=1 SV=2	79	20	97.8	107.3	156.6	115.9	97.6	107.4	76.9
P07741	Adenine phosphoribosyltransferase OS=Homo sapiens GN=APRT PE=1 SV=2	90	19	118.1	116.9	143.4	134.3	107.3	126.2	81.1
P07766	T-cell surface glycoprotein CD3 epsilon chain OS=Homo sapiens GN=CD3E PE=1 SV=2	29	7	75.4	123.8	168.6	246.1	170.2	96.5	48.9
P07814	Bifunctional glutamate/proline--tRNA ligase OS=Homo sapiens GN=EPRS PE=1 SV=5	74	142	55.2	63.2	79.6	88.7	113.2	170.4	263.3
P07858	Cathepsin B OS=Homo sapiens GN=CTSB PE=1 SV=3	48	17	62.8	137.2	183.6	307.8	185.0	83.7	40.0
P07900	Heat shock protein HSP 90-alpha OS=Homo sapiens GN=HSP90AA1 PE=1 SV=5	72	92	123.5	112.7	158.4	118.2	108.7	111.4	98.7
P07910	Heterogeneous nuclear ribonucleoproteins C1/C2 OS=Homo sapiens GN=HNRNPC PE=1 SV=4	48	27	49.5	52.6	65.5	82.2	222.4	227.7	286.7
P07942	Laminin subunit beta-1 OS=Homo sapiens GN=LAMB1 PE=1 SV=2	16	19	76.3	138.3	181.6	255.7	204.6	95.6	47.9
P07947	Tyrosine-protein kinase Yes OS=Homo sapiens GN=YES1 PE=1 SV=3	54	25	66.0	115.9	164.1	186.0	124.5	62.5	44.3
P07954	Fumarate hydratase, mitochondrial OS=Homo sapiens GN=FH PE=1 SV=3	78	39	199.1	126.9	58.9	26.0	15.1	15.4	13.1
P08069	Insulin-like growth factor 1 receptor OS=Homo sapiens GN=IGF1R PE=1 SV=1	27	32	63.7	139.6	191.4	230.7	173.3	69.6	34.1
P08133	Annexin A6 OS=Homo sapiens GN=ANXA6 PE=1 SV=3	85	75	130.5	115.4	163.0	125.5	117.8	120.3	96.5
P08134	Rho-related GTP-binding protein RhoC OS=Homo sapiens GN=RHOC PE=1 SV=1	62	13	111.7	121.5	152.9	131.4	115.0	107.9	85.3
P08174	Complement decay-accelerating factor OS=Homo sapiens GN=CD55 PE=1 SV=4	35	15	74.6	139.9	207.9	238.2	167.7	100.2	71.5
P08195	4F2 cell-surface antigen heavy chain OS=Homo sapiens GN=SLC3A2 PE=1 SV=3	53	39	70.5	134.0	202.0	227.0	131.4	55.4	29.2
P08236	Beta-glucuronidase OS=Homo sapiens GN=GUSB PE=1 SV=2	27	18	63.2	112.8	173.7	234.7	173.3	63.8	30.9
P08238	Heat shock protein HSP 90-beta OS=Homo sapiens GN=HSP90AB1 PE=1 SV=4	74	91	96.5	79.1	113.7	83.1	73.9	75.1	63.7
P08240	Signal recognition particle receptor subunit alpha OS=Homo sapiens GN=SRPR PE=1 SV=2	70	43	76.6	112.8	167.0	232.3	181.8	85.0	42.5
P08243	Asparagine synthetase [glutamine-hydrolyzing] OS=Homo sapiens GN=ASNS PE=1 SV=4	53	26	104.4	112.6	132.8	109.4	93.1	116.8	109.8
P08311	Cathepsin G OS=Homo sapiens GN=CTSG PE=1 SV=2	44	10	73.1	121.5	149.1	202.6	187.0	144.3	122.5
P08397	Porphobilinogen deaminase OS=Homo sapiens GN=HMBS PE=1 SV=2	47	16	103.7	101.2	134.2	101.6	97.0	113.4	93.7
P08559	Pyruvate dehydrogenase E1 component subunit alpha, somatic form, mitochondrial OS=Homo sapiens GN=PDHA1 PE=1 SV=3	72	37	190.6	141.1	50.5	20.7	9.1	7.8	7.0
P08574	Cytochrome c1, heme protein, mitochondrial OS=Homo sapiens GN=CYC1 PE=1 SV=3	57	16	232.3	164.7	64.4	25.3	9.3	5.7	4.5
P08575	Receptor-type tyrosine-protein phosphatase C OS=Homo sapiens GN=PTPRC PE=1 SV=2	47	81	47.8	94.6	138.5	159.2	91.1	48.4	28.7
P08579	U2 small nuclear ribonucleoprotein B'' OS=Homo sapiens GN=SNRPB2 PE=1 SV=1	30	8	68.5	98.3	104.5	114.3	217.7	180.9	168.3
P08621	U1 small nuclear ribonucleoprotein 70 kDa OS=Homo sapiens GN=SNRNP70 PE=1 SV=2	59	35	60.4	63.2	86.7	102.7	155.4	242.8	272.4
P08648	Integrin alpha-5 OS=Homo sapiens GN=ITGA5 PE=1 SV=2	24	19	89.3	163.5	194.7	238.9	148.3	97.5	67.8
P08670	Vimentin OS=Homo sapiens GN=VIM PE=1 SV=4	78	40	126.4	120.2	114.2	97.2	100.2	128.4	161.1
P08754	Guanine nucleotide-binding protein G(k) subunit alpha OS=Homo sapiens GN=GNAI3 PE=1 SV=3	68	32	79.9	127.5	220.8	248.6	157.5	68.2	39.0
P08758	Annexin A5 OS=Homo sapiens GN=ANXA5 PE=1 SV=2	62	21	10.6	10.7	13.9	10.9	10.3	13.3	14.0
P08865	40S ribosomal protein SA OS=Homo sapiens GN=RPSA PE=1 SV=4	66	21	68.0	60.2	109.6	117.0	223.1	207.3	175.5
P09001	39S ribosomal protein L3, mitochondrial OS=Homo sapiens GN=MRPL3 PE=1 SV=1	70	20	197.8	139.2	51.7	18.2	7.0	4.5	4.7
P09012	U1 small nuclear ribonucleoprotein A OS=Homo sapiens GN=SNRPA PE=1 SV=3	38	12	59.0	60.4	71.6	94.6	121.1	231.1	330.7
P09104	Gamma-enolase OS=Homo sapiens GN=ENO2 PE=1 SV=3	88	33	109.2	113.2	138.9	115.4	95.5	123.5	99.5
P09110	3-ketoacyl-CoA thiolase, peroxisomal OS=Homo sapiens GN=ACAA1 PE=1 SV=2	77	31	79.0	134.4	189.4	256.8	174.7	67.4	31.2
P09211	Glutathione S-transferase P OS=Homo sapiens GN=GSTP1 PE=1 SV=2	72	18	120.4	109.5	149.6	121.1	103.6	125.7	92.7
P09234	U1 small nuclear ribonucleoprotein C OS=Homo sapiens GN=SNRPC PE=1 SV=1	32	7	58.0	71.1	90.1	102.8	146.4	246.1	285.3
P09326	CD48 antigen OS=Homo sapiens GN=CD48 PE=1 SV=2	37	15	61.3	130.0	199.1	231.7	170.7	75.6	43.0
P09417	Dihydropteridine reductase OS=Homo sapiens GN=QDPR PE=1 SV=2	57	11	184.7	167.0	149.4	119.9	112.4	137.5	129.1
P09471	Guanine nucleotide-binding protein G(o) subunit alpha OS=Homo sapiens GN=GNAO1 PE=1 SV=4	44	15	79.2	107.9	143.4	146.6	102.0	50.0	41.3
P09496	Clathrin light chain A OS=Homo sapiens GN=CLTA PE=1 SV=1	29	16	112.4	143.2	167.0	167.6	104.6	98.3	82.6
P09497	Clathrin light chain B OS=Homo sapiens GN=CLTB PE=1 SV=1	32	17	106.9	148.4	167.9	176.5	109.8	109.8	95.5
P09525	Annexin A4 OS=Homo sapiens GN=ANXA4 PE=1 SV=4	47	15	115.5	130.5	154.5	124.2	111.1	129.9	123.4
P09543	2',3'-cyclic-nucleotide 3'-phosphodiesterase OS=Homo sapiens GN=CNP PE=1 SV=2	58	41	83.4	141.0	180.1	219.7	141.5	76.1	43.2
P09564	T-cell antigen CD7 OS=Homo sapiens GN=CD7 PE=1 SV=1	21	5	62.1	129.4	169.9	215.4	163.5	142.9	116.8
P09622	Dihydrolipoyl dehydrogenase, mitochondrial OS=Homo sapiens GN=DLD PE=1 SV=2	67	33	192.1	133.2	49.1	19.0	8.9	9.1	9.5
P09651	Heterogeneous nuclear ribonucleoprotein A1 OS=Homo sapiens GN=HNRNPA1 PE=1 SV=5	77	39	60.9	49.8	85.4	101.5	177.5	207.4	180.8
P09661	U2 small nuclear ribonucleoprotein A' OS=Homo sapiens GN=SNRPA1 PE=1 SV=2	69	34	68.3	70.5	90.9	96.4	136.4	216.0	300.5
P09669	Cytochrome c oxidase subunit 6C OS=Homo sapiens GN=COX6C PE=1 SV=2	53	10	189.2	151.1	56.7	23.9	10.7	8.3	8.6
P09874	Poly [ADP-ribose] polymerase 1 OS=Homo sapiens GN=PARP1 PE=1 SV=4	68	82	74.3	76.9	91.4	109.5	152.6	186.7	233.6
P09884	DNA polymerase alpha catalytic subunit OS=Homo sapiens GN=POLA1 PE=1 SV=2	29	35	96.1	105.1	129.8	122.1	109.7	142.1	150.2
P09960	Leukotriene A-4 hydrolase OS=Homo sapiens GN=LTA4H PE=1 SV=2	59	44	107.3	110.2	139.5	119.0	110.0	118.6	111.3
P09972	Fructose-bisphosphate aldolase C OS=Homo sapiens GN=ALDOC PE=1 SV=2	73	34	124.5	133.2	153.2	132.2	117.0	147.0	135.2
P0C2W1	F-box/SPRY domain-containing protein 1 OS=Homo sapiens GN=FBXO45 PE=1 SV=1	11	4	108.4	94.3	135.8	91.7	145.6	177.6	246.6
P0C7P0	CDGSH iron-sulfur domain-containing protein 3, mitochondrial OS=Homo sapiens GN=CISD3 PE=1 SV=1	54	10	183.0	139.2	58.7	28.1	20.0	13.0	7.4
P0C7T5	Ataxin-1-like OS=Homo sapiens GN=ATXN1L PE=1 SV=1	26	12	88.4	111.1	106.4	142.3	175.2	196.0	180.5
P0CG12	Chromosome transmission fidelity protein 8 homolog isoform 2 OS=Homo sapiens GN=CHTF8 PE=1 SV=1	67	19	103.1	123.3	92.3	99.2	108.2	157.0	214.7
P0CK96	Solute carrier family 35 member E2B OS=Homo sapiens GN=SLC35E2B PE=2 SV=1	14	4	77.6	151.3	213.7	199.8	137.5	116.3	103.7
P0DMV9	Heat shock 70 kDa protein 1B OS=Homo sapiens GN=HSPA1B PE=1 SV=1	73	55	78.6	80.4	102.0	84.8	70.8	79.6	59.5
P10109	Adrenodoxin, mitochondrial OS=Homo sapiens GN=FDX1 PE=1 SV=1	42	10	188.7	150.1	52.7	22.2	10.2	7.4	4.8
P10155	60 kDa SS-A/Ro ribonucleoprotein OS=Homo sapiens GN=TROVE2 PE=1 SV=2	53	28	88.5	96.3	114.6	111.1	120.8	135.8	125.7
P10242	Transcriptional activator Myb OS=Homo sapiens GN=MYB PE=1 SV=2	22	14	94.1	126.2	116.2	136.2	130.8	175.3	221.3
P10253	Lysosomal alpha-glucosidase OS=Homo sapiens GN=GAA PE=1 SV=4	40	33	66.3	113.7	185.7	271.1	176.3	71.5	32.8
P10301	Ras-related protein R-Ras OS=Homo sapiens GN=RRAS PE=1 SV=1	43	9	110.5	137.4	250.4	188.5	176.9	89.0	47.4
P10321	HLA class I histocompatibility antigen, Cw-7 alpha chain OS=Homo sapiens GN=HLA-C PE=1 SV=3	55	19	56.4	119.8	148.4	203.8	188.0	120.0	80.3
P10398	Serine/threonine-protein kinase A-Raf OS=Homo sapiens GN=ARAF PE=1 SV=2	46	25	92.1	140.6	148.5	145.4	138.3	107.9	104.4
P10415	Apoptosis regulator Bcl-2 OS=Homo sapiens GN=BCL2 PE=1 SV=2	46	6	214.9	115.9	229.1	199.6	143.7	64.3	32.5
P10515	Dihydrolipoyllysine-residue acetyltransferase component of pyruvate dehydrogenase complex, mitochondrial OS=Homo sapiens GN=DLAT PE=1 SV=3	45	29	117.0	78.2	31.5	11.9	5.0	4.2	4.0
P10586	Receptor-type tyrosine-protein phosphatase F OS=Homo sapiens GN=PTPRF PE=1 SV=2	31	45	62.4	130.0	162.8	198.1	118.5	75.8	57.5
P10599	Thioredoxin OS=Homo sapiens GN=TXN PE=1 SV=3	92	12	112.6	110.9	127.8	100.9	86.9	101.5	78.0
P10619	Lysosomal protective protein OS=Homo sapiens GN=CTSA PE=1 SV=2	36	17	71.0	73.0	221.0	176.9	159.7	41.4	28.5
P10636	Microtubule-associated protein tau OS=Homo sapiens GN=MAPT PE=1 SV=5	25	20	61.8	67.0	79.7	103.0	148.8	237.2	302.5
P10644	cAMP-dependent protein kinase type I-alpha regulatory subunit OS=Homo sapiens GN=PRKAR1A PE=1 SV=1	67	31	103.8	132.3	161.5	150.6	122.6	86.6	65.6
P10721	Mast/stem cell growth factor receptor Kit OS=Homo sapiens GN=KIT PE=1 SV=1	21	18	60.8	131.9	157.2	200.7	176.5	81.0	58.6
P10746	Uroporphyrinogen-III synthase OS=Homo sapiens GN=UROS PE=1 SV=1	37	8	110.4	133.7	147.4	147.2	135.9	164.2	161.3
P10747	T-cell-specific surface glycoprotein CD28 OS=Homo sapiens GN=CD28 PE=1 SV=1	20	9	74.0	146.6	193.5	214.3	135.6	145.5	90.5
P10768	S-formylglutathione hydrolase OS=Homo sapiens GN=ESD PE=1 SV=2	85	24	104.0	109.6	136.8	122.1	105.0	130.8	106.1
P10809	60 kDa heat shock protein, mitochondrial OS=Homo sapiens GN=HSPD1 PE=1 SV=2	82	80	201.6	129.0	53.1	20.4	8.8	7.3	6.1
P11021	78 kDa glucose-regulated protein OS=Homo sapiens GN=HSPA5 PE=1 SV=2	67	69	62.9	106.4	139.7	207.4	177.4	78.0	36.3
P11117	Lysosomal acid phosphatase OS=Homo sapiens GN=ACP2 PE=1 SV=3	33	12	61.7	122.1	209.1	280.9	202.4	85.7	38.0
P11142	Heat shock cognate 71 kDa protein OS=Homo sapiens GN=HSPA8 PE=1 SV=1	76	69	102.4	106.3	138.0	124.9	107.9	116.4	100.1
P11166	Solute carrier family 2, facilitated glucose transporter member 1 OS=Homo sapiens GN=SLC2A1 PE=1 SV=2	16	10	84.2	115.6	244.7	238.0	142.7	62.2	39.7
P11169	Solute carrier family 2, facilitated glucose transporter member 3 OS=Homo sapiens GN=SLC2A3 PE=1 SV=1	17	7	62.6	127.6	178.2	225.1	130.3	80.2	46.5
P11171	Protein 4.1 OS=Homo sapiens GN=EPB41 PE=1 SV=4	63	64	47.8	104.6	141.0	176.2	92.3	40.9	22.0
P11172	Uridine 5'-monophosphate synthase OS=Homo sapiens GN=UMPS PE=1 SV=1	62	36	90.9	90.5	91.8	70.3	62.3	59.6	54.7
P11177	Pyruvate dehydrogenase E1 component subunit beta, mitochondrial OS=Homo sapiens GN=PDHB PE=1 SV=3	64	21	241.8	154.5	65.7	26.2	12.2	12.2	11.1
P11182	Lipoamide acyltransferase component of branched-chain alpha-keto acid dehydrogenase complex, mitochondrial OS=Homo sapiens GN=DBT PE=1 SV=3	59	30	176.7	131.2	50.4	22.6	12.3	11.3	10.4
P11216	Glycogen phosphorylase, brain form OS=Homo sapiens GN=PYGB PE=1 SV=5	59	52	101.9	111.1	144.0	134.9	113.4	126.5	100.8
P11234	Ras-related protein Ral-B OS=Homo sapiens GN=RALB PE=1 SV=1	49	10	59.5	133.8	177.1	228.2	161.1	72.9	38.6
P11274	Breakpoint cluster region protein OS=Homo sapiens GN=BCR PE=1 SV=2	34	30	108.7	132.4	143.0	135.8	110.4	120.4	107.7
P11279	Lysosome-associated membrane glycoprotein 1 OS=Homo sapiens GN=LAMP1 PE=1 SV=3	28	11	52.2	98.1	157.3	251.7	187.3	92.4	47.8
P11310	Medium-chain specific acyl-CoA dehydrogenase, mitochondrial OS=Homo sapiens GN=ACADM PE=1 SV=1	67	39	186.2	137.1	50.1	18.4	7.1	5.9	5.9
P11387	DNA topoisomerase 1 OS=Homo sapiens GN=TOP1 PE=1 SV=2	47	39	89.9	79.6	85.4	96.4	140.1	181.7	271.9
P11388	DNA topoisomerase 2-alpha OS=Homo sapiens GN=TOP2A PE=1 SV=3	48	91	98.4	90.4	87.5	100.7	129.1	193.3	284.5
P11413	Glucose-6-phosphate 1-dehydrogenase OS=Homo sapiens GN=G6PD PE=1 SV=4	72	37	115.5	107.1	156.2	117.8	102.0	85.2	67.9
P11441	Ubiquitin-like protein 4A OS=Homo sapiens GN=UBL4A PE=1 SV=1	74	11	117.3	128.4	161.7	142.3	116.5	156.7	177.1
P11498	Pyruvate carboxylase, mitochondrial OS=Homo sapiens GN=PC PE=1 SV=2	57	56	210.2	148.3	57.9	21.8	10.3	8.6	9.0
P11586	C-1-tetrahydrofolate synthase, cytoplasmic OS=Homo sapiens GN=MTHFD1 PE=1 SV=3	82	94	53.0	61.2	82.6	117.8	234.1	243.1	170.7
P11717	Cation-independent mannose-6-phosphate receptor OS=Homo sapiens GN=IGF2R PE=1 SV=3	61	157	37.0	58.1	81.6	111.7	127.8	107.2	102.6
P11766	Alcohol dehydrogenase class-3 OS=Homo sapiens GN=ADH5 PE=1 SV=4	56	24	110.3	109.7	142.6	102.5	99.2	98.5	86.7
P11940	Polyadenylate-binding protein 1 OS=Homo sapiens GN=PABPC1 PE=1 SV=2	86	68	45.6	53.0	68.0	89.9	145.4	170.2	171.4
P12004	Proliferating cell nuclear antigen OS=Homo sapiens GN=PCNA PE=1 SV=1	82	25	119.9	122.6	154.3	136.3	115.2	163.5	131.7
P12081	Histidine--tRNA ligase, cytoplasmic OS=Homo sapiens GN=HARS PE=1 SV=2	78	49	94.1	83.4	100.6	87.8	140.9	172.4	231.9
P12236	ADP/ATP translocase 3 OS=Homo sapiens GN=SLC25A6 PE=1 SV=4	76	44	200.4	159.7	59.4	23.1	9.6	6.1	5.4
P12259	Coagulation factor V OS=Homo sapiens GN=F5 PE=1 SV=4	5	12	94.6	128.3	155.3	159.3	137.3	109.0	96.3
P12268	Inosine-5'-monophosphate dehydrogenase 2 OS=Homo sapiens GN=IMPDH2 PE=1 SV=2	63	49	111.1	126.5	133.0	118.4	99.8	107.5	92.4
P12270	Nucleoprotein TPR OS=Homo sapiens GN=TPR PE=1 SV=3	50	113	111.3	110.6	132.2	110.2	111.9	142.8	127.1
P12429	Annexin A3 OS=Homo sapiens GN=ANXA3 PE=1 SV=3	42	11	134.5	125.6	192.6	130.1	142.8	140.3	134.1
P12544	Granzyme A OS=Homo sapiens GN=GZMA PE=1 SV=2	75	25	75.1	110.3	215.4	235.7	213.6	77.5	45.3
P12694	2-oxoisovalerate dehydrogenase subunit alpha, mitochondrial OS=Homo sapiens GN=BCKDHA PE=1 SV=2	51	24	217.6	161.3	58.1	24.3	10.6	8.9	8.2
P12814	Alpha-actinin-1 OS=Homo sapiens GN=ACTN1 PE=1 SV=2	77	69	116.0	136.6	155.2	137.9	100.0	141.3	128.6
P12829	Myosin light chain 4 OS=Homo sapiens GN=MYL4 PE=1 SV=3	49	6	73.2	76.7	99.1	88.5	86.3	100.9	475.4
P12931	Proto-oncogene tyrosine-protein kinase Src OS=Homo sapiens GN=SRC PE=1 SV=3	48	24	83.1	132.4	187.2	222.0	162.9	114.9	97.5
P12955	Xaa-Pro dipeptidase OS=Homo sapiens GN=PEPD PE=1 SV=3	37	17	102.1	116.5	135.2	119.4	103.5	129.4	114.4
P12956	X-ray repair cross-complementing protein 6 OS=Homo sapiens GN=XRCC6 PE=1 SV=2	78	75	67.0	62.1	90.6	100.4	174.0	199.0	239.1
P13010	X-ray repair cross-complementing protein 5 OS=Homo sapiens GN=XRCC5 PE=1 SV=3	80	75	57.1	60.3	79.9	100.6	149.9	221.0	286.3
P13073	Cytochrome c oxidase subunit 4 isoform 1, mitochondrial OS=Homo sapiens GN=COX4I1 PE=1 SV=1	62	20	170.2	124.9	51.5	26.3	12.3	9.2	7.7
P13196	5-aminolevulinate synthase, nonspecific, mitochondrial OS=Homo sapiens GN=ALAS1 PE=1 SV=2	45	25	186.9	156.9	55.9	24.2	10.8	12.2	11.2
P13284	Gamma-interferon-inducible lysosomal thiol reductase OS=Homo sapiens GN=IFI30 PE=1 SV=3	25	4	56.2	125.1	202.3	318.7	177.5	83.7	36.5
P13489	Ribonuclease inhibitor OS=Homo sapiens GN=RNH1 PE=1 SV=2	77	32	120.3	122.5	158.2	126.7	110.8	134.4	101.5
P13598	Intercellular adhesion molecule 2 OS=Homo sapiens GN=ICAM2 PE=1 SV=2	28	10	57.6	101.9	158.0	187.2	146.8	122.6	95.5
P13612	Integrin alpha-4 OS=Homo sapiens GN=ITGA4 PE=1 SV=3	45	54	67.7	123.3	189.1	227.3	165.5	67.2	33.5
P13637	Sodium/potassium-transporting ATPase subunit alpha-3 OS=Homo sapiens GN=ATP1A3 PE=1 SV=3	50	49	67.9	140.3	196.9	231.7	138.1	62.7	34.7
P13639	Elongation factor 2 OS=Homo sapiens GN=EEF2 PE=1 SV=4	85	95	103.4	95.2	130.9	121.1	131.2	156.2	115.5
P13645	Keratin, type I cytoskeletal 10 OS=Homo sapiens GN=KRT10 PE=1 SV=6	60	32	132.8	96.1	218.4	105.7	85.6	101.6	180.3
P13667	Protein disulfide-isomerase A4 OS=Homo sapiens GN=PDIA4 PE=1 SV=2	69	67	71.6	122.3	163.8	240.1	178.5	74.6	26.8
P13674	Prolyl 4-hydroxylase subunit alpha-1 OS=Homo sapiens GN=P4HA1 PE=1 SV=2	61	35	71.7	114.2	167.5	239.6	180.7	74.2	28.4
P13716	Delta-aminolevulinic acid dehydratase OS=Homo sapiens GN=ALAD PE=1 SV=1	36	7	138.8	141.0	155.4	143.5	122.2	153.4	145.7
P13796	Plastin-2 OS=Homo sapiens GN=LCP1 PE=1 SV=6	87	61	128.5	128.0	166.7	134.4	111.8	137.9	111.6
P13798	Acylamino-acid-releasing enzyme OS=Homo sapiens GN=APEH PE=1 SV=4	51	32	123.3	131.6	167.0	134.6	127.9	132.3	117.0
P13804	Electron transfer flavoprotein subunit alpha, mitochondrial OS=Homo sapiens GN=ETFA PE=1 SV=1	73	33	191.5	135.5	50.8	20.1	8.6	8.1	7.2
P13807	Glycogen [starch] synthase, muscle OS=Homo sapiens GN=GYS1 PE=1 SV=2	53	41	81.7	84.8	117.3	182.0	245.1	180.7	61.2
P13861	cAMP-dependent protein kinase type II-alpha regulatory subunit OS=Homo sapiens GN=PRKAR2A PE=1 SV=2	74	32	120.6	120.9	122.6	101.1	82.5	61.4	58.2
P13995	Bifunctional methylenetetrahydrofolate dehydrogenase/cyclohydrolase, mitochondrial OS=Homo sapiens GN=MTHFD2 PE=1 SV=2	57	20	154.0	213.0	55.0	27.6	21.1	6.6	6.3
P14151	L-selectin OS=Homo sapiens GN=SELL PE=1 SV=2	20	10	75.4	138.0	189.2	216.9	155.7	113.3	62.5
P14174	Macrophage migration inhibitory factor OS=Homo sapiens GN=MIF PE=1 SV=4	43	5	148.6	120.9	182.3	165.8	137.3	150.0	95.0
P14209	CD99 antigen OS=Homo sapiens GN=CD99 PE=1 SV=1	22	5	74.8	147.3	200.7	234.0	147.6	82.9	39.8
P14314	Glucosidase 2 subunit beta OS=Homo sapiens GN=PRKCSH PE=1 SV=2	44	35	62.8	127.5	157.6	255.4	189.8	67.7	27.9
P14324	Farnesyl pyrophosphate synthase OS=Homo sapiens GN=FDPS PE=1 SV=4	33	18	115.0	127.0	151.4	136.8	117.5	137.8	107.8
P14373	Zinc finger protein RFP OS=Homo sapiens GN=TRIM27 PE=1 SV=1	32	16	67.6	108.6	161.4	250.7	187.8	91.6	55.3
P14550	Alcohol dehydrogenase [NADP(+)] OS=Homo sapiens GN=AKR1A1 PE=1 SV=3	65	22	115.2	121.9	140.6	123.2	104.4	140.2	115.4
P14618	Pyruvate kinase PKM OS=Homo sapiens GN=PKM PE=1 SV=4	85	61	87.9	86.3	108.7	89.0	90.1	89.0	96.7
P14625	Endoplasmin OS=Homo sapiens GN=HSP90B1 PE=1 SV=1	66	81	85.8	114.7	169.0	219.2	177.4	70.6	30.3
P14635	G2/mitotic-specific cyclin-B1 OS=Homo sapiens GN=CCNB1 PE=1 SV=1	33	13	78.4	96.7	105.1	127.7	162.5	166.2	180.4
P14678	Small nuclear ribonucleoprotein-associated proteins B and B' OS=Homo sapiens GN=SNRPB PE=1 SV=2	52	15	67.4	60.0	93.3	83.6	130.2	154.8	166.5
P14735	Insulin-degrading enzyme OS=Homo sapiens GN=IDE PE=1 SV=4	51	54	155.1	134.2	150.9	122.8	111.6	111.8	86.5
P14866	Heterogeneous nuclear ribonucleoprotein L OS=Homo sapiens GN=HNRNPL PE=1 SV=2	65	39	40.0	44.6	60.3	96.2	173.9	280.6	288.4
P14868	Aspartate--tRNA ligase, cytoplasmic OS=Homo sapiens GN=DARS PE=1 SV=2	80	55	13.4	13.0	18.2	16.7	21.9	29.7	43.5
P14921	Protein C-ets-1 OS=Homo sapiens GN=ETS1 PE=1 SV=1	28	9	94.9	94.0	118.8	108.6	105.3	129.0	138.0
P14927	Cytochrome b-c1 complex subunit 7 OS=Homo sapiens GN=UQCRB PE=1 SV=2	75	13	181.0	133.6	52.9	20.7	7.6	5.5	5.1
P15104	Glutamine synthetase OS=Homo sapiens GN=GLUL PE=1 SV=4	46	18	96.4	104.7	132.5	101.4	89.2	108.5	113.2
P15121	Aldose reductase OS=Homo sapiens GN=AKR1B1 PE=1 SV=3	79	22	130.7	110.7	149.8	101.1	101.8	101.4	84.5
P15151	Poliovirus receptor OS=Homo sapiens GN=PVR PE=1 SV=2	8	3	72.8	132.9	182.5	228.3	154.1	127.6	101.8
P15153	Ras-related C3 botulinum toxin substrate 2 OS=Homo sapiens GN=RAC2 PE=1 SV=1	51	13	72.0	106.6	119.8	142.3	131.2	137.7	161.1
P15170	Eukaryotic peptide chain release factor GTP-binding subunit ERF3A OS=Homo sapiens GN=GSPT1 PE=1 SV=1	63	38	108.8	96.1	128.7	100.3	125.7	101.2	79.2
P15260	Interferon gamma receptor 1 OS=Homo sapiens GN=IFNGR1 PE=1 SV=1	13	7	44.3	79.9	115.7	160.2	131.5	70.3	41.7
P15289	Arylsulfatase A OS=Homo sapiens GN=ARSA PE=1 SV=3	30	12	74.2	135.5	185.3	298.7	179.8	86.7	39.8
P15311	Ezrin OS=Homo sapiens GN=EZR PE=1 SV=4	79	76	69.0	110.9	152.9	171.2	150.4	109.6	112.8
P15374	Ubiquitin carboxyl-terminal hydrolase isozyme L3 OS=Homo sapiens GN=UCHL3 PE=1 SV=1	62	14	121.4	118.7	111.4	91.7	74.7	107.3	89.4
P15498	Proto-oncogene vav OS=Homo sapiens GN=VAV1 PE=1 SV=4	59	51	115.9	126.7	146.4	131.5	111.6	120.9	113.4
P15586	N-acetylglucosamine-6-sulfatase OS=Homo sapiens GN=GNS PE=1 SV=3	40	18	67.2	119.6	184.8	276.0	174.3	68.3	31.3
P15735	Phosphorylase b kinase gamma catalytic chain, liver/testis isoform OS=Homo sapiens GN=PHKG2 PE=1 SV=1	26	9	137.7	139.3	155.5	135.6	164.0	152.3	115.6
P15814	Immunoglobulin lambda-like polypeptide 1 OS=Homo sapiens GN=IGLL1 PE=1 SV=1	53	9	68.8	136.5	152.6	254.9	180.9	86.5	30.5
P15848	Arylsulfatase B OS=Homo sapiens GN=ARSB PE=1 SV=1	25	13	62.1	123.9	189.2	282.5	187.9	74.3	36.1
P15880	40S ribosomal protein S2 OS=Homo sapiens GN=RPS2 PE=1 SV=2	70	29	55.9	59.0	91.4	115.4	187.6	246.6	202.2
P15923	Transcription factor E2-alpha OS=Homo sapiens GN=TCF3 PE=1 SV=1	31	15	111.4	127.5	148.3	129.6	149.9	167.2	166.1
P15927	Replication protein A 32 kDa subunit OS=Homo sapiens GN=RPA2 PE=1 SV=1	71	17	23.9	26.0	29.7	30.9	28.0	40.4	34.1
P16083	Ribosyldihydronicotinamide dehydrogenase [quinone] OS=Homo sapiens GN=NQO2 PE=1 SV=5	59	10	126.5	134.1	157.2	130.7	112.7	152.6	105.0
P16150	Leukosialin OS=Homo sapiens GN=SPN PE=1 SV=1	32	15	56.5	115.5	157.1	189.7	111.4	61.4	36.2
P16219	Short-chain specific acyl-CoA dehydrogenase, mitochondrial OS=Homo sapiens GN=ACADS PE=1 SV=1	58	23	197.0	118.8	50.0	15.3	5.3	4.1	3.3
P16278	Beta-galactosidase OS=Homo sapiens GN=GLB1 PE=1 SV=2	32	21	55.0	100.0	184.1	247.1	161.1	51.4	24.7
P16284	Platelet endothelial cell adhesion molecule OS=Homo sapiens GN=PECAM1 PE=1 SV=1	50	40	67.9	144.7	206.9	245.1	153.5	73.7	41.0
P16298	Serine/threonine-protein phosphatase 2B catalytic subunit beta isoform OS=Homo sapiens GN=PPP3CB PE=1 SV=2	29	14	84.8	113.0	126.9	116.8	92.9	100.5	91.9
P16333	Cytoplasmic protein NCK1 OS=Homo sapiens GN=NCK1 PE=1 SV=1	56	23	108.8	123.1	159.4	148.3	129.1	151.1	124.4
P16383	GC-rich sequence DNA-binding factor 2 OS=Homo sapiens GN=GCFC2 PE=1 SV=2	25	14	96.6	94.7	99.5	91.4	118.6	164.3	255.0
P16435	NADPH--cytochrome P450 reductase OS=Homo sapiens GN=POR PE=1 SV=2	51	38	74.1	113.6	145.0	205.4	171.4	91.4	47.0
P16455	Methylated-DNA--protein-cysteine methyltransferase OS=Homo sapiens GN=MGMT PE=1 SV=1	55	9	115.6	119.4	124.8	125.6	118.6	136.3	131.2
P16615	Sarcoplasmic/endoplasmic reticulum calcium ATPase 2 OS=Homo sapiens GN=ATP2A2 PE=1 SV=1	49	59	80.6	120.8	164.3	226.1	184.9	89.3	40.7
P16885	1-phosphatidylinositol 4,5-bisphosphate phosphodiesterase gamma-2 OS=Homo sapiens GN=PLCG2 PE=1 SV=4	36	37	109.6	124.5	143.1	128.0	110.7	130.2	126.6
P16930	Fumarylacetoacetase OS=Homo sapiens GN=FAH PE=1 SV=2	55	16	132.2	125.1	170.2	135.6	111.8	142.6	106.3
P16989	Y-box-binding protein 3 OS=Homo sapiens GN=YBX3 PE=1 SV=4	73	28	49.6	62.9	78.7	103.7	152.1	240.9	295.4
P17026	Zinc finger protein 22 OS=Homo sapiens GN=ZNF22 PE=1 SV=3	42	9	69.4	86.1	69.0	106.8	162.3	219.3	287.2
P17028	Zinc finger protein 24 OS=Homo sapiens GN=ZNF24 PE=1 SV=4	42	12	101.9	110.1	109.4	120.8	143.2	155.8	178.4
P17029	Zinc finger protein with KRAB and SCAN domains 1 OS=Homo sapiens GN=ZKSCAN1 PE=1 SV=3	28	11	94.4	118.9	112.4	125.3	129.8	140.3	177.2
P17050	Alpha-N-acetylgalactosaminidase OS=Homo sapiens GN=NAGA PE=1 SV=2	32	10	75.6	125.9	205.4	293.7	156.2	95.5	47.8
P17152	Transmembrane protein 11, mitochondrial OS=Homo sapiens GN=TMEM11 PE=1 SV=1	32	6	318.5	311.1	123.1	60.6	44.7	17.2	18.2
P17174	Aspartate aminotransferase, cytoplasmic OS=Homo sapiens GN=GOT1 PE=1 SV=3	65	28	111.2	116.6	141.9	119.3	112.0	131.1	110.3
P17181	Interferon alpha/beta receptor 1 OS=Homo sapiens GN=IFNAR1 PE=1 SV=3	16	9	67.6	142.9	211.9	258.6	167.3	87.1	64.6
P17252	Protein kinase C alpha type OS=Homo sapiens GN=PRKCA PE=1 SV=4	64	49	115.0	128.2	154.8	135.9	100.5	109.3	86.9
P17480	Nucleolar transcription factor 1 OS=Homo sapiens GN=UBTF PE=1 SV=1	48	48	116.3	150.2	115.4	122.7	139.3	102.8	87.3
P17542	T-cell acute lymphocytic leukemia protein 1 OS=Homo sapiens GN=TAL1 PE=1 SV=2	27	7	117.3	113.2	138.1	117.0	136.7	173.7	204.0
P17568	NADH dehydrogenase [ubiquinone] 1 beta subcomplex subunit 7 OS=Homo sapiens GN=NDUFB7 PE=1 SV=4	54	9	245.1	190.0	68.3	26.7	10.3	5.8	4.5
P17706	Tyrosine-protein phosphatase non-receptor type 2 OS=Homo sapiens GN=PTPN2 PE=1 SV=2	58	26	74.9	96.7	129.8	151.3	234.4	85.4	62.2
P17812	CTP synthase 1 OS=Homo sapiens GN=CTPS1 PE=1 SV=2	73	44	111.3	102.9	141.6	97.3	82.4	80.8	59.5
P17844	Probable ATP-dependent RNA helicase DDX5 OS=Homo sapiens GN=DDX5 PE=1 SV=1	69	74	65.6	68.8	85.5	104.4	173.8	211.2	237.0
P17858	ATP-dependent 6-phosphofructokinase, liver type OS=Homo sapiens GN=PFKL PE=1 SV=6	54	36	116.8	122.8	135.6	119.6	122.6	154.7	202.4
P17900	Ganglioside GM2 activator OS=Homo sapiens GN=GM2A PE=1 SV=4	34	8	45.3	100.4	156.2	237.7	169.1	80.8	49.7
P17980	26S protease regulatory subunit 6A OS=Homo sapiens GN=PSMC3 PE=1 SV=3	67	33	100.1	106.5	129.0	113.2	93.3	138.8	141.9
P17987	T-complex protein 1 subunit alpha OS=Homo sapiens GN=TCP1 PE=1 SV=1	83	49	27.9	25.7	33.3	27.6	29.0	36.9	38.1
P18031	Tyrosine-protein phosphatase non-receptor type 1 OS=Homo sapiens GN=PTPN1 PE=1 SV=1	70	37	112.2	138.1	162.8	203.2	185.0	81.3	45.2
P18065	Insulin-like growth factor-binding protein 2 OS=Homo sapiens GN=IGFBP2 PE=1 SV=2	73	20	55.7	115.9	153.7	226.5	168.0	124.1	71.5
P18074	TFIIH basal transcription factor complex helicase XPD subunit OS=Homo sapiens GN=ERCC2 PE=1 SV=1	24	18	94.9	109.8	123.7	144.4	166.7	147.4	116.9
P18077	60S ribosomal protein L35a OS=Homo sapiens GN=RPL35A PE=1 SV=2	76	21	41.5	68.0	86.5	123.0	418.3	117.5	121.4
P18085	ADP-ribosylation factor 4 OS=Homo sapiens GN=ARF4 PE=1 SV=3	63	11	136.6	124.7	174.3	125.5	93.2	69.1	54.9
P18124	60S ribosomal protein L7 OS=Homo sapiens GN=RPL7 PE=1 SV=1	72	36	46.9	50.2	73.0	100.0	174.0	237.0	286.1
P18206	Vinculin OS=Homo sapiens GN=VCL PE=1 SV=4	27	22	180.4	188.1	160.6	130.7	104.8	128.4	106.9
P18433	Receptor-type tyrosine-protein phosphatase alpha OS=Homo sapiens GN=PTPRA PE=1 SV=2	47	33	63.8	130.0	179.3	230.2	136.7	66.2	38.0
P18583	Protein SON OS=Homo sapiens GN=SON PE=1 SV=4	29	53	65.7	79.0	96.6	142.2	152.3	193.7	207.1
P18615	Negative elongation factor E OS=Homo sapiens GN=NELFE PE=1 SV=3	58	25	70.1	77.7	103.3	120.6	163.2	252.7	212.5
P18621	60S ribosomal protein L17 OS=Homo sapiens GN=RPL17 PE=1 SV=3	71	22	57.2	57.7	96.0	116.3	241.8	223.4	170.9
P18669	Phosphoglycerate mutase 1 OS=Homo sapiens GN=PGAM1 PE=1 SV=2	80	26	105.2	109.8	133.8	116.1	97.4	114.7	85.0
P18754	Regulator of chromosome condensation OS=Homo sapiens GN=RCC1 PE=1 SV=1	55	16	74.2	76.2	85.9	104.8	123.4	204.7	331.0
P18858	DNA ligase 1 OS=Homo sapiens GN=LIG1 PE=1 SV=1	55	45	123.6	119.5	148.4	120.2	110.5	127.8	110.8
P18887	DNA repair protein XRCC1 OS=Homo sapiens GN=XRCC1 PE=1 SV=2	41	24	95.5	107.6	110.6	125.1	141.2	189.6	230.5
P19022	Cadherin-2 OS=Homo sapiens GN=CDH2 PE=1 SV=4	34	17	74.5	143.1	193.8	233.4	163.6	113.2	78.5
P19086	Guanine nucleotide-binding protein G(z) subunit alpha OS=Homo sapiens GN=GNAZ PE=2 SV=3	27	9	76.8	150.3	212.1	254.5	155.9	92.7	57.7
P19174	1-phosphatidylinositol 4,5-bisphosphate phosphodiesterase gamma-1 OS=Homo sapiens GN=PLCG1 PE=1 SV=1	46	58	118.3	129.0	151.0	125.8	109.5	129.3	126.3
P19256	Lymphocyte function-associated antigen 3 OS=Homo sapiens GN=CD58 PE=1 SV=1	18	6	87.0	151.5	205.3	232.0	156.5	102.0	65.6
P19338	Nucleolin OS=Homo sapiens GN=NCL PE=1 SV=3	56	74	94.9	102.0	125.1	112.2	184.0	144.5	140.6
P19367	Hexokinase-1 OS=Homo sapiens GN=HK1 PE=1 SV=3	57	67	176.9	133.4	59.5	29.1	14.1	10.8	9.8
P19387	DNA-directed RNA polymerase II subunit RPB3 OS=Homo sapiens GN=POLR2C PE=1 SV=2	43	12	133.9	133.1	161.1	139.6	129.3	150.2	152.8
P19388	DNA-directed RNA polymerases I, II, and III subunit RPABC1 OS=Homo sapiens GN=POLR2E PE=1 SV=4	65	14	97.6	105.1	123.6	119.1	142.9	182.7	191.9
P19404	NADH dehydrogenase [ubiquinone] flavoprotein 2, mitochondrial OS=Homo sapiens GN=NDUFV2 PE=1 SV=2	62	16	170.5	126.3	44.8	16.1	5.2	4.6	3.9
P19447	TFIIH basal transcription factor complex helicase XPB subunit OS=Homo sapiens GN=ERCC3 PE=1 SV=1	27	19	58.4	68.7	78.9	112.4	153.8	251.4	276.5
P19474	E3 ubiquitin-protein ligase TRIM21 OS=Homo sapiens GN=TRIM21 PE=1 SV=1	24	12	103.9	115.7	148.9	120.6	115.6	140.7	104.4
P19525	Interferon-induced, double-stranded RNA-activated protein kinase OS=Homo sapiens GN=EIF2AK2 PE=1 SV=2	44	28	67.2	70.4	88.5	108.1	172.9	230.6	262.4
P19623	Spermidine synthase OS=Homo sapiens GN=SRM PE=1 SV=1	65	16	137.7	125.4	162.9	117.7	102.5	116.3	76.0
P19634	Sodium/hydrogen exchanger 1 OS=Homo sapiens GN=SLC9A1 PE=1 SV=2	20	12	57.1	111.1	155.8	175.5	109.4	56.6	36.5
P19784	Casein kinase II subunit alpha' OS=Homo sapiens GN=CSNK2A2 PE=1 SV=1	74	26	104.2	71.0	120.0	93.5	85.6	88.6	76.0
P19838	Nuclear factor NF-kappa-B p105 subunit OS=Homo sapiens GN=NFKB1 PE=1 SV=2	41	39	116.5	133.3	150.1	132.6	116.3	123.7	99.4
P20020	Plasma membrane calcium-transporting ATPase 1 OS=Homo sapiens GN=ATP2B1 PE=1 SV=3	43	58	19.7	48.9	57.0	76.8	56.6	17.6	7.9
P20023	Complement receptor type 2 OS=Homo sapiens GN=CR2 PE=1 SV=2	17	16	59.6	119.5	158.3	186.9	126.4	84.0	65.9
P20042	Eukaryotic translation initiation factor 2 subunit 2 OS=Homo sapiens GN=EIF2S2 PE=1 SV=2	49	30	57.2	60.0	83.4	94.9	141.9	233.6	296.4
P20073	Annexin A7 OS=Homo sapiens GN=ANXA7 PE=1 SV=3	42	21	124.2	112.7	152.5	117.9	113.7	105.0	89.4
P20248	Cyclin-A2 OS=Homo sapiens GN=CCNA2 PE=1 SV=2	24	8	51.7	62.6	77.6	89.0	219.3	154.2	198.2
P20290	Transcription factor BTF3 OS=Homo sapiens GN=BTF3 PE=1 SV=1	84	21	73.5	79.4	106.8	121.7	158.8	222.1	166.6
P20292	Arachidonate 5-lipoxygenase-activating protein OS=Homo sapiens GN=ALOX5AP PE=1 SV=2	19	3	88.2	122.6	186.3	226.9	198.5	108.9	68.6
P20338	Ras-related protein Rab-4A OS=Homo sapiens GN=RAB4A PE=1 SV=3	72	14	76.5	112.7	137.8	181.1	138.0	111.9	91.7
P20339	Ras-related protein Rab-5A OS=Homo sapiens GN=RAB5A PE=1 SV=2	73	13	85.5	120.9	139.3	171.6	150.6	92.2	72.0
P20340	Ras-related protein Rab-6A OS=Homo sapiens GN=RAB6A PE=1 SV=3	70	19	79.1	110.4	164.1	184.3	136.6	97.3	79.2
P20618	Proteasome subunit beta type-1 OS=Homo sapiens GN=PSMB1 PE=1 SV=2	50	13	122.9	116.6	153.2	115.3	119.4	143.8	228.8
P20645	Cation-dependent mannose-6-phosphate receptor OS=Homo sapiens GN=M6PR PE=1 SV=1	38	17	54.6	90.2	121.1	154.3	165.5	215.8	198.5
P20674	Cytochrome c oxidase subunit 5A, mitochondrial OS=Homo sapiens GN=COX5A PE=1 SV=2	61	11	44.4	27.6	12.3	3.8	1.5	1.3	1.3
P20700	Lamin-B1 OS=Homo sapiens GN=LMNB1 PE=1 SV=2	83	81	92.7	111.5	117.7	129.9	127.2	65.5	49.3
P20701	Integrin alpha-L OS=Homo sapiens GN=ITGAL PE=1 SV=3	34	37	35.2	69.2	95.4	126.1	90.5	44.6	22.4
P20810	Calpastatin OS=Homo sapiens GN=CAST PE=1 SV=4	13	7	102.9	109.3	108.4	124.3	125.5	196.2	233.4
P20839	Inosine-5'-monophosphate dehydrogenase 1 OS=Homo sapiens GN=IMPDH1 PE=1 SV=2	50	26	138.1	147.1	164.1	130.1	108.6	131.2	117.5
P20933	N(4)-(beta-N-acetylglucosaminyl)-L-asparaginase OS=Homo sapiens GN=AGA PE=1 SV=2	36	10	52.7	117.9	167.2	277.4	226.6	93.9	64.4
P20936	Ras GTPase-activating protein 1 OS=Homo sapiens GN=RASA1 PE=1 SV=1	13	10	135.5	169.0	178.4	146.2	132.5	141.6	96.9
P20963	T-cell surface glycoprotein CD3 zeta chain OS=Homo sapiens GN=CD247 PE=1 SV=2	64	21	60.4	132.2	179.9	223.2	141.5	83.0	59.1
P21266	Glutathione S-transferase Mu 3 OS=Homo sapiens GN=GSTM3 PE=1 SV=3	63	19	115.5	127.8	142.9	133.2	107.0	132.0	134.3
P21281	V-type proton ATPase subunit B, brain isoform OS=Homo sapiens GN=ATP6V1B2 PE=1 SV=3	72	30	35.3	49.4	60.4	69.5	55.5	47.4	35.6
P21283	V-type proton ATPase subunit C 1 OS=Homo sapiens GN=ATP6V1C1 PE=1 SV=4	47	22	84.6	125.7	155.3	181.3	146.4	119.4	119.8
P21333	Filamin-A OS=Homo sapiens GN=FLNA PE=1 SV=4	71	188	96.3	125.1	135.5	127.1	102.3	111.0	96.8
P21359	Neurofibromin OS=Homo sapiens GN=NF1 PE=1 SV=2	17	42	76.6	107.7	131.3	146.6	155.4	166.8	182.8
P21399	Cytoplasmic aconitate hydratase OS=Homo sapiens GN=ACO1 PE=1 SV=3	54	46	130.4	125.2	165.0	126.3	116.3	134.0	111.0
P21580	Tumor necrosis factor alpha-induced protein 3 OS=Homo sapiens GN=TNFAIP3 PE=1 SV=1	37	25	106.4	133.7	161.2	161.9	152.1	149.6	135.1
P21796	Voltage-dependent anion-selective channel protein 1 OS=Homo sapiens GN=VDAC1 PE=1 SV=2	92	33	213.0	158.1	68.0	31.2	15.6	11.3	8.9
P21912	Succinate dehydrogenase [ubiquinone] iron-sulfur subunit, mitochondrial OS=Homo sapiens GN=SDHB PE=1 SV=3	63	26	177.7	133.6	50.2	20.3	7.5	5.1	4.5
P21953	2-oxoisovalerate dehydrogenase subunit beta, mitochondrial OS=Homo sapiens GN=BCKDHB PE=1 SV=2	41	11	186.8	94.4	48.7	14.1	4.6	3.0	2.2
P21964	Catechol O-methyltransferase OS=Homo sapiens GN=COMT PE=1 SV=2	77	23	81.5	121.8	169.3	217.6	183.0	85.2	39.7
P22001	Potassium voltage-gated channel subfamily A member 3 OS=Homo sapiens GN=KCNA3 PE=1 SV=3	16	7	72.6	141.2	204.7	238.3	170.3	99.0	73.9
P22033	Methylmalonyl-CoA mutase, mitochondrial OS=Homo sapiens GN=MUT PE=1 SV=4	54	36	188.1	121.9	48.5	18.6	8.0	5.8	5.4
P22059	Oxysterol-binding protein 1 OS=Homo sapiens GN=OSBP PE=1 SV=1	41	28	111.6	139.2	174.0	160.0	117.7	102.1	82.1
P22061	Protein-L-isoaspartate(D-aspartate) O-methyltransferase OS=Homo sapiens GN=PCMT1 PE=1 SV=4	66	12	145.9	137.7	135.0	112.7	86.2	99.4	76.5
P22087	rRNA 2'-O-methyltransferase fibrillarin OS=Homo sapiens GN=FBL PE=1 SV=2	54	22	74.4	75.4	85.6	88.1	126.7	164.4	189.7
P22090	40S ribosomal protein S4, Y isoform 1 OS=Homo sapiens GN=RPS4Y1 PE=1 SV=2	75	31	50.6	51.6	75.6	105.7	157.3	261.7	203.5
P22102	Trifunctional purine biosynthetic protein adenosine-3 OS=Homo sapiens GN=GART PE=1 SV=1	64	59	105.9	109.1	132.8	107.9	97.1	103.5	94.4
P22234	Multifunctional protein ADE2 OS=Homo sapiens GN=PAICS PE=1 SV=3	80	45	77.3	72.5	96.0	74.1	71.3	75.5	68.9
P22307	Non-specific lipid-transfer protein OS=Homo sapiens GN=SCP2 PE=1 SV=2	73	49	69.6	125.4	171.8	235.2	150.8	56.5	21.4
P22314	Ubiquitin-like modifier-activating enzyme 1 OS=Homo sapiens GN=UBA1 PE=1 SV=3	61	62	110.5	107.0	140.8	114.5	98.7	121.9	93.5
P22570	NADPH:adrenodoxin oxidoreductase, mitochondrial OS=Homo sapiens GN=FDXR PE=1 SV=3	82	34	145.0	99.1	40.9	17.0	9.4	9.3	8.9
P22626	Heterogeneous nuclear ribonucleoproteins A2/B1 OS=Homo sapiens GN=HNRNPA2B1 PE=1 SV=2	80	43	59.1	54.2	87.1	110.0	263.4	207.8	168.7
P22681	E3 ubiquitin-protein ligase CBL OS=Homo sapiens GN=CBL PE=1 SV=2	47	29	100.4	145.7	164.4	146.0	131.8	120.2	110.6
P22694	cAMP-dependent protein kinase catalytic subunit beta OS=Homo sapiens GN=PRKACB PE=1 SV=2	41	20	102.9	125.7	140.6	148.5	105.3	106.0	100.7
P22695	Cytochrome b-c1 complex subunit 2, mitochondrial OS=Homo sapiens GN=UQCRC2 PE=1 SV=3	66	32	174.1	133.1	46.1	19.6	7.8	6.0	5.1
P22830	Ferrochelatase, mitochondrial OS=Homo sapiens GN=FECH PE=1 SV=2	74	30	204.3	144.0	57.1	22.2	8.0	7.2	7.1
P23193	Transcription elongation factor A protein 1 OS=Homo sapiens GN=TCEA1 PE=1 SV=2	83	31	75.9	86.1	102.7	111.4	136.9	175.9	203.0
P23246	Splicing factor, proline- and glutamine-rich OS=Homo sapiens GN=SFPQ PE=1 SV=2	59	63	38.9	46.4	62.4	100.3	178.5	268.6	253.2
P23258	Tubulin gamma-1 chain OS=Homo sapiens GN=TUBG1 PE=1 SV=2	82	36	80.8	80.3	108.4	123.0	168.8	214.4	206.1
P23284	Peptidyl-prolyl cis-trans isomerase B OS=Homo sapiens GN=PPIB PE=1 SV=2	74	30	66.7	103.9	149.1	211.7	217.3	78.5	36.5
P23368	NAD-dependent malic enzyme, mitochondrial OS=Homo sapiens GN=ME2 PE=1 SV=1	85	45	163.9	123.2	49.2	23.1	10.8	9.5	8.2
P23378	Glycine dehydrogenase (decarboxylating), mitochondrial OS=Homo sapiens GN=GLDC PE=1 SV=2	27	16	209.5	158.5	67.9	36.6	26.4	31.5	31.5
P23381	Tryptophan--tRNA ligase, cytoplasmic OS=Homo sapiens GN=WARS PE=1 SV=2	59	28	99.0	103.6	122.2	99.9	94.5	106.0	83.6
P23396	40S ribosomal protein S3 OS=Homo sapiens GN=RPS3 PE=1 SV=2	90	41	53.5	54.7	75.1	102.1	160.2	239.2	263.9
P23458	Tyrosine-protein kinase JAK1 OS=Homo sapiens GN=JAK1 PE=1 SV=2	45	52	58.0	136.7	174.9	242.5	144.6	64.3	41.1
P23469	Receptor-type tyrosine-protein phosphatase epsilon OS=Homo sapiens GN=PTPRE PE=1 SV=1	37	22	139.1	155.4	191.2	206.7	130.6	101.5	75.4
P23526	Adenosylhomocysteinase OS=Homo sapiens GN=AHCY PE=1 SV=4	52	33	105.1	105.8	138.8	112.0	101.9	125.2	120.1
P23588	Eukaryotic translation initiation factor 4B OS=Homo sapiens GN=EIF4B PE=1 SV=2	60	44	81.1	93.6	120.3	127.0	141.7	197.2	208.6
P23634	Plasma membrane calcium-transporting ATPase 4 OS=Homo sapiens GN=ATP2B4 PE=1 SV=2	51	74	74.5	141.1	195.1	228.0	128.4	55.0	30.5
P23743	Diacylglycerol kinase alpha OS=Homo sapiens GN=DGKA PE=1 SV=3	50	36	101.8	108.1	128.2	117.8	113.3	156.8	133.8
P23786	Carnitine O-palmitoyltransferase 2, mitochondrial OS=Homo sapiens GN=CPT2 PE=1 SV=2	64	51	105.5	72.2	30.4	11.7	5.4	5.6	5.9
P23919	Thymidylate kinase OS=Homo sapiens GN=DTYMK PE=1 SV=4	72	21	173.6	130.2	73.6	43.4	33.8	35.0	29.0
P23921	Ribonucleoside-diphosphate reductase large subunit OS=Homo sapiens GN=RRM1 PE=1 SV=1	56	35	121.4	114.8	142.2	116.0	100.3	116.5	107.0
P24534	Elongation factor 1-beta OS=Homo sapiens GN=EEF1B2 PE=1 SV=3	74	18	91.6	99.0	117.4	110.4	142.4	156.2	158.7
P24539	ATP synthase F(0) complex subunit B1, mitochondrial OS=Homo sapiens GN=ATP5F1 PE=1 SV=2	52	23	189.1	172.8	53.1	22.6	9.0	3.9	3.3
P24666	Low molecular weight phosphotyrosine protein phosphatase OS=Homo sapiens GN=ACP1 PE=1 SV=3	85	16	114.0	104.9	132.4	122.2	96.5	114.8	78.1
P24723	Protein kinase C eta type OS=Homo sapiens GN=PRKCH PE=1 SV=4	38	24	61.2	132.9	199.4	248.7	137.8	56.8	28.6
P24752	Acetyl-CoA acetyltransferase, mitochondrial OS=Homo sapiens GN=ACAT1 PE=1 SV=1	75	40	198.5	144.9	52.8	21.1	9.3	7.5	6.0
P24928	DNA-directed RNA polymerase II subunit RPB1 OS=Homo sapiens GN=POLR2A PE=1 SV=2	39	67	91.8	95.3	108.3	99.7	115.5	139.5	172.5
P24941	Cyclin-dependent kinase 2 OS=Homo sapiens GN=CDK2 PE=1 SV=2	61	21	107.6	112.4	141.1	134.0	131.0	157.9	159.1
P25054	Adenomatous polyposis coli protein OS=Homo sapiens GN=APC PE=1 SV=2	17	36	64.5	114.5	121.3	152.3	215.5	155.8	136.8
P25098	Beta-adrenergic receptor kinase 1 OS=Homo sapiens GN=ADRBK1 PE=1 SV=2	54	41	96.9	107.2	129.9	113.8	115.3	148.6	128.2
P25205	DNA replication licensing factor MCM3 OS=Homo sapiens GN=MCM3 PE=1 SV=3	70	59	87.6	100.1	118.9	98.7	162.1	116.6	187.6
P25325	3-mercaptopyruvate sulfurtransferase OS=Homo sapiens GN=MPST PE=1 SV=3	71	18	198.2	145.0	81.5	45.7	33.0	40.4	34.8
P25398	40S ribosomal protein S12 OS=Homo sapiens GN=RPS12 PE=1 SV=3	71	17	47.9	57.8	78.6	112.0	169.9	251.3	253.4
P25440	Bromodomain-containing protein 2 OS=Homo sapiens GN=BRD2 PE=1 SV=2	22	12	84.9	80.2	97.5	88.5	102.3	136.4	129.4
P25445	Tumor necrosis factor receptor superfamily member 6 OS=Homo sapiens GN=FAS PE=1 SV=1	47	18	63.0	148.5	193.1	240.0	165.6	77.6	49.0
P25490	Transcriptional repressor protein YY1 OS=Homo sapiens GN=YY1 PE=1 SV=2	27	12	109.5	110.3	97.0	105.7	99.7	132.3	152.0
P25685	DnaJ homolog subfamily B member 1 OS=Homo sapiens GN=DNAJB1 PE=1 SV=4	66	28	85.1	111.3	124.4	125.5	124.4	133.2	85.3
P25705	ATP synthase subunit alpha, mitochondrial OS=Homo sapiens GN=ATP5A1 PE=1 SV=1	80	66	148.3	99.5	43.5	17.4	8.2	7.1	6.8
P25786	Proteasome subunit alpha type-1 OS=Homo sapiens GN=PSMA1 PE=1 SV=1	90	26	108.4	105.3	138.6	113.7	105.4	143.1	177.7
P25787	Proteasome subunit alpha type-2 OS=Homo sapiens GN=PSMA2 PE=1 SV=2	71	19	79.4	126.1	116.4	129.5	140.2	89.3	108.4
P25788	Proteasome subunit alpha type-3 OS=Homo sapiens GN=PSMA3 PE=1 SV=2	60	24	56.2	51.9	75.9	52.6	53.2	53.7	79.6
P25789	Proteasome subunit alpha type-4 OS=Homo sapiens GN=PSMA4 PE=1 SV=1	64	22	112.2	100.5	129.7	82.7	90.1	97.9	167.4
P26038	Moesin OS=Homo sapiens GN=MSN PE=1 SV=3	86	88	73.0	115.7	153.9	155.8	123.9	108.7	154.5
P26196	Probable ATP-dependent RNA helicase DDX6 OS=Homo sapiens GN=DDX6 PE=1 SV=2	73	35	63.6	72.9	94.8	122.0	161.7	238.2	246.8
P26358	DNA (cytosine-5)-methyltransferase 1 OS=Homo sapiens GN=DNMT1 PE=1 SV=2	38	58	95.0	93.6	98.1	109.5	134.8	182.2	224.3
P26368	Splicing factor U2AF 65 kDa subunit OS=Homo sapiens GN=U2AF2 PE=1 SV=4	61	24	45.9	62.2	75.2	114.6	201.9	224.4	240.9
P26373	60S ribosomal protein L13 OS=Homo sapiens GN=RPL13 PE=1 SV=4	73	34	43.9	56.1	72.1	108.0	195.1	231.0	241.6
P26440	Isovaleryl-CoA dehydrogenase, mitochondrial OS=Homo sapiens GN=IVD PE=1 SV=1	52	23	212.8	157.5	59.2	23.5	11.1	10.1	11.0
P26572	Alpha-1,3-mannosyl-glycoprotein 2-beta-N-acetylglucosaminyltransferase OS=Homo sapiens GN=MGAT1 PE=1 SV=2	31	12	74.3	131.4	165.4	177.6	134.6	109.4	94.2
P26583	High mobility group protein B2 OS=Homo sapiens GN=HMGB2 PE=1 SV=2	59	26	81.0	76.2	71.2	94.1	132.4	163.2	190.2
P26599	Polypyrimidine tract-binding protein 1 OS=Homo sapiens GN=PTBP1 PE=1 SV=1	69	36	54.8	59.1	76.7	111.1	160.6	272.2	265.6
P26639	Threonine--tRNA ligase, cytoplasmic OS=Homo sapiens GN=TARS PE=1 SV=3	67	58	90.7	96.3	112.5	108.0	111.3	160.8	188.0
P26640	Valine--tRNA ligase OS=Homo sapiens GN=VARS PE=1 SV=4	57	73	74.3	81.1	97.7	83.3	75.0	98.2	115.8
P26641	Elongation factor 1-gamma OS=Homo sapiens GN=EEF1G PE=1 SV=3	70	33	79.2	82.5	103.6	102.3	159.0	141.9	148.7
P26885	Peptidyl-prolyl cis-trans isomerase FKBP2 OS=Homo sapiens GN=FKBP2 PE=1 SV=2	73	11	75.7	120.3	163.3	233.5	169.9	76.7	29.5
P27105	Erythrocyte band 7 integral membrane protein OS=Homo sapiens GN=STOM PE=1 SV=3	62	14	67.9	122.0	181.1	230.5	158.1	85.5	45.0
P27144	Adenylate kinase 4, mitochondrial OS=Homo sapiens GN=AK4 PE=1 SV=1	74	17	224.8	153.3	59.7	20.8	9.0	8.0	5.7
P27348	14-3-3 protein theta OS=Homo sapiens GN=YWHAQ PE=1 SV=1	84	35	117.7	99.5	139.5	101.0	96.9	86.1	56.0
P27361	Mitogen-activated protein kinase 3 OS=Homo sapiens GN=MAPK3 PE=1 SV=4	52	18	104.5	110.5	126.3	118.5	98.0	123.5	113.6
P27448	MAP/microtubule affinity-regulating kinase 3 OS=Homo sapiens GN=MARK3 PE=1 SV=4	51	39	64.0	85.7	85.5	113.3	123.5	160.3	196.6
P27540	Aryl hydrocarbon receptor nuclear translocator OS=Homo sapiens GN=ARNT PE=1 SV=1	29	11	144.4	123.1	196.1	104.1	122.0	148.8	161.6
P27635	60S ribosomal protein L10 OS=Homo sapiens GN=RPL10 PE=1 SV=4	76	29	53.7	58.6	82.5	105.2	179.0	212.5	243.5
P27694	Replication protein A 70 kDa DNA-binding subunit OS=Homo sapiens GN=RPA1 PE=1 SV=2	72	40	87.4	109.1	128.5	132.4	159.9	152.3	169.7
P27695	DNA-(apurinic or apyrimidinic site) lyase OS=Homo sapiens GN=APEX1 PE=1 SV=2	71	26	82.3	75.6	97.3	102.4	155.1	200.5	232.5
P27707	Deoxycytidine kinase OS=Homo sapiens GN=DCK PE=1 SV=1	47	13	134.9	130.2	169.5	133.7	119.8	139.4	135.8
P27708	CAD protein OS=Homo sapiens GN=CAD PE=1 SV=3	64	112	77.7	91.8	97.7	90.6	102.2	112.8	173.7
P27797	Calreticulin OS=Homo sapiens GN=CALR PE=1 SV=1	80	45	71.7	118.3	170.3	229.6	201.9	74.7	30.0
P27816	Microtubule-associated protein 4 OS=Homo sapiens GN=MAP4 PE=1 SV=3	77	92	40.1	51.6	64.4	81.5	156.5	186.4	189.6
P27824	Calnexin OS=Homo sapiens GN=CANX PE=1 SV=2	59	48	74.5	113.3	171.5	239.7	209.7	91.7	38.6
P27986	Phosphatidylinositol 3-kinase regulatory subunit alpha OS=Homo sapiens GN=PIK3R1 PE=1 SV=2	44	30	108.0	106.2	145.8	119.8	121.5	115.7	127.9
P28062	Proteasome subunit beta type-8 OS=Homo sapiens GN=PSMB8 PE=1 SV=3	66	19	138.4	140.9	173.3	128.8	137.2	138.0	143.4
P28065	Proteasome subunit beta type-9 OS=Homo sapiens GN=PSMB9 PE=1 SV=2	42	10	84.3	85.6	95.6	82.8	82.4	106.7	136.5
P28066	Proteasome subunit alpha type-5 OS=Homo sapiens GN=PSMA5 PE=1 SV=3	72	17	129.3	110.7	159.4	119.6	110.5	136.0	144.9
P28070	Proteasome subunit beta type-4 OS=Homo sapiens GN=PSMB4 PE=1 SV=4	55	11	116.6	113.0	142.7	113.9	103.0	126.6	165.2
P28072	Proteasome subunit beta type-6 OS=Homo sapiens GN=PSMB6 PE=1 SV=4	59	9	105.8	108.2	137.2	114.4	110.6	144.8	190.2
P28074	Proteasome subunit beta type-5 OS=Homo sapiens GN=PSMB5 PE=1 SV=3	70	22	99.7	68.6	124.4	76.9	97.7	107.8	189.0
P28288	ATP-binding cassette sub-family D member 3 OS=Homo sapiens GN=ABCD3 PE=1 SV=1	53	45	66.4	117.3	172.8	212.5	220.3	44.2	17.0
P28290	Sperm-specific antigen 2 OS=Homo sapiens GN=SSFA2 PE=1 SV=3	38	33	69.1	135.5	163.4	219.5	140.5	77.9	42.3
P28331	NADH-ubiquinone oxidoreductase 75 kDa subunit, mitochondrial OS=Homo sapiens GN=NDUFS1 PE=1 SV=3	77	54	189.9	131.7	53.5	20.5	8.5	7.8	7.0
P28340	DNA polymerase delta catalytic subunit OS=Homo sapiens GN=POLD1 PE=1 SV=2	68	65	123.6	121.1	147.9	119.4	119.2	137.3	157.5
P28482	Mitogen-activated protein kinase 1 OS=Homo sapiens GN=MAPK1 PE=1 SV=3	58	22	96.5	115.1	135.5	125.0	115.0	144.0	136.4
P28702	Retinoic acid receptor RXR-beta OS=Homo sapiens GN=RXRB PE=1 SV=2	12	5	125.9	143.7	117.6	132.1	143.9	159.5	177.4
P28715	DNA repair protein complementing XP-G cells OS=Homo sapiens GN=ERCC5 PE=1 SV=3	14	13	101.4	108.2	124.2	117.7	138.8	188.9	220.9
P28799	Granulins OS=Homo sapiens GN=GRN PE=1 SV=2	22	11	60.0	118.6	181.3	271.6	206.6	102.9	59.0
P28838	Cytosol aminopeptidase OS=Homo sapiens GN=LAP3 PE=1 SV=3	77	37	216.2	153.3	99.1	60.9	47.6	60.9	61.2
P28907	ADP-ribosyl cyclase/cyclic ADP-ribose hydrolase 1 OS=Homo sapiens GN=CD38 PE=1 SV=2	53	29	57.8	124.4	180.9	214.0	140.5	78.0	48.4
P28908	Tumor necrosis factor receptor superfamily member 8 OS=Homo sapiens GN=TNFRSF8 PE=1 SV=1	41	19	57.8	123.2	141.0	185.1	203.6	83.4	57.2
P29016	T-cell surface glycoprotein CD1b OS=Homo sapiens GN=CD1B PE=1 SV=1	30	7	60.9	105.9	165.8	189.3	147.3	91.6	62.8
P29083	General transcription factor IIE subunit 1 OS=Homo sapiens GN=GTF2E1 PE=1 SV=2	26	8	110.0	107.1	137.2	109.4	122.0	145.5	157.1
P29144	Tripeptidyl-peptidase 2 OS=Homo sapiens GN=TPP2 PE=1 SV=4	62	74	87.2	86.4	110.3	91.7	137.6	199.6	195.0
P29218	Inositol monophosphatase 1 OS=Homo sapiens GN=IMPA1 PE=1 SV=1	55	13	120.9	127.0	152.9	134.4	109.0	137.6	113.2
P29320	Ephrin type-A receptor 3 OS=Homo sapiens GN=EPHA3 PE=1 SV=2	18	11	78.1	149.3	195.0	258.9	175.1	84.3	59.5
P29323	Ephrin type-B receptor 2 OS=Homo sapiens GN=EPHB2 PE=1 SV=5	41	37	69.7	122.4	171.2	197.1	121.6	70.4	51.1
P29350	Tyrosine-protein phosphatase non-receptor type 6 OS=Homo sapiens GN=PTPN6 PE=1 SV=1	60	34	88.3	110.2	123.6	131.1	122.0	173.5	181.3
P29401	Transketolase OS=Homo sapiens GN=TKT PE=1 SV=3	80	52	106.8	99.2	135.1	109.3	112.6	133.6	137.7
P29558	RNA-binding motif, single-stranded-interacting protein 1 OS=Homo sapiens GN=RBMS1 PE=1 SV=3	45	13	50.3	67.5	84.9	125.2	187.9	275.9	208.4
P29590	Protein PML OS=Homo sapiens GN=PML PE=1 SV=3	46	38	139.5	151.2	148.9	119.4	114.9	130.5	114.8
P29597	Non-receptor tyrosine-protein kinase TYK2 OS=Homo sapiens GN=TYK2 PE=1 SV=3	38	39	92.5	134.7	165.1	191.5	119.3	76.5	56.2
P29692	Elongation factor 1-delta OS=Homo sapiens GN=EEF1D PE=1 SV=5	63	21	89.5	98.8	121.1	120.6	117.4	168.1	176.9
P29728	2'-5'-oligoadenylate synthase 2 OS=Homo sapiens GN=OAS2 PE=1 SV=3	33	25	102.0	128.5	152.4	159.7	142.9	121.7	119.9
P29992	Guanine nucleotide-binding protein subunit alpha-11 OS=Homo sapiens GN=GNA11 PE=1 SV=2	57	20	70.6	156.2	201.2	270.2	153.1	81.9	66.8
P30038	Delta-1-pyrroline-5-carboxylate dehydrogenase, mitochondrial OS=Homo sapiens GN=ALDH4A1 PE=1 SV=3	54	26	118.3	81.1	30.5	12.5	5.8	5.3	4.2
P30040	Endoplasmic reticulum resident protein 29 OS=Homo sapiens GN=ERP29 PE=1 SV=4	71	21	86.7	124.2	187.1	257.3	191.7	84.9	31.7
P30041	Peroxiredoxin-6 OS=Homo sapiens GN=PRDX6 PE=1 SV=3	71	22	113.1	107.0	137.0	108.6	82.2	114.3	77.7
P30042	ES1 protein homolog, mitochondrial OS=Homo sapiens GN=C21orf33 PE=1 SV=3	69	19	144.4	101.0	36.6	13.1	5.0	3.9	3.6
P30044	Peroxiredoxin-5, mitochondrial OS=Homo sapiens GN=PRDX5 PE=1 SV=4	57	15	188.7	136.0	76.9	49.8	33.4	35.9	29.1
P30046	D-dopachrome decarboxylase OS=Homo sapiens GN=DDT PE=1 SV=3	46	6	121.6	132.6	179.2	138.3	114.0	132.6	88.2
P30048	Thioredoxin-dependent peroxide reductase, mitochondrial OS=Homo sapiens GN=PRDX3 PE=1 SV=3	49	16	193.4	137.4	49.6	16.1	4.5	3.8	2.6
P30049	ATP synthase subunit delta, mitochondrial OS=Homo sapiens GN=ATP5D PE=1 SV=2	44	6	350.2	259.8	111.7	52.0	25.7	23.6	22.9
P30050	60S ribosomal protein L12 OS=Homo sapiens GN=RPL12 PE=1 SV=1	75	18	16.3	19.2	25.9	31.2	70.2	66.2	60.7
P30084	Enoyl-CoA hydratase, mitochondrial OS=Homo sapiens GN=ECHS1 PE=1 SV=4	71	25	197.5	123.2	49.8	18.1	6.5	6.1	5.1
P30085	UMP-CMP kinase OS=Homo sapiens GN=CMPK1 PE=1 SV=3	71	14	134.4	123.5	145.8	127.7	101.5	125.3	100.9
P30086	Phosphatidylethanolamine-binding protein 1 OS=Homo sapiens GN=PEBP1 PE=1 SV=3	91	16	108.2	111.9	141.5	129.9	116.9	151.4	121.9
P30101	Protein disulfide-isomerase A3 OS=Homo sapiens GN=PDIA3 PE=1 SV=4	76	57	67.3	115.0	155.1	230.7	205.6	77.1	30.3
P30153	Serine/threonine-protein phosphatase 2A 65 kDa regulatory subunit A alpha isoform OS=Homo sapiens GN=PPP2R1A PE=1 SV=4	67	46	113.0	120.3	146.8	127.3	118.7	112.8	85.0
P30154	Serine/threonine-protein phosphatase 2A 65 kDa regulatory subunit A beta isoform OS=Homo sapiens GN=PPP2R1B PE=1 SV=3	51	32	130.3	144.1	151.0	141.5	122.0	137.4	107.9
P30203	T-cell differentiation antigen CD6 OS=Homo sapiens GN=CD6 PE=1 SV=3	20	9	61.8	144.1	189.2	273.0	188.9	100.8	42.1
P30260	Cell division cycle protein 27 homolog OS=Homo sapiens GN=CDC27 PE=1 SV=2	39	25	73.4	80.7	87.5	88.6	133.4	216.8	319.7
P30405	Peptidyl-prolyl cis-trans isomerase F, mitochondrial OS=Homo sapiens GN=PPIF PE=1 SV=1	82	21	181.4	160.7	51.4	20.7	9.3	6.7	6.3
P30414	NK-tumor recognition protein OS=Homo sapiens GN=NKTR PE=1 SV=2	16	17	76.0	74.5	76.3	84.2	122.8	218.7	347.5
P30419	Glycylpeptide N-tetradecanoyltransferase 1 OS=Homo sapiens GN=NMT1 PE=1 SV=2	44	28	67.7	69.0	100.4	125.2	185.7	221.8	179.8
P30491	HLA class I histocompatibility antigen, B-53 alpha chain OS=Homo sapiens GN=HLA-B PE=1 SV=1	56	19	66.4	119.1	174.4	224.3	184.4	143.6	87.8
P30504	HLA class I histocompatibility antigen, Cw-4 alpha chain OS=Homo sapiens GN=HLA-C PE=1 SV=1	61	24	73.2	126.1	170.8	202.6	147.2	88.7	53.3
P30519	Heme oxygenase 2 OS=Homo sapiens GN=HMOX2 PE=1 SV=2	78	32	69.8	118.4	158.1	235.6	168.3	96.8	40.9
P30520	Adenylosuccinate synthetase isozyme 2 OS=Homo sapiens GN=ADSS PE=1 SV=3	56	32	116.6	115.7	148.7	125.7	107.3	130.1	99.6
P30533	Alpha-2-macroglobulin receptor-associated protein OS=Homo sapiens GN=LRPAP1 PE=1 SV=1	55	25	89.0	134.7	184.1	240.5	182.4	81.2	30.5
P30566	Adenylosuccinate lyase OS=Homo sapiens GN=ADSL PE=1 SV=2	55	24	117.4	117.1	150.1	120.7	107.8	139.3	117.9
P30622	CAP-Gly domain-containing linker protein 1 OS=Homo sapiens GN=CLIP1 PE=1 SV=2	46	60	106.4	124.8	133.0	140.5	117.6	132.6	123.1
P30626	Sorcin OS=Homo sapiens GN=SRI PE=1 SV=1	57	13	120.3	123.3	146.7	126.3	107.7	146.9	123.8
P30679	Guanine nucleotide-binding protein subunit alpha-15 OS=Homo sapiens GN=GNA15 PE=1 SV=2	54	25	68.8	146.3	198.5	250.2	150.4	73.7	43.4
P30793	GTP cyclohydrolase 1 OS=Homo sapiens GN=GCH1 PE=1 SV=1	25	5	68.4	86.8	92.4	105.7	122.1	168.0	164.6
P30825	High affinity cationic amino acid transporter 1 OS=Homo sapiens GN=SLC7A1 PE=1 SV=1	14	10	58.2	130.6	180.2	224.8	173.6	90.7	61.8
P30876	DNA-directed RNA polymerase II subunit RPB2 OS=Homo sapiens GN=POLR2B PE=1 SV=1	49	57	125.0	121.6	131.2	109.2	103.6	135.9	176.7
P31040	Succinate dehydrogenase [ubiquinone] flavoprotein subunit, mitochondrial OS=Homo sapiens GN=SDHA PE=1 SV=2	76	46	149.0	100.0	41.5	16.9	8.1	4.6	3.5
P31146	Coronin-1A OS=Homo sapiens GN=CORO1A PE=1 SV=4	66	51	108.6	128.9	176.5	165.0	105.0	87.8	70.8
P31150	Rab GDP dissociation inhibitor alpha OS=Homo sapiens GN=GDI1 PE=1 SV=2	76	38	95.6	105.8	128.6	119.5	95.1	123.0	108.2
P31153	S-adenosylmethionine synthase isoform type-2 OS=Homo sapiens GN=MAT2A PE=1 SV=1	53	32	101.8	119.5	106.3	89.1	137.2	82.7	77.2
P31323	cAMP-dependent protein kinase type II-beta regulatory subunit OS=Homo sapiens GN=PRKAR2B PE=1 SV=3	44	14	141.4	181.1	177.6	165.1	106.2	104.5	124.1
P31350	Ribonucleoside-diphosphate reductase subunit M2 OS=Homo sapiens GN=RRM2 PE=1 SV=1	62	29	104.5	111.9	144.2	116.9	107.1	125.0	115.1
P31483	Nucleolysin TIA-1 isoform p40 OS=Homo sapiens GN=TIA1 PE=1 SV=3	58	21	17.4	23.0	23.8	24.7	34.2	31.0	25.1
P31689	DnaJ homolog subfamily A member 1 OS=Homo sapiens GN=DNAJA1 PE=1 SV=2	60	29	92.2	102.1	117.0	101.0	94.7	95.5	98.6
P31751	RAC-beta serine/threonine-protein kinase OS=Homo sapiens GN=AKT2 PE=1 SV=2	60	26	29.5	43.4	53.0	57.8	43.5	39.2	32.0
P31785	Cytokine receptor common subunit gamma OS=Homo sapiens GN=IL2RG PE=1 SV=1	28	11	65.6	126.0	177.8	211.1	156.2	97.1	66.3
P31930	Cytochrome b-c1 complex subunit 1, mitochondrial OS=Homo sapiens GN=UQCRC1 PE=1 SV=3	73	33	231.3	160.0	64.5	24.3	10.6	8.0	5.7
P31937	3-hydroxyisobutyrate dehydrogenase, mitochondrial OS=Homo sapiens GN=HIBADH PE=1 SV=2	76	22	203.6	139.0	53.4	20.0	6.6	5.2	3.9
P31939	Bifunctional purine biosynthesis protein PURH OS=Homo sapiens GN=ATIC PE=1 SV=3	90	58	135.7	131.3	149.5	128.1	108.7	130.1	110.7
P31942	Heterogeneous nuclear ribonucleoprotein H3 OS=Homo sapiens GN=HNRNPH3 PE=1 SV=2	67	18	74.9	81.8	99.0	120.7	153.1	241.5	229.0
P31943	Heterogeneous nuclear ribonucleoprotein H OS=Homo sapiens GN=HNRNPH1 PE=1 SV=4	63	28	90.8	94.4	117.2	124.7	142.7	202.1	189.8
P31946	14-3-3 protein beta/alpha OS=Homo sapiens GN=YWHAB PE=1 SV=3	69	24	141.9	140.4	163.8	140.0	113.7	129.6	98.4
P31948	Stress-induced-phosphoprotein 1 OS=Homo sapiens GN=STIP1 PE=1 SV=1	78	79	117.5	126.2	153.5	127.8	114.2	129.0	103.6
P32119	Peroxiredoxin-2 OS=Homo sapiens GN=PRDX2 PE=1 SV=5	74	21	105.9	108.9	137.0	121.0	106.1	130.7	115.3
P32121	Beta-arrestin-2 OS=Homo sapiens GN=ARRB2 PE=1 SV=2	50	16	121.5	148.8	167.6	158.1	105.9	83.6	86.5
P32321	Deoxycytidylate deaminase OS=Homo sapiens GN=DCTD PE=1 SV=2	52	8	115.3	127.4	160.1	122.1	116.0	144.6	118.3
P32322	Pyrroline-5-carboxylate reductase 1, mitochondrial OS=Homo sapiens GN=PYCR1 PE=1 SV=2	59	20	220.3	134.8	46.0	20.2	11.5	13.0	12.9
P32455	Guanylate-binding protein 1 OS=Homo sapiens GN=GBP1 PE=1 SV=2	49	28	61.8	66.4	77.9	64.0	52.8	67.5	56.5
P32519	ETS-related transcription factor Elf-1 OS=Homo sapiens GN=ELF1 PE=1 SV=2	34	12	102.4	110.7	104.4	112.5	121.3	172.7	276.0
P32856	Syntaxin-2 OS=Homo sapiens GN=STX2 PE=2 SV=3	47	12	85.3	150.2	192.4	214.7	129.9	72.0	45.7
P32929	Cystathionine gamma-lyase OS=Homo sapiens GN=CTH PE=1 SV=3	18	5	120.3	140.4	164.8	130.6	127.6	164.3	152.0
P32942	Intercellular adhesion molecule 3 OS=Homo sapiens GN=ICAM3 PE=1 SV=2	24	16	71.2	133.1	157.0	211.1	136.1	66.1	40.8
P32969	60S ribosomal protein L9 OS=Homo sapiens GN=RPL9 PE=1 SV=1	85	22	48.0	54.9	71.9	107.8	175.5	246.6	261.5
P33121	Long-chain-fatty-acid--CoA ligase 1 OS=Homo sapiens GN=ACSL1 PE=1 SV=1	49	29	97.9	128.4	129.3	161.5	110.0	54.7	34.4
P33176	Kinesin-1 heavy chain OS=Homo sapiens GN=KIF5B PE=1 SV=1	76	89	76.3	87.0	102.5	98.2	88.1	92.3	104.6
P33240	Cleavage stimulation factor subunit 2 OS=Homo sapiens GN=CSTF2 PE=1 SV=1	54	21	57.1	61.3	78.9	101.4	144.6	223.9	238.5
P33316	Deoxyuridine 5'-triphosphate nucleotidohydrolase, mitochondrial OS=Homo sapiens GN=DUT PE=1 SV=4	65	17	190.4	159.1	131.8	98.0	78.2	102.0	86.3
P33527	Multidrug resistance-associated protein 1 OS=Homo sapiens GN=ABCC1 PE=1 SV=3	48	66	69.7	127.5	191.3	204.5	112.3	51.0	30.0
P33552	Cyclin-dependent kinases regulatory subunit 2 OS=Homo sapiens GN=CKS2 PE=1 SV=1	73	7	119.5	127.1	163.3	144.9	129.9	132.9	103.9
P33897	ATP-binding cassette sub-family D member 1 OS=Homo sapiens GN=ABCD1 PE=1 SV=2	25	14	93.9	135.6	201.9	281.3	186.7	70.1	30.5
P33908	Mannosyl-oligosaccharide 1,2-alpha-mannosidase IA OS=Homo sapiens GN=MAN1A1 PE=1 SV=3	32	20	76.4	156.1	180.1	214.4	146.2	125.7	101.2
P33981	Dual specificity protein kinase TTK OS=Homo sapiens GN=TTK PE=1 SV=2	35	21	124.7	156.9	149.5	139.1	125.4	131.0	95.5
P33991	DNA replication licensing factor MCM4 OS=Homo sapiens GN=MCM4 PE=1 SV=5	66	57	129.3	124.5	154.1	121.6	114.7	135.9	134.7
P33992	DNA replication licensing factor MCM5 OS=Homo sapiens GN=MCM5 PE=1 SV=5	68	54	89.1	95.3	110.3	94.8	114.9	158.7	285.9
P33993	DNA replication licensing factor MCM7 OS=Homo sapiens GN=MCM7 PE=1 SV=4	75	54	90.4	73.6	104.6	76.8	70.6	78.6	76.6
P34059	N-acetylgalactosamine-6-sulfatase OS=Homo sapiens GN=GALNS PE=1 SV=1	30	14	68.5	108.9	169.1	225.2	163.1	91.0	71.3
P34896	Serine hydroxymethyltransferase, cytosolic OS=Homo sapiens GN=SHMT1 PE=1 SV=1	57	26	101.2	99.8	131.4	104.0	123.5	139.1	144.9
P34897	Serine hydroxymethyltransferase, mitochondrial OS=Homo sapiens GN=SHMT2 PE=1 SV=3	83	51	199.9	130.4	50.9	18.7	8.6	6.1	5.2
P34913	Bifunctional epoxide hydrolase 2 OS=Homo sapiens GN=EPHX2 PE=1 SV=2	57	23	88.3	133.0	168.3	233.8	147.6	84.2	48.2
P34932	Heat shock 70 kDa protein 4 OS=Homo sapiens GN=HSPA4 PE=1 SV=4	85	92	106.3	119.4	145.6	125.1	107.5	122.8	107.8
P35219	Carbonic anhydrase-related protein OS=Homo sapiens GN=CA8 PE=1 SV=3	43	10	103.4	129.9	142.4	130.0	107.4	106.1	43.0
P35221	Catenin alpha-1 OS=Homo sapiens GN=CTNNA1 PE=1 SV=1	70	58	75.7	134.2	177.2	202.8	133.0	91.2	73.2
P35222	Catenin beta-1 OS=Homo sapiens GN=CTNNB1 PE=1 SV=1	54	28	72.5	123.8	171.1	180.3	115.5	71.6	50.2
P35232	Prohibitin OS=Homo sapiens GN=PHB PE=1 SV=1	93	31	155.2	100.8	43.2	16.7	5.6	4.0	2.9
P35236	Tyrosine-protein phosphatase non-receptor type 7 OS=Homo sapiens GN=PTPN7 PE=1 SV=3	55	18	156.1	149.8	185.7	136.4	120.2	126.1	125.8
P35240	Merlin OS=Homo sapiens GN=NF2 PE=1 SV=1	44	30	85.7	154.9	200.2	232.7	133.5	78.3	65.7
P35241	Radixin OS=Homo sapiens GN=RDX PE=1 SV=1	64	57	72.4	128.6	165.7	180.0	145.2	96.5	105.0
P35249	Replication factor C subunit 4 OS=Homo sapiens GN=RFC4 PE=1 SV=2	91	35	87.1	96.0	111.9	111.5	147.0	167.2	188.1
P35250	Replication factor C subunit 2 OS=Homo sapiens GN=RFC2 PE=1 SV=3	71	27	90.9	91.6	103.4	95.5	126.5	153.4	182.0
P35251	Replication factor C subunit 1 OS=Homo sapiens GN=RFC1 PE=1 SV=4	44	52	60.5	71.6	82.9	106.1	156.5	227.8	259.2
P35268	60S ribosomal protein L22 OS=Homo sapiens GN=RPL22 PE=1 SV=2	75	12	55.8	50.1	89.4	96.3	193.0	217.5	273.1
P35269	General transcription factor IIF subunit 1 OS=Homo sapiens GN=GTF2F1 PE=1 SV=2	38	26	94.9	102.6	134.6	126.1	153.0	182.7	150.2
P35270	Sepiapterin reductase OS=Homo sapiens GN=SPR PE=1 SV=1	58	13	159.3	124.5	89.7	62.0	49.2	57.2	48.6
P35475	Alpha-L-iduronidase OS=Homo sapiens GN=IDUA PE=1 SV=2	18	8	95.7	124.6	195.1	241.0	197.6	89.7	56.2
P35527	Keratin, type I cytoskeletal 9 OS=Homo sapiens GN=KRT9 PE=1 SV=3	73	33	199.1	100.4	279.9	91.2	76.2	78.2	175.0
P35573	Glycogen debranching enzyme OS=Homo sapiens GN=AGL PE=1 SV=3	55	78	81.3	93.8	119.9	168.1	186.1	179.0	106.4
P35579	Myosin-9 OS=Homo sapiens GN=MYH9 PE=1 SV=4	84	266	73.4	82.3	92.2	81.2	82.0	87.5	394.3
P35580	Myosin-10 OS=Homo sapiens GN=MYH10 PE=1 SV=3	74	204	74.6	89.1	98.8	85.3	79.4	86.5	364.3
P35606	Coatomer subunit beta' OS=Homo sapiens GN=COPB2 PE=1 SV=2	64	56	94.1	121.8	148.9	155.4	104.1	97.1	91.8
P35610	Sterol O-acyltransferase 1 OS=Homo sapiens GN=SOAT1 PE=1 SV=3	22	11	19.3	34.4	44.1	63.9	48.9	27.8	13.1
P35611	Alpha-adducin OS=Homo sapiens GN=ADD1 PE=1 SV=2	59	43	72.7	90.0	109.7	117.5	129.8	198.1	223.8
P35612	Beta-adducin OS=Homo sapiens GN=ADD2 PE=1 SV=3	45	28	84.0	97.2	125.2	114.4	125.4	177.4	213.0
P35613	Basigin OS=Homo sapiens GN=BSG PE=1 SV=2	38	15	70.5	154.0	202.2	250.2	131.8	60.2	32.0
P35626	Beta-adrenergic receptor kinase 2 OS=Homo sapiens GN=ADRBK2 PE=1 SV=2	58	42	85.5	103.4	117.4	120.4	162.2	163.3	170.8
P35637	RNA-binding protein FUS OS=Homo sapiens GN=FUS PE=1 SV=1	36	26	50.5	62.3	78.4	103.8	162.2	235.4	297.6
P35658	Nuclear pore complex protein Nup214 OS=Homo sapiens GN=NUP214 PE=1 SV=2	35	51	103.7	148.5	177.5	195.9	139.5	103.1	81.0
P35659	Protein DEK OS=Homo sapiens GN=DEK PE=1 SV=1	37	21	73.1	59.8	77.7	87.4	149.2	191.3	254.0
P35754	Glutaredoxin-1 OS=Homo sapiens GN=GLRX PE=1 SV=2	88	10	96.5	102.4	126.2	108.1	95.1	112.5	88.3
P35813	Protein phosphatase 1A OS=Homo sapiens GN=PPM1A PE=1 SV=1	56	21	117.4	123.1	155.4	131.5	106.8	147.5	116.8
P35908	Keratin, type II cytoskeletal 2 epidermal OS=Homo sapiens GN=KRT2 PE=1 SV=2	69	40	127.4	102.2	252.7	95.2	69.9	81.2	120.5
P35914	Hydroxymethylglutaryl-CoA lyase, mitochondrial OS=Homo sapiens GN=HMGCL PE=1 SV=2	43	18	179.3	152.8	110.9	105.5	69.7	44.0	32.6
P35998	26S protease regulatory subunit 7 OS=Homo sapiens GN=PSMC2 PE=1 SV=3	83	45	106.3	103.3	129.6	102.0	99.1	120.7	148.0
P36404	ADP-ribosylation factor-like protein 2 OS=Homo sapiens GN=ARL2 PE=1 SV=4	42	8	246.0	164.6	172.4	100.1	94.9	105.8	116.2
P36405	ADP-ribosylation factor-like protein 3 OS=Homo sapiens GN=ARL3 PE=1 SV=2	82	14	134.4	152.1	172.1	152.1	124.0	145.9	119.4
P36507	Dual specificity mitogen-activated protein kinase kinase 2 OS=Homo sapiens GN=MAP2K2 PE=1 SV=1	61	29	61.7	56.3	76.1	54.3	48.9	48.7	41.2
P36542	ATP synthase subunit gamma, mitochondrial OS=Homo sapiens GN=ATP5C1 PE=1 SV=1	40	17	191.5	96.7	53.0	15.2	6.7	4.8	4.0
P36543	V-type proton ATPase subunit E 1 OS=Homo sapiens GN=ATP6V1E1 PE=1 SV=1	54	19	73.9	101.6	134.3	150.3	119.4	116.6	102.3
P36551	Oxygen-dependent coproporphyrinogen-III oxidase, mitochondrial OS=Homo sapiens GN=CPOX PE=1 SV=3	54	27	107.1	76.9	29.0	12.0	5.4	5.1	4.9
P36578	60S ribosomal protein L4 OS=Homo sapiens GN=RPL4 PE=1 SV=5	73	57	44.9	52.7	72.6	106.6	211.4	236.8	261.0
P36639	7,8-dihydro-8-oxoguanine triphosphatase OS=Homo sapiens GN=NUDT1 PE=1 SV=3	40	11	111.6	101.9	111.3	88.8	71.0	89.3	69.8
P36776	Lon protease homolog, mitochondrial OS=Homo sapiens GN=LONP1 PE=1 SV=2	60	69	199.3	114.4	50.5	16.3	6.8	5.4	5.3
P36871	Phosphoglucomutase-1 OS=Homo sapiens GN=PGM1 PE=1 SV=3	65	43	114.6	116.0	146.0	118.1	100.9	129.5	108.0
P36915	Guanine nucleotide-binding protein-like 1 OS=Homo sapiens GN=GNL1 PE=1 SV=2	43	23	123.1	129.6	148.7	127.5	110.0	145.1	129.9
P36954	DNA-directed RNA polymerase II subunit RPB9 OS=Homo sapiens GN=POLR2I PE=1 SV=1	72	7	97.0	120.9	127.7	116.3	123.7	168.0	149.1
P36957	Dihydrolipoyllysine-residue succinyltransferase component of 2-oxoglutarate dehydrogenase complex, mitochondrial OS=Homo sapiens GN=DLST PE=1 SV=4	35	15	186.2	118.4	49.9	16.4	6.5	5.6	6.7
P36969	Phospholipid hydroperoxide glutathione peroxidase, mitochondrial OS=Homo sapiens GN=GPX4 PE=1 SV=3	66	18	123.4	133.7	112.0	101.3	89.4	84.2	69.9
P37108	Signal recognition particle 14 kDa protein OS=Homo sapiens GN=SRP14 PE=1 SV=2	58	15	62.7	88.4	101.9	112.8	213.8	150.2	160.4
P37198	Nuclear pore glycoprotein p62 OS=Homo sapiens GN=NUP62 PE=1 SV=3	29	14	132.4	154.7	184.4	188.6	143.6	115.0	81.2
P37235	Hippocalcin-like protein 1 OS=Homo sapiens GN=HPCAL1 PE=1 SV=3	60	9	103.3	151.6	187.6	194.2	120.2	136.7	106.5
P37268	Squalene synthase OS=Homo sapiens GN=FDFT1 PE=1 SV=1	60	33	92.6	116.7	180.3	226.5	169.9	85.9	41.0
P37802	Transgelin-2 OS=Homo sapiens GN=TAGLN2 PE=1 SV=3	91	24	116.2	114.9	150.2	124.4	106.9	127.0	102.4
P37837	Transaldolase OS=Homo sapiens GN=TALDO1 PE=1 SV=2	59	33	105.4	116.6	139.8	125.5	112.1	130.7	111.3
P38117	Electron transfer flavoprotein subunit beta OS=Homo sapiens GN=ETFB PE=1 SV=3	90	28	188.9	127.2	49.7	19.5	8.2	7.8	8.0
P38159	RNA-binding motif protein, X chromosome OS=Homo sapiens GN=RBMX PE=1 SV=3	72	50	60.6	65.5	88.0	109.3	169.6	243.4	263.7
P38432	Coilin OS=Homo sapiens GN=COIL PE=1 SV=1	34	19	42.1	43.6	57.5	72.7	148.2	256.3	379.6
P38606	V-type proton ATPase catalytic subunit A OS=Homo sapiens GN=ATP6V1A PE=1 SV=2	73	36	99.5	118.5	166.6	171.4	140.5	104.1	82.9
P38646	Stress-70 protein, mitochondrial OS=Homo sapiens GN=HSPA9 PE=1 SV=2	73	76	190.4	143.1	51.7	21.8	10.0	8.0	8.0
P38919	Eukaryotic initiation factor 4A-III OS=Homo sapiens GN=EIF4A3 PE=1 SV=4	74	38	80.7	71.5	97.2	101.0	148.3	210.8	258.9
P38935	DNA-binding protein SMUBP-2 OS=Homo sapiens GN=IGHMBP2 PE=1 SV=3	57	56	49.9	58.1	73.4	97.8	231.2	226.3	251.7
P39019	40S ribosomal protein S19 OS=Homo sapiens GN=RPS19 PE=1 SV=2	75	21	42.0	62.6	77.8	111.9	232.1	219.4	226.4
P39023	60S ribosomal protein L3 OS=Homo sapiens GN=RPL3 PE=1 SV=2	67	51	53.3	58.8	83.4	109.6	182.4	233.4	229.5
P39656	Dolichyl-diphosphooligosaccharide--protein glycosyltransferase 48 kDa subunit OS=Homo sapiens GN=DDOST PE=1 SV=4	41	18	82.1	103.3	142.5	187.0	153.8	58.1	22.7
P39687	Acidic leucine-rich nuclear phosphoprotein 32 family member A OS=Homo sapiens GN=ANP32A PE=1 SV=1	48	25	88.0	95.8	115.0	101.5	89.2	117.3	103.9
P39748	Flap endonuclease 1 OS=Homo sapiens GN=FEN1 PE=1 SV=1	67	30	80.8	82.4	103.8	111.8	141.1	191.0	207.5
P40121	Macrophage-capping protein OS=Homo sapiens GN=CAPG PE=1 SV=2	63	22	98.9	109.7	129.3	110.0	93.6	121.2	92.8
P40200	T-cell surface protein tactile OS=Homo sapiens GN=CD96 PE=1 SV=2	16	6	66.7	107.1	149.4	196.1	157.6	78.0	40.9
P40222	Alpha-taxilin OS=Homo sapiens GN=TXLNA PE=1 SV=3	77	43	67.9	73.1	95.2	133.0	200.1	207.6	153.2
P40227	T-complex protein 1 subunit zeta OS=Homo sapiens GN=CCT6A PE=1 SV=3	76	45	80.9	89.7	106.5	92.0	97.3	105.0	96.0
P40306	Proteasome subunit beta type-10 OS=Homo sapiens GN=PSMB10 PE=1 SV=1	32	7	111.5	128.1	148.5	121.0	125.3	156.3	209.3
P40429	60S ribosomal protein L13a OS=Homo sapiens GN=RPL13A PE=1 SV=2	72	31	43.8	51.1	72.4	100.3	187.1	217.1	258.8
P40692	DNA mismatch repair protein Mlh1 OS=Homo sapiens GN=MLH1 PE=1 SV=1	44	24	114.2	112.9	139.1	129.0	135.1	166.5	203.1
P40763	Signal transducer and activator of transcription 3 OS=Homo sapiens GN=STAT3 PE=1 SV=2	61	43	125.1	131.0	155.2	133.3	106.4	130.3	110.3
P40818	Ubiquitin carboxyl-terminal hydrolase 8 OS=Homo sapiens GN=USP8 PE=1 SV=1	31	31	79.1	92.5	117.5	118.0	134.6	173.6	284.7
P40925	Malate dehydrogenase, cytoplasmic OS=Homo sapiens GN=MDH1 PE=1 SV=4	55	25	96.4	109.6	137.7	119.1	99.7	102.4	59.5
P40926	Malate dehydrogenase, mitochondrial OS=Homo sapiens GN=MDH2 PE=1 SV=3	76	39	185.1	153.2	53.0	24.7	12.6	12.0	12.2
P40937	Replication factor C subunit 5 OS=Homo sapiens GN=RFC5 PE=1 SV=1	66	23	90.4	98.6	112.0	119.5	146.1	192.5	240.9
P40938	Replication factor C subunit 3 OS=Homo sapiens GN=RFC3 PE=1 SV=2	65	25	88.5	87.0	93.9	105.8	149.2	198.0	250.8
P40939	Trifunctional enzyme subunit alpha, mitochondrial OS=Homo sapiens GN=HADHA PE=1 SV=2	80	79	188.9	136.2	53.5	20.4	8.9	5.7	5.4
P41091	Eukaryotic translation initiation factor 2 subunit 3 OS=Homo sapiens GN=EIF2S3 PE=1 SV=3	69	40	65.6	60.7	85.2	94.4	167.0	228.9	298.3
P41134	DNA-binding protein inhibitor ID-1 OS=Homo sapiens GN=ID1 PE=1 SV=3	52	6	116.2	138.2	148.8	139.6	122.7	171.9	162.6
P41214	Eukaryotic translation initiation factor 2D OS=Homo sapiens GN=EIF2D PE=1 SV=3	66	30	83.3	80.0	110.6	104.6	146.9	179.2	206.5
P41223	Protein BUD31 homolog OS=Homo sapiens GN=BUD31 PE=1 SV=2	70	15	66.5	66.6	87.9	99.8	161.9	238.1	279.2
P41227	N-alpha-acetyltransferase 10 OS=Homo sapiens GN=NAA10 PE=1 SV=1	80	17	92.8	117.0	127.8	130.2	140.4	150.4	112.6
P41229	Lysine-specific demethylase 5C OS=Homo sapiens GN=KDM5C PE=1 SV=2	13	15	132.3	130.2	155.7	135.2	124.3	162.9	159.4
P41236	Protein phosphatase inhibitor 2 OS=Homo sapiens GN=PPP1R2 PE=1 SV=2	24	8	99.4	114.1	140.3	117.2	98.1	138.5	115.1
P41240	Tyrosine-protein kinase CSK OS=Homo sapiens GN=CSK PE=1 SV=1	72	33	110.9	115.6	145.6	140.8	112.0	107.0	89.7
P41250	Glycine--tRNA ligase OS=Homo sapiens GN=GARS PE=1 SV=3	74	57	168.7	135.7	120.3	90.8	76.6	92.6	78.4
P41252	Isoleucine--tRNA ligase, cytoplasmic OS=Homo sapiens GN=IARS PE=1 SV=2	56	82	17.8	18.8	23.8	24.5	30.7	40.8	67.6
P41440	Folate transporter 1 OS=Homo sapiens GN=SLC19A1 PE=1 SV=3	18	8	68.0	161.6	208.9	251.2	152.3	92.6	65.3
P41567	Eukaryotic translation initiation factor 1 OS=Homo sapiens GN=EIF1 PE=1 SV=1	73	13	75.7	93.9	115.4	115.3	140.5	212.1	247.1
P41732	Tetraspanin-7 OS=Homo sapiens GN=TSPAN7 PE=1 SV=2	18	4	43.4	88.7	111.9	159.6	119.7	113.3	98.6
P42025	Beta-centractin OS=Homo sapiens GN=ACTR1B PE=1 SV=1	49	19	104.5	113.5	134.0	118.5	108.0	113.9	137.5
P42166	Lamina-associated polypeptide 2, isoform alpha OS=Homo sapiens GN=TMPO PE=1 SV=2	85	60	27.2	35.6	46.9	66.2	84.4	94.1	112.6
P42167	Lamina-associated polypeptide 2, isoforms beta/gamma OS=Homo sapiens GN=TMPO PE=1 SV=2	65	30	60.7	98.1	126.8	195.5	235.5	93.0	50.1
P42224	Signal transducer and activator of transcription 1-alpha/beta OS=Homo sapiens GN=STAT1 PE=1 SV=2	52	43	107.2	134.4	144.1	126.3	122.5	101.6	91.6
P42285	Superkiller viralicidic activity 2-like 2 OS=Homo sapiens GN=SKIV2L2 PE=1 SV=3	46	58	60.6	59.9	82.8	82.5	143.7	206.1	283.5
P42330	Aldo-keto reductase family 1 member C3 OS=Homo sapiens GN=AKR1C3 PE=1 SV=4	27	7	61.5	65.0	76.4	63.2	61.0	80.5	63.2
P42336	Phosphatidylinositol 4,5-bisphosphate 3-kinase catalytic subunit alpha isoform OS=Homo sapiens GN=PIK3CA PE=1 SV=2	22	20	144.8	155.1	108.8	85.7	65.2	77.3	78.6
P42345	Serine/threonine-protein kinase mTOR OS=Homo sapiens GN=MTOR PE=1 SV=1	37	76	72.2	93.4	114.8	124.5	128.5	154.6	186.5
P42356	Phosphatidylinositol 4-kinase alpha OS=Homo sapiens GN=PI4KA PE=1 SV=3	27	47	84.1	133.6	180.8	191.5	127.2	99.4	85.8
P42566	Epidermal growth factor receptor substrate 15 OS=Homo sapiens GN=EPS15 PE=1 SV=2	57	37	96.4	129.0	148.3	161.2	110.8	116.6	96.9
P42574	Caspase-3 OS=Homo sapiens GN=CASP3 PE=1 SV=2	50	13	130.0	98.8	163.2	103.5	101.2	93.4	73.9
P42575	Caspase-2 OS=Homo sapiens GN=CASP2 PE=1 SV=2	44	15	102.8	99.6	125.8	100.4	96.5	97.1	73.9
P42694	Probable helicase with zinc finger domain OS=Homo sapiens GN=HELZ PE=1 SV=2	40	60	74.6	94.8	113.6	123.9	144.1	182.0	193.6
P42695	Condensin-2 complex subunit D3 OS=Homo sapiens GN=NCAPD3 PE=1 SV=2	22	29	58.0	73.9	82.4	107.7	153.1	213.0	243.0
P42696	RNA-binding protein 34 OS=Homo sapiens GN=RBM34 PE=1 SV=2	58	31	69.2	70.8	70.1	91.7	150.8	229.1	281.2
P42704	Leucine-rich PPR motif-containing protein, mitochondrial OS=Homo sapiens GN=LRPPRC PE=1 SV=3	70	119	189.6	123.5	48.5	18.8	8.6	8.0	7.9
P42765	3-ketoacyl-CoA thiolase, mitochondrial OS=Homo sapiens GN=ACAA2 PE=1 SV=2	78	32	199.9	139.9	57.8	22.7	11.2	9.8	8.9
P42766	60S ribosomal protein L35 OS=Homo sapiens GN=RPL35 PE=1 SV=2	63	16	26.8	30.8	58.7	60.5	548.1	99.8	162.5
P42768	Wiskott-Aldrich syndrome protein OS=Homo sapiens GN=WAS PE=1 SV=4	42	16	71.4	95.6	114.9	121.4	149.0	210.2	237.4
P42785	Lysosomal Pro-X carboxypeptidase OS=Homo sapiens GN=PRCP PE=1 SV=1	29	16	23.2	38.0	67.2	92.7	63.9	21.8	10.3
P42858	Huntingtin OS=Homo sapiens GN=HTT PE=1 SV=2	24	54	107.0	141.1	163.0	153.9	113.4	138.1	141.5
P42892	Endothelin-converting enzyme 1 OS=Homo sapiens GN=ECE1 PE=1 SV=2	43	30	27.3	47.6	68.5	84.1	68.2	53.3	34.3
P43007	Neutral amino acid transporter A OS=Homo sapiens GN=SLC1A4 PE=1 SV=1	29	11	73.6	158.7	219.1	240.1	132.9	58.6	30.4
P43034	Platelet-activating factor acetylhydrolase IB subunit alpha OS=Homo sapiens GN=PAFAH1B1 PE=1 SV=2	61	33	142.2	141.1	160.0	141.8	123.3	111.3	118.0
P43155	Carnitine O-acetyltransferase OS=Homo sapiens GN=CRAT PE=1 SV=5	37	22	188.7	149.1	66.1	46.1	26.2	15.2	12.1
P43243	Matrin-3 OS=Homo sapiens GN=MATR3 PE=1 SV=2	61	67	100.6	107.4	132.9	124.4	146.7	177.8	150.9
P43250	G protein-coupled receptor kinase 6 OS=Homo sapiens GN=GRK6 PE=1 SV=2	45	22	78.4	109.0	121.4	136.0	107.7	84.7	63.2
P43307	Translocon-associated protein subunit alpha OS=Homo sapiens GN=SSR1 PE=1 SV=3	21	4	78.6	128.9	171.3	230.0	151.0	76.8	35.6
P43378	Tyrosine-protein phosphatase non-receptor type 9 OS=Homo sapiens GN=PTPN9 PE=1 SV=1	33	17	71.4	107.4	123.2	152.8	131.8	144.3	123.6
P43403	Tyrosine-protein kinase ZAP-70 OS=Homo sapiens GN=ZAP70 PE=1 SV=1	77	55	113.7	125.1	156.6	138.8	113.9	101.3	84.2
P43490	Nicotinamide phosphoribosyltransferase OS=Homo sapiens GN=NAMPT PE=1 SV=1	57	24	136.2	119.2	144.5	107.1	99.2	113.0	100.1
P43686	26S protease regulatory subunit 6B OS=Homo sapiens GN=PSMC4 PE=1 SV=2	81	39	120.6	117.3	145.3	111.6	97.2	117.9	109.7
P43897	Elongation factor Ts, mitochondrial OS=Homo sapiens GN=TSFM PE=1 SV=2	64	29	122.6	78.2	33.7	15.1	8.1	7.3	5.8
P45880	Voltage-dependent anion-selective channel protein 2 OS=Homo sapiens GN=VDAC2 PE=1 SV=2	72	21	225.5	173.2	75.5	35.4	17.8	13.2	10.6
P45954	Short/branched chain specific acyl-CoA dehydrogenase, mitochondrial OS=Homo sapiens GN=ACADSB PE=1 SV=1	52	21	222.2	153.2	61.8	24.1	11.3	7.5	5.8
P45974	Ubiquitin carboxyl-terminal hydrolase 5 OS=Homo sapiens GN=USP5 PE=1 SV=2	50	35	123.4	122.7	151.7	123.7	105.4	120.8	96.7
P45985	Dual specificity mitogen-activated protein kinase kinase 4 OS=Homo sapiens GN=MAP2K4 PE=1 SV=1	31	10	119.5	103.9	149.8	121.5	124.1	189.5	191.8
P46013	Antigen KI-67 OS=Homo sapiens GN=MKI67 PE=1 SV=2	50	126	70.0	73.7	79.0	106.9	156.6	224.7	240.5
P46019	Phosphorylase b kinase regulatory subunit alpha, liver isoform OS=Homo sapiens GN=PHKA2 PE=1 SV=1	19	19	94.9	98.4	119.7	100.6	90.8	115.7	127.2
P46020	Phosphorylase b kinase regulatory subunit alpha, skeletal muscle isoform OS=Homo sapiens GN=PHKA1 PE=1 SV=2	8	7	100.7	95.6	103.8	87.3	95.6	105.8	101.2
P46060	Ran GTPase-activating protein 1 OS=Homo sapiens GN=RANGAP1 PE=1 SV=1	66	33	100.9	127.9	154.1	175.3	123.6	88.8	74.0
P46063	ATP-dependent DNA helicase Q1 OS=Homo sapiens GN=RECQL PE=1 SV=3	50	27	74.5	81.9	90.0	111.0	163.9	230.5	248.1
P46087	Probable 28S rRNA (cytosine(4447)-C(5))-methyltransferase OS=Homo sapiens GN=NOP2 PE=1 SV=2	56	47	53.2	59.5	65.4	80.1	130.4	223.2	348.6
P46108	Adapter molecule crk OS=Homo sapiens GN=CRK PE=1 SV=2	70	18	131.5	153.6	178.7	160.8	102.9	159.8	112.7
P46109	Crk-like protein OS=Homo sapiens GN=CRKL PE=1 SV=1	62	20	112.6	148.8	152.8	137.0	86.0	156.2	129.1
P46199	Translation initiation factor IF-2, mitochondrial OS=Homo sapiens GN=MTIF2 PE=1 SV=2	21	13	236.4	159.6	66.2	26.8	15.5	13.5	11.7
P46379	Large proline-rich protein BAG6 OS=Homo sapiens GN=BAG6 PE=1 SV=2	41	31	122.2	124.2	151.3	130.2	115.8	151.2	135.9
P46459	Vesicle-fusing ATPase OS=Homo sapiens GN=NSF PE=1 SV=3	71	68	72.9	107.0	164.3	189.5	170.2	113.7	72.8
P46531	Neurogenic locus notch homolog protein 1 OS=Homo sapiens GN=NOTCH1 PE=1 SV=4	17	29	55.9	106.9	144.4	196.6	180.5	133.4	104.6
P46734	Dual specificity mitogen-activated protein kinase kinase 3 OS=Homo sapiens GN=MAP2K3 PE=1 SV=2	44	15	107.9	129.5	152.5	144.8	122.5	166.3	176.6
P46736	Lys-63-specific deubiquitinase BRCC36 OS=Homo sapiens GN=BRCC3 PE=1 SV=2	38	12	92.4	97.0	112.4	98.9	86.5	98.6	67.4
P46776	60S ribosomal protein L27a OS=Homo sapiens GN=RPL27A PE=1 SV=2	49	13	47.5	50.1	76.8	100.2	171.9	204.9	206.8
P46777	60S ribosomal protein L5 OS=Homo sapiens GN=RPL5 PE=1 SV=3	79	47	53.8	61.7	82.1	109.7	167.1	245.5	259.5
P46778	60S ribosomal protein L21 OS=Homo sapiens GN=RPL21 PE=1 SV=2	75	25	44.2	55.1	73.4	105.3	168.6	245.3	266.4
P46779	60S ribosomal protein L28 OS=Homo sapiens GN=RPL28 PE=1 SV=3	58	20	25.3	35.3	44.6	66.0	161.4	133.9	133.8
P46781	40S ribosomal protein S9 OS=Homo sapiens GN=RPS9 PE=1 SV=3	74	32	36.9	48.5	65.1	97.7	281.5	200.8	223.9
P46782	40S ribosomal protein S5 OS=Homo sapiens GN=RPS5 PE=1 SV=4	50	17	54.8	61.1	83.7	116.7	173.7	249.0	213.1
P46783	40S ribosomal protein S10 OS=Homo sapiens GN=RPS10 PE=1 SV=1	87	24	36.5	42.3	60.5	71.2	178.6	162.0	184.1
P46926	Glucosamine-6-phosphate isomerase 1 OS=Homo sapiens GN=GNPDA1 PE=1 SV=1	68	18	124.2	113.2	144.2	137.3	121.4	165.8	193.9
P46934	E3 ubiquitin-protein ligase NEDD4 OS=Homo sapiens GN=NEDD4 PE=1 SV=4	21	20	97.8	125.0	136.2	153.7	118.1	138.6	101.8
P46939	Utrophin OS=Homo sapiens GN=UTRN PE=1 SV=2	49	162	67.2	142.8	195.9	218.5	152.0	45.7	27.8
P46940	Ras GTPase-activating-like protein IQGAP1 OS=Homo sapiens GN=IQGAP1 PE=1 SV=1	65	116	99.6	120.5	145.3	126.2	97.7	110.8	126.4
P46977	Dolichyl-diphosphooligosaccharide--protein glycosyltransferase subunit STT3A OS=Homo sapiens GN=STT3A PE=1 SV=2	21	22	47.6	146.2	117.5	206.1	338.6	46.8	31.3
P47736	Rap1 GTPase-activating protein 1 OS=Homo sapiens GN=RAP1GAP PE=1 SV=2	39	20	113.3	120.2	141.9	122.7	115.1	130.3	128.0
P47755	F-actin-capping protein subunit alpha-2 OS=Homo sapiens GN=CAPZA2 PE=1 SV=3	72	18	149.3	137.1	204.2	150.8	138.3	116.1	104.1
P47756	F-actin-capping protein subunit beta OS=Homo sapiens GN=CAPZB PE=1 SV=4	65	22	96.9	107.5	135.6	128.2	103.2	112.4	102.2
P47897	Glutamine--tRNA ligase OS=Homo sapiens GN=QARS PE=1 SV=1	69	65	75.3	80.7	110.4	114.9	129.9	176.3	264.1
P47974	Zinc finger protein 36, C3H1 type-like 2 OS=Homo sapiens GN=ZFP36L2 PE=1 SV=3	48	20	50.3	64.5	84.9	99.7	155.4	249.9	295.3
P47985	Cytochrome b-c1 complex subunit Rieske, mitochondrial OS=Homo sapiens GN=UQCRFS1 PE=1 SV=2	66	19	151.3	106.1	45.5	17.3	7.8	5.6	5.1
P48047	ATP synthase subunit O, mitochondrial OS=Homo sapiens GN=ATP5O PE=1 SV=1	80	23	220.2	149.7	59.6	24.5	10.0	7.0	6.8
P48059	LIM and senescent cell antigen-like-containing domain protein 1 OS=Homo sapiens GN=LIMS1 PE=1 SV=4	65	23	94.4	127.8	150.2	171.8	141.5	114.0	86.3
P48147	Prolyl endopeptidase OS=Homo sapiens GN=PREP PE=1 SV=2	68	46	126.4	128.8	163.3	133.6	117.0	140.6	126.0
P48200	Iron-responsive element-binding protein 2 OS=Homo sapiens GN=IREB2 PE=1 SV=3	28	20	94.6	91.6	121.0	101.1	111.4	118.1	121.7
P48426	Phosphatidylinositol 5-phosphate 4-kinase type-2 alpha OS=Homo sapiens GN=PIP4K2A PE=1 SV=2	34	20	96.0	114.3	197.7	209.3	111.3	57.3	35.4
P48444	Coatomer subunit delta OS=Homo sapiens GN=ARCN1 PE=1 SV=1	54	32	56.6	67.5	85.5	75.7	57.0	57.0	67.1
P48449	Lanosterol synthase OS=Homo sapiens GN=LSS PE=1 SV=1	49	35	85.9	116.7	137.1	187.8	156.1	97.2	61.4
P48454	Serine/threonine-protein phosphatase 2B catalytic subunit gamma isoform OS=Homo sapiens GN=PPP3CC PE=1 SV=3	32	14	97.7	151.3	199.8	187.1	149.8	118.7	95.7
P48506	Glutamate--cysteine ligase catalytic subunit OS=Homo sapiens GN=GCLC PE=1 SV=2	41	24	117.2	128.6	141.6	131.3	114.3	149.7	130.0
P48507	Glutamate--cysteine ligase regulatory subunit OS=Homo sapiens GN=GCLM PE=1 SV=1	41	12	144.8	195.7	154.1	114.3	97.7	108.4	106.4
P48553	Trafficking protein particle complex subunit 10 OS=Homo sapiens GN=TRAPPC10 PE=1 SV=2	19	19	94.8	114.8	120.4	129.5	99.1	97.8	77.4
P48556	26S proteasome non-ATPase regulatory subunit 8 OS=Homo sapiens GN=PSMD8 PE=1 SV=2	42	19	109.2	113.3	133.9	112.2	102.1	142.0	186.9
P48634	Protein PRRC2A OS=Homo sapiens GN=PRRC2A PE=1 SV=3	46	85	55.3	62.8	77.3	93.6	131.3	224.6	355.0
P48637	Glutathione synthetase OS=Homo sapiens GN=GSS PE=1 SV=1	61	28	100.7	132.5	150.1	139.6	128.6	128.5	111.1
P48643	T-complex protein 1 subunit epsilon OS=Homo sapiens GN=CCT5 PE=1 SV=1	78	55	120.2	119.7	151.9	124.1	111.0	146.5	93.8
P48651	Phosphatidylserine synthase 1 OS=Homo sapiens GN=PTDSS1 PE=1 SV=1	16	7	62.4	106.8	142.3	185.6	142.4	58.3	21.3
P48723	Heat shock 70 kDa protein 13 OS=Homo sapiens GN=HSPA13 PE=1 SV=1	37	17	69.2	119.7	156.8	214.5	188.2	78.4	36.6
P48729	Casein kinase I isoform alpha OS=Homo sapiens GN=CSNK1A1 PE=1 SV=2	45	15	79.4	92.8	114.5	113.8	157.8	145.9	198.0
P48730	Casein kinase I isoform delta OS=Homo sapiens GN=CSNK1D PE=1 SV=2	43	17	78.3	91.5	95.8	113.0	199.3	179.8	242.3
P48735	Isocitrate dehydrogenase [NADP], mitochondrial OS=Homo sapiens GN=IDH2 PE=1 SV=2	72	45	194.7	117.9	49.4	16.4	6.7	4.6	4.1
P48739	Phosphatidylinositol transfer protein beta isoform OS=Homo sapiens GN=PITPNB PE=1 SV=2	79	26	128.9	122.5	152.2	110.7	93.4	99.5	83.3
P48960	CD97 antigen OS=Homo sapiens GN=CD97 PE=1 SV=4	35	20	64.3	120.2	162.0	208.2	144.1	94.3	68.2
P49005	DNA polymerase delta subunit 2 OS=Homo sapiens GN=POLD2 PE=1 SV=1	58	23	115.9	123.3	138.8	123.2	116.6	153.1	166.0
P49069	Calcium signal-modulating cyclophilin ligand OS=Homo sapiens GN=CAMLG PE=1 SV=1	58	15	75.9	132.5	153.7	231.9	193.1	115.3	59.9
P49189	4-trimethylaminobutyraldehyde dehydrogenase OS=Homo sapiens GN=ALDH9A1 PE=1 SV=3	63	33	165.1	122.8	69.0	41.3	30.0	34.6	31.4
P49207	60S ribosomal protein L34 OS=Homo sapiens GN=RPL34 PE=1 SV=3	55	14	58.5	84.3	118.1	152.5	274.9	179.4	132.4
P49247	Ribose-5-phosphate isomerase OS=Homo sapiens GN=RPIA PE=1 SV=3	64	15	118.7	112.2	121.1	92.8	82.7	95.8	88.3
P49257	Protein ERGIC-53 OS=Homo sapiens GN=LMAN1 PE=1 SV=2	54	31	53.8	106.4	117.8	153.0	421.1	67.8	57.7
P49321	Nuclear autoantigenic sperm protein OS=Homo sapiens GN=NASP PE=1 SV=2	72	48	112.6	141.2	150.1	131.3	152.9	127.5	100.2
P49327	Fatty acid synthase OS=Homo sapiens GN=FASN PE=1 SV=3	53	112	94.1	93.4	115.2	93.4	84.4	96.9	115.0
P49354	Protein farnesyltransferase/geranylgeranyltransferase type-1 subunit alpha OS=Homo sapiens GN=FNTA PE=1 SV=1	48	17	97.7	111.6	135.6	109.7	95.7	77.7	70.8
P49366	Deoxyhypusine synthase OS=Homo sapiens GN=DHPS PE=1 SV=1	84	22	101.7	108.9	139.1	115.7	99.0	127.9	106.5
P49368	T-complex protein 1 subunit gamma OS=Homo sapiens GN=CCT3 PE=1 SV=4	75	52	107.4	98.3	132.0	100.9	106.6	130.9	133.5
P49406	39S ribosomal protein L19, mitochondrial OS=Homo sapiens GN=MRPL19 PE=1 SV=2	51	16	167.5	110.5	45.5	15.5	6.0	5.2	4.5
P49411	Elongation factor Tu, mitochondrial OS=Homo sapiens GN=TUFM PE=1 SV=2	78	42	188.8	129.1	49.3	18.2	6.7	5.2	4.7
P49427	Ubiquitin-conjugating enzyme E2 R1 OS=Homo sapiens GN=CDC34 PE=1 SV=2	26	5	138.3	150.5	168.5	135.0	122.2	151.4	134.1
P49454	Centromere protein F OS=Homo sapiens GN=CENPF PE=1 SV=2	53	168	164.4	151.0	79.2	61.3	50.3	50.2	45.1
P49458	Signal recognition particle 9 kDa protein OS=Homo sapiens GN=SRP9 PE=1 SV=2	70	10	56.0	66.7	86.6	104.7	234.8	176.9	182.1
P49585	Choline-phosphate cytidylyltransferase A OS=Homo sapiens GN=PCYT1A PE=1 SV=2	51	18	129.1	154.9	163.7	159.7	145.9	147.6	99.2
P49588	Alanine--tRNA ligase, cytoplasmic OS=Homo sapiens GN=AARS PE=1 SV=2	67	67	108.3	125.0	148.3	123.4	107.7	115.3	102.9
P49589	Cysteine--tRNA ligase, cytoplasmic OS=Homo sapiens GN=CARS PE=1 SV=3	46	39	103.5	95.2	135.6	108.5	105.7	138.1	156.2
P49590	Probable histidine--tRNA ligase, mitochondrial OS=Homo sapiens GN=HARS2 PE=1 SV=1	67	38	202.0	118.8	51.4	17.2	11.1	7.2	7.1
P49591	Serine--tRNA ligase, cytoplasmic OS=Homo sapiens GN=SARS PE=1 SV=3	63	37	105.4	106.9	141.6	137.0	147.2	164.5	110.7
P49593	Protein phosphatase 1F OS=Homo sapiens GN=PPM1F PE=1 SV=3	55	16	132.3	136.2	174.6	140.5	138.2	152.2	126.1
P49641	Alpha-mannosidase 2x OS=Homo sapiens GN=MAN2A2 PE=2 SV=3	17	15	87.3	151.9	165.8	229.8	151.0	122.5	91.7
P49643	DNA primase large subunit OS=Homo sapiens GN=PRIM2 PE=1 SV=2	48	22	102.9	127.2	144.0	134.1	140.6	137.7	163.7
P49711	Transcriptional repressor CTCF OS=Homo sapiens GN=CTCF PE=1 SV=1	33	17	80.5	78.7	76.5	86.3	110.2	159.9	223.4
P49720	Proteasome subunit beta type-3 OS=Homo sapiens GN=PSMB3 PE=1 SV=2	47	13	142.7	104.2	169.9	107.8	126.4	126.2	187.8
P49721	Proteasome subunit beta type-2 OS=Homo sapiens GN=PSMB2 PE=1 SV=1	61	22	113.8	111.9	139.7	108.3	100.2	141.8	216.0
P49736	DNA replication licensing factor MCM2 OS=Homo sapiens GN=MCM2 PE=1 SV=4	61	62	122.9	123.7	145.9	125.1	113.5	151.9	128.7
P49748	Very long-chain specific acyl-CoA dehydrogenase, mitochondrial OS=Homo sapiens GN=ACADVL PE=1 SV=1	66	44	200.5	145.1	54.7	20.7	7.5	5.4	4.7
P49750	YLP motif-containing protein 1 OS=Homo sapiens GN=YLPM1 PE=1 SV=3	36	64	51.4	60.0	79.4	113.7	179.1	259.6	256.8
P49756	RNA-binding protein 25 OS=Homo sapiens GN=RBM25 PE=1 SV=3	41	42	45.7	50.3	70.6	97.3	169.2	233.8	266.5
P49757	Protein numb homolog OS=Homo sapiens GN=NUMB PE=1 SV=2	38	28	69.6	124.7	171.2	187.6	135.2	115.3	108.0
P49761	Dual specificity protein kinase CLK3 OS=Homo sapiens GN=CLK3 PE=1 SV=3	19	12	72.3	76.8	98.9	106.8	149.5	220.2	275.5
P49768	Presenilin-1 OS=Homo sapiens GN=PSEN1 PE=1 SV=1	24	7	59.1	129.4	194.7	248.9	171.0	118.8	78.1
P49770	Translation initiation factor eIF-2B subunit beta OS=Homo sapiens GN=EIF2B2 PE=1 SV=3	46	17	126.0	148.4	140.1	152.0	134.1	185.6	113.9
P49773	Histidine triad nucleotide-binding protein 1 OS=Homo sapiens GN=HINT1 PE=1 SV=2	86	11	170.8	134.3	203.7	148.2	121.2	131.8	89.9
P49790	Nuclear pore complex protein Nup153 OS=Homo sapiens GN=NUP153 PE=1 SV=2	54	57	108.6	127.8	139.1	135.7	117.3	125.5	121.4
P49792	E3 SUMO-protein ligase RanBP2 OS=Homo sapiens GN=RANBP2 PE=1 SV=2	58	186	68.5	102.6	127.0	148.7	116.7	60.3	47.6
P49815	Tuberin OS=Homo sapiens GN=TSC2 PE=1 SV=2	30	38	96.6	121.6	136.5	139.6	137.1	173.9	194.7
P49821	NADH dehydrogenase [ubiquinone] flavoprotein 1, mitochondrial OS=Homo sapiens GN=NDUFV1 PE=1 SV=4	72	33	143.9	91.9	38.9	14.6	7.4	5.4	5.4
P49840	Glycogen synthase kinase-3 alpha OS=Homo sapiens GN=GSK3A PE=1 SV=2	64	21	83.9	96.4	107.6	110.7	104.0	134.7	144.0
P49841	Glycogen synthase kinase-3 beta OS=Homo sapiens GN=GSK3B PE=1 SV=2	62	22	93.1	115.6	125.6	140.4	141.9	174.7	208.7
P49902	Cytosolic purine 5'-nucleotidase OS=Homo sapiens GN=NT5C2 PE=1 SV=1	39	16	108.3	135.2	146.4	132.6	113.1	99.1	89.7
P49903	Selenide, water dikinase 1 OS=Homo sapiens GN=SEPHS1 PE=1 SV=2	50	15	128.9	136.7	156.8	150.4	123.5	164.0	139.9
P49915	GMP synthase [glutamine-hydrolyzing] OS=Homo sapiens GN=GMPS PE=1 SV=1	82	60	109.4	113.4	144.4	119.7	106.2	129.9	100.5
P49916	DNA ligase 3 OS=Homo sapiens GN=LIG3 PE=1 SV=2	53	49	95.5	102.8	95.5	106.3	126.0	161.6	218.9
P49917	DNA ligase 4 OS=Homo sapiens GN=LIG4 PE=1 SV=2	33	25	97.5	105.4	126.7	133.6	152.4	199.8	184.6
P49959	Double-strand break repair protein MRE11A OS=Homo sapiens GN=MRE11A PE=1 SV=3	44	26	97.4	104.2	110.6	106.0	103.9	124.3	118.4
P50148	Guanine nucleotide-binding protein G(q) subunit alpha OS=Homo sapiens GN=GNAQ PE=1 SV=4	75	33	75.5	143.8	226.5	251.1	144.6	63.7	35.0
P50213	Isocitrate dehydrogenase [NAD] subunit alpha, mitochondrial OS=Homo sapiens GN=IDH3A PE=1 SV=1	58	30	107.6	74.0	28.3	10.6	4.7	5.9	4.3
P50238	Cysteine-rich protein 1 OS=Homo sapiens GN=CRIP1 PE=1 SV=3	79	6	113.2	114.3	136.5	129.1	112.0	154.8	107.4
P50336	Protoporphyrinogen oxidase OS=Homo sapiens GN=PPOX PE=1 SV=1	32	12	463.5	338.0	113.7	52.1	18.2	9.0	5.5
P50395	Rab GDP dissociation inhibitor beta OS=Homo sapiens GN=GDI2 PE=1 SV=2	87	46	119.7	114.5	157.1	137.2	121.2	138.8	114.7
P50402	Emerin OS=Homo sapiens GN=EMD PE=1 SV=1	72	19	26.4	44.0	52.3	79.7	63.8	32.8	13.8
P50416	Carnitine O-palmitoyltransferase 1, liver isoform OS=Homo sapiens GN=CPT1A PE=1 SV=2	51	38	157.5	151.0	133.4	138.3	106.5	56.6	29.4
P50452	Serpin B8 OS=Homo sapiens GN=SERPINB8 PE=1 SV=2	60	24	164.8	138.3	192.7	138.5	123.7	121.9	120.2
P50454	Serpin H1 OS=Homo sapiens GN=SERPINH1 PE=1 SV=2	55	20	64.8	107.0	148.7	211.1	171.5	74.5	27.4
P50542	Peroxisomal targeting signal 1 receptor OS=Homo sapiens GN=PEX5 PE=1 SV=3	39	16	134.1	148.9	181.0	192.2	134.4	97.0	66.8
P50552	Vasodilator-stimulated phosphoprotein OS=Homo sapiens GN=VASP PE=1 SV=3	57	23	75.6	108.4	122.0	137.5	131.1	175.6	163.5
P50570	Dynamin-2 OS=Homo sapiens GN=DNM2 PE=1 SV=2	69	62	93.5	119.5	161.3	170.3	129.3	109.3	84.2
P50579	Methionine aminopeptidase 2 OS=Homo sapiens GN=METAP2 PE=1 SV=1	58	25	38.9	43.2	55.6	60.2	86.0	120.5	113.2
P50583	Bis(5'-nucleosyl)-tetraphosphatase [asymmetrical] OS=Homo sapiens GN=NUDT2 PE=1 SV=3	82	10	182.0	115.6	194.5	132.6	172.6	118.1	84.7
P50613	Cyclin-dependent kinase 7 OS=Homo sapiens GN=CDK7 PE=1 SV=1	42	13	108.7	109.1	138.5	158.2	180.5	165.2	139.7
P50748	Kinetochore-associated protein 1 OS=Homo sapiens GN=KNTC1 PE=1 SV=1	14	27	114.1	134.8	149.6	142.3	117.8	151.4	189.9
P50749	Ras association domain-containing protein 2 OS=Homo sapiens GN=RASSF2 PE=1 SV=1	47	11	149.1	157.4	175.4	133.3	114.7	128.7	141.4
P50750	Cyclin-dependent kinase 9 OS=Homo sapiens GN=CDK9 PE=1 SV=3	40	16	88.8	98.0	112.9	124.8	191.9	180.7	202.8
P50851	Lipopolysaccharide-responsive and beige-like anchor protein OS=Homo sapiens GN=LRBA PE=1 SV=4	22	48	50.9	57.9	66.8	59.0	48.3	57.5	57.8
P50897	Palmitoyl-protein thioesterase 1 OS=Homo sapiens GN=PPT1 PE=1 SV=1	54	18	67.6	118.4	212.2	321.1	192.8	64.1	23.8
P50914	60S ribosomal protein L14 OS=Homo sapiens GN=RPL14 PE=1 SV=4	59	23	43.0	41.5	67.1	84.3	342.2	155.1	164.9
P50990	T-complex protein 1 subunit theta OS=Homo sapiens GN=CCT8 PE=1 SV=4	81	57	105.0	102.3	133.1	100.6	106.0	106.4	78.1
P50991	T-complex protein 1 subunit delta OS=Homo sapiens GN=CCT4 PE=1 SV=4	82	46	103.8	104.5	122.8	112.8	124.5	158.5	167.5
P50995	Annexin A11 OS=Homo sapiens GN=ANXA11 PE=1 SV=1	47	30	123.0	119.5	153.8	119.6	113.4	123.8	119.1
P51114	Fragile X mental retardation syndrome-related protein 1 OS=Homo sapiens GN=FXR1 PE=1 SV=3	59	43	64.6	74.2	94.0	123.3	182.4	220.4	173.7
P51116	Fragile X mental retardation syndrome-related protein 2 OS=Homo sapiens GN=FXR2 PE=1 SV=2	55	33	41.2	67.6	77.1	135.9	259.4	195.9	163.1
P51148	Ras-related protein Rab-5C OS=Homo sapiens GN=RAB5C PE=1 SV=2	74	18	101.7	138.4	159.6	200.3	157.6	104.8	77.8
P51149	Ras-related protein Rab-7a OS=Homo sapiens GN=RAB7A PE=1 SV=1	88	25	86.5	125.1	168.3	187.9	151.5	75.8	44.9
P51151	Ras-related protein Rab-9A OS=Homo sapiens GN=RAB9A PE=1 SV=1	45	7	106.5	140.2	156.1	168.0	130.7	74.5	40.8
P51398	28S ribosomal protein S29, mitochondrial OS=Homo sapiens GN=DAP3 PE=1 SV=1	59	27	196.5	115.5	46.8	16.0	7.1	6.1	6.7
P51452	Dual specificity protein phosphatase 3 OS=Homo sapiens GN=DUSP3 PE=1 SV=1	55	8	97.9	85.4	108.7	77.5	79.5	74.5	72.4
P51532	Transcription activator BRG1 OS=Homo sapiens GN=SMARCA4 PE=1 SV=2	26	39	109.0	110.8	106.3	106.4	126.1	151.4	197.5
P51553	Isocitrate dehydrogenase [NAD] subunit gamma, mitochondrial OS=Homo sapiens GN=IDH3G PE=1 SV=1	16	6	410.9	267.9	113.9	52.2	41.4	53.6	59.9
P51570	Galactokinase OS=Homo sapiens GN=GALK1 PE=1 SV=1	67	25	135.1	139.1	160.1	133.8	111.7	129.4	72.3
P51571	Translocon-associated protein subunit delta OS=Homo sapiens GN=SSR4 PE=1 SV=1	45	10	65.0	109.2	130.8	234.5	176.0	100.0	58.9
P51572	B-cell receptor-associated protein 31 OS=Homo sapiens GN=BCAP31 PE=1 SV=3	62	27	68.4	116.1	151.0	238.1	193.6	116.9	62.4
P51610	Host cell factor 1 OS=Homo sapiens GN=HCFC1 PE=1 SV=2	47	71	71.9	84.3	91.4	92.5	153.5	171.7	275.2
P51648	Fatty aldehyde dehydrogenase OS=Homo sapiens GN=ALDH3A2 PE=1 SV=1	42	25	73.2	111.1	143.8	198.6	165.9	86.4	45.2
P51649	Succinate-semialdehyde dehydrogenase, mitochondrial OS=Homo sapiens GN=ALDH5A1 PE=1 SV=2	62	33	202.6	132.8	52.7	19.4	9.5	7.4	7.7
P51659	Peroxisomal multifunctional enzyme type 2 OS=Homo sapiens GN=HSD17B4 PE=1 SV=3	73	63	68.9	122.1	169.6	214.6	201.4	47.2	18.7
P51665	26S proteasome non-ATPase regulatory subunit 7 OS=Homo sapiens GN=PSMD7 PE=1 SV=2	47	16	98.6	90.9	116.7	90.4	77.7	103.4	117.3
P51688	N-sulphoglucosamine sulphohydrolase OS=Homo sapiens GN=SGSH PE=1 SV=1	37	12	70.7	141.0	163.1	260.4	223.6	93.1	48.1
P51692	Signal transducer and activator of transcription 5B OS=Homo sapiens GN=STAT5B PE=1 SV=2	31	22	115.3	113.3	132.8	110.9	86.8	102.1	92.6
P51784	Ubiquitin carboxyl-terminal hydrolase 11 OS=Homo sapiens GN=USP11 PE=1 SV=3	41	40	139.9	131.8	165.0	135.2	117.1	127.6	102.5
P51790	H(+)/Cl(-) exchange transporter 3 OS=Homo sapiens GN=CLCN3 PE=1 SV=2	19	13	51.9	104.7	130.8	195.6	194.7	164.4	157.8
P51795	H(+)/Cl(-) exchange transporter 5 OS=Homo sapiens GN=CLCN5 PE=1 SV=1	17	10	61.0	101.8	151.8	214.0	171.4	169.4	130.6
P51797	Chloride transport protein 6 OS=Homo sapiens GN=CLCN6 PE=1 SV=2	7	5	105.9	148.9	157.7	197.3	128.1	136.7	125.4
P51798	H(+)/Cl(-) exchange transporter 7 OS=Homo sapiens GN=CLCN7 PE=1 SV=2	19	18	61.5	112.7	180.4	266.8	205.2	110.1	63.2
P51809	Vesicle-associated membrane protein 7 OS=Homo sapiens GN=VAMP7 PE=1 SV=3	67	18	52.2	92.8	137.1	211.1	211.5	160.5	134.7
P51812	Ribosomal protein S6 kinase alpha-3 OS=Homo sapiens GN=RPS6KA3 PE=1 SV=1	37	25	94.3	104.2	124.5	124.0	92.6	103.5	114.2
P51948	CDK-activating kinase assembly factor MAT1 OS=Homo sapiens GN=MNAT1 PE=1 SV=1	53	13	112.4	118.8	129.8	152.0	168.7	149.7	89.3
P51957	Serine/threonine-protein kinase Nek4 OS=Homo sapiens GN=NEK4 PE=1 SV=2	17	13	9.2	12.2	13.3	14.2	18.9	20.5	24.2
P51970	NADH dehydrogenase [ubiquinone] 1 alpha subcomplex subunit 8 OS=Homo sapiens GN=NDUFA8 PE=1 SV=3	58	11	75.5	53.8	21.2	8.2	2.7	1.9	2.1
P51991	Heterogeneous nuclear ribonucleoprotein A3 OS=Homo sapiens GN=HNRNPA3 PE=1 SV=2	64	41	61.4	50.5	76.1	100.5	200.3	240.5	229.8
P52209	6-phosphogluconate dehydrogenase, decarboxylating OS=Homo sapiens GN=PGD PE=1 SV=3	60	33	112.5	113.4	142.7	130.4	124.9	158.7	140.7
P52272	Heterogeneous nuclear ribonucleoprotein M OS=Homo sapiens GN=HNRNPM PE=1 SV=3	80	67	60.7	73.2	88.1	112.6	230.9	205.0	198.3
P52292	Importin subunit alpha-1 OS=Homo sapiens GN=KPNA2 PE=1 SV=1	66	24	126.2	119.9	125.5	111.1	98.8	119.7	124.8
P52298	Nuclear cap-binding protein subunit 2 OS=Homo sapiens GN=NCBP2 PE=1 SV=1	62	18	58.7	64.8	76.4	96.0	149.1	218.1	243.1
P52306	Rap1 GTPase-GDP dissociation stimulator 1 OS=Homo sapiens GN=RAP1GDS1 PE=1 SV=3	61	36	117.2	123.8	148.1	126.5	104.5	138.2	127.0
P52333	Tyrosine-protein kinase JAK3 OS=Homo sapiens GN=JAK3 PE=1 SV=2	31	25	80.0	151.1	211.4	239.0	182.5	81.8	54.2
P52429	Diacylglycerol kinase epsilon OS=Homo sapiens GN=DGKE PE=1 SV=1	40	21	74.9	124.5	165.3	236.3	181.0	106.4	58.6
P52434	DNA-directed RNA polymerases I, II, and III subunit RPABC3 OS=Homo sapiens GN=POLR2H PE=1 SV=4	74	9	138.2	142.3	164.0	145.1	112.9	154.1	143.5
P52565	Rho GDP-dissociation inhibitor 1 OS=Homo sapiens GN=ARHGDIA PE=1 SV=3	68	18	102.0	121.5	147.9	115.3	152.3	112.2	82.8
P52566	Rho GDP-dissociation inhibitor 2 OS=Homo sapiens GN=ARHGDIB PE=1 SV=3	91	27	115.7	107.8	146.8	117.6	104.0	110.0	77.2
P52594	Arf-GAP domain and FG repeat-containing protein 1 OS=Homo sapiens GN=AGFG1 PE=1 SV=2	34	18	76.9	143.9	181.9	177.1	86.8	70.5	54.0
P52597	Heterogeneous nuclear ribonucleoprotein F OS=Homo sapiens GN=HNRNPF PE=1 SV=3	73	25	120.4	122.4	140.9	129.1	118.8	150.5	112.7
P52630	Signal transducer and activator of transcription 2 OS=Homo sapiens GN=STAT2 PE=1 SV=1	25	19	108.3	159.8	195.2	208.2	145.0	101.9	81.6
P52732	Kinesin-like protein KIF11 OS=Homo sapiens GN=KIF11 PE=1 SV=2	58	68	116.8	132.3	140.8	117.0	110.2	106.0	136.0
P52735	Guanine nucleotide exchange factor VAV2 OS=Homo sapiens GN=VAV2 PE=1 SV=2	17	13	129.8	152.8	168.7	150.1	123.8	143.1	131.6
P52756	RNA-binding protein 5 OS=Homo sapiens GN=RBM5 PE=1 SV=2	29	28	63.8	68.2	89.0	97.6	151.7	225.7	304.1
P52758	Ribonuclease UK114 OS=Homo sapiens GN=HRSP12 PE=1 SV=1	70	9	186.0	222.5	123.3	88.2	75.3	40.1	28.1
P52788	Spermine synthase OS=Homo sapiens GN=SMS PE=1 SV=2	57	17	83.5	88.3	97.7	94.5	95.7	112.6	87.9
P52789	Hexokinase-2 OS=Homo sapiens GN=HK2 PE=1 SV=2	58	53	132.2	95.9	49.6	28.7	19.4	20.0	17.9
P52815	39S ribosomal protein L12, mitochondrial OS=Homo sapiens GN=MRPL12 PE=1 SV=2	64	14	27.3	21.2	7.7	3.1	1.0	1.0	0.9
P52888	Thimet oligopeptidase OS=Homo sapiens GN=THOP1 PE=1 SV=2	49	38	119.8	109.0	147.1	115.9	116.0	125.5	112.6
P52948	Nuclear pore complex protein Nup98-Nup96 OS=Homo sapiens GN=NUP98 PE=1 SV=4	30	47	87.6	124.7	142.5	176.9	137.0	88.1	73.6
P53004	Biliverdin reductase A OS=Homo sapiens GN=BLVRA PE=1 SV=2	42	18	134.6	131.4	165.9	131.0	122.5	138.8	123.1
P53007	Tricarboxylate transport protein, mitochondrial OS=Homo sapiens GN=SLC25A1 PE=1 SV=2	50	22	163.7	133.4	50.5	20.7	8.1	4.4	3.5
P53041	Serine/threonine-protein phosphatase 5 OS=Homo sapiens GN=PPP5C PE=1 SV=1	54	29	90.1	103.4	123.0	114.5	98.8	128.7	125.4
P53350	Serine/threonine-protein kinase PLK1 OS=Homo sapiens GN=PLK1 PE=1 SV=1	47	28	86.2	96.2	94.1	103.7	117.0	146.6	176.7
P53365	Arfaptin-2 OS=Homo sapiens GN=ARFIP2 PE=1 SV=1	39	14	128.5	113.0	169.5	109.6	111.5	107.1	97.8
P53367	Arfaptin-1 OS=Homo sapiens GN=ARFIP1 PE=1 SV=2	45	16	118.5	126.9	154.2	117.1	110.8	103.6	104.8
P53384	Cytosolic Fe-S cluster assembly factor NUBP1 OS=Homo sapiens GN=NUBP1 PE=1 SV=2	36	7	123.4	138.1	154.2	134.9	108.7	129.3	109.2
P53396	ATP-citrate synthase OS=Homo sapiens GN=ACLY PE=1 SV=3	56	66	70.4	69.4	90.7	76.6	73.0	86.2	94.0
P53582	Methionine aminopeptidase 1 OS=Homo sapiens GN=METAP1 PE=1 SV=2	66	19	67.0	78.9	90.6	116.2	167.0	232.2	248.1
P53597	Succinyl-CoA ligase [ADP/GDP-forming] subunit alpha, mitochondrial OS=Homo sapiens GN=SUCLG1 PE=1 SV=4	48	22	177.1	123.9	46.7	18.9	6.8	6.0	5.8
P53602	Diphosphomevalonate decarboxylase OS=Homo sapiens GN=MVD PE=1 SV=1	47	15	116.9	126.3	160.7	137.0	129.8	171.4	158.0
P53609	Geranylgeranyl transferase type-1 subunit beta OS=Homo sapiens GN=PGGT1B PE=1 SV=2	28	11	107.4	116.3	151.2	133.4	112.1	149.2	145.6
P53611	Geranylgeranyl transferase type-2 subunit beta OS=Homo sapiens GN=RABGGTB PE=1 SV=2	16	5	228.4	190.3	156.1	116.7	79.4	112.8	116.2
P53618	Coatomer subunit beta OS=Homo sapiens GN=COPB1 PE=1 SV=3	57	59	116.2	135.7	176.0	161.8	113.0	102.0	102.2
P53621	Coatomer subunit alpha OS=Homo sapiens GN=COPA PE=1 SV=2	71	101	98.2	121.5	154.2	154.9	112.0	109.0	128.2
P53634	Dipeptidyl peptidase 1 OS=Homo sapiens GN=CTSC PE=1 SV=2	37	17	57.9	114.9	188.2	287.5	185.3	73.8	34.8
P53680	AP-2 complex subunit sigma OS=Homo sapiens GN=AP2S1 PE=1 SV=2	34	5	67.8	100.4	144.2	145.2	95.4	73.1	82.8
P53701	Cytochrome c-type heme lyase OS=Homo sapiens GN=HCCS PE=1 SV=1	39	16	217.4	175.8	66.1	25.0	19.5	6.0	5.8
P53794	Sodium/myo-inositol cotransporter OS=Homo sapiens GN=SLC5A3 PE=3 SV=2	11	7	64.5	127.2	200.3	228.4	150.7	81.3	48.1
P53985	Monocarboxylate transporter 1 OS=Homo sapiens GN=SLC16A1 PE=1 SV=3	20	13	63.8	142.4	197.7	250.1	133.6	63.8	31.6
P53990	IST1 homolog OS=Homo sapiens GN=IST1 PE=1 SV=1	45	14	73.7	100.4	130.3	162.3	129.9	121.1	98.9
P53992	Protein transport protein Sec24C OS=Homo sapiens GN=SEC24C PE=1 SV=3	53	46	88.0	131.5	160.4	159.9	113.1	119.1	89.2
P53999	Activated RNA polymerase II transcriptional coactivator p15 OS=Homo sapiens GN=SUB1 PE=1 SV=3	69	14	104.8	109.6	126.4	128.6	123.3	179.0	189.7
P54098	DNA polymerase subunit gamma-1 OS=Homo sapiens GN=POLG PE=1 SV=1	49	53	213.4	153.5	66.4	34.2	22.3	25.9	26.7
P54105	Methylosome subunit pICln OS=Homo sapiens GN=CLNS1A PE=1 SV=1	56	7	130.5	135.6	179.6	146.2	117.1	161.9	129.1
P54132	Bloom syndrome protein OS=Homo sapiens GN=BLM PE=1 SV=1	44	48	57.0	65.7	81.6	110.2	173.1	235.0	254.7
P54136	Arginine--tRNA ligase, cytoplasmic OS=Homo sapiens GN=RARS PE=1 SV=2	69	63	55.4	60.8	82.3	83.4	107.7	137.1	201.0
P54252	Ataxin-3 OS=Homo sapiens GN=ATXN3 PE=1 SV=4	47	14	108.8	133.7	148.9	124.2	101.6	135.6	139.2
P54277	PMS1 protein homolog 1 OS=Homo sapiens GN=PMS1 PE=1 SV=1	11	9	98.0	123.8	138.7	127.1	124.6	174.2	213.6
P54278	Mismatch repair endonuclease PMS2 OS=Homo sapiens GN=PMS2 PE=1 SV=2	21	15	92.6	105.1	123.5	125.8	140.9	194.8	217.4
P54577	Tyrosine--tRNA ligase, cytoplasmic OS=Homo sapiens GN=YARS PE=1 SV=4	85	59	113.5	109.6	141.6	136.6	145.2	160.8	129.3
P54578	Ubiquitin carboxyl-terminal hydrolase 14 OS=Homo sapiens GN=USP14 PE=1 SV=3	80	45	63.2	64.5	81.7	68.4	61.0	75.4	74.6
P54619	5'-AMP-activated protein kinase subunit gamma-1 OS=Homo sapiens GN=PRKAG1 PE=1 SV=1	59	19	120.8	133.7	164.4	141.5	114.2	95.4	99.6
P54687	Branched-chain-amino-acid aminotransferase, cytosolic OS=Homo sapiens GN=BCAT1 PE=1 SV=3	42	15	115.1	109.1	147.5	113.0	98.7	121.4	95.8
P54709	Sodium/potassium-transporting ATPase subunit beta-3 OS=Homo sapiens GN=ATP1B3 PE=1 SV=1	68	17	65.8	141.4	201.8	236.3	119.0	56.2	31.0
P54725	UV excision repair protein RAD23 homolog A OS=Homo sapiens GN=RAD23A PE=1 SV=1	58	15	83.4	131.1	120.6	133.4	74.7	145.3	160.2
P54727	UV excision repair protein RAD23 homolog B OS=Homo sapiens GN=RAD23B PE=1 SV=1	43	18	130.6	136.5	172.9	132.4	98.3	128.7	119.6
P54819	Adenylate kinase 2, mitochondrial OS=Homo sapiens GN=AK2 PE=1 SV=2	82	24	226.5	156.6	58.5	24.5	11.4	12.3	10.7
P54886	Delta-1-pyrroline-5-carboxylate synthase OS=Homo sapiens GN=ALDH18A1 PE=1 SV=2	64	53	217.6	115.4	41.4	15.7	8.7	8.3	7.9
P54920	Alpha-soluble NSF attachment protein OS=Homo sapiens GN=NAPA PE=1 SV=3	90	32	63.5	91.9	142.3	168.6	158.7	123.6	105.1
P55010	Eukaryotic translation initiation factor 5 OS=Homo sapiens GN=EIF5 PE=1 SV=2	53	27	91.2	94.9	118.1	107.4	111.8	152.7	136.8
P55011	Solute carrier family 12 member 2 OS=Homo sapiens GN=SLC12A2 PE=1 SV=1	37	42	72.5	150.1	206.0	241.7	131.6	58.9	30.7
P55036	26S proteasome non-ATPase regulatory subunit 4 OS=Homo sapiens GN=PSMD4 PE=1 SV=1	48	17	88.3	103.7	121.1	106.3	180.8	133.4	119.6
P55060	Exportin-2 OS=Homo sapiens GN=CSE1L PE=1 SV=3	46	52	55.7	63.5	71.0	61.1	56.9	69.5	62.0
P55072	Transitional endoplasmic reticulum ATPase OS=Homo sapiens GN=VCP PE=1 SV=4	83	86	96.9	115.2	152.8	168.5	135.6	102.7	85.9
P55081	Microfibrillar-associated protein 1 OS=Homo sapiens GN=MFAP1 PE=1 SV=2	34	14	66.9	72.6	96.2	99.8	128.4	211.6	244.1
P55084	Trifunctional enzyme subunit beta, mitochondrial OS=Homo sapiens GN=HADHB PE=1 SV=3	76	42	162.2	106.8	45.1	16.9	7.9	5.4	5.0
P55160	Nck-associated protein 1-like OS=Homo sapiens GN=NCKAP1L PE=1 SV=3	23	25	85.7	96.3	122.6	136.1	146.8	179.9	183.5
P55196	Afadin OS=Homo sapiens GN=MLLT4 PE=1 SV=3	33	43	82.7	118.6	149.9	165.8	129.0	120.2	113.9
P55199	RNA polymerase II elongation factor ELL OS=Homo sapiens GN=ELL PE=1 SV=1	39	20	46.0	57.5	72.2	100.0	184.6	263.1	276.6
P55209	Nucleosome assembly protein 1-like 1 OS=Homo sapiens GN=NAP1L1 PE=1 SV=1	40	16	115.5	101.8	148.2	114.2	87.5	108.9	83.4
P55210	Caspase-7 OS=Homo sapiens GN=CASP7 PE=1 SV=1	56	14	110.8	105.3	143.1	104.9	96.8	107.9	80.6
P55212	Caspase-6 OS=Homo sapiens GN=CASP6 PE=1 SV=2	41	13	125.4	142.5	180.7	140.5	139.6	152.8	118.6
P55263	Adenosine kinase OS=Homo sapiens GN=ADK PE=1 SV=2	48	16	75.7	88.1	105.2	96.1	92.6	86.9	43.3
P55265	Double-stranded RNA-specific adenosine deaminase OS=Homo sapiens GN=ADAR PE=1 SV=4	68	101	47.3	52.3	68.3	97.9	164.7	251.6	259.3
P55283	Cadherin-4 OS=Homo sapiens GN=CDH4 PE=2 SV=2	26	17	72.8	133.2	174.1	218.7	148.3	120.3	85.1
P55735	Protein SEC13 homolog OS=Homo sapiens GN=SEC13 PE=1 SV=3	44	10	113.1	122.9	138.6	130.3	106.3	119.7	117.6
P55769	NHP2-like protein 1 OS=Homo sapiens GN=SNU13 PE=1 SV=3	52	9	67.3	70.7	77.8	82.8	119.0	180.7	243.9
P55786	Puromycin-sensitive aminopeptidase OS=Homo sapiens GN=NPEPPS PE=1 SV=2	56	47	124.4	126.1	141.7	118.0	95.2	116.2	100.3
P55795	Heterogeneous nuclear ribonucleoprotein H2 OS=Homo sapiens GN=HNRNPH2 PE=1 SV=1	52	21	78.2	89.2	108.3	129.0	142.6	229.6	223.1
P55809	Succinyl-CoA:3-ketoacid coenzyme A transferase 1, mitochondrial OS=Homo sapiens GN=OXCT1 PE=1 SV=1	59	32	196.8	137.7	55.3	24.4	14.0	12.4	11.7
P55854	Small ubiquitin-related modifier 3 OS=Homo sapiens GN=SUMO3 PE=1 SV=2	30	4	92.2	108.7	123.0	115.4	102.0	110.3	89.5
P55884	Eukaryotic translation initiation factor 3 subunit B OS=Homo sapiens GN=EIF3B PE=1 SV=3	60	50	101.4	100.0	133.8	119.7	133.1	182.9	190.9
P55899	IgG receptor FcRn large subunit p51 OS=Homo sapiens GN=FCGRT PE=1 SV=1	39	10	70.6	81.3	195.6	214.5	200.9	134.3	102.8
P55957	BH3-interacting domain death agonist OS=Homo sapiens GN=BID PE=1 SV=1	61	10	156.9	154.5	175.1	129.8	104.9	144.8	134.1
P56159	GDNF family receptor alpha-1 OS=Homo sapiens GN=GFRA1 PE=2 SV=2	47	22	56.9	134.0	155.7	215.8	141.5	97.3	58.5
P56182	Ribosomal RNA processing protein 1 homolog A OS=Homo sapiens GN=RRP1 PE=1 SV=1	37	17	67.1	68.8	83.5	93.4	154.3	246.5	286.4
P56192	Methionine--tRNA ligase, cytoplasmic OS=Homo sapiens GN=MARS PE=1 SV=2	59	56	62.2	75.7	91.3	104.9	130.0	192.1	295.2
P56202	Cathepsin W OS=Homo sapiens GN=CTSW PE=1 SV=2	40	11	73.9	135.2	169.1	254.7	187.2	111.1	68.7
P56270	Myc-associated zinc finger protein OS=Homo sapiens GN=MAZ PE=1 SV=1	27	7	100.9	137.9	100.5	144.3	167.9	205.1	143.3
P56385	ATP synthase subunit e, mitochondrial OS=Homo sapiens GN=ATP5I PE=1 SV=2	67	5	172.0	121.3	48.8	16.9	6.8	4.7	4.3
P56524	Histone deacetylase 4 OS=Homo sapiens GN=HDAC4 PE=1 SV=3	30	23	124.1	143.9	160.8	142.7	127.9	158.0	142.7
P56537	Eukaryotic translation initiation factor 6 OS=Homo sapiens GN=EIF6 PE=1 SV=1	60	9	125.2	128.6	147.9	127.6	115.9	154.8	147.3
P56556	NADH dehydrogenase [ubiquinone] 1 alpha subcomplex subunit 6 OS=Homo sapiens GN=NDUFA6 PE=1 SV=3	47	9	174.2	103.9	41.7	13.8	5.4	4.3	3.7
P56589	Peroxisomal biogenesis factor 3 OS=Homo sapiens GN=PEX3 PE=1 SV=1	58	18	88.1	149.6	189.6	278.1	168.7	89.7	36.3
P56937	3-keto-steroid reductase OS=Homo sapiens GN=HSD17B7 PE=1 SV=1	38	11	126.1	151.2	143.4	189.8	140.5	87.2	47.4
P56962	Syntaxin-17 OS=Homo sapiens GN=STX17 PE=1 SV=2	54	16	88.7	149.7	103.6	140.7	139.0	43.5	23.9
P57075	Ubiquitin-associated and SH3 domain-containing protein A OS=Homo sapiens GN=UBASH3A PE=1 SV=1	34	20	104.4	147.7	200.9	203.5	151.0	110.5	82.1
P57076	UPF0769 protein C21orf59 OS=Homo sapiens GN=C21orf59 PE=1 SV=1	40	11	15.0	18.1	20.8	19.6	20.9	25.9	28.0
P57088	Transmembrane protein 33 OS=Homo sapiens GN=TMEM33 PE=1 SV=2	36	10	90.0	102.7	197.0	221.4	193.4	79.0	35.7
P57105	Synaptojanin-2-binding protein OS=Homo sapiens GN=SYNJ2BP PE=1 SV=2	70	7	262.5	222.7	98.8	73.0	25.2	19.9	17.1
P57678	Gem-associated protein 4 OS=Homo sapiens GN=GEMIN4 PE=1 SV=2	32	33	35.9	42.6	48.8	48.0	54.2	74.5	118.4
P57737	Coronin-7 OS=Homo sapiens GN=CORO7 PE=1 SV=2	55	39	123.6	152.1	163.7	152.0	111.0	120.1	90.8
P57740	Nuclear pore complex protein Nup107 OS=Homo sapiens GN=NUP107 PE=1 SV=1	38	28	79.5	134.9	132.0	181.1	140.2	80.5	68.7
P57764	Gasdermin-D OS=Homo sapiens GN=GSDMD PE=1 SV=1	36	13	27.6	28.0	32.5	27.6	23.1	24.3	18.1
P57772	Selenocysteine-specific elongation factor OS=Homo sapiens GN=EEFSEC PE=1 SV=4	45	21	58.9	66.9	89.5	112.7	177.4	239.8	254.8
P59768	Guanine nucleotide-binding protein G(I)/G(S)/G(O) subunit gamma-2 OS=Homo sapiens GN=GNG2 PE=1 SV=2	68	10	77.8	147.3	230.6	233.4	168.7	69.7	40.6
P59998	Actin-related protein 2/3 complex subunit 4 OS=Homo sapiens GN=ARPC4 PE=1 SV=3	58	14	133.3	129.6	114.8	119.0	113.5	123.1	153.6
P60174	Triosephosphate isomerase OS=Homo sapiens GN=TPI1 PE=1 SV=3	85	30	115.1	118.4	142.0	121.1	109.6	128.7	115.7
P60228	Eukaryotic translation initiation factor 3 subunit E OS=Homo sapiens GN=EIF3E PE=1 SV=1	57	28	53.8	52.6	68.1	57.6	61.7	79.7	86.7
P60468	Protein transport protein Sec61 subunit beta OS=Homo sapiens GN=SEC61B PE=1 SV=2	22	2	68.5	140.6	162.6	283.2	180.8	111.3	52.9
P60510	Serine/threonine-protein phosphatase 4 catalytic subunit OS=Homo sapiens GN=PPP4C PE=1 SV=1	44	11	121.4	130.4	172.2	143.9	124.5	161.4	146.1
P60604	Ubiquitin-conjugating enzyme E2 G2 OS=Homo sapiens GN=UBE2G2 PE=1 SV=1	53	7	49.1	83.0	120.9	163.7	130.6	134.1	84.9
P60660	Myosin light polypeptide 6 OS=Homo sapiens GN=MYL6 PE=1 SV=2	70	14	81.6	84.6	103.5	91.5	86.5	98.2	412.5
P60709	Actin, cytoplasmic 1 OS=Homo sapiens GN=ACTB PE=1 SV=1	80	40	102.7	114.5	138.6	122.8	83.2	106.5	93.2
P60842	Eukaryotic initiation factor 4A-I OS=Homo sapiens GN=EIF4A1 PE=1 SV=1	81	38	108.8	104.7	127.2	121.8	117.4	151.6	126.9
P60866	40S ribosomal protein S20 OS=Homo sapiens GN=RPS20 PE=1 SV=1	77	14	10.6	12.9	17.0	24.7	39.5	58.3	62.2
P60891	Ribose-phosphate pyrophosphokinase 1 OS=Homo sapiens GN=PRPS1 PE=1 SV=2	67	29	141.4	108.5	155.8	98.4	107.3	99.9	89.6
P60900	Proteasome subunit alpha type-6 OS=Homo sapiens GN=PSMA6 PE=1 SV=1	78	24	74.6	72.4	86.3	73.4	72.4	84.2	104.0
P60953	Cell division control protein 42 homolog OS=Homo sapiens GN=CDC42 PE=1 SV=2	64	17	80.1	103.0	138.9	162.9	138.9	109.7	98.7
P60983	Glia maturation factor beta OS=Homo sapiens GN=GMFB PE=1 SV=2	66	9	128.5	129.8	173.1	151.6	132.6	161.3	123.1
P61006	Ras-related protein Rab-8A OS=Homo sapiens GN=RAB8A PE=1 SV=1	85	26	82.3	129.8	155.7	216.3	160.3	89.6	56.3
P61009	Signal peptidase complex subunit 3 OS=Homo sapiens GN=SPCS3 PE=1 SV=1	34	11	82.1	125.5	173.3	219.0	169.5	77.9	28.9
P61011	Signal recognition particle 54 kDa protein OS=Homo sapiens GN=SRP54 PE=1 SV=1	61	34	89.7	119.8	153.0	151.3	123.1	84.6	86.5
P61018	Ras-related protein Rab-4B OS=Homo sapiens GN=RAB4B PE=1 SV=1	77	12	84.0	115.0	147.2	179.0	161.0	131.2	116.6
P61019	Ras-related protein Rab-2A OS=Homo sapiens GN=RAB2A PE=1 SV=1	72	18	97.8	129.4	175.0	197.9	165.6	96.2	72.2
P61020	Ras-related protein Rab-5B OS=Homo sapiens GN=RAB5B PE=1 SV=1	53	10	85.1	119.5	141.5	222.8	184.9	143.4	102.8
P61024	Cyclin-dependent kinases regulatory subunit 1 OS=Homo sapiens GN=CKS1B PE=1 SV=1	41	5	111.6	117.5	168.3	151.7	152.3	172.1	126.5
P61026	Ras-related protein Rab-10 OS=Homo sapiens GN=RAB10 PE=1 SV=1	91	25	86.6	142.0	159.1	211.1	160.1	99.5	80.9
P61077	Ubiquitin-conjugating enzyme E2 D3 OS=Homo sapiens GN=UBE2D3 PE=1 SV=1	48	7	90.6	94.8	97.4	88.2	76.8	88.1	74.4
P61081	NEDD8-conjugating enzyme Ubc12 OS=Homo sapiens GN=UBE2M PE=1 SV=1	44	11	111.1	116.1	137.7	116.9	104.4	135.3	135.4
P61086	Ubiquitin-conjugating enzyme E2 K OS=Homo sapiens GN=UBE2K PE=1 SV=3	54	12	113.7	117.4	156.1	112.8	98.1	115.0	96.3
P61088	Ubiquitin-conjugating enzyme E2 N OS=Homo sapiens GN=UBE2N PE=1 SV=1	84	13	86.6	100.1	121.9	105.5	84.0	98.3	85.4
P61106	Ras-related protein Rab-14 OS=Homo sapiens GN=RAB14 PE=1 SV=4	88	26	94.2	117.5	155.9	177.5	150.4	94.2	78.8
P61129	Zinc finger CCCH domain-containing protein 6 OS=Homo sapiens GN=ZC3H6 PE=2 SV=2	15	10	68.2	81.1	102.9	106.5	147.8	217.8	275.8
P61158	Actin-related protein 3 OS=Homo sapiens GN=ACTR3 PE=1 SV=3	73	34	108.3	114.3	154.9	139.5	123.4	146.7	140.2
P61160	Actin-related protein 2 OS=Homo sapiens GN=ACTR2 PE=1 SV=1	61	26	96.5	109.2	129.4	139.3	114.4	164.7	171.2
P61163	Alpha-centractin OS=Homo sapiens GN=ACTR1A PE=1 SV=1	63	25	122.3	122.8	155.5	130.9	102.4	105.3	114.9
P61201	COP9 signalosome complex subunit 2 OS=Homo sapiens GN=COPS2 PE=1 SV=1	49	26	96.7	101.5	125.8	104.2	95.3	116.6	135.9
P61204	ADP-ribosylation factor 3 OS=Homo sapiens GN=ARF3 PE=1 SV=2	72	13	125.7	126.3	180.8	153.5	102.5	97.3	84.1
P61221	ATP-binding cassette sub-family E member 1 OS=Homo sapiens GN=ABCE1 PE=1 SV=1	73	54	42.1	47.2	63.6	75.4	102.8	143.5	134.4
P61224	Ras-related protein Rap-1b OS=Homo sapiens GN=RAP1B PE=1 SV=1	84	20	106.5	137.4	206.2	219.0	140.0	79.9	49.9
P61225	Ras-related protein Rap-2b OS=Homo sapiens GN=RAP2B PE=1 SV=1	79	15	76.4	144.0	223.4	251.2	159.5	89.4	56.1
P61247	40S ribosomal protein S3a OS=Homo sapiens GN=RPS3A PE=1 SV=2	84	51	56.7	60.3	90.5	110.2	212.5	224.2	218.6
P61254	60S ribosomal protein L26 OS=Homo sapiens GN=RPL26 PE=1 SV=1	73	24	46.9	47.0	77.0	94.9	267.0	193.6	233.4
P61289	Proteasome activator complex subunit 3 OS=Homo sapiens GN=PSME3 PE=1 SV=1	59	19	133.5	112.5	162.0	113.1	119.1	137.4	140.3
P61313	60S ribosomal protein L15 OS=Homo sapiens GN=RPL15 PE=1 SV=2	62	17	42.5	52.7	71.2	106.5	201.6	249.5	255.6
P61353	60S ribosomal protein L27 OS=Homo sapiens GN=RPL27 PE=1 SV=2	61	14	40.6	49.6	67.2	89.2	141.1	215.0	258.4
P61421	V-type proton ATPase subunit d 1 OS=Homo sapiens GN=ATP6V0D1 PE=1 SV=1	39	14	54.7	97.0	134.0	199.3	160.1	127.5	113.0
P61457	Pterin-4-alpha-carbinolamine dehydratase OS=Homo sapiens GN=PCBD1 PE=1 SV=2	56	6	217.9	224.4	111.3	77.8	58.1	40.9	34.0
P61586	Transforming protein RhoA OS=Homo sapiens GN=RHOA PE=1 SV=1	66	15	87.7	108.0	144.7	149.0	129.3	120.3	133.7
P61599	N-alpha-acetyltransferase 20 OS=Homo sapiens GN=NAA20 PE=1 SV=1	14	3	67.0	82.7	107.7	106.9	197.3	219.0	219.4
P61604	10 kDa heat shock protein, mitochondrial OS=Homo sapiens GN=HSPE1 PE=1 SV=2	93	26	173.5	105.9	63.6	20.1	6.9	4.6	3.7
P61619	Protein transport protein Sec61 subunit alpha isoform 1 OS=Homo sapiens GN=SEC61A1 PE=1 SV=2	28	16	12.0	17.5	21.3	29.3	19.1	10.0	4.5
P61758	Prefoldin subunit 3 OS=Homo sapiens GN=VBP1 PE=1 SV=3	72	21	110.8	151.0	160.7	140.6	166.3	106.5	79.3
P61764	Syntaxin-binding protein 1 OS=Homo sapiens GN=STXBP1 PE=1 SV=1	43	28	80.3	121.6	167.8	177.8	115.8	87.5	54.4
P61962	DDB1- and CUL4-associated factor 7 OS=Homo sapiens GN=DCAF7 PE=1 SV=1	38	12	104.5	124.7	149.1	152.4	127.8	167.1	174.4
P61964	WD repeat-containing protein 5 OS=Homo sapiens GN=WDR5 PE=1 SV=1	43	11	95.9	91.6	108.6	106.3	145.5	174.1	239.4
P61966	AP-1 complex subunit sigma-1A OS=Homo sapiens GN=AP1S1 PE=1 SV=1	33	5	76.7	104.3	127.4	145.6	130.5	145.7	136.1
P61970	Nuclear transport factor 2 OS=Homo sapiens GN=NUTF2 PE=1 SV=1	51	4	100.9	103.2	116.4	97.9	98.7	138.4	122.1
P61978	Heterogeneous nuclear ribonucleoprotein K OS=Homo sapiens GN=HNRNPK PE=1 SV=1	69	40	76.8	74.6	101.5	115.8	179.6	226.7	214.0
P61981	14-3-3 protein gamma OS=Homo sapiens GN=YWHAG PE=1 SV=2	84	26	94.4	108.4	133.6	121.9	155.5	109.5	107.5
P62070	Ras-related protein R-Ras2 OS=Homo sapiens GN=RRAS2 PE=1 SV=1	52	12	82.6	143.3	207.5	243.7	147.5	74.7	44.1
P62081	40S ribosomal protein S7 OS=Homo sapiens GN=RPS7 PE=1 SV=1	79	29	55.2	55.1	90.1	113.3	211.1	235.2	201.8
P62136	Serine/threonine-protein phosphatase PP1-alpha catalytic subunit OS=Homo sapiens GN=PPP1CA PE=1 SV=1	73	26	100.1	100.5	145.9	135.3	128.3	117.7	108.7
P62140	Serine/threonine-protein phosphatase PP1-beta catalytic subunit OS=Homo sapiens GN=PPP1CB PE=1 SV=3	67	22	99.4	88.3	148.4	104.4	115.5	92.8	126.4
P62158	Calmodulin OS=Homo sapiens GN=CALM1 PE=1 SV=2	77	13	90.6	139.9	186.9	197.6	103.7	77.8	48.8
P62191	26S protease regulatory subunit 4 OS=Homo sapiens GN=PSMC1 PE=1 SV=1	74	43	108.1	117.6	138.5	124.8	111.0	146.1	155.8
P62195	26S protease regulatory subunit 8 OS=Homo sapiens GN=PSMC5 PE=1 SV=1	79	38	123.3	124.4	156.5	122.3	118.1	121.2	113.4
P62241	40S ribosomal protein S8 OS=Homo sapiens GN=RPS8 PE=1 SV=2	68	25	48.7	61.1	83.7	116.4	185.5	240.6	247.8
P62244	40S ribosomal protein S15a OS=Homo sapiens GN=RPS15A PE=1 SV=2	88	21	58.2	57.4	84.4	113.3	174.0	253.5	259.3
P62249	40S ribosomal protein S16 OS=Homo sapiens GN=RPS16 PE=1 SV=2	76	22	15.6	19.1	26.8	43.7	95.4	128.0	151.2
P62258	14-3-3 protein epsilon OS=Homo sapiens GN=YWHAE PE=1 SV=1	80	32	137.1	132.5	184.5	137.5	118.5	113.0	100.4
P62263	40S ribosomal protein S14 OS=Homo sapiens GN=RPS14 PE=1 SV=3	43	11	55.8	61.1	84.7	114.3	180.7	242.0	212.7
P62266	40S ribosomal protein S23 OS=Homo sapiens GN=RPS23 PE=1 SV=3	65	16	33.5	56.3	66.5	114.7	373.6	167.7	187.7
P62269	40S ribosomal protein S18 OS=Homo sapiens GN=RPS18 PE=1 SV=3	72	29	46.9	49.7	78.6	99.9	177.9	209.6	207.4
P62273	40S ribosomal protein S29 OS=Homo sapiens GN=RPS29 PE=1 SV=2	70	7	41.9	50.9	74.3	100.1	308.9	214.8	208.9
P62277	40S ribosomal protein S13 OS=Homo sapiens GN=RPS13 PE=1 SV=2	77	27	56.6	57.8	88.4	113.1	196.9	240.5	233.1
P62280	40S ribosomal protein S11 OS=Homo sapiens GN=RPS11 PE=1 SV=3	79	29	45.5	51.6	71.5	98.3	206.3	229.6	257.5
P62304	Small nuclear ribonucleoprotein E OS=Homo sapiens GN=SNRPE PE=1 SV=1	57	4	70.8	71.1	96.5	100.6	132.7	224.9	274.5
P62308	Small nuclear ribonucleoprotein G OS=Homo sapiens GN=SNRPG PE=1 SV=1	49	6	86.1	91.7	132.5	121.4	180.4	256.4	131.4
P62310	U6 snRNA-associated Sm-like protein LSm3 OS=Homo sapiens GN=LSM3 PE=1 SV=2	23	4	64.0	69.4	72.9	72.3	83.8	131.3	131.7
P62312	U6 snRNA-associated Sm-like protein LSm6 OS=Homo sapiens GN=LSM6 PE=1 SV=1	60	8	84.1	88.3	112.7	106.5	124.4	188.5	234.9
P62314	Small nuclear ribonucleoprotein Sm D1 OS=Homo sapiens GN=SNRPD1 PE=1 SV=1	55	5	59.0	55.3	61.0	89.6	158.7	275.6	300.9
P62316	Small nuclear ribonucleoprotein Sm D2 OS=Homo sapiens GN=SNRPD2 PE=1 SV=1	70	16	75.5	78.9	109.7	108.6	139.6	216.2	252.6
P62318	Small nuclear ribonucleoprotein Sm D3 OS=Homo sapiens GN=SNRPD3 PE=1 SV=1	60	11	66.4	82.5	104.7	109.9	250.0	175.0	211.4
P62330	ADP-ribosylation factor 6 OS=Homo sapiens GN=ARF6 PE=1 SV=2	87	17	80.7	120.2	179.8	189.7	101.8	51.7	35.4
P62333	26S protease regulatory subunit 10B OS=Homo sapiens GN=PSMC6 PE=1 SV=1	83	37	102.4	106.8	123.0	106.1	96.5	126.1	120.1
P62341	Selenoprotein T OS=Homo sapiens GN=SELT PE=2 SV=2	33	6	80.4	139.5	192.8	253.0	192.8	96.0	45.5
P62424	60S ribosomal protein L7a OS=Homo sapiens GN=RPL7A PE=1 SV=2	62	34	20.2	22.7	31.8	47.9	83.7	116.4	143.7
P62495	Eukaryotic peptide chain release factor subunit 1 OS=Homo sapiens GN=ETF1 PE=1 SV=3	56	28	82.2	76.3	109.0	102.7	133.8	182.5	272.9
P62633	Cellular nucleic acid-binding protein OS=Homo sapiens GN=CNBP PE=1 SV=1	57	11	91.3	110.7	122.1	135.0	131.8	176.9	146.1
P62699	Protein yippee-like 5 OS=Homo sapiens GN=YPEL5 PE=1 SV=1	64	7	99.0	112.0	149.1	139.9	134.2	135.0	160.7
P62701	40S ribosomal protein S4, X isoform OS=Homo sapiens GN=RPS4X PE=1 SV=2	83	40	56.9	61.4	87.4	114.6	178.2	233.2	236.1
P62714	Serine/threonine-protein phosphatase 2A catalytic subunit beta isoform OS=Homo sapiens GN=PPP2CB PE=1 SV=1	66	20	148.0	162.7	190.7	153.1	106.3	130.2	109.1
P62753	40S ribosomal protein S6 OS=Homo sapiens GN=RPS6 PE=1 SV=1	65	35	50.0	62.1	78.6	110.9	240.5	224.0	233.9
P62805	Histone H4 OS=Homo sapiens GN=HIST1H4A PE=1 SV=2	70	20	85.1	48.7	79.2	90.1	140.4	188.1	322.7
P62820	Ras-related protein Rab-1A OS=Homo sapiens GN=RAB1A PE=1 SV=3	90	30	72.0	119.2	139.3	195.4	164.7	108.4	88.9
P62826	GTP-binding nuclear protein Ran OS=Homo sapiens GN=RAN PE=1 SV=3	53	19	109.5	102.2	137.7	111.6	102.0	96.8	78.9
P62829	60S ribosomal protein L23 OS=Homo sapiens GN=RPL23 PE=1 SV=1	66	16	26.8	33.6	41.6	63.6	92.3	146.3	146.9
P62834	Ras-related protein Rap-1A OS=Homo sapiens GN=RAP1A PE=1 SV=1	80	19	71.9	133.4	185.9	222.1	138.0	86.0	56.4
P62841	40S ribosomal protein S15 OS=Homo sapiens GN=RPS15 PE=1 SV=2	75	11	50.2	55.5	82.3	117.5	167.8	263.1	247.3
P62847	40S ribosomal protein S24 OS=Homo sapiens GN=RPS24 PE=1 SV=1	55	12	47.6	51.6	77.1	111.6	188.1	244.5	235.1
P62851	40S ribosomal protein S25 OS=Homo sapiens GN=RPS25 PE=1 SV=1	66	20	51.4	61.4	86.7	116.8	219.9	219.8	197.2
P62854	40S ribosomal protein S26 OS=Homo sapiens GN=RPS26 PE=1 SV=3	59	8	51.7	55.1	84.3	95.8	209.4	225.3	264.5
P62857	40S ribosomal protein S28 OS=Homo sapiens GN=RPS28 PE=1 SV=1	74	10	9.0	11.0	14.7	20.5	30.2	41.3	37.6
P62873	Guanine nucleotide-binding protein G(I)/G(S)/G(T) subunit beta-1 OS=Homo sapiens GN=GNB1 PE=1 SV=3	69	18	77.3	150.3	216.7	257.4	152.8	75.6	39.1
P62875	DNA-directed RNA polymerases I, II, and III subunit RPABC5 OS=Homo sapiens GN=POLR2L PE=1 SV=1	30	2	150.5	115.7	181.6	142.1	152.4	135.5	122.2
P62877	E3 ubiquitin-protein ligase RBX1 OS=Homo sapiens GN=RBX1 PE=1 SV=1	18	3	114.4	115.6	120.1	101.2	109.9	128.2	149.7
P62879	Guanine nucleotide-binding protein G(I)/G(S)/G(T) subunit beta-2 OS=Homo sapiens GN=GNB2 PE=1 SV=3	68	18	56.7	109.4	155.5	179.4	114.6	52.3	27.1
P62888	60S ribosomal protein L30 OS=Homo sapiens GN=RPL30 PE=1 SV=2	88	17	47.2	49.6	74.1	91.9	217.9	225.6	293.7
P62891	60S ribosomal protein L39 OS=Homo sapiens GN=RPL39 PE=1 SV=2	25	3	47.2	60.8	80.4	131.1	193.6	261.3	225.7
P62899	60S ribosomal protein L31 OS=Homo sapiens GN=RPL31 PE=1 SV=1	57	13	43.4	51.4	73.0	106.3	206.8	244.7	262.9
P62906	60S ribosomal protein L10a OS=Homo sapiens GN=RPL10A PE=1 SV=2	76	30	49.9	55.4	73.9	107.0	178.4	249.6	255.8
P62910	60S ribosomal protein L32 OS=Homo sapiens GN=RPL32 PE=1 SV=2	59	16	59.4	57.5	96.4	116.1	199.3	221.4	219.8
P62913	60S ribosomal protein L11 OS=Homo sapiens GN=RPL11 PE=1 SV=2	67	20	64.5	69.1	84.8	97.8	228.4	192.1	212.2
P62917	60S ribosomal protein L8 OS=Homo sapiens GN=RPL8 PE=1 SV=2	61	28	45.6	53.0	73.5	106.1	187.7	235.2	226.8
P62937	Peptidyl-prolyl cis-trans isomerase A OS=Homo sapiens GN=PPIA PE=1 SV=2	90	20	96.9	103.4	129.1	120.1	109.4	142.9	143.0
P62942	Peptidyl-prolyl cis-trans isomerase FKBP1A OS=Homo sapiens GN=FKBP1A PE=1 SV=2	39	6	132.5	143.6	132.9	138.7	105.6	153.4	107.9
P62979	Ubiquitin-40S ribosomal protein S27a OS=Homo sapiens GN=RPS27A PE=1 SV=2	84	23	67.0	101.7	96.0	140.8	133.0	148.8	177.6
P62993	Growth factor receptor-bound protein 2 OS=Homo sapiens GN=GRB2 PE=1 SV=1	89	24	94.6	114.5	155.4	155.2	114.7	117.1	84.7
P62995	Transformer-2 protein homolog beta OS=Homo sapiens GN=TRA2B PE=1 SV=1	55	26	29.8	25.2	39.1	45.2	78.2	95.7	119.0
P63010	AP-2 complex subunit beta OS=Homo sapiens GN=AP2B1 PE=1 SV=1	65	74	77.4	114.1	159.2	150.5	143.5	89.0	99.5
P63027	Vesicle-associated membrane protein 2 OS=Homo sapiens GN=VAMP2 PE=1 SV=3	46	9	41.1	84.8	120.4	170.7	153.5	153.0	155.3
P63098	Calcineurin subunit B type 1 OS=Homo sapiens GN=PPP3R1 PE=1 SV=2	52	6	116.4	145.3	178.0	206.2	147.0	138.3	68.7
P63104	14-3-3 protein zeta/delta OS=Homo sapiens GN=YWHAZ PE=1 SV=1	78	29	128.1	136.4	165.5	140.6	111.4	127.3	99.6
P63151	Serine/threonine-protein phosphatase 2A 55 kDa regulatory subunit B alpha isoform OS=Homo sapiens GN=PPP2R2A PE=1 SV=1	54	21	123.8	113.8	136.0	111.1	97.3	108.6	103.5
P63165	Small ubiquitin-related modifier 1 OS=Homo sapiens GN=SUMO1 PE=1 SV=1	44	6	107.2	122.6	146.4	155.5	133.5	123.2	75.0
P63172	Dynein light chain Tctex-type 1 OS=Homo sapiens GN=DYNLT1 PE=1 SV=1	60	4	109.8	119.5	137.9	112.6	103.3	83.7	107.8
P63173	60S ribosomal protein L38 OS=Homo sapiens GN=RPL38 PE=1 SV=2	57	7	81.5	61.5	122.5	131.7	242.3	191.7	168.8
P63218	Guanine nucleotide-binding protein G(I)/G(S)/G(O) subunit gamma-5 OS=Homo sapiens GN=GNG5 PE=1 SV=3	76	7	67.6	138.8	186.0	206.0	203.5	48.4	31.8
P63220	40S ribosomal protein S21 OS=Homo sapiens GN=RPS21 PE=1 SV=1	71	10	33.9	45.8	52.4	104.4	189.9	264.6	280.8
P63241	Eukaryotic translation initiation factor 5A-1 OS=Homo sapiens GN=EIF5A PE=1 SV=2	56	17	118.3	92.6	148.0	118.5	120.1	132.5	85.5
P63244	Guanine nucleotide-binding protein subunit beta-2-like 1 OS=Homo sapiens GN=GNB2L1 PE=1 SV=3	88	41	64.9	59.7	101.9	114.9	203.3	215.4	222.1
P63279	SUMO-conjugating enzyme UBC9 OS=Homo sapiens GN=UBE2I PE=1 SV=1	58	14	82.3	90.7	99.0	92.2	84.8	103.1	97.7
P67809	Nuclease-sensitive element-binding protein 1 OS=Homo sapiens GN=YBX1 PE=1 SV=3	67	29	34.1	43.5	52.3	73.5	145.6	163.0	210.2
P67812	Signal peptidase complex catalytic subunit SEC11A OS=Homo sapiens GN=SEC11A PE=1 SV=1	38	13	56.2	100.2	139.3	202.0	153.2	56.8	18.9
P67870	Casein kinase II subunit beta OS=Homo sapiens GN=CSNK2B PE=1 SV=1	51	9	118.4	124.0	160.5	129.7	104.6	141.2	149.5
P67936	Tropomyosin alpha-4 chain OS=Homo sapiens GN=TPM4 PE=1 SV=3	86	44	94.5	115.5	138.6	114.1	116.1	107.9	100.5
P68032	Actin, alpha cardiac muscle 1 OS=Homo sapiens GN=ACTC1 PE=1 SV=1	64	34	148.1	156.5	187.9	149.7	108.3	112.2	78.1
P68036	Ubiquitin-conjugating enzyme E2 L3 OS=Homo sapiens GN=UBE2L3 PE=1 SV=1	83	16	109.9	109.6	144.7	112.2	115.8	110.9	90.9
P68104	Elongation factor 1-alpha 1 OS=Homo sapiens GN=EEF1A1 PE=1 SV=1	84	44	79.0	54.3	96.6	75.8	110.1	119.0	126.2
P68366	Tubulin alpha-4A chain OS=Homo sapiens GN=TUBA4A PE=1 SV=1	65	31	108.9	103.7	140.8	110.5	113.3	113.5	121.9
P68400	Casein kinase II subunit alpha OS=Homo sapiens GN=CSNK2A1 PE=1 SV=1	54	20	111.0	108.3	145.4	118.3	104.2	127.3	122.5
P68402	Platelet-activating factor acetylhydrolase IB subunit beta OS=Homo sapiens GN=PAFAH1B2 PE=1 SV=1	33	7	147.3	123.6	158.9	150.6	128.7	152.9	137.9
P69905	Hemoglobin subunit alpha OS=Homo sapiens GN=HBA1 PE=1 SV=2	35	4	156.3	139.8	84.8	58.9	30.4	20.0	14.5
P78310	Coxsackievirus and adenovirus receptor OS=Homo sapiens GN=CXADR PE=1 SV=1	38	13	62.6	134.2	173.3	222.1	138.2	67.7	41.2
P78312	Protein FAM193A OS=Homo sapiens GN=FAM193A PE=1 SV=2	18	14	53.4	68.5	81.4	125.3	205.7	197.2	136.5
P78316	Nucleolar protein 14 OS=Homo sapiens GN=NOP14 PE=1 SV=3	29	27	81.0	87.7	90.2	91.3	156.5	199.2	294.0
P78318	Immunoglobulin-binding protein 1 OS=Homo sapiens GN=IGBP1 PE=1 SV=1	51	16	116.0	129.0	163.8	141.8	137.1	169.7	142.7
P78330	Phosphoserine phosphatase OS=Homo sapiens GN=PSPH PE=1 SV=2	55	12	92.4	104.8	118.7	108.5	95.5	105.0	97.1
P78332	RNA-binding protein 6 OS=Homo sapiens GN=RBM6 PE=1 SV=5	45	49	61.2	72.1	85.5	101.6	150.0	241.2	263.9
P78344	Eukaryotic translation initiation factor 4 gamma 2 OS=Homo sapiens GN=EIF4G2 PE=1 SV=1	65	61	87.0	95.5	111.6	123.8	148.3	176.6	180.3
P78345	Ribonuclease P protein subunit p38 OS=Homo sapiens GN=RPP38 PE=1 SV=2	36	11	98.1	113.1	110.9	113.9	129.0	177.4	257.5
P78346	Ribonuclease P protein subunit p30 OS=Homo sapiens GN=RPP30 PE=1 SV=1	62	16	94.3	91.7	111.0	99.4	140.8	194.4	247.8
P78347	General transcription factor II-I OS=Homo sapiens GN=GTF2I PE=1 SV=2	52	51	112.3	121.7	125.6	122.1	97.7	94.6	107.3
P78356	Phosphatidylinositol 5-phosphate 4-kinase type-2 beta OS=Homo sapiens GN=PIP4K2B PE=1 SV=1	35	21	80.4	126.2	174.3	179.2	106.2	63.4	45.1
P78362	SRSF protein kinase 2 OS=Homo sapiens GN=SRPK2 PE=1 SV=3	35	32	67.2	70.7	88.8	104.3	171.4	247.8	249.8
P78368	Casein kinase I isoform gamma-2 OS=Homo sapiens GN=CSNK1G2 PE=1 SV=1	64	26	69.7	126.6	196.0	218.8	137.6	74.8	50.4
P78371	T-complex protein 1 subunit beta OS=Homo sapiens GN=CCT2 PE=1 SV=4	85	54	118.5	118.5	142.4	121.2	130.7	120.3	77.6
P78382	CMP-sialic acid transporter OS=Homo sapiens GN=SLC35A1 PE=2 SV=1	6	3	78.3	152.7	183.8	192.9	141.6	130.0	120.8
P78406	mRNA export factor OS=Homo sapiens GN=RAE1 PE=1 SV=1	77	30	83.4	109.7	131.4	147.8	137.2	158.2	155.2
P78417	Glutathione S-transferase omega-1 OS=Homo sapiens GN=GSTO1 PE=1 SV=2	65	25	108.3	100.0	139.8	104.1	98.1	103.5	81.2
P78527	DNA-dependent protein kinase catalytic subunit OS=Homo sapiens GN=PRKDC PE=1 SV=3	56	288	60.6	72.1	87.8	110.5	151.0	194.4	269.8
P78536	Disintegrin and metalloproteinase domain-containing protein 17 OS=Homo sapiens GN=ADAM17 PE=1 SV=1	15	10	77.0	138.7	178.5	258.1	189.6	103.3	54.8
P78537	Biogenesis of lysosome-related organelles complex 1 subunit 1 OS=Homo sapiens GN=BLOC1S1 PE=1 SV=2	72	8	78.0	108.6	167.0	230.4	199.8	139.7	76.4
P78549	Endonuclease III-like protein 1 OS=Homo sapiens GN=NTHL1 PE=1 SV=2	26	5	105.6	103.4	122.5	111.2	125.3	161.7	270.4
P78559	Microtubule-associated protein 1A OS=Homo sapiens GN=MAP1A PE=1 SV=6	53	125	63.7	68.2	82.2	82.7	125.7	207.6	310.2
P80217	Interferon-induced 35 kDa protein OS=Homo sapiens GN=IFI35 PE=1 SV=5	51	14	100.7	136.4	186.3	187.8	147.9	128.9	111.9
P80303	Nucleobindin-2 OS=Homo sapiens GN=NUCB2 PE=1 SV=2	71	42	69.7	116.0	153.9	197.5	145.4	85.6	46.6
P80404	4-aminobutyrate aminotransferase, mitochondrial OS=Homo sapiens GN=ABAT PE=1 SV=3	61	24	234.7	146.9	60.5	20.7	8.6	8.2	6.4
P82094	TATA element modulatory factor OS=Homo sapiens GN=TMF1 PE=1 SV=2	60	67	79.0	153.8	191.7	206.6	114.2	68.5	32.5
P82650	28S ribosomal protein S22, mitochondrial OS=Homo sapiens GN=MRPS22 PE=1 SV=1	68	29	207.2	129.2	53.8	17.4	7.2	6.3	6.2
P82663	28S ribosomal protein S25, mitochondrial OS=Homo sapiens GN=MRPS25 PE=1 SV=1	80	14	191.6	128.5	51.4	19.6	8.0	6.5	7.4
P82664	28S ribosomal protein S10, mitochondrial OS=Homo sapiens GN=MRPS10 PE=1 SV=2	38	10	216.6	89.2	50.9	18.4	9.4	9.8	10.1
P82673	28S ribosomal protein S35, mitochondrial OS=Homo sapiens GN=MRPS35 PE=1 SV=1	62	21	205.9	129.4	51.1	17.5	6.4	4.7	4.8
P82675	28S ribosomal protein S5, mitochondrial OS=Homo sapiens GN=MRPS5 PE=1 SV=2	54	21	203.8	139.4	58.7	26.4	17.6	18.4	17.6
P82909	28S ribosomal protein S36, mitochondrial OS=Homo sapiens GN=MRPS36 PE=1 SV=2	73	7	191.1	142.6	51.1	21.1	8.5	8.3	9.0
P82912	28S ribosomal protein S11, mitochondrial OS=Homo sapiens GN=MRPS11 PE=1 SV=2	46	8	180.3	117.1	43.4	14.9	5.4	4.0	5.3
P82914	28S ribosomal protein S15, mitochondrial OS=Homo sapiens GN=MRPS15 PE=1 SV=1	38	17	207.0	125.3	53.5	18.0	8.9	8.4	9.1
P82921	28S ribosomal protein S21, mitochondrial OS=Homo sapiens GN=MRPS21 PE=1 SV=2	71	11	195.7	97.6	48.8	16.3	8.1	7.3	7.6
P82930	28S ribosomal protein S34, mitochondrial OS=Homo sapiens GN=MRPS34 PE=1 SV=2	75	20	218.1	133.1	57.1	18.7	8.1	6.4	6.7
P82932	28S ribosomal protein S6, mitochondrial OS=Homo sapiens GN=MRPS6 PE=1 SV=3	59	11	249.3	174.6	75.7	31.0	18.1	19.3	30.6
P82933	28S ribosomal protein S9, mitochondrial OS=Homo sapiens GN=MRPS9 PE=1 SV=2	60	28	210.6	158.1	57.3	22.6	14.0	10.9	11.9
P82979	SAP domain-containing ribonucleoprotein OS=Homo sapiens GN=SARNP PE=1 SV=3	53	16	62.1	65.9	85.4	107.5	146.9	222.6	271.1
P83111	Serine beta-lactamase-like protein LACTB, mitochondrial OS=Homo sapiens GN=LACTB PE=1 SV=2	35	22	237.0	143.7	68.4	25.1	13.8	13.2	12.5
P83436	Conserved oligomeric Golgi complex subunit 7 OS=Homo sapiens GN=COG7 PE=1 SV=1	26	16	105.8	123.9	141.2	124.2	104.1	108.4	110.8
P83731	60S ribosomal protein L24 OS=Homo sapiens GN=RPL24 PE=1 SV=1	64	19	36.8	46.5	62.2	101.4	233.0	251.0	269.1
P83916	Chromobox protein homolog 1 OS=Homo sapiens GN=CBX1 PE=1 SV=1	59	13	114.4	122.6	156.4	128.7	127.9	144.7	133.0
P84090	Enhancer of rudimentary homolog OS=Homo sapiens GN=ERH PE=1 SV=1	53	9	63.4	79.0	96.4	99.7	126.7	215.2	268.5
P84095	Rho-related GTP-binding protein RhoG OS=Homo sapiens GN=RHOG PE=1 SV=1	74	17	69.0	112.2	154.5	179.9	177.3	131.4	159.2
P84098	60S ribosomal protein L19 OS=Homo sapiens GN=RPL19 PE=1 SV=1	60	23	43.5	53.3	77.6	116.7	196.4	247.7	231.5
P84103	Serine/arginine-rich splicing factor 3 OS=Homo sapiens GN=SRSF3 PE=1 SV=1	59	17	39.4	66.3	63.5	95.8	253.8	210.0	226.2
P85037	Forkhead box protein K1 OS=Homo sapiens GN=FOXK1 PE=1 SV=1	55	30	80.6	94.5	101.9	114.4	144.5	191.8	230.8
P86790	Vacuolar fusion protein CCZ1 homolog B OS=Homo sapiens GN=CCZ1B PE=1 SV=1	59	27	28.3	42.5	69.5	87.5	63.6	42.0	27.1
P98095	Fibulin-2 OS=Homo sapiens GN=FBLN2 PE=1 SV=2	28	23	61.2	117.8	150.5	198.3	171.2	131.8	96.8
P98155	Very low-density lipoprotein receptor OS=Homo sapiens GN=VLDLR PE=1 SV=1	54	38	55.2	99.7	140.9	198.6	179.9	172.3	153.3
P98170	E3 ubiquitin-protein ligase XIAP OS=Homo sapiens GN=XIAP PE=1 SV=2	28	11	131.0	131.8	149.2	152.4	124.8	164.5	146.2
P98171	Rho GTPase-activating protein 4 OS=Homo sapiens GN=ARHGAP4 PE=1 SV=2	33	28	94.6	106.3	120.3	115.2	119.6	160.4	283.6
P98172	Ephrin-B1 OS=Homo sapiens GN=EFNB1 PE=1 SV=1	46	10	75.6	152.3	201.0	235.6	153.1	102.1	80.3
P98175	RNA-binding protein 10 OS=Homo sapiens GN=RBM10 PE=1 SV=3	55	53	66.8	70.6	88.5	100.5	146.7	238.3	269.5
P98179	RNA-binding protein 3 OS=Homo sapiens GN=RBM3 PE=1 SV=1	46	9	29.3	73.3	73.7	81.9	487.3	88.9	88.5
P98194	Calcium-transporting ATPase type 2C member 1 OS=Homo sapiens GN=ATP2C1 PE=1 SV=3	41	32	83.1	137.8	173.5	205.2	154.5	128.8	117.2
P98196	Probable phospholipid-transporting ATPase IH OS=Homo sapiens GN=ATP11A PE=1 SV=3	22	22	41.9	155.5	123.8	193.6	241.0	66.2	54.3
P99999	Cytochrome c OS=Homo sapiens GN=CYCS PE=1 SV=2	73	17	180.3	134.0	45.5	16.2	7.0	6.4	5.9
Q00013	55 kDa erythrocyte membrane protein OS=Homo sapiens GN=MPP1 PE=1 SV=2	91	38	81.7	140.1	199.0	231.9	128.8	66.3	38.4
Q00059	Transcription factor A, mitochondrial OS=Homo sapiens GN=TFAM PE=1 SV=1	61	30	170.7	116.7	42.4	15.5	6.1	4.5	3.6
Q00169	Phosphatidylinositol transfer protein alpha isoform OS=Homo sapiens GN=PITPNA PE=1 SV=2	85	30	125.0	113.0	151.3	103.2	94.1	104.0	87.9
Q00325	Phosphate carrier protein, mitochondrial OS=Homo sapiens GN=SLC25A3 PE=1 SV=2	57	32	128.3	90.1	37.5	15.8	7.0	5.4	5.2
Q00341	Vigilin OS=Homo sapiens GN=HDLBP PE=1 SV=2	67	100	55.3	74.0	102.4	149.0	216.2	206.4	156.5
Q00403	Transcription initiation factor IIB OS=Homo sapiens GN=GTF2B PE=1 SV=1	77	24	89.1	100.3	102.7	105.0	143.1	189.8	244.4
Q00534	Cyclin-dependent kinase 6 OS=Homo sapiens GN=CDK6 PE=1 SV=1	56	19	114.9	123.8	134.3	116.6	97.5	112.4	92.2
Q00535	Cyclin-dependent-like kinase 5 OS=Homo sapiens GN=CDK5 PE=1 SV=3	52	14	115.9	133.6	159.1	140.3	113.5	128.8	119.3
Q00537	Cyclin-dependent kinase 17 OS=Homo sapiens GN=CDK17 PE=1 SV=2	50	23	97.8	129.1	144.3	159.4	135.8	141.7	162.2
Q00577	Transcriptional activator protein Pur-alpha OS=Homo sapiens GN=PURA PE=1 SV=2	61	22	67.7	81.5	101.1	121.3	142.6	195.4	182.8
Q00610	Clathrin heavy chain 1 OS=Homo sapiens GN=CLTC PE=1 SV=5	66	127	108.8	128.7	164.2	154.5	106.3	86.8	77.4
Q00688	Peptidyl-prolyl cis-trans isomerase FKBP3 OS=Homo sapiens GN=FKBP3 PE=1 SV=1	87	38	46.5	63.7	74.8	115.8	251.2	223.4	216.6
Q00796	Sorbitol dehydrogenase OS=Homo sapiens GN=SORD PE=1 SV=4	76	23	101.3	110.0	127.3	110.3	100.2	123.0	114.4
Q00839	Heterogeneous nuclear ribonucleoprotein U OS=Homo sapiens GN=HNRNPU PE=1 SV=6	61	73	58.1	63.9	78.5	85.7	175.5	195.9	265.8
Q01081	Splicing factor U2AF 35 kDa subunit OS=Homo sapiens GN=U2AF1 PE=1 SV=3	46	12	62.7	64.3	85.5	108.2	174.9	240.9	229.9
Q01082	Spectrin beta chain, non-erythrocytic 1 OS=Homo sapiens GN=SPTBN1 PE=1 SV=2	76	221	80.0	104.9	129.3	123.4	99.9	84.2	87.0
Q01085	Nucleolysin TIAR OS=Homo sapiens GN=TIAL1 PE=1 SV=1	53	19	67.3	80.4	89.9	123.3	150.7	233.4	255.1
Q01105	Protein SET OS=Homo sapiens GN=SET PE=1 SV=3	42	17	111.1	96.8	137.6	118.9	100.0	123.9	106.5
Q01130	Serine/arginine-rich splicing factor 2 OS=Homo sapiens GN=SRSF2 PE=1 SV=4	45	14	47.3	56.5	64.8	85.9	131.0	229.3	280.1
Q01167	Forkhead box protein K2 OS=Homo sapiens GN=FOXK2 PE=1 SV=3	38	18	85.9	99.9	106.6	125.0	148.8	192.7	241.0
Q01196	Runt-related transcription factor 1 OS=Homo sapiens GN=RUNX1 PE=1 SV=3	44	15	97.8	107.8	99.3	101.0	100.3	114.2	130.2
Q01432	AMP deaminase 3 OS=Homo sapiens GN=AMPD3 PE=1 SV=1	22	14	115.1	129.2	149.2	132.7	129.9	168.7	175.2
Q01433	AMP deaminase 2 OS=Homo sapiens GN=AMPD2 PE=1 SV=2	30	26	106.0	121.9	141.3	126.1	106.1	144.2	146.8
Q01469	Fatty acid-binding protein, epidermal OS=Homo sapiens GN=FABP5 PE=1 SV=3	88	25	120.0	119.0	152.9	126.8	102.8	136.3	97.6
Q01518	Adenylyl cyclase-associated protein 1 OS=Homo sapiens GN=CAP1 PE=1 SV=5	60	43	112.3	118.8	149.8	111.8	107.2	108.1	93.1
Q01581	Hydroxymethylglutaryl-CoA synthase, cytoplasmic OS=Homo sapiens GN=HMGCS1 PE=1 SV=2	49	22	95.7	102.7	134.4	98.0	96.1	93.6	42.7
Q01650	Large neutral amino acids transporter small subunit 1 OS=Homo sapiens GN=SLC7A5 PE=1 SV=2	17	10	65.8	145.0	189.3	223.5	122.6	62.1	33.6
Q01658	Protein Dr1 OS=Homo sapiens GN=DR1 PE=1 SV=1	39	9	128.1	130.2	149.3	139.5	129.7	172.7	150.4
Q01780	Exosome component 10 OS=Homo sapiens GN=EXOSC10 PE=1 SV=2	68	59	56.1	62.6	74.9	82.8	134.5	225.6	335.7
Q01813	ATP-dependent 6-phosphofructokinase, platelet type OS=Homo sapiens GN=PFKP PE=1 SV=2	58	58	69.8	76.5	87.7	85.5	85.6	105.5	116.5
Q01844	RNA-binding protein EWS OS=Homo sapiens GN=EWSR1 PE=1 SV=1	18	13	64.1	63.8	80.8	103.2	139.2	232.9	316.0
Q01968	Inositol polyphosphate 5-phosphatase OCRL-1 OS=Homo sapiens GN=OCRL PE=1 SV=3	20	16	104.1	133.0	161.2	157.8	144.0	150.2	149.7
Q01970	1-phosphatidylinositol 4,5-bisphosphate phosphodiesterase beta-3 OS=Homo sapiens GN=PLCB3 PE=1 SV=2	38	37	73.9	94.3	115.1	134.0	142.6	182.8	181.9
Q02040	A-kinase anchor protein 17A OS=Homo sapiens GN=AKAP17A PE=1 SV=2	34	23	58.2	60.2	79.7	98.1	171.5	254.7	254.4
Q02083	N-acylethanolamine-hydrolyzing acid amidase OS=Homo sapiens GN=NAAA PE=1 SV=3	28	9	86.2	91.8	257.2	286.9	203.2	55.1	19.6
Q02127	Dihydroorotate dehydrogenase (quinone), mitochondrial OS=Homo sapiens GN=DHODH PE=1 SV=3	71	25	195.4	140.9	60.4	24.5	10.7	7.8	7.2
Q02218	2-oxoglutarate dehydrogenase, mitochondrial OS=Homo sapiens GN=OGDH PE=1 SV=3	54	63	214.8	126.2	57.2	20.1	9.3	7.5	8.2
Q02224	Centromere-associated protein E OS=Homo sapiens GN=CENPE PE=1 SV=2	22	47	82.4	93.0	108.6	114.6	167.6	199.1	211.2
Q02241	Kinesin-like protein KIF23 OS=Homo sapiens GN=KIF23 PE=1 SV=3	46	37	114.8	188.1	125.1	62.8	61.8	73.4	94.7
Q02252	Methylmalonate-semialdehyde dehydrogenase [acylating], mitochondrial OS=Homo sapiens GN=ALDH6A1 PE=1 SV=2	62	35	138.4	104.6	37.6	15.7	6.8	5.8	5.9
Q02338	D-beta-hydroxybutyrate dehydrogenase, mitochondrial OS=Homo sapiens GN=BDH1 PE=1 SV=3	53	19	189.4	109.2	50.3	17.8	8.8	10.6	13.3
Q02543	60S ribosomal protein L18a OS=Homo sapiens GN=RPL18A PE=1 SV=2	72	21	42.9	47.7	70.1	99.2	178.1	252.2	290.7
Q02750	Dual specificity mitogen-activated protein kinase kinase 1 OS=Homo sapiens GN=MAP2K1 PE=1 SV=2	65	26	118.5	126.1	136.8	123.1	112.0	142.5	122.9
Q02790	Peptidyl-prolyl cis-trans isomerase FKBP4 OS=Homo sapiens GN=FKBP4 PE=1 SV=3	84	54	112.1	109.7	149.1	108.1	106.0	100.4	85.1
Q02809	Procollagen-lysine,2-oxoglutarate 5-dioxygenase 1 OS=Homo sapiens GN=PLOD1 PE=1 SV=2	43	25	91.6	123.0	169.3	214.5	186.7	82.1	40.2
Q02833	Ras association domain-containing protein 7 OS=Homo sapiens GN=RASSF7 PE=1 SV=1	23	7	85.0	107.7	131.1	152.5	141.0	167.1	215.6
Q02878	60S ribosomal protein L6 OS=Homo sapiens GN=RPL6 PE=1 SV=3	68	33	46.1	54.3	69.9	105.8	177.0	250.4	277.0
Q02880	DNA topoisomerase 2-beta OS=Homo sapiens GN=TOP2B PE=1 SV=3	34	57	108.7	94.1	99.9	105.9	137.1	193.7	239.9
Q02978	Mitochondrial 2-oxoglutarate/malate carrier protein OS=Homo sapiens GN=SLC25A11 PE=1 SV=3	67	22	208.1	126.8	59.4	27.4	13.0	12.4	9.8
Q03154	Aminoacylase-1 OS=Homo sapiens GN=ACY1 PE=1 SV=1	30	10	137.1	154.1	170.0	137.2	124.9	151.9	124.8
Q03252	Lamin-B2 OS=Homo sapiens GN=LMNB2 PE=1 SV=4	75	60	38.0	45.4	47.8	53.7	41.5	27.8	19.6
Q03426	Mevalonate kinase OS=Homo sapiens GN=MVK PE=1 SV=1	35	10	122.7	148.9	154.7	160.7	117.6	164.6	130.9
Q03518	Antigen peptide transporter 1 OS=Homo sapiens GN=TAP1 PE=1 SV=2	35	19	69.5	110.0	156.0	213.4	176.5	85.2	30.5
Q03519	Antigen peptide transporter 2 OS=Homo sapiens GN=TAP2 PE=1 SV=1	29	17	76.6	109.7	145.8	189.2	173.0	69.5	33.7
Q03701	CCAAT/enhancer-binding protein zeta OS=Homo sapiens GN=CEBPZ PE=1 SV=3	25	18	77.3	76.2	91.3	93.5	127.1	179.3	249.6
Q04206	Transcription factor p65 OS=Homo sapiens GN=RELA PE=1 SV=2	34	17	86.4	112.2	120.3	113.2	263.6	123.3	109.7
Q04323	UBX domain-containing protein 1 OS=Homo sapiens GN=UBXN1 PE=1 SV=2	47	11	91.6	116.0	134.2	119.1	90.1	118.2	71.6
Q04446	1,4-alpha-glucan-branching enzyme OS=Homo sapiens GN=GBE1 PE=1 SV=3	32	22	80.9	143.3	114.6	124.9	163.8	120.4	111.1
Q04637	Eukaryotic translation initiation factor 4 gamma 1 OS=Homo sapiens GN=EIF4G1 PE=1 SV=4	49	97	57.1	66.4	86.4	107.4	166.7	235.5	245.9
Q04656	Copper-transporting ATPase 1 OS=Homo sapiens GN=ATP7A PE=1 SV=3	26	30	60.9	130.2	185.1	227.4	153.4	109.7	81.6
Q04721	Neurogenic locus notch homolog protein 2 OS=Homo sapiens GN=NOTCH2 PE=1 SV=3	18	30	67.3	129.8	173.5	201.1	143.6	102.6	73.1
Q04726	Transducin-like enhancer protein 3 OS=Homo sapiens GN=TLE3 PE=1 SV=2	32	18	20.1	19.8	23.9	19.0	18.9	23.8	22.1
Q04727	Transducin-like enhancer protein 4 OS=Homo sapiens GN=TLE4 PE=1 SV=3	27	12	106.5	111.4	137.2	118.4	111.1	149.4	123.6
Q04759	Protein kinase C theta type OS=Homo sapiens GN=PRKCQ PE=1 SV=3	32	23	58.2	104.1	141.7	201.5	146.1	98.5	70.4
Q04760	Lactoylglutathione lyase OS=Homo sapiens GN=GLO1 PE=1 SV=4	47	11	100.0	96.6	129.0	118.3	96.9	116.4	92.1
Q04771	Activin receptor type-1 OS=Homo sapiens GN=ACVR1 PE=1 SV=1	13	6	90.6	149.9	190.6	250.0	154.5	89.1	75.4
Q04837	Single-stranded DNA-binding protein, mitochondrial OS=Homo sapiens GN=SSBP1 PE=1 SV=1	73	16	190.6	134.5	59.4	24.6	12.1	12.1	11.9
Q04864	Proto-oncogene c-Rel OS=Homo sapiens GN=REL PE=1 SV=1	34	19	107.5	122.8	143.4	116.7	108.1	109.7	70.3
Q04917	14-3-3 protein eta OS=Homo sapiens GN=YWHAH PE=1 SV=4	70	24	126.8	132.4	172.6	136.8	106.5	105.4	93.8
Q05048	Cleavage stimulation factor subunit 1 OS=Homo sapiens GN=CSTF1 PE=1 SV=1	57	19	80.4	93.8	111.2	130.5	190.5	212.1	157.7
Q05086	Ubiquitin-protein ligase E3A OS=Homo sapiens GN=UBE3A PE=1 SV=4	52	43	144.3	139.4	159.7	125.7	110.6	139.2	136.6
Q05193	Dynamin-1 OS=Homo sapiens GN=DNM1 PE=1 SV=2	39	35	142.9	149.1	177.1	146.0	110.5	148.2	126.2
Q05397	Focal adhesion kinase 1 OS=Homo sapiens GN=PTK2 PE=1 SV=2	29	21	84.0	96.5	110.9	113.0	142.0	228.7	225.0
Q05519	Serine/arginine-rich splicing factor 11 OS=Homo sapiens GN=SRSF11 PE=1 SV=1	32	17	38.9	47.3	57.5	88.7	155.4	277.9	334.2
Q05655	Protein kinase C delta type OS=Homo sapiens GN=PRKCD PE=1 SV=2	31	22	78.2	106.4	144.8	181.6	135.8	104.4	78.4
Q05932	Folylpolyglutamate synthase, mitochondrial OS=Homo sapiens GN=FPGS PE=1 SV=3	48	17	231.2	169.5	86.5	50.1	40.4	41.4	41.1
Q06124	Tyrosine-protein phosphatase non-receptor type 11 OS=Homo sapiens GN=PTPN11 PE=1 SV=2	67	44	100.3	125.9	150.4	126.1	208.3	113.3	104.9
Q06136	3-ketodihydrosphingosine reductase OS=Homo sapiens GN=KDSR PE=1 SV=1	17	5	77.6	108.0	141.2	240.5	203.7	121.6	107.4
Q06203	Amidophosphoribosyltransferase OS=Homo sapiens GN=PPAT PE=1 SV=1	62	32	113.7	122.1	143.1	127.6	113.2	152.9	143.5
Q06210	Glutamine--fructose-6-phosphate aminotransferase [isomerizing] 1 OS=Homo sapiens GN=GFPT1 PE=1 SV=3	51	34	55.2	57.3	68.4	56.5	51.2	62.1	66.4
Q06265	Exosome complex component RRP45 OS=Homo sapiens GN=EXOSC9 PE=1 SV=3	28	13	66.0	59.6	83.4	81.1	138.4	205.9	330.0
Q06323	Proteasome activator complex subunit 1 OS=Homo sapiens GN=PSME1 PE=1 SV=1	74	22	120.8	104.6	145.1	107.0	94.9	105.4	81.8
Q06481	Amyloid-like protein 2 OS=Homo sapiens GN=APLP2 PE=1 SV=2	24	16	57.3	110.5	148.1	204.3	162.3	111.5	65.4
Q06787	Fragile X mental retardation protein 1 OS=Homo sapiens GN=FMR1 PE=1 SV=1	54	34	43.2	53.5	72.1	108.5	169.6	228.0	181.2
Q06830	Peroxiredoxin-1 OS=Homo sapiens GN=PRDX1 PE=1 SV=1	80	27	104.2	104.2	134.7	112.1	160.3	113.4	114.7
Q07020	60S ribosomal protein L18 OS=Homo sapiens GN=RPL18 PE=1 SV=2	53	20	42.5	48.1	74.1	95.2	203.0	234.0	268.2
Q07021	Complement component 1 Q subcomponent-binding protein, mitochondrial OS=Homo sapiens GN=C1QBP PE=1 SV=1	43	10	124.8	94.1	36.2	15.9	8.7	9.8	9.1
Q07065	Cytoskeleton-associated protein 4 OS=Homo sapiens GN=CKAP4 PE=1 SV=2	67	44	95.6	132.4	186.8	233.9	181.1	79.3	38.0
Q07666	KH domain-containing, RNA-binding, signal transduction-associated protein 1 OS=Homo sapiens GN=KHDRBS1 PE=1 SV=1	46	23	46.3	39.4	71.1	94.0	189.9	251.9	253.9
Q07864	DNA polymerase epsilon catalytic subunit A OS=Homo sapiens GN=POLE PE=1 SV=5	6	11	98.2	177.4	157.5	172.4	177.4	113.2	103.9
Q07866	Kinesin light chain 1 OS=Homo sapiens GN=KLC1 PE=1 SV=2	54	42	95.9	109.0	137.3	133.5	114.8	138.3	137.7
Q07954	Prolow-density lipoprotein receptor-related protein 1 OS=Homo sapiens GN=LRP1 PE=1 SV=2	14	51	57.0	107.7	151.0	194.1	167.5	152.5	126.5
Q07955	Serine/arginine-rich splicing factor 1 OS=Homo sapiens GN=SRSF1 PE=1 SV=2	70	30	26.3	29.8	37.4	44.4	57.3	83.3	79.6
Q07960	Rho GTPase-activating protein 1 OS=Homo sapiens GN=ARHGAP1 PE=1 SV=1	48	19	119.1	133.0	145.1	120.8	100.0	114.6	95.1
Q08117	Amino-terminal enhancer of split OS=Homo sapiens GN=AES PE=1 SV=4	39	6	95.2	107.4	104.7	99.2	94.1	123.4	88.3
Q08170	Serine/arginine-rich splicing factor 4 OS=Homo sapiens GN=SRSF4 PE=1 SV=2	41	36	48.0	65.4	79.1	100.1	228.3	229.3	218.2
Q08211	ATP-dependent RNA helicase A OS=Homo sapiens GN=DHX9 PE=1 SV=4	65	98	49.8	58.6	76.7	104.2	192.0	232.6	256.6
Q08257	Quinone oxidoreductase OS=Homo sapiens GN=CRYZ PE=1 SV=1	69	26	165.2	122.0	59.5	33.0	24.9	26.5	20.0
Q08357	Sodium-dependent phosphate transporter 2 OS=Homo sapiens GN=SLC20A2 PE=1 SV=1	16	7	57.1	127.8	173.0	200.9	107.4	53.3	29.8
Q08378	Golgin subfamily A member 3 OS=Homo sapiens GN=GOLGA3 PE=1 SV=2	47	65	105.2	123.6	138.8	123.9	108.3	137.6	162.8
Q08379	Golgin subfamily A member 2 OS=Homo sapiens GN=GOLGA2 PE=1 SV=3	55	50	83.5	156.4	149.5	150.3	148.3	101.5	67.3
Q08380	Galectin-3-binding protein OS=Homo sapiens GN=LGALS3BP PE=1 SV=1	34	17	50.2	111.6	165.7	264.9	192.8	74.4	37.3
Q08431	Lactadherin OS=Homo sapiens GN=MFGE8 PE=1 SV=2	68	21	74.7	136.4	200.1	212.2	146.1	78.6	43.3
Q08722	Leukocyte surface antigen CD47 OS=Homo sapiens GN=CD47 PE=1 SV=1	18	13	54.5	124.7	153.8	246.0	159.9	90.6	55.4
Q08752	Peptidyl-prolyl cis-trans isomerase D OS=Homo sapiens GN=PPID PE=1 SV=3	72	28	107.0	126.1	138.7	122.7	115.8	133.6	116.7
Q08881	Tyrosine-protein kinase ITK/TSK OS=Homo sapiens GN=ITK PE=1 SV=1	59	40	77.5	136.2	171.7	217.0	144.6	97.7	85.6
Q08945	FACT complex subunit SSRP1 OS=Homo sapiens GN=SSRP1 PE=1 SV=1	45	38	129.7	103.9	153.0	109.4	114.0	112.8	104.1
Q08AF3	Schlafen family member 5 OS=Homo sapiens GN=SLFN5 PE=1 SV=1	37	33	85.8	99.8	108.2	110.4	123.7	144.0	138.1
Q08AM6	Protein VAC14 homolog OS=Homo sapiens GN=VAC14 PE=1 SV=1	37	27	82.3	116.1	144.6	175.4	134.8	130.0	142.1
Q08J23	tRNA (cytosine(34)-C(5))-methyltransferase OS=Homo sapiens GN=NSUN2 PE=1 SV=2	79	68	104.3	99.6	109.2	94.5	107.7	146.4	215.8
Q09161	Nuclear cap-binding protein subunit 1 OS=Homo sapiens GN=NCBP1 PE=1 SV=1	43	36	56.3	62.5	81.7	97.1	150.9	235.0	297.8
Q09328	Alpha-1,6-mannosylglycoprotein 6-beta-N-acetylglucosaminyltransferase A OS=Homo sapiens GN=MGAT5 PE=2 SV=1	25	17	65.8	138.5	163.8	195.7	135.9	115.0	88.2
Q09472	Histone acetyltransferase p300 OS=Homo sapiens GN=EP300 PE=1 SV=2	19	32	66.9	73.8	86.6	95.4	134.5	203.6	275.1
Q09666	Neuroblast differentiation-associated protein AHNAK OS=Homo sapiens GN=AHNAK PE=1 SV=2	31	74	119.5	138.9	128.4	128.4	95.4	95.6	91.6
Q0VDF9	Heat shock 70 kDa protein 14 OS=Homo sapiens GN=HSPA14 PE=1 SV=1	60	26	81.0	90.0	107.0	112.5	153.9	177.5	167.6
Q10469	Alpha-1,6-mannosyl-glycoprotein 2-beta-N-acetylglucosaminyltransferase OS=Homo sapiens GN=MGAT2 PE=1 SV=1	36	16	67.2	127.8	152.9	172.4	122.9	101.8	95.0
Q10471	Polypeptide N-acetylgalactosaminyltransferase 2 OS=Homo sapiens GN=GALNT2 PE=1 SV=1	65	47	70.7	119.6	163.8	169.4	122.1	94.3	83.2
Q10472	Polypeptide N-acetylgalactosaminyltransferase 1 OS=Homo sapiens GN=GALNT1 PE=1 SV=1	40	23	67.4	135.1	156.8	164.5	106.9	93.7	87.3
Q10570	Cleavage and polyadenylation specificity factor subunit 1 OS=Homo sapiens GN=CPSF1 PE=1 SV=2	39	58	71.4	75.4	92.7	111.5	177.1	224.5	247.5
Q10589	Bone marrow stromal antigen 2 OS=Homo sapiens GN=BST2 PE=1 SV=1	25	7	59.0	114.0	140.2	210.3	177.2	161.1	138.2
Q10713	Mitochondrial-processing peptidase subunit alpha OS=Homo sapiens GN=PMPCA PE=1 SV=2	48	27	146.5	93.5	39.6	15.3	7.3	7.0	6.1
Q12765	Secernin-1 OS=Homo sapiens GN=SCRN1 PE=1 SV=2	36	16	122.9	131.6	154.6	132.8	110.1	140.7	104.2
Q12768	WASH complex subunit strumpellin OS=Homo sapiens GN=KIAA0196 PE=1 SV=1	33	33	98.2	156.2	185.9	180.4	118.8	88.0	91.0
Q12769	Nuclear pore complex protein Nup160 OS=Homo sapiens GN=NUP160 PE=1 SV=3	25	29	107.6	135.7	150.0	160.8	114.9	86.4	75.8
Q12770	Sterol regulatory element-binding protein cleavage-activating protein OS=Homo sapiens GN=SCAP PE=1 SV=4	18	15	74.9	120.3	153.1	209.6	167.2	101.6	56.1
Q12772	Sterol regulatory element-binding protein 2 OS=Homo sapiens GN=SREBF2 PE=1 SV=2	11	10	82.5	123.2	142.8	194.6	153.6	107.8	70.5
Q12788	Transducin beta-like protein 3 OS=Homo sapiens GN=TBL3 PE=1 SV=2	63	39	61.8	66.6	78.4	98.1	159.8	239.2	296.1
Q12789	General transcription factor 3C polypeptide 1 OS=Homo sapiens GN=GTF3C1 PE=1 SV=4	25	44	88.7	95.3	88.3	95.3	116.5	168.2	235.3
Q12797	Aspartyl/asparaginyl beta-hydroxylase OS=Homo sapiens GN=ASPH PE=1 SV=3	32	26	72.1	114.6	139.9	195.4	185.9	64.0	28.2
Q12800	Alpha-globin transcription factor CP2 OS=Homo sapiens GN=TFCP2 PE=1 SV=2	23	9	151.8	149.5	155.2	131.3	112.9	95.1	81.2
Q12802	A-kinase anchor protein 13 OS=Homo sapiens GN=AKAP13 PE=1 SV=2	13	21	64.9	75.6	84.9	96.6	132.8	214.5	253.7
Q12805	EGF-containing fibulin-like extracellular matrix protein 1 OS=Homo sapiens GN=EFEMP1 PE=1 SV=2	26	9	70.4	118.7	158.5	200.4	174.3	145.7	132.1
Q12815	Tastin OS=Homo sapiens GN=TROAP PE=1 SV=3	32	15	80.1	108.4	109.9	126.3	131.9	185.8	257.6
Q12824	SWI/SNF-related matrix-associated actin-dependent regulator of chromatin subfamily B member 1 OS=Homo sapiens GN=SMARCB1 PE=1 SV=2	47	12	118.5	108.5	119.4	120.0	142.9	170.7	219.9
Q12834	Cell division cycle protein 20 homolog OS=Homo sapiens GN=CDC20 PE=1 SV=2	44	17	76.9	94.4	105.5	122.9	161.1	235.7	203.5
Q12846	Syntaxin-4 OS=Homo sapiens GN=STX4 PE=1 SV=2	60	18	75.9	141.2	200.5	219.8	138.9	59.7	37.3
Q12849	G-rich sequence factor 1 OS=Homo sapiens GN=GRSF1 PE=1 SV=3	72	27	205.5	137.7	54.8	26.0	15.5	15.5	15.3
Q12851	Mitogen-activated protein kinase kinase kinase kinase 2 OS=Homo sapiens GN=MAP4K2 PE=1 SV=2	21	15	69.7	89.3	104.9	117.1	90.9	121.8	131.3
Q12872	Splicing factor, suppressor of white-apricot homolog OS=Homo sapiens GN=SFSWAP PE=1 SV=3	33	28	53.8	59.3	79.5	95.7	154.4	239.5	246.7
Q12873	Chromodomain-helicase-DNA-binding protein 3 OS=Homo sapiens GN=CHD3 PE=1 SV=3	16	27	94.7	116.8	106.8	128.2	135.1	172.6	245.9
Q12874	Splicing factor 3A subunit 3 OS=Homo sapiens GN=SF3A3 PE=1 SV=1	51	29	77.0	75.0	105.2	102.5	144.5	204.4	268.5
Q12882	Dihydropyrimidine dehydrogenase [NADP(+)] OS=Homo sapiens GN=DPYD PE=1 SV=2	41	37	100.9	110.6	132.6	112.1	101.4	124.5	124.1
Q12893	Transmembrane protein 115 OS=Homo sapiens GN=TMEM115 PE=1 SV=1	22	4	39.2	70.7	77.4	100.5	72.2	49.3	41.3
Q12899	Tripartite motif-containing protein 26 OS=Homo sapiens GN=TRIM26 PE=1 SV=1	39	17	94.9	125.9	140.6	133.6	151.0	126.4	135.5
Q12904	Aminoacyl tRNA synthase complex-interacting multifunctional protein 1 OS=Homo sapiens GN=AIMP1 PE=1 SV=2	84	29	60.9	70.9	86.0	104.0	130.6	196.2	294.3
Q12905	Interleukin enhancer-binding factor 2 OS=Homo sapiens GN=ILF2 PE=1 SV=2	77	29	40.4	44.2	63.6	92.4	162.7	249.8	293.4
Q12906	Interleukin enhancer-binding factor 3 OS=Homo sapiens GN=ILF3 PE=1 SV=3	72	66	44.8	52.1	65.9	94.7	157.2	258.6	307.4
Q12907	Vesicular integral-membrane protein VIP36 OS=Homo sapiens GN=LMAN2 PE=1 SV=1	63	24	78.9	105.5	168.0	178.7	142.8	89.2	52.0
Q12912	Lymphoid-restricted membrane protein OS=Homo sapiens GN=LRMP PE=1 SV=3	34	16	94.0	139.0	207.8	232.3	189.2	86.9	50.7
Q12931	Heat shock protein 75 kDa, mitochondrial OS=Homo sapiens GN=TRAP1 PE=1 SV=3	63	45	191.2	134.1	52.0	21.9	11.8	11.0	10.8
Q12933	TNF receptor-associated factor 2 OS=Homo sapiens GN=TRAF2 PE=1 SV=2	21	10	122.8	169.1	202.1	148.7	100.3	149.6	107.4
Q12959	Disks large homolog 1 OS=Homo sapiens GN=DLG1 PE=1 SV=2	49	36	66.9	155.4	196.0	231.7	106.4	53.8	28.0
Q12962	Transcription initiation factor TFIID subunit 10 OS=Homo sapiens GN=TAF10 PE=1 SV=1	31	5	95.6	101.3	131.0	125.5	138.8	206.0	201.8
Q12972	Nuclear inhibitor of protein phosphatase 1 OS=Homo sapiens GN=PPP1R8 PE=1 SV=2	52	17	95.4	97.7	140.5	123.9	130.8	187.3	169.4
Q12974	Protein tyrosine phosphatase type IVA 2 OS=Homo sapiens GN=PTP4A2 PE=1 SV=1	47	9	71.8	125.7	161.7	197.2	126.6	69.1	44.6
Q12979	Active breakpoint cluster region-related protein OS=Homo sapiens GN=ABR PE=2 SV=2	32	28	116.8	133.4	152.8	146.0	111.1	119.7	119.5
Q12981	Vesicle transport protein SEC20 OS=Homo sapiens GN=BNIP1 PE=1 SV=3	67	18	63.9	98.3	133.0	181.3	165.3	82.2	50.6
Q12986	Transcriptional repressor NF-X1 OS=Homo sapiens GN=NFX1 PE=1 SV=2	48	41	52.9	67.0	78.4	105.3	159.3	242.9	277.4
Q12996	Cleavage stimulation factor subunit 3 OS=Homo sapiens GN=CSTF3 PE=1 SV=1	44	29	68.6	72.9	94.5	122.7	162.0	220.9	199.7
Q13011	Delta(3,5)-Delta(2,4)-dienoyl-CoA isomerase, mitochondrial OS=Homo sapiens GN=ECH1 PE=1 SV=2	74	22	148.9	106.9	59.5	40.2	25.7	11.7	7.8
Q13015	Protein AF1q OS=Homo sapiens GN=MLLT11 PE=1 SV=1	91	4	261.6	196.4	137.9	113.2	75.9	99.9	115.1
Q13033	Striatin-3 OS=Homo sapiens GN=STRN3 PE=1 SV=3	43	29	79.0	123.3	160.6	209.7	171.9	105.3	64.6
Q13043	Serine/threonine-protein kinase 4 OS=Homo sapiens GN=STK4 PE=1 SV=2	54	25	106.0	109.5	138.5	109.0	86.1	86.9	72.5
Q13045	Protein flightless-1 homolog OS=Homo sapiens GN=FLII PE=1 SV=2	47	50	104.8	113.6	137.9	121.4	111.6	144.8	194.3
Q13049	E3 ubiquitin-protein ligase TRIM32 OS=Homo sapiens GN=TRIM32 PE=1 SV=2	38	22	97.1	119.0	141.6	143.4	129.9	120.2	117.6
Q13057	Bifunctional coenzyme A synthase OS=Homo sapiens GN=COASY PE=1 SV=4	46	17	211.0	165.8	116.6	73.3	58.4	67.2	57.7
Q13064	Probable E3 ubiquitin-protein ligase makorin-3 OS=Homo sapiens GN=MKRN3 PE=1 SV=1	31	12	59.7	71.1	84.5	108.1	164.8	243.6	268.0
Q13084	39S ribosomal protein L28, mitochondrial OS=Homo sapiens GN=MRPL28 PE=1 SV=4	64	15	233.3	171.4	60.3	23.1	9.8	9.7	9.6
Q13085	Acetyl-CoA carboxylase 1 OS=Homo sapiens GN=ACACA PE=1 SV=2	20	33	32.6	37.9	41.4	36.0	30.7	36.3	36.8
Q13094	Lymphocyte cytosolic protein 2 OS=Homo sapiens GN=LCP2 PE=1 SV=1	51	27	116.0	123.0	143.1	127.4	116.1	133.3	132.5
Q13098	COP9 signalosome complex subunit 1 OS=Homo sapiens GN=GPS1 PE=1 SV=4	45	27	35.7	36.8	41.0	35.4	33.0	41.2	49.0
Q13107	Ubiquitin carboxyl-terminal hydrolase 4 OS=Homo sapiens GN=USP4 PE=1 SV=3	24	20	121.2	115.8	154.0	110.3	109.5	112.9	101.0
Q13111	Chromatin assembly factor 1 subunit A OS=Homo sapiens GN=CHAF1A PE=1 SV=2	32	19	95.2	99.4	96.6	105.3	139.0	204.0	260.6
Q13112	Chromatin assembly factor 1 subunit B OS=Homo sapiens GN=CHAF1B PE=1 SV=1	37	17	80.1	80.7	97.1	95.9	135.0	187.3	243.8
Q13123	Protein Red OS=Homo sapiens GN=IK PE=1 SV=3	60	37	58.6	66.7	85.0	100.3	149.3	245.3	240.6
Q13131	5'-AMP-activated protein kinase catalytic subunit alpha-1 OS=Homo sapiens GN=PRKAA1 PE=1 SV=4	40	22	100.7	113.9	145.5	134.8	101.2	85.4	63.2
Q13136	Liprin-alpha-1 OS=Homo sapiens GN=PPFIA1 PE=1 SV=1	48	60	73.3	112.9	133.2	143.7	133.2	118.6	147.2
Q13137	Calcium-binding and coiled-coil domain-containing protein 2 OS=Homo sapiens GN=CALCOCO2 PE=1 SV=1	56	22	97.8	112.3	130.3	147.5	114.9	111.9	84.0
Q13144	Translation initiation factor eIF-2B subunit epsilon OS=Homo sapiens GN=EIF2B5 PE=1 SV=3	29	16	82.3	93.5	101.8	100.3	118.9	177.8	160.2
Q13148	TAR DNA-binding protein 43 OS=Homo sapiens GN=TARDBP PE=1 SV=1	63	20	92.6	100.4	142.7	138.7	154.1	156.4	117.1
Q13151	Heterogeneous nuclear ribonucleoprotein A0 OS=Homo sapiens GN=HNRNPA0 PE=1 SV=1	63	25	62.0	62.2	91.4	101.1	317.5	164.7	126.9
Q13153	Serine/threonine-protein kinase PAK 1 OS=Homo sapiens GN=PAK1 PE=1 SV=2	46	24	110.2	119.4	150.3	125.5	105.0	129.2	112.4
Q13155	Aminoacyl tRNA synthase complex-interacting multifunctional protein 2 OS=Homo sapiens GN=AIMP2 PE=1 SV=2	62	18	60.1	92.5	107.6	131.0	177.4	133.3	162.6
Q13162	Peroxiredoxin-4 OS=Homo sapiens GN=PRDX4 PE=1 SV=1	69	19	83.3	134.3	172.5	252.2	198.1	84.1	30.5
Q13177	Serine/threonine-protein kinase PAK 2 OS=Homo sapiens GN=PAK2 PE=1 SV=3	67	38	73.6	84.1	104.7	99.7	77.0	80.4	70.0
Q13185	Chromobox protein homolog 3 OS=Homo sapiens GN=CBX3 PE=1 SV=4	61	13	106.0	115.1	134.1	123.2	111.9	161.7	152.9
Q13188	Serine/threonine-protein kinase 3 OS=Homo sapiens GN=STK3 PE=1 SV=2	54	24	112.8	128.1	156.2	152.7	124.6	122.7	108.2
Q13190	Syntaxin-5 OS=Homo sapiens GN=STX5 PE=1 SV=2	42	13	91.8	123.6	177.9	194.4	186.3	119.5	106.4
Q13200	26S proteasome non-ATPase regulatory subunit 2 OS=Homo sapiens GN=PSMD2 PE=1 SV=3	62	56	111.1	116.4	140.5	114.4	106.1	136.1	161.5
Q13206	Probable ATP-dependent RNA helicase DDX10 OS=Homo sapiens GN=DDX10 PE=1 SV=2	31	25	75.6	84.3	93.8	100.4	122.0	182.1	268.6
Q13217	DnaJ homolog subfamily C member 3 OS=Homo sapiens GN=DNAJC3 PE=1 SV=1	71	37	24.8	39.1	52.9	73.5	61.3	25.2	11.9
Q13242	Serine/arginine-rich splicing factor 9 OS=Homo sapiens GN=SRSF9 PE=1 SV=1	69	26	50.1	59.3	72.5	96.5	147.7	241.6	254.3
Q13243	Serine/arginine-rich splicing factor 5 OS=Homo sapiens GN=SRSF5 PE=1 SV=1	48	15	54.8	68.4	74.0	92.7	221.3	213.7	240.1
Q13247	Serine/arginine-rich splicing factor 6 OS=Homo sapiens GN=SRSF6 PE=1 SV=2	48	25	48.7	56.3	72.4	91.7	134.9	241.7	320.6
Q13257	Mitotic spindle assembly checkpoint protein MAD2A OS=Homo sapiens GN=MAD2L1 PE=1 SV=1	27	8	129.3	135.2	164.7	144.6	117.4	151.9	157.0
Q13263	Transcription intermediary factor 1-beta OS=Homo sapiens GN=TRIM28 PE=1 SV=5	66	51	82.3	134.0	113.0	140.5	171.2	113.8	104.3
Q13277	Syntaxin-3 OS=Homo sapiens GN=STX3 PE=1 SV=3	38	12	63.7	133.9	187.9	221.4	145.5	75.0	46.6
Q13283	Ras GTPase-activating protein-binding protein 1 OS=Homo sapiens GN=G3BP1 PE=1 SV=1	61	30	55.7	60.5	81.4	124.1	196.5	273.3	195.0
Q13287	N-myc-interactor OS=Homo sapiens GN=NMI PE=1 SV=2	56	14	92.9	135.0	163.3	185.7	138.5	117.6	85.3
Q13303	Voltage-gated potassium channel subunit beta-2 OS=Homo sapiens GN=KCNAB2 PE=1 SV=2	77	33	76.5	93.0	106.3	126.3	127.2	165.5	204.6
Q13308	Inactive tyrosine-protein kinase 7 OS=Homo sapiens GN=PTK7 PE=1 SV=2	51	51	72.1	149.7	199.2	233.6	147.5	71.8	45.8
Q13309	S-phase kinase-associated protein 2 OS=Homo sapiens GN=SKP2 PE=1 SV=2	24	9	116.5	106.1	131.7	114.6	107.1	113.3	113.2
Q13310	Polyadenylate-binding protein 4 OS=Homo sapiens GN=PABPC4 PE=1 SV=1	71	61	60.1	68.2	80.7	109.5	154.2	237.8	248.3
Q13330	Metastasis-associated protein MTA1 OS=Homo sapiens GN=MTA1 PE=1 SV=2	39	28	91.4	87.9	104.7	94.9	122.6	148.0	214.5
Q13332	Receptor-type tyrosine-protein phosphatase S OS=Homo sapiens GN=PTPRS PE=1 SV=3	36	47	73.7	136.0	188.2	230.8	148.5	89.4	59.9
Q13347	Eukaryotic translation initiation factor 3 subunit I OS=Homo sapiens GN=EIF3I PE=1 SV=1	94	27	91.4	103.0	125.3	122.0	131.4	161.4	130.9
Q13356	Peptidyl-prolyl cis-trans isomerase-like 2 OS=Homo sapiens GN=PPIL2 PE=1 SV=1	44	19	70.5	86.4	97.8	102.9	175.2	208.3	258.9
Q13363	C-terminal-binding protein 1 OS=Homo sapiens GN=CTBP1 PE=1 SV=2	49	18	123.0	111.6	147.0	105.9	102.2	96.2	78.6
Q13370	cGMP-inhibited 3',5'-cyclic phosphodiesterase B OS=Homo sapiens GN=PDE3B PE=1 SV=2	35	30	68.3	127.0	157.2	231.1	180.6	121.9	76.7
Q13371	Phosducin-like protein OS=Homo sapiens GN=PDCL PE=1 SV=3	35	8	116.2	119.4	135.4	115.6	101.9	140.3	93.5
Q13395	Probable methyltransferase TARBP1 OS=Homo sapiens GN=TARBP1 PE=1 SV=1	13	14	118.3	146.4	154.4	140.5	124.8	150.2	165.5
Q13404	Ubiquitin-conjugating enzyme E2 variant 1 OS=Homo sapiens GN=UBE2V1 PE=1 SV=2	78	13	79.2	145.2	155.2	134.4	205.5	88.1	66.9
Q13405	39S ribosomal protein L49, mitochondrial OS=Homo sapiens GN=MRPL49 PE=1 SV=1	52	11	192.7	139.0	51.3	18.6	8.5	6.7	7.4
Q13409	Cytoplasmic dynein 1 intermediate chain 2 OS=Homo sapiens GN=DYNC1I2 PE=1 SV=3	44	22	116.6	143.9	143.9	141.2	113.2	118.3	148.5
Q13418	Integrin-linked protein kinase OS=Homo sapiens GN=ILK PE=1 SV=2	48	23	81.9	117.3	141.7	166.7	130.2	105.9	80.7
Q13422	DNA-binding protein Ikaros OS=Homo sapiens GN=IKZF1 PE=1 SV=1	24	10	80.8	109.4	107.7	131.4	134.2	142.4	118.1
Q13423	NAD(P) transhydrogenase, mitochondrial OS=Homo sapiens GN=NNT PE=1 SV=3	47	63	184.1	139.0	56.2	23.8	21.9	9.1	9.4
Q13425	Beta-2-syntrophin OS=Homo sapiens GN=SNTB2 PE=1 SV=1	54	27	14.1	28.4	38.7	45.5	25.7	12.1	8.1
Q13426	DNA repair protein XRCC4 OS=Homo sapiens GN=XRCC4 PE=1 SV=2	49	18	77.3	88.2	109.5	107.6	132.3	149.4	147.7
Q13427	Peptidyl-prolyl cis-trans isomerase G OS=Homo sapiens GN=PPIG PE=1 SV=2	21	17	35.0	65.6	73.8	100.5	296.9	173.8	195.3
Q13428	Treacle protein OS=Homo sapiens GN=TCOF1 PE=1 SV=3	40	55	66.8	87.7	94.0	120.5	202.4	186.3	153.6
Q13433	Zinc transporter ZIP6 OS=Homo sapiens GN=SLC39A6 PE=1 SV=3	13	8	55.5	108.7	139.6	150.2	97.0	70.8	45.3
Q13435	Splicing factor 3B subunit 2 OS=Homo sapiens GN=SF3B2 PE=1 SV=2	61	64	67.0	68.3	93.4	97.1	146.3	219.1	278.3
Q13438	Protein OS-9 OS=Homo sapiens GN=OS9 PE=1 SV=1	49	23	71.1	118.9	155.5	214.6	221.6	87.1	40.9
Q13439	Golgin subfamily A member 4 OS=Homo sapiens GN=GOLGA4 PE=1 SV=1	28	53	92.2	112.1	125.4	104.8	96.7	108.1	92.7
Q13442	28 kDa heat- and acid-stable phosphoprotein OS=Homo sapiens GN=PDAP1 PE=1 SV=1	66	24	51.8	67.3	72.5	71.8	299.9	167.7	269.0
Q13443	Disintegrin and metalloproteinase domain-containing protein 9 OS=Homo sapiens GN=ADAM9 PE=1 SV=1	32	19	56.4	124.4	164.3	230.6	175.2	142.4	106.6
Q13445	Transmembrane emp24 domain-containing protein 1 OS=Homo sapiens GN=TMED1 PE=1 SV=1	22	6	89.2	122.8	164.5	253.3	189.0	117.6	63.8
Q13449	Limbic system-associated membrane protein OS=Homo sapiens GN=LSAMP PE=1 SV=2	43	13	63.4	125.5	177.7	212.7	145.3	85.8	54.1
Q13451	Peptidyl-prolyl cis-trans isomerase FKBP5 OS=Homo sapiens GN=FKBP5 PE=1 SV=2	70	33	112.8	122.8	149.2	123.8	108.2	133.5	114.9
Q13454	Tumor suppressor candidate 3 OS=Homo sapiens GN=TUSC3 PE=1 SV=1	19	7	76.7	134.0	186.7	264.4	203.1	100.3	34.8
Q13459	Unconventional myosin-IXb OS=Homo sapiens GN=MYO9B PE=1 SV=3	22	37	63.6	73.9	80.5	80.5	96.6	163.3	305.2
Q13464	Rho-associated protein kinase 1 OS=Homo sapiens GN=ROCK1 PE=1 SV=1	45	62	114.2	134.2	158.6	144.7	112.7	140.4	132.6
Q13472	DNA topoisomerase 3-alpha OS=Homo sapiens GN=TOP3A PE=1 SV=1	19	20	134.4	104.2	71.9	59.0	59.0	68.4	76.9
Q13485	Mothers against decapentaplegic homolog 4 OS=Homo sapiens GN=SMAD4 PE=1 SV=1	18	13	127.9	137.5	156.3	130.1	125.3	156.3	166.6
Q13492	Phosphatidylinositol-binding clathrin assembly protein OS=Homo sapiens GN=PICALM PE=1 SV=2	45	27	88.5	141.4	183.1	177.1	95.8	74.4	58.6
Q13496	Myotubularin OS=Homo sapiens GN=MTM1 PE=1 SV=2	37	17	104.5	131.3	174.6	172.2	155.7	138.1	123.5
Q13501	Sequestosome-1 OS=Homo sapiens GN=SQSTM1 PE=1 SV=1	36	10	106.7	128.3	139.6	127.1	100.9	110.3	121.7
Q13505	Metaxin-1 OS=Homo sapiens GN=MTX1 PE=1 SV=2	38	19	194.8	141.5	61.3	28.7	12.1	8.9	7.7
Q13510	Acid ceramidase OS=Homo sapiens GN=ASAH1 PE=1 SV=5	47	21	57.8	113.4	180.2	272.6	180.9	73.7	40.8
Q13523	Serine/threonine-protein kinase PRP4 homolog OS=Homo sapiens GN=PRPF4B PE=1 SV=3	32	42	46.4	50.9	70.9	91.0	226.9	243.7	270.2
Q13526	Peptidyl-prolyl cis-trans isomerase NIMA-interacting 1 OS=Homo sapiens GN=PIN1 PE=1 SV=1	71	10	80.6	119.1	129.0	145.4	128.5	127.1	97.4
Q13530	Serine incorporator 3 OS=Homo sapiens GN=SERINC3 PE=1 SV=2	5	2	54.5	117.1	114.2	149.9	134.9	180.1	249.3
Q13541	Eukaryotic translation initiation factor 4E-binding protein 1 OS=Homo sapiens GN=EIF4EBP1 PE=1 SV=3	68	6	39.9	44.1	51.6	47.2	35.9	56.5	48.2
Q13542	Eukaryotic translation initiation factor 4E-binding protein 2 OS=Homo sapiens GN=EIF4EBP2 PE=1 SV=1	38	3	84.2	104.5	151.9	127.9	132.9	221.9	176.8
Q13547	Histone deacetylase 1 OS=Homo sapiens GN=HDAC1 PE=1 SV=1	54	25	99.7	96.3	114.3	106.7	123.2	146.8	173.5
Q13555	Calcium/calmodulin-dependent protein kinase type II subunit gamma OS=Homo sapiens GN=CAMK2G PE=1 SV=3	43	20	74.7	83.0	95.0	108.7	218.5	205.4	158.8
Q13557	Calcium/calmodulin-dependent protein kinase type II subunit delta OS=Homo sapiens GN=CAMK2D PE=1 SV=3	42	19	81.1	92.3	104.8	119.6	168.4	222.4	160.4
Q13561	Dynactin subunit 2 OS=Homo sapiens GN=DCTN2 PE=1 SV=4	71	36	106.6	126.4	139.6	129.6	121.2	114.9	113.2
Q13564	NEDD8-activating enzyme E1 regulatory subunit OS=Homo sapiens GN=NAE1 PE=1 SV=1	55	26	100.7	115.5	140.9	107.9	93.0	99.8	58.3
Q13573	SNW domain-containing protein 1 OS=Homo sapiens GN=SNW1 PE=1 SV=1	62	39	68.4	69.7	93.3	101.8	147.1	221.9	277.9
Q13574	Diacylglycerol kinase zeta OS=Homo sapiens GN=DGKZ PE=1 SV=3	23	18	92.2	100.4	114.0	114.7	114.8	150.4	162.8
Q13576	Ras GTPase-activating-like protein IQGAP2 OS=Homo sapiens GN=IQGAP2 PE=1 SV=4	65	124	70.2	112.4	130.4	135.8	79.7	60.4	62.3
Q13586	Stromal interaction molecule 1 OS=Homo sapiens GN=STIM1 PE=1 SV=3	55	42	68.0	111.6	157.3	218.5	165.6	83.1	36.8
Q13588	GRB2-related adapter protein OS=Homo sapiens GN=GRAP PE=1 SV=1	37	7	108.2	110.3	171.6	132.6	124.4	92.5	72.0
Q13595	Transformer-2 protein homolog alpha OS=Homo sapiens GN=TRA2A PE=1 SV=1	54	20	52.9	60.0	80.9	108.0	164.1	257.0	277.2
Q13596	Sorting nexin-1 OS=Homo sapiens GN=SNX1 PE=1 SV=3	48	24	113.8	122.8	149.7	135.0	110.7	122.4	120.2
Q13601	KRR1 small subunit processome component homolog OS=Homo sapiens GN=KRR1 PE=1 SV=4	49	22	52.9	52.3	68.9	81.8	158.8	231.4	288.3
Q13608	Peroxisome assembly factor 2 OS=Homo sapiens GN=PEX6 PE=1 SV=2	39	25	96.6	140.2	190.5	227.2	144.3	72.8	51.2
Q13610	Periodic tryptophan protein 1 homolog OS=Homo sapiens GN=PWP1 PE=1 SV=1	40	17	92.6	114.8	144.4	141.3	145.0	182.0	179.9
Q13613	Myotubularin-related protein 1 OS=Homo sapiens GN=MTMR1 PE=1 SV=4	31	16	87.9	119.2	126.2	132.1	129.6	150.1	188.6
Q13615	Myotubularin-related protein 3 OS=Homo sapiens GN=MTMR3 PE=1 SV=3	8	6	179.1	203.9	155.8	113.3	103.9	127.2	116.8
Q13616	Cullin-1 OS=Homo sapiens GN=CUL1 PE=1 SV=2	46	35	91.3	90.5	111.2	109.7	132.1	180.3	262.5
Q13617	Cullin-2 OS=Homo sapiens GN=CUL2 PE=1 SV=2	44	33	92.9	94.3	112.6	107.6	110.1	154.7	223.8
Q13618	Cullin-3 OS=Homo sapiens GN=CUL3 PE=1 SV=2	54	43	84.9	96.1	120.0	122.3	125.0	149.6	179.4
Q13619	Cullin-4A OS=Homo sapiens GN=CUL4A PE=1 SV=3	49	34	112.8	108.7	132.5	107.3	111.1	134.0	170.5
Q13620	Cullin-4B OS=Homo sapiens GN=CUL4B PE=1 SV=4	39	33	121.9	129.3	169.0	139.1	126.1	156.6	157.9
[truncated: 2,766 more rows]
