# Supplementary material for: Comparative Analysis of T-Cell Spatial Proteomics and the Influence of HIV Expression
Source: Mol Cell Proteomics. 2022 Jan 8;21(3):100194. doi: 10.1016/j.mcpro.2022.100194 (PMC8956815; doi:10.1016/j.mcpro.2022.100194)
Supplement: WT1_IndB [file mmc15.csv]

UniProt Accession	Description	Coverage [%]	# Peptides	3K	5.4K	12.2K	24K	78.4K	110K	195.5K
A0AVT1	Ubiquitin-like modifier-activating enzyme 6 OS=Homo sapiens GN=UBA6 PE=1 SV=1	51	51	72.9	73.4	81.4	77.5	59.4	64.9	146.9
A0FGR8	Extended synaptotagmin-2 OS=Homo sapiens GN=ESYT2 PE=1 SV=1	59	62	68.7	102.5	158.8	170.4	172.5	70.1	23.3
A0JLT2	Mediator of RNA polymerase II transcription subunit 19 OS=Homo sapiens GN=MED19 PE=1 SV=2	35	4	70.7	61.9	80.9	108.8	206.2	252.2	99.1
A0PJZ3	Glucoside xylosyltransferase 2 OS=Homo sapiens GN=GXYLT2 PE=2 SV=2	22	9	31.3	56.9	86.1	86.7	69.7	60.9	25.0
A1L020	RNA-binding protein MEX3A OS=Homo sapiens GN=MEX3A PE=1 SV=1	43	13	63.7	73.5	94.5	118.2	188.5	248.1	130.8
A1L0T0	Acetolactate synthase-like protein OS=Homo sapiens GN=ILVBL PE=1 SV=2	56	26	63.5	93.4	139.4	166.5	191.8	84.4	20.9
A1X283	SH3 and PX domain-containing protein 2B OS=Homo sapiens GN=SH3PXD2B PE=1 SV=3	17	12	112.1	100.7	109.6	115.2	146.7	152.0	131.5
A2RRP1	Neuroblastoma-amplified sequence OS=Homo sapiens GN=NBAS PE=1 SV=2	46	99	66.4	94.4	132.5	164.8	193.6	83.2	27.4
A2RU67	Uncharacterized protein KIAA1467 OS=Homo sapiens GN=KIAA1467 PE=1 SV=1	17	11	41.6	73.4	117.1	162.3	173.8	130.0	43.9
A2VDJ0	Transmembrane protein 131-like OS=Homo sapiens GN=KIAA0922 PE=1 SV=2	25	38	65.2	105.7	155.6	195.1	210.3	83.5	27.2
A3KMH1	von Willebrand factor A domain-containing protein 8 OS=Homo sapiens GN=VWA8 PE=1 SV=2	54	100	301.5	222.2	118.6	81.1	69.2	37.3	26.2
A3KN83	Protein strawberry notch homolog 1 OS=Homo sapiens GN=SBNO1 PE=1 SV=1	29	29	82.1	92.9	110.4	114.9	102.2	117.5	207.8
A4D1E9	GTP-binding protein 10 OS=Homo sapiens GN=GTPBP10 PE=1 SV=1	49	16	207.6	152.6	59.5	26.0	11.7	13.6	14.3
A4D1P6	WD repeat-containing protein 91 OS=Homo sapiens GN=WDR91 PE=1 SV=2	28	16	92.1	93.3	118.5	115.0	100.9	97.0	196.0
A4D1U4	Protein LCHN OS=Homo sapiens GN=LCHN PE=2 SV=1	26	8	79.5	127.7	174.3	184.1	179.2	115.3	85.7
A5PLN9	Trafficking protein particle complex subunit 13 OS=Homo sapiens GN=TRAPPC13 PE=1 SV=2	26	10	99.9	109.5	152.6	160.5	110.5	108.3	162.7
A5YKK6	CCR4-NOT transcription complex subunit 1 OS=Homo sapiens GN=CNOT1 PE=1 SV=2	48	116	47.5	59.4	82.1	112.6	174.7	162.3	72.6
A6NC98	Coiled-coil domain-containing protein 88B OS=Homo sapiens GN=CCDC88B PE=1 SV=1	12	13	19.5	53.9	60.4	51.5	19.0	46.3	58.2
A6NDG6	Phosphoglycolate phosphatase OS=Homo sapiens GN=PGP PE=1 SV=1	50	13	67.6	101.3	122.7	124.3	70.9	113.0	243.2
A6NED2	RCC1 domain-containing protein 1 OS=Homo sapiens GN=RCCD1 PE=1 SV=1	39	10	109.5	120.8	137.4	124.1	114.6	146.6	177.3
A6NHR9	Structural maintenance of chromosomes flexible hinge domain-containing protein 1 OS=Homo sapiens GN=SMCHD1 PE=1 SV=2	36	68	102.3	97.5	88.2	98.8	142.0	178.2	104.5
A6NIH7	Protein unc-119 homolog B OS=Homo sapiens GN=UNC119B PE=1 SV=1	38	6	104.6	111.4	132.2	120.0	109.6	119.9	191.6
A6NJ78	Probable methyltransferase-like protein 15 OS=Homo sapiens GN=METTL15 PE=1 SV=1	51	14	364.9	241.8	115.5	54.6	40.4	42.9	36.4
A6QL63	Ankyrin repeat and BTB/POZ domain-containing protein BTBD11 OS=Homo sapiens GN=BTBD11 PE=2 SV=3	23	21	97.1	146.8	172.6	175.9	131.7	71.4	99.0
A8MVW0	Protein FAM171A2 OS=Homo sapiens GN=FAM171A2 PE=1 SV=1	41	24	73.9	126.1	175.9	189.8	163.8	83.5	46.5
B0I1T2	Unconventional myosin-Ig OS=Homo sapiens GN=MYO1G PE=1 SV=2	70	83	61.1	114.9	163.0	186.1	126.7	46.5	17.9
C9JLW8	Mapk-regulated corepressor-interacting protein 1 OS=Homo sapiens GN=FAM195B PE=1 SV=1	70	8	69.1	75.3	99.0	120.0	191.1	229.3	121.5
O00115	Deoxyribonuclease-2-alpha OS=Homo sapiens GN=DNASE2 PE=1 SV=2	21	9	48.4	86.6	149.1	195.4	163.3	55.0	31.5
O00116	Alkyldihydroxyacetonephosphate synthase, peroxisomal OS=Homo sapiens GN=AGPS PE=1 SV=1	71	51	65.2	107.0	151.0	182.3	179.6	69.3	18.7
O00139	Kinesin-like protein KIF2A OS=Homo sapiens GN=KIF2A PE=1 SV=3	53	37	129.0	113.9	108.4	104.2	126.7	150.4	130.0
O00148	ATP-dependent RNA helicase DDX39A OS=Homo sapiens GN=DDX39A PE=1 SV=2	59	27	73.0	80.4	95.7	95.8	89.9	93.9	147.8
O00151	PDZ and LIM domain protein 1 OS=Homo sapiens GN=PDLIM1 PE=1 SV=4	79	24	49.2	49.2	63.7	55.9	42.7	42.7	91.6
O00154	Cytosolic acyl coenzyme A thioester hydrolase OS=Homo sapiens GN=ACOT7 PE=1 SV=3	48	20	50.5	60.1	66.9	67.9	43.4	56.7	140.0
O00159	Unconventional myosin-Ic OS=Homo sapiens GN=MYO1C PE=1 SV=4	30	28	66.0	110.2	156.0	173.5	146.7	51.7	26.9
O00161	Synaptosomal-associated protein 23 OS=Homo sapiens GN=SNAP23 PE=1 SV=1	90	28	26.6	48.2	66.1	79.4	68.1	33.3	16.5
O00165	HCLS1-associated protein X-1 OS=Homo sapiens GN=HAX1 PE=1 SV=2	60	13	406.2	280.7	117.3	50.0	30.0	23.8	15.9
O00170	AH receptor-interacting protein OS=Homo sapiens GN=AIP PE=1 SV=2	68	23	64.6	73.0	82.4	78.8	60.9	78.9	149.1
O00178	GTP-binding protein 1 OS=Homo sapiens GN=GTPBP1 PE=1 SV=3	65	36	69.7	80.2	87.0	93.7	131.7	202.0	171.3
O00182	Galectin-9 OS=Homo sapiens GN=LGALS9 PE=1 SV=2	35	14	75.8	128.4	182.0	180.1	132.0	44.9	27.9
O00186	Syntaxin-binding protein 3 OS=Homo sapiens GN=STXBP3 PE=1 SV=2	58	46	54.6	93.2	133.4	151.7	118.5	52.3	23.3
O00203	AP-3 complex subunit beta-1 OS=Homo sapiens GN=AP3B1 PE=1 SV=3	36	36	70.4	82.1	95.7	96.3	80.4	88.0	170.6
O00214	Galectin-8 OS=Homo sapiens GN=LGALS8 PE=1 SV=4	51	17	62.1	120.0	182.6	221.3	161.3	60.1	19.8
O00217	NADH dehydrogenase [ubiquinone] iron-sulfur protein 8, mitochondrial OS=Homo sapiens GN=NDUFS8 PE=1 SV=1	41	11	227.4	208.3	87.1	32.8	15.3	12.1	7.6
O00231	26S proteasome non-ATPase regulatory subunit 11 OS=Homo sapiens GN=PSMD11 PE=1 SV=3	73	37	70.0	70.1	79.0	75.7	59.3	71.5	178.3
O00232	26S proteasome non-ATPase regulatory subunit 12 OS=Homo sapiens GN=PSMD12 PE=1 SV=3	64	35	75.0	74.1	88.0	79.5	75.3	78.7	204.5
O00233	26S proteasome non-ATPase regulatory subunit 9 OS=Homo sapiens GN=PSMD9 PE=1 SV=3	47	11	45.3	45.5	59.1	51.1	43.4	43.4	90.3
O00244	Copper transport protein ATOX1 OS=Homo sapiens GN=ATOX1 PE=1 SV=1	59	6	101.3	95.2	126.0	111.8	89.7	90.8	200.4
O00264	Membrane-associated progesterone receptor component 1 OS=Homo sapiens GN=PGRMC1 PE=1 SV=3	54	15	81.6	121.5	165.1	206.9	278.5	110.4	25.1
O00267	Transcription elongation factor SPT5 OS=Homo sapiens GN=SUPT5H PE=1 SV=1	47	46	40.8	40.3	43.9	42.9	34.6	39.3	91.1
O00273	DNA fragmentation factor subunit alpha OS=Homo sapiens GN=DFFA PE=1 SV=1	66	18	73.6	79.0	95.8	87.6	75.4	86.9	160.2
O00291	Huntingtin-interacting protein 1 OS=Homo sapiens GN=HIP1 PE=1 SV=5	41	42	74.6	111.1	127.2	122.0	66.4	26.8	20.4
O00299	Chloride intracellular channel protein 1 OS=Homo sapiens GN=CLIC1 PE=1 SV=4	78	19	48.5	55.1	66.7	65.1	55.8	67.9	111.7
O00303	Eukaryotic translation initiation factor 3 subunit F OS=Homo sapiens GN=EIF3F PE=1 SV=1	38	15	24.9	44.8	55.1	53.4	36.6	95.8	83.5
O00308	NEDD4-like E3 ubiquitin-protein ligase WWP2 OS=Homo sapiens GN=WWP2 PE=1 SV=2	26	18	38.1	53.6	77.5	93.5	96.0	90.0	43.0
O00329	Phosphatidylinositol 4,5-bisphosphate 3-kinase catalytic subunit delta isoform OS=Homo sapiens GN=PIK3CD PE=1 SV=2	21	18	74.8	76.2	83.5	82.8	85.0	88.2	125.7
O00330	Pyruvate dehydrogenase protein X component, mitochondrial OS=Homo sapiens GN=PDHX PE=1 SV=3	43	23	387.2	289.3	115.4	48.0	20.1	18.8	22.6
O00400	Acetyl-coenzyme A transporter 1 OS=Homo sapiens GN=SLC33A1 PE=1 SV=1	20	11	75.0	127.0	182.2	233.6	244.5	100.4	23.0
O00410	Importin-5 OS=Homo sapiens GN=IPO5 PE=1 SV=4	62	59	53.2	65.3	66.7	66.3	40.9	52.2	132.2
O00411	DNA-directed RNA polymerase, mitochondrial OS=Homo sapiens GN=POLRMT PE=1 SV=2	55	48	279.4	224.1	92.8	45.1	28.4	22.6	26.1
O00418	Eukaryotic elongation factor 2 kinase OS=Homo sapiens GN=EEF2K PE=1 SV=2	23	16	209.4	172.9	127.4	99.6	79.0	77.4	140.0
O00422	Histone deacetylase complex subunit SAP18 OS=Homo sapiens GN=SAP18 PE=1 SV=1	78	17	40.3	46.8	60.4	91.0	171.1	267.2	175.3
O00425	Insulin-like growth factor 2 mRNA-binding protein 3 OS=Homo sapiens GN=IGF2BP3 PE=1 SV=2	63	48	51.9	60.2	82.6	106.8	183.5	230.6	101.4
O00429	Dynamin-1-like protein OS=Homo sapiens GN=DNM1L PE=1 SV=2	61	40	91.4	93.5	102.2	93.2	74.6	79.1	177.1
O00442	RNA 3'-terminal phosphate cyclase OS=Homo sapiens GN=RTCA PE=1 SV=1	63	18	84.4	90.5	98.6	106.4	119.1	145.1	177.3
O00443	Phosphatidylinositol 4-phosphate 3-kinase C2 domain-containing subunit alpha OS=Homo sapiens GN=PIK3C2A PE=1 SV=2	13	17	117.4	141.8	135.6	127.5	125.4	133.2	113.9
O00459	Phosphatidylinositol 3-kinase regulatory subunit beta OS=Homo sapiens GN=PIK3R2 PE=1 SV=2	24	12	103.9	136.5	166.0	147.0	102.5	120.0	106.1
O00462	Beta-mannosidase OS=Homo sapiens GN=MANBA PE=2 SV=3	22	15	30.2	66.2	104.4	161.1	95.2	51.2	22.7
O00463	TNF receptor-associated factor 5 OS=Homo sapiens GN=TRAF5 PE=1 SV=2	24	10	110.4	133.3	136.7	139.6	124.7	110.4	129.2
O00471	Exocyst complex component 5 OS=Homo sapiens GN=EXOC5 PE=1 SV=1	50	34	61.6	102.2	133.6	141.6	104.9	67.5	39.9
O00487	26S proteasome non-ATPase regulatory subunit 14 OS=Homo sapiens GN=PSMD14 PE=1 SV=1	63	17	52.4	59.9	62.6	62.9	48.5	62.1	141.4
O00505	Importin subunit alpha-4 OS=Homo sapiens GN=KPNA3 PE=1 SV=2	40	16	57.9	87.3	85.6	114.1	59.6	76.7	274.8
O00534	von Willebrand factor A domain-containing protein 5A OS=Homo sapiens GN=VWA5A PE=2 SV=2	22	13	108.7	172.9	121.2	139.8	130.1	116.7	210.6
O00541	Pescadillo homolog OS=Homo sapiens GN=PES1 PE=1 SV=1	37	24	69.4	73.6	84.7	93.6	125.7	182.8	192.4
O00560	Syntenin-1 OS=Homo sapiens GN=SDCBP PE=1 SV=1	62	15	52.6	76.1	115.2	135.8	119.5	73.9	65.8
O00567	Nucleolar protein 56 OS=Homo sapiens GN=NOP56 PE=1 SV=4	69	40	75.4	80.2	93.3	105.4	132.3	155.1	144.3
O00571	ATP-dependent RNA helicase DDX3X OS=Homo sapiens GN=DDX3X PE=1 SV=3	78	64	61.4	69.9	73.7	88.6	106.0	143.4	114.1
O00584	Ribonuclease T2 OS=Homo sapiens GN=RNASET2 PE=1 SV=2	50	13	59.7	97.1	197.4	256.7	224.4	94.7	35.0
O00592	Podocalyxin OS=Homo sapiens GN=PODXL PE=1 SV=2	20	7	73.4	123.3	170.8	197.9	222.3	138.5	73.9
O00623	Peroxisome assembly protein 12 OS=Homo sapiens GN=PEX12 PE=1 SV=1	29	9	84.6	133.6	176.3	229.4	261.4	77.4	11.4
O00629	Importin subunit alpha-3 OS=Homo sapiens GN=KPNA4 PE=1 SV=1	48	21	52.6	61.5	70.3	77.5	66.1	61.3	122.0
O00743	Serine/threonine-protein phosphatase 6 catalytic subunit OS=Homo sapiens GN=PPP6C PE=1 SV=1	52	16	35.9	33.7	43.9	34.5	31.6	28.5	85.0
O00746	Nucleoside diphosphate kinase, mitochondrial OS=Homo sapiens GN=NME4 PE=1 SV=1	60	14	374.5	274.3	114.1	54.2	32.3	24.2	23.5
O00754	Lysosomal alpha-mannosidase OS=Homo sapiens GN=MAN2B1 PE=1 SV=3	34	33	50.0	90.3	156.4	202.7	183.1	57.2	20.2
O00762	Ubiquitin-conjugating enzyme E2 C OS=Homo sapiens GN=UBE2C PE=1 SV=1	46	7	101.0	108.0	109.9	119.1	85.5	101.1	221.4
O14497	AT-rich interactive domain-containing protein 1A OS=Homo sapiens GN=ARID1A PE=1 SV=3	17	29	163.5	133.8	126.1	112.6	124.8	140.4	112.7
O14523	C2 domain-containing protein 2-like OS=Homo sapiens GN=C2CD2L PE=1 SV=3	38	19	63.5	132.3	207.6	238.4	211.4	105.9	24.1
O14526	F-BAR domain only protein 1 OS=Homo sapiens GN=FCHO1 PE=1 SV=2	21	16	73.1	119.6	139.2	149.1	128.1	147.0	130.5
O14530	Thioredoxin domain-containing protein 9 OS=Homo sapiens GN=TXNDC9 PE=1 SV=2	58	14	93.8	103.3	119.1	123.1	95.1	124.3	183.3
O14545	TRAF-type zinc finger domain-containing protein 1 OS=Homo sapiens GN=TRAFD1 PE=1 SV=1	20	9	99.0	112.5	127.9	111.4	97.4	100.0	158.3
O14548	Cytochrome c oxidase subunit 7A-related protein, mitochondrial OS=Homo sapiens GN=COX7A2L PE=1 SV=2	70	6	414.8	308.6	114.7	43.4	18.7	10.8	7.8
O14578	Citron Rho-interacting kinase OS=Homo sapiens GN=CIT PE=1 SV=2	44	82	56.3	75.3	71.8	81.1	97.8	140.9	91.2
O14579	Coatomer subunit epsilon OS=Homo sapiens GN=COPE PE=1 SV=3	69	25	93.5	130.4	166.1	169.9	108.3	87.1	131.1
O14617	AP-3 complex subunit delta-1 OS=Homo sapiens GN=AP3D1 PE=1 SV=1	40	35	70.7	82.3	97.2	99.5	96.8	114.3	164.2
O14618	Copper chaperone for superoxide dismutase OS=Homo sapiens GN=CCS PE=1 SV=1	37	9	39.1	42.8	50.6	53.3	47.0	37.6	68.6
O14639	Actin-binding LIM protein 1 OS=Homo sapiens GN=ABLIM1 PE=1 SV=3	53	34	70.9	104.5	149.2	163.4	156.4	118.3	93.9
O14646	Chromodomain-helicase-DNA-binding protein 1 OS=Homo sapiens GN=CHD1 PE=1 SV=2	33	56	75.9	76.2	86.0	85.7	76.8	92.7	157.2
O14653	Golgi SNAP receptor complex member 2 OS=Homo sapiens GN=GOSR2 PE=1 SV=2	65	12	54.8	93.4	131.0	163.0	157.1	88.6	22.6
O14656	Torsin-1A OS=Homo sapiens GN=TOR1A PE=1 SV=1	41	13	104.4	131.9	182.1	206.4	236.9	101.3	21.8
O14662	Syntaxin-16 OS=Homo sapiens GN=STX16 PE=1 SV=3	41	14	59.8	93.2	147.1	202.1	213.1	162.9	62.1
O14672	Disintegrin and metalloproteinase domain-containing protein 10 OS=Homo sapiens GN=ADAM10 PE=1 SV=1	57	42	61.9	104.0	150.5	196.6	182.8	76.7	23.9
O14681	Etoposide-induced protein 2.4 homolog OS=Homo sapiens GN=EI24 PE=1 SV=4	12	6	49.0	147.8	200.3	275.1	154.8	131.3	29.6
O14683	Tumor protein p53-inducible protein 11 OS=Homo sapiens GN=TP53I11 PE=1 SV=2	29	9	44.4	92.5	141.2	189.3	151.3	112.4	17.2
O14686	Histone-lysine N-methyltransferase 2D OS=Homo sapiens GN=KMT2D PE=1 SV=2	5	16	129.9	129.2	138.4	124.2	118.4	119.0	142.8
O14733	Dual specificity mitogen-activated protein kinase kinase 7 OS=Homo sapiens GN=MAP2K7 PE=1 SV=2	41	14	79.3	87.3	87.9	97.1	96.2	101.3	97.6
O14734	Acyl-coenzyme A thioesterase 8 OS=Homo sapiens GN=ACOT8 PE=1 SV=1	56	19	84.2	140.3	188.0	238.6	232.6	87.8	17.2
O14735	CDP-diacylglycerol--inositol 3-phosphatidyltransferase OS=Homo sapiens GN=CDIPT PE=1 SV=1	14	4	78.5	131.8	173.5	180.7	202.3	97.5	93.0
O14737	Programmed cell death protein 5 OS=Homo sapiens GN=PDCD5 PE=1 SV=3	55	8	82.1	103.9	122.2	116.7	83.6	118.8	187.6
O14744	Protein arginine N-methyltransferase 5 OS=Homo sapiens GN=PRMT5 PE=1 SV=4	49	31	77.2	79.7	89.4	83.4	77.3	94.5	220.7
O14745	Na(+)/H(+) exchange regulatory cofactor NHE-RF1 OS=Homo sapiens GN=SLC9A3R1 PE=1 SV=4	76	37	86.8	107.3	149.3	142.9	120.8	84.4	124.0
O14757	Serine/threonine-protein kinase Chk1 OS=Homo sapiens GN=CHEK1 PE=1 SV=2	41	21	64.7	80.8	89.2	104.5	116.1	131.2	102.8
O14773	Tripeptidyl-peptidase 1 OS=Homo sapiens GN=TPP1 PE=1 SV=2	30	9	45.1	92.6	158.9	205.1	190.5	68.4	19.5
O14776	Transcription elongation regulator 1 OS=Homo sapiens GN=TCERG1 PE=1 SV=2	41	68	50.5	61.6	76.5	110.9	157.8	241.0	137.5
O14777	Kinetochore protein NDC80 homolog OS=Homo sapiens GN=NDC80 PE=1 SV=1	40	22	113.4	114.4	127.4	113.4	115.1	129.8	138.5
O14787	Transportin-2 OS=Homo sapiens GN=TNPO2 PE=1 SV=3	31	22	66.0	65.2	68.9	66.0	54.4	60.0	155.4
O14802	DNA-directed RNA polymerase III subunit RPC1 OS=Homo sapiens GN=POLR3A PE=1 SV=2	42	48	43.6	45.6	54.0	54.3	57.8	72.7	122.4
O14818	Proteasome subunit alpha type-7 OS=Homo sapiens GN=PSMA7 PE=1 SV=1	71	22	38.4	41.5	49.1	47.9	34.8	48.6	133.1
O14828	Secretory carrier-associated membrane protein 3 OS=Homo sapiens GN=SCAMP3 PE=1 SV=3	55	18	57.0	93.9	145.7	172.3	211.0	151.3	92.7
O14874	[3-methyl-2-oxobutanoate dehydrogenase [lipoamide]] kinase, mitochondrial OS=Homo sapiens GN=BCKDK PE=1 SV=2	35	11	320.1	211.8	99.1	37.3	30.9	20.9	21.2
O14880	Microsomal glutathione S-transferase 3 OS=Homo sapiens GN=MGST3 PE=1 SV=1	39	5	365.3	253.2	150.9	86.9	64.1	28.6	10.2
O14893	Gem-associated protein 2 OS=Homo sapiens GN=GEMIN2 PE=1 SV=1	51	12	53.6	64.7	71.3	73.5	72.6	117.8	178.0
O14920	Inhibitor of nuclear factor kappa-B kinase subunit beta OS=Homo sapiens GN=IKBKB PE=1 SV=1	35	16	104.1	106.3	118.2	110.7	118.4	124.7	167.9
O14925	Mitochondrial import inner membrane translocase subunit Tim23 OS=Homo sapiens GN=TIMM23 PE=1 SV=1	54	8	404.9	283.3	120.6	51.2	33.3	22.7	13.8
O14929	Histone acetyltransferase type B catalytic subunit OS=Homo sapiens GN=HAT1 PE=1 SV=1	52	20	66.2	75.5	84.9	87.7	68.4	77.0	224.2
O14936	Peripheral plasma membrane protein CASK OS=Homo sapiens GN=CASK PE=1 SV=3	17	12	59.1	95.5	128.2	129.5	104.8	49.4	48.6
O14950	Myosin regulatory light chain 12B OS=Homo sapiens GN=MYL12B PE=1 SV=2	66	15	73.3	77.1	73.8	71.8	50.2	62.0	270.7
O14964	Hepatocyte growth factor-regulated tyrosine kinase substrate OS=Homo sapiens GN=HGS PE=1 SV=1	31	27	63.7	79.5	96.4	100.4	74.8	62.2	100.3
O14965	Aurora kinase A OS=Homo sapiens GN=AURKA PE=1 SV=2	61	23	86.6	106.8	96.1	93.2	97.1	107.4	80.7
O14966	Ras-related protein Rab-7L1 OS=Homo sapiens GN=RAB29 PE=1 SV=1	63	15	105.9	144.3	178.5	207.6	213.7	102.0	35.2
O14967	Calmegin OS=Homo sapiens GN=CLGN PE=1 SV=1	29	14	91.4	129.2	174.5	220.2	247.2	93.1	25.4
O14972	Down syndrome critical region protein 3 OS=Homo sapiens GN=DSCR3 PE=2 SV=1	32	10	78.4	111.3	136.5	136.8	86.4	58.4	74.3
O14974	Protein phosphatase 1 regulatory subunit 12A OS=Homo sapiens GN=PPP1R12A PE=1 SV=1	49	54	48.6	55.6	67.3	64.1	55.5	66.3	142.1
O14975	Very long-chain acyl-CoA synthetase OS=Homo sapiens GN=SLC27A2 PE=1 SV=2	22	12	81.7	118.9	163.7	218.8	231.1	105.7	39.3
O14976	Cyclin-G-associated kinase OS=Homo sapiens GN=GAK PE=1 SV=2	46	45	140.5	149.1	141.6	128.8	96.7	87.3	121.2
O14979	Heterogeneous nuclear ribonucleoprotein D-like OS=Homo sapiens GN=HNRNPDL PE=1 SV=3	46	29	19.1	29.6	43.4	69.6	97.1	209.2	104.1
O14980	Exportin-1 OS=Homo sapiens GN=XPO1 PE=1 SV=1	41	40	81.3	87.5	109.4	102.2	79.2	82.0	218.6
O15020	Spectrin beta chain, non-erythrocytic 2 OS=Homo sapiens GN=SPTBN2 PE=1 SV=3	41	92	73.9	101.6	110.7	123.9	104.0	82.6	85.2
O15027	Protein transport protein Sec16A OS=Homo sapiens GN=SEC16A PE=1 SV=3	43	60	76.0	105.3	128.4	122.0	86.8	89.3	120.2
O15042	U2 snRNP-associated SURP motif-containing protein OS=Homo sapiens GN=U2SURP PE=1 SV=2	48	49	46.3	51.2	70.0	87.6	133.8	195.7	190.1
O15066	Kinesin-like protein KIF3B OS=Homo sapiens GN=KIF3B PE=1 SV=1	15	11	80.1	119.4	137.9	128.7	93.8	130.9	191.5
O15067	Phosphoribosylformylglycinamidine synthase OS=Homo sapiens GN=PFAS PE=1 SV=4	63	61	80.9	84.6	105.8	97.3	77.6	100.1	178.1
O15078	Centrosomal protein of 290 kDa OS=Homo sapiens GN=CEP290 PE=1 SV=2	27	59	119.4	101.2	77.0	82.1	113.4	175.0	167.2
O15084	Serine/threonine-protein phosphatase 6 regulatory ankyrin repeat subunit A OS=Homo sapiens GN=ANKRD28 PE=1 SV=5	42	30	87.1	97.8	109.1	105.7	82.7	110.4	213.2
O15091	Mitochondrial ribonuclease P protein 3 OS=Homo sapiens GN=KIAA0391 PE=1 SV=2	44	25	381.0	303.8	115.2	46.5	24.1	21.6	17.6
O15111	Inhibitor of nuclear factor kappa-B kinase subunit alpha OS=Homo sapiens GN=CHUK PE=1 SV=2	33	23	109.8	116.1	127.3	115.4	99.6	112.7	164.5
O15117	FYN-binding protein OS=Homo sapiens GN=FYB PE=1 SV=2	57	43	87.6	92.7	109.4	126.1	161.5	198.6	123.4
O15118	Niemann-Pick C1 protein OS=Homo sapiens GN=NPC1 PE=1 SV=2	12	15	49.6	87.7	154.3	211.6	200.4	74.5	16.5
O15121	Sphingolipid delta(4)-desaturase DES1 OS=Homo sapiens GN=DEGS1 PE=1 SV=1	24	8	63.3	104.3	152.7	194.3	212.0	88.5	22.0
O15126	Secretory carrier-associated membrane protein 1 OS=Homo sapiens GN=SCAMP1 PE=1 SV=2	38	12	60.2	99.3	144.3	179.9	193.1	170.2	85.3
O15127	Secretory carrier-associated membrane protein 2 OS=Homo sapiens GN=SCAMP2 PE=1 SV=2	29	10	64.1	82.3	106.1	129.6	151.8	115.6	54.5
O15143	Actin-related protein 2/3 complex subunit 1B OS=Homo sapiens GN=ARPC1B PE=1 SV=3	57	24	96.7	100.1	112.3	111.9	107.2	112.8	179.2
O15144	Actin-related protein 2/3 complex subunit 2 OS=Homo sapiens GN=ARPC2 PE=1 SV=1	72	28	52.2	53.2	63.3	65.1	57.5	59.7	150.1
O15145	Actin-related protein 2/3 complex subunit 3 OS=Homo sapiens GN=ARPC3 PE=1 SV=3	62	11	76.2	92.3	104.8	107.6	89.9	114.1	220.5
O15155	BET1 homolog OS=Homo sapiens GN=BET1 PE=1 SV=1	57	6	81.6	140.5	179.0	212.2	213.9	114.1	34.9
O15160	DNA-directed RNA polymerases I and III subunit RPAC1 OS=Homo sapiens GN=POLR1C PE=1 SV=1	56	14	116.5	105.3	117.0	108.5	93.8	102.9	174.3
O15162	Phospholipid scramblase 1 OS=Homo sapiens GN=PLSCR1 PE=1 SV=1	27	8	85.7	144.2	177.2	232.7	194.0	96.1	70.1
O15165	Low-density lipoprotein receptor class A domain-containing protein 4 OS=Homo sapiens GN=LDLRAD4 PE=1 SV=1	23	6	77.8	111.1	149.6	191.7	193.5	137.0	71.7
O15173	Membrane-associated progesterone receptor component 2 OS=Homo sapiens GN=PGRMC2 PE=1 SV=1	59	15	85.1	126.0	170.2	203.6	242.5	110.6	29.5
O15212	Prefoldin subunit 6 OS=Homo sapiens GN=PFDN6 PE=1 SV=1	74	16	97.7	93.9	117.1	107.2	102.0	107.5	183.8
O15213	WD repeat-containing protein 46 OS=Homo sapiens GN=WDR46 PE=1 SV=3	44	23	59.2	61.5	75.9	93.2	173.9	254.4	145.1
O15226	NF-kappa-B-repressing factor OS=Homo sapiens GN=NKRF PE=1 SV=2	50	35	56.1	63.1	77.7	94.8	163.2	236.7	167.6
O15228	Dihydroxyacetone phosphate acyltransferase OS=Homo sapiens GN=GNPAT PE=1 SV=1	42	32	71.2	108.2	136.7	178.5	168.6	60.6	14.8
O15234	Protein CASC3 OS=Homo sapiens GN=CASC3 PE=1 SV=2	36	17	65.0	75.4	95.7	107.4	146.5	200.2	151.8
O15235	28S ribosomal protein S12, mitochondrial OS=Homo sapiens GN=MRPS12 PE=1 SV=1	39	5	436.1	301.0	115.6	40.3	13.6	8.3	6.4
O15254	Peroxisomal acyl-coenzyme A oxidase 3 OS=Homo sapiens GN=ACOX3 PE=1 SV=2	50	28	52.3	80.6	115.8	138.8	153.7	50.1	9.8
O15258	Protein RER1 OS=Homo sapiens GN=RER1 PE=1 SV=1	37	9	79.5	132.2	165.5	201.4	194.4	119.1	44.1
O15260	Surfeit locus protein 4 OS=Homo sapiens GN=SURF4 PE=1 SV=3	24	6	88.0	142.2	181.6	214.8	211.2	102.9	59.4
O15269	Serine palmitoyltransferase 1 OS=Homo sapiens GN=SPTLC1 PE=1 SV=1	54	27	81.5	126.7	175.5	217.0	250.2	106.3	21.1
O15270	Serine palmitoyltransferase 2 OS=Homo sapiens GN=SPTLC2 PE=1 SV=1	58	28	82.9	113.5	171.4	196.7	234.5	106.4	47.0
O15294	UDP-N-acetylglucosamine--peptide N-acetylglucosaminyltransferase 110 kDa subunit OS=Homo sapiens GN=OGT PE=1 SV=3	31	28	120.0	123.8	133.1	124.9	118.1	112.6	155.3
O15305	Phosphomannomutase 2 OS=Homo sapiens GN=PMM2 PE=1 SV=1	48	12	94.7	92.2	134.8	124.4	106.2	115.3	175.3
O15320	cTAGE family member 5 OS=Homo sapiens GN=CTAGE5 PE=1 SV=4	54	38	72.2	120.8	174.7	238.7	232.2	115.0	26.4
O15321	Transmembrane 9 superfamily member 1 OS=Homo sapiens GN=TM9SF1 PE=2 SV=2	17	9	78.8	133.0	186.9	200.4	172.2	116.8	65.0
O15355	Protein phosphatase 1G OS=Homo sapiens GN=PPM1G PE=1 SV=1	50	29	54.4	57.5	71.3	67.8	52.1	60.8	138.4
O15371	Eukaryotic translation initiation factor 3 subunit D OS=Homo sapiens GN=EIF3D PE=1 SV=1	61	35	39.5	41.9	50.5	54.1	57.1	62.1	94.4
O15372	Eukaryotic translation initiation factor 3 subunit H OS=Homo sapiens GN=EIF3H PE=1 SV=1	60	28	36.5	48.9	55.5	62.0	53.6	79.5	111.9
O15379	Histone deacetylase 3 OS=Homo sapiens GN=HDAC3 PE=1 SV=2	39	12	78.1	99.7	132.5	120.7	125.2	116.7	165.3
O15381	Nuclear valosin-containing protein-like OS=Homo sapiens GN=NVL PE=1 SV=1	41	27	64.7	68.1	86.6	104.4	184.6	248.1	130.4
O15382	Branched-chain-amino-acid aminotransferase, mitochondrial OS=Homo sapiens GN=BCAT2 PE=1 SV=2	51	19	416.0	266.3	114.6	44.8	26.0	25.2	19.1
O15397	Importin-8 OS=Homo sapiens GN=IPO8 PE=1 SV=2	25	22	90.1	95.1	102.8	110.2	87.7	97.1	217.6
O15400	Syntaxin-7 OS=Homo sapiens GN=STX7 PE=1 SV=4	57	15	59.2	105.2	157.8	209.7	234.9	153.4	70.4
O15439	Multidrug resistance-associated protein 4 OS=Homo sapiens GN=ABCC4 PE=1 SV=3	23	25	81.2	155.1	201.9	220.5	178.0	77.3	38.9
O15446	DNA-directed RNA polymerase I subunit RPA34 OS=Homo sapiens GN=CD3EAP PE=1 SV=1	48	15	192.8	127.2	102.7	86.2	131.4	166.2	113.0
O15484	Calpain-5 OS=Homo sapiens GN=CAPN5 PE=1 SV=2	32	15	84.5	149.5	206.4	229.2	191.8	85.5	35.1
O15498	Synaptobrevin homolog YKT6 OS=Homo sapiens GN=YKT6 PE=1 SV=1	51	12	81.1	111.0	128.2	141.1	89.6	102.2	200.8
O15504	Nucleoporin-like protein 2 OS=Homo sapiens GN=NUPL2 PE=1 SV=1	46	16	174.9	163.5	122.0	140.1	138.0	116.1	70.4
O15511	Actin-related protein 2/3 complex subunit 5 OS=Homo sapiens GN=ARPC5 PE=1 SV=3	75	11	69.7	78.8	91.4	89.3	81.4	90.2	144.7
O15514	DNA-directed RNA polymerase II subunit RPB4 OS=Homo sapiens GN=POLR2D PE=1 SV=1	67	8	73.1	79.1	82.5	84.8	66.0	86.9	189.2
O15530	3-phosphoinositide-dependent protein kinase 1 OS=Homo sapiens GN=PDPK1 PE=1 SV=1	55	22	67.2	81.0	99.0	97.7	101.8	81.0	103.2
O15533	Tapasin OS=Homo sapiens GN=TAPBP PE=1 SV=1	21	8	80.8	116.4	182.7	227.7	249.7	102.9	23.0
O15541	RING finger protein 113A OS=Homo sapiens GN=RNF113A PE=1 SV=1	37	10	16.1	18.1	22.7	22.6	22.3	28.2	45.9
O43143	Pre-mRNA-splicing factor ATP-dependent RNA helicase DHX15 OS=Homo sapiens GN=DHX15 PE=1 SV=2	56	59	57.3	54.3	76.4	78.3	123.3	147.5	170.4
O43148	mRNA cap guanine-N7 methyltransferase OS=Homo sapiens GN=RNMT PE=1 SV=1	47	20	62.9	68.7	85.8	90.3	81.9	101.0	208.4
O43149	Zinc finger ZZ-type and EF-hand domain-containing protein 1 OS=Homo sapiens GN=ZZEF1 PE=1 SV=6	21	45	85.2	92.1	99.1	102.2	85.1	98.1	226.4
O43156	TELO2-interacting protein 1 homolog OS=Homo sapiens GN=TTI1 PE=1 SV=3	25	20	152.6	126.7	88.5	80.0	87.8	86.8	123.8
O43159	Ribosomal RNA-processing protein 8 OS=Homo sapiens GN=RRP8 PE=1 SV=2	49	20	69.5	76.0	86.2	94.1	134.3	204.7	175.9
O43164	E3 ubiquitin-protein ligase Praja-2 OS=Homo sapiens GN=PJA2 PE=1 SV=4	27	10	97.2	93.0	125.9	117.1	101.2	110.2	187.6
O43166	Signal-induced proliferation-associated 1-like protein 1 OS=Homo sapiens GN=SIPA1L1 PE=1 SV=4	40	57	74.0	105.9	133.1	135.5	134.9	100.6	73.4
O43169	Cytochrome b5 type B OS=Homo sapiens GN=CYB5B PE=1 SV=2	61	9	141.6	145.4	169.8	189.0	206.9	76.0	29.0
O43172	U4/U6 small nuclear ribonucleoprotein Prp4 OS=Homo sapiens GN=PRPF4 PE=1 SV=2	68	43	46.7	47.2	66.0	76.7	102.9	160.0	143.1
O43175	D-3-phosphoglycerate dehydrogenase OS=Homo sapiens GN=PHGDH PE=1 SV=4	55	34	77.5	85.5	100.6	91.5	67.2	73.9	139.9
O43237	Cytoplasmic dynein 1 light intermediate chain 2 OS=Homo sapiens GN=DYNC1LI2 PE=1 SV=1	34	16	86.3	95.0	98.9	96.5	84.1	69.2	91.8
O43242	26S proteasome non-ATPase regulatory subunit 3 OS=Homo sapiens GN=PSMD3 PE=1 SV=2	70	44	74.3	80.8	95.3	86.2	74.1	86.7	220.3
O43252	Bifunctional 3'-phosphoadenosine 5'-phosphosulfate synthase 1 OS=Homo sapiens GN=PAPSS1 PE=1 SV=2	56	29	71.1	79.5	94.6	98.8	74.7	89.7	202.2
O43264	Centromere/kinetochore protein zw10 homolog OS=Homo sapiens GN=ZW10 PE=1 SV=3	57	41	70.5	102.3	140.0	180.9	185.8	93.1	60.2
O43278	Kunitz-type protease inhibitor 1 OS=Homo sapiens GN=SPINT1 PE=1 SV=2	35	16	79.4	124.3	161.4	215.4	189.5	143.5	86.4
O43290	U4/U6.U5 tri-snRNP-associated protein 1 OS=Homo sapiens GN=SART1 PE=1 SV=1	65	68	52.4	57.1	76.6	92.2	153.4	226.3	182.0
O43291	Kunitz-type protease inhibitor 2 OS=Homo sapiens GN=SPINT2 PE=1 SV=2	20	5	38.5	60.8	106.3	122.0	137.9	79.9	29.9
O43292	Glycosylphosphatidylinositol anchor attachment 1 protein OS=Homo sapiens GN=GPAA1 PE=1 SV=3	12	8	97.3	129.0	166.1	191.8	202.6	104.6	35.4
O43303	Centriolar coiled-coil protein of 110 kDa OS=Homo sapiens GN=CCP110 PE=1 SV=3	45	32	116.3	96.6	94.9	90.0	109.9	155.8	172.0
O43314	Inositol hexakisphosphate and diphosphoinositol-pentakisphosphate kinase 2 OS=Homo sapiens GN=PPIP5K2 PE=1 SV=3	33	33	76.2	86.9	88.3	90.1	82.9	100.6	126.0
O43318	Mitogen-activated protein kinase kinase kinase 7 OS=Homo sapiens GN=MAP3K7 PE=1 SV=1	28	15	105.4	109.8	98.8	108.6	84.8	100.4	187.7
O43324	Eukaryotic translation elongation factor 1 epsilon-1 OS=Homo sapiens GN=EEF1E1 PE=1 SV=1	73	13	60.6	70.8	89.6	105.1	85.5	251.0	181.2
O43379	WD repeat-containing protein 62 OS=Homo sapiens GN=WDR62 PE=1 SV=4	31	29	73.2	89.1	96.7	92.6	76.8	80.0	166.2
O43390	Heterogeneous nuclear ribonucleoprotein R OS=Homo sapiens GN=HNRNPR PE=1 SV=1	58	50	36.3	44.9	63.5	99.9	135.8	280.4	159.7
O43395	U4/U6 small nuclear ribonucleoprotein Prp3 OS=Homo sapiens GN=PRPF3 PE=1 SV=2	47	35	41.2	45.9	61.4	72.9	112.0	160.2	147.7
O43396	Thioredoxin-like protein 1 OS=Homo sapiens GN=TXNL1 PE=1 SV=3	58	18	61.0	61.9	75.2	68.8	58.9	65.5	123.5
O43399	Tumor protein D54 OS=Homo sapiens GN=TPD52L2 PE=1 SV=2	80	21	76.2	105.4	136.8	137.4	91.5	107.0	117.5
O43402	ER membrane protein complex subunit 8 OS=Homo sapiens GN=EMC8 PE=1 SV=1	61	11	78.6	123.0	185.1	226.5	203.2	103.5	44.5
O43426	Synaptojanin-1 OS=Homo sapiens GN=SYNJ1 PE=1 SV=2	25	25	29.4	33.1	39.4	42.1	46.0	53.2	49.6
O43427	Acidic fibroblast growth factor intracellular-binding protein OS=Homo sapiens GN=FIBP PE=1 SV=3	42	14	67.5	92.1	101.4	112.4	83.6	59.9	73.5
O43432	Eukaryotic translation initiation factor 4 gamma 3 OS=Homo sapiens GN=EIF4G3 PE=1 SV=2	41	71	59.4	68.3	90.4	115.7	210.2	241.4	113.4
O43447	Peptidyl-prolyl cis-trans isomerase H OS=Homo sapiens GN=PPIH PE=1 SV=1	82	20	40.8	40.3	56.1	54.1	65.3	79.6	97.2
O43464	Serine protease HTRA2, mitochondrial OS=Homo sapiens GN=HTRA2 PE=1 SV=2	35	11	372.3	243.4	119.9	64.4	59.7	37.4	27.2
O43482	Protein Mis18-beta OS=Homo sapiens GN=OIP5 PE=1 SV=2	39	5	45.0	50.1	55.1	57.2	46.3	58.4	99.5
O43488	Aflatoxin B1 aldehyde reductase member 2 OS=Homo sapiens GN=AKR7A2 PE=1 SV=3	52	17	70.9	107.6	82.2	69.1	30.8	59.9	120.4
O43491	Band 4.1-like protein 2 OS=Homo sapiens GN=EPB41L2 PE=1 SV=1	65	70	63.6	115.0	169.4	186.8	139.9	47.5	17.2
O43505	Beta-1,4-glucuronyltransferase 1 OS=Homo sapiens GN=B4GAT1 PE=1 SV=1	20	7	104.2	165.8	180.6	219.5	180.3	113.9	35.6
O43516	WAS/WASL-interacting protein family member 1 OS=Homo sapiens GN=WIPF1 PE=1 SV=3	49	14	65.1	70.7	79.6	87.4	117.5	137.5	95.0
O43561	Linker for activation of T-cells family member 1 OS=Homo sapiens GN=LAT PE=1 SV=1	63	8	80.6	146.5	213.0	238.3	219.4	75.7	26.5
O43566	Regulator of G-protein signaling 14 OS=Homo sapiens GN=RGS14 PE=1 SV=4	44	15	98.6	113.2	139.2	137.6	129.7	118.5	136.2
O43583	Density-regulated protein OS=Homo sapiens GN=DENR PE=1 SV=2	59	10	107.5	101.9	114.5	113.6	143.0	162.9	127.3
O43592	Exportin-T OS=Homo sapiens GN=XPOT PE=1 SV=2	31	26	82.0	86.6	103.4	100.1	76.0	88.9	241.4
O43598	2'-deoxynucleoside 5'-phosphate N-hydrolase 1 OS=Homo sapiens GN=DNPH1 PE=1 SV=1	64	7	99.2	97.6	122.8	108.6	83.6	94.7	211.6
O43615	Mitochondrial import inner membrane translocase subunit TIM44 OS=Homo sapiens GN=TIMM44 PE=1 SV=2	59	42	314.0	248.3	105.3	48.2	26.3	19.6	14.9
O43633	Charged multivesicular body protein 2a OS=Homo sapiens GN=CHMP2A PE=1 SV=1	36	11	84.7	88.6	120.9	136.4	158.8	130.8	152.4
O43639	Cytoplasmic protein NCK2 OS=Homo sapiens GN=NCK2 PE=1 SV=2	38	11	63.3	73.6	90.7	90.6	79.7	82.5	103.7
O43660	Pleiotropic regulator 1 OS=Homo sapiens GN=PLRG1 PE=1 SV=1	72	35	34.7	36.6	53.9	70.5	138.2	205.7	140.2
O43663	Protein regulator of cytokinesis 1 OS=Homo sapiens GN=PRC1 PE=1 SV=2	51	25	179.4	157.1	127.4	96.9	134.3	128.4	75.6
O43670	BUB3-interacting and GLEBS motif-containing protein ZNF207 OS=Homo sapiens GN=ZNF207 PE=1 SV=1	14	8	31.0	35.2	45.9	62.5	110.7	150.8	92.6
O43674	NADH dehydrogenase [ubiquinone] 1 beta subcomplex subunit 5, mitochondrial OS=Homo sapiens GN=NDUFB5 PE=1 SV=1	33	6	377.4	327.7	121.6	54.1	23.9	17.0	10.5
O43678	NADH dehydrogenase [ubiquinone] 1 alpha subcomplex subunit 2 OS=Homo sapiens GN=NDUFA2 PE=1 SV=3	63	8	430.1	307.6	116.7	36.8	13.6	7.1	6.6
O43681	ATPase ASNA1 OS=Homo sapiens GN=ASNA1 PE=1 SV=2	62	17	86.1	114.6	155.7	178.5	165.4	93.5	105.3
O43683	Mitotic checkpoint serine/threonine-protein kinase BUB1 OS=Homo sapiens GN=BUB1 PE=1 SV=1	27	21	105.1	102.6	107.6	115.6	104.1	106.7	160.4
O43684	Mitotic checkpoint protein BUB3 OS=Homo sapiens GN=BUB3 PE=1 SV=1	67	24	67.4	68.9	86.8	106.8	159.5	217.7	166.3
O43707	Alpha-actinin-4 OS=Homo sapiens GN=ACTN4 PE=1 SV=2	78	84	94.4	102.0	127.0	110.2	82.7	81.6	126.8
O43708	Maleylacetoacetate isomerase OS=Homo sapiens GN=GSTZ1 PE=1 SV=3	39	7	312.1	223.4	109.4	64.4	52.8	44.1	74.8
O43719	HIV Tat-specific factor 1 OS=Homo sapiens GN=HTATSF1 PE=1 SV=1	38	35	19.6	28.6	34.9	38.0	27.6	47.9	96.8
O43736	Integral membrane protein 2A OS=Homo sapiens GN=ITM2A PE=1 SV=2	37	13	57.9	106.9	163.4	212.8	192.2	146.0	55.0
O43747	AP-1 complex subunit gamma-1 OS=Homo sapiens GN=AP1G1 PE=1 SV=5	41	37	49.2	65.9	82.4	90.0	81.6	72.1	88.1
O43752	Syntaxin-6 OS=Homo sapiens GN=STX6 PE=1 SV=1	64	16	45.5	94.1	128.5	162.4	137.4	148.2	61.3
O43760	Synaptogyrin-2 OS=Homo sapiens GN=SYNGR2 PE=1 SV=1	19	6	66.9	95.2	134.3	161.2	201.6	155.3	100.6
O43765	Small glutamine-rich tetratricopeptide repeat-containing protein alpha OS=Homo sapiens GN=SGTA PE=1 SV=1	33	13	76.6	80.2	90.0	83.2	59.1	66.4	146.9
O43766	Lipoyl synthase, mitochondrial OS=Homo sapiens GN=LIAS PE=1 SV=3	30	9	426.9	307.0	110.9	42.8	21.7	15.1	14.4
O43768	Alpha-endosulfine OS=Homo sapiens GN=ENSA PE=1 SV=1	64	10	95.4	94.9	114.1	110.7	99.5	103.1	205.1
O43772	Mitochondrial carnitine/acylcarnitine carrier protein OS=Homo sapiens GN=SLC25A20 PE=1 SV=1	58	21	388.0	274.6	117.5	49.5	32.0	25.1	21.7
O43776	Asparagine--tRNA ligase, cytoplasmic OS=Homo sapiens GN=NARS PE=1 SV=1	53	37	56.8	58.8	70.0	70.6	81.7	119.2	138.6
O43795	Unconventional myosin-Ib OS=Homo sapiens GN=MYO1B PE=1 SV=3	53	65	69.0	119.6	180.6	192.4	147.6	48.2	22.1
O43805	Sjoegren syndrome nuclear autoantigen 1 OS=Homo sapiens GN=SSNA1 PE=1 SV=2	55	10	84.4	83.0	94.7	83.7	66.2	76.4	152.7
O43809	Cleavage and polyadenylation specificity factor subunit 5 OS=Homo sapiens GN=NUDT21 PE=1 SV=1	66	19	45.9	50.4	68.9	90.7	146.1	209.9	170.4
O43813	LanC-like protein 1 OS=Homo sapiens GN=LANCL1 PE=1 SV=1	46	20	53.9	60.3	76.2	69.1	55.2	61.6	149.3
O43815	Striatin OS=Homo sapiens GN=STRN PE=1 SV=4	51	27	66.5	98.2	140.4	177.1	191.3	93.0	49.5
O43818	U3 small nucleolar RNA-interacting protein 2 OS=Homo sapiens GN=RRP9 PE=1 SV=1	31	15	66.1	74.1	83.4	94.5	111.4	164.1	221.1
O43819	Protein SCO2 homolog, mitochondrial OS=Homo sapiens GN=SCO2 PE=1 SV=3	36	7	426.7	300.2	117.9	45.3	18.8	9.6	6.6
O43823	A-kinase anchor protein 8 OS=Homo sapiens GN=AKAP8 PE=1 SV=1	29	19	65.1	72.7	94.3	107.4	135.7	182.0	181.3
O43824	Putative GTP-binding protein 6 OS=Homo sapiens GN=GTPBP6 PE=2 SV=3	31	11	395.6	263.0	108.5	53.2	39.7	36.8	34.8
O43837	Isocitrate dehydrogenase [NAD] subunit beta, mitochondrial OS=Homo sapiens GN=IDH3B PE=1 SV=2	63	26	435.7	287.9	111.1	44.2	16.1	10.9	9.9
O43847	Nardilysin OS=Homo sapiens GN=NRD1 PE=1 SV=2	29	36	52.2	59.4	68.6	67.7	51.7	60.6	135.5
O43852	Calumenin OS=Homo sapiens GN=CALU PE=1 SV=2	60	25	63.7	104.3	160.5	201.0	200.3	76.6	15.9
O43861	Probable phospholipid-transporting ATPase IIB OS=Homo sapiens GN=ATP9B PE=2 SV=4	14	16	63.7	102.8	144.5	183.3	230.1	174.0	67.5
O43865	Adenosylhomocysteinase 2 OS=Homo sapiens GN=AHCYL1 PE=1 SV=2	51	30	74.0	83.0	96.4	95.3	67.8	65.6	147.2
O43903	Growth arrest-specific protein 2 OS=Homo sapiens GN=GAS2 PE=1 SV=1	58	17	94.3	105.3	135.0	125.0	106.9	114.3	149.6
O43909	Exostosin-like 3 OS=Homo sapiens GN=EXTL3 PE=1 SV=1	25	20	32.1	51.7	73.1	73.9	66.0	43.5	22.0
O43920	NADH dehydrogenase [ubiquinone] iron-sulfur protein 5 OS=Homo sapiens GN=NDUFS5 PE=1 SV=3	70	11	425.9	290.9	127.7	51.2	28.6	18.7	12.6
O43933	Peroxisome biogenesis factor 1 OS=Homo sapiens GN=PEX1 PE=1 SV=1	28	34	78.6	114.1	143.0	171.0	160.3	61.8	32.8
O60216	Double-strand-break repair protein rad21 homolog OS=Homo sapiens GN=RAD21 PE=1 SV=2	36	17	182.9	143.3	116.1	101.4	122.6	147.4	88.2
O60231	Putative pre-mRNA-splicing factor ATP-dependent RNA helicase DHX16 OS=Homo sapiens GN=DHX16 PE=1 SV=2	43	44	71.0	74.1	92.3	96.2	134.3	166.8	200.0
O60232	Sjoegren syndrome/scleroderma autoantigen 1 OS=Homo sapiens GN=SSSCA1 PE=1 SV=1	68	9	104.2	107.3	125.4	111.2	90.1	95.3	205.4
O60238	BCL2/adenovirus E1B 19 kDa protein-interacting protein 3-like OS=Homo sapiens GN=BNIP3L PE=1 SV=1	36	5	372.6	227.7	139.4	66.5	53.5	25.0	18.9
O60244	Mediator of RNA polymerase II transcription subunit 14 OS=Homo sapiens GN=MED14 PE=1 SV=2	26	28	75.9	76.1	88.7	111.5	190.0	220.0	132.2
O60256	Phosphoribosyl pyrophosphate synthase-associated protein 2 OS=Homo sapiens GN=PRPSAP2 PE=1 SV=1	57	18	85.0	86.7	89.1	91.5	79.9	95.6	198.0
O60264	SWI/SNF-related matrix-associated actin-dependent regulator of chromatin subfamily A member 5 OS=Homo sapiens GN=SMARCA5 PE=1 SV=1	44	45	197.0	155.9	128.2	110.6	129.8	107.6	78.0
O60271	C-Jun-amino-terminal kinase-interacting protein 4 OS=Homo sapiens GN=SPAG9 PE=1 SV=4	43	53	74.6	77.6	89.7	85.9	66.2	70.6	142.9
O60291	E3 ubiquitin-protein ligase MGRN1 OS=Homo sapiens GN=MGRN1 PE=1 SV=2	37	13	79.0	125.0	194.6	219.0	206.2	96.4	51.7
O60293	Zinc finger C3H1 domain-containing protein OS=Homo sapiens GN=ZFC3H1 PE=1 SV=3	23	35	69.4	71.0	79.3	97.3	157.3	218.5	166.5
O60294	tRNA wybutosine-synthesizing protein 4 OS=Homo sapiens GN=LCMT2 PE=1 SV=3	21	13	92.6	87.9	110.9	110.1	128.5	131.3	168.9
O60306	Intron-binding protein aquarius OS=Homo sapiens GN=AQR PE=1 SV=4	43	62	56.0	55.6	66.2	69.7	99.6	135.0	146.8
O60307	Microtubule-associated serine/threonine-protein kinase 3 OS=Homo sapiens GN=MAST3 PE=1 SV=2	16	14	72.5	88.3	86.1	95.5	150.9	204.9	173.8
O60313	Dynamin-like 120 kDa protein, mitochondrial OS=Homo sapiens GN=OPA1 PE=1 SV=3	67	78	278.2	222.6	94.1	43.1	22.1	17.5	15.0
O60333	Kinesin-like protein KIF1B OS=Homo sapiens GN=KIF1B PE=1 SV=5	17	24	93.4	95.9	116.5	99.1	116.6	120.2	158.4
O60337	E3 ubiquitin-protein ligase MARCH6 OS=Homo sapiens GN=MARCH6 PE=1 SV=2	7	6	10.3	15.2	26.9	36.4	40.7	16.2	1.9
O60341	Lysine-specific histone demethylase 1A OS=Homo sapiens GN=KDM1A PE=1 SV=2	68	43	75.2	74.6	83.8	80.8	75.7	92.1	169.9
O60343	TBC1 domain family member 4 OS=Homo sapiens GN=TBC1D4 PE=1 SV=2	16	20	98.9	107.8	122.9	122.0	92.2	136.5	186.8
O60427	Fatty acid desaturase 1 OS=Homo sapiens GN=FADS1 PE=1 SV=3	32	19	72.0	101.4	141.3	180.6	190.8	89.2	21.5
O60476	Mannosyl-oligosaccharide 1,2-alpha-mannosidase IB OS=Homo sapiens GN=MAN1A2 PE=1 SV=1	39	22	46.1	82.4	119.8	115.6	95.9	76.7	34.9
O60488	Long-chain-fatty-acid--CoA ligase 4 OS=Homo sapiens GN=ACSL4 PE=1 SV=2	70	50	234.7	186.7	131.9	101.1	90.4	45.4	26.6
O60493	Sorting nexin-3 OS=Homo sapiens GN=SNX3 PE=1 SV=3	80	14	76.9	107.7	136.9	133.8	90.2	74.8	94.7
O60496	Docking protein 2 OS=Homo sapiens GN=DOK2 PE=1 SV=2	28	8	125.5	123.7	163.3	147.9	124.6	123.9	191.2
O60499	Syntaxin-10 OS=Homo sapiens GN=STX10 PE=1 SV=1	71	13	50.1	75.8	104.1	130.2	151.8	126.6	54.4
O60502	Protein O-GlcNAcase OS=Homo sapiens GN=MGEA5 PE=1 SV=2	20	16	91.9	106.8	119.6	114.2	111.1	118.9	179.6
O60504	Vinexin OS=Homo sapiens GN=SORBS3 PE=1 SV=2	22	12	83.1	96.4	107.3	107.3	96.9	130.1	133.9
O60506	Heterogeneous nuclear ribonucleoprotein Q OS=Homo sapiens GN=SYNCRIP PE=1 SV=2	63	52	45.6	51.0	74.1	98.3	165.4	301.5	134.6
O60508	Pre-mRNA-processing factor 17 OS=Homo sapiens GN=CDC40 PE=1 SV=1	55	25	45.8	55.1	66.9	93.4	129.8	222.4	219.4
O60512	Beta-1,4-galactosyltransferase 3 OS=Homo sapiens GN=B4GALT3 PE=1 SV=2	22	5	27.8	48.7	74.1	71.7	66.2	39.9	16.6
O60518	Ran-binding protein 6 OS=Homo sapiens GN=RANBP6 PE=1 SV=2	18	17	220.7	178.4	127.6	94.3	88.0	76.1	98.7
O60524	Nuclear export mediator factor NEMF OS=Homo sapiens GN=NEMF PE=1 SV=4	24	27	87.5	92.3	122.2	122.9	138.0	162.0	151.8
O60547	GDP-mannose 4,6 dehydratase OS=Homo sapiens GN=GMDS PE=1 SV=1	62	28	85.8	127.9	155.4	138.0	85.0	53.4	98.0
O60566	Mitotic checkpoint serine/threonine-protein kinase BUB1 beta OS=Homo sapiens GN=BUB1B PE=1 SV=3	43	35	103.3	117.9	124.5	121.1	123.8	132.8	171.2
O60568	Procollagen-lysine,2-oxoglutarate 5-dioxygenase 3 OS=Homo sapiens GN=PLOD3 PE=1 SV=1	28	18	79.8	119.3	163.6	215.8	197.2	104.6	52.1
O60573	Eukaryotic translation initiation factor 4E type 2 OS=Homo sapiens GN=EIF4E2 PE=1 SV=1	42	10	58.0	59.9	96.2	126.8	258.0	236.7	92.4
O60610	Protein diaphanous homolog 1 OS=Homo sapiens GN=DIAPH1 PE=1 SV=2	56	81	77.6	83.9	98.2	92.4	70.9	68.4	158.9
O60613	15 kDa selenoprotein OS=Homo sapiens GN=SEP15 PE=1 SV=3	54	9	72.5	119.5	175.9	229.5	234.2	91.3	30.2
O60637	Tetraspanin-3 OS=Homo sapiens GN=TSPAN3 PE=2 SV=1	13	3	67.7	106.8	175.8	221.0	260.1	117.2	51.5
O60645	Exocyst complex component 3 OS=Homo sapiens GN=EXOC3 PE=1 SV=2	44	35	98.1	162.8	196.5	227.7	159.5	66.3	47.0
O60664	Perilipin-3 OS=Homo sapiens GN=PLIN3 PE=1 SV=3	84	29	77.0	95.9	110.8	102.2	62.8	102.0	155.8
O60678	Protein arginine N-methyltransferase 3 OS=Homo sapiens GN=PRMT3 PE=1 SV=3	36	18	67.1	67.4	76.7	69.2	61.4	65.4	128.4
O60684	Importin subunit alpha-7 OS=Homo sapiens GN=KPNA6 PE=1 SV=1	42	23	64.9	63.0	77.4	69.4	60.2	62.8	134.6
O60701	UDP-glucose 6-dehydrogenase OS=Homo sapiens GN=UGDH PE=1 SV=1	50	18	81.8	79.5	93.7	88.1	71.1	81.1	157.5
O60711	Leupaxin OS=Homo sapiens GN=LPXN PE=1 SV=1	45	16	79.7	90.4	115.1	110.6	88.7	58.0	98.7
O60749	Sorting nexin-2 OS=Homo sapiens GN=SNX2 PE=1 SV=2	49	30	90.0	107.5	129.7	126.3	93.0	82.7	162.5
O60762	Dolichol-phosphate mannosyltransferase subunit 1 OS=Homo sapiens GN=DPM1 PE=1 SV=1	57	20	46.5	66.0	94.8	119.9	141.2	60.5	15.9
O60763	General vesicular transport factor p115 OS=Homo sapiens GN=USO1 PE=1 SV=2	51	43	86.7	109.0	128.1	110.8	72.0	70.8	141.2
O60779	Thiamine transporter 1 OS=Homo sapiens GN=SLC19A2 PE=1 SV=2	10	3	31.6	52.9	78.6	86.8	76.1	36.9	15.8
O60783	28S ribosomal protein S14, mitochondrial OS=Homo sapiens GN=MRPS14 PE=1 SV=1	42	7	361.0	348.3	130.1	42.7	10.3	8.3	8.9
O60784	Target of Myb protein 1 OS=Homo sapiens GN=TOM1 PE=1 SV=2	48	16	78.0	90.7	119.5	119.0	96.4	64.3	97.6
O60825	6-phosphofructo-2-kinase/fructose-2,6-bisphosphatase 2 OS=Homo sapiens GN=PFKFB2 PE=1 SV=2	44	21	68.4	82.2	95.9	106.5	116.5	170.5	209.2
O60826	Coiled-coil domain-containing protein 22 OS=Homo sapiens GN=CCDC22 PE=1 SV=1	69	38	45.6	73.8	84.8	88.5	53.0	45.5	65.4
O60828	Polyglutamine-binding protein 1 OS=Homo sapiens GN=PQBP1 PE=1 SV=1	61	13	55.4	55.3	84.1	98.2	180.2	229.2	160.3
O60830	Mitochondrial import inner membrane translocase subunit Tim17-B OS=Homo sapiens GN=TIMM17B PE=1 SV=1	53	8	393.6	274.2	130.3	54.6	40.2	26.3	20.5
O60831	PRA1 family protein 2 OS=Homo sapiens GN=PRAF2 PE=1 SV=1	30	9	85.5	115.1	164.8	211.1	242.6	112.6	32.6
O60832	H/ACA ribonucleoprotein complex subunit 4 OS=Homo sapiens GN=DKC1 PE=1 SV=3	54	32	77.2	72.0	84.4	91.6	139.8	187.2	181.1
O60841	Eukaryotic translation initiation factor 5B OS=Homo sapiens GN=EIF5B PE=1 SV=4	43	64	65.0	76.1	84.2	87.7	73.1	103.9	185.7
O60861	Growth arrest-specific protein 7 OS=Homo sapiens GN=GAS7 PE=1 SV=3	41	23	80.1	130.1	162.1	183.6	130.3	71.4	29.2
O60869	Endothelial differentiation-related factor 1 OS=Homo sapiens GN=EDF1 PE=1 SV=1	76	22	53.0	63.8	88.2	127.3	238.9	266.5	80.7
O60870	DNA/RNA-binding protein KIN17 OS=Homo sapiens GN=KIN PE=1 SV=2	35	15	76.5	72.9	75.5	94.6	148.3	236.9	160.9
O60879	Protein diaphanous homolog 2 OS=Homo sapiens GN=DIAPH2 PE=1 SV=1	23	20	150.9	129.7	121.6	106.1	98.6	106.8	142.0
O60880	SH2 domain-containing protein 1A OS=Homo sapiens GN=SH2D1A PE=1 SV=1	62	9	69.1	69.8	81.8	84.4	94.5	101.7	136.6
O60884	DnaJ homolog subfamily A member 2 OS=Homo sapiens GN=DNAJA2 PE=1 SV=1	52	22	56.5	58.6	69.1	60.0	59.2	52.8	91.8
O60885	Bromodomain-containing protein 4 OS=Homo sapiens GN=BRD4 PE=1 SV=2	12	14	188.9	138.0	122.2	103.3	128.8	132.2	96.7
O60888	Protein CutA OS=Homo sapiens GN=CUTA PE=1 SV=2	49	6	156.0	117.6	169.2	104.4	96.8	88.1	140.3
O60906	Sphingomyelin phosphodiesterase 2 OS=Homo sapiens GN=SMPD2 PE=1 SV=2	23	7	82.3	126.7	175.2	221.9	256.8	111.2	25.9
O60925	Prefoldin subunit 1 OS=Homo sapiens GN=PFDN1 PE=1 SV=2	55	11	73.0	85.8	104.4	100.5	87.9	91.0	149.1
O60927	Protein phosphatase 1 regulatory subunit 11 OS=Homo sapiens GN=PPP1R11 PE=1 SV=1	42	6	91.8	89.8	127.0	122.4	104.8	100.3	205.3
O60930	Ribonuclease H1 OS=Homo sapiens GN=RNASEH1 PE=1 SV=2	37	10	151.8	135.8	97.5	86.9	115.1	147.4	121.6
O60934	Nibrin OS=Homo sapiens GN=NBN PE=1 SV=1	45	28	154.9	150.6	134.6	120.7	126.2	104.1	98.4
O60941	Dystrobrevin beta OS=Homo sapiens GN=DTNB PE=1 SV=1	38	16	84.1	155.5	216.0	231.1	189.7	74.4	25.8
O60942	mRNA-capping enzyme OS=Homo sapiens GN=RNGTT PE=1 SV=1	26	13	54.9	73.1	77.6	78.0	73.8	77.4	106.7
O75027	ATP-binding cassette sub-family B member 7, mitochondrial OS=Homo sapiens GN=ABCB7 PE=1 SV=2	34	24	399.5	301.3	124.5	50.6	26.0	14.7	9.8
O75044	SLIT-ROBO Rho GTPase-activating protein 2 OS=Homo sapiens GN=SRGAP2 PE=1 SV=2	33	28	97.7	101.6	119.0	129.2	144.9	150.1	135.6
O75063	Glycosaminoglycan xylosylkinase OS=Homo sapiens GN=FAM20B PE=1 SV=1	50	18	67.2	133.1	187.0	205.1	161.6	151.3	56.9
O75083	WD repeat-containing protein 1 OS=Homo sapiens GN=WDR1 PE=1 SV=4	78	51	68.9	76.3	94.2	88.9	62.9	78.1	148.7
O75093	Slit homolog 1 protein OS=Homo sapiens GN=SLIT1 PE=2 SV=4	36	40	66.9	107.5	143.1	177.3	164.1	95.1	44.1
O75113	NEDD4-binding protein 1 OS=Homo sapiens GN=N4BP1 PE=1 SV=4	29	18	100.1	117.8	130.9	120.6	99.7	106.2	201.7
O75116	Rho-associated protein kinase 2 OS=Homo sapiens GN=ROCK2 PE=1 SV=4	23	28	111.9	116.1	126.7	120.9	118.1	123.5	166.0
O75122	CLIP-associating protein 2 OS=Homo sapiens GN=CLASP2 PE=1 SV=2	55	69	81.6	84.5	95.4	110.8	149.8	173.9	114.8
O75131	Copine-3 OS=Homo sapiens GN=CPNE3 PE=1 SV=1	54	27	90.3	101.2	113.1	116.8	83.8	92.8	212.4
O75143	Autophagy-related protein 13 OS=Homo sapiens GN=ATG13 PE=1 SV=1	32	11	34.2	40.3	48.9	47.8	37.7	38.6	70.7
O75145	Liprin-alpha-3 OS=Homo sapiens GN=PPFIA3 PE=1 SV=3	31	31	103.7	121.7	139.5	154.0	151.0	114.7	128.6
O75146	Huntingtin-interacting protein 1-related protein OS=Homo sapiens GN=HIP1R PE=1 SV=2	54	54	101.8	135.3	142.1	139.2	79.8	47.3	58.0
O75150	E3 ubiquitin-protein ligase BRE1B OS=Homo sapiens GN=RNF40 PE=1 SV=4	43	48	48.5	49.6	57.3	67.6	94.3	123.6	77.0
O75152	Zinc finger CCCH domain-containing protein 11A OS=Homo sapiens GN=ZC3H11A PE=1 SV=3	59	53	65.4	75.1	84.8	108.8	150.9	230.5	145.9
O75153	Clustered mitochondria protein homolog OS=Homo sapiens GN=CLUH PE=1 SV=2	45	45	93.3	96.4	100.4	90.2	83.6	91.6	167.3
O75155	Cullin-associated NEDD8-dissociated protein 2 OS=Homo sapiens GN=CAND2 PE=1 SV=3	19	20	122.4	123.7	133.9	106.5	123.1	107.4	174.4
O75164	Lysine-specific demethylase 4A OS=Homo sapiens GN=KDM4A PE=1 SV=2	6	6	75.8	95.0	101.9	111.2	84.1	108.1	171.4
O75165	DnaJ homolog subfamily C member 13 OS=Homo sapiens GN=DNAJC13 PE=1 SV=5	55	112	41.5	69.2	106.1	134.7	150.2	118.1	41.2
O75170	Serine/threonine-protein phosphatase 6 regulatory subunit 2 OS=Homo sapiens GN=PPP6R2 PE=1 SV=2	34	20	96.4	100.6	117.9	110.8	93.4	102.1	191.8
O75175	CCR4-NOT transcription complex subunit 3 OS=Homo sapiens GN=CNOT3 PE=1 SV=1	37	31	52.2	77.2	103.3	151.4	199.8	235.5	97.7
O75179	Ankyrin repeat domain-containing protein 17 OS=Homo sapiens GN=ANKRD17 PE=1 SV=3	36	77	61.4	65.6	77.1	93.8	142.3	172.1	110.6
O75191	Xylulose kinase OS=Homo sapiens GN=XYLB PE=1 SV=3	31	10	97.7	108.2	108.4	113.5	85.8	108.9	213.9
O75208	Ubiquinone biosynthesis protein COQ9, mitochondrial OS=Homo sapiens GN=COQ9 PE=1 SV=1	46	13	387.3	278.0	117.0	53.8	33.4	22.7	15.6
O75223	Gamma-glutamylcyclotransferase OS=Homo sapiens GN=GGCT PE=1 SV=1	73	18	48.0	54.1	65.7	64.7	48.1	54.4	131.1
O75251	NADH dehydrogenase [ubiquinone] iron-sulfur protein 7, mitochondrial OS=Homo sapiens GN=NDUFS7 PE=1 SV=3	27	10	223.3	229.3	86.2	34.0	15.7	11.5	10.7
O75306	NADH dehydrogenase [ubiquinone] iron-sulfur protein 2, mitochondrial OS=Homo sapiens GN=NDUFS2 PE=1 SV=2	62	25	422.3	293.0	117.5	44.3	19.5	11.7	8.9
O75312	Zinc finger protein ZPR1 OS=Homo sapiens GN=ZPR1 PE=1 SV=1	63	25	76.1	83.8	100.1	89.6	71.1	80.6	159.1
O75323	Protein NipSnap homolog 2 OS=Homo sapiens GN=GBAS PE=1 SV=1	55	21	410.8	281.3	114.5	43.2	20.5	23.5	16.8
O75330	Hyaluronan mediated motility receptor OS=Homo sapiens GN=HMMR PE=1 SV=2	53	41	67.7	81.1	88.2	102.1	125.1	177.2	128.9
O75340	Programmed cell death protein 6 OS=Homo sapiens GN=PDCD6 PE=1 SV=1	54	9	88.1	93.2	116.2	107.2	90.8	106.6	204.1
O75347	Tubulin-specific chaperone A OS=Homo sapiens GN=TBCA PE=1 SV=3	87	19	50.5	53.6	66.2	60.5	46.0	49.7	109.9
O75348	V-type proton ATPase subunit G 1 OS=Homo sapiens GN=ATP6V1G1 PE=1 SV=3	64	7	78.2	108.6	143.9	167.8	152.2	105.1	121.3
O75351	Vacuolar protein sorting-associated protein 4B OS=Homo sapiens GN=VPS4B PE=1 SV=2	58	29	78.2	95.2	120.7	114.3	89.8	79.5	139.5
O75367	Core histone macro-H2A.1 OS=Homo sapiens GN=H2AFY PE=1 SV=4	47	16	110.6	71.6	67.2	63.5	90.5	92.8	59.2
O75368	SH3 domain-binding glutamic acid-rich-like protein OS=Homo sapiens GN=SH3BGRL PE=1 SV=1	91	12	94.2	98.7	112.1	114.2	98.9	104.8	189.8
O75369	Filamin-B OS=Homo sapiens GN=FLNB PE=1 SV=2	76	177	91.2	97.9	118.9	104.2	82.8	72.7	143.1
O75376	Nuclear receptor corepressor 1 OS=Homo sapiens GN=NCOR1 PE=1 SV=2	30	53	84.2	84.7	94.6	90.1	88.0	104.8	180.0
O75380	NADH dehydrogenase [ubiquinone] iron-sulfur protein 6, mitochondrial OS=Homo sapiens GN=NDUFS6 PE=1 SV=1	67	9	409.2	291.1	117.9	46.1	21.3	18.9	16.7
O75381	Peroxisomal membrane protein PEX14 OS=Homo sapiens GN=PEX14 PE=1 SV=1	29	15	109.2	147.0	157.3	203.8	192.8	87.9	65.7
O75385	Serine/threonine-protein kinase ULK1 OS=Homo sapiens GN=ULK1 PE=1 SV=2	17	14	97.0	100.8	132.2	128.3	133.4	91.7	144.5
O75390	Citrate synthase, mitochondrial OS=Homo sapiens GN=CS PE=1 SV=2	49	24	426.3	290.4	115.5	40.4	16.1	13.7	12.0
O75396	Vesicle-trafficking protein SEC22b OS=Homo sapiens GN=SEC22B PE=1 SV=4	49	13	49.7	74.4	111.2	139.0	139.9	66.5	20.7
O75400	Pre-mRNA-processing factor 40 homolog A OS=Homo sapiens GN=PRPF40A PE=1 SV=2	34	42	44.0	54.3	76.7	104.9	137.7	248.5	135.1
O75410	Transforming acidic coiled-coil-containing protein 1 OS=Homo sapiens GN=TACC1 PE=1 SV=2	42	32	93.1	129.1	180.8	196.1	149.4	65.2	42.7
O75427	Leucine-rich repeat and calponin homology domain-containing protein 4 OS=Homo sapiens GN=LRCH4 PE=1 SV=2	52	26	90.5	115.6	154.6	178.7	187.5	113.3	82.1
O75431	Metaxin-2 OS=Homo sapiens GN=MTX2 PE=1 SV=1	51	20	395.5	291.1	124.4	52.0	26.3	18.8	14.3
O75436	Vacuolar protein sorting-associated protein 26A OS=Homo sapiens GN=VPS26A PE=1 SV=2	41	12	29.0	34.2	44.0	42.3	31.0	27.3	50.1
O75439	Mitochondrial-processing peptidase subunit beta OS=Homo sapiens GN=PMPCB PE=1 SV=2	58	30	267.8	186.0	75.9	28.7	14.0	10.0	11.3
O75446	Histone deacetylase complex subunit SAP30 OS=Homo sapiens GN=SAP30 PE=1 SV=1	35	8	135.4	128.8	120.7	112.1	121.6	118.5	117.7
O75448	Mediator of RNA polymerase II transcription subunit 24 OS=Homo sapiens GN=MED24 PE=1 SV=1	25	17	100.1	90.7	96.2	108.0	194.7	211.3	107.7
O75449	Katanin p60 ATPase-containing subunit A1 OS=Homo sapiens GN=KATNA1 PE=1 SV=1	34	14	93.4	93.9	108.9	98.0	114.3	111.6	212.5
O75460	Serine/threonine-protein kinase/endoribonuclease IRE1 OS=Homo sapiens GN=ERN1 PE=1 SV=2	32	18	52.1	107.0	155.2	198.4	135.4	89.5	31.6
O75475	PC4 and SFRS1-interacting protein OS=Homo sapiens GN=PSIP1 PE=1 SV=1	48	24	196.3	144.3	103.4	102.7	111.2	119.5	100.4
O75477	Erlin-1 OS=Homo sapiens GN=ERLIN1 PE=1 SV=1	52	26	55.5	92.6	129.1	175.8	176.4	92.1	15.8
O75489	NADH dehydrogenase [ubiquinone] iron-sulfur protein 3, mitochondrial OS=Homo sapiens GN=NDUFS3 PE=1 SV=1	61	24	347.1	256.1	108.5	41.0	18.7	10.2	7.2
O75494	Serine/arginine-rich splicing factor 10 OS=Homo sapiens GN=SRSF10 PE=1 SV=1	39	18	55.5	59.9	74.4	76.6	151.3	196.9	105.2
O75503	Ceroid-lipofuscinosis neuronal protein 5 OS=Homo sapiens GN=CLN5 PE=1 SV=2	32	11	52.4	123.8	186.5	288.3	203.7	82.8	30.5
O75521	Enoyl-CoA delta isomerase 2, mitochondrial OS=Homo sapiens GN=ECI2 PE=1 SV=4	77	35	172.2	165.5	157.5	158.5	173.1	55.2	12.9
O75525	KH domain-containing, RNA-binding, signal transduction-associated protein 3 OS=Homo sapiens GN=KHDRBS3 PE=1 SV=1	41	17	30.2	32.5	46.3	68.5	145.2	202.8	92.8
O75529	TAF5-like RNA polymerase II p300/CBP-associated factor-associated factor 65 kDa subunit 5L OS=Homo sapiens GN=TAF5L PE=1 SV=1	18	9	114.2	124.1	125.4	116.6	107.8	126.4	187.1
O75530	Polycomb protein EED OS=Homo sapiens GN=EED PE=1 SV=2	23	8	114.8	115.0	93.3	126.1	97.1	133.8	177.1
O75531	Barrier-to-autointegration factor OS=Homo sapiens GN=BANF1 PE=1 SV=1	85	16	54.3	64.6	91.9	106.3	153.3	113.4	67.3
O75533	Splicing factor 3B subunit 1 OS=Homo sapiens GN=SF3B1 PE=1 SV=3	66	96	32.1	33.7	47.1	54.6	76.5	106.8	136.5
O75534	Cold shock domain-containing protein E1 OS=Homo sapiens GN=CSDE1 PE=1 SV=2	52	51	89.1	98.0	112.4	116.5	109.9	116.1	145.1
O75554	WW domain-binding protein 4 OS=Homo sapiens GN=WBP4 PE=1 SV=1	24	8	69.7	68.9	95.8	99.5	133.8	168.3	194.0
O75569	Interferon-inducible double-stranded RNA-dependent protein kinase activator A OS=Homo sapiens GN=PRKRA PE=1 SV=1	73	25	42.2	48.9	56.2	67.2	107.6	135.7	83.9
O75570	Peptide chain release factor 1, mitochondrial OS=Homo sapiens GN=MTRF1 PE=1 SV=2	32	14	336.0	270.6	125.3	65.8	45.3	29.8	24.1
O75582	Ribosomal protein S6 kinase alpha-5 OS=Homo sapiens GN=RPS6KA5 PE=1 SV=1	19	12	88.3	102.4	118.0	107.8	86.5	103.4	213.8
O75592	E3 ubiquitin-protein ligase MYCBP2 OS=Homo sapiens GN=MYCBP2 PE=1 SV=3	15	55	79.4	88.9	98.1	104.3	127.9	197.4	187.6
O75600	2-amino-3-ketobutyrate coenzyme A ligase, mitochondrial OS=Homo sapiens GN=GCAT PE=1 SV=1	48	14	414.3	277.4	116.1	41.7	22.0	17.2	16.3
O75607	Nucleoplasmin-3 OS=Homo sapiens GN=NPM3 PE=1 SV=3	37	5	117.4	104.1	95.3	91.5	136.4	162.8	138.3
O75608	Acyl-protein thioesterase 1 OS=Homo sapiens GN=LYPLA1 PE=1 SV=1	48	10	204.7	157.9	124.0	95.2	72.1	64.8	130.5
O75616	GTPase Era, mitochondrial OS=Homo sapiens GN=ERAL1 PE=1 SV=2	43	14	434.6	283.6	112.2	42.3	17.7	11.3	11.6
O75629	Protein CREG1 OS=Homo sapiens GN=CREG1 PE=1 SV=1	20	3	81.8	112.2	165.5	171.0	174.8	86.0	88.0
O75643	U5 small nuclear ribonucleoprotein 200 kDa helicase OS=Homo sapiens GN=SNRNP200 PE=1 SV=2	62	152	42.3	42.0	56.4	61.9	95.0	151.8	134.8
O75648	Mitochondrial tRNA-specific 2-thiouridylase 1 OS=Homo sapiens GN=TRMU PE=1 SV=2	39	13	386.4	287.7	106.1	53.3	41.7	29.1	30.4
O75663	TIP41-like protein OS=Homo sapiens GN=TIPRL PE=1 SV=2	66	18	69.6	68.1	85.3	78.5	58.8	59.4	142.0
O75683	Surfeit locus protein 6 OS=Homo sapiens GN=SURF6 PE=1 SV=3	50	17	64.2	55.8	76.0	84.1	158.4	239.2	169.4
O75691	Small subunit processome component 20 homolog OS=Homo sapiens GN=UTP20 PE=1 SV=3	17	45	60.5	65.0	71.1	85.0	146.2	203.2	138.4
O75694	Nuclear pore complex protein Nup155 OS=Homo sapiens GN=NUP155 PE=1 SV=1	35	41	89.3	127.8	143.6	169.3	129.3	61.2	50.3
O75695	Protein XRP2 OS=Homo sapiens GN=RP2 PE=1 SV=4	51	17	30.3	80.9	125.3	143.2	69.6	62.7	11.9
O75716	Serine/threonine-protein kinase 16 OS=Homo sapiens GN=STK16 PE=1 SV=4	22	6	65.3	123.6	149.7	202.8	172.5	173.4	112.7
O75717	WD repeat and HMG-box DNA-binding protein 1 OS=Homo sapiens GN=WDHD1 PE=1 SV=1	60	56	70.8	77.9	96.7	95.7	76.2	97.2	198.3
O75718	Cartilage-associated protein OS=Homo sapiens GN=CRTAP PE=1 SV=1	38	15	76.8	129.4	173.7	233.6	232.1	104.4	31.3
O75746	Calcium-binding mitochondrial carrier protein Aralar1 OS=Homo sapiens GN=SLC25A12 PE=1 SV=2	55	34	402.4	277.8	114.5	49.6	24.0	15.5	17.6
O75781	Paralemmin-1 OS=Homo sapiens GN=PALM PE=1 SV=2	36	15	38.2	96.5	129.1	147.9	74.2	40.5	20.0
O75787	Renin receptor OS=Homo sapiens GN=ATP6AP2 PE=1 SV=2	39	14	83.5	122.1	170.8	229.0	244.0	105.7	30.8
O75791	GRB2-related adapter protein 2 OS=Homo sapiens GN=GRAP2 PE=1 SV=1	63	19	66.7	87.7	100.4	98.8	67.4	87.8	143.4
O75792	Ribonuclease H2 subunit A OS=Homo sapiens GN=RNASEH2A PE=1 SV=2	61	26	89.3	78.6	98.5	91.9	103.7	123.7	160.6
O75794	Cell division cycle protein 123 homolog OS=Homo sapiens GN=CDC123 PE=1 SV=1	46	16	101.2	117.1	122.6	122.1	108.1	108.6	162.6
O75808	Calpain-15 OS=Homo sapiens GN=CAPN15 PE=1 SV=1	11	7	115.2	94.2	154.0	146.8	128.9	110.2	145.4
O75817	Ribonuclease P protein subunit p20 OS=Homo sapiens GN=POP7 PE=1 SV=2	44	6	135.2	109.2	126.7	140.8	153.1	166.4	168.8
O75818	Ribonuclease P protein subunit p40 OS=Homo sapiens GN=RPP40 PE=1 SV=3	29	9	85.5	83.1	95.9	97.1	123.8	149.3	179.1
O75821	Eukaryotic translation initiation factor 3 subunit G OS=Homo sapiens GN=EIF3G PE=1 SV=2	54	22	69.1	73.9	96.8	97.3	95.5	108.9	147.0
O75874	Isocitrate dehydrogenase [NADP] cytoplasmic OS=Homo sapiens GN=IDH1 PE=1 SV=2	62	32	79.1	86.1	106.9	102.5	71.5	100.1	178.4
O75879	Glutamyl-tRNA(Gln) amidotransferase subunit B, mitochondrial OS=Homo sapiens GN=GATB PE=1 SV=1	65	30	200.6	203.1	77.4	33.0	19.4	15.8	15.7
O75880	Protein SCO1 homolog, mitochondrial OS=Homo sapiens GN=SCO1 PE=1 SV=1	27	6	422.6	271.2	123.2	48.2	20.9	14.4	10.5
O75882	Attractin OS=Homo sapiens GN=ATRN PE=1 SV=2	23	28	67.1	135.0	186.2	241.2	200.2	98.7	38.0
O75886	Signal transducing adapter molecule 2 OS=Homo sapiens GN=STAM2 PE=1 SV=1	20	10	53.1	72.1	82.4	85.6	64.4	47.2	75.6
O75909	Cyclin-K OS=Homo sapiens GN=CCNK PE=1 SV=2	29	13	47.8	53.4	79.4	97.7	179.6	248.2	152.5
O75915	PRA1 family protein 3 OS=Homo sapiens GN=ARL6IP5 PE=1 SV=1	35	10	40.3	44.1	63.5	67.8	87.8	33.9	10.1
O75934	Pre-mRNA-splicing factor SPF27 OS=Homo sapiens GN=BCAS2 PE=1 SV=1	84	23	45.1	53.8	62.8	86.2	127.3	237.1	165.1
O75935	Dynactin subunit 3 OS=Homo sapiens GN=DCTN3 PE=1 SV=1	60	14	65.3	88.6	79.4	99.9	59.5	61.6	196.7
O75940	Survival of motor neuron-related-splicing factor 30 OS=Homo sapiens GN=SMNDC1 PE=1 SV=1	51	10	44.8	43.2	55.3	65.9	99.4	144.3	135.0
O75943	Cell cycle checkpoint protein RAD17 OS=Homo sapiens GN=RAD17 PE=1 SV=2	20	10	87.8	94.9	115.0	119.1	121.9	125.9	175.8
O75947	ATP synthase subunit d, mitochondrial OS=Homo sapiens GN=ATP5H PE=1 SV=3	90	23	417.8	290.0	122.8	43.7	21.4	10.7	8.8
O75955	Flotillin-1 OS=Homo sapiens GN=FLOT1 PE=1 SV=3	58	22	86.8	141.3	192.0	224.1	173.5	82.1	44.5
O75964	ATP synthase subunit g, mitochondrial OS=Homo sapiens GN=ATP5L PE=1 SV=3	59	7	427.9	313.7	118.1	41.3	13.1	6.2	3.8
O75976	Carboxypeptidase D OS=Homo sapiens GN=CPD PE=1 SV=2	38	43	51.3	86.5	130.0	171.1	196.3	148.6	62.0
O75995	SAM and SH3 domain-containing protein 3 OS=Homo sapiens GN=SASH3 PE=1 SV=2	72	17	105.0	103.0	132.5	109.2	132.7	111.0	147.6
O76003	Glutaredoxin-3 OS=Homo sapiens GN=GLRX3 PE=1 SV=2	56	25	61.9	66.5	75.1	72.4	50.9	59.9	130.7
O76021	Ribosomal L1 domain-containing protein 1 OS=Homo sapiens GN=RSL1D1 PE=1 SV=3	59	41	45.7	47.2	64.6	81.9	138.8	233.8	149.7
O76024	Wolframin OS=Homo sapiens GN=WFS1 PE=1 SV=2	20	14	97.6	132.8	168.6	215.0	243.3	114.4	28.3
O76031	ATP-dependent Clp protease ATP-binding subunit clpX-like, mitochondrial OS=Homo sapiens GN=CLPX PE=1 SV=2	69	41	428.8	278.6	110.5	39.9	21.8	16.5	13.8
O76054	SEC14-like protein 2 OS=Homo sapiens GN=SEC14L2 PE=1 SV=1	34	9	116.5	113.3	164.1	116.4	121.0	104.9	263.8
O76071	Probable cytosolic iron-sulfur protein assembly protein CIAO1 OS=Homo sapiens GN=CIAO1 PE=1 SV=1	58	14	91.5	111.7	138.2	122.0	79.5	98.3	186.1
O76094	Signal recognition particle subunit SRP72 OS=Homo sapiens GN=SRP72 PE=1 SV=3	64	48	70.6	85.0	112.8	122.5	88.8	54.3	107.9
O76095	Protein JTB OS=Homo sapiens GN=JTB PE=1 SV=1	15	3	57.2	149.0	194.2	218.6	182.0	152.2	46.8
O94762	ATP-dependent DNA helicase Q5 OS=Homo sapiens GN=RECQL5 PE=1 SV=2	26	19	88.9	85.7	105.8	119.2	195.6	219.4	128.6
O94763	Unconventional prefoldin RPB5 interactor 1 OS=Homo sapiens GN=URI1 PE=1 SV=3	40	21	65.2	74.1	90.6	105.5	172.9	206.5	142.2
O94766	Galactosylgalactosylxylosylprotein 3-beta-glucuronosyltransferase 3 OS=Homo sapiens GN=B3GAT3 PE=1 SV=2	46	14	35.1	64.4	85.2	83.1	75.1	52.8	23.7
O94776	Metastasis-associated protein MTA2 OS=Homo sapiens GN=MTA2 PE=1 SV=1	61	45	109.6	105.1	100.7	97.1	94.2	104.0	139.8
O94804	Serine/threonine-protein kinase 10 OS=Homo sapiens GN=STK10 PE=1 SV=1	28	26	68.8	108.4	107.9	126.6	101.3	168.1	151.4
O94819	Kelch repeat and BTB domain-containing protein 11 OS=Homo sapiens GN=KBTBD11 PE=1 SV=1	43	22	129.1	123.2	124.6	109.1	123.3	120.6	160.0
O94826	Mitochondrial import receptor subunit TOM70 OS=Homo sapiens GN=TOMM70A PE=1 SV=1	72	41	290.9	240.5	107.5	49.8	28.1	20.2	14.7
O94830	Phospholipase DDHD2 OS=Homo sapiens GN=DDHD2 PE=1 SV=2	21	10	150.4	129.8	116.9	102.2	79.9	79.6	158.2
O94832	Unconventional myosin-Id OS=Homo sapiens GN=MYO1D PE=1 SV=2	45	46	48.9	86.4	120.4	129.4	103.4	33.3	11.9
O94855	Protein transport protein Sec24D OS=Homo sapiens GN=SEC24D PE=1 SV=2	27	20	52.7	74.0	92.1	78.2	56.1	48.7	79.1
O94868	F-BAR and double SH3 domains protein 2 OS=Homo sapiens GN=FCHSD2 PE=1 SV=3	29	21	45.7	85.2	98.9	98.0	44.9	31.7	52.5
O94874	E3 UFM1-protein ligase 1 OS=Homo sapiens GN=UFL1 PE=1 SV=2	58	52	63.3	96.3	138.0	180.8	198.3	91.2	36.4
O94876	Transmembrane and coiled-coil domains protein 1 OS=Homo sapiens GN=TMCC1 PE=1 SV=3	17	10	82.4	117.8	144.1	186.3	208.3	111.4	65.2
O94886	CSC1-like protein 1 OS=Homo sapiens GN=TMEM63A PE=1 SV=3	17	9	57.9	105.8	146.4	180.0	197.2	161.7	151.0
O94888	UBX domain-containing protein 7 OS=Homo sapiens GN=UBXN7 PE=1 SV=2	47	19	91.0	90.7	118.4	118.0	88.5	97.0	218.7
O94900	Thymocyte selection-associated high mobility group box protein TOX OS=Homo sapiens GN=TOX PE=2 SV=3	27	10	108.0	98.4	118.8	115.0	105.2	121.2	203.5
O94901	SUN domain-containing protein 1 OS=Homo sapiens GN=SUN1 PE=1 SV=3	35	20	121.3	155.3	165.1	220.8	203.5	94.8	22.9
O94903	Proline synthase co-transcribed bacterial homolog protein OS=Homo sapiens GN=PROSC PE=1 SV=1	61	19	166.1	143.0	122.2	95.6	76.0	81.9	150.3
O94905	Erlin-2 OS=Homo sapiens GN=ERLIN2 PE=1 SV=1	61	24	56.2	97.7	131.3	194.3	199.7	94.1	15.4
O94906	Pre-mRNA-processing factor 6 OS=Homo sapiens GN=PRPF6 PE=1 SV=1	66	76	55.8	59.5	70.1	79.6	115.4	192.2	152.0
O94913	Pre-mRNA cleavage complex 2 protein Pcf11 OS=Homo sapiens GN=PCF11 PE=1 SV=3	34	39	68.1	71.3	73.4	78.7	114.0	178.9	99.2
O94915	Protein furry homolog-like OS=Homo sapiens GN=FRYL PE=1 SV=2	23	61	68.4	83.5	102.3	127.1	152.8	157.3	171.8
O94919	Endonuclease domain-containing 1 protein OS=Homo sapiens GN=ENDOD1 PE=1 SV=2	47	18	27.9	43.7	61.9	75.6	86.0	49.8	28.0
O94923	D-glucuronyl C5-epimerase OS=Homo sapiens GN=GLCE PE=1 SV=3	24	12	91.8	137.3	197.6	196.8	166.0	115.3	50.6
O94925	Glutaminase kidney isoform, mitochondrial OS=Homo sapiens GN=GLS PE=1 SV=1	53	32	428.2	292.1	111.7	40.8	16.3	9.6	11.0
O94927	HAUS augmin-like complex subunit 5 OS=Homo sapiens GN=HAUS5 PE=1 SV=2	39	22	124.8	112.9	125.7	100.4	128.4	133.4	153.0
O94953	Lysine-specific demethylase 4B OS=Homo sapiens GN=KDM4B PE=1 SV=4	16	12	126.3	111.7	109.1	101.5	129.4	153.1	129.2
O94966	Ubiquitin carboxyl-terminal hydrolase 19 OS=Homo sapiens GN=USP19 PE=1 SV=2	23	17	97.8	110.3	134.9	142.1	148.5	112.4	138.1
O94967	WD repeat-containing protein 47 OS=Homo sapiens GN=WDR47 PE=1 SV=1	15	9	60.8	71.5	82.6	76.1	63.7	64.5	115.7
O94973	AP-2 complex subunit alpha-2 OS=Homo sapiens GN=AP2A2 PE=1 SV=2	63	56	51.2	85.5	121.5	117.5	75.9	70.5	63.1
O94979	Protein transport protein Sec31A OS=Homo sapiens GN=SEC31A PE=1 SV=3	32	36	68.3	76.9	85.8	80.4	71.8	80.5	134.0
O94985	Calsyntenin-1 OS=Homo sapiens GN=CLSTN1 PE=1 SV=1	11	9	65.8	118.8	185.4	218.3	234.9	124.3	52.6
O94986	Centrosomal protein of 152 kDa OS=Homo sapiens GN=CEP152 PE=1 SV=4	19	25	278.8	226.1	114.8	68.7	58.3	64.4	66.8
O94992	Protein HEXIM1 OS=Homo sapiens GN=HEXIM1 PE=1 SV=1	41	13	61.7	67.7	87.7	87.0	78.3	94.6	168.0
O95067	G2/mitotic-specific cyclin-B2 OS=Homo sapiens GN=CCNB2 PE=1 SV=1	50	19	78.3	91.6	108.7	119.9	143.1	114.6	86.8
O95071	E3 ubiquitin-protein ligase UBR5 OS=Homo sapiens GN=UBR5 PE=1 SV=2	37	80	73.5	76.2	90.1	84.9	78.0	86.0	196.4
O95104	Splicing factor, arginine/serine-rich 15 OS=Homo sapiens GN=SCAF4 PE=1 SV=3	23	18	39.1	41.8	56.0	78.0	143.2	193.7	118.1
O95140	Mitofusin-2 OS=Homo sapiens GN=MFN2 PE=1 SV=3	34	20	354.4	286.4	133.4	66.3	37.2	23.5	21.1
O95155	Ubiquitin conjugation factor E4 B OS=Homo sapiens GN=UBE4B PE=1 SV=1	16	15	94.0	97.1	109.6	103.5	80.4	94.0	194.2
O95159	Zinc finger protein-like 1 OS=Homo sapiens GN=ZFPL1 PE=1 SV=2	49	11	66.1	113.3	158.5	152.5	139.4	101.0	34.8
O95163	Elongator complex protein 1 OS=Homo sapiens GN=IKBKAP PE=1 SV=3	43	46	83.2	84.2	92.1	84.7	71.7	81.4	179.1
O95169	NADH dehydrogenase [ubiquinone] 1 beta subcomplex subunit 8, mitochondrial OS=Homo sapiens GN=NDUFB8 PE=1 SV=1	41	7	392.5	275.5	118.0	51.6	27.4	17.2	10.4
O95182	NADH dehydrogenase [ubiquinone] 1 alpha subcomplex subunit 7 OS=Homo sapiens GN=NDUFA7 PE=1 SV=3	78	11	423.8	288.9	123.2	45.8	19.8	11.0	7.4
O95197	Reticulon-3 OS=Homo sapiens GN=RTN3 PE=1 SV=2	25	21	67.1	105.2	133.7	171.2	193.2	142.1	90.2
O95202	LETM1 and EF-hand domain-containing protein 1, mitochondrial OS=Homo sapiens GN=LETM1 PE=1 SV=1	59	49	378.3	272.5	117.7	42.6	19.8	11.9	9.5
O95218	Zinc finger Ran-binding domain-containing protein 2 OS=Homo sapiens GN=ZRANB2 PE=1 SV=2	26	10	65.5	82.8	115.0	116.1	87.2	127.1	222.9
O95229	ZW10 interactor OS=Homo sapiens GN=ZWINT PE=1 SV=2	36	10	126.5	126.6	110.3	103.1	87.0	108.5	181.8
O95232	Luc7-like protein 3 OS=Homo sapiens GN=LUC7L3 PE=1 SV=2	38	21	26.8	30.1	44.8	61.3	110.0	165.3	98.2
O95235	Kinesin-like protein KIF20A OS=Homo sapiens GN=KIF20A PE=1 SV=1	23	17	157.1	166.0	132.8	126.2	124.9	121.5	92.6
O95239	Chromosome-associated kinesin KIF4A OS=Homo sapiens GN=KIF4A PE=1 SV=3	45	47	142.7	129.6	112.7	108.0	120.1	144.4	123.8
O95248	Myotubularin-related protein 5 OS=Homo sapiens GN=SBF1 PE=1 SV=3	38	57	88.3	112.7	138.4	137.4	147.9	128.7	126.3
O95249	Golgi SNAP receptor complex member 1 OS=Homo sapiens GN=GOSR1 PE=1 SV=1	76	25	60.2	106.9	164.8	175.8	140.4	123.0	39.1
O95251	Histone acetyltransferase KAT7 OS=Homo sapiens GN=KAT7 PE=1 SV=1	31	15	107.9	109.9	113.4	116.9	115.5	125.8	199.8
O95271	Tankyrase-1 OS=Homo sapiens GN=TNKS PE=1 SV=2	12	15	93.9	121.3	149.7	155.8	179.4	133.0	96.9
O95292	Vesicle-associated membrane protein-associated protein B/C OS=Homo sapiens GN=VAPB PE=1 SV=3	64	20	71.7	108.1	147.4	195.2	212.9	85.7	22.3
O95295	SNARE-associated protein Snapin OS=Homo sapiens GN=SNAPIN PE=1 SV=1	49	9	39.5	56.6	72.1	107.5	106.6	64.7	53.3
O95297	Myelin protein zero-like protein 1 OS=Homo sapiens GN=MPZL1 PE=1 SV=1	24	8	71.6	153.8	207.5	255.1	208.2	74.8	29.1
O95299	NADH dehydrogenase [ubiquinone] 1 alpha subcomplex subunit 10, mitochondrial OS=Homo sapiens GN=NDUFA10 PE=1 SV=1	49	22	173.0	187.6	64.4	27.8	8.8	5.9	3.9
O95319	CUGBP Elav-like family member 2 OS=Homo sapiens GN=CELF2 PE=1 SV=1	33	19	46.9	58.7	84.7	110.0	182.5	242.0	139.9
O95336	6-phosphogluconolactonase OS=Homo sapiens GN=PGLS PE=1 SV=2	67	15	95.0	97.6	121.3	107.3	89.2	100.3	204.2
O95347	Structural maintenance of chromosomes protein 2 OS=Homo sapiens GN=SMC2 PE=1 SV=2	67	107	82.0	81.2	86.0	87.1	101.8	128.2	125.5
O95352	Ubiquitin-like modifier-activating enzyme ATG7 OS=Homo sapiens GN=ATG7 PE=1 SV=1	36	20	107.4	110.3	122.3	115.0	89.0	91.2	198.5
O95363	Phenylalanine--tRNA ligase, mitochondrial OS=Homo sapiens GN=FARS2 PE=1 SV=1	27	16	387.8	272.0	119.9	56.0	33.2	24.4	25.8
O95372	Acyl-protein thioesterase 2 OS=Homo sapiens GN=LYPLA2 PE=1 SV=1	60	11	47.6	62.8	73.5	73.3	48.1	71.7	106.0
O95373	Importin-7 OS=Homo sapiens GN=IPO7 PE=1 SV=1	32	30	93.1	97.5	115.1	109.8	83.8	92.4	217.6
O95376	E3 ubiquitin-protein ligase ARIH2 OS=Homo sapiens GN=ARIH2 PE=1 SV=1	39	14	91.3	98.1	120.5	113.0	88.7	107.3	206.6
O95379	Tumor necrosis factor alpha-induced protein 8 OS=Homo sapiens GN=TNFAIP8 PE=1 SV=1	26	6	63.3	108.8	136.5	142.6	73.1	92.7	219.2
O95394	Phosphoacetylglucosamine mutase OS=Homo sapiens GN=PGM3 PE=1 SV=1	20	10	76.6	97.1	109.7	107.4	74.5	109.8	223.1
O95396	Adenylyltransferase and sulfurtransferase MOCS3 OS=Homo sapiens GN=MOCS3 PE=1 SV=1	60	20	83.5	77.7	70.1	61.0	55.4	62.8	84.9
O95400	CD2 antigen cytoplasmic tail-binding protein 2 OS=Homo sapiens GN=CD2BP2 PE=1 SV=1	51	15	64.0	70.8	91.1	106.4	157.1	207.6	177.3
O95402	Mediator of RNA polymerase II transcription subunit 26 OS=Homo sapiens GN=MED26 PE=1 SV=2	34	12	53.9	58.3	73.1	105.2	223.7	276.4	120.6
O95425	Supervillin OS=Homo sapiens GN=SVIL PE=1 SV=2	25	34	32.3	47.8	65.2	61.3	58.8	52.2	38.4
O95429	BAG family molecular chaperone regulator 4 OS=Homo sapiens GN=BAG4 PE=1 SV=1	39	9	86.5	97.4	119.0	118.2	90.4	107.1	196.7
O95433	Activator of 90 kDa heat shock protein ATPase homolog 1 OS=Homo sapiens GN=AHSA1 PE=1 SV=1	68	26	76.9	81.8	97.3	94.1	66.2	81.0	187.9
O95453	Poly(A)-specific ribonuclease PARN OS=Homo sapiens GN=PARN PE=1 SV=1	38	25	39.9	41.8	48.8	49.8	46.7	58.8	101.9
O95456	Proteasome assembly chaperone 1 OS=Homo sapiens GN=PSMG1 PE=1 SV=1	60	15	61.4	58.7	79.6	70.9	60.7	67.2	196.0
O95466	Formin-like protein 1 OS=Homo sapiens GN=FMNL1 PE=1 SV=3	48	68	62.7	97.1	119.6	135.0	103.1	83.3	61.9
O95470	Sphingosine-1-phosphate lyase 1 OS=Homo sapiens GN=SGPL1 PE=1 SV=3	57	34	68.0	99.8	143.3	185.7	191.3	138.4	74.2
O95479	GDH/6PGL endoplasmic bifunctional protein OS=Homo sapiens GN=H6PD PE=1 SV=2	44	30	77.9	98.5	135.9	156.3	155.5	64.2	21.1
O95486	Protein transport protein Sec24A OS=Homo sapiens GN=SEC24A PE=1 SV=2	21	19	70.2	95.1	113.0	97.5	80.8	75.3	109.5
O95487	Protein transport protein Sec24B OS=Homo sapiens GN=SEC24B PE=1 SV=2	33	32	70.6	91.1	115.3	104.8	99.3	84.3	71.7
O95551	Tyrosyl-DNA phosphodiesterase 2 OS=Homo sapiens GN=TDP2 PE=1 SV=1	38	12	92.8	98.8	117.8	124.3	112.3	120.1	185.2
O95573	Long-chain-fatty-acid--CoA ligase 3 OS=Homo sapiens GN=ACSL3 PE=1 SV=3	63	45	68.9	112.8	161.1	206.0	204.1	94.5	24.6
O95602	DNA-directed RNA polymerase I subunit RPA1 OS=Homo sapiens GN=POLR1A PE=1 SV=2	31	35	144.3	111.8	98.6	87.2	93.1	88.6	104.7
O95613	Pericentrin OS=Homo sapiens GN=PCNT PE=1 SV=4	30	77	204.5	182.7	109.8	83.5	74.8	84.0	124.9
O95628	CCR4-NOT transcription complex subunit 4 OS=Homo sapiens GN=CNOT4 PE=1 SV=3	26	10	71.9	88.1	111.0	152.9	178.1	201.0	118.0
O95630	STAM-binding protein OS=Homo sapiens GN=STAMBP PE=1 SV=1	42	19	108.5	129.6	152.3	138.6	108.2	101.9	168.3
O95639	Cleavage and polyadenylation specificity factor subunit 4 OS=Homo sapiens GN=CPSF4 PE=1 SV=1	67	16	54.7	60.0	83.8	96.6	184.9	236.6	158.3
O95674	Phosphatidate cytidylyltransferase 2 OS=Homo sapiens GN=CDS2 PE=1 SV=1	31	10	81.8	124.1	169.2	237.3	268.5	100.6	18.5
O95684	FGFR1 oncogene partner OS=Homo sapiens GN=FGFR1OP PE=1 SV=1	41	14	139.1	110.5	94.3	78.3	89.2	118.2	190.0
O95714	E3 ubiquitin-protein ligase HERC2 OS=Homo sapiens GN=HERC2 PE=1 SV=2	30	117	79.2	99.3	123.5	152.7	162.1	100.2	83.8
O95721	Synaptosomal-associated protein 29 OS=Homo sapiens GN=SNAP29 PE=1 SV=1	79	20	112.2	133.3	131.2	143.8	121.0	95.6	71.3
O95747	Serine/threonine-protein kinase OSR1 OS=Homo sapiens GN=OXSR1 PE=1 SV=1	43	23	86.9	95.4	101.5	100.4	90.1	87.3	145.2
O95757	Heat shock 70 kDa protein 4L OS=Homo sapiens GN=HSPA4L PE=1 SV=3	80	76	73.7	87.1	103.5	97.7	73.1	80.9	162.1
O95758	Polypyrimidine tract-binding protein 3 OS=Homo sapiens GN=PTBP3 PE=1 SV=2	43	20	68.6	64.7	86.7	105.9	171.0	237.5	130.5
O95772	MLN64 N-terminal domain homolog OS=Homo sapiens GN=STARD3NL PE=1 SV=1	30	5	56.9	125.0	178.9	261.7	195.0	127.9	41.1
O95777	U6 snRNA-associated Sm-like protein LSm8 OS=Homo sapiens GN=LSM8 PE=1 SV=3	69	6	29.1	29.3	32.7	36.5	33.9	45.9	79.7
O95782	AP-2 complex subunit alpha-1 OS=Homo sapiens GN=AP2A1 PE=1 SV=3	62	65	71.9	118.9	152.9	147.4	98.5	69.9	67.5
O95786	Probable ATP-dependent RNA helicase DDX58 OS=Homo sapiens GN=DDX58 PE=1 SV=2	19	15	59.9	60.0	66.9	57.7	52.3	51.9	99.5
O95793	Double-stranded RNA-binding protein Staufen homolog 1 OS=Homo sapiens GN=STAU1 PE=1 SV=2	61	40	60.1	63.2	83.7	108.2	193.8	238.1	139.4
O95801	Tetratricopeptide repeat protein 4 OS=Homo sapiens GN=TTC4 PE=1 SV=3	60	21	106.1	114.3	117.5	108.7	85.5	96.0	190.7
O95816	BAG family molecular chaperone regulator 2 OS=Homo sapiens GN=BAG2 PE=1 SV=1	77	18	37.2	48.8	71.9	87.9	73.0	56.7	65.4
O95817	BAG family molecular chaperone regulator 3 OS=Homo sapiens GN=BAG3 PE=1 SV=3	65	21	69.5	74.9	94.6	91.2	67.1	80.0	159.6
O95819	Mitogen-activated protein kinase kinase kinase kinase 4 OS=Homo sapiens GN=MAP4K4 PE=1 SV=2	56	74	72.1	103.0	142.0	155.6	151.2	107.1	84.6
O95822	Malonyl-CoA decarboxylase, mitochondrial OS=Homo sapiens GN=MLYCD PE=1 SV=3	39	17	344.5	246.2	127.3	86.3	75.8	45.0	18.8
O95825	Quinone oxidoreductase-like protein 1 OS=Homo sapiens GN=CRYZL1 PE=1 SV=2	41	10	95.7	104.8	119.9	133.3	120.7	143.7	203.6
O95831	Apoptosis-inducing factor 1, mitochondrial OS=Homo sapiens GN=AIFM1 PE=1 SV=1	57	39	418.5	289.9	119.7	43.6	19.3	12.0	9.9
O95834	Echinoderm microtubule-associated protein-like 2 OS=Homo sapiens GN=EML2 PE=1 SV=1	32	17	37.9	52.9	59.7	61.2	32.5	48.5	120.5
O95858	Tetraspanin-15 OS=Homo sapiens GN=TSPAN15 PE=1 SV=1	24	6	25.2	42.0	57.0	60.0	52.8	22.8	9.5
O95861	3'(2'),5'-bisphosphate nucleotidase 1 OS=Homo sapiens GN=BPNT1 PE=1 SV=1	69	23	59.5	59.0	62.8	60.7	46.3	55.5	112.1
O95864	Fatty acid desaturase 2 OS=Homo sapiens GN=FADS2 PE=1 SV=1	30	15	84.0	112.6	174.5	203.1	273.8	108.1	25.5
O95865	N(G),N(G)-dimethylarginine dimethylaminohydrolase 2 OS=Homo sapiens GN=DDAH2 PE=1 SV=1	69	14	59.9	102.7	129.5	147.1	95.1	59.4	92.2
O95870	Abhydrolase domain-containing protein 16A OS=Homo sapiens GN=ABHD16A PE=1 SV=3	44	24	69.3	91.0	109.0	125.3	144.8	60.8	18.9
O95881	Thioredoxin domain-containing protein 12 OS=Homo sapiens GN=TXNDC12 PE=1 SV=1	52	10	60.4	89.0	141.5	167.5	181.9	68.7	15.4
O95926	Pre-mRNA-splicing factor SYF2 OS=Homo sapiens GN=SYF2 PE=1 SV=1	45	13	41.9	53.3	70.7	84.2	117.8	256.7	194.3
O95980	Reversion-inducing cysteine-rich protein with Kazal motifs OS=Homo sapiens GN=RECK PE=1 SV=1	21	17	95.3	136.9	189.0	209.9	193.2	95.3	57.0
O95985	DNA topoisomerase 3-beta-1 OS=Homo sapiens GN=TOP3B PE=1 SV=1	61	43	55.8	59.9	78.5	95.7	173.1	207.7	117.9
O96000	NADH dehydrogenase [ubiquinone] 1 beta subcomplex subunit 10 OS=Homo sapiens GN=NDUFB10 PE=1 SV=3	48	12	386.3	301.2	116.6	51.6	27.1	18.7	19.4
O96005	Cleft lip and palate transmembrane protein 1 OS=Homo sapiens GN=CLPTM1 PE=1 SV=1	33	18	57.2	106.2	142.8	192.0	174.4	79.8	13.5
O96008	Mitochondrial import receptor subunit TOM40 homolog OS=Homo sapiens GN=TOMM40 PE=1 SV=1	58	19	253.8	221.1	97.2	42.3	24.5	17.1	13.5
O96011	Peroxisomal membrane protein 11B OS=Homo sapiens GN=PEX11B PE=1 SV=1	66	18	70.2	103.5	145.5	175.2	214.9	68.4	12.0
O96013	Serine/threonine-protein kinase PAK 4 OS=Homo sapiens GN=PAK4 PE=1 SV=1	42	18	63.2	104.4	113.9	138.4	104.8	215.9	137.7
O96017	Serine/threonine-protein kinase Chk2 OS=Homo sapiens GN=CHEK2 PE=1 SV=1	37	17	82.0	90.1	108.4	107.1	92.9	99.5	204.1
O96019	Actin-like protein 6A OS=Homo sapiens GN=ACTL6A PE=1 SV=1	48	22	123.6	111.9	121.5	114.2	108.4	113.4	166.3
P00167	Cytochrome b5 OS=Homo sapiens GN=CYB5A PE=1 SV=2	47	6	75.4	99.6	132.2	154.8	171.6	73.6	19.3
P00338	L-lactate dehydrogenase A chain OS=Homo sapiens GN=LDHA PE=1 SV=2	85	38	72.1	73.5	89.3	84.4	65.8	68.1	162.1
P00367	Glutamate dehydrogenase 1, mitochondrial OS=Homo sapiens GN=GLUD1 PE=1 SV=2	57	41	326.0	231.8	91.8	36.4	17.7	13.0	9.3
P00374	Dihydrofolate reductase OS=Homo sapiens GN=DHFR PE=1 SV=2	80	18	78.0	90.3	110.5	102.4	75.9	83.2	156.7
P00387	NADH-cytochrome b5 reductase 3 OS=Homo sapiens GN=CYB5R3 PE=1 SV=3	84	19	143.7	140.6	142.9	166.7	165.8	78.1	27.7
P00390	Glutathione reductase, mitochondrial OS=Homo sapiens GN=GSR PE=1 SV=2	52	25	154.5	136.0	108.7	94.2	60.8	78.5	183.6
P00403	Cytochrome c oxidase subunit 2 OS=Homo sapiens GN=MT-CO2 PE=1 SV=1	48	9	406.2	300.9	122.3	47.1	21.6	11.5	9.6
P00441	Superoxide dismutase [Cu-Zn] OS=Homo sapiens GN=SOD1 PE=1 SV=2	97	16	81.4	96.1	123.7	116.8	80.3	104.2	205.3
P00491	Purine nucleoside phosphorylase OS=Homo sapiens GN=PNP PE=1 SV=2	84	22	63.0	70.7	80.9	79.7	56.3	71.9	208.0
P00492	Hypoxanthine-guanine phosphoribosyltransferase OS=Homo sapiens GN=HPRT1 PE=1 SV=2	76	18	58.4	62.5	71.5	69.1	49.1	60.7	142.9
P00505	Aspartate aminotransferase, mitochondrial OS=Homo sapiens GN=GOT2 PE=1 SV=3	71	35	423.6	294.1	112.5	39.4	16.8	11.6	13.5
P00558	Phosphoglycerate kinase 1 OS=Homo sapiens GN=PGK1 PE=1 SV=3	91	53	68.1	75.9	98.2	89.9	69.5	81.1	168.6
P00734	Prothrombin OS=Homo sapiens GN=F2 PE=1 SV=2	5	4	276.7	288.6	148.5	114.1	62.5	41.9	30.1
P00761	Trypsin OS=Sus scrofa OX=9823 PE=1 SV=1	47	9	126.4	161.2	142.7	107.2	70.2	67.4	91.1
P00813	Adenosine deaminase OS=Homo sapiens GN=ADA PE=1 SV=3	79	35	73.4	74.6	95.4	91.5	67.2	76.5	170.6
P00966	Argininosuccinate synthase OS=Homo sapiens GN=ASS1 PE=1 SV=2	55	21	74.7	111.1	123.0	118.6	77.5	111.8	199.7
P01034	Cystatin-C OS=Homo sapiens GN=CST3 PE=1 SV=1	45	5	68.7	109.1	156.5	173.9	243.0	136.1	61.2
P01112	GTPase HRas OS=Homo sapiens GN=HRAS PE=1 SV=1	85	15	79.2	121.2	160.3	170.6	134.4	58.0	39.7
P01116	GTPase KRas OS=Homo sapiens GN=KRAS PE=1 SV=1	75	14	88.1	152.4	214.0	240.0	188.5	75.7	29.3
P01130	Low-density lipoprotein receptor OS=Homo sapiens GN=LDLR PE=1 SV=1	40	25	37.1	57.4	87.8	111.2	110.0	71.7	28.3
P01137	Transforming growth factor beta-1 OS=Homo sapiens GN=TGFB1 PE=1 SV=2	41	13	84.5	122.6	185.4	217.7	267.3	95.4	27.1
P01733	T-cell receptor beta chain V region YT35 OS=Homo sapiens GN=TRBV12-3 PE=1 SV=1	15	2	39.5	54.1	88.0	100.7	98.2	49.8	47.6
P01850	T-cell receptor beta-1 chain C region OS=Homo sapiens GN=TRBC1 PE=1 SV=3	47	6	85.6	124.9	182.2	242.6	206.7	103.6	33.5
P01889	HLA class I histocompatibility antigen, B-7 alpha chain OS=Homo sapiens GN=HLA-B PE=1 SV=3	57	24	56.9	95.8	142.7	167.4	195.8	119.4	48.5
P02649	Apolipoprotein E OS=Homo sapiens GN=APOE PE=1 SV=1	5	2	174.9	197.9	170.9	166.9	139.1	71.8	43.9
P02686	Myelin basic protein OS=Homo sapiens GN=MBP PE=1 SV=3	27	6	56.5	77.2	94.8	103.9	88.7	44.2	40.1
P02769	Serum albumin OS=Bos taurus OX=9913 GN=ALB PE=1 SV=4	84	57	63.5	79.6	103.7	106.9	97.5	80.5	118.7
P02786	Transferrin receptor protein 1 OS=Homo sapiens GN=TFRC PE=1 SV=2	68	71	52.1	85.8	132.5	155.6	177.0	129.1	71.2
P02788	Lactotransferrin OS=Homo sapiens GN=LTF PE=1 SV=6	3	2	62.5	100.7	150.5	177.8	214.0	149.7	81.7
P04035	3-hydroxy-3-methylglutaryl-coenzyme A reductase OS=Homo sapiens GN=HMGCR PE=1 SV=1	9	6	70.4	119.2	185.2	231.2	264.9	95.1	15.8
P04040	Catalase OS=Homo sapiens GN=CAT PE=1 SV=3	75	48	69.5	110.7	166.1	196.5	188.2	76.9	16.8
P04049	RAF proto-oncogene serine/threonine-protein kinase OS=Homo sapiens GN=RAF1 PE=1 SV=1	49	26	72.8	71.5	71.0	66.6	65.0	63.1	98.7
P04053	DNA nucleotidylexotransferase OS=Homo sapiens GN=DNTT PE=1 SV=3	28	13	106.9	106.2	121.6	135.0	155.1	179.4	154.3
P04062	Glucosylceramidase OS=Homo sapiens GN=GBA PE=1 SV=3	26	12	40.0	74.0	113.6	155.8	149.4	57.2	21.9
P04066	Tissue alpha-L-fucosidase OS=Homo sapiens GN=FUCA1 PE=1 SV=4	25	8	63.2	116.7	208.1	255.3	228.3	76.3	29.5
P04075	Fructose-bisphosphate aldolase A OS=Homo sapiens GN=ALDOA PE=1 SV=2	94	45	59.6	61.1	76.9	68.0	53.9	81.9	116.4
P04080	Cystatin-B OS=Homo sapiens GN=CSTB PE=1 SV=2	52	4	134.2	92.9	131.2	89.2	103.0	55.3	86.2
P04083	Annexin A1 OS=Homo sapiens GN=ANXA1 PE=1 SV=2	76	29	62.6	62.7	76.3	72.7	55.6	67.3	153.3
P04150	Glucocorticoid receptor OS=Homo sapiens GN=NR3C1 PE=1 SV=1	23	14	105.4	110.7	117.8	112.7	118.0	116.9	182.8
P04181	Ornithine aminotransferase, mitochondrial OS=Homo sapiens GN=OAT PE=1 SV=1	84	39	394.4	296.7	114.8	46.5	23.4	20.1	17.9
P04183	Thymidine kinase, cytosolic OS=Homo sapiens GN=TK1 PE=1 SV=2	64	14	95.2	104.5	123.3	117.8	112.5	112.2	164.7
P04216	Thy-1 membrane glycoprotein OS=Homo sapiens GN=THY1 PE=1 SV=2	25	4	22.3	39.9	56.0	66.8	48.7	31.5	16.4
P04234	T-cell surface glycoprotein CD3 delta chain OS=Homo sapiens GN=CD3D PE=1 SV=1	28	9	73.1	134.5	185.6	246.2	224.9	99.4	22.1
P04264	Keratin, type II cytoskeletal 1 OS=Homo sapiens GN=KRT1 PE=1 SV=6	52	40	47.9	72.3	29.5	53.9	53.2	36.4	138.2
P04350	Tubulin beta-4A chain OS=Homo sapiens GN=TUBB4A PE=1 SV=2	86	38	109.0	99.1	128.1	124.7	108.2	96.1	170.6
P04406	Glyceraldehyde-3-phosphate dehydrogenase OS=Homo sapiens GN=GAPDH PE=1 SV=3	87	45	78.7	80.9	101.7	99.3	120.6	131.7	151.7
P04439	HLA class I histocompatibility antigen, A-3 alpha chain OS=Homo sapiens GN=HLA-A PE=1 SV=2	60	27	51.0	89.1	129.0	165.1	178.2	111.3	41.4
P04632	Calpain small subunit 1 OS=Homo sapiens GN=CAPNS1 PE=1 SV=1	72	16	62.7	81.1	93.9	93.5	56.0	93.6	182.1
P04818	Thymidylate synthase OS=Homo sapiens GN=TYMS PE=1 SV=3	64	19	82.4	89.9	111.5	99.4	74.0	86.7	186.7
P04843	Dolichyl-diphosphooligosaccharide--protein glycosyltransferase subunit 1 OS=Homo sapiens GN=RPN1 PE=1 SV=1	78	59	68.8	101.7	151.7	190.0	185.2	71.2	14.2
P04844	Dolichyl-diphosphooligosaccharide--protein glycosyltransferase subunit 2 OS=Homo sapiens GN=RPN2 PE=1 SV=3	54	33	88.1	128.4	187.2	240.4	245.1	78.8	18.0
P04899	Guanine nucleotide-binding protein G(i) subunit alpha-2 OS=Homo sapiens GN=GNAI2 PE=1 SV=3	75	36	56.2	88.9	136.4	149.6	123.2	49.1	27.2
P04920	Anion exchange protein 2 OS=Homo sapiens GN=SLC4A2 PE=1 SV=4	25	18	54.2	89.6	126.6	133.3	119.3	42.9	15.4
P05023	Sodium/potassium-transporting ATPase subunit alpha-1 OS=Homo sapiens GN=ATP1A1 PE=1 SV=1	54	66	61.7	109.7	159.3	174.2	139.8	50.1	22.1
P05026	Sodium/potassium-transporting ATPase subunit beta-1 OS=Homo sapiens GN=ATP1B1 PE=1 SV=1	43	12	89.9	157.2	221.5	231.5	199.4	74.8	25.7
P05067	Amyloid beta A4 protein OS=Homo sapiens GN=APP PE=1 SV=3	19	11	80.7	119.7	191.0	215.1	223.7	127.3	42.6
P05106	Integrin beta-3 OS=Homo sapiens GN=ITGB3 PE=1 SV=2	29	14	77.3	144.2	216.9	229.3	217.6	81.5	33.2
P05107	Integrin beta-2 OS=Homo sapiens GN=ITGB2 PE=1 SV=2	62	50	72.6	119.2	173.4	199.4	208.5	88.3	30.6
P05120	Plasminogen activator inhibitor 2 OS=Homo sapiens GN=SERPINB2 PE=1 SV=2	31	7	91.4	121.7	129.3	150.0	93.6	95.0	224.2
P05141	ADP/ATP translocase 2 OS=Homo sapiens GN=SLC25A5 PE=1 SV=7	69	43	404.1	295.4	122.5	45.8	22.4	13.9	14.0
P05161	Ubiquitin-like protein ISG15 OS=Homo sapiens GN=ISG15 PE=1 SV=5	41	5	63.8	75.2	76.3	79.2	54.1	69.6	123.1
P05165	Propionyl-CoA carboxylase alpha chain, mitochondrial OS=Homo sapiens GN=PCCA PE=1 SV=4	55	34	414.8	291.0	112.2	45.1	24.1	18.3	17.7
P05166	Propionyl-CoA carboxylase beta chain, mitochondrial OS=Homo sapiens GN=PCCB PE=1 SV=3	57	27	186.6	129.5	53.2	21.3	11.4	9.9	14.5
P05198	Eukaryotic translation initiation factor 2 subunit 1 OS=Homo sapiens GN=EIF2S1 PE=1 SV=3	84	37	76.3	77.4	81.3	86.8	118.7	152.7	155.9
P05362	Intercellular adhesion molecule 1 OS=Homo sapiens GN=ICAM1 PE=1 SV=2	20	9	97.0	161.9	253.4	218.0	177.1	60.9	31.7
P05387	60S acidic ribosomal protein P2 OS=Homo sapiens GN=RPLP2 PE=1 SV=1	100	16	48.7	54.7	77.3	98.7	183.3	221.7	123.9
P05388	60S acidic ribosomal protein P0 OS=Homo sapiens GN=RPLP0 PE=1 SV=1	71	32	45.7	54.2	64.9	85.9	143.6	193.4	118.4
P05423	DNA-directed RNA polymerase III subunit RPC4 OS=Homo sapiens GN=POLR3D PE=1 SV=2	28	11	68.3	74.8	94.5	89.5	82.5	116.5	234.1
P05455	Lupus La protein OS=Homo sapiens GN=SSB PE=1 SV=2	72	40	64.0	67.5	91.5	84.8	63.9	78.0	153.3
P05556	Integrin beta-1 OS=Homo sapiens GN=ITGB1 PE=1 SV=2	44	41	61.2	110.8	160.9	183.8	154.2	55.4	17.3
P05771	Protein kinase C beta type OS=Homo sapiens GN=PRKCB PE=1 SV=4	55	42	92.0	103.1	120.2	110.4	89.3	82.8	158.3
P06126	T-cell surface glycoprotein CD1a OS=Homo sapiens GN=CD1A PE=1 SV=4	25	5	61.9	126.6	192.2	234.9	184.5	97.9	50.6
P06127	T-cell surface glycoprotein CD5 OS=Homo sapiens GN=CD5 PE=1 SV=2	53	24	47.3	98.1	143.9	168.2	139.4	79.8	30.4
P06132	Uroporphyrinogen decarboxylase OS=Homo sapiens GN=UROD PE=1 SV=2	44	12	56.8	58.7	67.2	60.7	53.2	54.4	123.0
P06213	Insulin receptor OS=Homo sapiens GN=INSR PE=1 SV=4	29	39	60.1	110.2	154.0	178.8	140.2	72.9	22.3
P06239	Tyrosine-protein kinase Lck OS=Homo sapiens GN=LCK PE=1 SV=6	67	33	59.0	96.6	140.7	154.5	130.6	56.1	32.0
P06241	Tyrosine-protein kinase Fyn OS=Homo sapiens GN=FYN PE=1 SV=3	45	25	49.0	87.5	116.6	127.7	96.3	82.3	45.6
P06280	Alpha-galactosidase A OS=Homo sapiens GN=GLA PE=1 SV=1	39	16	56.1	117.3	194.0	265.3	227.6	73.1	31.8
P06396	Gelsolin OS=Homo sapiens GN=GSN PE=1 SV=1	18	12	53.0	57.9	61.8	56.4	48.7	45.2	80.3
P06400	Retinoblastoma-associated protein OS=Homo sapiens GN=RB1 PE=1 SV=2	59	63	62.6	66.6	69.9	82.1	103.9	136.5	119.0
P06493	Cyclin-dependent kinase 1 OS=Homo sapiens GN=CDK1 PE=1 SV=3	71	25	76.3	79.4	90.5	84.9	81.7	71.4	95.3
P06576	ATP synthase subunit beta, mitochondrial OS=Homo sapiens GN=ATP5B PE=1 SV=3	84	39	354.3	233.2	108.8	42.5	25.8	17.7	14.7
P06729	T-cell surface antigen CD2 OS=Homo sapiens GN=CD2 PE=1 SV=2	27	13	43.4	95.0	141.9	158.7	121.6	65.5	19.5
P06730	Eukaryotic translation initiation factor 4E OS=Homo sapiens GN=EIF4E PE=1 SV=2	34	12	63.6	65.4	81.2	93.7	130.9	172.6	126.8
P06733	Alpha-enolase OS=Homo sapiens GN=ENO1 PE=1 SV=2	89	57	65.7	64.8	83.3	71.3	60.6	59.8	127.1
P06744	Glucose-6-phosphate isomerase OS=Homo sapiens GN=GPI PE=1 SV=4	64	46	64.6	66.4	80.6	76.1	61.0	65.9	166.0
P06746	DNA polymerase beta OS=Homo sapiens GN=POLB PE=1 SV=3	25	8	110.0	113.4	112.7	108.1	130.8	147.8	162.2
P06748	Nucleophosmin OS=Homo sapiens GN=NPM1 PE=1 SV=2	74	34	43.5	47.1	70.2	88.4	159.6	201.9	134.7
P06753	Tropomyosin alpha-3 chain OS=Homo sapiens GN=TPM3 PE=1 SV=2	49	27	81.0	80.8	110.2	87.9	70.4	69.0	147.5
P06756	Integrin alpha-V OS=Homo sapiens GN=ITGAV PE=1 SV=2	27	20	85.4	146.9	207.0	234.3	200.2	83.8	34.6
P06865	Beta-hexosaminidase subunit alpha OS=Homo sapiens GN=HEXA PE=1 SV=2	41	28	56.3	107.2	171.0	253.1	175.5	60.1	20.3
P07099	Epoxide hydrolase 1 OS=Homo sapiens GN=EPHX1 PE=1 SV=1	49	23	75.4	119.6	169.3	234.8	245.8	105.0	24.2
P07195	L-lactate dehydrogenase B chain OS=Homo sapiens GN=LDHB PE=1 SV=2	68	35	67.2	70.1	88.0	81.8	67.2	61.2	148.2
P07203	Glutathione peroxidase 1 OS=Homo sapiens GN=GPX1 PE=1 SV=4	85	13	309.1	216.7	119.8	66.0	48.6	43.6	76.5
P07237	Protein disulfide-isomerase OS=Homo sapiens GN=P4HB PE=1 SV=3	81	64	61.7	104.4	154.7	203.1	201.7	77.0	13.0
P07305	Histone H1.0 OS=Homo sapiens GN=H1F0 PE=1 SV=3	23	5	90.5	69.4	82.0	106.4	200.5	234.2	116.5
P07311	Acylphosphatase-1 OS=Homo sapiens GN=ACYP1 PE=1 SV=2	69	9	91.8	105.7	119.3	119.0	108.9	125.5	157.7
P07339	Cathepsin D OS=Homo sapiens GN=CTSD PE=1 SV=1	60	27	56.1	109.0	192.2	246.5	222.1	62.1	17.3
P07355	Annexin A2 OS=Homo sapiens GN=ANXA2 PE=1 SV=2	76	38	77.8	88.2	107.1	107.6	88.7	80.3	155.1
P07384	Calpain-1 catalytic subunit OS=Homo sapiens GN=CAPN1 PE=1 SV=1	47	33	72.7	76.9	91.6	83.2	66.5	75.8	149.7
P07437	Tubulin beta chain OS=Homo sapiens GN=TUBB PE=1 SV=2	86	42	96.4	97.4	120.7	104.6	104.7	104.1	176.9
P07602	Prosaposin OS=Homo sapiens GN=PSAP PE=1 SV=2	55	29	50.4	83.8	116.9	166.4	225.6	83.9	23.5
P07686	Beta-hexosaminidase subunit beta OS=Homo sapiens GN=HEXB PE=1 SV=3	52	38	46.1	95.8	156.8	226.5	169.4	54.2	17.8
P07737	Profilin-1 OS=Homo sapiens GN=PFN1 PE=1 SV=2	79	20	46.6	61.9	76.9	70.9	43.2	60.5	127.2
P07741	Adenine phosphoribosyltransferase OS=Homo sapiens GN=APRT PE=1 SV=2	90	19	66.6	60.4	78.4	58.5	52.9	50.0	104.4
P07766	T-cell surface glycoprotein CD3 epsilon chain OS=Homo sapiens GN=CD3E PE=1 SV=2	29	7	59.4	99.5	153.2	170.2	188.0	68.9	15.4
P07814	Bifunctional glutamate/proline--tRNA ligase OS=Homo sapiens GN=EPRS PE=1 SV=5	74	142	64.4	76.3	97.6	103.0	106.1	120.3	154.4
P07858	Cathepsin B OS=Homo sapiens GN=CTSB PE=1 SV=3	48	17	58.9	102.8	146.7	195.3	182.9	72.8	28.8
P07900	Heat shock protein HSP 90-alpha OS=Homo sapiens GN=HSP90AA1 PE=1 SV=5	72	92	76.2	78.8	92.3	81.1	59.3	69.0	150.2
P07910	Heterogeneous nuclear ribonucleoproteins C1/C2 OS=Homo sapiens GN=HNRNPC PE=1 SV=4	48	27	44.8	48.7	66.5	96.0	174.3	247.8	165.9
P07942	Laminin subunit beta-1 OS=Homo sapiens GN=LAMB1 PE=1 SV=2	16	19	81.5	130.2	194.9	241.9	241.9	88.6	20.9
P07947	Tyrosine-protein kinase Yes OS=Homo sapiens GN=YES1 PE=1 SV=3	54	25	56.1	95.4	122.4	150.1	111.6	55.6	36.3
P07954	Fumarate hydratase, mitochondrial OS=Homo sapiens GN=FH PE=1 SV=3	78	39	345.1	232.8	104.6	44.8	25.2	21.7	35.6
P08069	Insulin-like growth factor 1 receptor OS=Homo sapiens GN=IGF1R PE=1 SV=1	27	32	60.9	102.1	150.8	179.4	146.3	56.7	20.7
P08133	Annexin A6 OS=Homo sapiens GN=ANXA6 PE=1 SV=3	85	75	74.8	76.4	93.7	91.4	66.9	73.1	180.6
P08134	Rho-related GTP-binding protein RhoC OS=Homo sapiens GN=RHOC PE=1 SV=1	62	13	16.6	37.3	44.6	45.8	18.7	35.7	65.9
P08174	Complement decay-accelerating factor OS=Homo sapiens GN=CD55 PE=1 SV=4	35	15	72.6	156.4	201.2	244.7	167.1	95.1	42.7
P08195	4F2 cell-surface antigen heavy chain OS=Homo sapiens GN=SLC3A2 PE=1 SV=3	53	39	63.4	114.4	164.2	179.0	141.2	55.4	21.9
P08236	Beta-glucuronidase OS=Homo sapiens GN=GUSB PE=1 SV=2	27	18	50.9	94.1	137.1	198.6	166.3	67.5	18.3
P08238	Heat shock protein HSP 90-beta OS=Homo sapiens GN=HSP90AB1 PE=1 SV=4	74	91	78.4	81.2	102.7	86.1	63.4	69.0	170.3
P08240	Signal recognition particle receptor subunit alpha OS=Homo sapiens GN=SRPR PE=1 SV=2	70	43	63.1	100.5	148.3	180.9	206.7	88.3	20.2
P08243	Asparagine synthetase [glutamine-hydrolyzing] OS=Homo sapiens GN=ASNS PE=1 SV=4	53	26	82.9	89.9	86.6	86.1	63.5	69.7	168.2
P08311	Cathepsin G OS=Homo sapiens GN=CTSG PE=1 SV=2	44	10	59.1	136.9	180.7	207.7	125.9	171.3	67.2
P08397	Porphobilinogen deaminase OS=Homo sapiens GN=HMBS PE=1 SV=2	47	16	75.5	82.5	94.3	93.7	67.0	83.9	187.0
P08559	Pyruvate dehydrogenase E1 component subunit alpha, somatic form, mitochondrial OS=Homo sapiens GN=PDHA1 PE=1 SV=3	72	37	428.0	285.0	114.5	40.7	22.3	15.5	12.0
P08574	Cytochrome c1, heme protein, mitochondrial OS=Homo sapiens GN=CYC1 PE=1 SV=3	57	16	175.0	109.1	57.0	21.8	17.5	12.4	8.3
P08575	Receptor-type tyrosine-protein phosphatase C OS=Homo sapiens GN=PTPRC PE=1 SV=2	47	81	58.3	108.6	156.9	177.3	148.2	65.6	21.1
P08579	U2 small nuclear ribonucleoprotein B'' OS=Homo sapiens GN=SNRPB2 PE=1 SV=1	30	8	47.8	60.4	83.7	101.0	109.6	177.0	246.5
P08621	U1 small nuclear ribonucleoprotein 70 kDa OS=Homo sapiens GN=SNRNP70 PE=1 SV=2	59	35	46.7	51.3	76.9	95.6	151.5	218.1	171.9
P08648	Integrin alpha-5 OS=Homo sapiens GN=ITGA5 PE=1 SV=2	24	19	60.3	105.3	148.8	159.3	149.4	60.7	26.8
P08670	Vimentin OS=Homo sapiens GN=VIM PE=1 SV=4	78	40	102.9	90.9	72.7	63.9	59.2	72.8	112.5
P08754	Guanine nucleotide-binding protein G(k) subunit alpha OS=Homo sapiens GN=GNAI3 PE=1 SV=3	68	32	66.8	99.2	153.3	152.8	139.9	48.8	24.9
P08758	Annexin A5 OS=Homo sapiens GN=ANXA5 PE=1 SV=2	62	21	78.2	82.6	96.1	88.6	71.9	79.4	193.1
P08865	40S ribosomal protein SA OS=Homo sapiens GN=RPSA PE=1 SV=4	66	21	62.4	69.0	92.9	107.6	169.5	220.1	147.9
P09001	39S ribosomal protein L3, mitochondrial OS=Homo sapiens GN=MRPL3 PE=1 SV=1	70	20	382.8	283.9	120.4	45.5	27.4	26.6	20.7
P09012	U1 small nuclear ribonucleoprotein A OS=Homo sapiens GN=SNRPA PE=1 SV=3	38	12	59.5	61.1	86.9	97.2	188.7	200.7	165.2
P09104	Gamma-enolase OS=Homo sapiens GN=ENO2 PE=1 SV=3	88	33	88.9	96.9	117.7	112.1	88.1	93.1	208.0
P09110	3-ketoacyl-CoA thiolase, peroxisomal OS=Homo sapiens GN=ACAA1 PE=1 SV=2	77	31	75.1	118.3	163.6	200.6	206.9	67.2	10.7
P09211	Glutathione S-transferase P OS=Homo sapiens GN=GSTP1 PE=1 SV=2	72	18	86.7	85.7	113.4	92.9	80.0	78.7	177.1
P09234	U1 small nuclear ribonucleoprotein C OS=Homo sapiens GN=SNRPC PE=1 SV=1	32	7	14.7	25.9	33.9	52.7	38.7	92.8	77.6
P09326	CD48 antigen OS=Homo sapiens GN=CD48 PE=1 SV=2	37	15	57.2	120.2	156.3	199.6	139.9	77.9	38.3
P09417	Dihydropteridine reductase OS=Homo sapiens GN=QDPR PE=1 SV=2	57	11	74.1	69.2	58.3	53.4	40.6	47.6	90.4
P09471	Guanine nucleotide-binding protein G(o) subunit alpha OS=Homo sapiens GN=GNAO1 PE=1 SV=4	44	15	82.8	147.2	195.3	215.4	174.0	75.1	57.0
P09496	Clathrin light chain A OS=Homo sapiens GN=CLTA PE=1 SV=1	29	16	65.8	85.9	96.5	90.5	60.6	41.5	68.8
P09497	Clathrin light chain B OS=Homo sapiens GN=CLTB PE=1 SV=1	32	17	76.3	97.2	117.0	114.6	81.1	54.3	80.1
P09525	Annexin A4 OS=Homo sapiens GN=ANXA4 PE=1 SV=4	47	15	85.2	95.5	109.5	119.6	78.7	89.1	252.4
P09543	2',3'-cyclic-nucleotide 3'-phosphodiesterase OS=Homo sapiens GN=CNP PE=1 SV=2	58	41	83.2	141.7	190.3	213.3	151.6	63.7	16.7
P09564	T-cell antigen CD7 OS=Homo sapiens GN=CD7 PE=1 SV=1	21	5	44.5	79.5	117.3	130.8	149.7	106.8	72.0
P09622	Dihydrolipoyl dehydrogenase, mitochondrial OS=Homo sapiens GN=DLD PE=1 SV=2	67	33	427.8	290.4	117.8	41.5	17.1	11.9	10.6
P09651	Heterogeneous nuclear ribonucleoprotein A1 OS=Homo sapiens GN=HNRNPA1 PE=1 SV=5	77	39	39.4	42.2	65.8	81.8	139.1	195.9	104.1
P09661	U2 small nuclear ribonucleoprotein A' OS=Homo sapiens GN=SNRPA1 PE=1 SV=2	69	34	53.6	58.8	81.9	90.8	122.5	172.4	191.5
P09669	Cytochrome c oxidase subunit 6C OS=Homo sapiens GN=COX6C PE=1 SV=2	53	10	428.8	301.0	116.7	44.0	18.8	11.5	5.6
P09874	Poly [ADP-ribose] polymerase 1 OS=Homo sapiens GN=PARP1 PE=1 SV=4	68	82	83.8	69.6	62.0	61.5	73.5	85.3	59.6
P09884	DNA polymerase alpha catalytic subunit OS=Homo sapiens GN=POLA1 PE=1 SV=2	29	35	89.9	95.4	112.4	104.4	88.4	101.1	210.0
P09960	Leukotriene A-4 hydrolase OS=Homo sapiens GN=LTA4H PE=1 SV=2	59	44	75.8	81.1	92.1	91.7	67.5	78.4	187.0
P09972	Fructose-bisphosphate aldolase C OS=Homo sapiens GN=ALDOC PE=1 SV=2	73	34	83.9	94.2	103.6	99.4	75.6	91.1	189.8
P0C2W1	F-box/SPRY domain-containing protein 1 OS=Homo sapiens GN=FBXO45 PE=1 SV=1	11	4	89.0	76.7	92.4	90.8	105.5	181.5	202.9
P0C7P0	CDGSH iron-sulfur domain-containing protein 3, mitochondrial OS=Homo sapiens GN=CISD3 PE=1 SV=1	54	10	421.4	294.1	119.0	42.6	16.8	9.0	5.5
P0C7T5	Ataxin-1-like OS=Homo sapiens GN=ATXN1L PE=1 SV=1	26	12	87.2	123.4	131.1	151.1	167.4	143.9	111.2
P0CG12	Chromosome transmission fidelity protein 8 homolog isoform 2 OS=Homo sapiens GN=CHTF8 PE=1 SV=1	67	19	176.0	154.5	119.7	99.2	117.3	126.2	96.3
P0CK96	Solute carrier family 35 member E2B OS=Homo sapiens GN=SLC35E2B PE=2 SV=1	14	4	91.6	147.8	188.9	214.3	160.8	110.0	43.2
P0DMV9	Heat shock 70 kDa protein 1B OS=Homo sapiens GN=HSPA1B PE=1 SV=1	73	55	61.6	72.0	83.8	85.5	67.1	72.8	139.2
P10109	Adrenodoxin, mitochondrial OS=Homo sapiens GN=FDX1 PE=1 SV=1	42	10	116.6	160.6	51.6	20.6	5.6	4.5	4.4
P10155	60 kDa SS-A/Ro ribonucleoprotein OS=Homo sapiens GN=TROVE2 PE=1 SV=2	53	28	84.0	87.8	105.2	106.8	100.7	110.7	203.2
P10242	Transcriptional activator Myb OS=Homo sapiens GN=MYB PE=1 SV=2	22	14	156.2	134.3	115.6	109.9	107.6	133.7	123.5
P10253	Lysosomal alpha-glucosidase OS=Homo sapiens GN=GAA PE=1 SV=4	40	33	48.5	82.0	129.2	172.7	140.0	58.8	36.8
P10301	Ras-related protein R-Ras OS=Homo sapiens GN=RRAS PE=1 SV=1	43	9	77.8	133.8	171.7	201.3	175.3	89.6	78.7
P10321	HLA class I histocompatibility antigen, Cw-7 alpha chain OS=Homo sapiens GN=HLA-C PE=1 SV=3	55	19	70.0	122.3	177.9	210.2	226.1	113.7	43.7
P10398	Serine/threonine-protein kinase A-Raf OS=Homo sapiens GN=ARAF PE=1 SV=2	46	25	99.2	114.4	132.0	127.4	122.3	109.4	175.2
P10415	Apoptosis regulator Bcl-2 OS=Homo sapiens GN=BCL2 PE=1 SV=2	46	6	139.5	140.4	167.9	202.6	209.2	86.4	20.4
P10515	Dihydrolipoyllysine-residue acetyltransferase component of pyruvate dehydrogenase complex, mitochondrial OS=Homo sapiens GN=DLAT PE=1 SV=3	45	29	425.0	291.7	116.8	41.8	19.4	11.4	13.3
P10586	Receptor-type tyrosine-protein phosphatase F OS=Homo sapiens GN=PTPRF PE=1 SV=2	31	45	60.0	107.8	145.8	161.3	131.9	46.1	19.7
P10599	Thioredoxin OS=Homo sapiens GN=TXN PE=1 SV=3	92	12	59.3	63.8	76.1	70.7	54.5	58.9	128.1
P10619	Lysosomal protective protein OS=Homo sapiens GN=CTSA PE=1 SV=2	36	17	13.7	24.6	40.1	53.9	43.3	17.1	5.6
P10636	Microtubule-associated protein tau OS=Homo sapiens GN=MAPT PE=1 SV=5	25	20	30.0	36.3	40.7	47.7	57.8	88.1	71.3
P10644	cAMP-dependent protein kinase type I-alpha regulatory subunit OS=Homo sapiens GN=PRKAR1A PE=1 SV=1	67	31	78.3	122.2	145.3	177.0	112.7	105.6	138.3
P10721	Mast/stem cell growth factor receptor Kit OS=Homo sapiens GN=KIT PE=1 SV=1	21	18	36.4	135.4	215.3	234.6	88.4	208.0	45.1
P10746	Uroporphyrinogen-III synthase OS=Homo sapiens GN=UROS PE=1 SV=1	37	8	89.6	94.9	115.8	114.2	101.9	104.7	193.5
P10747	T-cell-specific surface glycoprotein CD28 OS=Homo sapiens GN=CD28 PE=1 SV=1	20	9	59.2	106.7	153.1	183.2	154.4	95.5	39.5
P10768	S-formylglutathione hydrolase OS=Homo sapiens GN=ESD PE=1 SV=2	85	24	96.9	97.7	128.5	108.1	91.1	95.8	204.4
P10809	60 kDa heat shock protein, mitochondrial OS=Homo sapiens GN=HSPD1 PE=1 SV=2	82	80	357.9	240.2	102.0	35.6	18.6	11.8	12.0
P11021	78 kDa glucose-regulated protein OS=Homo sapiens GN=HSPA5 PE=1 SV=2	67	69	56.8	93.9	141.0	175.5	175.8	85.3	21.8
P11117	Lysosomal acid phosphatase OS=Homo sapiens GN=ACP2 PE=1 SV=3	33	12	35.4	71.6	121.7	166.2	152.6	50.8	12.7
P11142	Heat shock cognate 71 kDa protein OS=Homo sapiens GN=HSPA8 PE=1 SV=1	76	69	71.7	78.7	102.0	95.1	81.2	79.3	142.8
P11166	Solute carrier family 2, facilitated glucose transporter member 1 OS=Homo sapiens GN=SLC2A1 PE=1 SV=2	16	10	65.8	105.2	168.6	156.6	138.4	56.3	26.5
P11169	Solute carrier family 2, facilitated glucose transporter member 3 OS=Homo sapiens GN=SLC2A3 PE=1 SV=1	17	7	55.1	122.6	179.3	202.4	138.1	76.0	32.6
P11171	Protein 4.1 OS=Homo sapiens GN=EPB41 PE=1 SV=4	63	64	63.8	117.4	169.3	187.9	147.4	46.6	17.7
P11172	Uridine 5'-monophosphate synthase OS=Homo sapiens GN=UMPS PE=1 SV=1	62	36	94.0	100.0	86.9	76.5	51.3	65.3	137.6
P11177	Pyruvate dehydrogenase E1 component subunit beta, mitochondrial OS=Homo sapiens GN=PDHB PE=1 SV=3	64	21	381.6	242.3	104.6	40.2	23.8	20.1	18.2
P11182	Lipoamide acyltransferase component of branched-chain alpha-keto acid dehydrogenase complex, mitochondrial OS=Homo sapiens GN=DBT PE=1 SV=3	59	30	409.9	280.8	116.2	45.4	23.4	18.4	12.1
P11216	Glycogen phosphorylase, brain form OS=Homo sapiens GN=PYGB PE=1 SV=5	59	52	82.9	93.9	110.9	121.0	92.9	97.1	164.6
P11234	Ras-related protein Ral-B OS=Homo sapiens GN=RALB PE=1 SV=1	49	10	59.4	99.8	138.7	161.7	147.7	63.1	23.0
P11274	Breakpoint cluster region protein OS=Homo sapiens GN=BCR PE=1 SV=2	34	30	60.9	71.4	77.7	76.9	59.3	57.1	112.6
P11279	Lysosome-associated membrane glycoprotein 1 OS=Homo sapiens GN=LAMP1 PE=1 SV=3	28	11	29.4	68.5	109.6	163.7	139.5	66.0	21.4
P11310	Medium-chain specific acyl-CoA dehydrogenase, mitochondrial OS=Homo sapiens GN=ACADM PE=1 SV=1	67	39	417.9	289.8	116.8	39.0	17.4	11.2	10.6
P11387	DNA topoisomerase 1 OS=Homo sapiens GN=TOP1 PE=1 SV=2	47	39	195.0	156.3	114.4	114.9	114.7	108.0	70.6
P11388	DNA topoisomerase 2-alpha OS=Homo sapiens GN=TOP2A PE=1 SV=3	48	91	153.2	119.3	95.5	92.9	123.2	120.1	71.9
P11413	Glucose-6-phosphate 1-dehydrogenase OS=Homo sapiens GN=G6PD PE=1 SV=4	72	37	91.9	101.5	118.4	121.6	96.9	91.1	192.9
P11441	Ubiquitin-like protein 4A OS=Homo sapiens GN=UBL4A PE=1 SV=1	74	11	83.5	103.2	119.5	116.0	99.7	103.8	203.2
P11498	Pyruvate carboxylase, mitochondrial OS=Homo sapiens GN=PC PE=1 SV=2	57	56	427.4	287.9	112.8	40.6	18.5	14.4	15.2
P11586	C-1-tetrahydrofolate synthase, cytoplasmic OS=Homo sapiens GN=MTHFD1 PE=1 SV=3	82	94	54.8	62.3	83.0	107.2	188.5	267.4	68.8
P11717	Cation-independent mannose-6-phosphate receptor OS=Homo sapiens GN=IGF2R PE=1 SV=3	61	157	47.3	78.5	114.7	149.9	174.8	168.7	63.2
P11766	Alcohol dehydrogenase class-3 OS=Homo sapiens GN=ADH5 PE=1 SV=4	56	24	60.2	78.5	90.4	92.8	57.2	88.2	200.0
P11940	Polyadenylate-binding protein 1 OS=Homo sapiens GN=PABPC1 PE=1 SV=2	86	68	59.2	66.4	88.1	107.7	168.8	232.8	131.3
P12004	Proliferating cell nuclear antigen OS=Homo sapiens GN=PCNA PE=1 SV=1	82	25	68.5	70.7	91.4	84.7	66.1	71.3	174.1
P12081	Histidine--tRNA ligase, cytoplasmic OS=Homo sapiens GN=HARS PE=1 SV=2	78	49	51.3	56.4	59.8	69.1	76.7	122.6	161.0
P12236	ADP/ATP translocase 3 OS=Homo sapiens GN=SLC25A6 PE=1 SV=4	76	44	290.8	232.6	102.4	38.8	18.8	12.0	9.3
P12259	Coagulation factor V OS=Homo sapiens GN=F5 PE=1 SV=4	5	12	88.4	136.1	135.0	161.7	152.6	129.7	109.6
P12268	Inosine-5'-monophosphate dehydrogenase 2 OS=Homo sapiens GN=IMPDH2 PE=1 SV=2	63	49	77.3	80.2	86.8	78.0	58.5	63.3	131.3
P12270	Nucleoprotein TPR OS=Homo sapiens GN=TPR PE=1 SV=3	50	113	57.7	68.8	77.5	85.8	64.9	103.9	167.6
P12429	Annexin A3 OS=Homo sapiens GN=ANXA3 PE=1 SV=3	42	11	78.2	99.6	106.5	117.4	73.8	93.8	212.5
P12544	Granzyme A OS=Homo sapiens GN=GZMA PE=1 SV=2	75	25	42.0	72.8	111.1	150.6	132.9	66.3	23.6
P12694	2-oxoisovalerate dehydrogenase subunit alpha, mitochondrial OS=Homo sapiens GN=BCKDHA PE=1 SV=2	51	24	432.4	294.5	113.7	38.5	15.9	10.1	9.1
P12814	Alpha-actinin-1 OS=Homo sapiens GN=ACTN1 PE=1 SV=2	77	69	92.2	99.5	115.5	104.9	81.1	79.9	150.0
P12829	Myosin light chain 4 OS=Homo sapiens GN=MYL4 PE=1 SV=3	49	6	22.9	26.7	32.6	28.8	24.5	31.2	88.8
P12931	Proto-oncogene tyrosine-protein kinase Src OS=Homo sapiens GN=SRC PE=1 SV=3	48	24	85.9	131.8	181.1	199.1	197.8	101.7	70.1
P12955	Xaa-Pro dipeptidase OS=Homo sapiens GN=PEPD PE=1 SV=3	37	17	92.7	100.5	117.9	110.0	86.1	92.1	216.7
P12956	X-ray repair cross-complementing protein 6 OS=Homo sapiens GN=XRCC6 PE=1 SV=2	78	75	49.0	48.4	68.3	77.7	124.5	157.7	119.6
P13010	X-ray repair cross-complementing protein 5 OS=Homo sapiens GN=XRCC5 PE=1 SV=3	80	75	35.8	36.3	48.6	54.0	88.6	97.6	88.6
P13073	Cytochrome c oxidase subunit 4 isoform 1, mitochondrial OS=Homo sapiens GN=COX4I1 PE=1 SV=1	62	20	410.0	292.7	117.3	47.4	24.2	16.3	15.0
P13196	5-aminolevulinate synthase, nonspecific, mitochondrial OS=Homo sapiens GN=ALAS1 PE=1 SV=2	45	25	367.9	268.9	114.7	62.2	42.8	32.5	27.1
P13284	Gamma-interferon-inducible lysosomal thiol reductase OS=Homo sapiens GN=IFI30 PE=1 SV=3	25	4	44.8	98.0	160.1	218.1	166.1	62.0	27.4
P13489	Ribonuclease inhibitor OS=Homo sapiens GN=RNH1 PE=1 SV=2	77	32	61.5	65.8	79.8	75.6	57.4	65.2	144.1
P13598	Intercellular adhesion molecule 2 OS=Homo sapiens GN=ICAM2 PE=1 SV=2	28	10	40.6	71.0	107.7	124.0	139.6	87.2	43.7
P13612	Integrin alpha-4 OS=Homo sapiens GN=ITGA4 PE=1 SV=3	45	54	60.5	113.9	164.6	202.3	158.9	76.1	25.2
P13637	Sodium/potassium-transporting ATPase subunit alpha-3 OS=Homo sapiens GN=ATP1A3 PE=1 SV=3	50	49	73.2	133.1	182.9	204.6	167.7	66.6	26.0
P13639	Elongation factor 2 OS=Homo sapiens GN=EEF2 PE=1 SV=4	85	95	71.6	74.3	94.4	95.5	98.2	110.8	148.0
P13645	Keratin, type I cytoskeletal 10 OS=Homo sapiens GN=KRT10 PE=1 SV=6	60	32	55.9	96.0	40.0	98.4	68.9	62.3	132.7
P13667	Protein disulfide-isomerase A4 OS=Homo sapiens GN=PDIA4 PE=1 SV=2	69	67	56.7	99.6	150.4	194.5	182.0	68.8	14.6
P13674	Prolyl 4-hydroxylase subunit alpha-1 OS=Homo sapiens GN=P4HA1 PE=1 SV=2	61	35	70.6	119.7	182.9	234.0	227.7	77.9	12.3
P13716	Delta-aminolevulinic acid dehydratase OS=Homo sapiens GN=ALAD PE=1 SV=1	36	7	45.4	47.9	56.1	52.4	41.9	47.2	113.8
P13796	Plastin-2 OS=Homo sapiens GN=LCP1 PE=1 SV=6	87	61	65.1	64.4	82.0	72.9	56.3	58.9	131.7
P13798	Acylamino-acid-releasing enzyme OS=Homo sapiens GN=APEH PE=1 SV=4	51	32	61.4	64.0	71.0	67.1	48.7	55.8	149.5
P13804	Electron transfer flavoprotein subunit alpha, mitochondrial OS=Homo sapiens GN=ETFA PE=1 SV=1	73	33	427.9	283.7	118.6	41.4	19.2	11.1	11.3
P13807	Glycogen [starch] synthase, muscle OS=Homo sapiens GN=GYS1 PE=1 SV=2	53	41	69.7	79.9	107.2	143.8	200.5	174.8	61.8
P13861	cAMP-dependent protein kinase type II-alpha regulatory subunit OS=Homo sapiens GN=PRKAR2A PE=1 SV=2	74	32	131.6	136.8	124.3	115.2	79.8	69.7	113.0
P13995	Bifunctional methylenetetrahydrofolate dehydrogenase/cyclohydrolase, mitochondrial OS=Homo sapiens GN=MTHFD2 PE=1 SV=2	57	20	101.0	179.5	53.7	23.7	7.9	7.3	5.2
P14151	L-selectin OS=Homo sapiens GN=SELL PE=1 SV=2	20	10	102.9	123.8	201.6	223.8	185.1	97.7	65.2
P14174	Macrophage migration inhibitory factor OS=Homo sapiens GN=MIF PE=1 SV=4	43	5	104.1	87.7	126.8	86.8	88.5	68.9	148.8
P14209	CD99 antigen OS=Homo sapiens GN=CD99 PE=1 SV=1	22	5	54.7	110.6	147.0	169.0	133.6	65.4	25.1
P14314	Glucosidase 2 subunit beta OS=Homo sapiens GN=PRKCSH PE=1 SV=2	44	35	53.6	94.1	153.0	184.3	179.1	72.3	10.9
P14324	Farnesyl pyrophosphate synthase OS=Homo sapiens GN=FDPS PE=1 SV=4	33	18	105.1	101.8	137.0	113.1	90.5	94.3	204.9
P14373	Zinc finger protein RFP OS=Homo sapiens GN=TRIM27 PE=1 SV=1	32	16	66.9	112.5	168.9	238.0	195.6	88.0	55.0
P14550	Alcohol dehydrogenase [NADP(+)] OS=Homo sapiens GN=AKR1A1 PE=1 SV=3	65	22	60.1	59.5	74.2	68.5	50.8	58.8	129.1
P14618	Pyruvate kinase PKM OS=Homo sapiens GN=PKM PE=1 SV=4	85	61	62.9	67.4	78.7	73.8	53.8	61.0	143.8
P14625	Endoplasmin OS=Homo sapiens GN=HSP90B1 PE=1 SV=1	66	81	67.1	110.7	170.9	210.5	190.2	79.2	16.8
P14635	G2/mitotic-specific cyclin-B1 OS=Homo sapiens GN=CCNB1 PE=1 SV=1	33	13	64.4	64.4	68.9	77.8	91.1	97.9	52.9
P14678	Small nuclear ribonucleoprotein-associated proteins B and B' OS=Homo sapiens GN=SNRPB PE=1 SV=2	52	15	38.7	37.4	50.8	58.9	84.9	128.1	133.6
P14735	Insulin-degrading enzyme OS=Homo sapiens GN=IDE PE=1 SV=4	51	54	108.3	95.3	98.2	87.0	82.5	75.7	134.8
P14866	Heterogeneous nuclear ribonucleoprotein L OS=Homo sapiens GN=HNRNPL PE=1 SV=2	65	39	42.5	45.8	67.9	93.1	196.0	257.5	125.4
P14868	Aspartate--tRNA ligase, cytoplasmic OS=Homo sapiens GN=DARS PE=1 SV=2	80	55	60.4	64.1	77.4	75.0	81.2	87.4	130.3
P14921	Protein C-ets-1 OS=Homo sapiens GN=ETS1 PE=1 SV=1	28	9	73.5	93.0	107.5	99.5	92.7	118.8	204.8
P14927	Cytochrome b-c1 complex subunit 7 OS=Homo sapiens GN=UQCRB PE=1 SV=2	75	13	429.3	290.3	125.0	43.7	19.0	10.2	7.6
P15104	Glutamine synthetase OS=Homo sapiens GN=GLUL PE=1 SV=4	46	18	69.3	75.9	92.4	88.4	71.1	109.1	178.7
P15121	Aldose reductase OS=Homo sapiens GN=AKR1B1 PE=1 SV=3	79	22	83.6	92.2	103.4	105.8	70.8	98.3	229.1
P15151	Poliovirus receptor OS=Homo sapiens GN=PVR PE=1 SV=2	8	3	76.3	129.7	177.2	244.7	203.7	130.2	38.2
P15153	Ras-related C3 botulinum toxin substrate 2 OS=Homo sapiens GN=RAC2 PE=1 SV=1	51	13	83.4	75.8	144.7	108.7	138.8	122.3	186.9
P15170	Eukaryotic peptide chain release factor GTP-binding subunit ERF3A OS=Homo sapiens GN=GSPT1 PE=1 SV=1	63	38	66.9	67.4	81.4	76.9	57.7	67.0	130.6
P15260	Interferon gamma receptor 1 OS=Homo sapiens GN=IFNGR1 PE=1 SV=1	13	7	86.8	129.7	179.2	203.8	207.1	104.7	51.4
P15289	Arylsulfatase A OS=Homo sapiens GN=ARSA PE=1 SV=3	30	12	75.2	98.1	228.0	237.9	245.2	84.7	30.9
P15311	Ezrin OS=Homo sapiens GN=EZR PE=1 SV=4	79	76	59.7	95.1	122.6	125.3	101.7	66.8	51.0
P15374	Ubiquitin carboxyl-terminal hydrolase isozyme L3 OS=Homo sapiens GN=UCHL3 PE=1 SV=1	62	14	52.3	52.7	63.7	63.6	47.9	53.9	119.0
P15498	Proto-oncogene vav OS=Homo sapiens GN=VAV1 PE=1 SV=4	59	51	102.6	106.0	121.2	104.7	88.9	78.9	152.6
P15586	N-acetylglucosamine-6-sulfatase OS=Homo sapiens GN=GNS PE=1 SV=3	40	18	51.0	93.9	161.8	201.8	168.6	63.5	25.6
P15735	Phosphorylase b kinase gamma catalytic chain, liver/testis isoform OS=Homo sapiens GN=PHKG2 PE=1 SV=1	26	9	52.2	50.1	55.7	47.1	45.9	56.0	107.5
P15814	Immunoglobulin lambda-like polypeptide 1 OS=Homo sapiens GN=IGLL1 PE=1 SV=1	53	9	71.0	117.1	185.9	234.9	246.9	89.1	19.6
P15848	Arylsulfatase B OS=Homo sapiens GN=ARSB PE=1 SV=1	25	13	48.4	97.5	162.8	221.4	191.8	63.1	13.7
P15880	40S ribosomal protein S2 OS=Homo sapiens GN=RPS2 PE=1 SV=2	70	29	48.6	57.4	78.7	98.5	158.7	211.1	123.5
P15923	Transcription factor E2-alpha OS=Homo sapiens GN=TCF3 PE=1 SV=1	31	15	56.0	72.0	78.6	83.2	52.7	89.6	141.8
P15927	Replication protein A 32 kDa subunit OS=Homo sapiens GN=RPA2 PE=1 SV=1	71	17	66.0	74.2	88.1	97.9	91.8	88.2	120.9
P16083	Ribosyldihydronicotinamide dehydrogenase [quinone] OS=Homo sapiens GN=NQO2 PE=1 SV=5	59	10	105.4	99.6	120.7	107.8	86.6	92.1	195.5
P16150	Leukosialin OS=Homo sapiens GN=SPN PE=1 SV=1	32	15	52.5	95.8	140.5	158.7	134.3	50.6	16.5
P16219	Short-chain specific acyl-CoA dehydrogenase, mitochondrial OS=Homo sapiens GN=ACADS PE=1 SV=1	58	23	417.7	292.1	111.9	42.4	16.3	9.5	11.9
P16278	Beta-galactosidase OS=Homo sapiens GN=GLB1 PE=1 SV=2	32	21	55.7	101.0	176.1	219.6	187.0	58.2	24.9
P16284	Platelet endothelial cell adhesion molecule OS=Homo sapiens GN=PECAM1 PE=1 SV=1	50	40	65.0	129.7	183.7	212.3	146.8	72.2	27.2
P16298	Serine/threonine-protein phosphatase 2B catalytic subunit beta isoform OS=Homo sapiens GN=PPP3CB PE=1 SV=2	29	14	101.6	113.2	132.4	123.6	102.3	75.9	150.5
P16333	Cytoplasmic protein NCK1 OS=Homo sapiens GN=NCK1 PE=1 SV=1	56	23	97.8	117.0	136.3	140.1	118.3	107.7	159.3
P16383	GC-rich sequence DNA-binding factor 2 OS=Homo sapiens GN=GCFC2 PE=1 SV=2	25	14	48.0	51.0	58.2	60.9	70.6	102.8	161.6
P16435	NADPH--cytochrome P450 reductase OS=Homo sapiens GN=POR PE=1 SV=2	51	38	61.6	94.9	135.5	172.3	189.2	80.8	21.9
P16455	Methylated-DNA--protein-cysteine methyltransferase OS=Homo sapiens GN=MGMT PE=1 SV=1	55	9	109.2	103.8	100.2	94.4	92.0	101.7	119.7
P16615	Sarcoplasmic/endoplasmic reticulum calcium ATPase 2 OS=Homo sapiens GN=ATP2A2 PE=1 SV=1	49	59	56.7	93.4	123.4	170.5	158.7	75.0	29.2
P16885	1-phosphatidylinositol 4,5-bisphosphate phosphodiesterase gamma-2 OS=Homo sapiens GN=PLCG2 PE=1 SV=4	36	37	43.5	50.6	59.9	59.1	45.9	56.3	90.3
P16930	Fumarylacetoacetase OS=Homo sapiens GN=FAH PE=1 SV=2	55	16	68.0	77.8	100.0	88.6	60.1	83.3	177.4
P16989	Y-box-binding protein 3 OS=Homo sapiens GN=YBX3 PE=1 SV=4	73	28	51.4	54.5	68.9	82.8	126.6	169.0	109.7
P17026	Zinc finger protein 22 OS=Homo sapiens GN=ZNF22 PE=1 SV=3	42	9	127.5	123.4	107.5	114.9	111.4	144.8	119.5
P17028	Zinc finger protein 24 OS=Homo sapiens GN=ZNF24 PE=1 SV=4	42	12	207.4	182.7	152.1	128.9	123.4	87.7	50.3
P17029	Zinc finger protein with KRAB and SCAN domains 1 OS=Homo sapiens GN=ZKSCAN1 PE=1 SV=3	28	11	134.8	136.6	129.3	108.3	99.1	130.9	119.7
P17050	Alpha-N-acetylgalactosaminidase OS=Homo sapiens GN=NAGA PE=1 SV=2	32	10	38.3	79.9	134.0	180.4	157.2	45.5	12.9
P17152	Transmembrane protein 11, mitochondrial OS=Homo sapiens GN=TMEM11 PE=1 SV=1	32	6	197.6	212.8	91.7	49.3	22.3	16.3	12.3
P17174	Aspartate aminotransferase, cytoplasmic OS=Homo sapiens GN=GOT1 PE=1 SV=3	65	28	84.8	89.1	102.3	103.4	77.5	87.0	203.4
P17181	Interferon alpha/beta receptor 1 OS=Homo sapiens GN=IFNAR1 PE=1 SV=3	16	9	76.2	133.5	182.0	223.9	191.2	105.6	51.4
P17252	Protein kinase C alpha type OS=Homo sapiens GN=PRKCA PE=1 SV=4	64	49	61.1	63.6	76.8	67.0	52.2	46.4	101.4
P17480	Nucleolar transcription factor 1 OS=Homo sapiens GN=UBTF PE=1 SV=1	48	48	223.5	187.0	137.7	110.8	92.1	66.9	53.7
P17542	T-cell acute lymphocytic leukemia protein 1 OS=Homo sapiens GN=TAL1 PE=1 SV=2	27	7	158.9	118.5	134.9	121.4	114.6	205.3	146.4
P17568	NADH dehydrogenase [ubiquinone] 1 beta subcomplex subunit 7 OS=Homo sapiens GN=NDUFB7 PE=1 SV=4	54	9	376.1	301.2	126.4	51.6	26.9	23.3	18.2
P17706	Tyrosine-protein phosphatase non-receptor type 2 OS=Homo sapiens GN=PTPN2 PE=1 SV=2	58	26	94.5	117.8	155.0	167.5	174.5	91.9	96.3
P17812	CTP synthase 1 OS=Homo sapiens GN=CTPS1 PE=1 SV=2	73	44	69.6	76.2	88.0	86.7	56.3	70.0	166.9
P17844	Probable ATP-dependent RNA helicase DDX5 OS=Homo sapiens GN=DDX5 PE=1 SV=1	69	74	40.5	46.4	57.1	68.4	108.6	160.5	98.0
P17858	ATP-dependent 6-phosphofructokinase, liver type OS=Homo sapiens GN=PFKL PE=1 SV=6	54	36	83.4	90.7	97.1	97.9	77.1	86.7	190.2
P17900	Ganglioside GM2 activator OS=Homo sapiens GN=GM2A PE=1 SV=4	34	8	37.7	88.1	143.7	212.2	188.5	52.3	14.1
P17980	26S protease regulatory subunit 6A OS=Homo sapiens GN=PSMC3 PE=1 SV=3	67	33	57.6	63.7	71.0	68.5	54.2	64.3	138.2
P17987	T-complex protein 1 subunit alpha OS=Homo sapiens GN=TCP1 PE=1 SV=1	83	49	73.6	70.1	90.8	77.3	71.8	82.0	151.4
P18031	Tyrosine-protein phosphatase non-receptor type 1 OS=Homo sapiens GN=PTPN1 PE=1 SV=1	70	37	89.9	111.5	135.4	161.9	157.0	78.0	32.7
P18065	Insulin-like growth factor-binding protein 2 OS=Homo sapiens GN=IGFBP2 PE=1 SV=2	73	20	46.3	76.4	137.4	156.5	187.5	105.1	39.5
P18074	TFIIH basal transcription factor complex helicase XPD subunit OS=Homo sapiens GN=ERCC2 PE=1 SV=1	24	18	91.1	99.2	95.5	96.8	104.6	89.6	95.4
P18077	60S ribosomal protein L35a OS=Homo sapiens GN=RPL35A PE=1 SV=2	76	21	36.3	52.8	62.6	96.3	95.3	457.2	106.8
P18085	ADP-ribosylation factor 4 OS=Homo sapiens GN=ARF4 PE=1 SV=3	63	11	112.6	137.5	144.0	144.9	91.9	75.2	159.1
P18124	60S ribosomal protein L7 OS=Homo sapiens GN=RPL7 PE=1 SV=1	72	36	45.9	54.5	78.8	96.5	170.1	224.8	114.1
P18206	Vinculin OS=Homo sapiens GN=VCL PE=1 SV=4	27	22	102.3	108.8	136.5	119.3	100.1	107.3	197.0
P18433	Receptor-type tyrosine-protein phosphatase alpha OS=Homo sapiens GN=PTPRA PE=1 SV=2	47	33	61.5	106.6	166.4	174.7	161.6	48.8	16.2
P18583	Protein SON OS=Homo sapiens GN=SON PE=1 SV=4	29	53	49.2	64.5	93.3	133.5	209.7	209.9	97.4
P18615	Negative elongation factor E OS=Homo sapiens GN=NELFE PE=1 SV=3	58	25	57.2	59.9	78.5	90.2	129.5	171.8	136.0
P18621	60S ribosomal protein L17 OS=Homo sapiens GN=RPL17 PE=1 SV=3	71	22	41.2	43.7	64.1	79.5	141.4	167.4	94.1
P18669	Phosphoglycerate mutase 1 OS=Homo sapiens GN=PGAM1 PE=1 SV=2	80	26	58.7	74.3	95.5	84.7	53.9	75.4	149.3
P18754	Regulator of chromosome condensation OS=Homo sapiens GN=RCC1 PE=1 SV=1	55	16	123.8	92.2	101.8	101.2	134.1	136.8	152.9
P18858	DNA ligase 1 OS=Homo sapiens GN=LIG1 PE=1 SV=1	55	45	84.3	86.0	104.0	95.7	76.8	88.8	173.2
P18887	DNA repair protein XRCC1 OS=Homo sapiens GN=XRCC1 PE=1 SV=2	41	24	95.4	89.6	97.3	86.4	97.2	99.3	79.1
P19022	Cadherin-2 OS=Homo sapiens GN=CDH2 PE=1 SV=4	34	17	50.6	73.1	105.7	117.4	122.8	54.5	45.7
P19086	Guanine nucleotide-binding protein G(z) subunit alpha OS=Homo sapiens GN=GNAZ PE=2 SV=3	27	9	98.1	152.6	169.1	263.2	177.5	90.1	49.4
P19174	1-phosphatidylinositol 4,5-bisphosphate phosphodiesterase gamma-1 OS=Homo sapiens GN=PLCG1 PE=1 SV=1	46	58	93.3	95.7	114.8	109.1	84.6	88.2	191.2
P19256	Lymphocyte function-associated antigen 3 OS=Homo sapiens GN=CD58 PE=1 SV=1	18	6	63.8	145.1	207.9	230.0	219.8	96.0	37.4
P19338	Nucleolin OS=Homo sapiens GN=NCL PE=1 SV=3	56	74	38.3	41.7	59.6	60.0	62.4	95.9	120.8
P19367	Hexokinase-1 OS=Homo sapiens GN=HK1 PE=1 SV=3	57	67	371.9	270.8	126.2	58.1	35.8	23.5	26.6
P19387	DNA-directed RNA polymerase II subunit RPB3 OS=Homo sapiens GN=POLR2C PE=1 SV=2	43	12	45.2	47.4	56.0	51.0	48.2	52.5	93.8
P19388	DNA-directed RNA polymerases I, II, and III subunit RPABC1 OS=Homo sapiens GN=POLR2E PE=1 SV=4	65	14	62.8	69.6	70.2	70.5	75.8	101.6	116.2
P19404	NADH dehydrogenase [ubiquinone] flavoprotein 2, mitochondrial OS=Homo sapiens GN=NDUFV2 PE=1 SV=2	62	16	419.6	283.4	117.2	43.0	25.5	20.3	18.0
P19447	TFIIH basal transcription factor complex helicase XPB subunit OS=Homo sapiens GN=ERCC3 PE=1 SV=1	27	19	125.2	108.2	108.0	102.7	148.7	167.9	123.2
P19474	E3 ubiquitin-protein ligase TRIM21 OS=Homo sapiens GN=TRIM21 PE=1 SV=1	24	12	102.3	114.3	109.6	116.1	85.7	95.0	212.4
P19525	Interferon-induced, double-stranded RNA-activated protein kinase OS=Homo sapiens GN=EIF2AK2 PE=1 SV=2	44	28	54.7	66.0	79.5	106.4	156.6	259.3	143.0
P19623	Spermidine synthase OS=Homo sapiens GN=SRM PE=1 SV=1	65	16	74.6	81.2	96.1	91.4	62.9	76.4	192.6
P19634	Sodium/hydrogen exchanger 1 OS=Homo sapiens GN=SLC9A1 PE=1 SV=2	20	12	73.9	137.3	210.1	231.0	212.4	92.2	22.6
P19784	Casein kinase II subunit alpha' OS=Homo sapiens GN=CSNK2A2 PE=1 SV=1	74	26	93.2	90.3	113.9	99.6	89.4	92.6	166.2
P19838	Nuclear factor NF-kappa-B p105 subunit OS=Homo sapiens GN=NFKB1 PE=1 SV=2	41	39	73.3	79.9	87.1	83.0	63.7	64.5	128.0
P20020	Plasma membrane calcium-transporting ATPase 1 OS=Homo sapiens GN=ATP2B1 PE=1 SV=3	43	58	64.5	121.5	179.5	197.3	158.0	47.4	17.5
P20023	Complement receptor type 2 OS=Homo sapiens GN=CR2 PE=1 SV=2	17	16	71.4	136.6	179.6	194.4	165.4	99.3	69.0
P20042	Eukaryotic translation initiation factor 2 subunit 2 OS=Homo sapiens GN=EIF2S2 PE=1 SV=2	49	30	72.5	71.8	79.0	86.3	134.2	169.9	145.2
P20073	Annexin A7 OS=Homo sapiens GN=ANXA7 PE=1 SV=3	42	21	40.5	54.0	59.1	60.3	39.8	52.7	133.0
P20248	Cyclin-A2 OS=Homo sapiens GN=CCNA2 PE=1 SV=2	24	8	110.6	97.4	102.4	100.5	124.8	131.4	140.1
P20290	Transcription factor BTF3 OS=Homo sapiens GN=BTF3 PE=1 SV=1	84	21	79.0	80.7	109.8	116.0	163.9	171.0	145.1
P20292	Arachidonate 5-lipoxygenase-activating protein OS=Homo sapiens GN=ALOX5AP PE=1 SV=2	19	3	77.6	129.5	195.2	242.0	248.4	95.5	11.7
P20338	Ras-related protein Rab-4A OS=Homo sapiens GN=RAB4A PE=1 SV=3	72	14	103.3	127.8	155.9	157.7	161.2	108.9	109.5
P20339	Ras-related protein Rab-5A OS=Homo sapiens GN=RAB5A PE=1 SV=2	73	13	94.9	131.2	166.8	180.7	175.4	148.5	50.6
P20340	Ras-related protein Rab-6A OS=Homo sapiens GN=RAB6A PE=1 SV=3	70	19	74.8	115.5	168.8	157.2	163.1	96.3	55.6
P20618	Proteasome subunit beta type-1 OS=Homo sapiens GN=PSMB1 PE=1 SV=2	50	13	73.9	78.1	90.8	95.8	69.1	101.8	259.2
P20645	Cation-dependent mannose-6-phosphate receptor OS=Homo sapiens GN=M6PR PE=1 SV=1	38	17	54.4	79.4	113.0	148.2	211.8	191.1	105.8
P20674	Cytochrome c oxidase subunit 5A, mitochondrial OS=Homo sapiens GN=COX5A PE=1 SV=2	61	11	447.3	280.3	118.7	37.8	18.3	7.4	5.4
P20700	Lamin-B1 OS=Homo sapiens GN=LMNB1 PE=1 SV=2	83	81	98.8	121.2	131.2	155.9	145.3	93.0	56.2
P20701	Integrin alpha-L OS=Homo sapiens GN=ITGAL PE=1 SV=3	34	37	52.6	99.5	139.2	175.8	140.5	69.3	18.8
P20810	Calpastatin OS=Homo sapiens GN=CAST PE=1 SV=4	13	7	95.5	95.5	105.3	93.0	109.6	141.3	160.4
P20839	Inosine-5'-monophosphate dehydrogenase 1 OS=Homo sapiens GN=IMPDH1 PE=1 SV=2	50	26	110.9	120.7	135.6	122.9	96.5	91.1	177.2
P20933	N(4)-(beta-N-acetylglucosaminyl)-L-asparaginase OS=Homo sapiens GN=AGA PE=1 SV=2	36	10	61.6	89.7	139.8	176.2	178.1	68.4	25.4
P20936	Ras GTPase-activating protein 1 OS=Homo sapiens GN=RASA1 PE=1 SV=1	13	10	91.7	99.4	116.8	121.5	97.3	108.9	183.2
P20963	T-cell surface glycoprotein CD3 zeta chain OS=Homo sapiens GN=CD247 PE=1 SV=2	64	21	48.5	94.7	131.0	159.1	137.6	63.5	22.9
P21266	Glutathione S-transferase Mu 3 OS=Homo sapiens GN=GSTM3 PE=1 SV=3	63	19	54.2	60.4	62.6	59.5	48.3	46.3	124.0
P21281	V-type proton ATPase subunit B, brain isoform OS=Homo sapiens GN=ATP6V1B2 PE=1 SV=3	72	30	68.2	84.6	117.4	125.2	109.9	83.1	114.0
P21283	V-type proton ATPase subunit C 1 OS=Homo sapiens GN=ATP6V1C1 PE=1 SV=4	47	22	76.3	110.1	147.1	159.0	131.0	102.4	144.9
P21333	Filamin-A OS=Homo sapiens GN=FLNA PE=1 SV=4	71	188	81.6	92.5	109.5	99.1	72.9	80.7	141.6
P21359	Neurofibromin OS=Homo sapiens GN=NF1 PE=1 SV=2	17	42	92.7	112.5	142.9	157.2	173.7	146.7	93.7
P21399	Cytoplasmic aconitate hydratase OS=Homo sapiens GN=ACO1 PE=1 SV=3	54	46	66.7	72.3	82.1	79.3	62.6	74.8	156.8
P21580	Tumor necrosis factor alpha-induced protein 3 OS=Homo sapiens GN=TNFAIP3 PE=1 SV=1	37	25	99.2	104.7	117.3	114.0	97.8	85.8	142.5
P21796	Voltage-dependent anion-selective channel protein 1 OS=Homo sapiens GN=VDAC1 PE=1 SV=2	92	33	353.0	282.3	120.2	59.2	31.8	21.9	17.8
P21912	Succinate dehydrogenase [ubiquinone] iron-sulfur subunit, mitochondrial OS=Homo sapiens GN=SDHB PE=1 SV=3	63	26	423.1	293.1	124.0	43.6	18.4	10.2	7.7
P21953	2-oxoisovalerate dehydrogenase subunit beta, mitochondrial OS=Homo sapiens GN=BCKDHB PE=1 SV=2	41	11	437.2	282.3	121.8	41.7	18.6	10.4	13.3
P21964	Catechol O-methyltransferase OS=Homo sapiens GN=COMT PE=1 SV=2	77	23	84.8	113.4	159.7	202.5	200.4	102.5	57.5
P22001	Potassium voltage-gated channel subfamily A member 3 OS=Homo sapiens GN=KCNA3 PE=1 SV=3	16	7	67.3	128.0	176.9	238.7	246.6	103.0	39.5
P22033	Methylmalonyl-CoA mutase, mitochondrial OS=Homo sapiens GN=MUT PE=1 SV=4	54	36	422.6	288.7	113.8	43.2	20.3	14.3	16.2
P22059	Oxysterol-binding protein 1 OS=Homo sapiens GN=OSBP PE=1 SV=1	41	28	56.3	68.1	89.9	89.9	72.4	53.0	96.1
P22061	Protein-L-isoaspartate(D-aspartate) O-methyltransferase OS=Homo sapiens GN=PCMT1 PE=1 SV=4	66	12	138.7	120.2	127.4	115.8	97.4	88.8	146.7
P22087	rRNA 2'-O-methyltransferase fibrillarin OS=Homo sapiens GN=FBL PE=1 SV=2	54	22	79.6	83.9	89.2	101.5	130.4	175.6	180.4
P22090	40S ribosomal protein S4, Y isoform 1 OS=Homo sapiens GN=RPS4Y1 PE=1 SV=2	75	31	57.9	72.0	96.0	104.9	194.4	236.9	132.0
P22102	Trifunctional purine biosynthetic protein adenosine-3 OS=Homo sapiens GN=GART PE=1 SV=1	64	59	64.4	72.0	79.1	73.9	54.8	62.5	129.4
P22234	Multifunctional protein ADE2 OS=Homo sapiens GN=PAICS PE=1 SV=3	80	45	70.4	73.2	90.8	85.6	64.7	78.8	184.1
P22307	Non-specific lipid-transfer protein OS=Homo sapiens GN=SCP2 PE=1 SV=2	73	49	62.3	101.6	138.9	177.2	182.3	61.0	11.9
P22314	Ubiquitin-like modifier-activating enzyme 1 OS=Homo sapiens GN=UBA1 PE=1 SV=3	61	62	62.1	67.0	83.3	75.1	57.3	65.9	146.8
P22570	NADPH:adrenodoxin oxidoreductase, mitochondrial OS=Homo sapiens GN=FDXR PE=1 SV=3	82	34	386.4	268.3	112.4	49.2	30.7	28.0	33.7
P22626	Heterogeneous nuclear ribonucleoproteins A2/B1 OS=Homo sapiens GN=HNRNPA2B1 PE=1 SV=2	80	43	38.9	43.8	63.5	86.8	141.7	230.4	112.5
P22681	E3 ubiquitin-protein ligase CBL OS=Homo sapiens GN=CBL PE=1 SV=2	47	29	95.3	99.6	119.1	115.4	88.0	123.9	187.1
P22694	cAMP-dependent protein kinase catalytic subunit beta OS=Homo sapiens GN=PRKACB PE=1 SV=2	41	20	106.4	128.0	155.1	138.1	128.6	76.0	133.1
P22695	Cytochrome b-c1 complex subunit 2, mitochondrial OS=Homo sapiens GN=UQCRC2 PE=1 SV=3	66	32	215.4	169.1	74.2	27.8	11.8	9.2	5.5
P22830	Ferrochelatase, mitochondrial OS=Homo sapiens GN=FECH PE=1 SV=2	74	30	414.8	279.6	117.6	47.8	26.0	15.6	15.0
P23193	Transcription elongation factor A protein 1 OS=Homo sapiens GN=TCEA1 PE=1 SV=2	83	31	44.7	58.2	81.0	86.9	82.2	234.1	112.4
P23246	Splicing factor, proline- and glutamine-rich OS=Homo sapiens GN=SFPQ PE=1 SV=2	59	63	36.6	40.3	54.8	78.0	162.9	215.3	92.1
P23258	Tubulin gamma-1 chain OS=Homo sapiens GN=TUBG1 PE=1 SV=2	82	36	75.9	73.4	88.5	101.8	148.2	165.7	115.6
P23284	Peptidyl-prolyl cis-trans isomerase B OS=Homo sapiens GN=PPIB PE=1 SV=2	74	30	67.7	110.4	175.4	208.2	237.6	89.0	15.8
P23368	NAD-dependent malic enzyme, mitochondrial OS=Homo sapiens GN=ME2 PE=1 SV=1	85	45	427.2	287.8	116.4	41.0	19.2	12.8	13.3
P23378	Glycine dehydrogenase (decarboxylating), mitochondrial OS=Homo sapiens GN=GLDC PE=1 SV=2	27	16	382.3	274.6	114.9	54.1	38.3	27.5	33.4
P23381	Tryptophan--tRNA ligase, cytoplasmic OS=Homo sapiens GN=WARS PE=1 SV=2	59	28	100.2	91.0	119.4	111.9	96.3	109.9	191.0
P23396	40S ribosomal protein S3 OS=Homo sapiens GN=RPS3 PE=1 SV=2	90	41	43.4	47.3	68.2	83.3	152.8	172.2	108.1
P23458	Tyrosine-protein kinase JAK1 OS=Homo sapiens GN=JAK1 PE=1 SV=2	45	52	64.8	121.9	180.6	189.8	147.3	72.1	26.6
P23469	Receptor-type tyrosine-protein phosphatase epsilon OS=Homo sapiens GN=PTPRE PE=1 SV=1	37	22	68.2	86.0	126.2	122.6	102.7	64.6	73.1
P23526	Adenosylhomocysteinase OS=Homo sapiens GN=AHCY PE=1 SV=4	52	33	70.8	83.5	100.3	97.8	69.9	86.6	207.7
P23588	Eukaryotic translation initiation factor 4B OS=Homo sapiens GN=EIF4B PE=1 SV=2	60	44	54.8	66.3	86.1	87.5	94.5	135.2	134.5
P23634	Plasma membrane calcium-transporting ATPase 4 OS=Homo sapiens GN=ATP2B4 PE=1 SV=2	51	74	65.8	119.5	170.9	192.9	149.8	50.6	19.7
P23743	Diacylglycerol kinase alpha OS=Homo sapiens GN=DGKA PE=1 SV=3	50	36	69.9	76.2	85.9	89.2	82.2	92.9	121.0
P23786	Carnitine O-palmitoyltransferase 2, mitochondrial OS=Homo sapiens GN=CPT2 PE=1 SV=2	64	51	407.0	288.9	118.9	50.6	26.5	19.6	13.7
P23919	Thymidylate kinase OS=Homo sapiens GN=DTYMK PE=1 SV=4	72	21	170.6	145.2	76.7	57.2	36.9	34.6	55.5
P23921	Ribonucleoside-diphosphate reductase large subunit OS=Homo sapiens GN=RRM1 PE=1 SV=1	56	35	97.8	101.4	114.3	102.2	76.0	86.5	181.1
P24534	Elongation factor 1-beta OS=Homo sapiens GN=EEF1B2 PE=1 SV=3	74	18	89.6	93.8	99.5	96.3	91.2	107.0	161.0
P24539	ATP synthase F(0) complex subunit B1, mitochondrial OS=Homo sapiens GN=ATP5F1 PE=1 SV=2	52	23	194.8	204.4	80.1	33.1	12.4	7.8	7.1
P24666	Low molecular weight phosphotyrosine protein phosphatase OS=Homo sapiens GN=ACP1 PE=1 SV=3	85	16	74.5	72.0	81.1	68.0	57.2	58.9	115.0
P24723	Protein kinase C eta type OS=Homo sapiens GN=PRKCH PE=1 SV=4	38	24	63.0	95.7	127.6	135.5	99.6	33.5	12.5
P24752	Acetyl-CoA acetyltransferase, mitochondrial OS=Homo sapiens GN=ACAT1 PE=1 SV=1	75	40	417.3	285.1	118.3	42.4	18.5	17.8	13.2
P24928	DNA-directed RNA polymerase II subunit RPB1 OS=Homo sapiens GN=POLR2A PE=1 SV=2	39	67	71.2	73.4	88.4	91.4	88.9	107.0	180.0
P24941	Cyclin-dependent kinase 2 OS=Homo sapiens GN=CDK2 PE=1 SV=2	61	21	85.0	87.5	94.3	95.8	95.9	92.2	124.4
P25054	Adenomatous polyposis coli protein OS=Homo sapiens GN=APC PE=1 SV=2	17	36	93.8	132.5	154.8	168.4	158.9	140.7	75.2
P25098	Beta-adrenergic receptor kinase 1 OS=Homo sapiens GN=ADRBK1 PE=1 SV=2	54	41	67.0	86.5	101.4	101.0	86.9	114.8	132.3
P25205	DNA replication licensing factor MCM3 OS=Homo sapiens GN=MCM3 PE=1 SV=3	70	59	47.5	50.8	62.6	61.3	48.5	108.0	142.1
P25325	3-mercaptopyruvate sulfurtransferase OS=Homo sapiens GN=MPST PE=1 SV=3	71	18	195.3	142.4	74.9	46.4	31.5	32.3	59.4
P25398	40S ribosomal protein S12 OS=Homo sapiens GN=RPS12 PE=1 SV=3	71	17	50.7	62.7	83.8	109.3	181.4	223.2	130.4
P25440	Bromodomain-containing protein 2 OS=Homo sapiens GN=BRD2 PE=1 SV=2	22	12	59.2	49.1	51.2	46.7	47.0	52.1	72.3
P25445	Tumor necrosis factor receptor superfamily member 6 OS=Homo sapiens GN=FAS PE=1 SV=1	47	18	69.2	146.5	201.9	241.2	175.5	99.9	39.0
P25490	Transcriptional repressor protein YY1 OS=Homo sapiens GN=YY1 PE=1 SV=2	27	12	245.3	189.3	135.8	106.7	90.8	72.9	47.6
P25685	DnaJ homolog subfamily B member 1 OS=Homo sapiens GN=DNAJB1 PE=1 SV=4	66	28	49.9	77.8	90.8	92.2	79.3	144.8	89.6
P25705	ATP synthase subunit alpha, mitochondrial OS=Homo sapiens GN=ATP5A1 PE=1 SV=1	80	66	370.2	262.0	112.6	46.0	26.2	18.2	15.2
P25786	Proteasome subunit alpha type-1 OS=Homo sapiens GN=PSMA1 PE=1 SV=1	90	26	47.1	55.1	66.0	65.1	48.6	65.3	163.4
P25787	Proteasome subunit alpha type-2 OS=Homo sapiens GN=PSMA2 PE=1 SV=2	71	19	26.0	34.6	45.9	40.3	25.0	65.4	91.1
P25788	Proteasome subunit alpha type-3 OS=Homo sapiens GN=PSMA3 PE=1 SV=2	60	24	49.7	55.7	63.5	65.3	49.2	70.2	188.1
P25789	Proteasome subunit alpha type-4 OS=Homo sapiens GN=PSMA4 PE=1 SV=1	64	22	43.7	52.1	54.5	63.4	42.3	61.4	207.3
P26038	Moesin OS=Homo sapiens GN=MSN PE=1 SV=3	86	88	69.1	108.7	142.7	142.1	117.2	85.9	83.7
P26196	Probable ATP-dependent RNA helicase DDX6 OS=Homo sapiens GN=DDX6 PE=1 SV=2	73	35	62.7	68.4	88.3	95.2	157.1	170.0	133.6
P26358	DNA (cytosine-5)-methyltransferase 1 OS=Homo sapiens GN=DNMT1 PE=1 SV=2	38	58	164.1	145.3	121.1	110.4	118.5	128.1	96.5
P26368	Splicing factor U2AF 65 kDa subunit OS=Homo sapiens GN=U2AF2 PE=1 SV=4	61	24	36.6	40.2	57.7	77.2	132.4	198.9	111.1
P26373	60S ribosomal protein L13 OS=Homo sapiens GN=RPL13 PE=1 SV=4	73	34	59.9	58.5	91.4	96.7	200.5	276.8	94.9
P26440	Isovaleryl-CoA dehydrogenase, mitochondrial OS=Homo sapiens GN=IVD PE=1 SV=1	52	23	417.7	295.6	113.2	40.2	17.7	12.4	14.1
P26572	Alpha-1,3-mannosyl-glycoprotein 2-beta-N-acetylglucosaminyltransferase OS=Homo sapiens GN=MGAT1 PE=1 SV=2	31	12	78.2	140.1	184.5	193.1	179.5	117.4	49.9
P26583	High mobility group protein B2 OS=Homo sapiens GN=HMGB2 PE=1 SV=2	59	26	206.5	125.6	111.2	103.5	106.0	142.8	81.0
P26599	Polypyrimidine tract-binding protein 1 OS=Homo sapiens GN=PTBP1 PE=1 SV=1	69	36	52.9	55.5	77.3	109.1	204.7	273.7	122.7
P26639	Threonine--tRNA ligase, cytoplasmic OS=Homo sapiens GN=TARS PE=1 SV=3	67	58	97.4	95.9	109.5	100.4	95.5	114.1	185.0
P26640	Valine--tRNA ligase OS=Homo sapiens GN=VARS PE=1 SV=4	57	73	73.8	80.6	90.4	84.8	70.5	77.9	155.6
P26641	Elongation factor 1-gamma OS=Homo sapiens GN=EEF1G PE=1 SV=3	70	33	68.8	69.4	78.5	72.4	66.0	77.5	127.7
P26885	Peptidyl-prolyl cis-trans isomerase FKBP2 OS=Homo sapiens GN=FKBP2 PE=1 SV=2	73	11	70.3	123.8	180.1	250.9	213.7	101.8	26.3
P27105	Erythrocyte band 7 integral membrane protein OS=Homo sapiens GN=STOM PE=1 SV=3	62	14	107.0	149.2	174.3	203.0	180.1	105.7	60.9
P27144	Adenylate kinase 4, mitochondrial OS=Homo sapiens GN=AK4 PE=1 SV=1	74	17	397.8	271.4	116.6	47.8	30.4	23.1	18.0
P27348	14-3-3 protein theta OS=Homo sapiens GN=YWHAQ PE=1 SV=1	84	35	49.4	77.7	83.3	90.0	46.5	68.3	172.6
P27361	Mitogen-activated protein kinase 3 OS=Homo sapiens GN=MAPK3 PE=1 SV=4	52	18	105.8	114.2	128.5	116.5	110.9	112.5	181.5
P27448	MAP/microtubule affinity-regulating kinase 3 OS=Homo sapiens GN=MARK3 PE=1 SV=4	51	39	59.1	72.7	86.1	102.7	120.9	121.9	77.2
P27540	Aryl hydrocarbon receptor nuclear translocator OS=Homo sapiens GN=ARNT PE=1 SV=1	29	11	23.3	26.9	32.9	33.9	29.7	34.1	67.5
P27635	60S ribosomal protein L10 OS=Homo sapiens GN=RPL10 PE=1 SV=4	76	29	29.6	36.4	49.2	69.9	107.5	141.4	78.5
P27694	Replication protein A 70 kDa DNA-binding subunit OS=Homo sapiens GN=RPA1 PE=1 SV=2	72	40	74.8	79.4	96.0	101.8	108.0	104.0	169.8
P27695	DNA-(apurinic or apyrimidinic site) lyase OS=Homo sapiens GN=APEX1 PE=1 SV=2	71	26	62.3	55.9	63.7	67.7	93.9	118.4	120.8
P27707	Deoxycytidine kinase OS=Homo sapiens GN=DCK PE=1 SV=1	47	13	81.1	88.1	90.5	87.3	63.9	71.7	182.1
P27708	CAD protein OS=Homo sapiens GN=CAD PE=1 SV=3	64	112	61.6	67.9	74.2	68.8	60.1	68.8	153.6
P27797	Calreticulin OS=Homo sapiens GN=CALR PE=1 SV=1	80	45	62.1	102.9	155.7	192.7	191.9	81.4	13.4
P27816	Microtubule-associated protein 4 OS=Homo sapiens GN=MAP4 PE=1 SV=3	77	92	43.2	53.3	65.1	78.1	106.9	184.0	133.5
P27824	Calnexin OS=Homo sapiens GN=CANX PE=1 SV=2	59	48	65.4	100.9	153.1	186.6	198.1	84.3	16.1
P27986	Phosphatidylinositol 3-kinase regulatory subunit alpha OS=Homo sapiens GN=PIK3R1 PE=1 SV=2	44	30	52.3	59.8	65.9	65.7	56.6	55.5	81.4
P28062	Proteasome subunit beta type-8 OS=Homo sapiens GN=PSMB8 PE=1 SV=3	66	19	35.6	46.5	54.7	57.4	37.2	65.0	153.4
P28065	Proteasome subunit beta type-9 OS=Homo sapiens GN=PSMB9 PE=1 SV=2	42	10	89.5	84.2	112.8	104.5	82.6	101.6	210.6
P28066	Proteasome subunit alpha type-5 OS=Homo sapiens GN=PSMA5 PE=1 SV=3	72	17	55.0	62.3	78.7	70.0	56.1	65.8	159.4
P28070	Proteasome subunit beta type-4 OS=Homo sapiens GN=PSMB4 PE=1 SV=4	55	11	73.6	81.6	91.6	89.7	67.1	94.4	261.7
P28072	Proteasome subunit beta type-6 OS=Homo sapiens GN=PSMB6 PE=1 SV=4	59	9	71.2	78.2	94.6	98.6	71.5	92.5	240.8
P28074	Proteasome subunit beta type-5 OS=Homo sapiens GN=PSMB5 PE=1 SV=3	70	22	61.3	68.7	78.2	82.1	70.6	95.6	293.2
P28288	ATP-binding cassette sub-family D member 3 OS=Homo sapiens GN=ABCD3 PE=1 SV=1	53	45	71.4	109.7	157.0	188.3	209.6	85.3	12.6
P28290	Sperm-specific antigen 2 OS=Homo sapiens GN=SSFA2 PE=1 SV=3	38	33	24.2	57.5	87.6	98.0	59.6	48.7	13.4
P28331	NADH-ubiquinone oxidoreductase 75 kDa subunit, mitochondrial OS=Homo sapiens GN=NDUFS1 PE=1 SV=3	77	54	382.9	274.9	109.5	42.9	22.5	13.5	13.7
P28340	DNA polymerase delta catalytic subunit OS=Homo sapiens GN=POLD1 PE=1 SV=2	68	65	79.9	82.2	98.7	91.8	81.9	93.3	163.7
P28482	Mitogen-activated protein kinase 1 OS=Homo sapiens GN=MAPK1 PE=1 SV=3	58	22	68.3	73.0	85.8	85.2	77.6	79.8	135.8
P28702	Retinoic acid receptor RXR-beta OS=Homo sapiens GN=RXRB PE=1 SV=2	12	5	116.1	109.5	116.4	105.9	130.7	147.1	145.9
P28715	DNA repair protein complementing XP-G cells OS=Homo sapiens GN=ERCC5 PE=1 SV=3	14	13	62.0	65.0	71.0	74.2	80.9	106.7	136.7
P28799	Granulins OS=Homo sapiens GN=GRN PE=1 SV=2	22	11	45.6	81.7	133.6	187.3	179.1	84.2	32.9
P28838	Cytosol aminopeptidase OS=Homo sapiens GN=LAP3 PE=1 SV=3	77	37	245.4	172.4	106.7	61.9	43.4	44.7	95.5
P28907	ADP-ribosyl cyclase/cyclic ADP-ribose hydrolase 1 OS=Homo sapiens GN=CD38 PE=1 SV=2	53	29	54.6	99.9	141.9	164.0	143.1	73.0	35.7
P28908	Tumor necrosis factor receptor superfamily member 8 OS=Homo sapiens GN=TNFRSF8 PE=1 SV=1	41	19	83.0	131.7	193.1	212.9	188.4	108.4	60.4
P29016	T-cell surface glycoprotein CD1b OS=Homo sapiens GN=CD1B PE=1 SV=1	30	7	60.8	108.4	158.0	196.0	215.2	111.2	68.2
P29083	General transcription factor IIE subunit 1 OS=Homo sapiens GN=GTF2E1 PE=1 SV=2	26	8	93.9	96.7	101.1	102.1	95.4	107.9	199.9
P29144	Tripeptidyl-peptidase 2 OS=Homo sapiens GN=TPP2 PE=1 SV=4	62	74	58.9	59.1	63.6	63.6	76.3	119.7	149.1
P29218	Inositol monophosphatase 1 OS=Homo sapiens GN=IMPA1 PE=1 SV=1	55	13	38.5	42.8	48.9	48.1	35.6	45.4	97.7
P29320	Ephrin type-A receptor 3 OS=Homo sapiens GN=EPHA3 PE=1 SV=2	18	11	92.2	142.5	199.8	214.0	219.4	91.2	41.0
P29323	Ephrin type-B receptor 2 OS=Homo sapiens GN=EPHB2 PE=1 SV=5	41	37	57.5	105.5	133.8	158.6	125.9	56.7	32.1
P29350	Tyrosine-protein phosphatase non-receptor type 6 OS=Homo sapiens GN=PTPN6 PE=1 SV=1	60	34	86.7	83.0	97.6	89.6	102.9	104.9	107.5
P29401	Transketolase OS=Homo sapiens GN=TKT PE=1 SV=3	80	52	41.9	44.0	60.4	56.6	46.8	54.9	126.3
P29558	RNA-binding motif, single-stranded-interacting protein 1 OS=Homo sapiens GN=RBMS1 PE=1 SV=3	45	13	67.1	78.4	89.9	115.9	178.6	245.7	127.3
P29590	Protein PML OS=Homo sapiens GN=PML PE=1 SV=3	46	38	62.1	64.0	78.2	74.8	62.2	74.2	145.6
P29597	Non-receptor tyrosine-protein kinase TYK2 OS=Homo sapiens GN=TYK2 PE=1 SV=3	38	39	66.7	110.1	151.9	172.3	146.3	82.1	40.1
P29692	Elongation factor 1-delta OS=Homo sapiens GN=EEF1D PE=1 SV=5	63	21	69.3	70.9	83.6	80.6	73.7	79.8	122.4
P29728	2'-5'-oligoadenylate synthase 2 OS=Homo sapiens GN=OAS2 PE=1 SV=3	33	25	43.7	53.5	62.1	63.4	64.2	75.9	37.7
P29992	Guanine nucleotide-binding protein subunit alpha-11 OS=Homo sapiens GN=GNA11 PE=1 SV=2	57	20	51.7	89.7	122.8	139.3	117.5	42.8	20.9
P30038	Delta-1-pyrroline-5-carboxylate dehydrogenase, mitochondrial OS=Homo sapiens GN=ALDH4A1 PE=1 SV=3	54	26	419.3	285.7	111.2	40.9	20.1	15.3	14.6
P30040	Endoplasmic reticulum resident protein 29 OS=Homo sapiens GN=ERP29 PE=1 SV=4	71	21	72.6	113.0	169.2	205.1	219.1	77.3	19.4
P30041	Peroxiredoxin-6 OS=Homo sapiens GN=PRDX6 PE=1 SV=3	71	22	97.4	90.1	119.7	105.5	86.3	87.9	214.8
P30042	ES1 protein homolog, mitochondrial OS=Homo sapiens GN=C21orf33 PE=1 SV=3	69	19	417.2	284.8	116.9	43.8	19.5	15.0	16.3
P30044	Peroxiredoxin-5, mitochondrial OS=Homo sapiens GN=PRDX5 PE=1 SV=4	57	15	295.6	202.1	125.6	74.1	56.9	44.6	76.5
P30046	D-dopachrome decarboxylase OS=Homo sapiens GN=DDT PE=1 SV=3	46	6	108.9	96.8	125.8	112.7	85.7	96.9	194.3
P30048	Thioredoxin-dependent peroxide reductase, mitochondrial OS=Homo sapiens GN=PRDX3 PE=1 SV=3	49	16	431.0	290.8	112.7	35.6	17.3	9.7	9.9
P30049	ATP synthase subunit delta, mitochondrial OS=Homo sapiens GN=ATP5D PE=1 SV=2	44	6	358.4	257.6	126.6	62.0	47.8	32.4	36.5
P30050	60S ribosomal protein L12 OS=Homo sapiens GN=RPL12 PE=1 SV=1	75	18	41.0	45.5	65.4	94.3	152.4	327.3	115.6
P30084	Enoyl-CoA hydratase, mitochondrial OS=Homo sapiens GN=ECHS1 PE=1 SV=4	71	25	422.5	285.8	116.4	42.2	15.5	12.0	12.1
P30085	UMP-CMP kinase OS=Homo sapiens GN=CMPK1 PE=1 SV=3	71	14	92.0	84.8	102.9	90.2	77.2	82.4	147.8
P30086	Phosphatidylethanolamine-binding protein 1 OS=Homo sapiens GN=PEBP1 PE=1 SV=3	91	16	105.3	99.6	136.9	109.9	92.3	98.8	181.2
P30101	Protein disulfide-isomerase A3 OS=Homo sapiens GN=PDIA3 PE=1 SV=4	76	57	69.2	110.1	175.3	217.6	219.7	80.7	16.0
P30153	Serine/threonine-protein phosphatase 2A 65 kDa regulatory subunit A alpha isoform OS=Homo sapiens GN=PPP2R1A PE=1 SV=4	67	46	63.4	81.1	95.5	95.0	66.0	83.1	152.0
P30154	Serine/threonine-protein phosphatase 2A 65 kDa regulatory subunit A beta isoform OS=Homo sapiens GN=PPP2R1B PE=1 SV=3	51	32	83.3	84.1	95.5	87.3	78.4	64.6	124.1
P30203	T-cell differentiation antigen CD6 OS=Homo sapiens GN=CD6 PE=1 SV=3	20	9	77.3	124.9	187.3	210.9	203.4	100.7	42.0
P30260	Cell division cycle protein 27 homolog OS=Homo sapiens GN=CDC27 PE=1 SV=2	39	25	49.5	70.2	68.0	73.1	68.0	151.2	113.4
P30405	Peptidyl-prolyl cis-trans isomerase F, mitochondrial OS=Homo sapiens GN=PPIF PE=1 SV=1	82	21	398.1	254.8	109.5	36.5	16.0	11.0	8.9
P30414	NK-tumor recognition protein OS=Homo sapiens GN=NKTR PE=1 SV=2	16	17	55.9	60.1	78.5	94.8	131.8	189.3	187.2
P30419	Glycylpeptide N-tetradecanoyltransferase 1 OS=Homo sapiens GN=NMT1 PE=1 SV=2	44	28	50.4	53.5	71.6	77.2	138.0	139.8	100.5
P30491	HLA class I histocompatibility antigen, B-53 alpha chain OS=Homo sapiens GN=HLA-B PE=1 SV=1	56	19	73.4	104.5	152.0	175.5	217.3	144.3	68.3
P30504	HLA class I histocompatibility antigen, Cw-4 alpha chain OS=Homo sapiens GN=HLA-C PE=1 SV=1	61	24	64.8	99.5	141.0	160.0	181.0	79.8	24.5
P30519	Heme oxygenase 2 OS=Homo sapiens GN=HMOX2 PE=1 SV=2	78	32	66.6	100.5	145.2	182.3	204.1	85.9	20.5
P30520	Adenylosuccinate synthetase isozyme 2 OS=Homo sapiens GN=ADSS PE=1 SV=3	56	32	84.6	93.8	114.8	100.5	81.2	93.9	193.7
P30533	Alpha-2-macroglobulin receptor-associated protein OS=Homo sapiens GN=LRPAP1 PE=1 SV=1	55	25	58.3	101.8	160.4	181.5	178.1	81.2	17.7
P30566	Adenylosuccinate lyase OS=Homo sapiens GN=ADSL PE=1 SV=2	55	24	92.8	90.1	117.7	105.7	91.6	94.0	216.4
P30622	CAP-Gly domain-containing linker protein 1 OS=Homo sapiens GN=CLIP1 PE=1 SV=2	46	60	89.8	104.2	117.0	111.5	94.7	91.9	143.8
P30626	Sorcin OS=Homo sapiens GN=SRI PE=1 SV=1	57	13	37.3	38.2	45.5	42.0	32.6	37.6	77.1
P30679	Guanine nucleotide-binding protein subunit alpha-15 OS=Homo sapiens GN=GNA15 PE=1 SV=2	54	25	62.6	118.6	170.8	195.7	141.6	65.2	27.5
P30793	GTP cyclohydrolase 1 OS=Homo sapiens GN=GCH1 PE=1 SV=1	25	5	52.7	60.0	65.6	67.2	75.5	96.1	77.7
P30825	High affinity cationic amino acid transporter 1 OS=Homo sapiens GN=SLC7A1 PE=1 SV=1	14	10	42.2	88.8	109.5	138.8	83.8	130.4	46.9
P30876	DNA-directed RNA polymerase II subunit RPB2 OS=Homo sapiens GN=POLR2B PE=1 SV=1	49	57	73.4	81.2	86.6	89.5	76.8	100.5	166.4
P31040	Succinate dehydrogenase [ubiquinone] flavoprotein subunit, mitochondrial OS=Homo sapiens GN=SDHA PE=1 SV=2	76	46	393.8	274.9	121.1	54.0	29.2	24.6	19.0
P31146	Coronin-1A OS=Homo sapiens GN=CORO1A PE=1 SV=4	66	51	69.5	89.0	115.2	96.7	66.5	61.0	107.7
P31150	Rab GDP dissociation inhibitor alpha OS=Homo sapiens GN=GDI1 PE=1 SV=2	76	38	48.5	53.8	62.4	59.2	45.7	50.9	121.0
P31153	S-adenosylmethionine synthase isoform type-2 OS=Homo sapiens GN=MAT2A PE=1 SV=1	53	32	70.2	80.3	98.5	96.5	73.9	124.1	165.8
P31323	cAMP-dependent protein kinase type II-beta regulatory subunit OS=Homo sapiens GN=PRKAR2B PE=1 SV=3	44	14	149.4	146.3	145.5	123.7	112.2	88.2	124.5
P31350	Ribonucleoside-diphosphate reductase subunit M2 OS=Homo sapiens GN=RRM2 PE=1 SV=1	62	29	34.5	38.9	47.3	42.2	31.6	35.4	74.9
P31483	Nucleolysin TIA-1 isoform p40 OS=Homo sapiens GN=TIA1 PE=1 SV=3	58	21	51.9	67.2	82.8	113.9	155.3	242.4	155.5
P31689	DnaJ homolog subfamily A member 1 OS=Homo sapiens GN=DNAJA1 PE=1 SV=2	60	29	64.8	69.5	83.9	74.4	67.7	75.2	110.9
P31751	RAC-beta serine/threonine-protein kinase OS=Homo sapiens GN=AKT2 PE=1 SV=2	60	26	81.9	106.8	135.0	138.2	120.2	65.7	105.7
P31785	Cytokine receptor common subunit gamma OS=Homo sapiens GN=IL2RG PE=1 SV=1	28	11	67.9	129.3	195.0	225.4	175.4	125.1	53.4
P31930	Cytochrome b-c1 complex subunit 1, mitochondrial OS=Homo sapiens GN=UQCRC1 PE=1 SV=3	73	33	422.2	275.3	126.0	47.0	24.9	17.2	14.2
P31937	3-hydroxyisobutyrate dehydrogenase, mitochondrial OS=Homo sapiens GN=HIBADH PE=1 SV=2	76	22	392.9	263.1	107.5	38.9	22.5	17.6	14.1
P31939	Bifunctional purine biosynthesis protein PURH OS=Homo sapiens GN=ATIC PE=1 SV=3	90	58	72.0	75.0	87.5	80.5	59.3	65.2	150.6
P31942	Heterogeneous nuclear ribonucleoprotein H3 OS=Homo sapiens GN=HNRNPH3 PE=1 SV=2	67	18	67.2	74.2	93.8	114.8	182.4	224.3	138.8
P31943	Heterogeneous nuclear ribonucleoprotein H OS=Homo sapiens GN=HNRNPH1 PE=1 SV=4	63	28	59.0	63.2	79.7	84.4	128.8	139.6	110.4
P31946	14-3-3 protein beta/alpha OS=Homo sapiens GN=YWHAB PE=1 SV=3	69	24	68.9	83.1	99.4	101.2	67.5	69.9	153.5
P31948	Stress-induced-phosphoprotein 1 OS=Homo sapiens GN=STIP1 PE=1 SV=1	78	79	64.9	66.3	84.3	74.4	57.0	58.9	131.9
P32119	Peroxiredoxin-2 OS=Homo sapiens GN=PRDX2 PE=1 SV=5	74	21	62.0	64.9	84.9	78.7	63.1	71.1	147.9
P32121	Beta-arrestin-2 OS=Homo sapiens GN=ARRB2 PE=1 SV=2	50	16	105.4	149.5	184.1	167.5	114.8	76.8	107.8
P32321	Deoxycytidylate deaminase OS=Homo sapiens GN=DCTD PE=1 SV=2	52	8	84.3	97.2	114.9	108.5	86.1	104.4	221.0
P32322	Pyrroline-5-carboxylate reductase 1, mitochondrial OS=Homo sapiens GN=PYCR1 PE=1 SV=2	59	20	353.3	196.8	79.9	36.7	26.9	25.5	20.8
P32455	Guanylate-binding protein 1 OS=Homo sapiens GN=GBP1 PE=1 SV=2	49	28	58.8	64.3	71.7	72.4	50.3	59.2	136.3
P32519	ETS-related transcription factor Elf-1 OS=Homo sapiens GN=ELF1 PE=1 SV=2	34	12	182.6	156.2	123.1	107.1	123.5	120.3	100.8
P32856	Syntaxin-2 OS=Homo sapiens GN=STX2 PE=2 SV=3	47	12	76.5	152.0	201.7	240.4	184.4	77.1	38.7
P32929	Cystathionine gamma-lyase OS=Homo sapiens GN=CTH PE=1 SV=3	18	5	90.2	95.8	102.4	108.3	103.9	100.6	216.4
P32942	Intercellular adhesion molecule 3 OS=Homo sapiens GN=ICAM3 PE=1 SV=2	24	16	37.1	80.8	110.1	124.4	95.5	41.8	12.3
P32969	60S ribosomal protein L9 OS=Homo sapiens GN=RPL9 PE=1 SV=1	85	22	44.6	47.9	68.8	88.1	163.9	228.8	118.1
P33121	Long-chain-fatty-acid--CoA ligase 1 OS=Homo sapiens GN=ACSL1 PE=1 SV=1	49	29	100.6	115.1	120.3	132.2	140.4	50.6	24.5
P33176	Kinesin-1 heavy chain OS=Homo sapiens GN=KIF5B PE=1 SV=1	76	89	65.8	81.5	94.2	97.2	68.4	90.1	149.3
P33240	Cleavage stimulation factor subunit 2 OS=Homo sapiens GN=CSTF2 PE=1 SV=1	54	21	54.5	57.6	79.5	103.7	178.9	224.8	163.3
P33316	Deoxyuridine 5'-triphosphate nucleotidohydrolase, mitochondrial OS=Homo sapiens GN=DUT PE=1 SV=4	65	17	137.3	119.4	117.9	104.0	79.1	87.0	189.7
P33527	Multidrug resistance-associated protein 1 OS=Homo sapiens GN=ABCC1 PE=1 SV=3	48	66	64.1	126.6	175.9	200.2	149.0	50.4	20.2
P33552	Cyclin-dependent kinases regulatory subunit 2 OS=Homo sapiens GN=CKS2 PE=1 SV=1	73	7	134.5	118.9	156.9	134.1	123.9	101.2	133.4
P33897	ATP-binding cassette sub-family D member 1 OS=Homo sapiens GN=ABCD1 PE=1 SV=2	25	14	92.1	127.4	170.5	217.4	237.8	90.2	30.5
P33908	Mannosyl-oligosaccharide 1,2-alpha-mannosidase IA OS=Homo sapiens GN=MAN1A1 PE=1 SV=3	32	20	47.3	100.8	144.8	149.6	112.8	94.4	41.2
P33981	Dual specificity protein kinase TTK OS=Homo sapiens GN=TTK PE=1 SV=2	35	21	119.8	142.1	143.1	129.4	119.5	114.4	115.5
P33991	DNA replication licensing factor MCM4 OS=Homo sapiens GN=MCM4 PE=1 SV=5	66	57	76.9	77.9	98.7	90.5	70.9	86.1	186.2
P33992	DNA replication licensing factor MCM5 OS=Homo sapiens GN=MCM5 PE=1 SV=5	68	54	37.4	41.6	51.2	47.7	40.4	64.6	123.1
P33993	DNA replication licensing factor MCM7 OS=Homo sapiens GN=MCM7 PE=1 SV=4	75	54	77.6	77.7	94.2	86.6	68.2	77.1	177.4
P34059	N-acetylgalactosamine-6-sulfatase OS=Homo sapiens GN=GALNS PE=1 SV=1	30	14	59.6	116.8	193.8	250.9	229.8	83.1	24.3
P34896	Serine hydroxymethyltransferase, cytosolic OS=Homo sapiens GN=SHMT1 PE=1 SV=1	57	26	72.2	74.4	89.1	86.7	84.5	113.4	193.0
P34897	Serine hydroxymethyltransferase, mitochondrial OS=Homo sapiens GN=SHMT2 PE=1 SV=3	83	51	250.6	201.3	81.2	30.7	13.8	10.6	9.7
P34913	Bifunctional epoxide hydrolase 2 OS=Homo sapiens GN=EPHX2 PE=1 SV=2	57	23	93.3	128.2	172.6	214.3	212.1	85.9	62.6
P34932	Heat shock 70 kDa protein 4 OS=Homo sapiens GN=HSPA4 PE=1 SV=4	85	92	60.4	66.5	82.5	77.2	56.4	66.0	142.4
P35219	Carbonic anhydrase-related protein OS=Homo sapiens GN=CA8 PE=1 SV=3	43	10	85.6	106.7	103.6	120.2	81.3	87.9	228.2
P35221	Catenin alpha-1 OS=Homo sapiens GN=CTNNA1 PE=1 SV=1	70	58	73.2	127.8	177.4	187.5	167.7	91.3	56.8
P35222	Catenin beta-1 OS=Homo sapiens GN=CTNNB1 PE=1 SV=1	54	28	58.8	96.6	132.9	141.6	125.6	58.8	41.9
P35232	Prohibitin OS=Homo sapiens GN=PHB PE=1 SV=1	93	31	405.2	280.4	129.1	48.8	26.1	14.9	15.8
P35236	Tyrosine-protein phosphatase non-receptor type 7 OS=Homo sapiens GN=PTPN7 PE=1 SV=3	55	18	102.5	107.4	129.7	120.0	98.2	100.8	190.1
P35240	Merlin OS=Homo sapiens GN=NF2 PE=1 SV=1	44	30	62.6	105.1	139.5	151.7	121.6	46.5	33.5
P35241	Radixin OS=Homo sapiens GN=RDX PE=1 SV=1	64	57	49.7	87.8	109.5	114.9	85.1	67.9	58.3
P35249	Replication factor C subunit 4 OS=Homo sapiens GN=RFC4 PE=1 SV=2	91	35	64.2	74.4	75.2	90.2	88.1	257.2	122.1
P35250	Replication factor C subunit 2 OS=Homo sapiens GN=RFC2 PE=1 SV=3	71	27	70.0	65.4	69.9	70.1	83.9	94.1	112.5
P35251	Replication factor C subunit 1 OS=Homo sapiens GN=RFC1 PE=1 SV=4	44	52	69.4	83.9	90.3	105.2	118.5	205.0	117.7
P35268	60S ribosomal protein L22 OS=Homo sapiens GN=RPL22 PE=1 SV=2	75	12	45.0	52.6	71.5	106.9	178.0	219.4	156.6
P35269	General transcription factor IIF subunit 1 OS=Homo sapiens GN=GTF2F1 PE=1 SV=2	38	26	90.8	89.0	107.0	106.3	121.6	145.2	184.7
P35270	Sepiapterin reductase OS=Homo sapiens GN=SPR PE=1 SV=1	58	13	192.9	149.5	108.4	88.3	69.0	75.0	131.9
P35475	Alpha-L-iduronidase OS=Homo sapiens GN=IDUA PE=1 SV=2	18	8	89.0	134.8	192.9	232.2	225.2	76.7	49.2
P35527	Keratin, type I cytoskeletal 9 OS=Homo sapiens GN=KRT9 PE=1 SV=3	73	33	85.1	105.5	53.7	63.8	75.3	43.0	219.9
P35573	Glycogen debranching enzyme OS=Homo sapiens GN=AGL PE=1 SV=3	55	78	57.8	67.8	97.1	140.0	154.6	172.3	126.7
P35579	Myosin-9 OS=Homo sapiens GN=MYH9 PE=1 SV=4	84	266	49.3	51.2	58.9	51.6	41.0	57.2	182.1
P35580	Myosin-10 OS=Homo sapiens GN=MYH10 PE=1 SV=3	74	204	41.9	44.0	48.7	43.8	34.7	50.2	175.4
P35606	Coatomer subunit beta' OS=Homo sapiens GN=COPB2 PE=1 SV=2	64	56	62.9	97.6	123.8	124.4	72.9	64.8	105.2
P35610	Sterol O-acyltransferase 1 OS=Homo sapiens GN=SOAT1 PE=1 SV=3	22	11	78.9	116.1	177.4	220.8	239.0	97.6	25.3
P35611	Alpha-adducin OS=Homo sapiens GN=ADD1 PE=1 SV=2	59	43	88.6	104.0	128.2	133.9	147.2	147.2	127.4
P35612	Beta-adducin OS=Homo sapiens GN=ADD2 PE=1 SV=3	45	28	88.5	104.7	117.5	134.8	125.5	132.9	154.0
P35613	Basigin OS=Homo sapiens GN=BSG PE=1 SV=2	38	15	67.7	119.3	173.4	190.1	154.0	47.1	17.3
P35626	Beta-adrenergic receptor kinase 2 OS=Homo sapiens GN=ADRBK2 PE=1 SV=2	58	42	75.1	85.9	99.5	107.9	114.7	137.5	136.8
P35637	RNA-binding protein FUS OS=Homo sapiens GN=FUS PE=1 SV=1	36	26	49.1	55.5	75.4	104.4	174.4	234.4	158.3
P35658	Nuclear pore complex protein Nup214 OS=Homo sapiens GN=NUP214 PE=1 SV=2	35	51	82.1	110.2	144.1	163.1	143.4	76.5	87.7
P35659	Protein DEK OS=Homo sapiens GN=DEK PE=1 SV=1	37	21	153.8	131.5	110.2	111.4	136.1	141.2	111.9
P35754	Glutaredoxin-1 OS=Homo sapiens GN=GLRX PE=1 SV=2	88	10	97.8	98.2	130.5	119.3	111.5	116.5	175.8
P35813	Protein phosphatase 1A OS=Homo sapiens GN=PPM1A PE=1 SV=1	56	21	79.5	80.2	97.6	94.1	76.3	78.4	158.3
P35908	Keratin, type II cytoskeletal 2 epidermal OS=Homo sapiens GN=KRT2 PE=1 SV=2	69	40	61.4	97.7	44.9	101.8	56.1	67.1	126.5
P35914	Hydroxymethylglutaryl-CoA lyase, mitochondrial OS=Homo sapiens GN=HMGCL PE=1 SV=2	43	18	191.6	179.3	122.7	119.3	94.9	50.2	21.4
P35998	26S protease regulatory subunit 7 OS=Homo sapiens GN=PSMC2 PE=1 SV=3	83	45	66.8	71.3	79.3	76.0	63.1	71.3	162.2
P36404	ADP-ribosylation factor-like protein 2 OS=Homo sapiens GN=ARL2 PE=1 SV=4	42	8	151.1	135.3	98.6	90.5	57.3	74.0	192.2
P36405	ADP-ribosylation factor-like protein 3 OS=Homo sapiens GN=ARL3 PE=1 SV=2	82	14	84.9	103.6	127.8	123.5	83.1	110.9	193.0
P36507	Dual specificity mitogen-activated protein kinase kinase 2 OS=Homo sapiens GN=MAP2K2 PE=1 SV=1	61	29	71.8	73.9	87.9	80.1	61.2	64.5	126.3
P36542	ATP synthase subunit gamma, mitochondrial OS=Homo sapiens GN=ATP5C1 PE=1 SV=1	40	17	316.2	209.4	94.0	34.9	14.5	10.0	9.1
P36543	V-type proton ATPase subunit E 1 OS=Homo sapiens GN=ATP6V1E1 PE=1 SV=1	54	19	69.7	97.6	127.5	143.2	116.4	95.3	136.2
P36551	Oxygen-dependent coproporphyrinogen-III oxidase, mitochondrial OS=Homo sapiens GN=CPOX PE=1 SV=3	54	27	293.2	195.2	83.8	35.3	22.6	22.7	24.2
P36578	60S ribosomal protein L4 OS=Homo sapiens GN=RPL4 PE=1 SV=5	73	57	44.6	51.0	71.6	94.3	164.2	212.4	113.9
P36639	7,8-dihydro-8-oxoguanine triphosphatase OS=Homo sapiens GN=NUDT1 PE=1 SV=3	40	11	89.6	87.9	84.0	75.1	56.6	61.6	134.0
P36776	Lon protease homolog, mitochondrial OS=Homo sapiens GN=LONP1 PE=1 SV=2	60	69	350.1	238.7	94.4	36.4	16.9	11.7	13.0
P36871	Phosphoglucomutase-1 OS=Homo sapiens GN=PGM1 PE=1 SV=3	65	43	58.9	63.0	71.3	70.5	52.1	57.9	153.4
P36915	Guanine nucleotide-binding protein-like 1 OS=Homo sapiens GN=GNL1 PE=1 SV=2	43	23	80.2	79.2	93.6	86.4	68.1	72.6	147.9
P36954	DNA-directed RNA polymerase II subunit RPB9 OS=Homo sapiens GN=POLR2I PE=1 SV=1	72	7	60.5	58.3	76.4	72.4	61.1	80.8	117.8
P36957	Dihydrolipoyllysine-residue succinyltransferase component of 2-oxoglutarate dehydrogenase complex, mitochondrial OS=Homo sapiens GN=DLST PE=1 SV=4	35	15	386.8	275.8	112.9	45.1	30.4	24.0	22.1
P36969	Phospholipid hydroperoxide glutathione peroxidase, mitochondrial OS=Homo sapiens GN=GPX4 PE=1 SV=3	66	18	145.2	139.3	124.1	107.0	86.8	92.0	154.0
P37108	Signal recognition particle 14 kDa protein OS=Homo sapiens GN=SRP14 PE=1 SV=2	58	15	71.0	83.5	109.9	117.6	159.4	168.3	146.9
P37198	Nuclear pore glycoprotein p62 OS=Homo sapiens GN=NUP62 PE=1 SV=3	29	14	101.5	115.8	148.7	167.9	117.8	91.5	119.2
P37235	Hippocalcin-like protein 1 OS=Homo sapiens GN=HPCAL1 PE=1 SV=3	60	9	112.5	122.4	135.1	152.2	121.7	88.1	122.7
P37268	Squalene synthase OS=Homo sapiens GN=FDFT1 PE=1 SV=1	60	33	80.5	112.2	169.4	193.3	194.1	88.5	24.3
P37802	Transgelin-2 OS=Homo sapiens GN=TAGLN2 PE=1 SV=3	91	24	65.7	71.5	90.6	82.2	61.5	70.6	148.3
P37837	Transaldolase OS=Homo sapiens GN=TALDO1 PE=1 SV=2	59	33	55.7	62.0	75.0	72.0	52.7	65.7	174.6
P38117	Electron transfer flavoprotein subunit beta OS=Homo sapiens GN=ETFB PE=1 SV=3	90	28	394.2	281.3	112.2	46.5	23.1	19.7	26.1
P38159	RNA-binding motif protein, X chromosome OS=Homo sapiens GN=RBMX PE=1 SV=3	72	50	42.7	47.0	65.4	83.5	147.6	212.0	141.1
P38432	Coilin OS=Homo sapiens GN=COIL PE=1 SV=1	34	19	60.4	69.3	82.8	95.3	147.4	233.7	182.9
P38606	V-type proton ATPase catalytic subunit A OS=Homo sapiens GN=ATP6V1A PE=1 SV=2	73	36	71.0	93.3	120.0	130.9	111.2	83.7	129.4
P38646	Stress-70 protein, mitochondrial OS=Homo sapiens GN=HSPA9 PE=1 SV=2	73	76	403.6	278.1	116.0	45.2	23.3	19.1	17.1
P38919	Eukaryotic initiation factor 4A-III OS=Homo sapiens GN=EIF4A3 PE=1 SV=4	74	38	60.0	63.5	82.6	89.8	134.0	161.5	176.4
P38935	DNA-binding protein SMUBP-2 OS=Homo sapiens GN=IGHMBP2 PE=1 SV=3	57	56	46.5	65.5	79.4	115.4	155.9	285.0	130.9
P39019	40S ribosomal protein S19 OS=Homo sapiens GN=RPS19 PE=1 SV=2	75	21	51.2	62.4	86.5	121.2	172.7	270.0	126.1
P39023	60S ribosomal protein L3 OS=Homo sapiens GN=RPL3 PE=1 SV=2	67	51	45.2	52.7	74.7	97.6	157.8	205.4	120.8
P39656	Dolichyl-diphosphooligosaccharide--protein glycosyltransferase 48 kDa subunit OS=Homo sapiens GN=DDOST PE=1 SV=4	41	18	57.7	90.8	145.7	175.9	175.5	66.6	13.4
P39687	Acidic leucine-rich nuclear phosphoprotein 32 family member A OS=Homo sapiens GN=ANP32A PE=1 SV=1	48	25	59.9	63.9	86.9	83.3	65.2	79.7	168.3
P39748	Flap endonuclease 1 OS=Homo sapiens GN=FEN1 PE=1 SV=1	67	30	68.5	64.1	72.3	76.4	88.3	111.7	122.9
P40121	Macrophage-capping protein OS=Homo sapiens GN=CAPG PE=1 SV=2	63	22	82.4	84.0	112.8	103.8	80.6	99.1	169.9
P40200	T-cell surface protein tactile OS=Homo sapiens GN=CD96 PE=1 SV=2	16	6	72.2	117.0	159.7	239.0	284.0	115.2	13.0
P40222	Alpha-taxilin OS=Homo sapiens GN=TXLNA PE=1 SV=3	77	43	77.4	82.8	90.8	120.8	149.1	190.2	113.8
P40227	T-complex protein 1 subunit zeta OS=Homo sapiens GN=CCT6A PE=1 SV=3	76	45	81.9	93.0	108.2	105.6	83.9	112.6	181.6
P40306	Proteasome subunit beta type-10 OS=Homo sapiens GN=PSMB10 PE=1 SV=1	32	7	92.2	96.2	113.4	105.8	90.4	103.2	205.5
P40429	60S ribosomal protein L13a OS=Homo sapiens GN=RPL13A PE=1 SV=2	72	31	28.9	36.2	49.1	66.4	112.6	153.3	88.4
P40692	DNA mismatch repair protein Mlh1 OS=Homo sapiens GN=MLH1 PE=1 SV=1	44	24	86.2	88.9	105.6	106.5	106.7	114.1	198.2
P40763	Signal transducer and activator of transcription 3 OS=Homo sapiens GN=STAT3 PE=1 SV=2	61	43	94.4	104.4	112.8	104.7	84.2	82.3	182.3
P40818	Ubiquitin carboxyl-terminal hydrolase 8 OS=Homo sapiens GN=USP8 PE=1 SV=1	31	31	55.4	87.7	111.7	135.6	91.4	165.9	172.9
P40925	Malate dehydrogenase, cytoplasmic OS=Homo sapiens GN=MDH1 PE=1 SV=4	55	25	63.5	93.0	112.0	108.0	60.5	98.5	206.2
P40926	Malate dehydrogenase, mitochondrial OS=Homo sapiens GN=MDH2 PE=1 SV=3	76	39	251.4	185.9	77.8	29.6	13.9	11.4	10.8
P40937	Replication factor C subunit 5 OS=Homo sapiens GN=RFC5 PE=1 SV=1	66	23	82.4	84.3	89.7	95.2	110.0	126.8	155.1
P40938	Replication factor C subunit 3 OS=Homo sapiens GN=RFC3 PE=1 SV=2	65	25	80.6	68.8	82.1	77.0	102.9	110.5	121.1
P40939	Trifunctional enzyme subunit alpha, mitochondrial OS=Homo sapiens GN=HADHA PE=1 SV=2	80	79	357.7	274.9	114.1	42.4	19.4	13.1	11.0
P41091	Eukaryotic translation initiation factor 2 subunit 3 OS=Homo sapiens GN=EIF2S3 PE=1 SV=3	69	40	76.6	71.8	82.8	92.5	133.9	186.9	177.5
P41134	DNA-binding protein inhibitor ID-1 OS=Homo sapiens GN=ID1 PE=1 SV=3	52	6	48.4	51.0	60.8	64.8	59.6	63.3	98.7
P41214	Eukaryotic translation initiation factor 2D OS=Homo sapiens GN=EIF2D PE=1 SV=3	66	30	53.2	58.5	65.2	73.4	87.2	121.8	113.4
P41223	Protein BUD31 homolog OS=Homo sapiens GN=BUD31 PE=1 SV=2	70	15	44.0	42.5	55.6	66.7	108.7	143.7	108.7
P41227	N-alpha-acetyltransferase 10 OS=Homo sapiens GN=NAA10 PE=1 SV=1	80	17	61.0	60.8	77.5	74.3	74.2	81.0	121.9
P41229	Lysine-specific demethylase 5C OS=Homo sapiens GN=KDM5C PE=1 SV=2	13	15	106.1	94.8	118.0	121.4	116.2	115.6	200.9
P41236	Protein phosphatase inhibitor 2 OS=Homo sapiens GN=PPP1R2 PE=1 SV=2	24	8	86.5	97.6	121.6	111.7	89.0	93.4	210.5
P41240	Tyrosine-protein kinase CSK OS=Homo sapiens GN=CSK PE=1 SV=1	72	33	66.9	76.2	91.3	82.6	73.0	59.0	95.9
P41250	Glycine--tRNA ligase OS=Homo sapiens GN=GARS PE=1 SV=3	74	57	119.4	98.0	87.1	70.3	51.9	57.7	122.7
P41252	Isoleucine--tRNA ligase, cytoplasmic OS=Homo sapiens GN=IARS PE=1 SV=2	56	82	54.6	62.0	77.0	81.3	72.8	88.7	138.6
P41440	Folate transporter 1 OS=Homo sapiens GN=SLC19A1 PE=1 SV=3	18	8	77.1	149.6	206.2	229.9	209.0	86.7	31.4
P41567	Eukaryotic translation initiation factor 1 OS=Homo sapiens GN=EIF1 PE=1 SV=1	73	13	84.9	84.8	106.5	104.0	131.7	158.7	167.4
P41732	Tetraspanin-7 OS=Homo sapiens GN=TSPAN7 PE=1 SV=2	18	4	33.1	58.5	82.3	112.4	124.2	76.7	45.1
P42025	Beta-centractin OS=Homo sapiens GN=ACTR1B PE=1 SV=1	49	19	103.4	107.6	126.6	115.5	105.6	85.1	199.7
P42166	Lamina-associated polypeptide 2, isoform alpha OS=Homo sapiens GN=TMPO PE=1 SV=2	85	60	45.9	57.8	80.9	111.1	156.4	159.5	84.2
P42167	Lamina-associated polypeptide 2, isoforms beta/gamma OS=Homo sapiens GN=TMPO PE=1 SV=2	65	30	69.0	91.8	139.0	177.1	228.2	159.9	20.5
P42224	Signal transducer and activator of transcription 1-alpha/beta OS=Homo sapiens GN=STAT1 PE=1 SV=2	52	43	77.4	95.3	102.0	107.8	83.4	79.6	141.0
P42285	Superkiller viralicidic activity 2-like 2 OS=Homo sapiens GN=SKIV2L2 PE=1 SV=3	46	58	40.7	43.1	56.7	68.2	99.4	182.8	177.4
P42330	Aldo-keto reductase family 1 member C3 OS=Homo sapiens GN=AKR1C3 PE=1 SV=4	27	7	106.4	107.2	128.7	127.0	100.7	78.9	137.6
P42336	Phosphatidylinositol 4,5-bisphosphate 3-kinase catalytic subunit alpha isoform OS=Homo sapiens GN=PIK3CA PE=1 SV=2	22	20	81.3	78.6	94.3	87.3	72.4	64.9	125.8
P42345	Serine/threonine-protein kinase mTOR OS=Homo sapiens GN=MTOR PE=1 SV=1	37	76	70.6	78.7	103.2	107.5	115.3	122.1	137.1
P42356	Phosphatidylinositol 4-kinase alpha OS=Homo sapiens GN=PI4KA PE=1 SV=3	27	47	71.3	104.8	128.5	146.1	131.3	77.5	60.1
P42566	Epidermal growth factor receptor substrate 15 OS=Homo sapiens GN=EPS15 PE=1 SV=2	57	37	95.3	125.6	153.9	147.6	116.9	82.5	137.9
P42574	Caspase-3 OS=Homo sapiens GN=CASP3 PE=1 SV=2	50	13	60.4	69.8	81.0	81.0	54.4	65.8	215.4
P42575	Caspase-2 OS=Homo sapiens GN=CASP2 PE=1 SV=2	44	15	75.4	85.1	91.0	90.7	69.5	81.4	156.4
P42694	Probable helicase with zinc finger domain OS=Homo sapiens GN=HELZ PE=1 SV=2	40	60	74.2	83.4	105.9	119.0	173.3	185.3	144.6
P42695	Condensin-2 complex subunit D3 OS=Homo sapiens GN=NCAPD3 PE=1 SV=2	22	29	98.9	95.6	98.2	106.1	149.6	182.6	143.9
P42696	RNA-binding protein 34 OS=Homo sapiens GN=RBM34 PE=1 SV=2	58	31	50.6	57.9	75.6	98.0	163.7	249.4	166.5
P42704	Leucine-rich PPR motif-containing protein, mitochondrial OS=Homo sapiens GN=LRPPRC PE=1 SV=3	70	119	421.6	283.1	109.9	39.5	19.7	15.1	12.3
P42765	3-ketoacyl-CoA thiolase, mitochondrial OS=Homo sapiens GN=ACAA2 PE=1 SV=2	78	32	419.8	276.2	118.9	45.1	24.3	16.2	13.0
P42766	60S ribosomal protein L35 OS=Homo sapiens GN=RPL35 PE=1 SV=2	63	16	18.5	30.2	33.2	70.2	65.5	563.0	69.7
P42768	Wiskott-Aldrich syndrome protein OS=Homo sapiens GN=WAS PE=1 SV=4	42	16	84.2	95.6	106.3	122.0	157.1	195.9	131.3
P42785	Lysosomal Pro-X carboxypeptidase OS=Homo sapiens GN=PRCP PE=1 SV=1	29	16	39.1	71.9	120.9	163.2	131.8	42.1	14.7
P42858	Huntingtin OS=Homo sapiens GN=HTT PE=1 SV=2	24	54	85.3	105.6	131.2	128.5	120.8	120.3	159.1
P42892	Endothelin-converting enzyme 1 OS=Homo sapiens GN=ECE1 PE=1 SV=2	43	30	59.4	89.9	135.4	164.3	174.5	122.0	68.5
P43007	Neutral amino acid transporter A OS=Homo sapiens GN=SLC1A4 PE=1 SV=1	29	11	42.4	82.3	113.0	135.3	104.0	36.8	13.7
P43034	Platelet-activating factor acetylhydrolase IB subunit alpha OS=Homo sapiens GN=PAFAH1B1 PE=1 SV=2	61	33	74.0	78.8	83.8	82.4	64.0	60.8	134.3
P43155	Carnitine O-acetyltransferase OS=Homo sapiens GN=CRAT PE=1 SV=5	37	22	360.9	247.1	118.2	61.5	45.8	33.6	33.6
P43243	Matrin-3 OS=Homo sapiens GN=MATR3 PE=1 SV=2	61	67	50.7	53.4	70.8	82.5	87.9	109.4	122.9
P43250	G protein-coupled receptor kinase 6 OS=Homo sapiens GN=GRK6 PE=1 SV=2	45	22	101.9	142.4	149.9	164.7	125.0	94.2	51.7
P43307	Translocon-associated protein subunit alpha OS=Homo sapiens GN=SSR1 PE=1 SV=3	21	4	57.9	95.8	146.9	201.8	219.7	65.7	11.3
P43378	Tyrosine-protein phosphatase non-receptor type 9 OS=Homo sapiens GN=PTPN9 PE=1 SV=1	33	17	60.8	77.9	99.9	116.1	123.1	92.3	85.2
P43403	Tyrosine-protein kinase ZAP-70 OS=Homo sapiens GN=ZAP70 PE=1 SV=1	77	55	64.0	90.5	107.1	101.2	70.0	76.9	130.9
P43490	Nicotinamide phosphoribosyltransferase OS=Homo sapiens GN=NAMPT PE=1 SV=1	57	24	87.0	87.8	100.2	97.6	71.3	84.7	198.9
P43686	26S protease regulatory subunit 6B OS=Homo sapiens GN=PSMC4 PE=1 SV=2	81	39	83.8	86.3	101.6	85.9	66.5	68.9	137.9
P43897	Elongation factor Ts, mitochondrial OS=Homo sapiens GN=TSFM PE=1 SV=2	64	29	416.5	293.9	115.0	43.0	21.9	14.4	13.8
P45880	Voltage-dependent anion-selective channel protein 2 OS=Homo sapiens GN=VDAC2 PE=1 SV=2	72	21	362.5	298.9	129.6	61.4	35.5	22.9	18.4
P45954	Short/branched chain specific acyl-CoA dehydrogenase, mitochondrial OS=Homo sapiens GN=ACADSB PE=1 SV=1	52	21	404.3	297.5	116.7	49.5	25.5	17.4	15.2
P45974	Ubiquitin carboxyl-terminal hydrolase 5 OS=Homo sapiens GN=USP5 PE=1 SV=2	50	35	100.1	104.3	124.0	113.1	87.7	95.2	197.5
P45985	Dual specificity mitogen-activated protein kinase kinase 4 OS=Homo sapiens GN=MAP2K4 PE=1 SV=1	31	10	103.5	98.7	117.3	112.1	97.1	111.4	168.4
P46013	Antigen KI-67 OS=Homo sapiens GN=MKI67 PE=1 SV=2	50	126	86.2	73.1	74.4	88.6	156.0	181.9	78.9
P46019	Phosphorylase b kinase regulatory subunit alpha, liver isoform OS=Homo sapiens GN=PHKA2 PE=1 SV=1	19	19	98.7	120.6	123.7	128.7	108.7	102.0	166.3
P46020	Phosphorylase b kinase regulatory subunit alpha, skeletal muscle isoform OS=Homo sapiens GN=PHKA1 PE=1 SV=2	8	7	103.4	91.4	116.7	108.9	93.5	103.1	204.2
P46060	Ran GTPase-activating protein 1 OS=Homo sapiens GN=RANGAP1 PE=1 SV=1	66	33	88.5	120.0	145.1	162.1	138.7	71.2	95.4
P46063	ATP-dependent DNA helicase Q1 OS=Homo sapiens GN=RECQL PE=1 SV=3	50	27	146.4	112.3	98.7	95.5	116.0	170.8	126.2
P46087	Probable 28S rRNA (cytosine(4447)-C(5))-methyltransferase OS=Homo sapiens GN=NOP2 PE=1 SV=2	56	47	42.5	46.2	58.5	67.4	118.1	180.2	144.6
P46108	Adapter molecule crk OS=Homo sapiens GN=CRK PE=1 SV=2	70	18	88.7	86.1	101.0	93.9	72.1	72.6	124.5
P46109	Crk-like protein OS=Homo sapiens GN=CRKL PE=1 SV=1	62	20	90.4	83.8	112.5	91.6	85.2	73.4	134.1
P46199	Translation initiation factor IF-2, mitochondrial OS=Homo sapiens GN=MTIF2 PE=1 SV=2	21	13	423.3	301.9	108.5	38.5	16.0	10.8	10.3
P46379	Large proline-rich protein BAG6 OS=Homo sapiens GN=BAG6 PE=1 SV=2	41	31	95.6	100.1	119.7	114.1	96.2	100.2	204.7
P46459	Vesicle-fusing ATPase OS=Homo sapiens GN=NSF PE=1 SV=3	71	68	53.5	86.7	127.2	154.5	161.5	95.1	31.9
P46531	Neurogenic locus notch homolog protein 1 OS=Homo sapiens GN=NOTCH1 PE=1 SV=4	17	29	44.5	73.4	106.6	125.9	130.8	69.3	29.5
P46734	Dual specificity mitogen-activated protein kinase kinase 3 OS=Homo sapiens GN=MAP2K3 PE=1 SV=2	44	15	89.2	106.6	118.4	117.2	109.3	137.9	169.3
P46736	Lys-63-specific deubiquitinase BRCC36 OS=Homo sapiens GN=BRCC3 PE=1 SV=2	38	12	82.9	101.1	127.5	129.0	85.3	111.2	184.6
P46776	60S ribosomal protein L27a OS=Homo sapiens GN=RPL27A PE=1 SV=2	49	13	52.7	58.8	76.4	100.5	161.3	219.2	123.7
P46777	60S ribosomal protein L5 OS=Homo sapiens GN=RPL5 PE=1 SV=3	79	47	45.6	52.1	74.6	92.4	163.4	190.8	111.1
P46778	60S ribosomal protein L21 OS=Homo sapiens GN=RPL21 PE=1 SV=2	75	25	50.8	60.8	84.9	109.1	191.5	240.1	133.4
P46779	60S ribosomal protein L28 OS=Homo sapiens GN=RPL28 PE=1 SV=3	58	20	33.1	52.0	74.3	103.8	135.4	383.5	115.2
P46781	40S ribosomal protein S9 OS=Homo sapiens GN=RPS9 PE=1 SV=3	74	32	27.4	38.7	51.7	68.8	90.5	246.2	77.0
P46782	40S ribosomal protein S5 OS=Homo sapiens GN=RPS5 PE=1 SV=4	50	17	43.3	50.4	73.0	89.2	153.3	185.2	104.3
P46783	40S ribosomal protein S10 OS=Homo sapiens GN=RPS10 PE=1 SV=1	87	24	36.3	45.1	55.6	78.2	114.0	185.1	101.0
P46926	Glucosamine-6-phosphate isomerase 1 OS=Homo sapiens GN=GNPDA1 PE=1 SV=1	68	18	44.7	43.9	51.4	45.1	38.7	36.9	128.0
P46934	E3 ubiquitin-protein ligase NEDD4 OS=Homo sapiens GN=NEDD4 PE=1 SV=4	21	20	139.1	125.4	130.1	116.6	98.0	83.7	149.5
P46939	Utrophin OS=Homo sapiens GN=UTRN PE=1 SV=2	49	162	62.7	124.4	163.7	186.8	114.7	53.0	23.4
P46940	Ras GTPase-activating-like protein IQGAP1 OS=Homo sapiens GN=IQGAP1 PE=1 SV=1	65	116	68.9	77.3	95.0	86.2	69.7	66.1	137.4
P46977	Dolichyl-diphosphooligosaccharide--protein glycosyltransferase subunit STT3A OS=Homo sapiens GN=STT3A PE=1 SV=2	21	22	82.8	132.5	183.6	245.9	234.0	80.8	22.0
P47736	Rap1 GTPase-activating protein 1 OS=Homo sapiens GN=RAP1GAP PE=1 SV=2	39	20	69.0	79.9	84.6	86.8	64.3	70.3	149.6
P47755	F-actin-capping protein subunit alpha-2 OS=Homo sapiens GN=CAPZA2 PE=1 SV=3	72	18	44.7	41.3	59.5	50.4	40.2	37.2	67.4
P47756	F-actin-capping protein subunit beta OS=Homo sapiens GN=CAPZB PE=1 SV=4	65	22	76.1	76.3	93.3	89.9	72.5	70.4	134.7
P47897	Glutamine--tRNA ligase OS=Homo sapiens GN=QARS PE=1 SV=1	69	65	59.2	71.3	92.4	95.0	90.8	98.3	129.3
P47974	Zinc finger protein 36, C3H1 type-like 2 OS=Homo sapiens GN=ZFP36L2 PE=1 SV=3	48	20	45.5	53.4	78.2	102.5	166.3	246.7	150.8
P47985	Cytochrome b-c1 complex subunit Rieske, mitochondrial OS=Homo sapiens GN=UQCRFS1 PE=1 SV=2	66	19	400.9	296.5	117.1	48.3	25.7	15.9	18.1
P48047	ATP synthase subunit O, mitochondrial OS=Homo sapiens GN=ATP5O PE=1 SV=1	80	23	297.2	267.4	100.9	43.5	20.9	13.6	7.8
P48059	LIM and senescent cell antigen-like-containing domain protein 1 OS=Homo sapiens GN=LIMS1 PE=1 SV=4	65	23	99.9	138.3	176.8	184.9	154.1	91.2	75.4
P48147	Prolyl endopeptidase OS=Homo sapiens GN=PREP PE=1 SV=2	68	46	61.6	67.4	78.7	75.7	55.6	60.5	164.7
P48200	Iron-responsive element-binding protein 2 OS=Homo sapiens GN=IREB2 PE=1 SV=3	28	20	108.1	101.2	103.9	107.8	107.3	120.5	177.0
P48426	Phosphatidylinositol 5-phosphate 4-kinase type-2 alpha OS=Homo sapiens GN=PIP4K2A PE=1 SV=2	34	20	96.3	135.6	196.6	195.9	158.1	67.6	70.9
P48444	Coatomer subunit delta OS=Homo sapiens GN=ARCN1 PE=1 SV=1	54	32	65.9	93.8	120.5	123.1	77.9	66.0	126.0
P48449	Lanosterol synthase OS=Homo sapiens GN=LSS PE=1 SV=1	49	35	88.0	125.3	153.1	191.7	190.9	102.7	33.6
P48454	Serine/threonine-protein phosphatase 2B catalytic subunit gamma isoform OS=Homo sapiens GN=PPP3CC PE=1 SV=3	32	14	111.5	133.8	169.0	176.3	132.4	89.9	156.1
P48506	Glutamate--cysteine ligase catalytic subunit OS=Homo sapiens GN=GCLC PE=1 SV=2	41	24	87.2	87.2	94.2	88.4	64.9	74.4	155.2
P48507	Glutamate--cysteine ligase regulatory subunit OS=Homo sapiens GN=GCLM PE=1 SV=1	41	12	94.1	106.4	113.5	113.6	96.9	120.0	212.8
P48553	Trafficking protein particle complex subunit 10 OS=Homo sapiens GN=TRAPPC10 PE=1 SV=2	19	19	58.3	79.8	104.7	106.1	86.7	73.9	89.0
P48556	26S proteasome non-ATPase regulatory subunit 8 OS=Homo sapiens GN=PSMD8 PE=1 SV=2	42	19	51.1	54.0	60.6	55.4	47.5	56.1	137.9
P48634	Protein PRRC2A OS=Homo sapiens GN=PRRC2A PE=1 SV=3	46	85	42.8	44.1	58.2	66.6	97.1	136.8	114.9
P48637	Glutathione synthetase OS=Homo sapiens GN=GSS PE=1 SV=1	61	28	64.0	76.5	93.8	95.1	61.7	115.2	183.4
P48643	T-complex protein 1 subunit epsilon OS=Homo sapiens GN=CCT5 PE=1 SV=1	78	55	71.5	75.8	88.4	83.8	72.7	78.4	142.7
P48651	Phosphatidylserine synthase 1 OS=Homo sapiens GN=PTDSS1 PE=1 SV=1	16	7	80.8	127.9	178.9	264.6	221.6	87.4	16.5
P48723	Heat shock 70 kDa protein 13 OS=Homo sapiens GN=HSPA13 PE=1 SV=1	37	17	59.9	93.7	126.3	170.8	171.5	76.9	26.0
P48729	Casein kinase I isoform alpha OS=Homo sapiens GN=CSNK1A1 PE=1 SV=2	45	15	73.8	81.5	95.2	98.1	111.3	117.8	126.0
P48730	Casein kinase I isoform delta OS=Homo sapiens GN=CSNK1D PE=1 SV=2	43	17	96.6	96.5	93.5	97.8	127.6	157.3	194.3
P48735	Isocitrate dehydrogenase [NADP], mitochondrial OS=Homo sapiens GN=IDH2 PE=1 SV=2	72	45	378.4	268.6	105.7	40.1	20.6	16.0	14.1
P48739	Phosphatidylinositol transfer protein beta isoform OS=Homo sapiens GN=PITPNB PE=1 SV=2	79	26	104.6	101.9	127.4	100.1	83.2	84.7	216.6
P48960	CD97 antigen OS=Homo sapiens GN=CD97 PE=1 SV=4	35	20	59.8	104.0	153.1	174.2	156.2	84.0	45.8
P49005	DNA polymerase delta subunit 2 OS=Homo sapiens GN=POLD2 PE=1 SV=1	58	23	90.6	100.4	124.6	113.4	96.6	115.3	194.9
P49069	Calcium signal-modulating cyclophilin ligand OS=Homo sapiens GN=CAMLG PE=1 SV=1	58	15	76.5	125.0	171.5	221.0	258.0	107.2	27.9
P49189	4-trimethylaminobutyraldehyde dehydrogenase OS=Homo sapiens GN=ALDH9A1 PE=1 SV=3	63	33	239.8	194.8	106.9	72.4	44.8	49.0	113.3
P49207	60S ribosomal protein L34 OS=Homo sapiens GN=RPL34 PE=1 SV=3	55	14	43.0	56.2	91.5	104.2	159.6	302.0	124.3
P49247	Ribose-5-phosphate isomerase OS=Homo sapiens GN=RPIA PE=1 SV=3	64	15	124.1	127.2	110.6	103.9	84.3	89.3	202.1
P49257	Protein ERGIC-53 OS=Homo sapiens GN=LMAN1 PE=1 SV=2	54	31	56.5	89.8	124.5	159.0	130.6	280.1	29.5
P49321	Nuclear autoantigenic sperm protein OS=Homo sapiens GN=NASP PE=1 SV=2	72	48	63.7	66.2	87.6	78.6	64.3	72.7	149.0
P49327	Fatty acid synthase OS=Homo sapiens GN=FASN PE=1 SV=3	53	112	61.0	61.7	72.6	67.1	51.0	55.3	131.9
P49354	Protein farnesyltransferase/geranylgeranyltransferase type-1 subunit alpha OS=Homo sapiens GN=FNTA PE=1 SV=1	48	17	103.3	98.7	115.5	102.6	78.7	88.9	235.6
P49366	Deoxyhypusine synthase OS=Homo sapiens GN=DHPS PE=1 SV=1	84	22	80.6	84.5	105.6	97.5	73.5	82.9	198.5
P49368	T-complex protein 1 subunit gamma OS=Homo sapiens GN=CCT3 PE=1 SV=4	75	52	53.3	56.4	67.0	65.9	54.9	68.9	143.5
P49406	39S ribosomal protein L19, mitochondrial OS=Homo sapiens GN=MRPL19 PE=1 SV=2	51	16	393.7	269.3	110.3	52.1	30.5	24.5	25.4
P49411	Elongation factor Tu, mitochondrial OS=Homo sapiens GN=TUFM PE=1 SV=2	78	42	400.4	282.5	113.5	43.0	22.0	14.5	13.0
P49427	Ubiquitin-conjugating enzyme E2 R1 OS=Homo sapiens GN=CDC34 PE=1 SV=2	26	5	101.8	105.2	134.2	123.5	109.2	101.9	173.3
P49454	Centromere protein F OS=Homo sapiens GN=CENPF PE=1 SV=2	53	168	240.1	202.4	116.3	85.8	78.1	67.6	41.3
P49458	Signal recognition particle 9 kDa protein OS=Homo sapiens GN=SRP9 PE=1 SV=2	70	10	41.2	48.4	65.4	83.2	85.9	321.5	123.6
P49585	Choline-phosphate cytidylyltransferase A OS=Homo sapiens GN=PCYT1A PE=1 SV=2	51	18	81.4	86.0	122.1	126.8	132.5	118.4	172.7
P49588	Alanine--tRNA ligase, cytoplasmic OS=Homo sapiens GN=AARS PE=1 SV=2	67	67	69.4	77.9	89.4	86.4	59.2	76.3	161.6
P49589	Cysteine--tRNA ligase, cytoplasmic OS=Homo sapiens GN=CARS PE=1 SV=3	46	39	74.8	74.8	90.6	83.0	68.2	78.4	152.5
P49590	Probable histidine--tRNA ligase, mitochondrial OS=Homo sapiens GN=HARS2 PE=1 SV=1	67	38	229.9	205.0	77.7	29.6	13.2	32.4	9.4
P49591	Serine--tRNA ligase, cytoplasmic OS=Homo sapiens GN=SARS PE=1 SV=3	63	37	92.3	92.6	110.5	114.0	137.6	135.3	164.5
P49593	Protein phosphatase 1F OS=Homo sapiens GN=PPM1F PE=1 SV=3	55	16	120.0	114.3	144.3	114.6	98.3	102.1	199.8
P49641	Alpha-mannosidase 2x OS=Homo sapiens GN=MAN2A2 PE=2 SV=3	17	15	81.2	127.6	177.5	179.3	187.3	119.7	83.7
P49643	DNA primase large subunit OS=Homo sapiens GN=PRIM2 PE=1 SV=2	48	22	39.3	79.3	96.2	96.3	38.4	123.3	183.9
P49711	Transcriptional repressor CTCF OS=Homo sapiens GN=CTCF PE=1 SV=1	33	17	200.1	161.9	134.4	112.2	115.1	102.4	68.1
P49720	Proteasome subunit beta type-3 OS=Homo sapiens GN=PSMB3 PE=1 SV=2	47	13	44.4	50.0	55.9	56.9	44.1	63.8	172.4
P49721	Proteasome subunit beta type-2 OS=Homo sapiens GN=PSMB2 PE=1 SV=1	61	22	39.6	48.4	53.3	56.9	40.1	60.5	158.9
P49736	DNA replication licensing factor MCM2 OS=Homo sapiens GN=MCM2 PE=1 SV=4	61	62	58.4	60.6	76.4	71.5	54.5	66.7	140.9
P49748	Very long-chain specific acyl-CoA dehydrogenase, mitochondrial OS=Homo sapiens GN=ACADVL PE=1 SV=1	66	44	421.4	296.4	116.3	41.3	18.4	10.8	9.8
P49750	YLP motif-containing protein 1 OS=Homo sapiens GN=YLPM1 PE=1 SV=3	36	64	51.2	58.0	78.3	106.0	185.1	244.0	146.7
P49756	RNA-binding protein 25 OS=Homo sapiens GN=RBM25 PE=1 SV=3	41	42	29.7	35.1	48.2	72.7	113.2	159.5	97.7
P49757	Protein numb homolog OS=Homo sapiens GN=NUMB PE=1 SV=2	38	28	65.0	114.4	147.6	175.5	147.4	114.9	59.5
P49761	Dual specificity protein kinase CLK3 OS=Homo sapiens GN=CLK3 PE=1 SV=3	19	12	73.3	73.5	84.1	109.8	158.0	232.6	160.0
P49768	Presenilin-1 OS=Homo sapiens GN=PSEN1 PE=1 SV=1	24	7	67.0	135.8	189.7	234.0	221.7	103.3	48.5
P49770	Translation initiation factor eIF-2B subunit beta OS=Homo sapiens GN=EIF2B2 PE=1 SV=3	46	17	110.3	89.0	102.8	93.6	81.4	93.0	135.4
P49773	Histidine triad nucleotide-binding protein 1 OS=Homo sapiens GN=HINT1 PE=1 SV=2	86	11	112.0	92.9	137.3	107.6	94.6	96.1	188.4
P49790	Nuclear pore complex protein Nup153 OS=Homo sapiens GN=NUP153 PE=1 SV=2	54	57	81.4	82.1	99.1	99.4	89.8	82.4	141.2
P49792	E3 SUMO-protein ligase RanBP2 OS=Homo sapiens GN=RANBP2 PE=1 SV=2	58	186	63.3	98.1	130.1	154.7	127.4	59.6	58.6
P49815	Tuberin OS=Homo sapiens GN=TSC2 PE=1 SV=2	30	38	96.3	107.5	112.6	110.2	108.2	112.8	152.8
P49821	NADH dehydrogenase [ubiquinone] flavoprotein 1, mitochondrial OS=Homo sapiens GN=NDUFV1 PE=1 SV=4	72	33	424.9	281.9	121.6	44.7	23.7	16.7	14.3
P49840	Glycogen synthase kinase-3 alpha OS=Homo sapiens GN=GSK3A PE=1 SV=2	64	21	38.7	42.2	54.0	51.4	54.0	52.9	65.3
P49841	Glycogen synthase kinase-3 beta OS=Homo sapiens GN=GSK3B PE=1 SV=2	62	22	74.3	85.6	98.8	101.7	111.1	103.9	104.8
P49902	Cytosolic purine 5'-nucleotidase OS=Homo sapiens GN=NT5C2 PE=1 SV=1	39	16	83.2	97.2	108.7	109.7	66.9	102.5	236.5
P49903	Selenide, water dikinase 1 OS=Homo sapiens GN=SEPHS1 PE=1 SV=2	50	15	115.1	100.0	131.2	116.2	100.3	94.9	177.3
P49915	GMP synthase [glutamine-hydrolyzing] OS=Homo sapiens GN=GMPS PE=1 SV=1	82	60	62.1	68.8	85.1	81.9	62.7	76.0	165.5
P49916	DNA ligase 3 OS=Homo sapiens GN=LIG3 PE=1 SV=2	53	49	139.3	136.9	117.2	115.5	119.0	95.4	59.3
P49917	DNA ligase 4 OS=Homo sapiens GN=LIG4 PE=1 SV=2	33	25	125.4	128.2	130.8	131.2	155.5	135.5	95.2
P49959	Double-strand break repair protein MRE11A OS=Homo sapiens GN=MRE11A PE=1 SV=3	44	26	101.5	108.7	101.7	95.3	98.0	90.1	84.0
P50148	Guanine nucleotide-binding protein G(q) subunit alpha OS=Homo sapiens GN=GNAQ PE=1 SV=4	75	33	68.4	134.9	189.9	213.7	156.6	58.7	24.1
P50213	Isocitrate dehydrogenase [NAD] subunit alpha, mitochondrial OS=Homo sapiens GN=IDH3A PE=1 SV=1	58	30	245.9	230.7	85.0	32.2	13.8	13.0	10.2
P50238	Cysteine-rich protein 1 OS=Homo sapiens GN=CRIP1 PE=1 SV=3	79	6	94.8	95.1	123.3	113.9	99.1	100.9	183.1
P50336	Protoporphyrinogen oxidase OS=Homo sapiens GN=PPOX PE=1 SV=1	32	12	260.7	180.3	70.4	26.3	11.8	10.1	6.8
P50395	Rab GDP dissociation inhibitor beta OS=Homo sapiens GN=GDI2 PE=1 SV=2	87	46	81.5	79.1	101.5	88.8	77.7	70.2	160.2
P50402	Emerin OS=Homo sapiens GN=EMD PE=1 SV=1	72	19	54.7	88.1	124.6	156.2	169.8	79.9	19.4
P50416	Carnitine O-palmitoyltransferase 1, liver isoform OS=Homo sapiens GN=CPT1A PE=1 SV=2	51	38	87.8	92.4	89.5	85.4	91.5	53.8	14.6
P50452	Serpin B8 OS=Homo sapiens GN=SERPINB8 PE=1 SV=2	60	24	74.3	91.2	100.6	97.5	65.6	87.9	191.9
P50454	Serpin H1 OS=Homo sapiens GN=SERPINH1 PE=1 SV=2	55	20	59.0	97.5	138.2	178.4	183.3	77.3	17.2
P50542	Peroxisomal targeting signal 1 receptor OS=Homo sapiens GN=PEX5 PE=1 SV=3	39	16	126.9	138.1	142.1	143.9	148.5	77.5	105.4
P50552	Vasodilator-stimulated phosphoprotein OS=Homo sapiens GN=VASP PE=1 SV=3	57	23	75.9	86.1	100.4	97.9	119.0	120.2	82.2
P50570	Dynamin-2 OS=Homo sapiens GN=DNM2 PE=1 SV=2	69	62	96.2	129.6	160.2	167.4	136.6	80.7	48.8
P50579	Methionine aminopeptidase 2 OS=Homo sapiens GN=METAP2 PE=1 SV=1	58	25	74.5	79.4	96.9	111.8	152.4	187.6	149.0
P50583	Bis(5'-nucleosyl)-tetraphosphatase [asymmetrical] OS=Homo sapiens GN=NUDT2 PE=1 SV=3	82	10	128.9	103.2	149.1	91.6	87.0	88.2	160.5
P50613	Cyclin-dependent kinase 7 OS=Homo sapiens GN=CDK7 PE=1 SV=1	42	13	49.0	52.4	60.4	59.3	58.2	35.0	49.2
P50748	Kinetochore-associated protein 1 OS=Homo sapiens GN=KNTC1 PE=1 SV=1	14	27	89.0	94.2	106.4	95.9	83.2	94.7	232.0
P50749	Ras association domain-containing protein 2 OS=Homo sapiens GN=RASSF2 PE=1 SV=1	47	11	141.8	147.6	126.4	96.7	106.4	92.6	179.5
P50750	Cyclin-dependent kinase 9 OS=Homo sapiens GN=CDK9 PE=1 SV=3	40	16	44.5	81.1	81.8	112.9	75.1	253.8	187.5
P50851	Lipopolysaccharide-responsive and beige-like anchor protein OS=Homo sapiens GN=LRBA PE=1 SV=4	22	48	86.1	98.7	105.3	102.9	77.3	87.3	177.2
P50897	Palmitoyl-protein thioesterase 1 OS=Homo sapiens GN=PPT1 PE=1 SV=1	54	18	56.8	92.9	156.4	188.0	141.9	46.7	24.2
P50914	60S ribosomal protein L14 OS=Homo sapiens GN=RPL14 PE=1 SV=4	59	23	29.5	29.7	47.7	57.5	102.3	236.7	61.5
P50990	T-complex protein 1 subunit theta OS=Homo sapiens GN=CCT8 PE=1 SV=4	81	57	64.9	76.6	85.9	88.4	64.1	84.8	164.5
P50991	T-complex protein 1 subunit delta OS=Homo sapiens GN=CCT4 PE=1 SV=4	82	46	86.0	87.4	106.8	94.4	91.3	112.9	175.9
P50995	Annexin A11 OS=Homo sapiens GN=ANXA11 PE=1 SV=1	47	30	71.1	79.6	85.8	90.9	61.0	81.5	184.4
P51114	Fragile X mental retardation syndrome-related protein 1 OS=Homo sapiens GN=FXR1 PE=1 SV=3	59	43	55.5	65.4	86.5	116.0	182.5	201.2	91.4
P51116	Fragile X mental retardation syndrome-related protein 2 OS=Homo sapiens GN=FXR2 PE=1 SV=2	55	33	33.1	57.1	77.6	121.9	140.6	317.8	67.3
P51148	Ras-related protein Rab-5C OS=Homo sapiens GN=RAB5C PE=1 SV=2	74	18	91.5	113.4	137.2	143.8	146.9	83.4	54.3
P51149	Ras-related protein Rab-7a OS=Homo sapiens GN=RAB7A PE=1 SV=1	88	25	82.9	128.7	163.8	201.9	178.5	98.7	44.0
P51151	Ras-related protein Rab-9A OS=Homo sapiens GN=RAB9A PE=1 SV=1	45	7	76.6	142.1	157.7	200.7	185.4	126.7	83.4
P51398	28S ribosomal protein S29, mitochondrial OS=Homo sapiens GN=DAP3 PE=1 SV=1	59	27	419.2	281.8	113.3	41.5	20.2	14.6	18.2
P51452	Dual specificity protein phosphatase 3 OS=Homo sapiens GN=DUSP3 PE=1 SV=1	55	8	81.7	105.9	105.6	105.8	71.5	102.6	224.8
P51532	Transcription activator BRG1 OS=Homo sapiens GN=SMARCA4 PE=1 SV=2	26	39	155.4	143.0	123.7	112.8	120.4	121.0	103.2
P51553	Isocitrate dehydrogenase [NAD] subunit gamma, mitochondrial OS=Homo sapiens GN=IDH3G PE=1 SV=1	16	6	310.0	219.8	103.9	66.4	45.3	90.8	43.2
P51570	Galactokinase OS=Homo sapiens GN=GALK1 PE=1 SV=1	67	25	76.7	93.6	95.7	92.3	64.0	71.9	139.7
P51571	Translocon-associated protein subunit delta OS=Homo sapiens GN=SSR4 PE=1 SV=1	45	10	68.7	103.2	177.0	207.4	210.4	73.2	13.5
P51572	B-cell receptor-associated protein 31 OS=Homo sapiens GN=BCAP31 PE=1 SV=3	62	27	45.7	74.1	111.5	143.1	160.1	70.4	19.2
P51610	Host cell factor 1 OS=Homo sapiens GN=HCFC1 PE=1 SV=2	47	71	63.8	63.6	77.7	77.9	87.2	122.7	190.6
P51648	Fatty aldehyde dehydrogenase OS=Homo sapiens GN=ALDH3A2 PE=1 SV=1	42	25	80.8	106.3	153.5	192.0	197.8	84.9	21.1
P51649	Succinate-semialdehyde dehydrogenase, mitochondrial OS=Homo sapiens GN=ALDH5A1 PE=1 SV=2	62	33	411.9	290.2	114.9	43.9	20.0	24.7	13.8
P51659	Peroxisomal multifunctional enzyme type 2 OS=Homo sapiens GN=HSD17B4 PE=1 SV=3	73	63	58.7	100.1	136.0	174.1	165.8	61.6	9.6
P51665	26S proteasome non-ATPase regulatory subunit 7 OS=Homo sapiens GN=PSMD7 PE=1 SV=2	47	16	51.8	51.8	63.9	55.3	49.3	54.2	107.3
P51688	N-sulphoglucosamine sulphohydrolase OS=Homo sapiens GN=SGSH PE=1 SV=1	37	12	49.3	90.4	159.9	208.7	192.3	53.6	16.7
P51692	Signal transducer and activator of transcription 5B OS=Homo sapiens GN=STAT5B PE=1 SV=2	31	22	87.5	93.0	108.7	95.6	75.8	80.6	168.8
P51784	Ubiquitin carboxyl-terminal hydrolase 11 OS=Homo sapiens GN=USP11 PE=1 SV=3	41	40	76.4	76.6	92.5	82.1	66.0	67.0	134.6
P51790	H(+)/Cl(-) exchange transporter 3 OS=Homo sapiens GN=CLCN3 PE=1 SV=2	19	13	55.8	96.9	138.1	180.7	187.6	221.6	73.1
P51795	H(+)/Cl(-) exchange transporter 5 OS=Homo sapiens GN=CLCN5 PE=1 SV=1	17	10	58.1	94.7	148.2	187.7	229.5	149.3	72.4
P51797	Chloride transport protein 6 OS=Homo sapiens GN=CLCN6 PE=1 SV=2	7	5	73.3	104.3	159.8	173.5	253.0	148.2	87.9
P51798	H(+)/Cl(-) exchange transporter 7 OS=Homo sapiens GN=CLCN7 PE=1 SV=2	19	18	56.9	117.3	177.8	239.2	220.3	124.0	38.4
P51809	Vesicle-associated membrane protein 7 OS=Homo sapiens GN=VAMP7 PE=1 SV=3	67	18	48.0	68.7	105.6	132.7	152.8	138.7	83.3
P51812	Ribosomal protein S6 kinase alpha-3 OS=Homo sapiens GN=RPS6KA3 PE=1 SV=1	37	25	92.6	97.8	105.4	95.1	78.4	74.8	146.6
P51948	CDK-activating kinase assembly factor MAT1 OS=Homo sapiens GN=MNAT1 PE=1 SV=1	53	13	137.1	98.8	136.3	109.1	137.2	114.7	152.7
P51957	Serine/threonine-protein kinase Nek4 OS=Homo sapiens GN=NEK4 PE=1 SV=2	17	13	79.5	94.7	98.1	120.7	107.2	178.0	189.3
P51970	NADH dehydrogenase [ubiquinone] 1 alpha subcomplex subunit 8 OS=Homo sapiens GN=NDUFA8 PE=1 SV=3	58	11	415.4	269.5	124.7	46.7	27.6	19.2	14.3
P51991	Heterogeneous nuclear ribonucleoprotein A3 OS=Homo sapiens GN=HNRNPA3 PE=1 SV=2	64	41	49.1	43.0	63.0	74.2	145.9	197.7	88.8
P52209	6-phosphogluconate dehydrogenase, decarboxylating OS=Homo sapiens GN=PGD PE=1 SV=3	60	33	73.3	80.0	98.1	98.9	85.6	97.5	191.5
P52272	Heterogeneous nuclear ribonucleoprotein M OS=Homo sapiens GN=HNRNPM PE=1 SV=3	80	67	51.8	60.0	75.9	101.8	166.5	255.6	105.1
P52292	Importin subunit alpha-1 OS=Homo sapiens GN=KPNA2 PE=1 SV=1	66	24	51.3	54.8	64.6	63.4	58.1	58.1	100.6
P52298	Nuclear cap-binding protein subunit 2 OS=Homo sapiens GN=NCBP2 PE=1 SV=1	62	18	77.2	77.9	84.1	101.8	134.0	201.6	168.4
P52306	Rap1 GTPase-GDP dissociation stimulator 1 OS=Homo sapiens GN=RAP1GDS1 PE=1 SV=3	61	36	55.6	57.0	62.2	58.3	44.5	49.2	128.1
P52333	Tyrosine-protein kinase JAK3 OS=Homo sapiens GN=JAK3 PE=1 SV=2	31	25	43.3	62.9	76.6	83.1	76.2	42.6	40.0
P52429	Diacylglycerol kinase epsilon OS=Homo sapiens GN=DGKE PE=1 SV=1	40	21	47.9	73.9	111.2	137.4	159.3	63.0	17.6
P52434	DNA-directed RNA polymerases I, II, and III subunit RPABC3 OS=Homo sapiens GN=POLR2H PE=1 SV=4	74	9	43.9	43.5	43.7	47.6	30.4	42.1	99.3
P52565	Rho GDP-dissociation inhibitor 1 OS=Homo sapiens GN=ARHGDIA PE=1 SV=3	68	18	44.2	50.6	60.7	64.8	57.1	62.0	122.3
P52566	Rho GDP-dissociation inhibitor 2 OS=Homo sapiens GN=ARHGDIB PE=1 SV=3	91	27	64.9	76.6	92.9	88.3	59.1	90.1	169.4
P52594	Arf-GAP domain and FG repeat-containing protein 1 OS=Homo sapiens GN=AGFG1 PE=1 SV=2	34	18	101.0	164.7	217.6	202.7	118.4	67.9	64.1
P52597	Heterogeneous nuclear ribonucleoprotein F OS=Homo sapiens GN=HNRNPF PE=1 SV=3	73	25	45.7	48.2	59.3	59.0	53.6	58.1	100.3
P52630	Signal transducer and activator of transcription 2 OS=Homo sapiens GN=STAT2 PE=1 SV=1	25	19	100.5	137.7	166.5	172.2	145.0	93.1	85.7
P52732	Kinesin-like protein KIF11 OS=Homo sapiens GN=KIF11 PE=1 SV=2	58	68	81.0	87.6	97.1	95.6	81.6	75.7	140.6
P52735	Guanine nucleotide exchange factor VAV2 OS=Homo sapiens GN=VAV2 PE=1 SV=2	17	13	103.7	119.7	125.2	118.7	93.6	93.1	176.0
P52756	RNA-binding protein 5 OS=Homo sapiens GN=RBM5 PE=1 SV=2	29	28	41.5	47.1	64.2	76.7	117.2	180.6	169.2
P52758	Ribonuclease UK114 OS=Homo sapiens GN=HRSP12 PE=1 SV=1	70	9	249.7	199.6	124.2	86.9	72.1	54.6	102.7
P52788	Spermine synthase OS=Homo sapiens GN=SMS PE=1 SV=2	57	17	84.4	79.2	107.7	90.7	73.1	75.8	178.5
P52789	Hexokinase-2 OS=Homo sapiens GN=HK2 PE=1 SV=2	58	53	333.7	214.8	120.2	71.4	47.1	43.9	64.6
P52815	39S ribosomal protein L12, mitochondrial OS=Homo sapiens GN=MRPL12 PE=1 SV=2	64	14	437.4	296.7	115.4	36.6	16.3	8.0	7.1
P52888	Thimet oligopeptidase OS=Homo sapiens GN=THOP1 PE=1 SV=2	49	38	63.4	72.2	87.6	92.6	66.1	86.7	199.4
P52948	Nuclear pore complex protein Nup98-Nup96 OS=Homo sapiens GN=NUP98 PE=1 SV=4	30	47	87.1	114.3	146.7	159.3	154.3	84.5	61.7
P53004	Biliverdin reductase A OS=Homo sapiens GN=BLVRA PE=1 SV=2	42	18	64.0	68.6	85.6	82.3	69.8	73.3	145.9
P53007	Tricarboxylate transport protein, mitochondrial OS=Homo sapiens GN=SLC25A1 PE=1 SV=2	50	22	273.4	230.4	99.1	40.1	15.9	13.0	8.4
P53041	Serine/threonine-protein phosphatase 5 OS=Homo sapiens GN=PPP5C PE=1 SV=1	54	29	68.3	75.2	91.3	89.4	62.5	75.0	165.3
P53350	Serine/threonine-protein kinase PLK1 OS=Homo sapiens GN=PLK1 PE=1 SV=1	47	28	109.2	108.6	105.4	105.6	126.5	128.9	156.1
P53365	Arfaptin-2 OS=Homo sapiens GN=ARFIP2 PE=1 SV=1	39	14	31.1	35.2	36.6	39.7	24.1	32.5	71.7
P53367	Arfaptin-1 OS=Homo sapiens GN=ARFIP1 PE=1 SV=2	45	16	50.5	62.0	56.6	61.2	41.7	45.4	103.6
P53384	Cytosolic Fe-S cluster assembly factor NUBP1 OS=Homo sapiens GN=NUBP1 PE=1 SV=2	36	7	93.8	102.0	120.1	115.4	84.7	97.3	201.7
P53396	ATP-citrate synthase OS=Homo sapiens GN=ACLY PE=1 SV=3	56	66	46.8	46.8	57.7	53.0	48.9	54.2	113.4
P53582	Methionine aminopeptidase 1 OS=Homo sapiens GN=METAP1 PE=1 SV=2	66	19	51.5	55.9	68.0	71.0	110.1	137.1	107.8
P53597	Succinyl-CoA ligase [ADP/GDP-forming] subunit alpha, mitochondrial OS=Homo sapiens GN=SUCLG1 PE=1 SV=4	48	22	361.2	263.3	100.5	33.5	14.4	9.2	8.2
P53602	Diphosphomevalonate decarboxylase OS=Homo sapiens GN=MVD PE=1 SV=1	47	15	88.3	86.6	87.1	81.2	67.6	70.4	149.3
P53609	Geranylgeranyl transferase type-1 subunit beta OS=Homo sapiens GN=PGGT1B PE=1 SV=2	28	11	100.9	113.3	109.3	119.0	90.1	89.0	212.4
P53611	Geranylgeranyl transferase type-2 subunit beta OS=Homo sapiens GN=RABGGTB PE=1 SV=2	16	5	117.8	120.4	122.3	123.7	79.3	82.4	195.7
P53618	Coatomer subunit beta OS=Homo sapiens GN=COPB1 PE=1 SV=3	57	59	73.0	88.1	114.3	114.6	81.5	58.5	112.4
P53621	Coatomer subunit alpha OS=Homo sapiens GN=COPA PE=1 SV=2	71	101	69.4	88.2	114.4	114.0	84.6	59.4	101.2
P53634	Dipeptidyl peptidase 1 OS=Homo sapiens GN=CTSC PE=1 SV=2	37	17	45.7	89.3	158.1	218.3	178.4	51.5	13.9
P53680	AP-2 complex subunit sigma OS=Homo sapiens GN=AP2S1 PE=1 SV=2	34	5	28.5	49.3	57.2	59.6	40.1	27.5	38.0
P53701	Cytochrome c-type heme lyase OS=Homo sapiens GN=HCCS PE=1 SV=1	39	16	423.7	288.9	124.0	46.3	19.8	9.9	5.5
P53794	Sodium/myo-inositol cotransporter OS=Homo sapiens GN=SLC5A3 PE=3 SV=2	11	7	74.4	153.8	211.4	238.5	205.9	83.2	32.7
P53985	Monocarboxylate transporter 1 OS=Homo sapiens GN=SLC16A1 PE=1 SV=3	20	13	54.7	100.5	149.9	162.7	131.8	50.2	20.2
P53990	IST1 homolog OS=Homo sapiens GN=IST1 PE=1 SV=1	45	14	65.2	92.3	131.4	160.1	174.8	107.0	84.7
P53992	Protein transport protein Sec24C OS=Homo sapiens GN=SEC24C PE=1 SV=3	53	46	84.2	119.4	152.2	141.4	115.5	93.6	94.4
P53999	Activated RNA polymerase II transcriptional coactivator p15 OS=Homo sapiens GN=SUB1 PE=1 SV=3	69	14	90.6	93.5	103.4	105.0	112.1	164.6	169.4
P54098	DNA polymerase subunit gamma-1 OS=Homo sapiens GN=POLG PE=1 SV=1	49	53	309.9	229.6	95.8	48.3	31.2	32.5	33.6
P54105	Methylosome subunit pICln OS=Homo sapiens GN=CLNS1A PE=1 SV=1	56	7	40.3	44.3	47.6	44.2	35.7	37.1	82.2
P54132	Bloom syndrome protein OS=Homo sapiens GN=BLM PE=1 SV=1	44	48	61.4	66.2	80.6	97.8	172.3	201.9	103.6
P54136	Arginine--tRNA ligase, cytoplasmic OS=Homo sapiens GN=RARS PE=1 SV=2	69	63	57.3	73.9	91.4	102.0	88.8	115.4	156.7
P54252	Ataxin-3 OS=Homo sapiens GN=ATXN3 PE=1 SV=4	47	14	108.2	107.4	127.5	105.4	86.7	89.1	189.9
P54277	PMS1 protein homolog 1 OS=Homo sapiens GN=PMS1 PE=1 SV=1	11	9	105.3	112.1	114.7	118.9	163.3	137.5	248.3
P54278	Mismatch repair endonuclease PMS2 OS=Homo sapiens GN=PMS2 PE=1 SV=2	21	15	34.1	37.1	44.6	48.7	47.8	56.7	87.8
P54577	Tyrosine--tRNA ligase, cytoplasmic OS=Homo sapiens GN=YARS PE=1 SV=4	85	59	85.4	89.5	97.2	93.4	94.6	104.5	157.4
P54578	Ubiquitin carboxyl-terminal hydrolase 14 OS=Homo sapiens GN=USP14 PE=1 SV=3	80	45	58.1	63.8	77.5	71.8	57.2	64.4	142.7
P54619	5'-AMP-activated protein kinase subunit gamma-1 OS=Homo sapiens GN=PRKAG1 PE=1 SV=1	59	19	63.2	82.1	87.5	95.9	68.6	52.7	136.3
P54687	Branched-chain-amino-acid aminotransferase, cytosolic OS=Homo sapiens GN=BCAT1 PE=1 SV=3	42	15	42.6	42.2	52.7	49.8	38.5	42.2	103.2
P54709	Sodium/potassium-transporting ATPase subunit beta-3 OS=Homo sapiens GN=ATP1B3 PE=1 SV=1	68	17	65.9	124.9	177.9	188.4	149.5	50.8	20.8
P54725	UV excision repair protein RAD23 homolog A OS=Homo sapiens GN=RAD23A PE=1 SV=1	58	15	124.7	123.3	148.6	134.2	107.2	90.6	124.6
P54727	UV excision repair protein RAD23 homolog B OS=Homo sapiens GN=RAD23B PE=1 SV=1	43	18	57.5	59.5	66.2	65.1	48.0	46.8	100.0
P54819	Adenylate kinase 2, mitochondrial OS=Homo sapiens GN=AK2 PE=1 SV=2	82	24	400.2	257.9	115.3	48.0	29.1	21.6	30.8
P54886	Delta-1-pyrroline-5-carboxylate synthase OS=Homo sapiens GN=ALDH18A1 PE=1 SV=2	64	53	381.4	227.4	77.8	30.5	16.9	13.9	15.9
P54920	Alpha-soluble NSF attachment protein OS=Homo sapiens GN=NAPA PE=1 SV=3	90	32	50.7	82.1	124.1	154.9	184.5	102.5	67.7
P55010	Eukaryotic translation initiation factor 5 OS=Homo sapiens GN=EIF5 PE=1 SV=2	53	27	76.0	80.7	95.1	99.9	92.1	115.2	173.2
P55011	Solute carrier family 12 member 2 OS=Homo sapiens GN=SLC12A2 PE=1 SV=1	37	42	72.4	134.0	182.9	204.5	161.9	59.5	20.8
P55036	26S proteasome non-ATPase regulatory subunit 4 OS=Homo sapiens GN=PSMD4 PE=1 SV=1	48	17	79.4	88.2	101.7	95.3	81.9	102.4	167.6
P55060	Exportin-2 OS=Homo sapiens GN=CSE1L PE=1 SV=3	46	52	60.6	64.4	80.3	77.9	62.1	66.4	177.2
P55072	Transitional endoplasmic reticulum ATPase OS=Homo sapiens GN=VCP PE=1 SV=4	83	86	80.3	95.8	134.1	134.4	124.5	78.8	120.6
P55081	Microfibrillar-associated protein 1 OS=Homo sapiens GN=MFAP1 PE=1 SV=2	34	14	35.3	37.3	53.6	54.3	85.5	113.8	100.9
P55084	Trifunctional enzyme subunit beta, mitochondrial OS=Homo sapiens GN=HADHB PE=1 SV=3	76	42	374.1	259.5	106.8	39.5	19.8	15.8	11.6
P55160	Nck-associated protein 1-like OS=Homo sapiens GN=NCKAP1L PE=1 SV=3	23	25	81.2	78.6	85.8	86.6	99.2	95.9	88.2
P55196	Afadin OS=Homo sapiens GN=MLLT4 PE=1 SV=3	33	43	93.2	126.2	151.9	157.9	157.3	111.2	112.4
P55199	RNA polymerase II elongation factor ELL OS=Homo sapiens GN=ELL PE=1 SV=1	39	20	59.1	67.1	81.5	109.7	192.4	254.3	128.6
P55209	Nucleosome assembly protein 1-like 1 OS=Homo sapiens GN=NAP1L1 PE=1 SV=1	40	16	77.6	78.5	94.9	82.9	69.6	68.0	148.4
P55210	Caspase-7 OS=Homo sapiens GN=CASP7 PE=1 SV=1	56	14	88.3	88.6	110.0	100.1	82.6	88.4	180.7
P55212	Caspase-6 OS=Homo sapiens GN=CASP6 PE=1 SV=2	41	13	120.0	113.2	115.9	94.8	91.9	90.6	244.7
P55263	Adenosine kinase OS=Homo sapiens GN=ADK PE=1 SV=2	48	16	80.8	79.0	92.3	87.4	69.9	81.2	160.2
P55265	Double-stranded RNA-specific adenosine deaminase OS=Homo sapiens GN=ADAR PE=1 SV=4	68	101	37.2	45.0	62.2	86.8	149.5	229.9	110.9
P55283	Cadherin-4 OS=Homo sapiens GN=CDH4 PE=2 SV=2	26	17	73.2	133.7	186.7	212.8	200.2	109.1	51.8
P55735	Protein SEC13 homolog OS=Homo sapiens GN=SEC13 PE=1 SV=3	44	10	125.6	128.9	147.1	126.6	107.3	90.8	162.4
P55769	NHP2-like protein 1 OS=Homo sapiens GN=SNU13 PE=1 SV=3	52	9	78.2	77.8	93.7	97.1	127.6	184.4	173.1
P55786	Puromycin-sensitive aminopeptidase OS=Homo sapiens GN=NPEPPS PE=1 SV=2	56	47	100.2	95.7	108.7	98.2	76.9	76.3	177.1
P55795	Heterogeneous nuclear ribonucleoprotein H2 OS=Homo sapiens GN=HNRNPH2 PE=1 SV=1	52	21	77.4	83.9	108.2	123.5	163.7	197.2	149.0
P55809	Succinyl-CoA:3-ketoacid coenzyme A transferase 1, mitochondrial OS=Homo sapiens GN=OXCT1 PE=1 SV=1	59	32	417.7	287.7	114.3	42.1	19.1	16.2	13.8
P55854	Small ubiquitin-related modifier 3 OS=Homo sapiens GN=SUMO3 PE=1 SV=2	30	4	39.4	73.8	79.7	78.0	38.0	63.5	112.9
P55884	Eukaryotic translation initiation factor 3 subunit B OS=Homo sapiens GN=EIF3B PE=1 SV=3	60	50	57.7	55.7	72.4	69.4	72.3	81.2	120.9
P55899	IgG receptor FcRn large subunit p51 OS=Homo sapiens GN=FCGRT PE=1 SV=1	39	10	68.2	98.6	164.1	169.4	198.4	144.9	73.5
P55957	BH3-interacting domain death agonist OS=Homo sapiens GN=BID PE=1 SV=1	61	10	131.6	116.1	122.1	96.3	82.8	79.9	186.6
P56159	GDNF family receptor alpha-1 OS=Homo sapiens GN=GFRA1 PE=2 SV=2	47	22	59.1	104.4	153.5	164.6	142.2	100.3	42.4
P56182	Ribosomal RNA processing protein 1 homolog A OS=Homo sapiens GN=RRP1 PE=1 SV=1	37	17	57.0	64.4	75.3	88.8	145.3	234.7	170.4
P56192	Methionine--tRNA ligase, cytoplasmic OS=Homo sapiens GN=MARS PE=1 SV=2	59	56	54.3	65.6	84.3	90.1	86.6	108.0	125.2
P56202	Cathepsin W OS=Homo sapiens GN=CTSW PE=1 SV=2	40	11	84.1	132.1	171.1	214.8	225.8	99.7	34.8
P56270	Myc-associated zinc finger protein OS=Homo sapiens GN=MAZ PE=1 SV=1	27	7	169.6	221.0	131.5	125.7	82.6	99.7	61.1
P56385	ATP synthase subunit e, mitochondrial OS=Homo sapiens GN=ATP5I PE=1 SV=2	67	5	398.3	279.5	124.9	42.5	26.2	14.3	13.1
P56524	Histone deacetylase 4 OS=Homo sapiens GN=HDAC4 PE=1 SV=3	30	23	101.6	103.3	120.0	109.4	92.1	97.8	186.1
P56537	Eukaryotic translation initiation factor 6 OS=Homo sapiens GN=EIF6 PE=1 SV=1	60	9	87.0	92.4	118.4	112.7	116.5	121.8	181.7
P56556	NADH dehydrogenase [ubiquinone] 1 alpha subcomplex subunit 6 OS=Homo sapiens GN=NDUFA6 PE=1 SV=3	47	9	112.6	58.9	35.3	15.3	12.3	10.9	11.3
P56589	Peroxisomal biogenesis factor 3 OS=Homo sapiens GN=PEX3 PE=1 SV=1	58	18	70.3	104.9	140.6	176.1	196.4	68.7	23.4
P56937	3-keto-steroid reductase OS=Homo sapiens GN=HSD17B7 PE=1 SV=1	38	11	153.9	155.6	163.0	173.2	198.1	92.0	25.2
P56962	Syntaxin-17 OS=Homo sapiens GN=STX17 PE=1 SV=2	54	16	100.1	131.9	124.0	147.4	107.8	109.1	28.1
P57075	Ubiquitin-associated and SH3 domain-containing protein A OS=Homo sapiens GN=UBASH3A PE=1 SV=1	34	20	169.2	161.9	161.8	154.0	139.6	83.8	85.8
P57076	UPF0769 protein C21orf59 OS=Homo sapiens GN=C21orf59 PE=1 SV=1	40	11	95.3	98.6	119.2	121.3	120.1	131.6	174.9
P57088	Transmembrane protein 33 OS=Homo sapiens GN=TMEM33 PE=1 SV=2	36	10	89.9	126.8	169.0	212.1	249.8	104.3	30.9
P57105	Synaptojanin-2-binding protein OS=Homo sapiens GN=SYNJ2BP PE=1 SV=2	70	7	348.0	261.2	125.4	75.4	57.5	40.1	21.5
P57678	Gem-associated protein 4 OS=Homo sapiens GN=GEMIN4 PE=1 SV=2	32	33	64.1	69.5	75.2	73.4	80.7	102.1	190.9
P57737	Coronin-7 OS=Homo sapiens GN=CORO7 PE=1 SV=2	55	39	84.4	92.2	103.1	93.3	74.7	63.8	114.6
P57740	Nuclear pore complex protein Nup107 OS=Homo sapiens GN=NUP107 PE=1 SV=1	38	28	85.7	104.4	129.8	135.1	121.8	63.3	86.0
P57764	Gasdermin-D OS=Homo sapiens GN=GSDMD PE=1 SV=1	36	13	84.0	83.0	99.7	81.0	70.0	63.5	125.3
P57772	Selenocysteine-specific elongation factor OS=Homo sapiens GN=EEFSEC PE=1 SV=4	45	21	39.7	47.8	56.7	68.6	102.2	131.4	97.9
P59768	Guanine nucleotide-binding protein G(I)/G(S)/G(O) subunit gamma-2 OS=Homo sapiens GN=GNG2 PE=1 SV=2	68	10	59.2	105.9	136.5	169.1	150.4	57.7	18.8
P59998	Actin-related protein 2/3 complex subunit 4 OS=Homo sapiens GN=ARPC4 PE=1 SV=3	58	14	48.0	53.2	76.4	58.7	59.0	100.4	92.1
P60174	Triosephosphate isomerase OS=Homo sapiens GN=TPI1 PE=1 SV=3	85	30	79.8	88.5	103.1	102.4	72.0	93.8	186.9
P60228	Eukaryotic translation initiation factor 3 subunit E OS=Homo sapiens GN=EIF3E PE=1 SV=1	57	28	67.1	80.1	90.6	106.2	101.2	122.2	225.3
P60468	Protein transport protein Sec61 subunit beta OS=Homo sapiens GN=SEC61B PE=1 SV=2	22	2	86.1	110.1	201.9	219.1	279.1	87.6	16.2
P60510	Serine/threonine-protein phosphatase 4 catalytic subunit OS=Homo sapiens GN=PPP4C PE=1 SV=1	44	11	73.9	82.6	99.4	98.3	86.0	100.1	227.0
P60604	Ubiquitin-conjugating enzyme E2 G2 OS=Homo sapiens GN=UBE2G2 PE=1 SV=1	53	7	81.8	115.2	184.5	220.6	246.4	97.9	27.4
P60660	Myosin light polypeptide 6 OS=Homo sapiens GN=MYL6 PE=1 SV=2	70	14	75.5	74.6	94.9	84.4	71.1	84.5	273.8
P60709	Actin, cytoplasmic 1 OS=Homo sapiens GN=ACTB PE=1 SV=1	80	40	68.9	76.0	92.0	81.0	61.0	54.8	124.4
P60842	Eukaryotic initiation factor 4A-I OS=Homo sapiens GN=EIF4A1 PE=1 SV=1	81	38	78.8	81.0	93.7	86.7	97.8	94.7	139.4
P60866	40S ribosomal protein S20 OS=Homo sapiens GN=RPS20 PE=1 SV=1	77	14	33.1	39.1	49.8	67.7	107.9	146.7	90.1
P60891	Ribose-phosphate pyrophosphokinase 1 OS=Homo sapiens GN=PRPS1 PE=1 SV=2	67	29	58.7	58.9	67.6	69.1	55.0	70.6	134.3
P60900	Proteasome subunit alpha type-6 OS=Homo sapiens GN=PSMA6 PE=1 SV=1	78	24	45.3	47.8	57.7	55.9	45.0	57.9	131.8
P60953	Cell division control protein 42 homolog OS=Homo sapiens GN=CDC42 PE=1 SV=2	64	17	66.0	102.1	142.4	150.9	131.4	105.0	117.6
P60983	Glia maturation factor beta OS=Homo sapiens GN=GMFB PE=1 SV=2	66	9	88.4	100.5	115.9	108.9	89.6	88.9	196.3
P61006	Ras-related protein Rab-8A OS=Homo sapiens GN=RAB8A PE=1 SV=1	85	26	74.5	100.3	144.9	146.6	148.4	74.2	36.8
P61009	Signal peptidase complex subunit 3 OS=Homo sapiens GN=SPCS3 PE=1 SV=1	34	11	63.2	89.5	127.6	158.8	189.7	73.1	16.5
P61011	Signal recognition particle 54 kDa protein OS=Homo sapiens GN=SRP54 PE=1 SV=1	61	34	96.0	120.6	157.1	175.3	119.1	79.2	139.1
P61018	Ras-related protein Rab-4B OS=Homo sapiens GN=RAB4B PE=1 SV=1	77	12	84.1	108.3	143.1	166.5	164.1	118.9	102.6
P61019	Ras-related protein Rab-2A OS=Homo sapiens GN=RAB2A PE=1 SV=1	72	18	80.2	107.2	140.8	152.5	153.8	92.1	55.9
P61020	Ras-related protein Rab-5B OS=Homo sapiens GN=RAB5B PE=1 SV=1	53	10	58.1	68.9	89.6	84.3	87.1	49.0	40.6
P61024	Cyclin-dependent kinases regulatory subunit 1 OS=Homo sapiens GN=CKS1B PE=1 SV=1	41	5	72.3	59.9	81.7	87.2	83.1	79.0	98.6
P61026	Ras-related protein Rab-10 OS=Homo sapiens GN=RAB10 PE=1 SV=1	91	25	99.1	137.8	172.0	198.8	200.1	91.3	46.5
P61077	Ubiquitin-conjugating enzyme E2 D3 OS=Homo sapiens GN=UBE2D3 PE=1 SV=1	48	7	90.3	101.6	118.0	110.7	98.5	94.9	181.2
P61081	NEDD8-conjugating enzyme Ubc12 OS=Homo sapiens GN=UBE2M PE=1 SV=1	44	11	55.7	59.2	71.6	68.0	60.6	70.4	105.7
P61086	Ubiquitin-conjugating enzyme E2 K OS=Homo sapiens GN=UBE2K PE=1 SV=3	54	12	56.0	60.7	68.9	67.3	54.9	63.1	135.9
P61088	Ubiquitin-conjugating enzyme E2 N OS=Homo sapiens GN=UBE2N PE=1 SV=1	84	13	50.6	60.4	73.3	75.7	64.5	60.6	95.9
P61106	Ras-related protein Rab-14 OS=Homo sapiens GN=RAB14 PE=1 SV=4	88	26	88.1	115.5	161.0	167.0	169.3	92.9	76.0
P61129	Zinc finger CCCH domain-containing protein 6 OS=Homo sapiens GN=ZC3H6 PE=2 SV=2	15	10	66.6	71.6	103.5	117.6	167.7	169.9	160.7
P61158	Actin-related protein 3 OS=Homo sapiens GN=ACTR3 PE=1 SV=3	73	34	83.9	90.4	104.5	106.5	88.4	101.5	166.4
P61160	Actin-related protein 2 OS=Homo sapiens GN=ACTR2 PE=1 SV=1	61	26	70.3	75.0	87.6	85.7	77.3	82.2	148.4
P61163	Alpha-centractin OS=Homo sapiens GN=ACTR1A PE=1 SV=1	63	25	111.0	106.1	128.4	113.8	111.0	83.8	166.6
P61201	COP9 signalosome complex subunit 2 OS=Homo sapiens GN=COPS2 PE=1 SV=1	49	26	57.3	61.3	70.3	67.5	53.1	62.2	166.2
P61204	ADP-ribosylation factor 3 OS=Homo sapiens GN=ARF3 PE=1 SV=2	72	13	104.7	116.9	141.7	108.9	85.7	57.1	137.6
P61221	ATP-binding cassette sub-family E member 1 OS=Homo sapiens GN=ABCE1 PE=1 SV=1	73	54	69.9	78.3	98.9	106.7	145.3	183.1	146.2
P61224	Ras-related protein Rap-1b OS=Homo sapiens GN=RAP1B PE=1 SV=1	84	20	87.3	122.4	162.5	171.4	153.9	66.8	38.3
P61225	Ras-related protein Rap-2b OS=Homo sapiens GN=RAP2B PE=1 SV=1	79	15	60.1	108.9	157.0	172.3	147.7	62.1	30.3
P61247	40S ribosomal protein S3a OS=Homo sapiens GN=RPS3A PE=1 SV=2	84	51	47.5	57.9	77.4	102.4	146.1	268.3	124.9
P61254	60S ribosomal protein L26 OS=Homo sapiens GN=RPL26 PE=1 SV=1	73	24	42.9	51.9	74.9	104.5	163.0	279.5	124.1
P61289	Proteasome activator complex subunit 3 OS=Homo sapiens GN=PSME3 PE=1 SV=1	59	19	51.9	54.9	70.2	66.7	52.5	63.7	174.0
P61313	60S ribosomal protein L15 OS=Homo sapiens GN=RPL15 PE=1 SV=2	62	17	35.4	41.4	57.9	66.7	108.9	150.8	77.0
P61353	60S ribosomal protein L27 OS=Homo sapiens GN=RPL27 PE=1 SV=2	61	14	50.9	59.4	83.6	114.1	192.8	240.2	135.5
P61421	V-type proton ATPase subunit d 1 OS=Homo sapiens GN=ATP6V0D1 PE=1 SV=1	39	14	46.6	82.8	114.8	139.1	139.3	101.2	61.9
P61457	Pterin-4-alpha-carbinolamine dehydratase OS=Homo sapiens GN=PCBD1 PE=1 SV=2	56	6	97.9	96.2	122.3	106.8	83.8	99.1	186.5
P61586	Transforming protein RhoA OS=Homo sapiens GN=RHOA PE=1 SV=1	66	15	43.5	56.6	70.9	74.9	64.8	56.9	104.8
P61599	N-alpha-acetyltransferase 20 OS=Homo sapiens GN=NAA20 PE=1 SV=1	14	3	72.6	76.9	90.7	113.7	172.2	204.2	129.9
P61604	10 kDa heat shock protein, mitochondrial OS=Homo sapiens GN=HSPE1 PE=1 SV=2	93	26	390.6	278.5	148.0	44.7	19.5	10.1	10.9
P61619	Protein transport protein Sec61 subunit alpha isoform 1 OS=Homo sapiens GN=SEC61A1 PE=1 SV=2	28	16	80.4	130.9	193.4	247.3	242.2	84.3	12.4
P61758	Prefoldin subunit 3 OS=Homo sapiens GN=VBP1 PE=1 SV=3	72	21	105.6	98.5	111.7	92.2	68.0	124.4	132.6
P61764	Syntaxin-binding protein 1 OS=Homo sapiens GN=STXBP1 PE=1 SV=1	43	28	54.8	90.1	116.0	129.1	93.4	79.9	72.4
P61962	DDB1- and CUL4-associated factor 7 OS=Homo sapiens GN=DCAF7 PE=1 SV=1	38	12	68.0	83.4	96.0	97.1	88.9	92.1	132.0
P61964	WD repeat-containing protein 5 OS=Homo sapiens GN=WDR5 PE=1 SV=1	43	11	84.2	87.0	89.8	103.2	105.5	159.5	195.4
P61966	AP-1 complex subunit sigma-1A OS=Homo sapiens GN=AP1S1 PE=1 SV=1	33	5	91.0	119.9	167.3	165.0	184.0	100.7	116.0
P61970	Nuclear transport factor 2 OS=Homo sapiens GN=NUTF2 PE=1 SV=1	51	4	92.6	101.5	131.2	123.6	101.3	109.3	195.3
P61978	Heterogeneous nuclear ribonucleoprotein K OS=Homo sapiens GN=HNRNPK PE=1 SV=1	69	40	42.8	44.9	65.9	78.5	123.2	188.8	105.1
P61981	14-3-3 protein gamma OS=Homo sapiens GN=YWHAG PE=1 SV=2	84	26	87.4	107.8	123.6	134.3	80.4	87.8	198.9
P62070	Ras-related protein R-Ras2 OS=Homo sapiens GN=RRAS2 PE=1 SV=1	52	12	74.1	124.2	173.6	194.5	146.7	59.1	36.1
P62081	40S ribosomal protein S7 OS=Homo sapiens GN=RPS7 PE=1 SV=1	79	29	52.2	60.7	82.5	105.9	166.8	228.3	130.2
P62136	Serine/threonine-protein phosphatase PP1-alpha catalytic subunit OS=Homo sapiens GN=PPP1CA PE=1 SV=1	73	26	76.8	90.7	113.9	118.1	116.2	116.1	133.4
P62140	Serine/threonine-protein phosphatase PP1-beta catalytic subunit OS=Homo sapiens GN=PPP1CB PE=1 SV=3	67	22	51.9	59.5	62.5	74.3	66.4	69.7	114.5
P62158	Calmodulin OS=Homo sapiens GN=CALM1 PE=1 SV=2	77	13	102.7	139.5	208.2	179.9	157.7	68.7	84.4
P62191	26S protease regulatory subunit 4 OS=Homo sapiens GN=PSMC1 PE=1 SV=1	74	43	66.0	68.2	75.7	68.6	57.0	64.9	132.6
P62195	26S protease regulatory subunit 8 OS=Homo sapiens GN=PSMC5 PE=1 SV=1	79	38	62.9	70.7	85.5	87.5	71.3	75.8	139.8
P62241	40S ribosomal protein S8 OS=Homo sapiens GN=RPS8 PE=1 SV=2	68	25	42.6	50.8	70.9	90.4	148.3	187.5	102.9
P62244	40S ribosomal protein S15a OS=Homo sapiens GN=RPS15A PE=1 SV=2	88	21	52.6	50.0	66.2	68.3	131.7	161.4	105.1
P62249	40S ribosomal protein S16 OS=Homo sapiens GN=RPS16 PE=1 SV=2	76	22	51.0	53.2	81.5	95.3	207.7	230.4	139.4
P62258	14-3-3 protein epsilon OS=Homo sapiens GN=YWHAE PE=1 SV=1	80	32	75.5	92.2	106.7	112.5	73.4	77.3	185.4
P62263	40S ribosomal protein S14 OS=Homo sapiens GN=RPS14 PE=1 SV=3	43	11	39.1	49.8	68.0	93.6	147.7	191.9	104.3
P62266	40S ribosomal protein S23 OS=Homo sapiens GN=RPS23 PE=1 SV=3	65	16	30.9	39.4	62.6	73.9	88.5	409.8	75.5
P62269	40S ribosomal protein S18 OS=Homo sapiens GN=RPS18 PE=1 SV=3	72	29	50.6	56.7	84.3	107.1	186.0	234.1	129.1
P62273	40S ribosomal protein S29 OS=Homo sapiens GN=RPS29 PE=1 SV=2	70	7	23.5	28.3	39.3	53.5	90.9	110.7	63.7
P62277	40S ribosomal protein S13 OS=Homo sapiens GN=RPS13 PE=1 SV=2	77	27	40.2	43.6	65.8	85.9	155.7	203.2	110.4
P62280	40S ribosomal protein S11 OS=Homo sapiens GN=RPS11 PE=1 SV=3	79	29	59.5	64.2	83.9	105.1	181.2	217.6	132.2
P62304	Small nuclear ribonucleoprotein E OS=Homo sapiens GN=SNRPE PE=1 SV=1	57	4	44.8	46.4	64.6	73.1	110.5	131.9	171.0
P62308	Small nuclear ribonucleoprotein G OS=Homo sapiens GN=SNRPG PE=1 SV=1	49	6	50.8	86.7	93.2	114.2	76.3	223.8	214.8
P62310	U6 snRNA-associated Sm-like protein LSm3 OS=Homo sapiens GN=LSM3 PE=1 SV=2	23	4	92.8	93.4	106.7	105.8	118.3	145.1	192.7
P62312	U6 snRNA-associated Sm-like protein LSm6 OS=Homo sapiens GN=LSM6 PE=1 SV=1	60	8	66.6	74.8	90.8	101.5	102.9	149.7	229.1
P62314	Small nuclear ribonucleoprotein Sm D1 OS=Homo sapiens GN=SNRPD1 PE=1 SV=1	55	5	73.0	62.1	94.4	92.9	153.2	167.4	193.5
P62316	Small nuclear ribonucleoprotein Sm D2 OS=Homo sapiens GN=SNRPD2 PE=1 SV=1	70	16	51.3	58.0	78.1	92.3	123.0	168.9	189.1
P62318	Small nuclear ribonucleoprotein Sm D3 OS=Homo sapiens GN=SNRPD3 PE=1 SV=1	60	11	48.0	58.6	69.8	101.9	109.0	173.0	241.3
P62330	ADP-ribosylation factor 6 OS=Homo sapiens GN=ARF6 PE=1 SV=2	87	17	120.4	172.2	242.7	190.4	154.7	53.2	31.1
P62333	26S protease regulatory subunit 10B OS=Homo sapiens GN=PSMC6 PE=1 SV=1	83	37	68.3	74.2	88.7	82.6	68.1	82.6	156.9
P62341	Selenoprotein T OS=Homo sapiens GN=SELT PE=2 SV=2	33	6	50.2	74.1	96.6	134.2	131.0	60.4	14.4
P62424	60S ribosomal protein L7a OS=Homo sapiens GN=RPL7A PE=1 SV=2	62	34	48.7	59.3	79.7	108.7	185.5	248.4	144.5
P62495	Eukaryotic peptide chain release factor subunit 1 OS=Homo sapiens GN=ETF1 PE=1 SV=3	56	28	47.5	44.9	58.5	55.9	80.4	81.8	113.7
P62633	Cellular nucleic acid-binding protein OS=Homo sapiens GN=CNBP PE=1 SV=1	57	11	85.5	89.5	117.0	111.8	111.8	112.6	165.8
P62699	Protein yippee-like 5 OS=Homo sapiens GN=YPEL5 PE=1 SV=1	64	7	63.0	82.6	83.9	92.7	65.3	106.6	297.1
P62701	40S ribosomal protein S4, X isoform OS=Homo sapiens GN=RPS4X PE=1 SV=2	83	40	53.9	60.6	83.6	104.8	172.7	225.7	122.7
P62714	Serine/threonine-protein phosphatase 2A catalytic subunit beta isoform OS=Homo sapiens GN=PPP2CB PE=1 SV=1	66	20	100.9	97.8	118.5	138.7	103.2	103.3	161.3
P62753	40S ribosomal protein S6 OS=Homo sapiens GN=RPS6 PE=1 SV=1	65	35	50.8	59.2	86.6	104.9	187.9	264.8	124.5
P62805	Histone H4 OS=Homo sapiens GN=HIST1H4A PE=1 SV=2	70	20	182.0	99.5	101.7	89.5	154.2	128.2	102.7
P62820	Ras-related protein Rab-1A OS=Homo sapiens GN=RAB1A PE=1 SV=3	90	30	68.1	94.2	124.3	125.1	129.2	75.3	54.1
P62826	GTP-binding nuclear protein Ran OS=Homo sapiens GN=RAN PE=1 SV=3	53	19	62.3	66.1	88.9	83.3	64.4	71.3	143.9
P62829	60S ribosomal protein L23 OS=Homo sapiens GN=RPL23 PE=1 SV=1	66	16	27.1	32.6	45.1	57.6	99.0	147.4	60.5
P62834	Ras-related protein Rap-1A OS=Homo sapiens GN=RAP1A PE=1 SV=1	80	19	83.9	136.8	193.7	230.8	212.7	82.6	39.4
P62841	40S ribosomal protein S15 OS=Homo sapiens GN=RPS15 PE=1 SV=2	75	11	52.1	53.0	85.3	88.2	171.0	173.2	91.7
P62847	40S ribosomal protein S24 OS=Homo sapiens GN=RPS24 PE=1 SV=1	55	12	30.6	37.7	54.4	62.9	113.1	145.0	74.1
P62851	40S ribosomal protein S25 OS=Homo sapiens GN=RPS25 PE=1 SV=1	66	20	32.4	49.3	63.1	95.9	127.9	212.3	125.6
P62854	40S ribosomal protein S26 OS=Homo sapiens GN=RPS26 PE=1 SV=3	59	8	51.5	61.5	77.8	108.3	181.8	228.0	144.1
P62857	40S ribosomal protein S28 OS=Homo sapiens GN=RPS28 PE=1 SV=1	74	10	54.2	58.1	88.3	111.4	194.0	260.5	126.6
P62873	Guanine nucleotide-binding protein G(I)/G(S)/G(T) subunit beta-1 OS=Homo sapiens GN=GNB1 PE=1 SV=3	69	18	56.1	100.0	154.1	162.3	134.3	47.6	20.8
P62875	DNA-directed RNA polymerases I, II, and III subunit RPABC5 OS=Homo sapiens GN=POLR2L PE=1 SV=1	30	2	103.2	95.4	106.4	97.6	89.3	112.9	201.0
P62877	E3 ubiquitin-protein ligase RBX1 OS=Homo sapiens GN=RBX1 PE=1 SV=1	18	3	52.6	61.5	71.0	74.7	64.7	76.4	131.9
P62879	Guanine nucleotide-binding protein G(I)/G(S)/G(T) subunit beta-2 OS=Homo sapiens GN=GNB2 PE=1 SV=3	68	18	63.9	114.7	165.0	179.0	144.8	73.7	34.6
P62888	60S ribosomal protein L30 OS=Homo sapiens GN=RPL30 PE=1 SV=2	88	17	39.1	47.6	69.1	96.7	168.2	268.4	173.0
P62891	60S ribosomal protein L39 OS=Homo sapiens GN=RPL39 PE=1 SV=2	25	3	47.8	54.4	74.1	83.0	124.9	171.9	77.5
P62899	60S ribosomal protein L31 OS=Homo sapiens GN=RPL31 PE=1 SV=1	57	13	41.1	49.8	68.5	93.8	174.6	227.4	114.6
P62906	60S ribosomal protein L10a OS=Homo sapiens GN=RPL10A PE=1 SV=2	76	30	34.5	38.4	56.0	70.5	128.0	178.2	86.5
P62910	60S ribosomal protein L32 OS=Homo sapiens GN=RPL32 PE=1 SV=2	59	16	29.8	40.6	55.4	74.1	99.4	161.3	98.6
P62913	60S ribosomal protein L11 OS=Homo sapiens GN=RPL11 PE=1 SV=2	67	20	34.6	44.5	56.7	77.7	98.3	213.3	90.8
P62917	60S ribosomal protein L8 OS=Homo sapiens GN=RPL8 PE=1 SV=2	61	28	30.5	37.7	53.3	72.0	124.9	203.8	87.8
P62937	Peptidyl-prolyl cis-trans isomerase A OS=Homo sapiens GN=PPIA PE=1 SV=2	90	20	88.9	92.1	117.6	108.2	104.9	118.3	164.6
P62942	Peptidyl-prolyl cis-trans isomerase FKBP1A OS=Homo sapiens GN=FKBP1A PE=1 SV=2	39	6	102.7	96.7	128.8	127.4	92.0	104.5	196.8
P62979	Ubiquitin-40S ribosomal protein S27a OS=Homo sapiens GN=RPS27A PE=1 SV=2	84	23	92.6	96.3	132.0	123.6	166.2	151.6	68.8
P62993	Growth factor receptor-bound protein 2 OS=Homo sapiens GN=GRB2 PE=1 SV=1	89	24	64.6	80.7	106.7	102.2	79.1	66.7	106.7
P62995	Transformer-2 protein homolog beta OS=Homo sapiens GN=TRA2B PE=1 SV=1	55	26	32.1	36.8	50.8	61.7	106.9	157.4	109.9
P63010	AP-2 complex subunit beta OS=Homo sapiens GN=AP2B1 PE=1 SV=1	65	74	58.5	88.8	114.6	119.1	81.0	57.4	74.6
P63027	Vesicle-associated membrane protein 2 OS=Homo sapiens GN=VAMP2 PE=1 SV=3	46	9	59.9	98.1	137.9	155.9	193.0	149.3	91.2
P63098	Calcineurin subunit B type 1 OS=Homo sapiens GN=PPP3R1 PE=1 SV=2	52	6	84.0	98.1	158.4	138.8	123.8	84.7	124.1
P63104	14-3-3 protein zeta/delta OS=Homo sapiens GN=YWHAZ PE=1 SV=1	78	29	80.6	95.4	111.8	113.5	79.9	82.8	199.9
P63151	Serine/threonine-protein phosphatase 2A 55 kDa regulatory subunit B alpha isoform OS=Homo sapiens GN=PPP2R2A PE=1 SV=1	54	21	46.0	51.5	57.3	54.9	43.6	48.3	102.8
P63165	Small ubiquitin-related modifier 1 OS=Homo sapiens GN=SUMO1 PE=1 SV=1	44	6	59.5	80.6	108.5	117.7	81.4	77.5	119.7
P63172	Dynein light chain Tctex-type 1 OS=Homo sapiens GN=DYNLT1 PE=1 SV=1	60	4	104.4	137.0	135.5	156.4	99.1	96.7	149.9
P63173	60S ribosomal protein L38 OS=Homo sapiens GN=RPL38 PE=1 SV=2	57	7	43.9	57.3	77.9	103.1	160.8	227.8	116.5
P63218	Guanine nucleotide-binding protein G(I)/G(S)/G(O) subunit gamma-5 OS=Homo sapiens GN=GNG5 PE=1 SV=3	76	7	60.1	105.2	145.2	167.3	137.3	51.3	17.9
P63220	40S ribosomal protein S21 OS=Homo sapiens GN=RPS21 PE=1 SV=1	71	10	53.8	63.3	87.5	101.7	176.3	316.8	112.6
P63241	Eukaryotic translation initiation factor 5A-1 OS=Homo sapiens GN=EIF5A PE=1 SV=2	56	17	70.8	68.1	90.4	91.4	94.3	101.0	125.7
P63244	Guanine nucleotide-binding protein subunit beta-2-like 1 OS=Homo sapiens GN=GNB2L1 PE=1 SV=3	88	41	55.6	61.7	82.5	99.9	155.6	210.5	137.5
P63279	SUMO-conjugating enzyme UBC9 OS=Homo sapiens GN=UBE2I PE=1 SV=1	58	14	75.5	77.6	96.0	100.3	104.2	98.9	130.4
P67809	Nuclease-sensitive element-binding protein 1 OS=Homo sapiens GN=YBX1 PE=1 SV=3	67	29	48.6	56.8	75.1	93.4	149.1	206.2	124.3
P67812	Signal peptidase complex catalytic subunit SEC11A OS=Homo sapiens GN=SEC11A PE=1 SV=1	38	13	67.9	107.6	158.7	200.8	221.0	86.7	15.4
P67870	Casein kinase II subunit beta OS=Homo sapiens GN=CSNK2B PE=1 SV=1	51	9	100.4	93.6	126.8	111.7	102.6	95.9	192.9
P67936	Tropomyosin alpha-4 chain OS=Homo sapiens GN=TPM4 PE=1 SV=3	86	44	79.7	82.2	106.8	93.1	71.8	76.3	157.8
P68032	Actin, alpha cardiac muscle 1 OS=Homo sapiens GN=ACTC1 PE=1 SV=1	64	34	107.4	116.8	137.1	118.4	86.9	81.7	178.0
P68036	Ubiquitin-conjugating enzyme E2 L3 OS=Homo sapiens GN=UBE2L3 PE=1 SV=1	83	16	77.4	77.7	101.0	93.3	76.4	74.6	171.8
P68104	Elongation factor 1-alpha 1 OS=Homo sapiens GN=EEF1A1 PE=1 SV=1	84	44	74.8	68.8	85.5	85.5	113.1	134.2	143.7
P68366	Tubulin alpha-4A chain OS=Homo sapiens GN=TUBA4A PE=1 SV=1	65	31	66.6	69.9	80.3	77.4	66.2	80.3	137.5
P68400	Casein kinase II subunit alpha OS=Homo sapiens GN=CSNK2A1 PE=1 SV=1	54	20	63.2	74.2	86.9	83.6	69.6	80.5	182.9
P68402	Platelet-activating factor acetylhydrolase IB subunit beta OS=Homo sapiens GN=PAFAH1B2 PE=1 SV=1	33	7	91.1	80.0	121.2	99.1	81.9	148.8	185.6
P69905	Hemoglobin subunit alpha OS=Homo sapiens GN=HBA1 PE=1 SV=2	35	4	227.2	196.0	128.9	74.5	44.7	34.5	26.6
P78310	Coxsackievirus and adenovirus receptor OS=Homo sapiens GN=CXADR PE=1 SV=1	38	13	82.5	140.6	195.7	223.0	191.8	99.6	36.1
P78312	Protein FAM193A OS=Homo sapiens GN=FAM193A PE=1 SV=2	18	14	46.5	48.0	75.3	121.9	251.0	303.7	80.7
P78316	Nucleolar protein 14 OS=Homo sapiens GN=NOP14 PE=1 SV=3	29	27	61.3	68.4	80.6	87.9	144.7	216.8	180.1
P78318	Immunoglobulin-binding protein 1 OS=Homo sapiens GN=IGBP1 PE=1 SV=1	51	16	98.5	104.0	123.3	112.3	95.8	105.7	184.7
P78330	Phosphoserine phosphatase OS=Homo sapiens GN=PSPH PE=1 SV=2	55	12	102.8	100.5	119.8	113.1	81.1	99.3	212.2
P78332	RNA-binding protein 6 OS=Homo sapiens GN=RBM6 PE=1 SV=5	45	49	60.7	63.9	81.7	98.3	170.2	234.4	169.6
P78344	Eukaryotic translation initiation factor 4 gamma 2 OS=Homo sapiens GN=EIF4G2 PE=1 SV=1	65	61	68.3	68.5	89.5	96.7	130.3	141.3	108.1
P78345	Ribonuclease P protein subunit p38 OS=Homo sapiens GN=RPP38 PE=1 SV=2	36	11	64.1	61.8	206.2	84.3	110.2	129.2	195.1
P78346	Ribonuclease P protein subunit p30 OS=Homo sapiens GN=RPP30 PE=1 SV=1	62	16	53.0	65.3	71.2	93.9	105.6	167.6	235.6
P78347	General transcription factor II-I OS=Homo sapiens GN=GTF2I PE=1 SV=2	52	51	198.5	185.1	149.3	131.1	115.3	79.1	66.1
P78356	Phosphatidylinositol 5-phosphate 4-kinase type-2 beta OS=Homo sapiens GN=PIP4K2B PE=1 SV=1	35	21	85.9	122.1	169.4	171.4	143.3	63.6	77.6
P78362	SRSF protein kinase 2 OS=Homo sapiens GN=SRPK2 PE=1 SV=3	35	32	66.3	63.8	82.8	93.5	161.7	211.8	163.6
P78368	Casein kinase I isoform gamma-2 OS=Homo sapiens GN=CSNK1G2 PE=1 SV=1	64	26	76.7	129.1	195.3	218.7	188.3	90.3	46.6
P78371	T-complex protein 1 subunit beta OS=Homo sapiens GN=CCT2 PE=1 SV=4	85	54	72.5	83.9	94.4	94.7	70.0	102.5	143.3
P78382	CMP-sialic acid transporter OS=Homo sapiens GN=SLC35A1 PE=2 SV=1	6	3	83.8	132.1	182.7	197.4	143.9	113.2	55.3
P78406	mRNA export factor OS=Homo sapiens GN=RAE1 PE=1 SV=1	77	30	65.9	84.9	111.3	122.0	125.3	119.5	108.3
P78417	Glutathione S-transferase omega-1 OS=Homo sapiens GN=GSTO1 PE=1 SV=2	65	25	76.5	83.6	102.9	102.3	70.2	89.9	219.6
P78527	DNA-dependent protein kinase catalytic subunit OS=Homo sapiens GN=PRKDC PE=1 SV=3	56	288	66.0	74.7	88.4	110.9	148.5	148.0	116.2
P78536	Disintegrin and metalloproteinase domain-containing protein 17 OS=Homo sapiens GN=ADAM17 PE=1 SV=1	15	10	83.2	131.4	186.0	235.7	266.0	84.1	13.5
P78537	Biogenesis of lysosome-related organelles complex 1 subunit 1 OS=Homo sapiens GN=BLOC1S1 PE=1 SV=2	72	8	59.1	93.9	142.1	244.3	207.6	115.2	87.6
P78549	Endonuclease III-like protein 1 OS=Homo sapiens GN=NTHL1 PE=1 SV=2	26	5	142.9	127.9	107.5	117.0	116.5	112.4	121.7
P78559	Microtubule-associated protein 1A OS=Homo sapiens GN=MAP1A PE=1 SV=6	53	125	77.4	68.8	69.6	64.9	80.7	113.3	156.7
P80217	Interferon-induced 35 kDa protein OS=Homo sapiens GN=IFI35 PE=1 SV=5	51	14	87.1	115.3	158.7	182.2	159.9	93.7	122.1
P80303	Nucleobindin-2 OS=Homo sapiens GN=NUCB2 PE=1 SV=2	71	42	57.1	94.7	139.6	156.9	157.8	73.9	17.4
P80404	4-aminobutyrate aminotransferase, mitochondrial OS=Homo sapiens GN=ABAT PE=1 SV=3	61	24	392.9	289.8	119.1	46.5	28.7	23.4	21.2
P82094	TATA element modulatory factor OS=Homo sapiens GN=TMF1 PE=1 SV=2	60	67	58.2	120.3	173.7	172.7	101.4	59.8	25.4
P82650	28S ribosomal protein S22, mitochondrial OS=Homo sapiens GN=MRPS22 PE=1 SV=1	68	29	398.5	276.7	117.1	49.7	29.5	20.6	21.5
P82663	28S ribosomal protein S25, mitochondrial OS=Homo sapiens GN=MRPS25 PE=1 SV=1	80	14	419.8	306.6	114.6	42.1	15.4	12.8	10.5
P82664	28S ribosomal protein S10, mitochondrial OS=Homo sapiens GN=MRPS10 PE=1 SV=2	38	10	441.9	275.0	108.6	35.7	17.7	11.8	11.4
P82673	28S ribosomal protein S35, mitochondrial OS=Homo sapiens GN=MRPS35 PE=1 SV=1	62	21	425.3	286.7	112.7	46.2	20.3	14.9	15.9
P82675	28S ribosomal protein S5, mitochondrial OS=Homo sapiens GN=MRPS5 PE=1 SV=2	54	21	205.2	136.0	57.9	21.0	9.5	7.8	6.8
P82909	28S ribosomal protein S36, mitochondrial OS=Homo sapiens GN=MRPS36 PE=1 SV=2	73	7	404.8	254.6	118.4	47.0	38.4	36.1	18.8
P82912	28S ribosomal protein S11, mitochondrial OS=Homo sapiens GN=MRPS11 PE=1 SV=2	46	8	387.5	270.0	118.8	66.2	41.7	22.7	12.3
P82914	28S ribosomal protein S15, mitochondrial OS=Homo sapiens GN=MRPS15 PE=1 SV=1	38	17	459.6	280.9	110.1	37.8	13.9	10.7	11.8
P82921	28S ribosomal protein S21, mitochondrial OS=Homo sapiens GN=MRPS21 PE=1 SV=2	71	11	435.2	290.4	113.9	36.6	14.6	8.7	13.2
P82930	28S ribosomal protein S34, mitochondrial OS=Homo sapiens GN=MRPS34 PE=1 SV=2	75	20	423.9	276.5	115.9	43.4	20.1	17.3	18.3
P82932	28S ribosomal protein S6, mitochondrial OS=Homo sapiens GN=MRPS6 PE=1 SV=3	59	11	437.5	302.2	120.2	35.5	10.3	9.4	7.1
P82933	28S ribosomal protein S9, mitochondrial OS=Homo sapiens GN=MRPS9 PE=1 SV=2	60	28	390.1	269.4	111.1	47.2	21.4	51.2	17.7
P82979	SAP domain-containing ribonucleoprotein OS=Homo sapiens GN=SARNP PE=1 SV=3	53	16	70.3	65.3	83.7	95.6	142.3	176.8	133.8
P83111	Serine beta-lactamase-like protein LACTB, mitochondrial OS=Homo sapiens GN=LACTB PE=1 SV=2	35	22	373.9	259.0	118.9	57.3	37.3	34.5	28.7
P83436	Conserved oligomeric Golgi complex subunit 7 OS=Homo sapiens GN=COG7 PE=1 SV=1	26	16	100.4	118.3	128.9	112.6	96.6	89.3	166.8
P83731	60S ribosomal protein L24 OS=Homo sapiens GN=RPL24 PE=1 SV=1	64	19	45.3	54.3	75.2	99.2	172.7	258.6	108.1
P83916	Chromobox protein homolog 1 OS=Homo sapiens GN=CBX1 PE=1 SV=1	59	13	74.9	97.4	111.1	111.4	72.1	119.5	203.1
P84090	Enhancer of rudimentary homolog OS=Homo sapiens GN=ERH PE=1 SV=1	53	9	45.3	60.1	80.2	100.7	148.2	262.9	169.7
P84095	Rho-related GTP-binding protein RhoG OS=Homo sapiens GN=RHOG PE=1 SV=1	74	17	51.2	77.1	103.3	125.8	133.2	108.9	91.7
P84098	60S ribosomal protein L19 OS=Homo sapiens GN=RPL19 PE=1 SV=1	60	23	34.2	45.0	63.5	90.4	129.3	197.0	105.8
P84103	Serine/arginine-rich splicing factor 3 OS=Homo sapiens GN=SRSF3 PE=1 SV=1	59	17	49.6	59.3	78.4	102.4	176.6	252.1	133.8
P85037	Forkhead box protein K1 OS=Homo sapiens GN=FOXK1 PE=1 SV=1	55	30	113.9	125.1	124.4	115.1	118.1	132.1	136.8
P86790	Vacuolar fusion protein CCZ1 homolog B OS=Homo sapiens GN=CCZ1B PE=1 SV=1	59	27	72.1	101.3	151.6	181.0	178.0	84.8	55.8
P98095	Fibulin-2 OS=Homo sapiens GN=FBLN2 PE=1 SV=2	28	23	50.0	81.7	122.0	142.5	160.1	85.6	30.8
P98155	Very low-density lipoprotein receptor OS=Homo sapiens GN=VLDLR PE=1 SV=1	54	38	57.7	98.4	145.6	185.9	217.5	161.1	74.6
P98170	E3 ubiquitin-protein ligase XIAP OS=Homo sapiens GN=XIAP PE=1 SV=2	28	11	86.5	95.4	116.3	108.2	88.7	99.3	189.3
P98171	Rho GTPase-activating protein 4 OS=Homo sapiens GN=ARHGAP4 PE=1 SV=2	33	28	93.7	111.2	104.6	111.9	100.5	131.8	202.4
P98172	Ephrin-B1 OS=Homo sapiens GN=EFNB1 PE=1 SV=1	46	10	56.8	95.2	122.5	132.0	116.4	61.1	42.8
P98175	RNA-binding protein 10 OS=Homo sapiens GN=RBM10 PE=1 SV=3	55	53	44.3	49.2	69.2	83.2	135.3	178.5	161.2
P98179	RNA-binding protein 3 OS=Homo sapiens GN=RBM3 PE=1 SV=1	46	9	31.5	43.4	72.5	110.4	131.9	399.0	113.3
P98194	Calcium-transporting ATPase type 2C member 1 OS=Homo sapiens GN=ATP2C1 PE=1 SV=3	41	32	41.0	77.4	103.3	119.2	106.9	78.6	33.0
P98196	Probable phospholipid-transporting ATPase IH OS=Homo sapiens GN=ATP11A PE=1 SV=3	22	22	73.0	118.2	174.4	198.4	198.5	122.2	58.8
P99999	Cytochrome c OS=Homo sapiens GN=CYCS PE=1 SV=2	73	17	432.8	247.6	109.1	40.8	29.2	19.3	19.5
Q00013	55 kDa erythrocyte membrane protein OS=Homo sapiens GN=MPP1 PE=1 SV=2	91	38	56.6	101.5	140.6	146.1	95.0	44.7	37.4
Q00059	Transcription factor A, mitochondrial OS=Homo sapiens GN=TFAM PE=1 SV=1	61	30	428.6	309.8	108.3	39.5	15.1	8.9	6.6
Q00169	Phosphatidylinositol transfer protein alpha isoform OS=Homo sapiens GN=PITPNA PE=1 SV=2	85	30	66.4	73.6	78.0	78.4	58.9	76.2	191.1
Q00325	Phosphate carrier protein, mitochondrial OS=Homo sapiens GN=SLC25A3 PE=1 SV=2	57	32	192.4	155.0	64.9	27.2	13.0	10.7	6.9
Q00341	Vigilin OS=Homo sapiens GN=HDLBP PE=1 SV=2	67	100	46.3	65.5	93.2	129.9	183.1	199.1	60.7
Q00403	Transcription initiation factor IIB OS=Homo sapiens GN=GTF2B PE=1 SV=1	77	24	65.8	74.5	91.0	95.2	116.0	166.8	203.2
Q00534	Cyclin-dependent kinase 6 OS=Homo sapiens GN=CDK6 PE=1 SV=1	56	19	53.5	55.3	65.7	56.6	48.0	48.0	96.3
Q00535	Cyclin-dependent-like kinase 5 OS=Homo sapiens GN=CDK5 PE=1 SV=3	52	14	47.5	74.5	66.4	63.8	44.5	44.9	91.0
Q00537	Cyclin-dependent kinase 17 OS=Homo sapiens GN=CDK17 PE=1 SV=2	50	23	88.0	122.0	141.6	153.4	137.3	134.3	112.6
Q00577	Transcriptional activator protein Pur-alpha OS=Homo sapiens GN=PURA PE=1 SV=2	61	22	109.6	108.5	109.2	124.0	155.0	172.3	114.7
Q00610	Clathrin heavy chain 1 OS=Homo sapiens GN=CLTC PE=1 SV=5	66	127	98.6	114.1	143.1	125.1	90.7	60.2	106.5
Q00688	Peptidyl-prolyl cis-trans isomerase FKBP3 OS=Homo sapiens GN=FKBP3 PE=1 SV=1	87	38	50.3	56.0	77.4	99.3	176.0	207.2	107.1
Q00796	Sorbitol dehydrogenase OS=Homo sapiens GN=SORD PE=1 SV=4	76	23	55.8	63.2	75.9	76.3	61.6	71.5	135.2
Q00839	Heterogeneous nuclear ribonucleoprotein U OS=Homo sapiens GN=HNRNPU PE=1 SV=6	61	73	40.7	45.3	59.6	72.4	105.0	207.6	149.3
Q01081	Splicing factor U2AF 35 kDa subunit OS=Homo sapiens GN=U2AF1 PE=1 SV=3	46	12	48.8	54.9	74.4	104.1	170.3	244.0	164.7
Q01082	Spectrin beta chain, non-erythrocytic 1 OS=Homo sapiens GN=SPTBN1 PE=1 SV=2	76	221	75.2	89.8	114.9	109.8	88.1	68.0	95.6
Q01085	Nucleolysin TIAR OS=Homo sapiens GN=TIAL1 PE=1 SV=1	53	19	50.2	52.9	66.1	83.2	132.3	165.0	104.0
Q01105	Protein SET OS=Homo sapiens GN=SET PE=1 SV=3	42	17	70.9	73.2	101.2	85.2	74.2	81.8	167.9
Q01130	Serine/arginine-rich splicing factor 2 OS=Homo sapiens GN=SRSF2 PE=1 SV=4	45	14	40.6	56.1	75.0	94.4	113.0	262.0	150.8
Q01167	Forkhead box protein K2 OS=Homo sapiens GN=FOXK2 PE=1 SV=3	38	18	149.7	114.2	127.3	120.4	132.2	129.9	115.6
Q01196	Runt-related transcription factor 1 OS=Homo sapiens GN=RUNX1 PE=1 SV=3	44	15	166.1	133.8	117.3	94.1	101.0	71.5	44.8
Q01432	AMP deaminase 3 OS=Homo sapiens GN=AMPD3 PE=1 SV=1	22	14	87.5	109.1	129.7	118.8	91.6	105.7	176.3
Q01433	AMP deaminase 2 OS=Homo sapiens GN=AMPD2 PE=1 SV=2	30	26	87.3	94.0	110.5	109.6	94.3	111.3	203.9
Q01469	Fatty acid-binding protein, epidermal OS=Homo sapiens GN=FABP5 PE=1 SV=3	88	25	75.5	76.8	95.8	92.7	70.6	78.7	182.9
Q01518	Adenylyl cyclase-associated protein 1 OS=Homo sapiens GN=CAP1 PE=1 SV=5	60	43	63.5	76.3	83.9	84.1	54.3	77.4	196.9
Q01581	Hydroxymethylglutaryl-CoA synthase, cytoplasmic OS=Homo sapiens GN=HMGCS1 PE=1 SV=2	49	22	36.7	49.3	54.2	53.8	29.5	46.5	106.2
Q01650	Large neutral amino acids transporter small subunit 1 OS=Homo sapiens GN=SLC7A5 PE=1 SV=2	17	10	66.7	126.9	182.5	200.9	162.3	72.2	23.9
Q01658	Protein Dr1 OS=Homo sapiens GN=DR1 PE=1 SV=1	39	9	106.7	96.9	124.4	112.8	92.3	105.3	196.0
Q01780	Exosome component 10 OS=Homo sapiens GN=EXOSC10 PE=1 SV=2	68	59	47.7	50.0	68.5	79.5	124.4	198.2	200.1
Q01813	ATP-dependent 6-phosphofructokinase, platelet type OS=Homo sapiens GN=PFKP PE=1 SV=2	58	58	76.2	85.0	95.3	91.6	81.9	93.1	167.7
Q01844	RNA-binding protein EWS OS=Homo sapiens GN=EWSR1 PE=1 SV=1	18	13	55.1	63.2	76.6	103.0	180.9	229.2	160.9
Q01968	Inositol polyphosphate 5-phosphatase OCRL-1 OS=Homo sapiens GN=OCRL PE=1 SV=3	20	16	109.0	131.8	149.3	153.3	133.7	119.0	113.9
Q01970	1-phosphatidylinositol 4,5-bisphosphate phosphodiesterase beta-3 OS=Homo sapiens GN=PLCB3 PE=1 SV=2	38	37	39.3	43.9	56.0	56.4	65.7	60.6	50.3
Q02040	A-kinase anchor protein 17A OS=Homo sapiens GN=AKAP17A PE=1 SV=2	34	23	40.7	50.7	73.9	87.2	115.5	186.5	114.4
Q02083	N-acylethanolamine-hydrolyzing acid amidase OS=Homo sapiens GN=NAAA PE=1 SV=3	28	9	41.2	74.3	138.9	178.8	165.8	45.3	12.3
Q02127	Dihydroorotate dehydrogenase (quinone), mitochondrial OS=Homo sapiens GN=DHODH PE=1 SV=3	71	25	410.9	283.0	121.6	51.0	24.5	13.4	13.0
Q02218	2-oxoglutarate dehydrogenase, mitochondrial OS=Homo sapiens GN=OGDH PE=1 SV=3	54	63	308.2	211.2	87.6	37.9	20.6	14.7	14.3
Q02224	Centromere-associated protein E OS=Homo sapiens GN=CENPE PE=1 SV=2	22	47	70.6	79.8	86.8	105.5	120.5	151.6	106.9
Q02241	Kinesin-like protein KIF23 OS=Homo sapiens GN=KIF23 PE=1 SV=3	46	37	70.1	97.0	72.2	39.4	39.0	39.9	30.1
Q02252	Methylmalonate-semialdehyde dehydrogenase [acylating], mitochondrial OS=Homo sapiens GN=ALDH6A1 PE=1 SV=2	62	35	399.7	284.4	115.3	46.4	26.2	18.8	19.3
Q02338	D-beta-hydroxybutyrate dehydrogenase, mitochondrial OS=Homo sapiens GN=BDH1 PE=1 SV=3	53	19	378.2	260.7	111.9	54.4	38.9	40.2	33.2
Q02543	60S ribosomal protein L18a OS=Homo sapiens GN=RPL18A PE=1 SV=2	72	21	42.1	51.0	71.5	95.0	179.5	223.0	141.6
Q02750	Dual specificity mitogen-activated protein kinase kinase 1 OS=Homo sapiens GN=MAP2K1 PE=1 SV=2	65	26	89.5	85.3	102.0	94.4	78.7	81.2	157.7
Q02790	Peptidyl-prolyl cis-trans isomerase FKBP4 OS=Homo sapiens GN=FKBP4 PE=1 SV=3	84	54	69.2	81.0	92.2	96.2	62.3	81.9	186.1
Q02809	Procollagen-lysine,2-oxoglutarate 5-dioxygenase 1 OS=Homo sapiens GN=PLOD1 PE=1 SV=2	43	25	76.2	128.8	181.9	242.2	221.1	93.1	35.3
Q02833	Ras association domain-containing protein 7 OS=Homo sapiens GN=RASSF7 PE=1 SV=1	23	7	100.6	116.4	136.2	140.9	128.2	121.1	152.6
Q02878	60S ribosomal protein L6 OS=Homo sapiens GN=RPL6 PE=1 SV=3	68	33	37.7	40.2	61.1	81.4	136.5	222.5	94.1
Q02880	DNA topoisomerase 2-beta OS=Homo sapiens GN=TOP2B PE=1 SV=3	34	57	170.9	138.4	115.2	106.1	129.4	154.1	92.2
Q02978	Mitochondrial 2-oxoglutarate/malate carrier protein OS=Homo sapiens GN=SLC25A11 PE=1 SV=3	67	22	413.9	255.9	125.0	44.4	27.5	19.4	17.4
Q03154	Aminoacylase-1 OS=Homo sapiens GN=ACY1 PE=1 SV=1	30	10	111.4	111.9	117.7	112.8	80.8	91.9	203.1
Q03252	Lamin-B2 OS=Homo sapiens GN=LMNB2 PE=1 SV=4	75	60	102.2	119.8	126.1	143.0	129.5	83.5	64.4
Q03426	Mevalonate kinase OS=Homo sapiens GN=MVK PE=1 SV=1	35	10	94.6	106.4	120.4	106.6	92.4	101.0	187.0
Q03518	Antigen peptide transporter 1 OS=Homo sapiens GN=TAP1 PE=1 SV=2	35	19	32.4	55.6	80.2	104.9	107.9	50.6	8.4
Q03519	Antigen peptide transporter 2 OS=Homo sapiens GN=TAP2 PE=1 SV=1	29	17	71.7	124.5	171.1	242.7	228.1	114.8	26.5
Q03701	CCAAT/enhancer-binding protein zeta OS=Homo sapiens GN=CEBPZ PE=1 SV=3	25	18	30.6	33.9	39.7	48.0	69.7	95.1	84.7
Q04206	Transcription factor p65 OS=Homo sapiens GN=RELA PE=1 SV=2	34	17	50.7	50.6	54.0	48.8	40.1	40.7	74.7
Q04323	UBX domain-containing protein 1 OS=Homo sapiens GN=UBXN1 PE=1 SV=2	47	11	71.7	80.5	105.3	94.2	70.0	68.1	121.7
Q04446	1,4-alpha-glucan-branching enzyme OS=Homo sapiens GN=GBE1 PE=1 SV=3	32	22	55.7	60.8	80.3	73.5	53.1	107.0	124.2
Q04637	Eukaryotic translation initiation factor 4 gamma 1 OS=Homo sapiens GN=EIF4G1 PE=1 SV=4	49	97	62.4	67.9	83.2	99.5	155.4	227.8	133.7
Q04656	Copper-transporting ATPase 1 OS=Homo sapiens GN=ATP7A PE=1 SV=3	26	30	53.5	98.9	131.7	168.1	143.0	81.1	31.4
Q04721	Neurogenic locus notch homolog protein 2 OS=Homo sapiens GN=NOTCH2 PE=1 SV=3	18	30	65.9	107.5	144.4	167.9	159.4	80.0	43.7
Q04726	Transducin-like enhancer protein 3 OS=Homo sapiens GN=TLE3 PE=1 SV=2	32	18	79.3	92.2	112.5	113.5	91.7	113.1	226.0
Q04727	Transducin-like enhancer protein 4 OS=Homo sapiens GN=TLE4 PE=1 SV=3	27	12	51.2	62.8	73.6	77.2	56.4	71.6	184.8
Q04759	Protein kinase C theta type OS=Homo sapiens GN=PRKCQ PE=1 SV=3	32	23	67.0	103.6	169.0	207.8	216.3	107.7	63.4
Q04760	Lactoylglutathione lyase OS=Homo sapiens GN=GLO1 PE=1 SV=4	47	11	57.9	60.2	78.4	63.2	49.6	57.0	125.7
Q04771	Activin receptor type-1 OS=Homo sapiens GN=ACVR1 PE=1 SV=1	13	6	82.1	151.7	201.0	218.3	173.6	81.4	43.2
Q04837	Single-stranded DNA-binding protein, mitochondrial OS=Homo sapiens GN=SSBP1 PE=1 SV=1	73	16	378.9	281.5	128.6	50.0	31.2	22.7	21.5
Q04864	Proto-oncogene c-Rel OS=Homo sapiens GN=REL PE=1 SV=1	34	19	107.4	117.3	126.1	112.5	80.0	102.0	184.8
Q04917	14-3-3 protein eta OS=Homo sapiens GN=YWHAH PE=1 SV=4	70	24	82.0	106.9	122.2	136.8	93.6	95.2	196.8
Q05048	Cleavage stimulation factor subunit 1 OS=Homo sapiens GN=CSTF1 PE=1 SV=1	57	19	81.5	81.3	98.8	125.9	161.9	217.3	153.5
Q05086	Ubiquitin-protein ligase E3A OS=Homo sapiens GN=UBE3A PE=1 SV=4	52	43	87.4	94.5	110.9	108.0	81.6	97.1	218.9
Q05193	Dynamin-1 OS=Homo sapiens GN=DNM1 PE=1 SV=2	39	35	87.1	95.4	105.1	92.8	76.2	69.4	89.9
Q05397	Focal adhesion kinase 1 OS=Homo sapiens GN=PTK2 PE=1 SV=2	29	21	63.5	63.6	77.3	77.8	94.1	113.4	129.3
Q05519	Serine/arginine-rich splicing factor 11 OS=Homo sapiens GN=SRSF11 PE=1 SV=1	32	17	40.3	42.9	65.6	99.0	180.6	288.4	163.0
Q05655	Protein kinase C delta type OS=Homo sapiens GN=PRKCD PE=1 SV=2	31	22	74.0	102.8	148.1	183.0	170.1	108.0	94.5
Q05932	Folylpolyglutamate synthase, mitochondrial OS=Homo sapiens GN=FPGS PE=1 SV=3	48	17	289.1	190.4	119.4	77.1	56.5	57.8	86.5
Q06124	Tyrosine-protein phosphatase non-receptor type 11 OS=Homo sapiens GN=PTPN11 PE=1 SV=2	67	44	80.8	90.4	114.1	106.7	75.2	119.9	174.9
Q06136	3-ketodihydrosphingosine reductase OS=Homo sapiens GN=KDSR PE=1 SV=1	17	5	84.1	122.3	173.6	235.8	251.6	112.5	20.1
Q06203	Amidophosphoribosyltransferase OS=Homo sapiens GN=PPAT PE=1 SV=1	62	32	88.0	93.5	118.4	114.7	83.0	109.0	205.5
Q06210	Glutamine--fructose-6-phosphate aminotransferase [isomerizing] 1 OS=Homo sapiens GN=GFPT1 PE=1 SV=3	51	34	60.1	58.4	68.7	61.4	48.5	51.6	123.2
Q06265	Exosome complex component RRP45 OS=Homo sapiens GN=EXOSC9 PE=1 SV=3	28	13	48.1	52.2	61.3	66.5	99.6	149.3	202.4
Q06323	Proteasome activator complex subunit 1 OS=Homo sapiens GN=PSME1 PE=1 SV=1	74	22	67.5	73.7	82.4	82.2	58.3	70.4	169.5
Q06481	Amyloid-like protein 2 OS=Homo sapiens GN=APLP2 PE=1 SV=2	24	16	59.4	104.3	165.2	189.9	209.9	141.0	66.3
Q06787	Fragile X mental retardation protein 1 OS=Homo sapiens GN=FMR1 PE=1 SV=1	54	34	58.9	70.9	95.8	128.9	244.7	253.5	77.7
Q06830	Peroxiredoxin-1 OS=Homo sapiens GN=PRDX1 PE=1 SV=1	80	27	65.5	67.2	83.9	79.0	61.7	106.9	143.1
Q07020	60S ribosomal protein L18 OS=Homo sapiens GN=RPL18 PE=1 SV=2	53	20	54.7	59.2	81.9	102.1	178.3	257.8	118.5
Q07021	Complement component 1 Q subcomponent-binding protein, mitochondrial OS=Homo sapiens GN=C1QBP PE=1 SV=1	43	10	428.0	282.5	116.6	43.8	21.1	13.9	14.8
Q07065	Cytoskeleton-associated protein 4 OS=Homo sapiens GN=CKAP4 PE=1 SV=2	67	44	65.9	106.3	155.9	205.3	194.5	77.4	15.6
Q07666	KH domain-containing, RNA-binding, signal transduction-associated protein 1 OS=Homo sapiens GN=KHDRBS1 PE=1 SV=1	46	23	46.3	45.5	72.3	96.9	191.6	237.6	115.8
Q07864	DNA polymerase epsilon catalytic subunit A OS=Homo sapiens GN=POLE PE=1 SV=5	6	11	88.9	80.9	96.2	100.9	93.8	102.9	206.4
Q07866	Kinesin light chain 1 OS=Homo sapiens GN=KLC1 PE=1 SV=2	54	42	78.2	86.3	109.2	105.8	91.0	89.6	148.9
Q07954	Prolow-density lipoprotein receptor-related protein 1 OS=Homo sapiens GN=LRP1 PE=1 SV=2	14	51	66.2	105.7	157.6	197.3	212.8	149.1	65.2
Q07955	Serine/arginine-rich splicing factor 1 OS=Homo sapiens GN=SRSF1 PE=1 SV=2	70	30	56.8	63.3	86.0	102.8	150.2	197.4	136.7
Q07960	Rho GTPase-activating protein 1 OS=Homo sapiens GN=ARHGAP1 PE=1 SV=1	48	19	73.2	80.1	84.2	77.7	57.9	62.4	124.2
Q08117	Amino-terminal enhancer of split OS=Homo sapiens GN=AES PE=1 SV=4	39	6	121.2	108.6	141.9	119.2	119.3	102.8	162.5
Q08170	Serine/arginine-rich splicing factor 4 OS=Homo sapiens GN=SRSF4 PE=1 SV=2	41	36	31.3	34.2	46.9	57.2	97.6	215.1	112.1
Q08211	ATP-dependent RNA helicase A OS=Homo sapiens GN=DHX9 PE=1 SV=4	65	98	41.0	46.6	66.3	86.4	151.2	226.3	143.4
Q08257	Quinone oxidoreductase OS=Homo sapiens GN=CRYZ PE=1 SV=1	69	26	200.9	161.7	77.7	48.1	31.2	36.7	51.9
Q08357	Sodium-dependent phosphate transporter 2 OS=Homo sapiens GN=SLC20A2 PE=1 SV=1	16	7	78.7	135.0	192.7	214.8	174.4	81.1	48.2
Q08378	Golgin subfamily A member 3 OS=Homo sapiens GN=GOLGA3 PE=1 SV=2	47	65	63.1	73.2	80.3	77.0	60.5	76.1	192.3
Q08379	Golgin subfamily A member 2 OS=Homo sapiens GN=GOLGA2 PE=1 SV=3	55	50	69.9	120.1	145.3	123.1	91.9	75.7	41.6
Q08380	Galectin-3-binding protein OS=Homo sapiens GN=LGALS3BP PE=1 SV=1	34	17	53.6	95.7	160.8	197.7	177.2	81.0	33.3
Q08431	Lactadherin OS=Homo sapiens GN=MFGE8 PE=1 SV=2	68	21	77.4	138.3	185.6	214.7	172.4	103.4	51.5
Q08722	Leukocyte surface antigen CD47 OS=Homo sapiens GN=CD47 PE=1 SV=1	18	13	43.3	89.7	126.3	149.8	124.4	60.3	30.9
Q08752	Peptidyl-prolyl cis-trans isomerase D OS=Homo sapiens GN=PPID PE=1 SV=3	72	28	86.8	99.7	121.4	116.9	94.7	113.5	182.8
Q08881	Tyrosine-protein kinase ITK/TSK OS=Homo sapiens GN=ITK PE=1 SV=1	59	40	45.5	94.4	131.6	141.1	90.8	46.5	26.4
Q08945	FACT complex subunit SSRP1 OS=Homo sapiens GN=SSRP1 PE=1 SV=1	45	38	133.3	101.9	105.2	99.3	90.0	89.6	141.4
Q08AF3	Schlafen family member 5 OS=Homo sapiens GN=SLFN5 PE=1 SV=1	37	33	95.1	99.9	96.3	100.3	101.7	99.3	93.6
Q08AM6	Protein VAC14 homolog OS=Homo sapiens GN=VAC14 PE=1 SV=1	37	27	81.4	99.5	132.5	162.8	154.7	115.2	141.5
Q08J23	tRNA (cytosine(34)-C(5))-methyltransferase OS=Homo sapiens GN=NSUN2 PE=1 SV=2	79	68	55.0	54.0	58.7	54.9	60.2	76.1	127.0
Q09161	Nuclear cap-binding protein subunit 1 OS=Homo sapiens GN=NCBP1 PE=1 SV=1	43	36	49.7	54.9	73.3	90.2	141.8	178.8	187.1
Q09328	Alpha-1,6-mannosylglycoprotein 6-beta-N-acetylglucosaminyltransferase A OS=Homo sapiens GN=MGAT5 PE=2 SV=1	25	17	23.9	44.0	65.7	71.1	67.6	45.7	17.7
Q09472	Histone acetyltransferase p300 OS=Homo sapiens GN=EP300 PE=1 SV=2	19	32	30.4	33.5	39.3	43.7	56.2	70.9	80.4
Q09666	Neuroblast differentiation-associated protein AHNAK OS=Homo sapiens GN=AHNAK PE=1 SV=2	31	74	126.5	138.7	143.6	133.1	125.3	71.9	48.8
Q0VDF9	Heat shock 70 kDa protein 14 OS=Homo sapiens GN=HSPA14 PE=1 SV=1	60	26	48.6	55.7	59.3	69.5	78.6	113.7	91.8
Q10469	Alpha-1,6-mannosyl-glycoprotein 2-beta-N-acetylglucosaminyltransferase OS=Homo sapiens GN=MGAT2 PE=1 SV=1	36	16	56.6	103.9	144.7	150.5	122.7	96.1	46.7
Q10471	Polypeptide N-acetylgalactosaminyltransferase 2 OS=Homo sapiens GN=GALNT2 PE=1 SV=1	65	47	57.0	94.9	141.9	131.2	114.8	85.1	40.7
Q10472	Polypeptide N-acetylgalactosaminyltransferase 1 OS=Homo sapiens GN=GALNT1 PE=1 SV=1	40	23	71.3	115.9	158.5	149.0	132.8	108.7	49.7
Q10570	Cleavage and polyadenylation specificity factor subunit 1 OS=Homo sapiens GN=CPSF1 PE=1 SV=2	39	58	50.2	56.6	73.9	92.2	134.8	187.1	145.1
Q10589	Bone marrow stromal antigen 2 OS=Homo sapiens GN=BST2 PE=1 SV=1	25	7	96.4	115.1	168.5	186.5	205.8	161.9	65.8
Q10713	Mitochondrial-processing peptidase subunit alpha OS=Homo sapiens GN=PMPCA PE=1 SV=2	48	27	409.7	294.5	114.4	45.5	20.6	15.9	20.3
Q12765	Secernin-1 OS=Homo sapiens GN=SCRN1 PE=1 SV=2	36	16	99.8	108.8	123.7	113.2	81.8	92.1	198.6
Q12768	WASH complex subunit strumpellin OS=Homo sapiens GN=KIAA0196 PE=1 SV=1	33	33	85.1	112.2	146.9	129.5	94.8	71.1	102.5
Q12769	Nuclear pore complex protein Nup160 OS=Homo sapiens GN=NUP160 PE=1 SV=3	25	29	98.0	104.0	112.0	115.1	113.7	68.8	76.2
Q12770	Sterol regulatory element-binding protein cleavage-activating protein OS=Homo sapiens GN=SCAP PE=1 SV=4	18	15	53.6	75.5	107.4	126.6	128.0	70.7	45.2
Q12772	Sterol regulatory element-binding protein 2 OS=Homo sapiens GN=SREBF2 PE=1 SV=2	11	10	93.0	130.3	164.2	187.9	206.4	149.9	68.3
Q12788	Transducin beta-like protein 3 OS=Homo sapiens GN=TBL3 PE=1 SV=2	63	39	77.8	75.8	82.2	95.8	159.9	202.6	157.7
Q12789	General transcription factor 3C polypeptide 1 OS=Homo sapiens GN=GTF3C1 PE=1 SV=4	25	44	89.9	81.0	73.4	67.4	73.4	64.8	53.8
Q12797	Aspartyl/asparaginyl beta-hydroxylase OS=Homo sapiens GN=ASPH PE=1 SV=3	32	26	87.2	120.5	170.8	206.5	238.5	104.5	37.6
Q12800	Alpha-globin transcription factor CP2 OS=Homo sapiens GN=TFCP2 PE=1 SV=2	23	9	152.3	168.9	133.6	131.6	86.1	86.0	133.5
Q12802	A-kinase anchor protein 13 OS=Homo sapiens GN=AKAP13 PE=1 SV=2	13	21	67.4	79.0	91.1	107.5	131.6	212.4	180.7
Q12805	EGF-containing fibulin-like extracellular matrix protein 1 OS=Homo sapiens GN=EFEMP1 PE=1 SV=2	26	9	89.6	132.2	170.7	203.2	225.7	104.4	39.2
Q12815	Tastin OS=Homo sapiens GN=TROAP PE=1 SV=3	32	15	99.8	105.3	116.9	116.7	139.7	143.7	161.1
Q12824	SWI/SNF-related matrix-associated actin-dependent regulator of chromatin subfamily B member 1 OS=Homo sapiens GN=SMARCB1 PE=1 SV=2	47	12	104.3	91.8	80.9	68.8	69.7	73.8	67.9
Q12834	Cell division cycle protein 20 homolog OS=Homo sapiens GN=CDC20 PE=1 SV=2	44	17	51.2	56.7	66.2	67.8	77.4	149.9	75.6
Q12846	Syntaxin-4 OS=Homo sapiens GN=STX4 PE=1 SV=2	60	18	61.6	114.2	162.0	186.0	147.0	65.3	28.3
Q12849	G-rich sequence factor 1 OS=Homo sapiens GN=GRSF1 PE=1 SV=3	72	27	409.3	262.1	109.7	45.5	30.6	26.4	24.5
Q12851	Mitogen-activated protein kinase kinase kinase kinase 2 OS=Homo sapiens GN=MAP4K2 PE=1 SV=2	21	15	128.6	145.6	144.2	136.0	115.1	105.2	116.2
Q12872	Splicing factor, suppressor of white-apricot homolog OS=Homo sapiens GN=SFSWAP PE=1 SV=3	33	28	41.4	47.4	59.7	77.3	124.0	163.6	119.8
Q12873	Chromodomain-helicase-DNA-binding protein 3 OS=Homo sapiens GN=CHD3 PE=1 SV=3	16	27	153.9	139.2	122.6	119.1	128.8	125.6	132.7
Q12874	Splicing factor 3A subunit 3 OS=Homo sapiens GN=SF3A3 PE=1 SV=1	51	29	52.7	53.8	77.6	84.6	113.8	162.0	207.3
Q12882	Dihydropyrimidine dehydrogenase [NADP(+)] OS=Homo sapiens GN=DPYD PE=1 SV=2	41	37	78.8	101.4	111.7	108.5	67.2	103.5	218.9
Q12893	Transmembrane protein 115 OS=Homo sapiens GN=TMEM115 PE=1 SV=1	22	4	25.7	46.8	62.7	57.2	46.0	31.8	13.7
Q12899	Tripartite motif-containing protein 26 OS=Homo sapiens GN=TRIM26 PE=1 SV=1	39	17	121.7	122.2	118.1	105.2	126.0	125.6	153.6
Q12904	Aminoacyl tRNA synthase complex-interacting multifunctional protein 1 OS=Homo sapiens GN=AIMP1 PE=1 SV=2	84	29	69.5	88.5	110.0	118.0	113.3	142.4	160.8
Q12905	Interleukin enhancer-binding factor 2 OS=Homo sapiens GN=ILF2 PE=1 SV=2	77	29	26.3	29.1	43.5	62.6	120.5	159.7	118.8
Q12906	Interleukin enhancer-binding factor 3 OS=Homo sapiens GN=ILF3 PE=1 SV=3	72	66	31.7	33.8	50.8	71.4	136.1	189.1	120.5
Q12907	Vesicular integral-membrane protein VIP36 OS=Homo sapiens GN=LMAN2 PE=1 SV=1	63	24	65.2	93.2	144.5	145.9	165.3	85.7	25.5
Q12912	Lymphoid-restricted membrane protein OS=Homo sapiens GN=LRMP PE=1 SV=3	34	16	60.4	100.1	141.4	180.8	184.6	81.2	20.0
Q12931	Heat shock protein 75 kDa, mitochondrial OS=Homo sapiens GN=TRAP1 PE=1 SV=3	63	45	424.9	280.6	112.1	43.1	22.4	15.0	15.0
Q12933	TNF receptor-associated factor 2 OS=Homo sapiens GN=TRAF2 PE=1 SV=2	21	10	79.5	123.5	140.8	122.8	87.7	143.0	180.8
Q12959	Disks large homolog 1 OS=Homo sapiens GN=DLG1 PE=1 SV=2	49	36	73.7	130.4	194.7	186.3	147.9	52.1	25.4
Q12962	Transcription initiation factor TFIID subunit 10 OS=Homo sapiens GN=TAF10 PE=1 SV=1	31	5	115.1	104.2	152.5	143.6	135.8	171.1	177.7
Q12972	Nuclear inhibitor of protein phosphatase 1 OS=Homo sapiens GN=PPP1R8 PE=1 SV=2	52	17	87.8	85.0	106.1	109.4	117.5	140.2	180.3
Q12974	Protein tyrosine phosphatase type IVA 2 OS=Homo sapiens GN=PTP4A2 PE=1 SV=1	47	9	86.4	139.6	195.0	219.1	190.5	85.4	42.9
Q12979	Active breakpoint cluster region-related protein OS=Homo sapiens GN=ABR PE=2 SV=2	32	28	92.6	116.8	136.9	134.5	105.4	103.4	147.4
Q12981	Vesicle transport protein SEC20 OS=Homo sapiens GN=BNIP1 PE=1 SV=3	67	18	52.9	87.1	119.5	167.6	169.7	83.2	20.1
Q12986	Transcriptional repressor NF-X1 OS=Homo sapiens GN=NFX1 PE=1 SV=2	48	41	74.0	79.4	99.6	112.7	177.2	227.9	128.8
Q12996	Cleavage stimulation factor subunit 3 OS=Homo sapiens GN=CSTF3 PE=1 SV=1	44	29	49.0	50.7	74.9	91.3	171.5	190.3	113.0
Q13011	Delta(3,5)-Delta(2,4)-dienoyl-CoA isomerase, mitochondrial OS=Homo sapiens GN=ECH1 PE=1 SV=2	74	22	227.0	205.4	104.9	82.5	58.8	33.2	20.1
Q13015	Protein AF1q OS=Homo sapiens GN=MLLT11 PE=1 SV=1	91	4	273.1	162.2	137.9	80.5	64.8	61.3	69.2
Q13033	Striatin-3 OS=Homo sapiens GN=STRN3 PE=1 SV=3	43	29	65.3	97.7	139.6	176.5	179.8	92.5	63.2
Q13043	Serine/threonine-protein kinase 4 OS=Homo sapiens GN=STK4 PE=1 SV=2	54	25	111.6	122.2	127.5	120.5	89.8	85.9	163.4
Q13045	Protein flightless-1 homolog OS=Homo sapiens GN=FLII PE=1 SV=2	47	50	90.1	88.5	101.5	92.6	91.1	103.1	179.4
Q13049	E3 ubiquitin-protein ligase TRIM32 OS=Homo sapiens GN=TRIM32 PE=1 SV=2	38	22	85.1	120.7	129.3	140.4	113.3	117.8	150.1
Q13057	Bifunctional coenzyme A synthase OS=Homo sapiens GN=COASY PE=1 SV=4	46	17	272.9	196.5	115.1	76.4	52.9	48.3	106.2
Q13064	Probable E3 ubiquitin-protein ligase makorin-3 OS=Homo sapiens GN=MKRN3 PE=1 SV=1	31	12	53.7	68.4	82.7	104.0	169.5	239.8	136.5
Q13084	39S ribosomal protein L28, mitochondrial OS=Homo sapiens GN=MRPL28 PE=1 SV=4	64	15	415.4	278.5	116.0	44.5	22.3	13.9	16.8
Q13085	Acetyl-CoA carboxylase 1 OS=Homo sapiens GN=ACACA PE=1 SV=2	20	33	66.0	68.2	77.1	70.8	66.7	57.8	110.0
Q13094	Lymphocyte cytosolic protein 2 OS=Homo sapiens GN=LCP2 PE=1 SV=1	51	27	71.9	74.9	91.5	82.3	74.8	77.9	117.7
Q13098	COP9 signalosome complex subunit 1 OS=Homo sapiens GN=GPS1 PE=1 SV=4	45	27	85.3	90.7	107.9	103.4	84.2	101.2	236.6
Q13107	Ubiquitin carboxyl-terminal hydrolase 4 OS=Homo sapiens GN=USP4 PE=1 SV=3	24	20	84.8	90.4	110.6	106.4	87.2	80.8	166.8
Q13111	Chromatin assembly factor 1 subunit A OS=Homo sapiens GN=CHAF1A PE=1 SV=2	32	19	223.5	155.9	123.8	104.1	121.1	98.5	75.2
Q13112	Chromatin assembly factor 1 subunit B OS=Homo sapiens GN=CHAF1B PE=1 SV=1	37	17	114.4	112.1	106.0	106.6	107.0	167.3	159.6
Q13123	Protein Red OS=Homo sapiens GN=IK PE=1 SV=3	60	37	45.1	52.3	65.7	81.0	113.8	176.3	151.5
Q13131	5'-AMP-activated protein kinase catalytic subunit alpha-1 OS=Homo sapiens GN=PRKAA1 PE=1 SV=4	40	22	42.3	69.6	87.5	87.7	51.7	47.8	82.3
Q13136	Liprin-alpha-1 OS=Homo sapiens GN=PPFIA1 PE=1 SV=1	48	60	67.6	98.4	130.4	141.0	125.4	83.0	70.5
Q13137	Calcium-binding and coiled-coil domain-containing protein 2 OS=Homo sapiens GN=CALCOCO2 PE=1 SV=1	56	22	68.4	88.4	112.1	112.6	104.1	76.1	94.2
Q13144	Translation initiation factor eIF-2B subunit epsilon OS=Homo sapiens GN=EIF2B5 PE=1 SV=3	29	16	136.5	131.2	127.8	122.3	135.0	133.9	154.9
Q13148	TAR DNA-binding protein 43 OS=Homo sapiens GN=TARDBP PE=1 SV=1	63	20	65.4	73.2	112.8	123.7	178.9	217.8	118.2
Q13151	Heterogeneous nuclear ribonucleoprotein A0 OS=Homo sapiens GN=HNRNPA0 PE=1 SV=1	63	25	34.3	33.7	54.9	70.3	135.4	264.9	80.4
Q13153	Serine/threonine-protein kinase PAK 1 OS=Homo sapiens GN=PAK1 PE=1 SV=2	46	24	102.1	110.7	128.0	115.9	100.8	103.4	182.7
Q13155	Aminoacyl tRNA synthase complex-interacting multifunctional protein 2 OS=Homo sapiens GN=AIMP2 PE=1 SV=2	62	18	36.7	60.0	73.7	86.0	51.4	115.9	118.0
Q13162	Peroxiredoxin-4 OS=Homo sapiens GN=PRDX4 PE=1 SV=1	69	19	71.2	112.4	163.8	226.7	216.2	83.2	19.1
Q13177	Serine/threonine-protein kinase PAK 2 OS=Homo sapiens GN=PAK2 PE=1 SV=3	67	38	83.9	92.8	121.8	108.8	89.8	73.4	124.5
Q13185	Chromobox protein homolog 3 OS=Homo sapiens GN=CBX3 PE=1 SV=4	61	13	48.4	46.5	61.8	53.4	42.9	48.1	99.3
Q13188	Serine/threonine-protein kinase 3 OS=Homo sapiens GN=STK3 PE=1 SV=2	54	24	91.4	103.3	123.3	126.6	112.3	87.4	135.9
Q13190	Syntaxin-5 OS=Homo sapiens GN=STX5 PE=1 SV=2	42	13	76.4	121.8	168.5	196.1	199.2	132.1	69.5
Q13200	26S proteasome non-ATPase regulatory subunit 2 OS=Homo sapiens GN=PSMD2 PE=1 SV=3	62	56	49.7	52.5	58.3	56.5	45.0	52.1	134.1
Q13206	Probable ATP-dependent RNA helicase DDX10 OS=Homo sapiens GN=DDX10 PE=1 SV=2	31	25	57.8	66.4	81.3	91.9	130.4	181.8	182.6
Q13217	DnaJ homolog subfamily C member 3 OS=Homo sapiens GN=DNAJC3 PE=1 SV=1	71	37	37.8	67.4	95.2	131.7	115.5	53.0	12.9
Q13242	Serine/arginine-rich splicing factor 9 OS=Homo sapiens GN=SRSF9 PE=1 SV=1	69	26	64.9	70.8	75.1	96.9	176.1	244.9	145.3
Q13243	Serine/arginine-rich splicing factor 5 OS=Homo sapiens GN=SRSF5 PE=1 SV=1	48	15	36.4	39.5	53.5	64.3	109.4	157.3	102.6
Q13247	Serine/arginine-rich splicing factor 6 OS=Homo sapiens GN=SRSF6 PE=1 SV=2	48	25	53.7	60.6	75.7	91.6	159.9	223.1	164.0
Q13257	Mitotic spindle assembly checkpoint protein MAD2A OS=Homo sapiens GN=MAD2L1 PE=1 SV=1	27	8	68.5	67.9	79.2	81.1	63.2	66.8	146.6
Q13263	Transcription intermediary factor 1-beta OS=Homo sapiens GN=TRIM28 PE=1 SV=5	66	51	57.6	67.1	90.3	82.2	62.6	109.7	133.5
Q13277	Syntaxin-3 OS=Homo sapiens GN=STX3 PE=1 SV=3	38	12	87.8	139.8	189.4	242.2	177.6	87.0	41.5
Q13283	Ras GTPase-activating protein-binding protein 1 OS=Homo sapiens GN=G3BP1 PE=1 SV=1	61	30	46.3	51.2	78.0	108.4	223.4	263.0	79.2
Q13287	N-myc-interactor OS=Homo sapiens GN=NMI PE=1 SV=2	56	14	91.7	109.5	149.1	163.5	150.8	101.0	122.5
Q13303	Voltage-gated potassium channel subunit beta-2 OS=Homo sapiens GN=KCNAB2 PE=1 SV=2	77	33	70.2	78.2	84.5	80.4	84.8	84.6	84.3
Q13308	Inactive tyrosine-protein kinase 7 OS=Homo sapiens GN=PTK7 PE=1 SV=2	51	51	51.4	88.6	121.1	132.0	102.3	43.6	24.1
Q13309	S-phase kinase-associated protein 2 OS=Homo sapiens GN=SKP2 PE=1 SV=2	24	9	108.6	99.6	121.1	85.6	97.9	100.0	201.1
Q13310	Polyadenylate-binding protein 4 OS=Homo sapiens GN=PABPC4 PE=1 SV=1	71	61	63.3	67.3	86.7	103.4	163.7	207.9	119.0
Q13330	Metastasis-associated protein MTA1 OS=Homo sapiens GN=MTA1 PE=1 SV=2	39	28	114.7	113.3	106.7	104.0	101.5	99.3	160.3
Q13332	Receptor-type tyrosine-protein phosphatase S OS=Homo sapiens GN=PTPRS PE=1 SV=3	36	47	84.0	135.6	200.8	210.8	202.9	95.4	41.4
Q13347	Eukaryotic translation initiation factor 3 subunit I OS=Homo sapiens GN=EIF3I PE=1 SV=1	94	27	77.1	86.1	102.8	104.3	94.9	120.5	180.3
Q13356	Peptidyl-prolyl cis-trans isomerase-like 2 OS=Homo sapiens GN=PPIL2 PE=1 SV=1	44	19	63.1	77.2	89.9	102.8	153.8	219.1	152.2
Q13363	C-terminal-binding protein 1 OS=Homo sapiens GN=CTBP1 PE=1 SV=2	49	18	64.1	79.8	87.8	93.2	65.8	78.0	169.1
Q13370	cGMP-inhibited 3',5'-cyclic phosphodiesterase B OS=Homo sapiens GN=PDE3B PE=1 SV=2	35	30	68.6	110.9	157.9	200.7	241.4	118.3	52.6
Q13371	Phosducin-like protein OS=Homo sapiens GN=PDCL PE=1 SV=3	35	8	101.1	127.3	126.9	123.4	97.5	132.4	179.2
Q13395	Probable methyltransferase TARBP1 OS=Homo sapiens GN=TARBP1 PE=1 SV=1	13	14	102.4	117.2	148.3	131.8	112.6	119.2	157.5
Q13404	Ubiquitin-conjugating enzyme E2 variant 1 OS=Homo sapiens GN=UBE2V1 PE=1 SV=2	78	13	38.5	71.1	93.2	104.4	41.1	123.9	147.6
Q13405	39S ribosomal protein L49, mitochondrial OS=Homo sapiens GN=MRPL49 PE=1 SV=1	52	11	388.7	295.0	112.1	54.7	34.9	20.5	14.9
Q13409	Cytoplasmic dynein 1 intermediate chain 2 OS=Homo sapiens GN=DYNC1I2 PE=1 SV=3	44	22	82.1	108.4	112.4	119.0	75.2	80.4	113.8
Q13418	Integrin-linked protein kinase OS=Homo sapiens GN=ILK PE=1 SV=2	48	23	55.6	94.6	114.1	119.1	76.6	62.7	48.7
Q13422	DNA-binding protein Ikaros OS=Homo sapiens GN=IKZF1 PE=1 SV=1	24	10	177.5	164.8	156.2	135.1	134.1	108.2	51.6
Q13423	NAD(P) transhydrogenase, mitochondrial OS=Homo sapiens GN=NNT PE=1 SV=3	47	63	290.9	245.5	100.0	42.3	20.9	17.0	12.0
Q13425	Beta-2-syntrophin OS=Homo sapiens GN=SNTB2 PE=1 SV=1	54	27	98.7	149.6	205.2	214.6	182.5	72.6	39.6
Q13426	DNA repair protein XRCC4 OS=Homo sapiens GN=XRCC4 PE=1 SV=2	49	18	107.4	102.5	105.1	110.7	118.9	108.2	85.1
Q13427	Peptidyl-prolyl cis-trans isomerase G OS=Homo sapiens GN=PPIG PE=1 SV=2	21	17	36.0	45.8	62.4	89.4	129.2	409.3	115.6
Q13428	Treacle protein OS=Homo sapiens GN=TCOF1 PE=1 SV=3	40	55	136.6	129.3	116.5	117.2	133.6	135.9	94.2
Q13433	Zinc transporter ZIP6 OS=Homo sapiens GN=SLC39A6 PE=1 SV=3	13	8	71.5	125.9	182.7	203.9	199.4	99.9	53.2
Q13435	Splicing factor 3B subunit 2 OS=Homo sapiens GN=SF3B2 PE=1 SV=2	61	64	51.7	54.7	81.0	88.9	130.9	185.2	197.3
Q13438	Protein OS-9 OS=Homo sapiens GN=OS9 PE=1 SV=1	49	23	74.6	121.1	176.4	233.7	253.9	97.3	15.4
Q13439	Golgin subfamily A member 4 OS=Homo sapiens GN=GOLGA4 PE=1 SV=1	28	53	85.0	103.3	108.2	115.3	96.0	109.6	154.8
Q13442	28 kDa heat- and acid-stable phosphoprotein OS=Homo sapiens GN=PDAP1 PE=1 SV=1	66	24	64.7	65.2	86.8	89.5	120.5	188.4	191.3
Q13443	Disintegrin and metalloproteinase domain-containing protein 9 OS=Homo sapiens GN=ADAM9 PE=1 SV=1	32	19	53.8	99.9	146.3	169.1	164.6	105.2	54.6
Q13445	Transmembrane emp24 domain-containing protein 1 OS=Homo sapiens GN=TMED1 PE=1 SV=1	22	6	46.2	84.1	103.8	134.6	125.1	63.9	29.5
Q13449	Limbic system-associated membrane protein OS=Homo sapiens GN=LSAMP PE=1 SV=2	43	13	70.1	135.2	198.9	242.7	193.5	94.3	42.2
Q13451	Peptidyl-prolyl cis-trans isomerase FKBP5 OS=Homo sapiens GN=FKBP5 PE=1 SV=2	70	33	71.1	77.4	98.1	92.6	73.1	78.7	176.4
Q13454	Tumor suppressor candidate 3 OS=Homo sapiens GN=TUSC3 PE=1 SV=1	19	7	80.6	122.2	176.0	233.5	264.5	90.8	10.1
Q13459	Unconventional myosin-IXb OS=Homo sapiens GN=MYO9B PE=1 SV=3	22	37	78.7	79.0	91.9	86.5	99.7	165.4	195.4
Q13464	Rho-associated protein kinase 1 OS=Homo sapiens GN=ROCK1 PE=1 SV=1	45	62	98.6	105.4	119.5	117.1	102.1	105.1	178.3
Q13472	DNA topoisomerase 3-alpha OS=Homo sapiens GN=TOP3A PE=1 SV=1	19	20	222.2	175.2	116.7	97.2	116.0	112.7	64.2
Q13485	Mothers against decapentaplegic homolog 4 OS=Homo sapiens GN=SMAD4 PE=1 SV=1	18	13	149.8	147.3	137.5	115.0	97.6	100.2	129.5
Q13492	Phosphatidylinositol-binding clathrin assembly protein OS=Homo sapiens GN=PICALM PE=1 SV=2	45	27	79.8	127.5	158.9	159.2	95.8	56.9	51.8
Q13496	Myotubularin OS=Homo sapiens GN=MTM1 PE=1 SV=2	37	17	96.0	120.7	134.4	136.0	127.7	96.3	75.3
Q13501	Sequestosome-1 OS=Homo sapiens GN=SQSTM1 PE=1 SV=1	36	10	70.7	81.8	92.2	91.3	75.5	78.7	118.1
Q13505	Metaxin-1 OS=Homo sapiens GN=MTX1 PE=1 SV=2	38	19	403.4	277.1	131.6	53.1	27.5	17.6	14.3
Q13510	Acid ceramidase OS=Homo sapiens GN=ASAH1 PE=1 SV=5	47	21	52.3	97.4	153.6	204.0	166.0	56.3	30.2
Q13523	Serine/threonine-protein kinase PRP4 homolog OS=Homo sapiens GN=PRPF4B PE=1 SV=3	32	42	50.5	53.5	71.1	87.2	161.6	252.1	168.2
Q13526	Peptidyl-prolyl cis-trans isomerase NIMA-interacting 1 OS=Homo sapiens GN=PIN1 PE=1 SV=1	71	10	87.8	98.3	124.3	120.9	112.5	118.4	174.6
Q13530	Serine incorporator 3 OS=Homo sapiens GN=SERINC3 PE=1 SV=2	5	2	59.6	110.9	128.8	186.9	200.0	149.7	113.1
Q13541	Eukaryotic translation initiation factor 4E-binding protein 1 OS=Homo sapiens GN=EIF4EBP1 PE=1 SV=3	68	6	101.4	99.2	120.2	114.7	89.5	102.5	202.4
Q13542	Eukaryotic translation initiation factor 4E-binding protein 2 OS=Homo sapiens GN=EIF4EBP2 PE=1 SV=1	38	3	44.9	51.7	62.9	53.2	55.7	58.9	103.0
Q13547	Histone deacetylase 1 OS=Homo sapiens GN=HDAC1 PE=1 SV=1	54	25	52.7	53.7	56.7	51.3	49.5	51.4	81.2
Q13555	Calcium/calmodulin-dependent protein kinase type II subunit gamma OS=Homo sapiens GN=CAMK2G PE=1 SV=3	43	20	87.0	87.5	85.3	99.5	110.0	135.5	83.6
Q13557	Calcium/calmodulin-dependent protein kinase type II subunit delta OS=Homo sapiens GN=CAMK2D PE=1 SV=3	42	19	126.1	114.0	114.1	112.4	141.2	177.8	108.6
Q13561	Dynactin subunit 2 OS=Homo sapiens GN=DCTN2 PE=1 SV=4	71	36	96.8	101.4	120.0	106.7	100.7	83.8	140.2
Q13564	NEDD8-activating enzyme E1 regulatory subunit OS=Homo sapiens GN=NAE1 PE=1 SV=1	55	26	94.6	98.9	108.7	102.3	80.8	85.6	218.5
Q13573	SNW domain-containing protein 1 OS=Homo sapiens GN=SNW1 PE=1 SV=1	62	39	53.8	56.6	75.1	84.0	122.4	191.6	174.1
Q13574	Diacylglycerol kinase zeta OS=Homo sapiens GN=DGKZ PE=1 SV=3	23	18	92.1	101.0	115.0	107.5	122.5	137.1	169.3
Q13576	Ras GTPase-activating-like protein IQGAP2 OS=Homo sapiens GN=IQGAP2 PE=1 SV=4	65	124	85.9	118.6	150.7	153.2	121.0	64.9	90.7
Q13586	Stromal interaction molecule 1 OS=Homo sapiens GN=STIM1 PE=1 SV=3	55	42	78.2	118.5	164.0	204.4	209.3	93.3	12.9
Q13588	GRB2-related adapter protein OS=Homo sapiens GN=GRAP PE=1 SV=1	37	7	105.4	121.2	125.8	140.1	106.3	104.1	169.8
Q13595	Transformer-2 protein homolog alpha OS=Homo sapiens GN=TRA2A PE=1 SV=1	54	20	52.8	59.9	75.6	103.5	170.8	250.1	158.5
Q13596	Sorting nexin-1 OS=Homo sapiens GN=SNX1 PE=1 SV=3	48	24	93.5	108.1	127.5	118.1	93.5	96.0	194.2
Q13601	KRR1 small subunit processome component homolog OS=Homo sapiens GN=KRR1 PE=1 SV=4	49	22	44.0	46.7	61.0	77.1	149.0	200.2	134.1
Q13608	Peroxisome assembly factor 2 OS=Homo sapiens GN=PEX6 PE=1 SV=2	39	25	111.1	150.1	184.6	203.8	207.1	79.1	39.1
Q13610	Periodic tryptophan protein 1 homolog OS=Homo sapiens GN=PWP1 PE=1 SV=1	40	17	93.2	100.6	112.0	100.4	138.4	159.0	169.1
Q13613	Myotubularin-related protein 1 OS=Homo sapiens GN=MTMR1 PE=1 SV=4	31	16	84.3	111.5	134.6	138.9	111.6	125.7	140.6
Q13615	Myotubularin-related protein 3 OS=Homo sapiens GN=MTMR3 PE=1 SV=3	8	6	109.1	114.8	132.0	104.3	93.6	82.6	185.5
Q13616	Cullin-1 OS=Homo sapiens GN=CUL1 PE=1 SV=2	46	35	93.2	93.6	105.3	113.1	123.1	138.3	172.1
Q13617	Cullin-2 OS=Homo sapiens GN=CUL2 PE=1 SV=2	44	33	98.0	90.6	104.5	100.7	100.0	127.2	208.9
Q13618	Cullin-3 OS=Homo sapiens GN=CUL3 PE=1 SV=2	54	43	74.8	82.6	98.1	100.6	101.4	113.7	175.7
Q13619	Cullin-4A OS=Homo sapiens GN=CUL4A PE=1 SV=3	49	34	89.6	82.9	98.5	81.9	79.0	84.3	148.0
Q13620	Cullin-4B OS=Homo sapiens GN=CUL4B PE=1 SV=4	39	33	70.1	67.1	72.9	70.9	56.1	68.1	142.3
[truncated: 2,766 more rows]
