# Supplementary material for: Comparative Analysis of T-Cell Spatial Proteomics and the Influence of HIV Expression
Source: Mol Cell Proteomics. 2022 Jan 8;21(3):100194. doi: 10.1016/j.mcpro.2022.100194 (PMC8956815; doi:10.1016/j.mcpro.2022.100194)
Supplement: WT1_IndC [file mmc16.csv]

UniProt Accession	Description	Coverage [%]	# Peptides	3K	5.4K	12.2K	24K	78.4K	110K	195.5K
A0AVT1	Ubiquitin-like modifier-activating enzyme 6 OS=Homo sapiens GN=UBA6 PE=1 SV=1	11	10	102.3	104.0	97.8	92.1	82.4	88.0	132.5
A0FGR8	Extended synaptotagmin-2 OS=Homo sapiens GN=ESYT2 PE=1 SV=1	24	17	102.3	109.1	132.7	127.6	128.0	87.3	68.4
A0JLT2	Mediator of RNA polymerase II transcription subunit 19 OS=Homo sapiens GN=MED19 PE=1 SV=2	14	2	78.7	74.9	79.0	88.4	113.7	147.7	97.7
A0PJZ3	Glucoside xylosyltransferase 2 OS=Homo sapiens GN=GXYLT2 PE=2 SV=2	4	2	79.3	98.3	151.5	133.6	105.0	109.7	56.0
A1L020	RNA-binding protein MEX3A OS=Homo sapiens GN=MEX3A PE=1 SV=1	9	2	63.8	76.6	81.8	100.9	128.0	169.3	103.2
A1L0T0	Acetolactate synthase-like protein OS=Homo sapiens GN=ILVBL PE=1 SV=2	19	11	78.3	96.4	135.2	153.6	155.9	102.1	48.0
A1X283	SH3 and PX domain-containing protein 2B OS=Homo sapiens GN=SH3PXD2B PE=1 SV=3	2	1	92.4	89.5	85.1	80.0	91.1	102.9	99.3
A2RRP1	Neuroblastoma-amplified sequence OS=Homo sapiens GN=NBAS PE=1 SV=2	11	23	90.1	91.9	123.0	151.2	138.8	92.8	58.3
A2RU67	Uncharacterized protein KIAA1467 OS=Homo sapiens GN=KIAA1467 PE=1 SV=1	2	2	65.3	81.1	121.7	108.3	122.3	89.4	68.2
A2VDJ0	Transmembrane protein 131-like OS=Homo sapiens GN=KIAA0922 PE=1 SV=2	4	6	69.7	88.5	131.2	154.1	152.8	108.8	61.9
A3KMH1	von Willebrand factor A domain-containing protein 8 OS=Homo sapiens GN=VWA8 PE=1 SV=2	20	31	184.0	128.4	100.5	83.9	80.1	69.3	61.7
A3KN83	Protein strawberry notch homolog 1 OS=Homo sapiens GN=SBNO1 PE=1 SV=1	10	7	88.7	90.6	89.3	97.7	95.6	104.4	139.2
A4D1E9	GTP-binding protein 10 OS=Homo sapiens GN=GTPBP10 PE=1 SV=1	3	1	248.7	153.6	99.5	59.4	50.4	43.8	31.7
A4D1P6	WD repeat-containing protein 91 OS=Homo sapiens GN=WDR91 PE=1 SV=2	6	4	91.4	94.1	97.2	94.4	86.4	78.1	148.8
A4D1U4	Protein LCHN OS=Homo sapiens GN=LCHN PE=2 SV=1	11	3	109.9	111.3	146.0	142.2	134.0	105.6	104.0
A5PLN9	Trafficking protein particle complex subunit 13 OS=Homo sapiens GN=TRAPPC13 PE=1 SV=2	7	4	78.3	92.1	107.8	117.7	104.8	108.1	112.0
A5YKK6	CCR4-NOT transcription complex subunit 1 OS=Homo sapiens GN=CNOT1 PE=1 SV=2	16	35	65.8	73.8	86.8	105.1	133.3	154.8	85.1
A6NC98	Coiled-coil domain-containing protein 88B OS=Homo sapiens GN=CCDC88B PE=1 SV=1	2	3	102.3	99.8	98.9	80.2	100.9	126.7	103.9
A6NDG6	Phosphoglycolate phosphatase OS=Homo sapiens GN=PGP PE=1 SV=1	21	4	102.7	108.9	100.9	103.5	93.3	82.3	147.5
A6NED2	RCC1 domain-containing protein 1 OS=Homo sapiens GN=RCCD1 PE=1 SV=1	3	1	90.1	90.8	93.5	104.4	88.2	92.4	157.3
A6NHR9	Structural maintenance of chromosomes flexible hinge domain-containing protein 1 OS=Homo sapiens GN=SMCHD1 PE=1 SV=2	7	16	123.4	99.8	93.7	85.7	104.5	119.6	85.7
A6NIH7	Protein unc-119 homolog B OS=Homo sapiens GN=UNC119B PE=1 SV=1	11	2	87.5	112.4	120.6	105.2	99.7	87.9	155.8
A6NJ78	Probable methyltransferase-like protein 15 OS=Homo sapiens GN=METTL15 PE=1 SV=1	19	5	216.3	148.8	96.0	67.3	59.1	51.4	62.7
A6QL63	Ankyrin repeat and BTB/POZ domain-containing protein BTBD11 OS=Homo sapiens GN=BTBD11 PE=2 SV=3	8	6	94.1	100.6	113.4	117.9	99.6	90.0	102.0
A8MVW0	Protein FAM171A2 OS=Homo sapiens GN=FAM171A2 PE=1 SV=1	19	9	93.6	102.3	119.8	128.5	118.4	109.9	79.0
B0I1T2	Unconventional myosin-Ig OS=Homo sapiens GN=MYO1G PE=1 SV=2	43	37	86.2	127.2	156.5	137.2	128.4	60.5	48.5
C9JLW8	Mapk-regulated corepressor-interacting protein 1 OS=Homo sapiens GN=FAM195B PE=1 SV=1	11	1	67.5	70.7	77.1	90.0	127.8	152.3	105.4
O00115	Deoxyribonuclease-2-alpha OS=Homo sapiens GN=DNASE2 PE=1 SV=2	12	5	66.6	97.9	153.8	195.6	159.5	96.9	52.8
O00116	Alkyldihydroxyacetonephosphate synthase, peroxisomal OS=Homo sapiens GN=AGPS PE=1 SV=1	26	11	96.4	108.1	138.1	137.2	150.3	74.9	55.3
O00139	Kinesin-like protein KIF2A OS=Homo sapiens GN=KIF2A PE=1 SV=3	17	13	102.1	102.0	95.4	87.2	96.4	116.4	92.4
O00148	ATP-dependent RNA helicase DDX39A OS=Homo sapiens GN=DDX39A PE=1 SV=2	26	12	71.1	82.5	76.7	78.2	83.4	93.1	115.1
O00151	PDZ and LIM domain protein 1 OS=Homo sapiens GN=PDLIM1 PE=1 SV=4	24	4	90.7	106.1	111.8	115.4	96.0	90.5	145.0
O00154	Cytosolic acyl coenzyme A thioester hydrolase OS=Homo sapiens GN=ACOT7 PE=1 SV=3	18	6	86.0	92.2	87.6	88.4	82.6	97.1	150.8
O00159	Unconventional myosin-Ic OS=Homo sapiens GN=MYO1C PE=1 SV=4	5	5	120.4	110.0	115.1	124.5	93.1	83.8	91.8
O00161	Synaptosomal-associated protein 23 OS=Homo sapiens GN=SNAP23 PE=1 SV=1	16	4	76.1	106.9	162.5	171.5	142.6	80.2	39.4
O00165	HCLS1-associated protein X-1 OS=Homo sapiens GN=HAX1 PE=1 SV=2	52	9	125.0	186.2	117.9	79.3	61.2	49.1	53.6
O00170	AH receptor-interacting protein OS=Homo sapiens GN=AIP PE=1 SV=2	12	4	47.9	101.0	93.6	110.1	73.4	62.0	150.4
O00178	GTP-binding protein 1 OS=Homo sapiens GN=GTPBP1 PE=1 SV=3	24	11	75.0	78.8	79.1	85.5	106.6	145.0	113.6
O00182	Galectin-9 OS=Homo sapiens GN=LGALS9 PE=1 SV=2	37	12	101.9	113.7	159.5	151.0	113.9	75.3	56.9
O00186	Syntaxin-binding protein 3 OS=Homo sapiens GN=STXBP3 PE=1 SV=2	8	4	77.3	93.0	133.7	142.5	127.6	101.2	69.5
O00203	AP-3 complex subunit beta-1 OS=Homo sapiens GN=AP3B1 PE=1 SV=3	8	8	92.5	111.0	94.0	91.1	83.5	84.8	130.4
O00214	Galectin-8 OS=Homo sapiens GN=LGALS8 PE=1 SV=4	12	4	63.6	99.8	161.5	181.6	120.7	75.3	51.6
O00217	NADH dehydrogenase [ubiquinone] iron-sulfur protein 8, mitochondrial OS=Homo sapiens GN=NDUFS8 PE=1 SV=1	22	4	140.7	198.8	106.2	64.1	55.1	48.4	46.2
O00231	26S proteasome non-ATPase regulatory subunit 11 OS=Homo sapiens GN=PSMD11 PE=1 SV=3	11	5	75.9	84.5	85.7	86.5	76.6	86.8	155.0
O00232	26S proteasome non-ATPase regulatory subunit 12 OS=Homo sapiens GN=PSMD12 PE=1 SV=3	15	8	98.6	86.5	83.9	93.9	80.9	89.1	155.7
O00233	26S proteasome non-ATPase regulatory subunit 9 OS=Homo sapiens GN=PSMD9 PE=1 SV=3	27	6	91.5	96.2	88.8	95.0	76.2	90.2	145.7
O00244	Copper transport protein ATOX1 OS=Homo sapiens GN=ATOX1 PE=1 SV=1	12	1	119.0	112.5	92.0	89.3	85.8	93.3	102.5
O00264	Membrane-associated progesterone receptor component 1 OS=Homo sapiens GN=PGRMC1 PE=1 SV=3	28	6	79.9	86.2	121.4	144.3	144.4	96.0	59.8
O00267	Transcription elongation factor SPT5 OS=Homo sapiens GN=SUPT5H PE=1 SV=1	14	13	86.7	88.3	86.4	102.7	80.1	85.3	145.6
O00273	DNA fragmentation factor subunit alpha OS=Homo sapiens GN=DFFA PE=1 SV=1	15	4	89.4	90.8	95.3	104.7	93.3	87.5	103.3
O00291	Huntingtin-interacting protein 1 OS=Homo sapiens GN=HIP1 PE=1 SV=5	7	5	88.1	109.5	152.5	139.8	90.7	64.3	67.0
O00299	Chloride intracellular channel protein 1 OS=Homo sapiens GN=CLIC1 PE=1 SV=4	23	5	75.2	94.6	82.1	89.8	84.4	87.0	154.5
O00303	Eukaryotic translation initiation factor 3 subunit F OS=Homo sapiens GN=EIF3F PE=1 SV=1	24	8	58.5	80.3	79.6	77.3	86.8	96.4	181.9
O00308	NEDD4-like E3 ubiquitin-protein ligase WWP2 OS=Homo sapiens GN=WWP2 PE=1 SV=2	7	5	105.0	99.8	110.1	114.2	115.2	112.7	84.9
O00329	Phosphatidylinositol 4,5-bisphosphate 3-kinase catalytic subunit delta isoform OS=Homo sapiens GN=PIK3CD PE=1 SV=2	4	3	92.4	92.1	93.6	92.6	102.2	108.0	136.6
O00330	Pyruvate dehydrogenase protein X component, mitochondrial OS=Homo sapiens GN=PDHX PE=1 SV=3	7	4	213.8	160.2	110.9	82.2	54.4	41.3	52.8
O00400	Acetyl-coenzyme A transporter 1 OS=Homo sapiens GN=SLC33A1 PE=1 SV=1	5	2	32.7	116.0	194.8	198.2	148.8	62.4	39.7
O00410	Importin-5 OS=Homo sapiens GN=IPO5 PE=1 SV=4	18	13	100.7	93.3	87.6	86.9	77.4	82.1	147.8
O00411	DNA-directed RNA polymerase, mitochondrial OS=Homo sapiens GN=POLRMT PE=1 SV=2	17	11	147.9	113.2	99.9	91.5	101.2	99.9	87.8
O00418	Eukaryotic elongation factor 2 kinase OS=Homo sapiens GN=EEF2K PE=1 SV=2	5	3	100.4	98.4	95.6	97.6	87.0	90.5	125.8
O00422	Histone deacetylase complex subunit SAP18 OS=Homo sapiens GN=SAP18 PE=1 SV=1	35	6	53.8	60.2	59.2	76.5	104.7	196.8	123.0
O00425	Insulin-like growth factor 2 mRNA-binding protein 3 OS=Homo sapiens GN=IGF2BP3 PE=1 SV=2	16	7	42.7	63.5	76.4	91.2	140.7	223.6	82.4
O00429	Dynamin-1-like protein OS=Homo sapiens GN=DNM1L PE=1 SV=2	23	14	110.2	112.5	107.0	102.9	93.4	90.1	139.0
O00442	RNA 3'-terminal phosphate cyclase OS=Homo sapiens GN=RTCA PE=1 SV=1	18	5	44.9	91.2	87.8	94.2	99.4	121.6	122.1
O00443	Phosphatidylinositol 4-phosphate 3-kinase C2 domain-containing subunit alpha OS=Homo sapiens GN=PIK3C2A PE=1 SV=2	1	3	94.8	98.4	99.4	95.1	92.0	104.0	81.6
O00459	Phosphatidylinositol 3-kinase regulatory subunit beta OS=Homo sapiens GN=PIK3R2 PE=1 SV=2	5	3	89.4	104.4	122.8	118.5	95.7	94.1	101.9
O00462	Beta-mannosidase OS=Homo sapiens GN=MANBA PE=2 SV=3	4	3	83.1	96.1	129.5	158.1	145.9	95.4	72.2
O00463	TNF receptor-associated factor 5 OS=Homo sapiens GN=TRAF5 PE=1 SV=2	4	2	75.0	88.0	110.6	123.6	137.1	122.4	71.5
O00471	Exocyst complex component 5 OS=Homo sapiens GN=EXOC5 PE=1 SV=1	17	12	90.1	106.0	141.4	149.1	109.0	73.5	71.7
O00487	26S proteasome non-ATPase regulatory subunit 14 OS=Homo sapiens GN=PSMD14 PE=1 SV=1	7	2	85.8	89.9	90.6	85.6	82.1	88.6	141.1
O00505	Importin subunit alpha-4 OS=Homo sapiens GN=KPNA3 PE=1 SV=2	9	3	124.1	109.6	151.2	140.5	124.5	85.6	96.1
O00534	von Willebrand factor A domain-containing protein 5A OS=Homo sapiens GN=VWA5A PE=2 SV=2	6	3	111.1	108.8	107.1	95.1	103.9	87.8	114.3
O00541	Pescadillo homolog OS=Homo sapiens GN=PES1 PE=1 SV=1	14	8	81.3	83.4	79.3	77.7	96.4	142.2	123.8
O00560	Syntenin-1 OS=Homo sapiens GN=SDCBP PE=1 SV=1	43	6	77.7	98.2	128.7	126.4	133.0	97.2	87.6
O00567	Nucleolar protein 56 OS=Homo sapiens GN=NOP56 PE=1 SV=4	24	11	88.8	88.5	85.3	89.1	93.8	121.9	109.0
O00571	ATP-dependent RNA helicase DDX3X OS=Homo sapiens GN=DDX3X PE=1 SV=3	37	21	79.1	83.2	85.2	85.0	108.6	145.6	100.2
O00584	Ribonuclease T2 OS=Homo sapiens GN=RNASET2 PE=1 SV=2	7	2	71.4	103.9	165.7	201.2	165.1	69.1	33.9
O00592	Podocalyxin OS=Homo sapiens GN=PODXL PE=1 SV=2	1	1	97.0	96.4	107.2	115.4	97.1	70.6	84.4
O00623	Peroxisome assembly protein 12 OS=Homo sapiens GN=PEX12 PE=1 SV=1	9	4	68.3	92.5	137.6	178.6	160.2	75.1	55.9
O00629	Importin subunit alpha-3 OS=Homo sapiens GN=KPNA4 PE=1 SV=1	15	4	57.7	100.1	96.7	101.1	75.2	63.7	181.2
O00743	Serine/threonine-protein phosphatase 6 catalytic subunit OS=Homo sapiens GN=PPP6C PE=1 SV=1	22	5	113.3	104.5	100.6	97.2	78.3	73.2	132.8
O00746	Nucleoside diphosphate kinase, mitochondrial OS=Homo sapiens GN=NME4 PE=1 SV=1	31	5	105.4	110.4	105.2	98.9	95.1	88.5	98.2
O00754	Lysosomal alpha-mannosidase OS=Homo sapiens GN=MAN2B1 PE=1 SV=3	19	14	68.5	97.9	139.4	159.3	147.6	82.5	60.3
O00762	Ubiquitin-conjugating enzyme E2 C OS=Homo sapiens GN=UBE2C PE=1 SV=1	4	1	80.9	80.3	74.4	73.2	60.5	62.1	125.9
O14497	AT-rich interactive domain-containing protein 1A OS=Homo sapiens GN=ARID1A PE=1 SV=3	6	8	120.1	105.4	98.5	89.6	93.7	108.8	89.8
O14523	C2 domain-containing protein 2-like OS=Homo sapiens GN=C2CD2L PE=1 SV=3	7	4	73.3	90.5	135.1	155.3	151.5	93.3	47.8
O14526	F-BAR domain only protein 1 OS=Homo sapiens GN=FCHO1 PE=1 SV=2	14	8	79.5	83.7	98.0	102.4	103.1	112.3	99.9
O14530	Thioredoxin domain-containing protein 9 OS=Homo sapiens GN=TXNDC9 PE=1 SV=2	5	1	65.3	80.4	82.7	98.0	92.8	96.1	145.6
O14545	TRAF-type zinc finger domain-containing protein 1 OS=Homo sapiens GN=TRAFD1 PE=1 SV=1	4	2	76.0	84.5	107.0	104.4	86.6	119.5	161.3
O14548	Cytochrome c oxidase subunit 7A-related protein, mitochondrial OS=Homo sapiens GN=COX7A2L PE=1 SV=2	8	1	198.9	130.1	92.0	75.9	72.5	70.7	64.5
O14578	Citron Rho-interacting kinase OS=Homo sapiens GN=CIT PE=1 SV=2	8	15	86.5	92.0	86.5	81.8	104.6	133.3	97.4
O14579	Coatomer subunit epsilon OS=Homo sapiens GN=COPE PE=1 SV=3	44	11	45.6	93.3	126.8	106.1	70.1	53.4	156.7
O14617	AP-3 complex subunit delta-1 OS=Homo sapiens GN=AP3D1 PE=1 SV=1	9	4	119.7	110.7	102.7	97.4	109.7	74.2	101.3
O14618	Copper chaperone for superoxide dismutase OS=Homo sapiens GN=CCS PE=1 SV=1	20	4	127.3	121.7	96.8	86.8	77.5	76.1	104.8
O14639	Actin-binding LIM protein 1 OS=Homo sapiens GN=ABLIM1 PE=1 SV=3	12	8	67.6	100.2	139.8	145.0	114.4	75.2	88.8
O14646	Chromodomain-helicase-DNA-binding protein 1 OS=Homo sapiens GN=CHD1 PE=1 SV=2	6	11	67.0	90.8	85.6	90.6	81.0	95.3	137.4
O14653	Golgi SNAP receptor complex member 2 OS=Homo sapiens GN=GOSR2 PE=1 SV=2	27	4	90.0	81.9	107.7	99.7	120.3	104.3	84.7
O14656	Torsin-1A OS=Homo sapiens GN=TOR1A PE=1 SV=1	7	2	132.4	123.1	136.5	90.1	159.0	66.5	50.0
O14662	Syntaxin-16 OS=Homo sapiens GN=STX16 PE=1 SV=3	30	6	77.4	89.7	110.1	107.8	140.8	133.4	82.1
O14672	Disintegrin and metalloproteinase domain-containing protein 10 OS=Homo sapiens GN=ADAM10 PE=1 SV=1	24	19	93.5	100.2	130.6	142.2	137.8	93.5	57.7
O14681	Etoposide-induced protein 2.4 homolog OS=Homo sapiens GN=EI24 PE=1 SV=4	5	2	43.9	107.2	171.9	203.3	155.6	74.7	37.4
O14683	Tumor protein p53-inducible protein 11 OS=Homo sapiens GN=TP53I11 PE=1 SV=2	18	3	56.5	92.9	142.7	163.0	142.2	89.5	71.2
O14686	Histone-lysine N-methyltransferase 2D OS=Homo sapiens GN=KMT2D PE=1 SV=2	1	6	107.1	94.9	96.6	103.5	89.3	105.2	79.1
O14733	Dual specificity mitogen-activated protein kinase kinase 7 OS=Homo sapiens GN=MAP2K7 PE=1 SV=2	6	2	99.7	92.9	99.1	98.4	104.2	105.4	92.5
O14734	Acyl-coenzyme A thioesterase 8 OS=Homo sapiens GN=ACOT8 PE=1 SV=1	25	8	76.7	98.4	114.1	122.0	136.1	89.0	54.0
O14735	CDP-diacylglycerol--inositol 3-phosphatidyltransferase OS=Homo sapiens GN=CDIPT PE=1 SV=1	5	1	106.8	101.2	118.3	128.7	139.8	94.2	64.0
O14737	Programmed cell death protein 5 OS=Homo sapiens GN=PDCD5 PE=1 SV=3	19	2	80.4	91.4	93.5	94.8	97.3	116.9	127.8
O14744	Protein arginine N-methyltransferase 5 OS=Homo sapiens GN=PRMT5 PE=1 SV=4	14	8	68.3	86.0	89.2	101.5	87.7	99.4	141.8
O14745	Na(+)/H(+) exchange regulatory cofactor NHE-RF1 OS=Homo sapiens GN=SLC9A3R1 PE=1 SV=4	16	6	61.0	100.1	122.2	133.9	85.5	68.0	130.1
O14757	Serine/threonine-protein kinase Chk1 OS=Homo sapiens GN=CHEK1 PE=1 SV=2	7	3	80.9	85.1	90.2	90.4	94.1	109.4	122.0
O14773	Tripeptidyl-peptidase 1 OS=Homo sapiens GN=TPP1 PE=1 SV=2	20	6	112.2	112.0	121.5	109.7	110.9	72.6	73.3
O14776	Transcription elongation regulator 1 OS=Homo sapiens GN=TCERG1 PE=1 SV=2	10	15	63.0	70.5	75.3	88.2	117.9	159.6	100.6
O14777	Kinetochore protein NDC80 homolog OS=Homo sapiens GN=NDC80 PE=1 SV=1	2	2	75.9	72.4	82.5	106.3	84.0	91.5	132.6
O14787	Transportin-2 OS=Homo sapiens GN=TNPO2 PE=1 SV=3	5	3	82.6	82.4	78.8	87.9	75.9	90.9	157.6
O14802	DNA-directed RNA polymerase III subunit RPC1 OS=Homo sapiens GN=POLR3A PE=1 SV=2	9	10	80.4	76.0	74.0	94.9	82.7	101.8	160.5
O14818	Proteasome subunit alpha type-7 OS=Homo sapiens GN=PSMA7 PE=1 SV=1	17	3	82.9	88.1	83.0	80.6	75.5	84.8	218.7
O14828	Secretory carrier-associated membrane protein 3 OS=Homo sapiens GN=SCAMP3 PE=1 SV=3	34	9	63.9	81.8	110.7	131.5	142.6	139.5	82.2
O14874	[3-methyl-2-oxobutanoate dehydrogenase [lipoamide]] kinase, mitochondrial OS=Homo sapiens GN=BCKDK PE=1 SV=2	13	4	239.7	150.7	92.6	58.3	54.8	62.6	45.6
O14880	Microsomal glutathione S-transferase 3 OS=Homo sapiens GN=MGST3 PE=1 SV=1	23	2	111.2	101.8	94.7	102.3	93.3	89.1	100.5
O14893	Gem-associated protein 2 OS=Homo sapiens GN=GEMIN2 PE=1 SV=1	34	5	80.2	92.7	84.5	87.0	89.4	107.6	141.8
O14920	Inhibitor of nuclear factor kappa-B kinase subunit beta OS=Homo sapiens GN=IKBKB PE=1 SV=1	5	3	96.6	108.3	102.7	104.5	90.0	84.8	132.4
O14925	Mitochondrial import inner membrane translocase subunit Tim23 OS=Homo sapiens GN=TIMM23 PE=1 SV=1	28	3	177.1	126.6	97.7	74.2	80.8	74.9	69.8
O14929	Histone acetyltransferase type B catalytic subunit OS=Homo sapiens GN=HAT1 PE=1 SV=1	15	5	97.8	94.3	87.5	95.5	85.4	88.5	164.8
O14936	Peripheral plasma membrane protein CASK OS=Homo sapiens GN=CASK PE=1 SV=3	4	2	79.1	98.8	121.6	137.8	132.2	103.7	92.4
O14950	Myosin regulatory light chain 12B OS=Homo sapiens GN=MYL12B PE=1 SV=2	41	8	102.2	96.1	88.8	85.7	82.5	83.6	165.9
O14964	Hepatocyte growth factor-regulated tyrosine kinase substrate OS=Homo sapiens GN=HGS PE=1 SV=1	7	6	85.7	97.9	114.5	118.0	98.9	84.4	111.3
O14965	Aurora kinase A OS=Homo sapiens GN=AURKA PE=1 SV=2	20	7	84.0	107.4	106.9	100.3	106.5	123.4	82.6
O14966	Ras-related protein Rab-7L1 OS=Homo sapiens GN=RAB29 PE=1 SV=1	3	1	70.9	111.4	124.7	136.0	135.3	88.4	80.1
O14967	Calmegin OS=Homo sapiens GN=CLGN PE=1 SV=1	3	1	86.7	98.1	128.3	132.6	174.8	116.7	53.3
O14972	Down syndrome critical region protein 3 OS=Homo sapiens GN=DSCR3 PE=2 SV=1	4	1	84.5	104.0	114.3	115.6	112.4	59.0	87.0
O14974	Protein phosphatase 1 regulatory subunit 12A OS=Homo sapiens GN=PPP1R12A PE=1 SV=1	5	4	81.3	91.5	91.4	87.3	84.6	97.6	152.9
O14975	Very long-chain acyl-CoA synthetase OS=Homo sapiens GN=SLC27A2 PE=1 SV=2	7	4	42.8	107.2	155.7	164.9	167.9	84.9	61.4
O14976	Cyclin-G-associated kinase OS=Homo sapiens GN=GAK PE=1 SV=2	14	14	100.6	115.5	107.0	103.7	85.6	84.7	98.7
O14979	Heterogeneous nuclear ribonucleoprotein D-like OS=Homo sapiens GN=HNRNPDL PE=1 SV=3	10	3	56.8	71.4	97.6	103.0	126.1	168.3	89.4
O14980	Exportin-1 OS=Homo sapiens GN=XPO1 PE=1 SV=1	13	8	86.1	90.0	96.1	101.9	92.6	78.5	116.6
O15020	Spectrin beta chain, non-erythrocytic 2 OS=Homo sapiens GN=SPTBN2 PE=1 SV=3	9	17	85.4	97.2	109.0	108.3	109.6	105.7	104.8
O15027	Protein transport protein Sec16A OS=Homo sapiens GN=SEC16A PE=1 SV=3	21	26	92.4	102.0	110.3	103.9	94.5	81.3	112.0
O15042	U2 snRNP-associated SURP motif-containing protein OS=Homo sapiens GN=U2SURP PE=1 SV=2	16	13	76.9	76.2	77.9	85.8	103.8	141.9	134.8
O15066	Kinesin-like protein KIF3B OS=Homo sapiens GN=KIF3B PE=1 SV=1	5	2	218.4	214.0	143.7	105.1	113.6	92.5	112.7
O15067	Phosphoribosylformylglycinamidine synthase OS=Homo sapiens GN=PFAS PE=1 SV=4	31	29	84.2	95.4	93.5	103.9	85.0	87.5	135.0
O15078	Centrosomal protein of 290 kDa OS=Homo sapiens GN=CEP290 PE=1 SV=2	0	1	59.1	89.8	84.1	80.7	87.1	106.4	134.0
O15084	Serine/threonine-protein phosphatase 6 regulatory ankyrin repeat subunit A OS=Homo sapiens GN=ANKRD28 PE=1 SV=5	6	6	75.8	101.4	93.5	101.3	110.7	104.0	124.0
O15091	Mitochondrial ribonuclease P protein 3 OS=Homo sapiens GN=KIAA0391 PE=1 SV=2	7	2	166.6	139.6	99.3	80.6	110.1	186.4	79.4
O15111	Inhibitor of nuclear factor kappa-B kinase subunit alpha OS=Homo sapiens GN=CHUK PE=1 SV=2	5	3	83.5	77.0	76.0	70.7	91.9	93.0	94.7
O15117	FYN-binding protein OS=Homo sapiens GN=FYB PE=1 SV=2	9	7	73.8	74.6	84.8	89.3	117.9	171.3	90.5
O15118	Niemann-Pick C1 protein OS=Homo sapiens GN=NPC1 PE=1 SV=2	2	3	73.5	90.9	150.1	182.5	170.9	108.0	55.3
O15121	Sphingolipid delta(4)-desaturase DES1 OS=Homo sapiens GN=DEGS1 PE=1 SV=1	12	3	77.8	94.6	128.9	142.5	141.6	93.6	58.8
O15126	Secretory carrier-associated membrane protein 1 OS=Homo sapiens GN=SCAMP1 PE=1 SV=2	8	2	52.4	85.1	90.9	116.2	118.6	109.3	97.9
O15127	Secretory carrier-associated membrane protein 2 OS=Homo sapiens GN=SCAMP2 PE=1 SV=2	15	5	83.7	96.0	112.7	124.6	135.9	121.2	78.5
O15143	Actin-related protein 2/3 complex subunit 1B OS=Homo sapiens GN=ARPC1B PE=1 SV=3	2	1	10.9	44.5	57.1	86.6	32.3	19.6	331.4
O15144	Actin-related protein 2/3 complex subunit 2 OS=Homo sapiens GN=ARPC2 PE=1 SV=1	11	3	80.3	94.6	101.0	88.9	95.3	96.5	127.4
O15145	Actin-related protein 2/3 complex subunit 3 OS=Homo sapiens GN=ARPC3 PE=1 SV=3	10	2	91.1	97.0	88.9	89.9	96.2	109.4	121.0
O15155	BET1 homolog OS=Homo sapiens GN=BET1 PE=1 SV=1	32	2	69.6	84.0	110.0	124.5	124.0	153.9	95.2
O15160	DNA-directed RNA polymerases I and III subunit RPAC1 OS=Homo sapiens GN=POLR1C PE=1 SV=1	14	4	87.5	90.6	88.5	87.0	80.4	99.8	118.5
O15162	Phospholipid scramblase 1 OS=Homo sapiens GN=PLSCR1 PE=1 SV=1	13	3	72.3	92.7	139.8	137.4	125.0	120.0	76.0
O15165	Low-density lipoprotein receptor class A domain-containing protein 4 OS=Homo sapiens GN=LDLRAD4 PE=1 SV=1	13	3	60.7	85.8	142.5	162.5	147.1	99.9	53.0
O15173	Membrane-associated progesterone receptor component 2 OS=Homo sapiens GN=PGRMC2 PE=1 SV=1	22	6	92.4	96.5	129.2	147.9	144.2	97.5	50.4
O15212	Prefoldin subunit 6 OS=Homo sapiens GN=PFDN6 PE=1 SV=1	19	3	62.0	90.1	89.8	86.9	74.4	70.5	177.8
O15213	WD repeat-containing protein 46 OS=Homo sapiens GN=WDR46 PE=1 SV=3	13	6	78.7	80.2	89.6	101.7	123.6	157.3	101.4
O15226	NF-kappa-B-repressing factor OS=Homo sapiens GN=NKRF PE=1 SV=2	11	7	74.5	73.4	70.7	79.5	104.4	162.2	107.6
O15228	Dihydroxyacetone phosphate acyltransferase OS=Homo sapiens GN=GNPAT PE=1 SV=1	12	7	81.4	100.3	151.5	173.9	172.9	80.5	35.8
O15234	Protein CASC3 OS=Homo sapiens GN=CASC3 PE=1 SV=2	4	2	46.7	58.5	61.7	87.3	115.7	189.5	99.2
O15235	28S ribosomal protein S12, mitochondrial OS=Homo sapiens GN=MRPS12 PE=1 SV=1	25	2	267.6	171.6	96.2	60.7	50.8	46.4	42.1
O15254	Peroxisomal acyl-coenzyme A oxidase 3 OS=Homo sapiens GN=ACOX3 PE=1 SV=2	14	8	70.6	104.3	157.7	192.0	183.4	80.3	32.0
O15258	Protein RER1 OS=Homo sapiens GN=RER1 PE=1 SV=1	6	2	89.1	97.7	124.4	143.2	119.7	87.7	55.4
O15260	Surfeit locus protein 4 OS=Homo sapiens GN=SURF4 PE=1 SV=3	18	5	96.5	106.2	128.6	127.0	130.9	91.8	56.9
O15269	Serine palmitoyltransferase 1 OS=Homo sapiens GN=SPTLC1 PE=1 SV=1	22	10	87.2	105.6	146.8	162.2	163.0	95.7	52.7
O15270	Serine palmitoyltransferase 2 OS=Homo sapiens GN=SPTLC2 PE=1 SV=1	20	9	76.1	88.5	107.8	123.6	128.7	103.8	73.1
O15294	UDP-N-acetylglucosamine--peptide N-acetylglucosaminyltransferase 110 kDa subunit OS=Homo sapiens GN=OGT PE=1 SV=3	2	2	115.9	107.0	92.8	84.2	77.7	84.5	103.3
O15305	Phosphomannomutase 2 OS=Homo sapiens GN=PMM2 PE=1 SV=1	13	4	81.9	91.8	93.3	104.5	92.6	96.5	139.0
O15320	cTAGE family member 5 OS=Homo sapiens GN=CTAGE5 PE=1 SV=4	19	11	64.8	91.1	130.1	162.6	145.9	97.0	66.8
O15321	Transmembrane 9 superfamily member 1 OS=Homo sapiens GN=TM9SF1 PE=2 SV=2	5	4	99.4	116.6	133.2	120.2	102.6	100.0	60.9
O15355	Protein phosphatase 1G OS=Homo sapiens GN=PPM1G PE=1 SV=1	13	6	94.4	94.4	82.8	86.0	70.7	94.7	144.1
O15371	Eukaryotic translation initiation factor 3 subunit D OS=Homo sapiens GN=EIF3D PE=1 SV=1	25	9	98.0	87.6	79.5	86.1	83.0	105.2	129.2
O15372	Eukaryotic translation initiation factor 3 subunit H OS=Homo sapiens GN=EIF3H PE=1 SV=1	5	2	72.6	81.5	76.6	75.5	83.5	108.2	146.9
O15379	Histone deacetylase 3 OS=Homo sapiens GN=HDAC3 PE=1 SV=2	14	4	135.9	110.7	90.0	87.8	86.1	74.8	99.9
O15381	Nuclear valosin-containing protein-like OS=Homo sapiens GN=NVL PE=1 SV=1	6	4	80.2	88.5	83.5	88.7	111.1	148.8	105.6
O15382	Branched-chain-amino-acid aminotransferase, mitochondrial OS=Homo sapiens GN=BCAT2 PE=1 SV=2	19	7	184.8	129.7	103.1	82.3	80.2	74.1	64.9
O15397	Importin-8 OS=Homo sapiens GN=IPO8 PE=1 SV=2	10	7	110.8	94.2	94.0	85.0	80.5	76.9	115.1
O15400	Syntaxin-7 OS=Homo sapiens GN=STX7 PE=1 SV=4	25	4	75.2	91.4	117.5	131.1	154.6	135.8	84.9
O15439	Multidrug resistance-associated protein 4 OS=Homo sapiens GN=ABCC4 PE=1 SV=3	5	6	87.5	108.3	132.3	134.1	117.2	90.2	66.4
O15446	DNA-directed RNA polymerase I subunit RPA34 OS=Homo sapiens GN=CD3EAP PE=1 SV=1	10	2	118.0	88.8	85.6	86.9	80.9	128.5	100.6
O15484	Calpain-5 OS=Homo sapiens GN=CAPN5 PE=1 SV=2	13	6	84.7	102.9	145.0	152.6	120.7	75.8	70.7
O15498	Synaptobrevin homolog YKT6 OS=Homo sapiens GN=YKT6 PE=1 SV=1	22	2	81.8	91.8	73.5	93.3	132.5	164.7	129.1
O15504	Nucleoporin-like protein 2 OS=Homo sapiens GN=NUPL2 PE=1 SV=1	9	4	55.3	90.9	119.0	156.6	130.6	110.4	76.4
O15511	Actin-related protein 2/3 complex subunit 5 OS=Homo sapiens GN=ARPC5 PE=1 SV=3	8	1	89.7	94.0	90.1	82.3	78.2	96.7	152.7
O15514	DNA-directed RNA polymerase II subunit RPB4 OS=Homo sapiens GN=POLR2D PE=1 SV=1	5	1	48.5	87.0	74.7	78.9	77.5	100.0	178.1
O15530	3-phosphoinositide-dependent protein kinase 1 OS=Homo sapiens GN=PDPK1 PE=1 SV=1	8	4	84.1	80.2	102.3	105.6	99.5	98.0	112.8
O15533	Tapasin OS=Homo sapiens GN=TAPBP PE=1 SV=1	19	6	78.1	88.8	124.4	145.2	150.0	109.8	38.0
O15541	RING finger protein 113A OS=Homo sapiens GN=RNF113A PE=1 SV=1	10	3	70.4	84.5	83.6	96.1	93.4	111.9	134.0
O43143	Pre-mRNA-splicing factor ATP-dependent RNA helicase DHX15 OS=Homo sapiens GN=DHX15 PE=1 SV=2	25	18	72.1	72.1	69.7	84.7	93.9	135.6	143.0
O43148	mRNA cap guanine-N7 methyltransferase OS=Homo sapiens GN=RNMT PE=1 SV=1	4	1	99.0	90.8	90.1	94.7	99.8	110.8	170.1
O43149	Zinc finger ZZ-type and EF-hand domain-containing protein 1 OS=Homo sapiens GN=ZZEF1 PE=1 SV=6	4	8	100.0	91.5	86.1	89.9	88.2	102.0	126.7
O43156	TELO2-interacting protein 1 homolog OS=Homo sapiens GN=TTI1 PE=1 SV=3	13	10	97.3	98.4	92.3	93.8	94.9	95.2	113.7
O43159	Ribosomal RNA-processing protein 8 OS=Homo sapiens GN=RRP8 PE=1 SV=2	12	4	107.8	116.8	100.1	89.3	123.5	124.6	116.2
O43164	E3 ubiquitin-protein ligase Praja-2 OS=Homo sapiens GN=PJA2 PE=1 SV=4	2	1	87.8	96.7	90.4	84.8	78.3	87.7	133.4
O43166	Signal-induced proliferation-associated 1-like protein 1 OS=Homo sapiens GN=SIPA1L1 PE=1 SV=4	6	8	80.8	97.0	118.9	123.7	98.6	99.1	82.1
O43169	Cytochrome b5 type B OS=Homo sapiens GN=CYB5B PE=1 SV=2	34	3	90.2	115.1	138.8	146.9	143.2	93.0	57.6
O43172	U4/U6 small nuclear ribonucleoprotein Prp4 OS=Homo sapiens GN=PRPF4 PE=1 SV=2	17	9	92.3	90.2	76.0	74.6	91.3	134.5	120.4
O43175	D-3-phosphoglycerate dehydrogenase OS=Homo sapiens GN=PHGDH PE=1 SV=4	25	10	97.1	108.6	100.1	97.1	83.7	76.8	135.8
O43237	Cytoplasmic dynein 1 light intermediate chain 2 OS=Homo sapiens GN=DYNC1LI2 PE=1 SV=1	10	2	111.8	120.8	118.8	142.4	140.7	163.1	138.0
O43242	26S proteasome non-ATPase regulatory subunit 3 OS=Homo sapiens GN=PSMD3 PE=1 SV=2	27	15	74.6	85.8	82.4	95.8	76.6	90.8	161.6
O43252	Bifunctional 3'-phosphoadenosine 5'-phosphosulfate synthase 1 OS=Homo sapiens GN=PAPSS1 PE=1 SV=2	22	10	86.5	105.7	102.3	104.7	92.8	83.6	123.5
O43264	Centromere/kinetochore protein zw10 homolog OS=Homo sapiens GN=ZW10 PE=1 SV=3	9	4	80.3	104.5	127.2	165.4	139.5	95.3	75.4
O43278	Kunitz-type protease inhibitor 1 OS=Homo sapiens GN=SPINT1 PE=1 SV=2	11	5	54.7	83.8	107.2	126.0	131.7	121.5	93.3
O43290	U4/U6.U5 tri-snRNP-associated protein 1 OS=Homo sapiens GN=SART1 PE=1 SV=1	19	10	66.1	73.1	83.1	87.4	122.6	162.1	121.5
O43291	Kunitz-type protease inhibitor 2 OS=Homo sapiens GN=SPINT2 PE=1 SV=2	5	1	80.0	92.2	135.0	162.4	148.0	115.1	38.0
O43292	Glycosylphosphatidylinositol anchor attachment 1 protein OS=Homo sapiens GN=GPAA1 PE=1 SV=3	6	3	78.0	103.5	158.9	136.4	152.5	74.8	43.7
O43303	Centriolar coiled-coil protein of 110 kDa OS=Homo sapiens GN=CCP110 PE=1 SV=3	7	6	95.8	83.2	74.6	68.9	78.9	113.2	109.4
O43314	Inositol hexakisphosphate and diphosphoinositol-pentakisphosphate kinase 2 OS=Homo sapiens GN=PPIP5K2 PE=1 SV=3	10	12	78.8	96.1	92.9	93.3	91.4	102.1	146.2
O43318	Mitogen-activated protein kinase kinase kinase 7 OS=Homo sapiens GN=MAP3K7 PE=1 SV=1	4	2	79.4	80.4	83.7	89.5	89.0	104.5	122.8
O43324	Eukaryotic translation elongation factor 1 epsilon-1 OS=Homo sapiens GN=EEF1E1 PE=1 SV=1	16	3	67.1	84.9	103.4	134.6	82.8	86.5	135.4
O43379	WD repeat-containing protein 62 OS=Homo sapiens GN=WDR62 PE=1 SV=4	4	4	88.2	95.6	87.7	93.8	87.2	75.2	154.7
O43390	Heterogeneous nuclear ribonucleoprotein R OS=Homo sapiens GN=HNRNPR PE=1 SV=1	9	5	56.5	63.6	70.8	81.1	121.5	191.9	100.0
O43395	U4/U6 small nuclear ribonucleoprotein Prp3 OS=Homo sapiens GN=PRPF3 PE=1 SV=2	5	4	61.1	69.4	66.6	77.3	96.1	158.4	117.7
O43396	Thioredoxin-like protein 1 OS=Homo sapiens GN=TXNL1 PE=1 SV=3	10	2	27.7	101.1	82.0	91.9	72.0	88.7	175.3
O43399	Tumor protein D54 OS=Homo sapiens GN=TPD52L2 PE=1 SV=2	23	3	99.8	101.1	113.6	120.6	103.9	84.0	91.1
O43402	ER membrane protein complex subunit 8 OS=Homo sapiens GN=EMC8 PE=1 SV=1	24	4	114.5	103.4	120.9	120.9	112.7	71.4	46.5
O43426	Synaptojanin-1 OS=Homo sapiens GN=SYNJ1 PE=1 SV=2	4	4	98.9	98.5	93.8	94.4	91.2	108.5	99.3
O43427	Acidic fibroblast growth factor intracellular-binding protein OS=Homo sapiens GN=FIBP PE=1 SV=3	21	5	68.5	71.2	88.9	107.0	116.8	135.6	88.8
O43432	Eukaryotic translation initiation factor 4 gamma 3 OS=Homo sapiens GN=EIF4G3 PE=1 SV=2	7	9	72.4	70.7	77.3	90.6	122.7	161.8	92.2
O43447	Peptidyl-prolyl cis-trans isomerase H OS=Homo sapiens GN=PPIH PE=1 SV=1	16	3	83.4	98.5	99.7	100.4	107.5	106.0	112.5
O43464	Serine protease HTRA2, mitochondrial OS=Homo sapiens GN=HTRA2 PE=1 SV=2	22	6	169.3	133.5	94.7	74.8	77.8	69.6	76.8
O43482	Protein Mis18-beta OS=Homo sapiens GN=OIP5 PE=1 SV=2	13	1	117.2	146.4	129.9	109.7	113.1	77.7	153.3
O43488	Aflatoxin B1 aldehyde reductase member 2 OS=Homo sapiens GN=AKR7A2 PE=1 SV=3	31	9	121.4	110.0	90.6	80.5	74.5	81.2	123.7
O43491	Band 4.1-like protein 2 OS=Homo sapiens GN=EPB41L2 PE=1 SV=1	7	6	83.9	108.0	176.8	177.9	143.7	75.7	63.9
O43505	Beta-1,4-glucuronyltransferase 1 OS=Homo sapiens GN=B4GAT1 PE=1 SV=1	20	8	57.3	105.3	179.1	155.4	131.4	71.6	63.6
O43516	WAS/WASL-interacting protein family member 1 OS=Homo sapiens GN=WIPF1 PE=1 SV=3	4	2	73.8	82.6	86.8	98.9	118.6	148.4	100.5
O43561	Linker for activation of T-cells family member 1 OS=Homo sapiens GN=LAT PE=1 SV=1	12	2	93.9	114.8	167.2	175.5	141.6	88.7	66.9
O43566	Regulator of G-protein signaling 14 OS=Homo sapiens GN=RGS14 PE=1 SV=4	6	2	137.8	129.6	111.4	105.3	106.0	96.6	111.3
O43583	Density-regulated protein OS=Homo sapiens GN=DENR PE=1 SV=2	4	1	115.8	98.4	96.3	94.6	104.4	123.8	93.3
O43592	Exportin-T OS=Homo sapiens GN=XPOT PE=1 SV=2	11	10	108.6	100.4	91.6	88.3	79.2	81.8	138.5
O43598	2'-deoxynucleoside 5'-phosphate N-hydrolase 1 OS=Homo sapiens GN=DNPH1 PE=1 SV=1	61	6	84.2	97.7	84.8	88.5	78.6	85.1	147.6
O43615	Mitochondrial import inner membrane translocase subunit TIM44 OS=Homo sapiens GN=TIMM44 PE=1 SV=2	18	8	180.1	125.0	90.3	67.1	71.0	78.0	65.2
O43633	Charged multivesicular body protein 2a OS=Homo sapiens GN=CHMP2A PE=1 SV=1	4	1	34.8	90.7	105.2	114.7	102.3	66.6	139.5
O43639	Cytoplasmic protein NCK2 OS=Homo sapiens GN=NCK2 PE=1 SV=2	18	5	85.4	92.7	101.4	112.2	95.7	99.1	117.7
O43660	Pleiotropic regulator 1 OS=Homo sapiens GN=PLRG1 PE=1 SV=1	25	10	49.6	55.9	61.4	74.5	116.4	187.2	134.2
O43663	Protein regulator of cytokinesis 1 OS=Homo sapiens GN=PRC1 PE=1 SV=2	13	4	132.3	109.1	101.8	94.3	104.4	97.5	96.8
O43670	BUB3-interacting and GLEBS motif-containing protein ZNF207 OS=Homo sapiens GN=ZNF207 PE=1 SV=1	5	2	83.4	79.6	84.6	82.6	119.0	162.8	106.3
O43674	NADH dehydrogenase [ubiquinone] 1 beta subcomplex subunit 5, mitochondrial OS=Homo sapiens GN=NDUFB5 PE=1 SV=1	4	1	341.3	173.9	91.6	40.9	25.1	21.2	17.0
O43678	NADH dehydrogenase [ubiquinone] 1 alpha subcomplex subunit 2 OS=Homo sapiens GN=NDUFA2 PE=1 SV=3	31	2	233.5	141.7	90.1	61.9	55.8	58.5	59.5
O43681	ATPase ASNA1 OS=Homo sapiens GN=ASNA1 PE=1 SV=2	20	5	116.6	110.7	117.3	115.7	114.8	88.7	91.5
O43683	Mitotic checkpoint serine/threonine-protein kinase BUB1 OS=Homo sapiens GN=BUB1 PE=1 SV=1	3	3	95.1	99.3	95.5	97.2	95.5	98.5	115.1
O43684	Mitotic checkpoint protein BUB3 OS=Homo sapiens GN=BUB3 PE=1 SV=1	29	10	65.2	75.1	76.8	78.0	117.6	162.0	114.8
O43707	Alpha-actinin-4 OS=Homo sapiens GN=ACTN4 PE=1 SV=2	21	17	101.0	116.7	107.4	104.7	84.6	84.3	134.9
O43708	Maleylacetoacetate isomerase OS=Homo sapiens GN=GSTZ1 PE=1 SV=3	17	3	166.2	129.7	103.3	70.0	92.1	43.5	78.1
O43719	HIV Tat-specific factor 1 OS=Homo sapiens GN=HTATSF1 PE=1 SV=1	12	7	160.8	130.9	110.5	89.8	86.7	87.4	92.8
O43736	Integral membrane protein 2A OS=Homo sapiens GN=ITM2A PE=1 SV=2	15	3	78.6	92.4	120.0	125.3	135.6	106.4	72.9
O43747	AP-1 complex subunit gamma-1 OS=Homo sapiens GN=AP1G1 PE=1 SV=5	17	11	84.9	95.3	108.1	121.2	103.1	91.3	100.6
O43752	Syntaxin-6 OS=Homo sapiens GN=STX6 PE=1 SV=1	35	5	53.5	71.8	105.2	109.8	148.1	169.0	65.1
O43760	Synaptogyrin-2 OS=Homo sapiens GN=SYNGR2 PE=1 SV=1	19	6	66.1	81.4	103.8	116.4	129.4	137.6	93.8
O43765	Small glutamine-rich tetratricopeptide repeat-containing protein alpha OS=Homo sapiens GN=SGTA PE=1 SV=1	11	3	94.0	100.1	92.6	103.8	80.5	90.0	143.8
O43766	Lipoyl synthase, mitochondrial OS=Homo sapiens GN=LIAS PE=1 SV=3	13	4	174.2	126.2	89.0	68.0	62.7	63.4	72.9
O43768	Alpha-endosulfine OS=Homo sapiens GN=ENSA PE=1 SV=1	6	1	35.4	64.5	47.9	70.3	66.6	81.7	171.7
O43772	Mitochondrial carnitine/acylcarnitine carrier protein OS=Homo sapiens GN=SLC25A20 PE=1 SV=1	19	5	227.7	147.7	92.2	64.0	59.9	56.6	60.1
O43776	Asparagine--tRNA ligase, cytoplasmic OS=Homo sapiens GN=NARS PE=1 SV=1	20	11	84.5	86.8	81.8	85.9	93.8	119.4	118.8
O43795	Unconventional myosin-Ib OS=Homo sapiens GN=MYO1B PE=1 SV=3	16	15	88.9	108.3	153.8	167.3	120.1	68.5	51.2
O43805	Sjoegren syndrome nuclear autoantigen 1 OS=Homo sapiens GN=SSNA1 PE=1 SV=2	6	1	31.4	118.7	104.0	119.8	79.1	63.1	140.2
O43809	Cleavage and polyadenylation specificity factor subunit 5 OS=Homo sapiens GN=NUDT21 PE=1 SV=1	27	5	59.4	65.9	62.3	83.2	118.3	175.8	101.7
O43813	LanC-like protein 1 OS=Homo sapiens GN=LANCL1 PE=1 SV=1	22	9	99.3	97.8	92.8	95.0	79.1	79.7	136.7
O43815	Striatin OS=Homo sapiens GN=STRN PE=1 SV=4	8	5	92.6	99.5	119.0	118.9	116.7	106.0	83.3
O43818	U3 small nucleolar RNA-interacting protein 2 OS=Homo sapiens GN=RRP9 PE=1 SV=1	16	5	84.1	86.5	91.3	102.1	107.7	115.0	133.5
O43819	Protein SCO2 homolog, mitochondrial OS=Homo sapiens GN=SCO2 PE=1 SV=3	26	5	254.2	155.9	94.7	59.8	47.6	49.3	33.0
O43823	A-kinase anchor protein 8 OS=Homo sapiens GN=AKAP8 PE=1 SV=1	5	2	86.0	88.8	78.4	92.8	114.7	137.4	108.0
O43824	Putative GTP-binding protein 6 OS=Homo sapiens GN=GTPBP6 PE=2 SV=3	2	1	233.9	154.2	95.4	49.2	53.6	54.4	56.0
O43837	Isocitrate dehydrogenase [NAD] subunit beta, mitochondrial OS=Homo sapiens GN=IDH3B PE=1 SV=2	14	5	258.0	151.0	88.2	50.7	43.1	38.2	49.9
O43847	Nardilysin OS=Homo sapiens GN=NRD1 PE=1 SV=2	2	3	114.8	92.4	81.5	77.3	67.7	72.0	134.9
O43852	Calumenin OS=Homo sapiens GN=CALU PE=1 SV=2	9	5	56.7	98.6	155.9	196.5	166.8	87.4	29.5
O43861	Probable phospholipid-transporting ATPase IIB OS=Homo sapiens GN=ATP9B PE=2 SV=4	5	4	46.4	87.4	104.2	145.0	143.6	146.6	98.3
O43865	Adenosylhomocysteinase 2 OS=Homo sapiens GN=AHCYL1 PE=1 SV=2	17	8	92.5	87.4	94.6	91.4	86.8	91.5	133.3
O43903	Growth arrest-specific protein 2 OS=Homo sapiens GN=GAS2 PE=1 SV=1	18	5	93.1	98.5	96.6	94.3	85.0	86.4	116.5
O43909	Exostosin-like 3 OS=Homo sapiens GN=EXTL3 PE=1 SV=1	10	8	74.9	82.3	106.5	97.2	97.9	100.1	62.5
O43920	NADH dehydrogenase [ubiquinone] iron-sulfur protein 5 OS=Homo sapiens GN=NDUFS5 PE=1 SV=3	11	1	221.8	165.6	92.0	53.2	51.0	32.3	42.0
O43933	Peroxisome biogenesis factor 1 OS=Homo sapiens GN=PEX1 PE=1 SV=1	6	8	83.4	109.5	124.7	145.2	136.0	82.4	61.2
O60216	Double-strand-break repair protein rad21 homolog OS=Homo sapiens GN=RAD21 PE=1 SV=2	7	4	120.0	109.4	116.3	129.4	103.2	101.6	78.1
O60231	Putative pre-mRNA-splicing factor ATP-dependent RNA helicase DHX16 OS=Homo sapiens GN=DHX16 PE=1 SV=2	21	20	82.3	81.3	79.5	89.0	100.2	131.4	119.4
O60232	Sjoegren syndrome/scleroderma autoantigen 1 OS=Homo sapiens GN=SSSCA1 PE=1 SV=1	8	2	77.0	86.3	87.6	99.4	98.2	123.1	123.2
O60238	BCL2/adenovirus E1B 19 kDa protein-interacting protein 3-like OS=Homo sapiens GN=BNIP3L PE=1 SV=1	10	2	143.8	112.7	97.6	86.1	78.5	71.1	72.3
O60244	Mediator of RNA polymerase II transcription subunit 14 OS=Homo sapiens GN=MED14 PE=1 SV=2	9	9	96.4	85.3	91.1	90.7	119.8	140.4	91.1
O60256	Phosphoribosyl pyrophosphate synthase-associated protein 2 OS=Homo sapiens GN=PRPSAP2 PE=1 SV=1	20	7	88.0	88.8	88.6	96.0	88.3	82.7	143.5
O60264	SWI/SNF-related matrix-associated actin-dependent regulator of chromatin subfamily A member 5 OS=Homo sapiens GN=SMARCA5 PE=1 SV=1	5	6	163.5	119.2	111.8	113.9	92.7	85.9	47.2
O60271	C-Jun-amino-terminal kinase-interacting protein 4 OS=Homo sapiens GN=SPAG9 PE=1 SV=4	7	10	73.2	104.0	100.1	104.0	92.0	84.7	138.4
O60291	E3 ubiquitin-protein ligase MGRN1 OS=Homo sapiens GN=MGRN1 PE=1 SV=2	6	3	67.3	97.7	130.7	178.2	134.4	113.5	99.9
O60293	Zinc finger C3H1 domain-containing protein OS=Homo sapiens GN=ZFC3H1 PE=1 SV=3	4	5	80.7	74.1	80.0	92.5	118.5	163.2	105.7
O60294	tRNA wybutosine-synthesizing protein 4 OS=Homo sapiens GN=LCMT2 PE=1 SV=3	7	4	102.2	96.7	92.1	94.4	80.1	94.0	114.2
O60306	Intron-binding protein aquarius OS=Homo sapiens GN=AQR PE=1 SV=4	13	18	75.3	79.1	90.8	99.4	106.2	131.3	112.0
O60307	Microtubule-associated serine/threonine-protein kinase 3 OS=Homo sapiens GN=MAST3 PE=1 SV=2	4	2	79.4	103.8	100.4	104.9	126.8	160.8	134.9
O60313	Dynamin-like 120 kDa protein, mitochondrial OS=Homo sapiens GN=OPA1 PE=1 SV=3	12	12	207.6	133.1	87.4	65.7	61.2	61.1	58.7
O60333	Kinesin-like protein KIF1B OS=Homo sapiens GN=KIF1B PE=1 SV=5	2	3	70.0	85.7	83.9	95.2	99.4	126.9	119.2
O60337	E3 ubiquitin-protein ligase MARCH6 OS=Homo sapiens GN=MARCH6 PE=1 SV=2	2	3	65.4	90.5	132.7	158.3	155.8	96.9	44.2
O60341	Lysine-specific histone demethylase 1A OS=Homo sapiens GN=KDM1A PE=1 SV=2	31	13	91.9	99.0	94.8	95.2	97.2	96.8	135.8
O60343	TBC1 domain family member 4 OS=Homo sapiens GN=TBC1D4 PE=1 SV=2	6	6	119.6	119.2	98.6	91.4	87.1	91.4	119.0
O60427	Fatty acid desaturase 1 OS=Homo sapiens GN=FADS1 PE=1 SV=3	4	2	70.4	75.5	105.0	111.1	125.4	102.8	67.9
O60476	Mannosyl-oligosaccharide 1,2-alpha-mannosidase IB OS=Homo sapiens GN=MAN1A2 PE=1 SV=1	15	8	86.7	100.5	130.2	118.2	103.3	102.7	79.8
O60488	Long-chain-fatty-acid--CoA ligase 4 OS=Homo sapiens GN=ACSL4 PE=1 SV=2	11	4	177.1	131.2	107.2	84.0	69.7	54.6	49.3
O60493	Sorting nexin-3 OS=Homo sapiens GN=SNX3 PE=1 SV=3	27	4	59.8	120.6	131.0	140.5	106.1	81.7	121.4
O60496	Docking protein 2 OS=Homo sapiens GN=DOK2 PE=1 SV=2	9	2	98.6	118.8	146.9	142.3	133.3	94.0	85.1
O60499	Syntaxin-10 OS=Homo sapiens GN=STX10 PE=1 SV=1	16	2	69.4	94.2	112.6	118.2	144.1	134.2	71.7
O60502	Protein O-GlcNAcase OS=Homo sapiens GN=MGEA5 PE=1 SV=2	2	2	91.5	100.7	89.5	101.7	69.4	85.8	148.9
O60504	Vinexin OS=Homo sapiens GN=SORBS3 PE=1 SV=2	8	4	107.4	102.1	109.3	103.6	108.1	106.4	116.5
O60506	Heterogeneous nuclear ribonucleoprotein Q OS=Homo sapiens GN=SYNCRIP PE=1 SV=2	9	5	53.8	61.8	75.6	74.1	131.4	200.4	103.9
O60508	Pre-mRNA-processing factor 17 OS=Homo sapiens GN=CDC40 PE=1 SV=1	11	4	73.6	74.7	63.2	72.9	97.6	160.1	141.3
O60512	Beta-1,4-galactosyltransferase 3 OS=Homo sapiens GN=B4GALT3 PE=1 SV=2	9	3	88.6	95.5	128.1	117.1	103.6	86.6	52.5
O60518	Ran-binding protein 6 OS=Homo sapiens GN=RANBP6 PE=1 SV=2	1	1	158.6	124.8	108.3	104.6	91.5	69.7	85.2
O60524	Nuclear export mediator factor NEMF OS=Homo sapiens GN=NEMF PE=1 SV=4	3	3	98.9	90.6	93.1	97.9	97.1	111.4	98.6
O60547	GDP-mannose 4,6 dehydratase OS=Homo sapiens GN=GMDS PE=1 SV=1	17	7	71.8	102.2	122.9	135.4	87.1	76.0	95.1
O60566	Mitotic checkpoint serine/threonine-protein kinase BUB1 beta OS=Homo sapiens GN=BUB1B PE=1 SV=3	8	7	92.6	110.2	97.8	84.8	81.7	90.4	122.3
O60568	Procollagen-lysine,2-oxoglutarate 5-dioxygenase 3 OS=Homo sapiens GN=PLOD3 PE=1 SV=1	20	11	91.0	96.6	129.1	145.0	138.3	93.8	55.1
O60573	Eukaryotic translation initiation factor 4E type 2 OS=Homo sapiens GN=EIF4E2 PE=1 SV=1	14	2	80.1	78.0	80.9	84.3	125.8	125.3	98.9
O60610	Protein diaphanous homolog 1 OS=Homo sapiens GN=DIAPH1 PE=1 SV=2	15	15	104.4	107.8	102.8	99.1	94.1	79.7	133.0
O60613	15 kDa selenoprotein OS=Homo sapiens GN=SEP15 PE=1 SV=3	25	3	74.7	95.4	146.6	148.8	157.8	84.1	50.6
O60637	Tetraspanin-3 OS=Homo sapiens GN=TSPAN3 PE=2 SV=1	3	1	61.5	89.1	113.5	135.8	108.9	103.9	86.1
O60645	Exocyst complex component 3 OS=Homo sapiens GN=EXOC3 PE=1 SV=2	12	9	113.7	107.7	143.9	127.2	108.7	75.6	73.2
O60664	Perilipin-3 OS=Homo sapiens GN=PLIN3 PE=1 SV=3	17	6	78.4	96.0	80.8	88.7	79.1	93.5	142.1
O60678	Protein arginine N-methyltransferase 3 OS=Homo sapiens GN=PRMT3 PE=1 SV=3	4	2	77.2	93.1	107.4	113.8	83.2	91.4	125.6
O60684	Importin subunit alpha-7 OS=Homo sapiens GN=KPNA6 PE=1 SV=1	13	6	85.6	86.8	84.1	90.7	71.0	101.6	167.9
O60701	UDP-glucose 6-dehydrogenase OS=Homo sapiens GN=UGDH PE=1 SV=1	19	5	112.0	103.0	102.3	90.4	93.8	88.9	130.6
O60711	Leupaxin OS=Homo sapiens GN=LPXN PE=1 SV=1	11	4	92.6	108.9	124.6	134.2	106.9	83.6	118.5
O60749	Sorting nexin-2 OS=Homo sapiens GN=SNX2 PE=1 SV=2	18	8	84.9	97.3	101.5	116.8	80.6	70.2	127.5
O60762	Dolichol-phosphate mannosyltransferase subunit 1 OS=Homo sapiens GN=DPM1 PE=1 SV=1	29	6	87.5	91.9	129.4	145.4	151.5	95.7	51.3
O60763	General vesicular transport factor p115 OS=Homo sapiens GN=USO1 PE=1 SV=2	7	7	71.5	96.2	99.5	94.5	78.5	81.8	128.4
O60779	Thiamine transporter 1 OS=Homo sapiens GN=SLC19A2 PE=1 SV=2	2	1	80.6	89.0	106.7	113.8	118.8	116.6	64.0
O60783	28S ribosomal protein S14, mitochondrial OS=Homo sapiens GN=MRPS14 PE=1 SV=1	37	5	121.4	228.3	108.2	57.8	41.5	41.7	47.6
O60784	Target of Myb protein 1 OS=Homo sapiens GN=TOM1 PE=1 SV=2	23	8	101.9	112.3	108.0	103.1	97.9	76.5	108.7
O60825	6-phosphofructo-2-kinase/fructose-2,6-bisphosphatase 2 OS=Homo sapiens GN=PFKFB2 PE=1 SV=2	12	6	66.4	77.5	76.9	98.6	100.2	130.5	120.3
O60826	Coiled-coil domain-containing protein 22 OS=Homo sapiens GN=CCDC22 PE=1 SV=1	36	18	73.3	113.7	134.4	116.9	99.7	71.5	111.7
O60828	Polyglutamine-binding protein 1 OS=Homo sapiens GN=PQBP1 PE=1 SV=1	9	1	39.8	50.7	57.3	67.7	119.2	209.1	101.2
O60830	Mitochondrial import inner membrane translocase subunit Tim17-B OS=Homo sapiens GN=TIMM17B PE=1 SV=1	20	3	216.6	207.2	107.7	47.6	31.0	23.6	18.9
O60831	PRA1 family protein 2 OS=Homo sapiens GN=PRAF2 PE=1 SV=1	23	4	111.6	100.8	117.8	123.2	124.5	102.7	69.7
O60832	H/ACA ribonucleoprotein complex subunit 4 OS=Homo sapiens GN=DKC1 PE=1 SV=3	6	3	120.1	79.6	69.6	73.8	79.7	126.8	105.3
O60841	Eukaryotic translation initiation factor 5B OS=Homo sapiens GN=EIF5B PE=1 SV=4	8	7	89.2	96.1	89.0	87.4	87.6	89.4	146.0
O60861	Growth arrest-specific protein 7 OS=Homo sapiens GN=GAS7 PE=1 SV=3	12	4	67.2	84.6	116.2	127.1	133.0	123.4	83.5
O60869	Endothelial differentiation-related factor 1 OS=Homo sapiens GN=EDF1 PE=1 SV=1	16	2	61.7	57.3	73.4	94.4	152.6	210.3	62.7
O60870	DNA/RNA-binding protein KIN17 OS=Homo sapiens GN=KIN PE=1 SV=2	2	2	46.5	60.7	62.0	77.0	95.4	173.1	102.3
O60879	Protein diaphanous homolog 2 OS=Homo sapiens GN=DIAPH2 PE=1 SV=1	5	5	95.2	105.5	100.4	86.7	83.3	80.6	119.7
O60880	SH2 domain-containing protein 1A OS=Homo sapiens GN=SH2D1A PE=1 SV=1	11	1	274.0	203.9	166.3	77.1	94.3	74.8	109.5
O60884	DnaJ homolog subfamily A member 2 OS=Homo sapiens GN=DNAJA2 PE=1 SV=1	5	2	103.1	107.7	94.0	89.4	73.2	83.5	147.7
O60885	Bromodomain-containing protein 4 OS=Homo sapiens GN=BRD4 PE=1 SV=2	1	2	108.4	83.5	85.0	81.1	96.9	113.9	79.7
O60888	Protein CutA OS=Homo sapiens GN=CUTA PE=1 SV=2	31	3	124.1	121.7	107.2	88.8	109.4	72.4	102.0
O60906	Sphingomyelin phosphodiesterase 2 OS=Homo sapiens GN=SMPD2 PE=1 SV=2	3	1	75.2	84.1	110.0	123.7	122.8	98.9	119.5
O60925	Prefoldin subunit 1 OS=Homo sapiens GN=PFDN1 PE=1 SV=2	20	3	88.4	90.7	89.9	92.0	89.9	106.7	87.3
O60927	Protein phosphatase 1 regulatory subunit 11 OS=Homo sapiens GN=PPP1R11 PE=1 SV=1	21	1	69.5	78.8	119.7	152.4	131.9	114.4	80.0
O60930	Ribonuclease H1 OS=Homo sapiens GN=RNASEH1 PE=1 SV=2	10	2	194.4	161.6	110.4	86.3	143.2	99.2	113.7
O60934	Nibrin OS=Homo sapiens GN=NBN PE=1 SV=1	5	3	86.4	89.7	89.8	88.5	93.7	108.2	126.6
O60941	Dystrobrevin beta OS=Homo sapiens GN=DTNB PE=1 SV=1	16	7	78.1	108.5	140.0	155.9	122.8	87.6	56.1
O60942	mRNA-capping enzyme OS=Homo sapiens GN=RNGTT PE=1 SV=1	3	2	67.7	93.3	89.2	104.1	94.4	118.2	116.2
O75027	ATP-binding cassette sub-family B member 7, mitochondrial OS=Homo sapiens GN=ABCB7 PE=1 SV=2	4	3	200.0	136.5	97.6	67.8	73.3	75.3	41.3
O75044	SLIT-ROBO Rho GTPase-activating protein 2 OS=Homo sapiens GN=SRGAP2 PE=1 SV=2	4	5	99.4	93.5	94.0	88.9	92.9	116.3	96.9
O75063	Glycosaminoglycan xylosylkinase OS=Homo sapiens GN=FAM20B PE=1 SV=1	23	6	83.6	143.8	167.8	133.7	109.9	80.8	59.9
O75083	WD repeat-containing protein 1 OS=Homo sapiens GN=WDR1 PE=1 SV=4	16	8	74.9	95.4	89.2	92.7	76.2	88.9	151.1
O75093	Slit homolog 1 protein OS=Homo sapiens GN=SLIT1 PE=2 SV=4	7	9	96.6	109.8	135.6	134.3	138.2	87.7	68.1
O75113	NEDD4-binding protein 1 OS=Homo sapiens GN=N4BP1 PE=1 SV=4	5	4	69.6	90.5	81.9	86.8	71.4	78.1	135.4
O75116	Rho-associated protein kinase 2 OS=Homo sapiens GN=ROCK2 PE=1 SV=4	2	3	40.0	104.6	108.9	94.3	82.1	71.9	158.5
O75122	CLIP-associating protein 2 OS=Homo sapiens GN=CLASP2 PE=1 SV=2	15	14	57.6	68.1	89.0	93.1	120.4	154.1	117.5
O75131	Copine-3 OS=Homo sapiens GN=CPNE3 PE=1 SV=1	10	4	49.3	93.9	92.9	91.5	77.6	64.0	186.1
O75143	Autophagy-related protein 13 OS=Homo sapiens GN=ATG13 PE=1 SV=1	13	5	89.4	105.6	107.1	104.2	90.9	87.7	120.5
O75145	Liprin-alpha-3 OS=Homo sapiens GN=PPFIA3 PE=1 SV=3	7	7	90.4	91.7	100.3	102.0	91.4	93.1	109.7
O75146	Huntingtin-interacting protein 1-related protein OS=Homo sapiens GN=HIP1R PE=1 SV=2	11	9	96.8	105.0	114.2	112.2	95.6	92.4	78.7
O75150	E3 ubiquitin-protein ligase BRE1B OS=Homo sapiens GN=RNF40 PE=1 SV=4	11	9	84.2	88.1	81.7	87.6	102.3	141.6	97.1
O75152	Zinc finger CCCH domain-containing protein 11A OS=Homo sapiens GN=ZC3H11A PE=1 SV=3	6	5	67.7	77.3	71.1	82.4	102.4	162.2	100.6
O75153	Clustered mitochondria protein homolog OS=Homo sapiens GN=CLUH PE=1 SV=2	18	22	82.7	89.8	89.9	94.5	92.5	110.3	126.4
O75155	Cullin-associated NEDD8-dissociated protein 2 OS=Homo sapiens GN=CAND2 PE=1 SV=3	2	1	127.7	113.0	100.1	134.6	122.5	108.9	117.5
O75164	Lysine-specific demethylase 4A OS=Homo sapiens GN=KDM4A PE=1 SV=2	2	2	79.7	75.9	74.8	84.2	73.1	73.6	147.4
O75165	DnaJ homolog subfamily C member 13 OS=Homo sapiens GN=DNAJC13 PE=1 SV=5	14	27	80.8	84.1	106.3	124.8	130.1	109.9	82.6
O75170	Serine/threonine-protein phosphatase 6 regulatory subunit 2 OS=Homo sapiens GN=PPP6R2 PE=1 SV=2	9	7	73.1	104.6	102.2	98.7	94.1	92.0	140.9
O75175	CCR4-NOT transcription complex subunit 3 OS=Homo sapiens GN=CNOT3 PE=1 SV=1	7	5	65.0	79.0	89.3	97.0	137.9	161.8	85.4
O75179	Ankyrin repeat domain-containing protein 17 OS=Homo sapiens GN=ANKRD17 PE=1 SV=3	8	14	82.2	84.1	87.1	90.0	113.3	134.6	117.5
O75191	Xylulose kinase OS=Homo sapiens GN=XYLB PE=1 SV=3	17	6	82.2	92.3	88.4	99.6	91.5	91.0	141.5
O75208	Ubiquinone biosynthesis protein COQ9, mitochondrial OS=Homo sapiens GN=COQ9 PE=1 SV=1	3	1	251.8	162.0	90.0	46.0	42.3	62.6	54.8
O75223	Gamma-glutamylcyclotransferase OS=Homo sapiens GN=GGCT PE=1 SV=1	6	1	97.7	99.6	96.8	90.7	74.4	85.2	151.7
O75251	NADH dehydrogenase [ubiquinone] iron-sulfur protein 7, mitochondrial OS=Homo sapiens GN=NDUFS7 PE=1 SV=3	32	4	279.0	179.3	110.5	62.5	52.5	36.1	46.4
O75306	NADH dehydrogenase [ubiquinone] iron-sulfur protein 2, mitochondrial OS=Homo sapiens GN=NDUFS2 PE=1 SV=2	25	8	183.2	115.3	88.5	66.5	72.4	95.5	71.0
O75312	Zinc finger protein ZPR1 OS=Homo sapiens GN=ZPR1 PE=1 SV=1	20	6	89.8	97.0	91.5	101.4	85.1	88.4	147.3
O75323	Protein NipSnap homolog 2 OS=Homo sapiens GN=GBAS PE=1 SV=1	12	3	245.2	144.4	82.9	52.4	40.4	48.2	56.2
O75330	Hyaluronan mediated motility receptor OS=Homo sapiens GN=HMMR PE=1 SV=2	2	2	88.3	88.9	94.0	80.1	100.7	124.5	135.0
O75340	Programmed cell death protein 6 OS=Homo sapiens GN=PDCD6 PE=1 SV=1	37	6	95.9	94.0	95.4	92.0	82.9	93.0	172.0
O75347	Tubulin-specific chaperone A OS=Homo sapiens GN=TBCA PE=1 SV=3	26	5	85.4	97.4	93.8	98.8	81.9	89.6	153.5
O75348	V-type proton ATPase subunit G 1 OS=Homo sapiens GN=ATP6V1G1 PE=1 SV=3	30	2	94.0	107.6	131.0	105.2	110.1	74.7	97.3
O75351	Vacuolar protein sorting-associated protein 4B OS=Homo sapiens GN=VPS4B PE=1 SV=2	13	5	128.2	115.6	96.7	87.0	75.5	77.2	95.3
O75367	Core histone macro-H2A.1 OS=Homo sapiens GN=H2AFY PE=1 SV=4	5	2	129.2	85.3	96.3	88.4	97.7	136.0	74.5
O75368	SH3 domain-binding glutamic acid-rich-like protein OS=Homo sapiens GN=SH3BGRL PE=1 SV=1	32	3	127.4	104.7	97.8	98.5	86.0	85.4	116.8
O75369	Filamin-B OS=Homo sapiens GN=FLNB PE=1 SV=2	16	28	97.9	102.7	98.6	98.4	89.3	90.6	116.2
O75376	Nuclear receptor corepressor 1 OS=Homo sapiens GN=NCOR1 PE=1 SV=2	11	17	102.4	97.6	88.6	92.3	90.4	97.7	128.5
O75380	NADH dehydrogenase [ubiquinone] iron-sulfur protein 6, mitochondrial OS=Homo sapiens GN=NDUFS6 PE=1 SV=1	10	1	297.0	179.2	97.4	42.7	24.6	27.1	24.2
O75381	Peroxisomal membrane protein PEX14 OS=Homo sapiens GN=PEX14 PE=1 SV=1	4	2	27.3	86.4	172.9	285.1	142.9	57.1	35.4
O75385	Serine/threonine-protein kinase ULK1 OS=Homo sapiens GN=ULK1 PE=1 SV=2	3	3	98.3	88.3	97.2	96.2	93.0	93.4	106.9
O75390	Citrate synthase, mitochondrial OS=Homo sapiens GN=CS PE=1 SV=2	27	9	294.0	167.5	102.6	54.0	45.2	35.3	36.4
O75396	Vesicle-trafficking protein SEC22b OS=Homo sapiens GN=SEC22B PE=1 SV=4	31	5	92.4	97.5	131.1	127.7	140.2	97.2	66.3
O75400	Pre-mRNA-processing factor 40 homolog A OS=Homo sapiens GN=PRPF40A PE=1 SV=2	8	5	105.2	104.2	84.6	80.6	100.0	127.8	94.7
O75410	Transforming acidic coiled-coil-containing protein 1 OS=Homo sapiens GN=TACC1 PE=1 SV=2	4	4	112.6	110.4	131.1	124.6	94.4	68.5	64.6
O75427	Leucine-rich repeat and calponin homology domain-containing protein 4 OS=Homo sapiens GN=LRCH4 PE=1 SV=2	35	15	95.2	100.4	113.7	110.3	118.1	97.4	94.8
O75431	Metaxin-2 OS=Homo sapiens GN=MTX2 PE=1 SV=1	15	5	203.8	147.9	105.9	81.4	67.8	51.9	55.0
O75436	Vacuolar protein sorting-associated protein 26A OS=Homo sapiens GN=VPS26A PE=1 SV=2	19	5	89.3	98.9	109.4	112.7	98.7	89.8	136.8
O75439	Mitochondrial-processing peptidase subunit beta OS=Homo sapiens GN=PMPCB PE=1 SV=2	29	12	223.2	153.8	94.7	60.9	57.2	50.6	51.3
O75446	Histone deacetylase complex subunit SAP30 OS=Homo sapiens GN=SAP30 PE=1 SV=1	5	1	119.4	99.3	97.0	90.6	86.2	92.9	123.6
O75448	Mediator of RNA polymerase II transcription subunit 24 OS=Homo sapiens GN=MED24 PE=1 SV=1	3	2	79.8	73.4	66.7	88.6	126.8	185.1	96.2
O75449	Katanin p60 ATPase-containing subunit A1 OS=Homo sapiens GN=KATNA1 PE=1 SV=1	10	4	86.9	96.3	110.6	124.5	121.5	117.3	95.8
O75460	Serine/threonine-protein kinase/endoribonuclease IRE1 OS=Homo sapiens GN=ERN1 PE=1 SV=2	10	5	98.8	107.4	114.3	109.3	120.4	89.7	105.3
O75475	PC4 and SFRS1-interacting protein OS=Homo sapiens GN=PSIP1 PE=1 SV=1	3	2	137.0	106.0	107.1	111.6	99.5	90.3	70.0
O75477	Erlin-1 OS=Homo sapiens GN=ERLIN1 PE=1 SV=1	15	3	103.7	112.8	114.3	108.3	129.2	93.0	87.1
O75489	NADH dehydrogenase [ubiquinone] iron-sulfur protein 3, mitochondrial OS=Homo sapiens GN=NDUFS3 PE=1 SV=1	33	10	245.8	158.8	99.7	57.0	50.9	33.8	41.6
O75494	Serine/arginine-rich splicing factor 10 OS=Homo sapiens GN=SRSF10 PE=1 SV=1	27	6	70.3	76.2	78.8	83.7	121.3	161.0	99.9
O75503	Ceroid-lipofuscinosis neuronal protein 5 OS=Homo sapiens GN=CLN5 PE=1 SV=2	9	2	79.7	92.6	123.3	118.9	132.0	92.4	65.1
O75521	Enoyl-CoA delta isomerase 2, mitochondrial OS=Homo sapiens GN=ECI2 PE=1 SV=4	18	4	118.2	115.2	112.9	116.3	113.8	91.0	106.5
O75525	KH domain-containing, RNA-binding, signal transduction-associated protein 3 OS=Homo sapiens GN=KHDRBS3 PE=1 SV=1	18	5	62.2	61.9	65.6	76.5	122.4	201.9	92.0
O75529	TAF5-like RNA polymerase II p300/CBP-associated factor-associated factor 65 kDa subunit 5L OS=Homo sapiens GN=TAF5L PE=1 SV=1	7	4	89.6	96.5	97.9	100.1	96.4	100.1	126.6
O75530	Polycomb protein EED OS=Homo sapiens GN=EED PE=1 SV=2	8	3	83.0	72.7	85.7	85.7	109.5	138.6	98.5
O75531	Barrier-to-autointegration factor OS=Homo sapiens GN=BANF1 PE=1 SV=1	16	3	89.0	95.3	110.8	113.1	136.0	119.3	68.1
O75533	Splicing factor 3B subunit 1 OS=Homo sapiens GN=SF3B1 PE=1 SV=3	21	20	77.8	78.6	72.7	77.8	90.5	123.6	138.7
O75534	Cold shock domain-containing protein E1 OS=Homo sapiens GN=CSDE1 PE=1 SV=2	17	11	88.6	93.9	95.3	93.2	96.7	107.8	120.8
O75554	WW domain-binding protein 4 OS=Homo sapiens GN=WBP4 PE=1 SV=1	4	1	93.7	113.2	95.8	110.3	104.9	112.4	131.5
O75569	Interferon-inducible double-stranded RNA-dependent protein kinase activator A OS=Homo sapiens GN=PRKRA PE=1 SV=1	18	4	95.2	83.5	84.8	76.7	113.5	166.4	98.0
O75570	Peptide chain release factor 1, mitochondrial OS=Homo sapiens GN=MTRF1 PE=1 SV=2	15	5	223.3	150.5	88.7	68.1	62.6	62.9	46.8
O75582	Ribosomal protein S6 kinase alpha-5 OS=Homo sapiens GN=RPS6KA5 PE=1 SV=1	4	2	113.8	94.1	97.7	85.6	117.8	92.9	147.2
O75592	E3 ubiquitin-protein ligase MYCBP2 OS=Homo sapiens GN=MYCBP2 PE=1 SV=3	2	5	100.1	89.7	95.7	109.3	112.6	138.0	116.9
O75600	2-amino-3-ketobutyrate coenzyme A ligase, mitochondrial OS=Homo sapiens GN=GCAT PE=1 SV=1	18	4	213.5	150.8	104.0	71.3	72.5	76.0	61.6
O75607	Nucleoplasmin-3 OS=Homo sapiens GN=NPM3 PE=1 SV=3	28	4	62.8	73.0	83.8	102.8	70.9	56.4	226.4
O75608	Acyl-protein thioesterase 1 OS=Homo sapiens GN=LYPLA1 PE=1 SV=1	12	2	141.5	117.8	105.4	89.4	92.0	62.3	95.5
O75616	GTPase Era, mitochondrial OS=Homo sapiens GN=ERAL1 PE=1 SV=2	8	1	211.7	189.9	127.6	79.9	108.4	75.1	70.7
O75629	Protein CREG1 OS=Homo sapiens GN=CREG1 PE=1 SV=1	15	2	71.2	98.5	137.1	148.9	139.4	79.8	72.2
O75643	U5 small nuclear ribonucleoprotein 200 kDa helicase OS=Homo sapiens GN=SNRNP200 PE=1 SV=2	18	29	73.3	73.3	72.2	90.9	97.3	130.1	129.3
O75648	Mitochondrial tRNA-specific 2-thiouridylase 1 OS=Homo sapiens GN=TRMU PE=1 SV=2	11	3	225.1	156.5	95.3	57.6	45.6	52.0	68.3
O75663	TIP41-like protein OS=Homo sapiens GN=TIPRL PE=1 SV=2	4	1	75.8	85.7	82.3	75.6	67.4	70.3	137.9
O75683	Surfeit locus protein 6 OS=Homo sapiens GN=SURF6 PE=1 SV=3	8	3	68.6	64.3	63.5	71.1	102.0	159.0	104.5
O75691	Small subunit processome component 20 homolog OS=Homo sapiens GN=UTP20 PE=1 SV=3	3	7	70.9	67.9	66.1	70.7	114.5	186.8	108.7
O75694	Nuclear pore complex protein Nup155 OS=Homo sapiens GN=NUP155 PE=1 SV=1	16	19	103.8	106.6	134.5	141.1	121.2	77.3	69.3
O75695	Protein XRP2 OS=Homo sapiens GN=RP2 PE=1 SV=4	12	4	84.4	104.5	146.5	146.3	126.1	84.9	61.3
O75716	Serine/threonine-protein kinase 16 OS=Homo sapiens GN=STK16 PE=1 SV=4	5	1	59.9	74.5	125.8	152.2	146.4	132.3	51.7
O75717	WD repeat and HMG-box DNA-binding protein 1 OS=Homo sapiens GN=WDHD1 PE=1 SV=1	11	9	65.4	85.0	75.6	79.9	76.3	82.8	183.3
O75718	Cartilage-associated protein OS=Homo sapiens GN=CRTAP PE=1 SV=1	11	5	93.7	103.1	122.7	151.6	134.3	92.4	82.0
O75746	Calcium-binding mitochondrial carrier protein Aralar1 OS=Homo sapiens GN=SLC25A12 PE=1 SV=2	18	10	228.2	137.0	97.9	70.3	58.7	51.0	57.0
O75781	Paralemmin-1 OS=Homo sapiens GN=PALM PE=1 SV=2	10	3	89.0	100.6	141.3	144.8	109.3	78.6	74.8
O75787	Renin receptor OS=Homo sapiens GN=ATP6AP2 PE=1 SV=2	22	7	114.1	104.2	114.3	127.2	114.3	80.2	71.9
O75791	GRB2-related adapter protein 2 OS=Homo sapiens GN=GRAP2 PE=1 SV=1	30	7	86.7	100.6	99.5	99.3	91.7	83.3	104.2
O75792	Ribonuclease H2 subunit A OS=Homo sapiens GN=RNASEH2A PE=1 SV=2	31	8	81.8	81.5	83.4	90.6	87.5	109.4	113.1
O75794	Cell division cycle protein 123 homolog OS=Homo sapiens GN=CDC123 PE=1 SV=1	4	2	88.9	91.7	95.0	99.4	81.3	90.5	141.1
O75808	Calpain-15 OS=Homo sapiens GN=CAPN15 PE=1 SV=1	4	3	75.0	103.0	127.7	135.4	129.2	111.2	91.5
O75817	Ribonuclease P protein subunit p20 OS=Homo sapiens GN=POP7 PE=1 SV=2	14	1	254.2	191.6	116.3	72.5	80.1	75.8	83.7
O75818	Ribonuclease P protein subunit p40 OS=Homo sapiens GN=RPP40 PE=1 SV=3	8	2	77.0	73.3	72.9	84.1	96.6	132.5	118.1
O75821	Eukaryotic translation initiation factor 3 subunit G OS=Homo sapiens GN=EIF3G PE=1 SV=2	8	2	100.0	83.2	86.7	108.7	92.4	112.5	109.8
O75874	Isocitrate dehydrogenase [NADP] cytoplasmic OS=Homo sapiens GN=IDH1 PE=1 SV=2	13	5	74.7	90.3	88.4	100.0	78.2	80.3	137.4
O75879	Glutamyl-tRNA(Gln) amidotransferase subunit B, mitochondrial OS=Homo sapiens GN=GATB PE=1 SV=1	36	12	201.1	148.3	96.2	61.1	62.5	46.6	61.4
O75880	Protein SCO1 homolog, mitochondrial OS=Homo sapiens GN=SCO1 PE=1 SV=1	10	3	254.8	139.3	99.8	69.9	52.9	47.6	38.9
O75882	Attractin OS=Homo sapiens GN=ATRN PE=1 SV=2	3	4	86.1	107.7	146.5	142.4	143.4	89.8	54.6
O75886	Signal transducing adapter molecule 2 OS=Homo sapiens GN=STAM2 PE=1 SV=1	3	2	75.3	93.0	108.5	108.7	101.0	81.8	116.2
O75909	Cyclin-K OS=Homo sapiens GN=CCNK PE=1 SV=2	6	2	55.7	92.8	126.2	174.2	129.4	115.8	84.8
O75915	PRA1 family protein 3 OS=Homo sapiens GN=ARL6IP5 PE=1 SV=1	20	4	116.4	117.6	134.9	132.6	135.7	91.7	70.6
O75934	Pre-mRNA-splicing factor SPF27 OS=Homo sapiens GN=BCAS2 PE=1 SV=1	22	3	46.8	54.4	57.6	65.0	115.9	204.8	107.5
O75935	Dynactin subunit 3 OS=Homo sapiens GN=DCTN3 PE=1 SV=1	10	2	86.1	90.1	87.0	90.8	72.0	80.2	153.1
O75940	Survival of motor neuron-related-splicing factor 30 OS=Homo sapiens GN=SMNDC1 PE=1 SV=1	3	1	61.2	62.3	72.6	83.5	105.1	186.5	141.2
O75943	Cell cycle checkpoint protein RAD17 OS=Homo sapiens GN=RAD17 PE=1 SV=2	2	1	125.1	153.8	137.6	111.9	126.2	93.7	160.6
O75947	ATP synthase subunit d, mitochondrial OS=Homo sapiens GN=ATP5H PE=1 SV=3	6	1	244.5	152.8	102.3	78.9	52.5	37.8	15.5
O75955	Flotillin-1 OS=Homo sapiens GN=FLOT1 PE=1 SV=3	21	8	85.0	108.6	150.2	140.0	133.2	79.2	59.8
O75964	ATP synthase subunit g, mitochondrial OS=Homo sapiens GN=ATP5L PE=1 SV=3	19	2	293.4	168.6	106.1	55.5	54.5	51.9	44.6
O75976	Carboxypeptidase D OS=Homo sapiens GN=CPD PE=1 SV=2	9	11	69.9	88.5	111.7	126.6	137.9	120.2	83.9
O75995	SAM and SH3 domain-containing protein 3 OS=Homo sapiens GN=SASH3 PE=1 SV=2	20	4	107.4	97.4	94.6	93.7	91.7	101.6	116.9
O76003	Glutaredoxin-3 OS=Homo sapiens GN=GLRX3 PE=1 SV=2	3	1	100.1	91.4	99.4	107.1	95.2	98.9	110.1
O76021	Ribosomal L1 domain-containing protein 1 OS=Homo sapiens GN=RSL1D1 PE=1 SV=3	7	5	82.5	72.0	76.8	79.0	115.4	163.4	95.9
O76024	Wolframin OS=Homo sapiens GN=WFS1 PE=1 SV=2	6	5	83.3	91.2	118.3	129.1	128.9	88.1	51.0
O76031	ATP-dependent Clp protease ATP-binding subunit clpX-like, mitochondrial OS=Homo sapiens GN=CLPX PE=1 SV=2	9	5	246.3	148.3	90.4	56.7	50.0	41.4	54.0
O76054	SEC14-like protein 2 OS=Homo sapiens GN=SEC14L2 PE=1 SV=1	14	4	90.2	100.7	95.8	98.2	92.1	93.9	107.1
O76071	Probable cytosolic iron-sulfur protein assembly protein CIAO1 OS=Homo sapiens GN=CIAO1 PE=1 SV=1	24	5	75.9	120.0	104.1	106.0	83.7	83.6	143.7
O76094	Signal recognition particle subunit SRP72 OS=Homo sapiens GN=SRP72 PE=1 SV=3	23	10	110.3	101.4	119.0	132.9	104.2	91.2	128.5
O76095	Protein JTB OS=Homo sapiens GN=JTB PE=1 SV=1	5	1	24.8	90.6	142.0	140.6	148.4	125.4	62.0
O94762	ATP-dependent DNA helicase Q5 OS=Homo sapiens GN=RECQL5 PE=1 SV=2	2	2	81.2	76.9	75.9	87.9	98.3	135.4	92.1
O94763	Unconventional prefoldin RPB5 interactor 1 OS=Homo sapiens GN=URI1 PE=1 SV=3	5	3	72.3	82.3	77.1	89.4	118.0	156.0	99.9
O94766	Galactosylgalactosylxylosylprotein 3-beta-glucuronosyltransferase 3 OS=Homo sapiens GN=B3GAT3 PE=1 SV=2	24	6	82.0	112.2	153.9	129.3	114.1	99.4	55.0
O94776	Metastasis-associated protein MTA2 OS=Homo sapiens GN=MTA2 PE=1 SV=1	32	17	101.9	96.8	93.2	87.5	91.7	102.3	110.0
O94804	Serine/threonine-protein kinase 10 OS=Homo sapiens GN=STK10 PE=1 SV=1	2	2	77.4	90.1	97.7	94.6	113.5	119.0	101.4
O94819	Kelch repeat and BTB domain-containing protein 11 OS=Homo sapiens GN=KBTBD11 PE=1 SV=1	20	7	101.9	106.5	103.2	101.0	99.0	105.6	111.7
O94826	Mitochondrial import receptor subunit TOM70 OS=Homo sapiens GN=TOMM70A PE=1 SV=1	13	5	237.6	180.8	107.5	56.7	53.4	42.4	38.5
O94830	Phospholipase DDHD2 OS=Homo sapiens GN=DDHD2 PE=1 SV=2	1	1	66.5	82.7	78.8	89.1	88.3	113.4	133.0
O94832	Unconventional myosin-Id OS=Homo sapiens GN=MYO1D PE=1 SV=2	7	8	76.6	99.9	147.0	161.8	122.2	80.6	49.7
O94855	Protein transport protein Sec24D OS=Homo sapiens GN=SEC24D PE=1 SV=2	10	6	99.3	111.3	127.3	128.5	108.6	95.6	106.3
O94868	F-BAR and double SH3 domains protein 2 OS=Homo sapiens GN=FCHSD2 PE=1 SV=3	14	6	82.4	85.5	88.6	95.0	108.9	118.8	89.7
O94874	E3 UFM1-protein ligase 1 OS=Homo sapiens GN=UFL1 PE=1 SV=2	19	15	85.6	94.3	129.3	149.8	146.3	96.0	66.7
O94876	Transmembrane and coiled-coil domains protein 1 OS=Homo sapiens GN=TMCC1 PE=1 SV=3	1	1	67.2	89.9	152.8	149.5	154.2	95.2	43.1
O94886	CSC1-like protein 1 OS=Homo sapiens GN=TMEM63A PE=1 SV=3	7	2	57.0	69.6	117.2	137.9	152.1	156.3	89.0
O94888	UBX domain-containing protein 7 OS=Homo sapiens GN=UBXN7 PE=1 SV=2	7	4	94.2	102.6	90.4	98.5	81.4	77.5	142.1
O94900	Thymocyte selection-associated high mobility group box protein TOX OS=Homo sapiens GN=TOX PE=2 SV=3	5	2	79.0	93.6	105.9	107.8	105.0	100.0	116.7
O94901	SUN domain-containing protein 1 OS=Homo sapiens GN=SUN1 PE=1 SV=3	4	3	102.1	107.9	128.2	182.9	159.1	86.2	61.5
O94903	Proline synthase co-transcribed bacterial homolog protein OS=Homo sapiens GN=PROSC PE=1 SV=1	26	5	132.9	109.1	99.9	88.8	87.2	90.1	99.4
O94905	Erlin-2 OS=Homo sapiens GN=ERLIN2 PE=1 SV=1	13	3	105.9	110.2	129.7	128.1	151.8	92.8	39.6
O94906	Pre-mRNA-processing factor 6 OS=Homo sapiens GN=PRPF6 PE=1 SV=1	24	16	64.6	72.4	72.3	79.8	101.0	142.9	127.7
O94913	Pre-mRNA cleavage complex 2 protein Pcf11 OS=Homo sapiens GN=PCF11 PE=1 SV=3	8	9	119.7	96.7	89.7	87.1	94.3	121.2	85.2
O94915	Protein furry homolog-like OS=Homo sapiens GN=FRYL PE=1 SV=2	5	12	85.5	88.9	91.5	97.9	111.0	111.2	118.4
O94919	Endonuclease domain-containing 1 protein OS=Homo sapiens GN=ENDOD1 PE=1 SV=2	30	11	77.0	91.9	115.5	122.5	124.6	94.0	83.8
O94923	D-glucuronyl C5-epimerase OS=Homo sapiens GN=GLCE PE=1 SV=3	4	2	68.5	94.6	173.0	144.4	112.4	89.6	59.1
O94925	Glutaminase kidney isoform, mitochondrial OS=Homo sapiens GN=GLS PE=1 SV=1	10	5	205.3	143.1	100.3	69.8	64.1	57.0	53.5
O94927	HAUS augmin-like complex subunit 5 OS=Homo sapiens GN=HAUS5 PE=1 SV=2	24	8	109.5	108.0	98.6	102.7	94.4	114.4	126.8
O94953	Lysine-specific demethylase 4B OS=Homo sapiens GN=KDM4B PE=1 SV=4	5	4	91.4	92.6	91.5	95.8	91.6	119.9	99.2
O94966	Ubiquitin carboxyl-terminal hydrolase 19 OS=Homo sapiens GN=USP19 PE=1 SV=2	10	5	122.8	113.0	118.8	98.5	112.3	89.9	82.0
O94967	WD repeat-containing protein 47 OS=Homo sapiens GN=WDR47 PE=1 SV=1	2	1	43.7	69.0	98.5	117.1	94.3	79.9	127.7
O94973	AP-2 complex subunit alpha-2 OS=Homo sapiens GN=AP2A2 PE=1 SV=2	22	17	94.1	99.9	127.5	122.2	105.4	95.2	89.1
O94979	Protein transport protein Sec31A OS=Homo sapiens GN=SEC31A PE=1 SV=3	10	11	79.2	95.5	90.4	89.6	84.0	90.9	136.9
O94985	Calsyntenin-1 OS=Homo sapiens GN=CLSTN1 PE=1 SV=1	3	3	81.7	91.3	124.8	136.0	134.1	102.4	59.9
O94986	Centrosomal protein of 152 kDa OS=Homo sapiens GN=CEP152 PE=1 SV=4	1	1	121.5	114.2	117.8	90.5	128.6	180.6	102.9
O94992	Protein HEXIM1 OS=Homo sapiens GN=HEXIM1 PE=1 SV=1	21	4	126.1	116.0	100.6	104.2	78.2	86.8	123.2
O95067	G2/mitotic-specific cyclin-B2 OS=Homo sapiens GN=CCNB2 PE=1 SV=1	11	4	100.3	91.7	99.4	105.6	111.4	112.2	99.3
O95071	E3 ubiquitin-protein ligase UBR5 OS=Homo sapiens GN=UBR5 PE=1 SV=2	13	28	78.1	94.0	86.0	90.9	83.3	85.1	170.6
O95104	Splicing factor, arginine/serine-rich 15 OS=Homo sapiens GN=SCAF4 PE=1 SV=3	5	3	114.4	101.2	92.9	88.0	118.4	114.9	98.4
O95140	Mitofusin-2 OS=Homo sapiens GN=MFN2 PE=1 SV=3	10	6	239.6	143.6	117.3	87.0	91.3	91.0	74.3
O95155	Ubiquitin conjugation factor E4 B OS=Homo sapiens GN=UBE4B PE=1 SV=1	4	4	109.4	103.4	107.3	101.6	94.0	101.2	119.0
O95159	Zinc finger protein-like 1 OS=Homo sapiens GN=ZFPL1 PE=1 SV=2	39	8	97.4	116.6	144.6	119.8	109.3	101.0	51.1
O95163	Elongator complex protein 1 OS=Homo sapiens GN=IKBKAP PE=1 SV=3	11	10	120.8	104.5	97.6	95.4	98.0	91.9	137.7
O95169	NADH dehydrogenase [ubiquinone] 1 beta subcomplex subunit 8, mitochondrial OS=Homo sapiens GN=NDUFB8 PE=1 SV=1	23	4	249.2	146.9	89.7	53.8	43.3	39.8	42.9
O95182	NADH dehydrogenase [ubiquinone] 1 alpha subcomplex subunit 7 OS=Homo sapiens GN=NDUFA7 PE=1 SV=3	17	2	254.2	169.2	90.5	43.4	31.1	25.0	28.0
O95197	Reticulon-3 OS=Homo sapiens GN=RTN3 PE=1 SV=2	4	3	84.0	91.9	103.6	121.4	119.1	102.1	90.9
O95202	LETM1 and EF-hand domain-containing protein 1, mitochondrial OS=Homo sapiens GN=LETM1 PE=1 SV=1	11	7	323.9	188.9	102.1	45.6	30.5	21.5	25.0
O95218	Zinc finger Ran-binding domain-containing protein 2 OS=Homo sapiens GN=ZRANB2 PE=1 SV=2	5	2	64.9	83.9	72.5	90.1	71.7	103.0	176.9
O95229	ZW10 interactor OS=Homo sapiens GN=ZWINT PE=1 SV=2	17	4	83.6	93.2	91.8	94.6	90.0	108.0	125.5
O95232	Luc7-like protein 3 OS=Homo sapiens GN=LUC7L3 PE=1 SV=2	9	4	74.2	69.9	70.1	74.8	111.9	153.0	109.3
O95235	Kinesin-like protein KIF20A OS=Homo sapiens GN=KIF20A PE=1 SV=1	7	6	102.9	102.8	99.3	93.0	95.2	103.1	94.1
O95239	Chromosome-associated kinesin KIF4A OS=Homo sapiens GN=KIF4A PE=1 SV=3	11	7	146.5	94.0	88.0	90.1	83.9	110.7	105.1
O95248	Myotubularin-related protein 5 OS=Homo sapiens GN=SBF1 PE=1 SV=3	15	19	82.0	89.9	100.3	105.4	104.4	108.0	104.0
O95249	Golgi SNAP receptor complex member 1 OS=Homo sapiens GN=GOSR1 PE=1 SV=1	39	7	97.4	113.0	155.8	121.4	118.9	92.9	58.8
O95251	Histone acetyltransferase KAT7 OS=Homo sapiens GN=KAT7 PE=1 SV=1	5	2	124.1	98.1	90.8	97.0	100.1	84.5	102.0
O95271	Tankyrase-1 OS=Homo sapiens GN=TNKS PE=1 SV=2	2	2	97.2	94.8	95.4	88.3	102.0	95.8	98.2
O95292	Vesicle-associated membrane protein-associated protein B/C OS=Homo sapiens GN=VAPB PE=1 SV=3	3	1	30.7	103.5	186.1	175.6	163.7	54.6	94.8
O95295	SNARE-associated protein Snapin OS=Homo sapiens GN=SNAPIN PE=1 SV=1	25	4	76.1	90.3	120.1	128.7	136.6	104.1	78.9
O95297	Myelin protein zero-like protein 1 OS=Homo sapiens GN=MPZL1 PE=1 SV=1	9	2	77.1	100.6	130.0	132.9	115.9	95.1	83.3
O95299	NADH dehydrogenase [ubiquinone] 1 alpha subcomplex subunit 10, mitochondrial OS=Homo sapiens GN=NDUFA10 PE=1 SV=1	12	4	208.6	201.3	110.4	67.5	46.4	36.2	27.8
O95319	CUGBP Elav-like family member 2 OS=Homo sapiens GN=CELF2 PE=1 SV=1	13	6	64.4	72.5	80.1	88.7	130.4	160.1	91.4
O95336	6-phosphogluconolactonase OS=Homo sapiens GN=PGLS PE=1 SV=2	34	7	85.3	105.4	95.9	96.1	83.0	78.4	147.9
O95347	Structural maintenance of chromosomes protein 2 OS=Homo sapiens GN=SMC2 PE=1 SV=2	13	12	95.7	91.9	91.7	94.6	97.4	109.8	116.2
O95352	Ubiquitin-like modifier-activating enzyme ATG7 OS=Homo sapiens GN=ATG7 PE=1 SV=1	8	3	93.3	86.7	87.8	90.9	82.8	88.2	137.6
O95363	Phenylalanine--tRNA ligase, mitochondrial OS=Homo sapiens GN=FARS2 PE=1 SV=1	12	3	285.1	148.4	94.4	55.8	62.9	61.5	51.6
O95372	Acyl-protein thioesterase 2 OS=Homo sapiens GN=LYPLA2 PE=1 SV=1	26	4	74.5	92.5	88.9	99.3	77.7	84.3	132.9
O95373	Importin-7 OS=Homo sapiens GN=IPO7 PE=1 SV=1	14	10	77.0	97.0	90.6	88.0	81.7	74.6	158.1
O95376	E3 ubiquitin-protein ligase ARIH2 OS=Homo sapiens GN=ARIH2 PE=1 SV=1	9	3	88.4	85.1	93.4	109.3	89.4	106.8	176.5
O95379	Tumor necrosis factor alpha-induced protein 8 OS=Homo sapiens GN=TNFAIP8 PE=1 SV=1	21	4	57.5	87.5	94.0	104.0	90.7	88.3	142.6
O95394	Phosphoacetylglucosamine mutase OS=Homo sapiens GN=PGM3 PE=1 SV=1	4	2	76.7	86.2	76.3	80.6	88.4	106.8	142.6
O95396	Adenylyltransferase and sulfurtransferase MOCS3 OS=Homo sapiens GN=MOCS3 PE=1 SV=1	28	9	98.5	110.3	105.6	97.4	94.0	87.4	107.1
O95400	CD2 antigen cytoplasmic tail-binding protein 2 OS=Homo sapiens GN=CD2BP2 PE=1 SV=1	28	5	64.8	79.6	76.5	83.8	95.4	129.1	133.7
O95402	Mediator of RNA polymerase II transcription subunit 26 OS=Homo sapiens GN=MED26 PE=1 SV=2	12	3	70.7	71.1	76.4	93.9	112.1	141.8	75.0
O95425	Supervillin OS=Homo sapiens GN=SVIL PE=1 SV=2	3	3	223.2	144.7	117.3	72.7	69.7	65.1	68.6
O95429	BAG family molecular chaperone regulator 4 OS=Homo sapiens GN=BAG4 PE=1 SV=1	28	5	102.1	105.4	106.7	107.1	114.9	129.9	127.3
O95433	Activator of 90 kDa heat shock protein ATPase homolog 1 OS=Homo sapiens GN=AHSA1 PE=1 SV=1	27	9	81.3	96.4	84.7	87.5	72.9	87.3	161.9
O95453	Poly(A)-specific ribonuclease PARN OS=Homo sapiens GN=PARN PE=1 SV=1	10	6	72.2	78.8	84.9	95.7	107.0	115.6	97.5
O95456	Proteasome assembly chaperone 1 OS=Homo sapiens GN=PSMG1 PE=1 SV=1	14	4	82.7	80.7	75.1	88.5	69.6	84.8	182.2
O95466	Formin-like protein 1 OS=Homo sapiens GN=FMNL1 PE=1 SV=3	15	16	86.5	124.3	128.8	128.3	114.7	75.6	72.7
O95470	Sphingosine-1-phosphate lyase 1 OS=Homo sapiens GN=SGPL1 PE=1 SV=3	11	5	112.5	109.8	117.0	121.1	121.9	86.9	74.4
O95479	GDH/6PGL endoplasmic bifunctional protein OS=Homo sapiens GN=H6PD PE=1 SV=2	26	15	95.8	100.1	131.4	149.7	136.2	89.3	60.3
O95486	Protein transport protein Sec24A OS=Homo sapiens GN=SEC24A PE=1 SV=2	8	8	83.4	110.4	122.3	105.8	93.3	71.8	123.4
O95487	Protein transport protein Sec24B OS=Homo sapiens GN=SEC24B PE=1 SV=2	14	12	79.0	97.6	109.5	108.3	109.9	121.8	90.1
O95551	Tyrosyl-DNA phosphodiesterase 2 OS=Homo sapiens GN=TDP2 PE=1 SV=1	5	1	73.6	89.3	89.7	83.5	83.3	81.1	76.6
O95573	Long-chain-fatty-acid--CoA ligase 3 OS=Homo sapiens GN=ACSL3 PE=1 SV=3	17	9	109.7	101.8	137.7	153.8	146.3	92.1	44.3
O95602	DNA-directed RNA polymerase I subunit RPA1 OS=Homo sapiens GN=POLR1A PE=1 SV=2	9	11	104.0	97.4	91.2	91.5	92.1	105.0	97.5
O95613	Pericentrin OS=Homo sapiens GN=PCNT PE=1 SV=4	5	13	151.0	124.1	105.3	82.0	83.6	83.8	85.3
O95628	CCR4-NOT transcription complex subunit 4 OS=Homo sapiens GN=CNOT4 PE=1 SV=3	2	1	81.9	91.7	106.2	109.4	139.5	169.8	95.6
O95630	STAM-binding protein OS=Homo sapiens GN=STAMBP PE=1 SV=1	17	5	127.7	122.0	104.0	97.1	87.9	81.2	93.2
O95639	Cleavage and polyadenylation specificity factor subunit 4 OS=Homo sapiens GN=CPSF4 PE=1 SV=1	19	4	89.0	87.7	88.4	106.0	112.4	138.5	78.9
O95674	Phosphatidate cytidylyltransferase 2 OS=Homo sapiens GN=CDS2 PE=1 SV=1	15	4	70.8	101.1	129.6	146.2	148.8	96.3	55.1
O95684	FGFR1 oncogene partner OS=Homo sapiens GN=FGFR1OP PE=1 SV=1	6	1	100.7	88.6	99.5	99.7	114.6	103.0	132.9
O95714	E3 ubiquitin-protein ligase HERC2 OS=Homo sapiens GN=HERC2 PE=1 SV=2	9	30	102.5	99.3	114.1	123.4	122.4	95.5	84.0
O95721	Synaptosomal-associated protein 29 OS=Homo sapiens GN=SNAP29 PE=1 SV=1	25	5	117.8	113.6	122.6	124.3	114.0	87.1	73.2
O95747	Serine/threonine-protein kinase OSR1 OS=Homo sapiens GN=OXSR1 PE=1 SV=1	19	9	51.7	103.9	103.3	103.4	89.6	79.5	127.5
O95757	Heat shock 70 kDa protein 4L OS=Homo sapiens GN=HSPA4L PE=1 SV=3	25	17	97.7	103.3	96.6	95.1	91.9	89.9	133.7
O95758	Polypyrimidine tract-binding protein 3 OS=Homo sapiens GN=PTBP3 PE=1 SV=2	16	4	63.0	71.3	80.1	92.5	142.3	209.6	110.7
O95772	MLN64 N-terminal domain homolog OS=Homo sapiens GN=STARD3NL PE=1 SV=1	10	2	70.9	84.3	148.9	180.9	187.7	111.5	40.7
O95777	U6 snRNA-associated Sm-like protein LSm8 OS=Homo sapiens GN=LSM8 PE=1 SV=3	36	3	61.5	86.5	95.3	107.0	99.0	112.8	147.9
O95782	AP-2 complex subunit alpha-1 OS=Homo sapiens GN=AP2A1 PE=1 SV=3	21	19	90.6	104.1	133.2	128.4	99.5	85.5	81.8
O95786	Probable ATP-dependent RNA helicase DDX58 OS=Homo sapiens GN=DDX58 PE=1 SV=2	2	2	87.3	85.6	83.0	86.4	77.5	91.6	120.8
O95793	Double-stranded RNA-binding protein Staufen homolog 1 OS=Homo sapiens GN=STAU1 PE=1 SV=2	18	10	78.0	73.1	79.5	91.7	126.0	196.1	94.4
O95801	Tetratricopeptide repeat protein 4 OS=Homo sapiens GN=TTC4 PE=1 SV=3	16	6	94.5	102.5	92.6	94.0	75.9	81.2	128.8
O95816	BAG family molecular chaperone regulator 2 OS=Homo sapiens GN=BAG2 PE=1 SV=1	10	2	69.9	94.9	110.0	119.7	114.3	117.3	121.2
O95817	BAG family molecular chaperone regulator 3 OS=Homo sapiens GN=BAG3 PE=1 SV=3	20	9	80.0	96.7	85.0	99.9	68.3	64.3	147.4
O95819	Mitogen-activated protein kinase kinase kinase kinase 4 OS=Homo sapiens GN=MAP4K4 PE=1 SV=2	26	24	100.7	107.6	124.2	123.2	114.4	93.9	88.1
O95822	Malonyl-CoA decarboxylase, mitochondrial OS=Homo sapiens GN=MLYCD PE=1 SV=3	19	7	165.0	133.3	104.0	81.2	74.3	61.1	64.6
O95825	Quinone oxidoreductase-like protein 1 OS=Homo sapiens GN=CRYZL1 PE=1 SV=2	8	1	131.2	113.5	89.5	66.8	83.4	75.0	82.1
O95831	Apoptosis-inducing factor 1, mitochondrial OS=Homo sapiens GN=AIFM1 PE=1 SV=1	14	7	247.2	171.1	93.9	48.5	34.7	29.7	42.4
O95834	Echinoderm microtubule-associated protein-like 2 OS=Homo sapiens GN=EML2 PE=1 SV=1	8	4	97.4	102.6	103.0	103.9	90.9	90.4	115.2
O95858	Tetraspanin-15 OS=Homo sapiens GN=TSPAN15 PE=1 SV=1	12	3	88.1	112.2	139.7	159.7	129.0	80.1	68.7
O95861	3'(2'),5'-bisphosphate nucleotidase 1 OS=Homo sapiens GN=BPNT1 PE=1 SV=1	23	5	100.3	97.9	87.2	90.1	89.2	92.9	119.6
O95864	Fatty acid desaturase 2 OS=Homo sapiens GN=FADS2 PE=1 SV=1	11	5	96.4	101.8	135.0	132.4	157.0	88.7	56.8
O95865	N(G),N(G)-dimethylarginine dimethylaminohydrolase 2 OS=Homo sapiens GN=DDAH2 PE=1 SV=1	43	7	83.1	110.2	132.9	147.3	108.9	68.3	101.1
O95870	Abhydrolase domain-containing protein 16A OS=Homo sapiens GN=ABHD16A PE=1 SV=3	25	14	99.1	100.5	114.4	120.7	124.4	87.1	70.4
O95881	Thioredoxin domain-containing protein 12 OS=Homo sapiens GN=TXNDC12 PE=1 SV=1	9	2	56.3	93.6	155.8	162.9	158.5	89.3	51.4
O95926	Pre-mRNA-splicing factor SYF2 OS=Homo sapiens GN=SYF2 PE=1 SV=1	6	2	84.1	89.4	73.2	84.3	96.2	138.1	122.4
O95980	Reversion-inducing cysteine-rich protein with Kazal motifs OS=Homo sapiens GN=RECK PE=1 SV=1	12	8	77.7	106.2	148.1	162.3	136.2	94.3	74.1
O95985	DNA topoisomerase 3-beta-1 OS=Homo sapiens GN=TOP3B PE=1 SV=1	26	15	66.0	77.2	79.7	85.5	122.2	155.4	93.7
O96000	NADH dehydrogenase [ubiquinone] 1 beta subcomplex subunit 10 OS=Homo sapiens GN=NDUFB10 PE=1 SV=3	19	3	208.7	164.0	111.5	57.3	55.7	52.1	48.1
O96005	Cleft lip and palate transmembrane protein 1 OS=Homo sapiens GN=CLPTM1 PE=1 SV=1	17	9	93.3	94.4	126.2	149.7	140.1	86.2	52.3
O96008	Mitochondrial import receptor subunit TOM40 homolog OS=Homo sapiens GN=TOMM40 PE=1 SV=1	20	5	154.5	130.9	103.9	80.3	87.1	76.7	83.7
O96011	Peroxisomal membrane protein 11B OS=Homo sapiens GN=PEX11B PE=1 SV=1	34	10	85.0	97.0	127.0	138.1	137.2	101.9	68.6
O96013	Serine/threonine-protein kinase PAK 4 OS=Homo sapiens GN=PAK4 PE=1 SV=1	10	5	70.2	100.4	105.1	105.7	97.5	121.7	91.0
O96017	Serine/threonine-protein kinase Chk2 OS=Homo sapiens GN=CHEK2 PE=1 SV=1	5	1	157.1	143.9	112.1	100.8	115.6	107.7	89.4
O96019	Actin-like protein 6A OS=Homo sapiens GN=ACTL6A PE=1 SV=1	16	6	97.3	100.4	94.3	97.8	104.9	101.4	116.6
P00167	Cytochrome b5 OS=Homo sapiens GN=CYB5A PE=1 SV=2	14	2	91.3	98.7	98.3	98.1	106.3	97.6	89.6
P00338	L-lactate dehydrogenase A chain OS=Homo sapiens GN=LDHA PE=1 SV=2	16	6	85.4	95.4	91.2	97.2	79.0	85.6	154.4
P00367	Glutamate dehydrogenase 1, mitochondrial OS=Homo sapiens GN=GLUD1 PE=1 SV=2	21	9	207.7	140.7	97.2	74.2	67.6	61.3	55.4
P00374	Dihydrofolate reductase OS=Homo sapiens GN=DHFR PE=1 SV=2	11	2	80.1	87.2	85.0	84.2	75.6	82.2	126.4
P00387	NADH-cytochrome b5 reductase 3 OS=Homo sapiens GN=CYB5R3 PE=1 SV=3	49	9	137.8	120.3	131.8	125.8	128.9	79.9	72.4
P00390	Glutathione reductase, mitochondrial OS=Homo sapiens GN=GSR PE=1 SV=2	15	5	102.4	98.3	81.1	80.7	76.8	91.4	130.3
P00403	Cytochrome c oxidase subunit 2 OS=Homo sapiens GN=MT-CO2 PE=1 SV=1	12	4	275.6	157.5	95.9	47.5	39.7	28.8	28.7
P00441	Superoxide dismutase [Cu-Zn] OS=Homo sapiens GN=SOD1 PE=1 SV=2	28	2	133.0	144.2	119.9	105.3	114.6	91.6	183.8
P00491	Purine nucleoside phosphorylase OS=Homo sapiens GN=PNP PE=1 SV=2	43	10	89.5	95.3	89.1	86.0	87.2	87.2	156.7
P00492	Hypoxanthine-guanine phosphoribosyltransferase OS=Homo sapiens GN=HPRT1 PE=1 SV=2	16	4	89.2	96.6	89.2	90.6	84.2	79.6	134.8
P00505	Aspartate aminotransferase, mitochondrial OS=Homo sapiens GN=GOT2 PE=1 SV=3	18	7	295.0	143.1	83.0	45.7	36.9	32.5	29.7
P00558	Phosphoglycerate kinase 1 OS=Homo sapiens GN=PGK1 PE=1 SV=3	15	4	109.1	111.5	94.6	82.1	89.7	87.7	104.9
P00734	Prothrombin OS=Homo sapiens GN=F2 PE=1 SV=2	2	1	230.7	156.7	114.6	77.2	72.1	36.1	44.2
P00761	Trypsin OS=Sus scrofa OX=9823 PE=1 SV=1	14	3	143.7	88.1	90.3	101.1	98.2	75.5	111.7
P00813	Adenosine deaminase OS=Homo sapiens GN=ADA PE=1 SV=3	25	6	81.7	94.8	86.1	91.6	83.5	91.2	140.4
P00966	Argininosuccinate synthase OS=Homo sapiens GN=ASS1 PE=1 SV=2	16	4	97.0	95.9	92.9	99.4	91.9	96.7	157.9
P01034	Cystatin-C OS=Homo sapiens GN=CST3 PE=1 SV=1	12	1	83.8	82.9	102.5	101.4	100.6	93.5	85.7
P01112	GTPase HRas OS=Homo sapiens GN=HRAS PE=1 SV=1	29	5	97.2	116.8	133.9	117.2	117.7	79.6	86.0
P01116	GTPase KRas OS=Homo sapiens GN=KRAS PE=1 SV=1	21	3	73.5	122.7	124.4	131.7	108.9	82.9	55.9
P01130	Low-density lipoprotein receptor OS=Homo sapiens GN=LDLR PE=1 SV=1	13	10	78.4	94.1	123.2	133.0	147.9	124.3	58.5
P01137	Transforming growth factor beta-1 OS=Homo sapiens GN=TGFB1 PE=1 SV=2	16	3	114.7	109.2	119.1	111.5	116.1	70.2	87.0
P01733	T-cell receptor beta chain V region YT35 OS=Homo sapiens GN=TRBV12-3 PE=1 SV=1	5	1	30.2	88.0	141.2	158.8	166.0	114.7	48.1
P01850	T-cell receptor beta-1 chain C region OS=Homo sapiens GN=TRBC1 PE=1 SV=3	19	3	81.7	106.1	154.2	160.4	145.2	80.8	33.5
P01889	HLA class I histocompatibility antigen, B-7 alpha chain OS=Homo sapiens GN=HLA-B PE=1 SV=3	28	12	93.5	100.0	124.0	127.4	144.4	108.6	74.4
P02649	Apolipoprotein E OS=Homo sapiens GN=APOE PE=1 SV=1	3	1	161.9	126.0	122.8	93.9	83.7	65.1	35.0
P02686	Myelin basic protein OS=Homo sapiens GN=MBP PE=1 SV=3	9	2	107.5	109.6	145.0	147.4	119.7	74.5	68.6
P02769	Serum albumin OS=Bos taurus OX=9913 GN=ALB PE=1 SV=4	13	7	80.6	98.0	102.3	106.7	103.0	97.6	114.0
P02786	Transferrin receptor protein 1 OS=Homo sapiens GN=TFRC PE=1 SV=2	18	11	50.2	75.5	118.5	115.0	151.8	135.9	78.0
P02788	Lactotransferrin OS=Homo sapiens GN=LTF PE=1 SV=6	1	1	58.8	86.9	124.2	145.1	151.0	125.3	67.7
P04035	3-hydroxy-3-methylglutaryl-coenzyme A reductase OS=Homo sapiens GN=HMGCR PE=1 SV=1	2	2	76.1	97.7	124.9	153.6	143.9	107.1	61.0
P04040	Catalase OS=Homo sapiens GN=CAT PE=1 SV=3	31	16	76.3	100.8	136.5	155.1	151.4	88.9	55.4
P04049	RAF proto-oncogene serine/threonine-protein kinase OS=Homo sapiens GN=RAF1 PE=1 SV=1	27	11	108.4	104.4	93.1	92.0	81.6	82.3	132.5
P04053	DNA nucleotidylexotransferase OS=Homo sapiens GN=DNTT PE=1 SV=3	2	1	65.3	90.2	92.7	93.0	106.4	142.4	105.1
P04062	Glucosylceramidase OS=Homo sapiens GN=GBA PE=1 SV=3	10	5	84.1	103.9	149.6	162.9	154.9	81.9	56.5
P04066	Tissue alpha-L-fucosidase OS=Homo sapiens GN=FUCA1 PE=1 SV=4	8	2	117.8	122.1	116.4	123.0	115.3	77.8	79.0
P04075	Fructose-bisphosphate aldolase A OS=Homo sapiens GN=ALDOA PE=1 SV=2	31	10	100.2	106.2	98.9	99.1	91.9	91.3	132.0
P04080	Cystatin-B OS=Homo sapiens GN=CSTB PE=1 SV=2	44	3	148.9	105.5	102.3	106.3	79.9	79.1	77.9
P04083	Annexin A1 OS=Homo sapiens GN=ANXA1 PE=1 SV=2	13	5	69.6	76.8	65.8	71.3	69.3	156.4	118.6
P04150	Glucocorticoid receptor OS=Homo sapiens GN=NR3C1 PE=1 SV=1	3	2	80.1	89.8	92.4	82.9	104.2	113.9	98.3
P04181	Ornithine aminotransferase, mitochondrial OS=Homo sapiens GN=OAT PE=1 SV=1	31	8	117.6	94.1	77.1	65.5	90.8	119.1	84.6
P04183	Thymidine kinase, cytosolic OS=Homo sapiens GN=TK1 PE=1 SV=2	25	6	108.2	96.6	94.9	101.1	89.8	86.4	124.2
P04216	Thy-1 membrane glycoprotein OS=Homo sapiens GN=THY1 PE=1 SV=2	18	2	90.2	98.5	141.9	139.8	141.5	92.2	70.6
P04234	T-cell surface glycoprotein CD3 delta chain OS=Homo sapiens GN=CD3D PE=1 SV=1	27	7	85.8	93.4	117.6	133.8	125.9	95.7	64.8
P04264	Keratin, type II cytoskeletal 1 OS=Homo sapiens GN=KRT1 PE=1 SV=6	15	7	86.0	79.9	96.5	74.3	122.9	98.7	106.4
P04350	Tubulin beta-4A chain OS=Homo sapiens GN=TUBB4A PE=1 SV=2	46	17	88.1	95.9	92.6	81.3	84.9	83.0	147.9
P04406	Glyceraldehyde-3-phosphate dehydrogenase OS=Homo sapiens GN=GAPDH PE=1 SV=3	17	6	85.3	84.5	85.2	86.8	101.4	122.9	122.4
P04439	HLA class I histocompatibility antigen, A-3 alpha chain OS=Homo sapiens GN=HLA-A PE=1 SV=2	30	10	59.2	85.0	134.4	142.3	160.6	120.5	53.1
P04632	Calpain small subunit 1 OS=Homo sapiens GN=CAPNS1 PE=1 SV=1	41	6	102.7	95.0	89.2	81.9	82.9	80.7	140.7
P04818	Thymidylate synthase OS=Homo sapiens GN=TYMS PE=1 SV=3	45	10	103.4	102.5	98.6	98.9	90.0	88.8	143.2
P04843	Dolichyl-diphosphooligosaccharide--protein glycosyltransferase subunit 1 OS=Homo sapiens GN=RPN1 PE=1 SV=1	22	12	90.7	97.3	133.5	146.2	144.7	88.6	55.7
P04844	Dolichyl-diphosphooligosaccharide--protein glycosyltransferase subunit 2 OS=Homo sapiens GN=RPN2 PE=1 SV=3	14	7	71.6	107.3	148.3	188.7	149.2	79.0	47.7
P04899	Guanine nucleotide-binding protein G(i) subunit alpha-2 OS=Homo sapiens GN=GNAI2 PE=1 SV=3	32	12	108.0	109.8	139.3	138.2	118.4	77.2	64.6
P04920	Anion exchange protein 2 OS=Homo sapiens GN=SLC4A2 PE=1 SV=4	5	6	91.8	98.7	130.2	127.0	110.9	67.9	49.9
P05023	Sodium/potassium-transporting ATPase subunit alpha-1 OS=Homo sapiens GN=ATP1A1 PE=1 SV=1	21	18	86.9	124.4	135.3	130.8	149.0	78.8	49.1
P05026	Sodium/potassium-transporting ATPase subunit beta-1 OS=Homo sapiens GN=ATP1B1 PE=1 SV=1	4	1	123.2	120.5	116.4	107.8	144.0	95.2	120.9
P05067	Amyloid beta A4 protein OS=Homo sapiens GN=APP PE=1 SV=3	5	4	78.9	93.4	109.5	126.8	118.5	106.6	96.9
P05106	Integrin beta-3 OS=Homo sapiens GN=ITGB3 PE=1 SV=2	10	4	83.8	99.5	110.8	125.6	116.0	111.9	108.6
P05107	Integrin beta-2 OS=Homo sapiens GN=ITGB2 PE=1 SV=2	26	15	83.7	99.6	137.3	148.6	139.0	92.7	65.9
P05120	Plasminogen activator inhibitor 2 OS=Homo sapiens GN=SERPINB2 PE=1 SV=2	7	2	95.5	96.2	98.6	103.0	97.9	79.0	133.5
P05141	ADP/ATP translocase 2 OS=Homo sapiens GN=SLC25A5 PE=1 SV=7	18	6	309.0	171.8	98.1	42.8	37.9	38.8	30.5
P05161	Ubiquitin-like protein ISG15 OS=Homo sapiens GN=ISG15 PE=1 SV=5	13	2	61.0	77.7	79.9	77.7	86.7	105.3	132.4
P05165	Propionyl-CoA carboxylase alpha chain, mitochondrial OS=Homo sapiens GN=PCCA PE=1 SV=4	16	10	178.2	159.3	98.2	65.2	63.2	64.4	53.8
P05166	Propionyl-CoA carboxylase beta chain, mitochondrial OS=Homo sapiens GN=PCCB PE=1 SV=3	16	8	186.7	144.0	92.8	69.6	72.4	69.2	47.3
P05198	Eukaryotic translation initiation factor 2 subunit 1 OS=Homo sapiens GN=EIF2S1 PE=1 SV=3	24	8	92.1	76.8	77.6	86.6	98.3	135.2	115.3
P05362	Intercellular adhesion molecule 1 OS=Homo sapiens GN=ICAM1 PE=1 SV=2	5	3	72.9	111.5	168.8	166.9	133.2	83.3	58.2
P05387	60S acidic ribosomal protein P2 OS=Homo sapiens GN=RPLP2 PE=1 SV=1	11	1	113.4	86.9	94.8	94.9	103.5	120.4	97.9
P05388	60S acidic ribosomal protein P0 OS=Homo sapiens GN=RPLP0 PE=1 SV=1	2	1	79.1	75.3	83.9	79.9	105.7	147.8	104.7
P05423	DNA-directed RNA polymerase III subunit RPC4 OS=Homo sapiens GN=POLR3D PE=1 SV=2	5	2	79.6	89.2	84.2	83.5	86.3	95.5	122.4
P05455	Lupus La protein OS=Homo sapiens GN=SSB PE=1 SV=2	11	4	92.9	101.7	94.8	90.5	76.9	81.9	162.4
P05556	Integrin beta-1 OS=Homo sapiens GN=ITGB1 PE=1 SV=2	4	5	62.6	101.0	156.9	167.7	148.7	85.1	55.0
P05771	Protein kinase C beta type OS=Homo sapiens GN=PRKCB PE=1 SV=4	10	5	89.2	105.9	97.9	118.8	94.9	103.7	129.6
P06126	T-cell surface glycoprotein CD1a OS=Homo sapiens GN=CD1A PE=1 SV=4	16	4	74.7	95.0	139.3	135.7	148.4	104.3	56.3
P06127	T-cell surface glycoprotein CD5 OS=Homo sapiens GN=CD5 PE=1 SV=2	21	9	80.3	103.3	147.4	152.8	136.9	94.7	67.1
P06132	Uroporphyrinogen decarboxylase OS=Homo sapiens GN=UROD PE=1 SV=2	28	9	83.1	94.2	81.2	90.1	81.6	94.9	142.9
P06213	Insulin receptor OS=Homo sapiens GN=INSR PE=1 SV=4	10	13	103.6	106.8	126.4	128.8	114.4	83.1	55.2
P06239	Tyrosine-protein kinase Lck OS=Homo sapiens GN=LCK PE=1 SV=6	33	13	101.7	109.7	129.5	125.7	119.3	95.1	81.5
P06241	Tyrosine-protein kinase Fyn OS=Homo sapiens GN=FYN PE=1 SV=3	15	8	71.9	112.1	125.6	137.0	119.3	79.8	83.3
P06280	Alpha-galactosidase A OS=Homo sapiens GN=GLA PE=1 SV=1	14	6	51.5	97.5	173.6	207.8	172.3	64.4	31.9
P06396	Gelsolin OS=Homo sapiens GN=GSN PE=1 SV=1	1	1	80.3	83.4	73.9	78.0	84.3	104.0	120.6
P06400	Retinoblastoma-associated protein OS=Homo sapiens GN=RB1 PE=1 SV=2	13	8	73.3	70.6	73.1	76.3	97.0	130.9	86.0
P06493	Cyclin-dependent kinase 1 OS=Homo sapiens GN=CDK1 PE=1 SV=3	14	4	120.1	107.1	94.6	86.4	81.0	87.8	100.2
P06576	ATP synthase subunit beta, mitochondrial OS=Homo sapiens GN=ATP5B PE=1 SV=3	42	16	209.5	135.7	107.8	73.5	68.1	58.6	67.1
P06729	T-cell surface antigen CD2 OS=Homo sapiens GN=CD2 PE=1 SV=2	4	1	29.8	63.0	96.8	117.2	120.2	148.3	121.8
P06730	Eukaryotic translation initiation factor 4E OS=Homo sapiens GN=EIF4E PE=1 SV=2	8	2	67.7	76.0	75.4	77.8	111.8	150.9	136.0
P06733	Alpha-enolase OS=Homo sapiens GN=ENO1 PE=1 SV=2	17	6	105.1	107.0	93.2	90.2	90.7	84.9	125.6
P06744	Glucose-6-phosphate isomerase OS=Homo sapiens GN=GPI PE=1 SV=4	11	6	90.3	96.9	81.4	79.9	76.9	78.7	173.7
P06746	DNA polymerase beta OS=Homo sapiens GN=POLB PE=1 SV=3	4	1	100.5	107.9	99.9	102.7	105.9	107.3	166.0
P06748	Nucleophosmin OS=Homo sapiens GN=NPM1 PE=1 SV=2	12	2	77.5	81.8	79.2	80.7	125.1	141.2	113.1
P06753	Tropomyosin alpha-3 chain OS=Homo sapiens GN=TPM3 PE=1 SV=2	11	5	124.8	122.9	115.0	84.8	88.4	53.1	147.2
P06756	Integrin alpha-V OS=Homo sapiens GN=ITGAV PE=1 SV=2	3	4	42.8	88.3	134.0	158.5	124.9	77.3	75.7
P06865	Beta-hexosaminidase subunit alpha OS=Homo sapiens GN=HEXA PE=1 SV=2	25	10	75.5	103.3	154.7	165.8	147.4	80.3	62.6
P07099	Epoxide hydrolase 1 OS=Homo sapiens GN=EPHX1 PE=1 SV=1	18	9	100.0	105.7	131.2	144.4	139.4	89.3	62.4
P07195	L-lactate dehydrogenase B chain OS=Homo sapiens GN=LDHB PE=1 SV=2	13	4	107.9	113.7	92.5	84.5	77.6	76.7	140.0
P07203	Glutathione peroxidase 1 OS=Homo sapiens GN=GPX1 PE=1 SV=4	49	7	190.7	138.2	100.1	78.2	73.0	58.6	74.9
P07237	Protein disulfide-isomerase OS=Homo sapiens GN=P4HB PE=1 SV=3	8	5	69.3	104.1	179.1	196.8	180.2	75.3	16.3
P07305	Histone H1.0 OS=Homo sapiens GN=H1F0 PE=1 SV=3	5	1	53.3	59.7	70.5	83.0	130.7	174.5	75.6
P07311	Acylphosphatase-1 OS=Homo sapiens GN=ACYP1 PE=1 SV=2	28	3	138.1	109.9	97.0	89.6	86.0	83.1	89.0
P07339	Cathepsin D OS=Homo sapiens GN=CTSD PE=1 SV=1	10	4	71.6	103.9	166.5	191.3	162.4	72.9	47.6
P07355	Annexin A2 OS=Homo sapiens GN=ANXA2 PE=1 SV=2	19	6	104.2	108.4	102.9	95.1	88.4	68.3	107.6
P07384	Calpain-1 catalytic subunit OS=Homo sapiens GN=CAPN1 PE=1 SV=1	13	10	92.4	96.0	86.7	91.2	81.8	85.1	145.4
P07437	Tubulin beta chain OS=Homo sapiens GN=TUBB PE=1 SV=2	46	17	92.1	94.6	93.5	91.1	93.2	88.6	122.1
P07602	Prosaposin OS=Homo sapiens GN=PSAP PE=1 SV=2	1	1	64.0	78.7	121.2	122.6	153.9	76.5	36.5
P07686	Beta-hexosaminidase subunit beta OS=Homo sapiens GN=HEXB PE=1 SV=3	13	7	75.1	97.4	135.1	152.4	133.9	83.4	69.3
P07737	Profilin-1 OS=Homo sapiens GN=PFN1 PE=1 SV=2	21	4	95.2	103.7	91.6	94.8	84.2	82.1	136.6
P07741	Adenine phosphoribosyltransferase OS=Homo sapiens GN=APRT PE=1 SV=2	53	8	184.8	143.8	101.6	74.8	65.4	61.5	115.2
P07766	T-cell surface glycoprotein CD3 epsilon chain OS=Homo sapiens GN=CD3E PE=1 SV=2	12	2	115.9	115.8	143.0	144.2	128.7	102.1	67.5
P07814	Bifunctional glutamate/proline--tRNA ligase OS=Homo sapiens GN=EPRS PE=1 SV=5	20	25	72.7	81.4	89.6	93.4	95.3	116.4	129.4
P07858	Cathepsin B OS=Homo sapiens GN=CTSB PE=1 SV=3	20	5	70.3	91.6	125.0	147.9	133.9	93.8	93.2
P07900	Heat shock protein HSP 90-alpha OS=Homo sapiens GN=HSP90AA1 PE=1 SV=5	27	18	97.3	98.7	89.7	87.0	84.7	90.8	139.8
P07910	Heterogeneous nuclear ribonucleoproteins C1/C2 OS=Homo sapiens GN=HNRNPC PE=1 SV=4	9	3	56.4	63.7	65.5	68.8	130.9	171.8	109.5
P07942	Laminin subunit beta-1 OS=Homo sapiens GN=LAMB1 PE=1 SV=2	6	6	79.9	101.4	124.1	142.8	135.4	94.1	85.5
P07947	Tyrosine-protein kinase Yes OS=Homo sapiens GN=YES1 PE=1 SV=3	11	7	75.5	107.4	128.8	145.2	117.4	83.8	61.5
P07954	Fumarate hydratase, mitochondrial OS=Homo sapiens GN=FH PE=1 SV=3	18	6	154.8	163.1	112.6	71.0	70.0	53.9	84.2
P08069	Insulin-like growth factor 1 receptor OS=Homo sapiens GN=IGF1R PE=1 SV=1	9	11	95.1	115.5	144.3	144.0	122.3	77.2	65.2
P08133	Annexin A6 OS=Homo sapiens GN=ANXA6 PE=1 SV=3	27	17	93.6	95.0	89.7	88.8	80.0	76.6	144.1
P08134	Rho-related GTP-binding protein RhoC OS=Homo sapiens GN=RHOC PE=1 SV=1	25	5	40.2	52.2	68.1	96.5	51.5	48.5	244.9
P08174	Complement decay-accelerating factor OS=Homo sapiens GN=CD55 PE=1 SV=4	15	3	67.4	102.9	156.2	188.6	144.1	85.9	47.2
P08195	4F2 cell-surface antigen heavy chain OS=Homo sapiens GN=SLC3A2 PE=1 SV=3	20	11	85.9	108.2	155.1	152.9	129.5	79.7	55.2
P08236	Beta-glucuronidase OS=Homo sapiens GN=GUSB PE=1 SV=2	11	7	91.5	94.5	126.8	139.2	130.6	87.5	60.9
P08238	Heat shock protein HSP 90-beta OS=Homo sapiens GN=HSP90AB1 PE=1 SV=4	27	16	103.9	98.3	89.5	91.2	82.3	82.8	141.8
P08240	Signal recognition particle receptor subunit alpha OS=Homo sapiens GN=SRPR PE=1 SV=2	17	8	53.4	94.4	144.0	165.2	149.2	92.0	58.1
P08243	Asparagine synthetase [glutamine-hydrolyzing] OS=Homo sapiens GN=ASNS PE=1 SV=4	10	4	83.9	89.2	88.3	100.0	95.8	92.2	147.1
P08311	Cathepsin G OS=Homo sapiens GN=CTSG PE=1 SV=2	29	8	57.4	153.1	120.5	124.6	108.7	84.0	50.9
P08397	Porphobilinogen deaminase OS=Homo sapiens GN=HMBS PE=1 SV=2	5	2	72.6	84.8	84.8	98.8	74.1	90.2	162.3
P08559	Pyruvate dehydrogenase E1 component subunit alpha, somatic form, mitochondrial OS=Homo sapiens GN=PDHA1 PE=1 SV=3	31	11	268.7	169.7	90.6	49.0	40.9	35.7	31.8
P08574	Cytochrome c1, heme protein, mitochondrial OS=Homo sapiens GN=CYC1 PE=1 SV=3	19	6	195.7	134.0	95.6	71.5	65.7	63.6	46.6
P08575	Receptor-type tyrosine-protein phosphatase C OS=Homo sapiens GN=PTPRC PE=1 SV=2	12	15	85.2	108.9	160.4	164.6	138.4	80.0	51.6
P08579	U2 small nuclear ribonucleoprotein B'' OS=Homo sapiens GN=SNRPB2 PE=1 SV=1	15	2	74.7	64.3	54.3	71.5	92.6	150.7	201.9
P08621	U1 small nuclear ribonucleoprotein 70 kDa OS=Homo sapiens GN=SNRNP70 PE=1 SV=2	14	8	43.6	60.4	66.0	85.1	107.4	168.2	114.9
P08648	Integrin alpha-5 OS=Homo sapiens GN=ITGA5 PE=1 SV=2	6	4	118.4	127.3	145.1	146.6	122.8	78.3	60.9
P08670	Vimentin OS=Homo sapiens GN=VIM PE=1 SV=4	30	13	84.2	100.1	90.7	92.7	83.7	98.8	127.0
P08754	Guanine nucleotide-binding protein G(k) subunit alpha OS=Homo sapiens GN=GNAI3 PE=1 SV=3	27	11	82.3	108.1	155.6	161.7	139.0	84.2	72.1
P08758	Annexin A5 OS=Homo sapiens GN=ANXA5 PE=1 SV=2	17	5	126.9	115.1	94.3	90.1	75.6	78.0	123.4
P08865	40S ribosomal protein SA OS=Homo sapiens GN=RPSA PE=1 SV=4	33	8	71.8	73.8	77.7	83.1	125.2	181.6	104.3
P09001	39S ribosomal protein L3, mitochondrial OS=Homo sapiens GN=MRPL3 PE=1 SV=1	14	2	272.5	154.5	135.3	89.8	93.1	64.1	76.9
P09012	U1 small nuclear ribonucleoprotein A OS=Homo sapiens GN=SNRPA PE=1 SV=3	10	1	72.0	73.4	81.2	86.3	121.2	137.3	104.2
P09104	Gamma-enolase OS=Homo sapiens GN=ENO2 PE=1 SV=3	21	8	87.5	95.8	88.3	87.7	80.4	93.3	156.5
P09110	3-ketoacyl-CoA thiolase, peroxisomal OS=Homo sapiens GN=ACAA1 PE=1 SV=2	39	11	103.8	113.1	138.8	141.6	140.1	76.1	56.8
P09211	Glutathione S-transferase P OS=Homo sapiens GN=GSTP1 PE=1 SV=2	13	2	90.5	109.9	101.8	96.6	90.0	78.9	160.8
P09234	U1 small nuclear ribonucleoprotein C OS=Homo sapiens GN=SNRPC PE=1 SV=1	11	1	111.5	79.0	76.9	80.4	109.3	137.3	117.8
P09326	CD48 antigen OS=Homo sapiens GN=CD48 PE=1 SV=2	3	1	63.8	87.6	110.1	95.3	98.1	69.1	91.8
P09417	Dihydropteridine reductase OS=Homo sapiens GN=QDPR PE=1 SV=2	16	5	87.7	104.9	88.7	84.4	82.0	83.8	132.4
P09471	Guanine nucleotide-binding protein G(o) subunit alpha OS=Homo sapiens GN=GNAO1 PE=1 SV=4	20	6	76.4	98.7	131.5	147.6	125.2	86.3	71.4
P09496	Clathrin light chain A OS=Homo sapiens GN=CLTA PE=1 SV=1	14	5	89.5	112.4	124.7	120.0	87.9	75.2	112.2
P09497	Clathrin light chain B OS=Homo sapiens GN=CLTB PE=1 SV=1	10	3	90.7	103.0	122.7	117.7	89.8	86.0	102.5
P09525	Annexin A4 OS=Homo sapiens GN=ANXA4 PE=1 SV=4	17	4	80.1	91.6	86.8	100.1	83.0	97.9	171.2
P09543	2',3'-cyclic-nucleotide 3'-phosphodiesterase OS=Homo sapiens GN=CNP PE=1 SV=2	13	8	91.9	96.5	136.4	122.2	116.5	78.3	61.0
P09564	T-cell antigen CD7 OS=Homo sapiens GN=CD7 PE=1 SV=1	20	3	61.1	89.6	120.7	135.7	136.0	138.2	82.8
P09622	Dihydrolipoyl dehydrogenase, mitochondrial OS=Homo sapiens GN=DLD PE=1 SV=2	19	7	219.5	162.1	99.0	62.6	57.4	53.8	47.5
P09651	Heterogeneous nuclear ribonucleoprotein A1 OS=Homo sapiens GN=HNRNPA1 PE=1 SV=5	32	8	60.0	70.2	68.8	78.7	147.1	191.2	104.1
P09661	U2 small nuclear ribonucleoprotein A' OS=Homo sapiens GN=SNRPA1 PE=1 SV=2	34	8	61.9	68.7	62.8	76.2	98.5	151.1	132.9
P09669	Cytochrome c oxidase subunit 6C OS=Homo sapiens GN=COX6C PE=1 SV=2	9	1	209.2	151.8	96.2	66.3	43.0	46.0	61.3
P09874	Poly [ADP-ribose] polymerase 1 OS=Homo sapiens GN=PARP1 PE=1 SV=4	10	6	123.2	98.3	88.6	84.3	95.5	104.6	85.7
P09884	DNA polymerase alpha catalytic subunit OS=Homo sapiens GN=POLA1 PE=1 SV=2	7	7	73.7	86.0	90.0	100.8	89.9	90.6	140.3
P09960	Leukotriene A-4 hydrolase OS=Homo sapiens GN=LTA4H PE=1 SV=2	10	8	76.1	87.0	77.2	84.4	67.0	72.3	175.3
P09972	Fructose-bisphosphate aldolase C OS=Homo sapiens GN=ALDOC PE=1 SV=2	30	7	114.7	103.9	93.5	94.8	94.6	86.5	124.6
P0C2W1	F-box/SPRY domain-containing protein 1 OS=Homo sapiens GN=FBXO45 PE=1 SV=1	8	2	74.4	84.3	95.6	116.0	110.8	121.1	121.3
P0C7P0	CDGSH iron-sulfur domain-containing protein 3, mitochondrial OS=Homo sapiens GN=CISD3 PE=1 SV=1	14	2	260.5	169.3	90.5	48.9	39.8	36.9	31.7
P0C7T5	Ataxin-1-like OS=Homo sapiens GN=ATXN1L PE=1 SV=1	2	1	87.9	119.1	134.1	145.1	143.8	145.1	80.0
P0CG12	Chromosome transmission fidelity protein 8 homolog isoform 2 OS=Homo sapiens GN=CHTF8 PE=1 SV=1	36	12	124.5	110.4	98.4	91.9	93.5	113.5	87.3
P0CK96	Solute carrier family 35 member E2B OS=Homo sapiens GN=SLC35E2B PE=2 SV=1	7	2	92.6	103.5	119.6	118.4	100.6	83.8	75.3
P0DMV9	Heat shock 70 kDa protein 1B OS=Homo sapiens GN=HSPA1B PE=1 SV=1	22	9	92.8	99.4	101.9	93.7	102.0	91.8	121.5
P10109	Adrenodoxin, mitochondrial OS=Homo sapiens GN=FDX1 PE=1 SV=1	9	2	260.4	162.4	98.7	58.2	54.7	59.8	50.5
P10155	60 kDa SS-A/Ro ribonucleoprotein OS=Homo sapiens GN=TROVE2 PE=1 SV=2	8	3	120.2	104.2	98.2	97.1	87.2	78.4	105.9
P10242	Transcriptional activator Myb OS=Homo sapiens GN=MYB PE=1 SV=2	1	1	97.9	84.9	82.1	72.9	71.2	78.5	67.3
P10253	Lysosomal alpha-glucosidase OS=Homo sapiens GN=GAA PE=1 SV=4	24	17	88.2	106.9	156.3	147.8	147.9	74.0	69.5
P10301	Ras-related protein R-Ras OS=Homo sapiens GN=RRAS PE=1 SV=1	17	3	105.6	125.8	144.8	120.4	140.0	69.0	82.8
P10321	HLA class I histocompatibility antigen, Cw-7 alpha chain OS=Homo sapiens GN=HLA-C PE=1 SV=3	31	10	80.5	100.9	148.9	153.9	149.7	97.6	46.4
P10398	Serine/threonine-protein kinase A-Raf OS=Homo sapiens GN=ARAF PE=1 SV=2	22	7	92.1	95.5	107.5	111.4	107.0	99.3	114.4
P10415	Apoptosis regulator Bcl-2 OS=Homo sapiens GN=BCL2 PE=1 SV=2	30	2	108.6	128.6	131.1	118.9	147.6	88.9	121.9
P10515	Dihydrolipoyllysine-residue acetyltransferase component of pyruvate dehydrogenase complex, mitochondrial OS=Homo sapiens GN=DLAT PE=1 SV=3	15	6	261.5	164.6	97.4	60.7	56.7	47.1	57.0
P10586	Receptor-type tyrosine-protein phosphatase F OS=Homo sapiens GN=PTPRF PE=1 SV=2	10	15	90.8	109.6	146.7	149.3	123.1	84.5	66.1
P10599	Thioredoxin OS=Homo sapiens GN=TXN PE=1 SV=3	9	1	99.8	104.1	102.3	97.8	110.0	97.7	120.2
P10619	Lysosomal protective protein OS=Homo sapiens GN=CTSA PE=1 SV=2	4	2	91.6	104.9	169.1	199.7	163.5	101.5	53.6
P10636	Microtubule-associated protein tau OS=Homo sapiens GN=MAPT PE=1 SV=5	2	1	76.2	63.5	76.3	87.8	125.5	232.3	127.0
P10644	cAMP-dependent protein kinase type I-alpha regulatory subunit OS=Homo sapiens GN=PRKAR1A PE=1 SV=1	23	7	102.7	106.9	113.6	98.3	103.8	79.2	103.2
P10721	Mast/stem cell growth factor receptor Kit OS=Homo sapiens GN=KIT PE=1 SV=1	2	1	99.5	105.0	104.0	115.7	119.3	96.7	86.7
P10746	Uroporphyrinogen-III synthase OS=Homo sapiens GN=UROS PE=1 SV=1	13	3	98.4	98.2	93.2	91.6	77.8	81.0	136.4
P10747	T-cell-specific surface glycoprotein CD28 OS=Homo sapiens GN=CD28 PE=1 SV=1	16	5	77.7	95.4	124.3	131.2	134.5	107.9	65.3
P10768	S-formylglutathione hydrolase OS=Homo sapiens GN=ESD PE=1 SV=2	23	3	130.8	119.4	103.1	96.2	95.7	82.7	112.5
P10809	60 kDa heat shock protein, mitochondrial OS=Homo sapiens GN=HSPD1 PE=1 SV=2	19	9	250.8	151.5	101.3	56.8	52.6	44.2	46.6
P11021	78 kDa glucose-regulated protein OS=Homo sapiens GN=HSPA5 PE=1 SV=2	20	11	98.0	107.5	137.3	148.3	142.9	84.4	67.9
P11117	Lysosomal acid phosphatase OS=Homo sapiens GN=ACP2 PE=1 SV=3	17	5	105.4	101.5	122.8	123.4	139.9	92.5	84.7
P11142	Heat shock cognate 71 kDa protein OS=Homo sapiens GN=HSPA8 PE=1 SV=1	29	12	99.5	102.2	101.7	99.8	95.5	91.4	125.0
P11166	Solute carrier family 2, facilitated glucose transporter member 1 OS=Homo sapiens GN=SLC2A1 PE=1 SV=2	6	4	72.5	107.1	154.0	147.1	135.3	75.6	53.0
P11169	Solute carrier family 2, facilitated glucose transporter member 3 OS=Homo sapiens GN=SLC2A3 PE=1 SV=1	6	4	66.5	98.4	140.9	147.2	135.3	106.2	59.5
P11171	Protein 4.1 OS=Homo sapiens GN=EPB41 PE=1 SV=4	9	7	103.9	116.9	154.7	149.9	134.6	85.3	64.4
P11172	Uridine 5'-monophosphate synthase OS=Homo sapiens GN=UMPS PE=1 SV=1	18	8	91.7	101.3	95.8	103.1	69.3	70.5	128.2
P11177	Pyruvate dehydrogenase E1 component subunit beta, mitochondrial OS=Homo sapiens GN=PDHB PE=1 SV=3	15	3	191.2	141.4	100.4	78.1	73.1	54.0	75.7
P11182	Lipoamide acyltransferase component of branched-chain alpha-keto acid dehydrogenase complex, mitochondrial OS=Homo sapiens GN=DBT PE=1 SV=3	4	3	228.2	161.0	98.8	56.4	44.5	42.9	46.0
P11216	Glycogen phosphorylase, brain form OS=Homo sapiens GN=PYGB PE=1 SV=5	27	17	90.4	94.3	97.3	103.7	91.1	88.7	122.7
P11234	Ras-related protein Ral-B OS=Homo sapiens GN=RALB PE=1 SV=1	8	3	76.4	102.8	134.9	148.6	133.5	89.5	61.2
P11274	Breakpoint cluster region protein OS=Homo sapiens GN=BCR PE=1 SV=2	7	7	99.1	106.0	103.3	107.1	94.5	94.3	115.1
P11279	Lysosome-associated membrane glycoprotein 1 OS=Homo sapiens GN=LAMP1 PE=1 SV=3	6	2	70.9	74.4	104.8	118.0	130.8	102.1	78.6
P11310	Medium-chain specific acyl-CoA dehydrogenase, mitochondrial OS=Homo sapiens GN=ACADM PE=1 SV=1	23	9	177.2	187.1	87.0	62.8	49.5	49.7	50.4
P11387	DNA topoisomerase 1 OS=Homo sapiens GN=TOP1 PE=1 SV=2	4	4	135.4	102.9	95.4	103.9	94.0	87.1	80.4
P11388	DNA topoisomerase 2-alpha OS=Homo sapiens GN=TOP2A PE=1 SV=3	5	8	128.3	90.1	90.4	89.8	99.1	123.3	83.7
P11413	Glucose-6-phosphate 1-dehydrogenase OS=Homo sapiens GN=G6PD PE=1 SV=4	25	11	82.8	90.6	95.6	94.5	91.2	79.3	148.1
P11441	Ubiquitin-like protein 4A OS=Homo sapiens GN=UBL4A PE=1 SV=1	22	4	75.9	89.4	87.5	92.1	78.3	83.8	154.7
P11498	Pyruvate carboxylase, mitochondrial OS=Homo sapiens GN=PC PE=1 SV=2	24	20	213.8	147.4	98.7	65.2	64.0	54.7	63.1
P11586	C-1-tetrahydrofolate synthase, cytoplasmic OS=Homo sapiens GN=MTHFD1 PE=1 SV=3	22	20	72.1	72.5	76.8	82.5	126.7	168.5	75.5
P11717	Cation-independent mannose-6-phosphate receptor OS=Homo sapiens GN=IGF2R PE=1 SV=3	21	40	64.5	78.7	108.2	122.3	156.2	150.7	62.2
P11766	Alcohol dehydrogenase class-3 OS=Homo sapiens GN=ADH5 PE=1 SV=4	2	1	80.9	87.3	81.5	87.6	72.1	101.9	141.1
P11940	Polyadenylate-binding protein 1 OS=Homo sapiens GN=PABPC1 PE=1 SV=2	31	16	57.5	73.2	78.0	84.0	115.4	149.5	113.8
P12004	Proliferating cell nuclear antigen OS=Homo sapiens GN=PCNA PE=1 SV=1	11	4	61.4	88.7	76.9	83.0	72.8	85.9	191.2
P12081	Histidine--tRNA ligase, cytoplasmic OS=Homo sapiens GN=HARS PE=1 SV=2	19	8	99.6	80.5	80.7	77.6	84.0	103.3	152.8
P12236	ADP/ATP translocase 3 OS=Homo sapiens GN=SLC25A6 PE=1 SV=4	32	9	196.6	219.2	115.9	50.3	33.5	24.3	28.3
P12259	Coagulation factor V OS=Homo sapiens GN=F5 PE=1 SV=4	1	2	78.8	83.3	92.2	113.3	109.0	106.8	98.0
P12268	Inosine-5'-monophosphate dehydrogenase 2 OS=Homo sapiens GN=IMPDH2 PE=1 SV=2	9	4	37.2	53.5	73.0	99.2	47.3	41.5	256.8
P12270	Nucleoprotein TPR OS=Homo sapiens GN=TPR PE=1 SV=3	8	17	75.6	86.2	78.8	85.0	86.0	96.0	147.6
P12429	Annexin A3 OS=Homo sapiens GN=ANXA3 PE=1 SV=3	5	2	70.2	80.7	90.7	94.6	95.3	104.0	121.1
P12544	Granzyme A OS=Homo sapiens GN=GZMA PE=1 SV=2	27	6	99.8	107.5	124.3	120.8	119.7	94.9	68.3
P12694	2-oxoisovalerate dehydrogenase subunit alpha, mitochondrial OS=Homo sapiens GN=BCKDHA PE=1 SV=2	24	8	228.3	162.9	108.3	77.7	58.4	39.7	42.3
P12814	Alpha-actinin-1 OS=Homo sapiens GN=ACTN1 PE=1 SV=2	23	18	100.4	105.8	101.0	101.0	86.6	76.7	122.7
P12829	Myosin light chain 4 OS=Homo sapiens GN=MYL4 PE=1 SV=3	20	3	75.8	80.8	79.7	83.7	62.1	91.5	199.9
P12931	Proto-oncogene tyrosine-protein kinase Src OS=Homo sapiens GN=SRC PE=1 SV=3	17	7	92.7	101.5	160.3	170.7	134.2	91.4	41.4
P12955	Xaa-Pro dipeptidase OS=Homo sapiens GN=PEPD PE=1 SV=3	16	7	91.2	98.7	95.1	95.7	88.3	90.3	137.6
P12956	X-ray repair cross-complementing protein 6 OS=Homo sapiens GN=XRCC6 PE=1 SV=2	7	4	40.1	46.3	59.8	95.1	55.8	58.1	244.9
P13010	X-ray repair cross-complementing protein 5 OS=Homo sapiens GN=XRCC5 PE=1 SV=3	11	8	76.5	72.9	74.4	86.6	104.1	128.5	122.6
P13073	Cytochrome c oxidase subunit 4 isoform 1, mitochondrial OS=Homo sapiens GN=COX4I1 PE=1 SV=1	8	2	229.5	144.6	88.2	58.5	49.4	48.0	47.3
P13196	5-aminolevulinate synthase, nonspecific, mitochondrial OS=Homo sapiens GN=ALAS1 PE=1 SV=2	8	3	161.1	119.1	88.9	73.7	66.8	63.9	93.9
P13284	Gamma-interferon-inducible lysosomal thiol reductase OS=Homo sapiens GN=IFI30 PE=1 SV=3	15	2	76.6	110.8	125.3	154.4	135.1	78.7	78.1
P13489	Ribonuclease inhibitor OS=Homo sapiens GN=RNH1 PE=1 SV=2	57	16	81.8	98.6	87.6	89.6	79.6	76.5	170.6
P13598	Intercellular adhesion molecule 2 OS=Homo sapiens GN=ICAM2 PE=1 SV=2	14	4	70.3	88.7	115.3	130.7	124.2	108.7	75.6
P13612	Integrin alpha-4 OS=Homo sapiens GN=ITGA4 PE=1 SV=3	11	10	74.4	98.1	159.4	188.5	144.3	78.1	46.2
P13637	Sodium/potassium-transporting ATPase subunit alpha-3 OS=Homo sapiens GN=ATP1A3 PE=1 SV=3	11	9	60.4	106.9	169.0	167.8	134.6	76.4	57.9
P13639	Elongation factor 2 OS=Homo sapiens GN=EEF2 PE=1 SV=4	30	18	82.4	87.1	87.5	95.4	96.5	107.6	127.2
P13645	Keratin, type I cytoskeletal 10 OS=Homo sapiens GN=KRT10 PE=1 SV=6	29	12	91.1	80.7	88.7	69.6	99.9	131.5	121.8
P13667	Protein disulfide-isomerase A4 OS=Homo sapiens GN=PDIA4 PE=1 SV=2	10	6	66.7	106.7	148.5	155.1	150.7	74.1	60.4
P13674	Prolyl 4-hydroxylase subunit alpha-1 OS=Homo sapiens GN=P4HA1 PE=1 SV=2	20	7	97.9	124.3	131.7	136.0	128.0	84.9	68.9
P13716	Delta-aminolevulinic acid dehydratase OS=Homo sapiens GN=ALAD PE=1 SV=1	27	4	89.4	95.7	84.4	73.4	78.8	74.6	107.0
P13796	Plastin-2 OS=Homo sapiens GN=LCP1 PE=1 SV=6	27	17	89.4	97.7	95.2	100.4	88.1	78.3	130.1
P13798	Acylamino-acid-releasing enzyme OS=Homo sapiens GN=APEH PE=1 SV=4	23	13	66.9	90.1	82.9	89.6	79.4	87.9	166.6
P13804	Electron transfer flavoprotein subunit alpha, mitochondrial OS=Homo sapiens GN=ETFA PE=1 SV=1	5	1	244.2	178.5	133.0	78.7	79.6	52.3	83.0
P13807	Glycogen [starch] synthase, muscle OS=Homo sapiens GN=GYS1 PE=1 SV=2	24	16	75.8	77.7	91.1	104.9	141.6	149.1	80.8
P13861	cAMP-dependent protein kinase type II-alpha regulatory subunit OS=Homo sapiens GN=PRKAR2A PE=1 SV=2	22	7	100.3	118.2	108.3	99.3	95.1	82.9	100.9
P13995	Bifunctional methylenetetrahydrofolate dehydrogenase/cyclohydrolase, mitochondrial OS=Homo sapiens GN=MTHFD2 PE=1 SV=2	17	6	160.9	159.1	115.2	72.6	53.1	53.1	65.2
P14151	L-selectin OS=Homo sapiens GN=SELL PE=1 SV=2	2	1	98.0	118.0	164.2	108.6	150.9	50.1	54.3
P14174	Macrophage migration inhibitory factor OS=Homo sapiens GN=MIF PE=1 SV=4	41	4	117.3	122.2	108.0	98.0	101.5	82.1	109.9
P14209	CD99 antigen OS=Homo sapiens GN=CD99 PE=1 SV=1	13	2	35.8	111.7	168.7	162.3	147.5	92.1	47.4
P14314	Glucosidase 2 subunit beta OS=Homo sapiens GN=PRKCSH PE=1 SV=2	14	6	76.8	100.2	158.9	181.0	175.0	99.3	49.7
P14324	Farnesyl pyrophosphate synthase OS=Homo sapiens GN=FDPS PE=1 SV=4	11	4	69.5	90.6	79.8	88.0	71.0	77.8	171.4
P14373	Zinc finger protein RFP OS=Homo sapiens GN=TRIM27 PE=1 SV=1	23	9	74.3	100.4	161.5	185.7	152.7	78.1	67.4
P14550	Alcohol dehydrogenase [NADP(+)] OS=Homo sapiens GN=AKR1A1 PE=1 SV=3	15	4	75.8	96.5	87.9	84.7	69.7	90.8	171.5
P14618	Pyruvate kinase PKM OS=Homo sapiens GN=PKM PE=1 SV=4	21	12	80.6	97.6	86.6	86.9	80.6	77.6	161.4
P14625	Endoplasmin OS=Homo sapiens GN=HSP90B1 PE=1 SV=1	15	11	77.6	127.0	98.5	101.5	223.4	92.2	39.3
P14635	G2/mitotic-specific cyclin-B1 OS=Homo sapiens GN=CCNB1 PE=1 SV=1	5	2	114.4	91.6	100.2	76.5	122.2	102.9	81.8
P14678	Small nuclear ribonucleoprotein-associated proteins B and B' OS=Homo sapiens GN=SNRPB PE=1 SV=2	38	9	79.0	80.5	77.1	77.8	110.2	134.0	115.9
P14735	Insulin-degrading enzyme OS=Homo sapiens GN=IDE PE=1 SV=4	5	5	86.7	93.6	90.8	100.1	75.8	71.0	140.9
P14866	Heterogeneous nuclear ribonucleoprotein L OS=Homo sapiens GN=HNRNPL PE=1 SV=2	13	8	41.5	62.1	68.7	96.5	127.2	166.3	119.8
P14868	Aspartate--tRNA ligase, cytoplasmic OS=Homo sapiens GN=DARS PE=1 SV=2	33	18	90.5	86.2	92.0	96.4	95.2	103.3	128.8
P14921	Protein C-ets-1 OS=Homo sapiens GN=ETS1 PE=1 SV=1	5	2	88.0	87.0	86.8	100.8	91.7	115.3	103.1
P14927	Cytochrome b-c1 complex subunit 7 OS=Homo sapiens GN=UQCRB PE=1 SV=2	14	3	266.5	161.0	95.7	48.9	35.5	30.3	27.8
P15104	Glutamine synthetase OS=Homo sapiens GN=GLUL PE=1 SV=4	13	5	59.0	90.2	82.0	91.4	83.4	76.8	167.0
P15121	Aldose reductase OS=Homo sapiens GN=AKR1B1 PE=1 SV=3	7	3	86.3	93.7	82.3	81.7	76.3	89.9	161.0
P15151	Poliovirus receptor OS=Homo sapiens GN=PVR PE=1 SV=2	3	1	86.9	98.8	147.1	150.9	136.6	90.8	61.0
P15153	Ras-related C3 botulinum toxin substrate 2 OS=Homo sapiens GN=RAC2 PE=1 SV=1	17	4	71.5	88.9	104.5	111.3	104.5	101.4	136.9
P15170	Eukaryotic peptide chain release factor GTP-binding subunit ERF3A OS=Homo sapiens GN=GSPT1 PE=1 SV=1	7	2	116.6	100.9	93.8	73.4	88.0	102.2	141.6
P15260	Interferon gamma receptor 1 OS=Homo sapiens GN=IFNGR1 PE=1 SV=1	3	2	77.8	96.3	141.6	145.4	137.2	101.2	62.1
P15289	Arylsulfatase A OS=Homo sapiens GN=ARSA PE=1 SV=3	16	6	77.8	110.6	153.9	174.8	147.6	78.2	54.0
P15311	Ezrin OS=Homo sapiens GN=EZR PE=1 SV=4	21	14	80.2	105.0	145.9	132.7	113.8	84.8	76.5
P15374	Ubiquitin carboxyl-terminal hydrolase isozyme L3 OS=Homo sapiens GN=UCHL3 PE=1 SV=1	18	4	120.0	112.5	92.0	95.8	77.1	91.6	114.6
P15498	Proto-oncogene vav OS=Homo sapiens GN=VAV1 PE=1 SV=4	17	13	95.2	99.2	94.3	93.5	81.2	82.4	119.5
P15586	N-acetylglucosamine-6-sulfatase OS=Homo sapiens GN=GNS PE=1 SV=3	15	6	93.4	102.7	146.2	169.6	150.9	77.3	55.2
P15735	Phosphorylase b kinase gamma catalytic chain, liver/testis isoform OS=Homo sapiens GN=PHKG2 PE=1 SV=1	12	4	94.0	104.8	88.1	91.3	92.5	98.1	99.5
P15814	Immunoglobulin lambda-like polypeptide 1 OS=Homo sapiens GN=IGLL1 PE=1 SV=1	20	4	62.5	111.6	170.1	192.0	179.9	74.4	17.0
P15848	Arylsulfatase B OS=Homo sapiens GN=ARSB PE=1 SV=1	5	2	77.5	104.8	166.8	184.1	180.6	85.9	55.0
P15880	40S ribosomal protein S2 OS=Homo sapiens GN=RPS2 PE=1 SV=2	16	6	43.9	62.4	68.4	91.0	123.9	167.3	118.4
P15923	Transcription factor E2-alpha OS=Homo sapiens GN=TCF3 PE=1 SV=1	11	4	85.6	97.9	86.8	98.8	83.9	97.3	120.2
P15927	Replication protein A 32 kDa subunit OS=Homo sapiens GN=RPA2 PE=1 SV=1	13	2	191.0	218.7	142.5	92.3	146.4	77.9	131.3
P16083	Ribosyldihydronicotinamide dehydrogenase [quinone] OS=Homo sapiens GN=NQO2 PE=1 SV=5	12	2	83.2	102.8	83.3	89.5	64.7	84.2	161.0
P16150	Leukosialin OS=Homo sapiens GN=SPN PE=1 SV=1	12	6	80.1	105.4	153.2	150.3	129.3	81.6	62.3
P16219	Short-chain specific acyl-CoA dehydrogenase, mitochondrial OS=Homo sapiens GN=ACADS PE=1 SV=1	33	8	184.2	139.9	96.6	68.5	67.3	57.3	75.7
P16278	Beta-galactosidase OS=Homo sapiens GN=GLB1 PE=1 SV=2	11	6	85.8	97.8	123.2	136.8	128.1	96.0	86.5
P16284	Platelet endothelial cell adhesion molecule OS=Homo sapiens GN=PECAM1 PE=1 SV=1	13	7	74.8	94.1	147.9	164.6	127.1	75.4	66.6
P16298	Serine/threonine-protein phosphatase 2B catalytic subunit beta isoform OS=Homo sapiens GN=PPP3CB PE=1 SV=2	15	6	92.8	93.6	79.5	94.0	82.7	67.7	157.1
P16333	Cytoplasmic protein NCK1 OS=Homo sapiens GN=NCK1 PE=1 SV=1	10	4	94.3	109.1	97.9	89.4	77.0	78.5	109.1
P16383	GC-rich sequence DNA-binding factor 2 OS=Homo sapiens GN=GCFC2 PE=1 SV=2	3	2	106.0	87.3	81.2	95.4	94.1	95.0	134.9
P16435	NADPH--cytochrome P450 reductase OS=Homo sapiens GN=POR PE=1 SV=2	28	14	92.6	96.3	126.7	137.7	145.1	102.4	61.5
P16455	Methylated-DNA--protein-cysteine methyltransferase OS=Homo sapiens GN=MGMT PE=1 SV=1	11	2	87.0	91.7	102.8	113.5	103.6	106.1	96.8
P16615	Sarcoplasmic/endoplasmic reticulum calcium ATPase 2 OS=Homo sapiens GN=ATP2A2 PE=1 SV=1	11	12	90.4	99.7	113.5	130.7	126.4	92.6	84.7
P16885	1-phosphatidylinositol 4,5-bisphosphate phosphodiesterase gamma-2 OS=Homo sapiens GN=PLCG2 PE=1 SV=4	8	8	84.5	103.4	99.4	104.7	86.0	90.2	136.4
P16930	Fumarylacetoacetase OS=Homo sapiens GN=FAH PE=1 SV=2	12	3	79.9	75.9	74.1	78.8	83.4	106.8	120.8
P16989	Y-box-binding protein 3 OS=Homo sapiens GN=YBX3 PE=1 SV=4	10	5	44.6	82.1	76.7	102.6	105.3	127.0	110.7
P17026	Zinc finger protein 22 OS=Homo sapiens GN=ZNF22 PE=1 SV=3	5	1	157.0	101.0	117.2	113.5	111.0	116.3	122.6
P17028	Zinc finger protein 24 OS=Homo sapiens GN=ZNF24 PE=1 SV=4	7	3	102.5	105.0	102.1	100.6	92.7	92.1	97.7
P17029	Zinc finger protein with KRAB and SCAN domains 1 OS=Homo sapiens GN=ZKSCAN1 PE=1 SV=3	5	2	121.4	111.3	101.0	95.7	91.9	103.6	90.9
P17050	Alpha-N-acetylgalactosaminidase OS=Homo sapiens GN=NAGA PE=1 SV=2	8	3	92.4	103.4	136.8	148.3	132.6	84.6	58.8
P17152	Transmembrane protein 11, mitochondrial OS=Homo sapiens GN=TMEM11 PE=1 SV=1	14	2	60.1	197.3	167.3	102.4	59.6	45.9	44.5
P17174	Aspartate aminotransferase, cytoplasmic OS=Homo sapiens GN=GOT1 PE=1 SV=3	17	7	80.1	83.4	83.2	81.5	85.6	103.9	143.3
P17181	Interferon alpha/beta receptor 1 OS=Homo sapiens GN=IFNAR1 PE=1 SV=3	1	1	69.8	88.8	114.6	162.6	98.4	77.7	110.5
P17252	Protein kinase C alpha type OS=Homo sapiens GN=PRKCA PE=1 SV=4	14	7	81.6	107.6	93.7	96.1	79.1	79.8	126.8
P17480	Nucleolar transcription factor 1 OS=Homo sapiens GN=UBTF PE=1 SV=1	6	4	122.8	116.1	109.6	86.8	88.3	79.0	81.7
P17542	T-cell acute lymphocytic leukemia protein 1 OS=Homo sapiens GN=TAL1 PE=1 SV=2	18	3	94.0	101.7	83.1	88.1	86.1	99.8	130.0
P17568	NADH dehydrogenase [ubiquinone] 1 beta subcomplex subunit 7 OS=Homo sapiens GN=NDUFB7 PE=1 SV=4	26	2	183.7	149.0	90.9	76.7	57.0	59.7	86.9
P17706	Tyrosine-protein phosphatase non-receptor type 2 OS=Homo sapiens GN=PTPN2 PE=1 SV=2	9	4	103.0	77.7	92.1	117.3	106.6	102.7	86.6
P17812	CTP synthase 1 OS=Homo sapiens GN=CTPS1 PE=1 SV=2	30	12	99.9	99.9	94.4	92.9	86.2	88.1	131.2
P17844	Probable ATP-dependent RNA helicase DDX5 OS=Homo sapiens GN=DDX5 PE=1 SV=1	28	21	50.0	70.6	77.3	89.7	121.6	154.9	125.6
P17858	ATP-dependent 6-phosphofructokinase, liver type OS=Homo sapiens GN=PFKL PE=1 SV=6	23	12	101.7	90.6	94.3	91.7	96.2	92.0	141.4
P17900	Ganglioside GM2 activator OS=Homo sapiens GN=GM2A PE=1 SV=4	28	2	114.7	116.8	130.5	134.8	120.2	53.9	70.5
P17980	26S protease regulatory subunit 6A OS=Homo sapiens GN=PSMC3 PE=1 SV=3	15	6	69.1	94.2	84.8	91.7	82.8	93.8	138.7
P17987	T-complex protein 1 subunit alpha OS=Homo sapiens GN=TCP1 PE=1 SV=1	27	11	90.0	88.2	81.6	91.1	81.0	93.3	140.5
P18031	Tyrosine-protein phosphatase non-receptor type 1 OS=Homo sapiens GN=PTPN1 PE=1 SV=1	28	13	120.9	92.1	117.1	152.6	136.7	81.6	49.6
P18065	Insulin-like growth factor-binding protein 2 OS=Homo sapiens GN=IGFBP2 PE=1 SV=2	26	8	57.3	91.4	131.0	154.5	137.9	89.0	81.4
P18074	TFIIH basal transcription factor complex helicase XPD subunit OS=Homo sapiens GN=ERCC2 PE=1 SV=1	6	5	115.4	92.1	93.0	101.5	89.8	88.8	103.7
P18077	60S ribosomal protein L35a OS=Homo sapiens GN=RPL35A PE=1 SV=2	6	1	56.5	56.4	71.2	78.4	128.4	204.3	102.1
P18085	ADP-ribosylation factor 4 OS=Homo sapiens GN=ARF4 PE=1 SV=3	23	3	109.3	115.5	108.3	77.9	79.2	49.1	123.9
P18124	60S ribosomal protein L7 OS=Homo sapiens GN=RPL7 PE=1 SV=1	21	6	62.8	62.1	67.8	81.4	126.5	210.4	86.4
P18206	Vinculin OS=Homo sapiens GN=VCL PE=1 SV=4	7	5	95.9	100.5	102.9	105.1	90.6	95.3	127.8
P18433	Receptor-type tyrosine-protein phosphatase alpha OS=Homo sapiens GN=PTPRA PE=1 SV=2	15	9	86.2	101.1	132.6	143.4	121.7	101.3	84.7
P18583	Protein SON OS=Homo sapiens GN=SON PE=1 SV=4	11	18	58.7	66.1	80.1	94.2	139.9	176.7	83.9
P18615	Negative elongation factor E OS=Homo sapiens GN=NELFE PE=1 SV=3	16	6	123.0	110.2	90.9	96.6	108.8	114.8	83.0
P18621	60S ribosomal protein L17 OS=Homo sapiens GN=RPL17 PE=1 SV=3	8	2	43.0	51.4	63.0	77.5	128.0	208.5	89.7
P18669	Phosphoglycerate mutase 1 OS=Homo sapiens GN=PGAM1 PE=1 SV=2	11	4	88.6	90.4	79.3	79.4	78.8	95.1	127.4
P18754	Regulator of chromosome condensation OS=Homo sapiens GN=RCC1 PE=1 SV=1	18	4	148.6	112.2	120.7	79.1	139.8	97.0	88.1
P18858	DNA ligase 1 OS=Homo sapiens GN=LIG1 PE=1 SV=1	7	6	82.0	90.2	81.1	87.4	86.9	96.6	138.1
P18887	DNA repair protein XRCC1 OS=Homo sapiens GN=XRCC1 PE=1 SV=2	11	4	86.9	90.9	87.4	100.5	98.4	111.4	103.4
P19022	Cadherin-2 OS=Homo sapiens GN=CDH2 PE=1 SV=4	5	5	74.2	96.9	130.6	171.9	127.7	80.1	71.3
P19086	Guanine nucleotide-binding protein G(z) subunit alpha OS=Homo sapiens GN=GNAZ PE=2 SV=3	14	5	70.2	94.5	129.5	143.6	140.1	107.1	58.2
P19174	1-phosphatidylinositol 4,5-bisphosphate phosphodiesterase gamma-1 OS=Homo sapiens GN=PLCG1 PE=1 SV=1	18	18	91.8	93.3	86.8	90.6	80.4	83.5	141.6
P19256	Lymphocyte function-associated antigen 3 OS=Homo sapiens GN=CD58 PE=1 SV=1	4	1	141.9	120.7	144.1	132.8	120.5	81.3	61.6
P19338	Nucleolin OS=Homo sapiens GN=NCL PE=1 SV=3	3	2	122.5	106.6	80.4	72.9	74.6	107.1	127.4
P19367	Hexokinase-1 OS=Homo sapiens GN=HK1 PE=1 SV=3	26	23	241.6	155.6	103.1	64.6	52.7	40.1	38.6
P19387	DNA-directed RNA polymerase II subunit RPB3 OS=Homo sapiens GN=POLR2C PE=1 SV=2	25	6	86.6	90.8	84.3	88.7	79.1	95.8	139.4
P19388	DNA-directed RNA polymerases I, II, and III subunit RPABC1 OS=Homo sapiens GN=POLR2E PE=1 SV=4	21	5	75.8	88.3	85.1	90.5	96.0	116.1	123.8
P19404	NADH dehydrogenase [ubiquinone] flavoprotein 2, mitochondrial OS=Homo sapiens GN=NDUFV2 PE=1 SV=2	20	4	159.1	135.8	105.8	80.8	87.6	69.5	66.9
P19447	TFIIH basal transcription factor complex helicase XPB subunit OS=Homo sapiens GN=ERCC3 PE=1 SV=1	2	1	104.8	90.3	91.3	90.3	99.4	111.4	100.6
P19474	E3 ubiquitin-protein ligase TRIM21 OS=Homo sapiens GN=TRIM21 PE=1 SV=1	12	5	80.9	91.8	86.9	87.7	80.7	82.4	145.2
P19525	Interferon-induced, double-stranded RNA-activated protein kinase OS=Homo sapiens GN=EIF2AK2 PE=1 SV=2	7	3	52.7	68.2	89.3	92.9	138.5	197.2	115.6
P19623	Spermidine synthase OS=Homo sapiens GN=SRM PE=1 SV=1	21	5	65.8	92.9	81.6	86.9	75.7	81.5	157.0
P19634	Sodium/hydrogen exchanger 1 OS=Homo sapiens GN=SLC9A1 PE=1 SV=2	3	2	62.0	98.8	141.4	160.4	134.3	87.9	72.3
P19784	Casein kinase II subunit alpha' OS=Homo sapiens GN=CSNK2A2 PE=1 SV=1	30	8	97.3	95.4	96.5	92.3	93.6	87.1	147.0
P19838	Nuclear factor NF-kappa-B p105 subunit OS=Homo sapiens GN=NFKB1 PE=1 SV=2	12	8	93.1	104.2	107.7	96.1	87.8	72.3	117.9
P20020	Plasma membrane calcium-transporting ATPase 1 OS=Homo sapiens GN=ATP2B1 PE=1 SV=3	6	8	89.6	110.8	160.8	152.8	128.9	80.2	57.8
P20023	Complement receptor type 2 OS=Homo sapiens GN=CR2 PE=1 SV=2	4	4	74.9	108.7	141.6	123.1	120.8	93.5	53.7
P20042	Eukaryotic translation initiation factor 2 subunit 2 OS=Homo sapiens GN=EIF2S2 PE=1 SV=2	12	5	92.4	71.9	67.9	73.6	88.5	124.2	102.0
P20073	Annexin A7 OS=Homo sapiens GN=ANXA7 PE=1 SV=3	28	11	76.9	95.3	85.6	88.6	81.1	82.5	160.9
P20248	Cyclin-A2 OS=Homo sapiens GN=CCNA2 PE=1 SV=2	8	2	102.9	114.3	122.1	107.9	130.5	102.4	76.3
P20290	Transcription factor BTF3 OS=Homo sapiens GN=BTF3 PE=1 SV=1	20	4	104.8	110.9	99.5	96.5	125.5	121.8	105.5
P20292	Arachidonate 5-lipoxygenase-activating protein OS=Homo sapiens GN=ALOX5AP PE=1 SV=2	13	2	95.1	109.4	132.8	143.0	149.8	89.4	66.7
P20338	Ras-related protein Rab-4A OS=Homo sapiens GN=RAB4A PE=1 SV=3	38	5	93.0	91.7	116.2	134.4	123.0	99.7	94.5
P20339	Ras-related protein Rab-5A OS=Homo sapiens GN=RAB5A PE=1 SV=2	19	3	118.6	108.7	115.2	127.7	120.0	100.0	76.1
P20340	Ras-related protein Rab-6A OS=Homo sapiens GN=RAB6A PE=1 SV=3	27	8	91.6	95.2	124.9	138.9	112.1	98.7	74.2
P20618	Proteasome subunit beta type-1 OS=Homo sapiens GN=PSMB1 PE=1 SV=2	27	7	89.1	88.6	91.1	98.3	84.9	89.5	147.6
P20645	Cation-dependent mannose-6-phosphate receptor OS=Homo sapiens GN=M6PR PE=1 SV=1	15	3	61.2	75.7	102.4	116.8	139.6	147.9	78.4
P20674	Cytochrome c oxidase subunit 5A, mitochondrial OS=Homo sapiens GN=COX5A PE=1 SV=2	11	3	238.1	133.7	85.5	52.4	36.1	26.3	47.0
P20700	Lamin-B1 OS=Homo sapiens GN=LMNB1 PE=1 SV=2	24	16	82.7	105.1	132.2	125.9	135.7	93.3	73.4
P20701	Integrin alpha-L OS=Homo sapiens GN=ITGAL PE=1 SV=3	12	13	68.3	98.1	142.1	165.9	130.4	80.3	60.3
P20810	Calpastatin OS=Homo sapiens GN=CAST PE=1 SV=4	2	1	73.6	80.6	83.2	86.5	86.4	132.3	132.7
P20839	Inosine-5'-monophosphate dehydrogenase 1 OS=Homo sapiens GN=IMPDH1 PE=1 SV=2	10	4	86.6	94.1	94.1	91.6	81.6	77.8	128.7
P20933	N(4)-(beta-N-acetylglucosaminyl)-L-asparaginase OS=Homo sapiens GN=AGA PE=1 SV=2	21	4	69.0	94.7	139.0	180.0	155.7	104.5	62.6
P20936	Ras GTPase-activating protein 1 OS=Homo sapiens GN=RASA1 PE=1 SV=1	2	1	88.1	94.7	80.5	87.8	113.5	89.4	101.3
P20963	T-cell surface glycoprotein CD3 zeta chain OS=Homo sapiens GN=CD247 PE=1 SV=2	14	1	87.9	100.5	141.8	163.2	132.6	78.2	60.7
P21266	Glutathione S-transferase Mu 3 OS=Homo sapiens GN=GSTM3 PE=1 SV=3	12	3	58.5	60.8	65.5	99.9	64.3	74.6	217.5
P21281	V-type proton ATPase subunit B, brain isoform OS=Homo sapiens GN=ATP6V1B2 PE=1 SV=3	44	13	77.8	93.2	116.8	120.2	111.1	101.7	111.2
P21283	V-type proton ATPase subunit C 1 OS=Homo sapiens GN=ATP6V1C1 PE=1 SV=4	12	4	65.4	90.2	102.8	120.1	108.2	96.0	105.2
P21333	Filamin-A OS=Homo sapiens GN=FLNA PE=1 SV=4	22	38	86.7	96.3	94.9	98.5	85.4	89.0	138.1
P21359	Neurofibromin OS=Homo sapiens GN=NF1 PE=1 SV=2	3	7	86.5	93.2	116.1	123.8	121.5	128.9	92.9
P21399	Cytoplasmic aconitate hydratase OS=Homo sapiens GN=ACO1 PE=1 SV=3	28	16	100.6	103.7	91.4	90.1	80.8	83.5	140.7
P21580	Tumor necrosis factor alpha-induced protein 3 OS=Homo sapiens GN=TNFAIP3 PE=1 SV=1	13	9	90.7	99.5	102.2	106.8	95.5	87.2	108.3
P21796	Voltage-dependent anion-selective channel protein 1 OS=Homo sapiens GN=VDAC1 PE=1 SV=2	23	4	155.9	130.9	100.3	81.6	83.2	71.4	76.9
P21912	Succinate dehydrogenase [ubiquinone] iron-sulfur subunit, mitochondrial OS=Homo sapiens GN=SDHB PE=1 SV=3	27	8	250.0	167.5	96.5	57.8	42.3	36.6	44.7
P21953	2-oxoisovalerate dehydrogenase subunit beta, mitochondrial OS=Homo sapiens GN=BCKDHB PE=1 SV=2	26	5	306.0	198.5	112.0	64.0	49.8	34.9	40.9
P21964	Catechol O-methyltransferase OS=Homo sapiens GN=COMT PE=1 SV=2	37	6	101.0	104.3	129.2	119.4	142.4	85.9	64.2
P22001	Potassium voltage-gated channel subfamily A member 3 OS=Homo sapiens GN=KCNA3 PE=1 SV=3	9	4	78.4	95.1	129.0	120.8	112.2	86.8	64.6
P22033	Methylmalonyl-CoA mutase, mitochondrial OS=Homo sapiens GN=MUT PE=1 SV=4	8	4	241.1	155.4	87.9	49.0	45.1	56.0	30.1
P22059	Oxysterol-binding protein 1 OS=Homo sapiens GN=OSBP PE=1 SV=1	12	7	79.9	106.9	128.1	127.1	105.1	74.8	107.9
P22061	Protein-L-isoaspartate(D-aspartate) O-methyltransferase OS=Homo sapiens GN=PCMT1 PE=1 SV=4	8	2	89.6	124.8	95.4	94.7	99.7	107.6	116.5
P22087	rRNA 2'-O-methyltransferase fibrillarin OS=Homo sapiens GN=FBL PE=1 SV=2	10	5	56.4	79.3	76.6	89.2	74.7	90.5	163.4
P22090	40S ribosomal protein S4, Y isoform 1 OS=Homo sapiens GN=RPS4Y1 PE=1 SV=2	22	6	72.3	84.9	81.3	81.6	129.0	147.3	98.4
P22102	Trifunctional purine biosynthetic protein adenosine-3 OS=Homo sapiens GN=GART PE=1 SV=1	16	12	58.4	95.0	96.9	91.5	64.7	56.2	194.1
P22234	Multifunctional protein ADE2 OS=Homo sapiens GN=PAICS PE=1 SV=3	28	9	93.0	93.4	85.2	93.8	84.5	83.4	158.8
P22307	Non-specific lipid-transfer protein OS=Homo sapiens GN=SCP2 PE=1 SV=2	17	4	108.7	114.0	131.2	134.7	143.4	103.2	87.3
P22314	Ubiquitin-like modifier-activating enzyme 1 OS=Homo sapiens GN=UBA1 PE=1 SV=3	25	18	85.2	105.3	96.2	99.3	85.6	78.6	146.8
P22570	NADPH:adrenodoxin oxidoreductase, mitochondrial OS=Homo sapiens GN=FDXR PE=1 SV=3	31	15	204.9	137.2	89.8	66.7	59.5	56.6	54.2
P22626	Heterogeneous nuclear ribonucleoproteins A2/B1 OS=Homo sapiens GN=HNRNPA2B1 PE=1 SV=2	55	17	61.6	69.4	69.1	74.1	124.6	162.5	94.6
P22681	E3 ubiquitin-protein ligase CBL OS=Homo sapiens GN=CBL PE=1 SV=2	16	8	99.2	95.4	98.1	98.7	93.3	88.2	135.7
P22694	cAMP-dependent protein kinase catalytic subunit beta OS=Homo sapiens GN=PRKACB PE=1 SV=2	13	4	74.8	97.0	109.2	132.2	97.1	69.1	122.8
P22695	Cytochrome b-c1 complex subunit 2, mitochondrial OS=Homo sapiens GN=UQCRC2 PE=1 SV=3	25	9	251.8	142.9	88.8	57.3	48.4	45.9	44.5
P22830	Ferrochelatase, mitochondrial OS=Homo sapiens GN=FECH PE=1 SV=2	27	9	151.2	155.6	113.5	71.2	58.5	52.4	58.7
P23193	Transcription elongation factor A protein 1 OS=Homo sapiens GN=TCEA1 PE=1 SV=2	28	8	79.4	85.6	81.7	87.7	101.7	135.6	113.7
P23246	Splicing factor, proline- and glutamine-rich OS=Homo sapiens GN=SFPQ PE=1 SV=2	16	11	54.5	60.8	67.3	85.1	135.8	206.7	85.6
P23258	Tubulin gamma-1 chain OS=Homo sapiens GN=TUBG1 PE=1 SV=2	38	12	76.4	88.8	87.1	95.6	118.3	141.2	94.3
P23284	Peptidyl-prolyl cis-trans isomerase B OS=Homo sapiens GN=PPIB PE=1 SV=2	15	4	42.3	114.4	185.9	196.4	182.7	60.3	29.2
P23368	NAD-dependent malic enzyme, mitochondrial OS=Homo sapiens GN=ME2 PE=1 SV=1	33	13	247.0	151.7	93.4	58.9	52.9	41.5	46.3
P23378	Glycine dehydrogenase (decarboxylating), mitochondrial OS=Homo sapiens GN=GLDC PE=1 SV=2	4	2	208.7	147.3	108.3	76.8	64.4	40.9	53.2
P23381	Tryptophan--tRNA ligase, cytoplasmic OS=Homo sapiens GN=WARS PE=1 SV=2	16	6	61.6	100.7	104.8	112.4	69.3	60.5	160.6
P23396	40S ribosomal protein S3 OS=Homo sapiens GN=RPS3 PE=1 SV=2	35	9	66.2	57.6	68.1	83.8	120.4	161.6	104.1
P23458	Tyrosine-protein kinase JAK1 OS=Homo sapiens GN=JAK1 PE=1 SV=2	9	9	110.5	99.4	134.7	134.1	129.6	94.1	63.4
P23469	Receptor-type tyrosine-protein phosphatase epsilon OS=Homo sapiens GN=PTPRE PE=1 SV=1	12	6	108.6	105.9	119.7	108.1	113.0	86.0	79.6
P23526	Adenosylhomocysteinase OS=Homo sapiens GN=AHCY PE=1 SV=4	12	6	91.7	90.4	88.8	90.1	79.3	91.8	155.5
P23588	Eukaryotic translation initiation factor 4B OS=Homo sapiens GN=EIF4B PE=1 SV=2	12	8	57.7	79.9	78.7	91.9	95.7	137.3	131.4
P23634	Plasma membrane calcium-transporting ATPase 4 OS=Homo sapiens GN=ATP2B4 PE=1 SV=2	16	17	66.7	128.0	133.0	133.1	151.9	77.7	51.2
P23743	Diacylglycerol kinase alpha OS=Homo sapiens GN=DGKA PE=1 SV=3	3	1	153.5	151.3	147.6	114.4	149.8	132.4	151.0
P23786	Carnitine O-palmitoyltransferase 2, mitochondrial OS=Homo sapiens GN=CPT2 PE=1 SV=2	19	9	217.7	151.6	97.3	59.0	58.2	53.5	45.8
P23919	Thymidylate kinase OS=Homo sapiens GN=DTYMK PE=1 SV=4	33	9	206.3	149.3	87.7	55.6	45.0	50.8	78.8
P23921	Ribonucleoside-diphosphate reductase large subunit OS=Homo sapiens GN=RRM1 PE=1 SV=1	15	7	101.2	89.1	86.9	93.6	73.3	72.9	121.0
P24534	Elongation factor 1-beta OS=Homo sapiens GN=EEF1B2 PE=1 SV=3	17	2	39.0	97.9	85.5	83.3	86.3	90.8	158.6
P24539	ATP synthase F(0) complex subunit B1, mitochondrial OS=Homo sapiens GN=ATP5F1 PE=1 SV=2	11	4	191.0	117.4	85.4	65.8	64.8	70.2	74.2
P24666	Low molecular weight phosphotyrosine protein phosphatase OS=Homo sapiens GN=ACP1 PE=1 SV=3	54	6	101.3	98.8	89.9	85.6	75.5	67.9	106.4
P24723	Protein kinase C eta type OS=Homo sapiens GN=PRKCH PE=1 SV=4	9	6	68.7	87.4	110.6	132.9	114.2	84.5	84.8
P24752	Acetyl-CoA acetyltransferase, mitochondrial OS=Homo sapiens GN=ACAT1 PE=1 SV=1	13	5	286.2	178.3	92.6	49.2	31.5	30.7	36.8
P24928	DNA-directed RNA polymerase II subunit RPB1 OS=Homo sapiens GN=POLR2A PE=1 SV=2	10	15	93.2	94.6	95.4	95.8	96.7	95.9	132.3
P24941	Cyclin-dependent kinase 2 OS=Homo sapiens GN=CDK2 PE=1 SV=2	18	6	92.3	96.2	96.6	95.9	99.8	106.3	121.9
P25054	Adenomatous polyposis coli protein OS=Homo sapiens GN=APC PE=1 SV=2	3	6	90.8	97.0	109.2	105.4	99.8	105.4	84.0
P25098	Beta-adrenergic receptor kinase 1 OS=Homo sapiens GN=ADRBK1 PE=1 SV=2	19	13	80.7	91.1	95.6	98.1	101.2	111.5	110.9
P25205	DNA replication licensing factor MCM3 OS=Homo sapiens GN=MCM3 PE=1 SV=3	23	19	70.0	80.4	81.5	87.1	74.3	77.3	191.9
P25325	3-mercaptopyruvate sulfurtransferase OS=Homo sapiens GN=MPST PE=1 SV=3	31	8	133.6	114.2	88.6	82.0	72.6	80.0	96.5
P25398	40S ribosomal protein S12 OS=Homo sapiens GN=RPS12 PE=1 SV=3	8	1	70.3	77.8	85.2	99.8	118.3	156.3	90.1
P25440	Bromodomain-containing protein 2 OS=Homo sapiens GN=BRD2 PE=1 SV=2	1	1	112.2	101.1	85.8	79.8	86.3	101.4	114.3
P25445	Tumor necrosis factor receptor superfamily member 6 OS=Homo sapiens GN=FAS PE=1 SV=1	6	1	89.4	111.4	166.4	182.5	169.3	122.0	56.4
P25490	Transcriptional repressor protein YY1 OS=Homo sapiens GN=YY1 PE=1 SV=2	2	1	197.1	128.2	117.7	86.7	74.2	62.8	39.3
P25685	DnaJ homolog subfamily B member 1 OS=Homo sapiens GN=DNAJB1 PE=1 SV=4	19	5	96.7	91.8	99.0	101.3	104.1	114.1	95.4
P25705	ATP synthase subunit alpha, mitochondrial OS=Homo sapiens GN=ATP5A1 PE=1 SV=1	42	20	224.0	155.4	105.5	68.8	60.1	52.2	50.9
P25786	Proteasome subunit alpha type-1 OS=Homo sapiens GN=PSMA1 PE=1 SV=1	38	7	63.8	87.0	81.7	85.8	77.9	88.2	165.7
P25787	Proteasome subunit alpha type-2 OS=Homo sapiens GN=PSMA2 PE=1 SV=2	21	4	80.7	92.2	81.1	80.2	76.9	92.7	153.6
P25788	Proteasome subunit alpha type-3 OS=Homo sapiens GN=PSMA3 PE=1 SV=2	18	6	83.6	83.1	81.8	84.1	82.7	89.7	150.4
P25789	Proteasome subunit alpha type-4 OS=Homo sapiens GN=PSMA4 PE=1 SV=1	16	3	88.5	89.7	95.3	93.5	100.7	95.7	166.7
P26038	Moesin OS=Homo sapiens GN=MSN PE=1 SV=3	28	18	73.5	87.5	116.4	110.3	90.0	69.8	73.9
P26196	Probable ATP-dependent RNA helicase DDX6 OS=Homo sapiens GN=DDX6 PE=1 SV=2	23	10	78.8	79.9	84.9	100.8	112.6	132.3	106.0
P26358	DNA (cytosine-5)-methyltransferase 1 OS=Homo sapiens GN=DNMT1 PE=1 SV=2	11	17	119.2	107.6	103.4	93.2	100.2	101.9	86.0
P26368	Splicing factor U2AF 65 kDa subunit OS=Homo sapiens GN=U2AF2 PE=1 SV=4	12	4	71.4	82.9	77.3	77.1	109.5	161.3	111.1
P26373	60S ribosomal protein L13 OS=Homo sapiens GN=RPL13 PE=1 SV=4	34	10	65.0	66.5	75.1	82.9	111.8	155.7	81.0
P26440	Isovaleryl-CoA dehydrogenase, mitochondrial OS=Homo sapiens GN=IVD PE=1 SV=1	11	5	238.2	160.1	98.9	58.7	47.0	35.3	41.7
P26572	Alpha-1,3-mannosyl-glycoprotein 2-beta-N-acetylglucosaminyltransferase OS=Homo sapiens GN=MGAT1 PE=1 SV=2	9	4	83.1	101.8	156.7	143.9	102.9	91.0	54.9
P26583	High mobility group protein B2 OS=Homo sapiens GN=HMGB2 PE=1 SV=2	9	2	175.6	101.8	89.6	78.3	72.6	85.4	80.6
P26599	Polypyrimidine tract-binding protein 1 OS=Homo sapiens GN=PTBP1 PE=1 SV=1	23	6	105.6	100.1	95.8	89.7	129.4	138.2	93.8
P26639	Threonine--tRNA ligase, cytoplasmic OS=Homo sapiens GN=TARS PE=1 SV=3	12	9	99.5	91.4	82.7	84.7	80.9	90.9	135.6
P26640	Valine--tRNA ligase OS=Homo sapiens GN=VARS PE=1 SV=4	30	31	93.5	96.7	93.5	93.4	84.4	91.5	135.0
P26641	Elongation factor 1-gamma OS=Homo sapiens GN=EEF1G PE=1 SV=3	29	10	99.4	84.0	86.1	86.4	83.6	107.4	128.4
P26885	Peptidyl-prolyl cis-trans isomerase FKBP2 OS=Homo sapiens GN=FKBP2 PE=1 SV=2	8	1	97.7	102.9	156.3	180.7	157.1	111.7	59.8
P27105	Erythrocyte band 7 integral membrane protein OS=Homo sapiens GN=STOM PE=1 SV=3	17	4	78.9	111.9	145.5	153.0	127.5	86.7	63.3
P27144	Adenylate kinase 4, mitochondrial OS=Homo sapiens GN=AK4 PE=1 SV=1	10	3	163.0	121.2	94.7	71.8	74.5	67.4	64.9
P27348	14-3-3 protein theta OS=Homo sapiens GN=YWHAQ PE=1 SV=1	22	4	89.1	99.7	96.3	95.8	100.7	93.5	139.3
P27361	Mitogen-activated protein kinase 3 OS=Homo sapiens GN=MAPK3 PE=1 SV=4	29	9	93.0	93.9	101.8	114.3	95.8	81.9	113.3
P27448	MAP/microtubule affinity-regulating kinase 3 OS=Homo sapiens GN=MARK3 PE=1 SV=4	7	4	95.8	113.4	100.5	126.0	120.8	113.4	113.8
P27540	Aryl hydrocarbon receptor nuclear translocator OS=Homo sapiens GN=ARNT PE=1 SV=1	2	1	119.7	103.6	91.7	106.3	99.0	113.1	123.5
P27635	60S ribosomal protein L10 OS=Homo sapiens GN=RPL10 PE=1 SV=4	49	13	61.1	67.4	75.4	84.8	125.1	172.8	100.8
P27694	Replication protein A 70 kDa DNA-binding subunit OS=Homo sapiens GN=RPA1 PE=1 SV=2	10	4	32.5	64.6	88.8	113.6	79.7	51.1	221.1
P27695	DNA-(apurinic or apyrimidinic site) lyase OS=Homo sapiens GN=APEX1 PE=1 SV=2	19	5	107.4	100.3	98.6	96.5	109.4	112.7	104.4
P27707	Deoxycytidine kinase OS=Homo sapiens GN=DCK PE=1 SV=1	11	2	61.4	84.5	82.1	88.3	91.3	105.2	165.9
P27708	CAD protein OS=Homo sapiens GN=CAD PE=1 SV=3	25	38	84.2	89.5	85.7	90.2	78.7	84.6	158.1
P27797	Calreticulin OS=Homo sapiens GN=CALR PE=1 SV=1	5	2	59.0	91.8	166.0	311.7	126.7	57.7	39.0
P27816	Microtubule-associated protein 4 OS=Homo sapiens GN=MAP4 PE=1 SV=3	4	3	66.8	68.3	68.3	85.7	109.6	188.2	121.9
P27824	Calnexin OS=Homo sapiens GN=CANX PE=1 SV=2	13	4	82.7	94.6	131.7	139.4	140.1	77.8	58.4
P27986	Phosphatidylinositol 3-kinase regulatory subunit alpha OS=Homo sapiens GN=PIK3R1 PE=1 SV=2	13	11	84.5	86.9	90.6	92.4	89.3	93.3	120.3
P28062	Proteasome subunit beta type-8 OS=Homo sapiens GN=PSMB8 PE=1 SV=3	47	10	51.8	85.2	78.7	98.5	57.7	57.2	244.1
P28065	Proteasome subunit beta type-9 OS=Homo sapiens GN=PSMB9 PE=1 SV=2	31	5	87.1	88.6	85.8	85.0	84.1	80.6	126.5
P28066	Proteasome subunit alpha type-5 OS=Homo sapiens GN=PSMA5 PE=1 SV=3	12	2	89.1	84.0	78.0	89.8	77.8	88.2	146.5
P28070	Proteasome subunit beta type-4 OS=Homo sapiens GN=PSMB4 PE=1 SV=4	32	5	90.5	93.1	88.5	93.4	89.7	91.9	162.5
P28072	Proteasome subunit beta type-6 OS=Homo sapiens GN=PSMB6 PE=1 SV=4	30	5	72.9	87.2	83.5	87.3	71.2	97.1	193.0
P28074	Proteasome subunit beta type-5 OS=Homo sapiens GN=PSMB5 PE=1 SV=3	43	11	66.0	69.2	66.5	75.5	67.3	83.9	206.0
P28288	ATP-binding cassette sub-family D member 3 OS=Homo sapiens GN=ABCD3 PE=1 SV=1	20	14	67.9	98.2	152.5	176.1	151.7	72.0	56.7
P28290	Sperm-specific antigen 2 OS=Homo sapiens GN=SSFA2 PE=1 SV=3	9	9	97.5	109.4	152.7	165.0	129.8	88.1	47.7
P28331	NADH-ubiquinone oxidoreductase 75 kDa subunit, mitochondrial OS=Homo sapiens GN=NDUFS1 PE=1 SV=3	26	13	220.0	182.3	100.6	55.1	43.6	38.5	42.3
P28340	DNA polymerase delta catalytic subunit OS=Homo sapiens GN=POLD1 PE=1 SV=2	33	30	97.3	99.1	96.1	101.9	96.1	97.4	128.4
P28482	Mitogen-activated protein kinase 1 OS=Homo sapiens GN=MAPK1 PE=1 SV=3	19	6	87.9	101.8	96.0	107.9	88.0	90.0	133.0
P28702	Retinoic acid receptor RXR-beta OS=Homo sapiens GN=RXRB PE=1 SV=2	1	1	124.0	106.1	114.4	108.0	106.5	143.5	119.5
P28715	DNA repair protein complementing XP-G cells OS=Homo sapiens GN=ERCC5 PE=1 SV=3	1	2	97.9	92.2	84.1	80.6	80.9	100.3	106.3
P28799	Granulins OS=Homo sapiens GN=GRN PE=1 SV=2	3	2	37.1	95.5	141.9	180.0	153.9	81.7	58.6
P28838	Cytosol aminopeptidase OS=Homo sapiens GN=LAP3 PE=1 SV=3	14	7	172.8	129.8	89.7	69.8	63.8	69.9	94.5
P28907	ADP-ribosyl cyclase/cyclic ADP-ribose hydrolase 1 OS=Homo sapiens GN=CD38 PE=1 SV=2	21	7	78.5	96.3	138.2	128.4	123.0	69.9	61.8
P28908	Tumor necrosis factor receptor superfamily member 8 OS=Homo sapiens GN=TNFRSF8 PE=1 SV=1	8	3	63.5	90.3	140.8	169.1	136.1	95.9	46.6
P29016	T-cell surface glycoprotein CD1b OS=Homo sapiens GN=CD1B PE=1 SV=1	15	3	79.6	101.4	122.2	125.0	133.3	91.9	80.6
P29083	General transcription factor IIE subunit 1 OS=Homo sapiens GN=GTF2E1 PE=1 SV=2	6	1	109.9	110.3	122.5	128.8	137.3	100.3	97.7
P29144	Tripeptidyl-peptidase 2 OS=Homo sapiens GN=TPP2 PE=1 SV=4	18	18	83.7	85.3	80.5	85.1	93.2	137.0	126.9
P29218	Inositol monophosphatase 1 OS=Homo sapiens GN=IMPA1 PE=1 SV=1	16	3	87.2	90.4	94.7	94.4	101.7	85.4	111.9
P29320	Ephrin type-A receptor 3 OS=Homo sapiens GN=EPHA3 PE=1 SV=2	6	3	88.8	101.6	127.4	135.2	121.4	86.9	82.8
P29323	Ephrin type-B receptor 2 OS=Homo sapiens GN=EPHB2 PE=1 SV=5	10	8	80.6	99.6	117.9	117.3	106.8	100.7	90.2
P29350	Tyrosine-protein phosphatase non-receptor type 6 OS=Homo sapiens GN=PTPN6 PE=1 SV=1	18	9	82.2	89.6	92.4	91.4	96.2	129.7	119.4
P29401	Transketolase OS=Homo sapiens GN=TKT PE=1 SV=3	25	12	78.1	87.8	79.1	84.4	76.4	86.0	162.9
P29558	RNA-binding motif, single-stranded-interacting protein 1 OS=Homo sapiens GN=RBMS1 PE=1 SV=3	7	1	112.7	143.7	146.7	112.3	177.5	166.7	140.4
P29590	Protein PML OS=Homo sapiens GN=PML PE=1 SV=3	19	13	61.2	86.3	83.1	87.9	74.5	76.4	166.1
P29597	Non-receptor tyrosine-protein kinase TYK2 OS=Homo sapiens GN=TYK2 PE=1 SV=3	10	10	82.0	96.3	112.9	116.3	105.1	89.0	84.3
P29692	Elongation factor 1-delta OS=Homo sapiens GN=EEF1D PE=1 SV=5	31	8	94.6	89.7	87.2	93.0	86.4	111.8	124.0
P29728	2'-5'-oligoadenylate synthase 2 OS=Homo sapiens GN=OAS2 PE=1 SV=3	7	3	81.3	98.4	131.5	138.2	133.4	115.8	79.9
P29992	Guanine nucleotide-binding protein subunit alpha-11 OS=Homo sapiens GN=GNA11 PE=1 SV=2	23	7	109.5	117.1	133.0	134.1	130.3	64.9	61.6
P30038	Delta-1-pyrroline-5-carboxylate dehydrogenase, mitochondrial OS=Homo sapiens GN=ALDH4A1 PE=1 SV=3	18	7	224.9	144.4	98.3	67.8	58.0	48.2	53.1
P30040	Endoplasmic reticulum resident protein 29 OS=Homo sapiens GN=ERP29 PE=1 SV=4	19	3	108.1	114.5	121.5	120.1	133.5	86.9	53.7
P30041	Peroxiredoxin-6 OS=Homo sapiens GN=PRDX6 PE=1 SV=3	24	5	73.1	101.7	85.6	91.1	76.0	88.7	170.0
P30042	ES1 protein homolog, mitochondrial OS=Homo sapiens GN=C21orf33 PE=1 SV=3	12	2	266.8	174.4	94.6	53.7	44.0	30.3	47.1
P30044	Peroxiredoxin-5, mitochondrial OS=Homo sapiens GN=PRDX5 PE=1 SV=4	19	3	165.4	133.5	98.4	73.8	86.5	69.8	90.2
P30046	D-dopachrome decarboxylase OS=Homo sapiens GN=DDT PE=1 SV=3	14	2	124.9	107.6	85.4	74.4	77.3	81.2	116.0
P30048	Thioredoxin-dependent peroxide reductase, mitochondrial OS=Homo sapiens GN=PRDX3 PE=1 SV=3	14	4	474.5	34.7	104.8	38.0	23.5	17.7	22.7
P30049	ATP synthase subunit delta, mitochondrial OS=Homo sapiens GN=ATP5D PE=1 SV=2	12	1	177.5	134.8	98.1	70.2	79.4	49.6	83.2
P30050	60S ribosomal protein L12 OS=Homo sapiens GN=RPL12 PE=1 SV=1	30	3	85.7	90.0	84.4	92.1	118.1	140.3	102.0
P30084	Enoyl-CoA hydratase, mitochondrial OS=Homo sapiens GN=ECHS1 PE=1 SV=4	15	3	235.7	153.6	96.6	70.1	57.7	49.2	43.7
P30085	UMP-CMP kinase OS=Homo sapiens GN=CMPK1 PE=1 SV=3	12	3	119.1	106.2	89.7	88.5	79.7	82.1	132.5
P30086	Phosphatidylethanolamine-binding protein 1 OS=Homo sapiens GN=PEBP1 PE=1 SV=3	7	1	78.7	96.7	104.5	91.8	100.0	109.3	153.2
P30101	Protein disulfide-isomerase A3 OS=Homo sapiens GN=PDIA3 PE=1 SV=4	24	11	71.8	95.2	152.1	168.6	169.0	87.6	33.5
P30153	Serine/threonine-protein phosphatase 2A 65 kDa regulatory subunit A alpha isoform OS=Homo sapiens GN=PPP2R1A PE=1 SV=4	23	13	83.8	94.0	92.4	99.7	86.8	82.8	141.6
P30154	Serine/threonine-protein phosphatase 2A 65 kDa regulatory subunit A beta isoform OS=Homo sapiens GN=PPP2R1B PE=1 SV=3	19	10	85.4	101.5	100.4	92.9	84.3	84.2	130.8
P30203	T-cell differentiation antigen CD6 OS=Homo sapiens GN=CD6 PE=1 SV=3	6	3	58.4	89.3	128.2	136.9	137.3	120.5	74.4
P30260	Cell division cycle protein 27 homolog OS=Homo sapiens GN=CDC27 PE=1 SV=2	10	4	71.8	71.3	69.4	80.8	103.8	176.2	107.0
P30405	Peptidyl-prolyl cis-trans isomerase F, mitochondrial OS=Homo sapiens GN=PPIF PE=1 SV=1	5	1	149.6	126.1	97.1	73.1	98.2	91.6	75.6
P30414	NK-tumor recognition protein OS=Homo sapiens GN=NKTR PE=1 SV=2	1	1	29.3	63.7	65.5	79.2	91.8	127.0	103.3
P30419	Glycylpeptide N-tetradecanoyltransferase 1 OS=Homo sapiens GN=NMT1 PE=1 SV=2	10	5	92.8	89.2	87.1	87.5	113.7	143.8	92.4
P30491	HLA class I histocompatibility antigen, B-53 alpha chain OS=Homo sapiens GN=HLA-B PE=1 SV=1	20	6	99.6	124.6	138.0	79.3	172.3	56.1	65.3
P30504	HLA class I histocompatibility antigen, Cw-4 alpha chain OS=Homo sapiens GN=HLA-C PE=1 SV=1	33	11	83.0	104.3	136.6	137.3	130.6	94.5	70.2
P30519	Heme oxygenase 2 OS=Homo sapiens GN=HMOX2 PE=1 SV=2	28	6	89.2	96.0	116.6	125.3	128.0	99.1	70.4
P30520	Adenylosuccinate synthetase isozyme 2 OS=Homo sapiens GN=ADSS PE=1 SV=3	18	8	89.4	97.4	86.8	91.4	81.1	90.2	133.8
P30533	Alpha-2-macroglobulin receptor-associated protein OS=Homo sapiens GN=LRPAP1 PE=1 SV=1	9	3	50.9	115.3	178.3	203.4	182.1	78.4	39.8
P30566	Adenylosuccinate lyase OS=Homo sapiens GN=ADSL PE=1 SV=2	6	3	77.4	82.0	73.0	81.1	54.6	72.6	179.3
P30622	CAP-Gly domain-containing linker protein 1 OS=Homo sapiens GN=CLIP1 PE=1 SV=2	6	6	85.8	94.1	90.6	93.8	97.0	117.7	127.3
P30626	Sorcin OS=Homo sapiens GN=SRI PE=1 SV=1	24	4	125.3	109.5	98.5	91.5	89.5	87.7	126.5
P30679	Guanine nucleotide-binding protein subunit alpha-15 OS=Homo sapiens GN=GNA15 PE=1 SV=2	18	7	86.2	105.1	150.3	149.7	130.1	84.5	68.0
P30793	GTP cyclohydrolase 1 OS=Homo sapiens GN=GCH1 PE=1 SV=1	12	1	257.6	166.7	133.7	59.2	98.2	60.1	86.3
P30825	High affinity cationic amino acid transporter 1 OS=Homo sapiens GN=SLC7A1 PE=1 SV=1	8	4	59.8	100.2	177.1	147.3	134.1	67.2	74.5
P30876	DNA-directed RNA polymerase II subunit RPB2 OS=Homo sapiens GN=POLR2B PE=1 SV=1	17	18	80.9	87.5	82.4	89.2	84.4	101.1	154.4
P31040	Succinate dehydrogenase [ubiquinone] flavoprotein subunit, mitochondrial OS=Homo sapiens GN=SDHA PE=1 SV=2	40	16	199.0	157.3	106.1	73.6	65.1	56.1	61.7
P31146	Coronin-1A OS=Homo sapiens GN=CORO1A PE=1 SV=4	13	5	84.7	100.5	105.1	96.6	81.5	83.5	134.1
P31150	Rab GDP dissociation inhibitor alpha OS=Homo sapiens GN=GDI1 PE=1 SV=2	26	10	104.7	94.9	88.1	91.8	81.1	77.7	154.9
P31153	S-adenosylmethionine synthase isoform type-2 OS=Homo sapiens GN=MAT2A PE=1 SV=1	25	7	110.1	111.0	87.0	86.5	68.6	76.4	148.5
P31323	cAMP-dependent protein kinase type II-beta regulatory subunit OS=Homo sapiens GN=PRKAR2B PE=1 SV=3	11	3	100.2	102.4	89.1	91.1	112.9	114.9	138.5
P31350	Ribonucleoside-diphosphate reductase subunit M2 OS=Homo sapiens GN=RRM2 PE=1 SV=1	24	9	102.4	96.3	87.6	86.0	74.8	82.5	137.5
P31483	Nucleolysin TIA-1 isoform p40 OS=Homo sapiens GN=TIA1 PE=1 SV=3	26	7	55.3	71.0	79.4	98.5	106.6	141.2	131.7
P31689	DnaJ homolog subfamily A member 1 OS=Homo sapiens GN=DNAJA1 PE=1 SV=2	13	4	78.3	97.7	94.7	105.9	87.4	96.7	128.7
P31751	RAC-beta serine/threonine-protein kinase OS=Homo sapiens GN=AKT2 PE=1 SV=2	16	6	67.3	101.2	119.9	141.9	93.8	75.4	101.1
P31785	Cytokine receptor common subunit gamma OS=Homo sapiens GN=IL2RG PE=1 SV=1	11	3	68.4	91.7	143.9	161.6	152.4	108.6	56.1
P31930	Cytochrome b-c1 complex subunit 1, mitochondrial OS=Homo sapiens GN=UQCRC1 PE=1 SV=3	43	13	205.6	150.5	105.7	70.6	66.9	58.2	56.8
P31937	3-hydroxyisobutyrate dehydrogenase, mitochondrial OS=Homo sapiens GN=HIBADH PE=1 SV=2	16	4	213.4	154.3	94.6	60.9	55.2	55.1	47.1
P31939	Bifunctional purine biosynthesis protein PURH OS=Homo sapiens GN=ATIC PE=1 SV=3	24	13	91.2	104.8	99.0	92.6	84.7	93.5	150.5
P31942	Heterogeneous nuclear ribonucleoprotein H3 OS=Homo sapiens GN=HNRNPH3 PE=1 SV=2	36	10	49.7	66.1	73.1	81.0	132.4	170.3	105.7
P31943	Heterogeneous nuclear ribonucleoprotein H OS=Homo sapiens GN=HNRNPH1 PE=1 SV=4	36	13	80.6	93.5	94.7	98.3	119.0	127.5	99.8
P31946	14-3-3 protein beta/alpha OS=Homo sapiens GN=YWHAB PE=1 SV=3	19	4	65.4	88.3	84.5	84.5	69.4	73.8	162.8
P31948	Stress-induced-phosphoprotein 1 OS=Homo sapiens GN=STIP1 PE=1 SV=1	16	10	85.9	95.9	86.4	93.2	75.0	86.1	163.7
P32119	Peroxiredoxin-2 OS=Homo sapiens GN=PRDX2 PE=1 SV=5	30	5	123.8	131.5	94.1	80.7	62.5	71.0	131.9
P32121	Beta-arrestin-2 OS=Homo sapiens GN=ARRB2 PE=1 SV=2	8	2	94.5	95.9	126.1	119.4	86.2	69.5	86.4
P32321	Deoxycytidylate deaminase OS=Homo sapiens GN=DCTD PE=1 SV=2	6	1	94.7	105.6	93.4	66.7	80.1	60.5	133.1
P32322	Pyrroline-5-carboxylate reductase 1, mitochondrial OS=Homo sapiens GN=PYCR1 PE=1 SV=2	23	5	270.6	155.0	94.4	53.2	45.0	44.3	34.9
P32455	Guanylate-binding protein 1 OS=Homo sapiens GN=GBP1 PE=1 SV=2	12	6	91.4	102.1	92.7	95.5	86.1	95.2	144.9
P32519	ETS-related transcription factor Elf-1 OS=Homo sapiens GN=ELF1 PE=1 SV=2	11	4	128.4	112.9	103.9	92.6	100.9	98.5	88.6
P32856	Syntaxin-2 OS=Homo sapiens GN=STX2 PE=2 SV=3	2	1	46.1	88.3	139.4	140.8	124.8	90.9	81.2
P32929	Cystathionine gamma-lyase OS=Homo sapiens GN=CTH PE=1 SV=3	5	1	176.7	145.1	151.4	118.6	149.5	86.9	171.8
P32942	Intercellular adhesion molecule 3 OS=Homo sapiens GN=ICAM3 PE=1 SV=2	14	6	81.8	102.0	141.4	135.7	131.6	92.0	61.7
P32969	60S ribosomal protein L9 OS=Homo sapiens GN=RPL9 PE=1 SV=1	4	1	49.1	46.6	51.2	65.4	112.6	207.5	131.1
P33121	Long-chain-fatty-acid--CoA ligase 1 OS=Homo sapiens GN=ACSL1 PE=1 SV=1	16	9	111.1	114.2	118.6	119.4	115.2	72.8	60.9
P33176	Kinesin-1 heavy chain OS=Homo sapiens GN=KIF5B PE=1 SV=1	19	16	101.3	98.5	93.7	94.7	93.3	93.3	125.6
P33240	Cleavage stimulation factor subunit 2 OS=Homo sapiens GN=CSTF2 PE=1 SV=1	17	9	48.5	73.9	71.6	90.5	118.1	161.1	133.9
P33316	Deoxyuridine 5'-triphosphate nucleotidohydrolase, mitochondrial OS=Homo sapiens GN=DUT PE=1 SV=4	30	6	157.1	114.4	87.6	77.4	64.2	74.6	127.0
P33527	Multidrug resistance-associated protein 1 OS=Homo sapiens GN=ABCC1 PE=1 SV=3	20	24	83.8	108.5	164.9	157.2	131.3	69.2	54.9
P33552	Cyclin-dependent kinases regulatory subunit 2 OS=Homo sapiens GN=CKS2 PE=1 SV=1	25	3	87.8	92.5	96.7	101.9	101.3	96.6	83.6
P33897	ATP-binding cassette sub-family D member 1 OS=Homo sapiens GN=ABCD1 PE=1 SV=2	9	4	129.0	112.8	123.1	136.5	132.0	90.8	66.9
P33908	Mannosyl-oligosaccharide 1,2-alpha-mannosidase IA OS=Homo sapiens GN=MAN1A1 PE=1 SV=3	6	4	80.2	107.9	154.7	129.8	111.3	103.6	64.8
P33981	Dual specificity protein kinase TTK OS=Homo sapiens GN=TTK PE=1 SV=2	5	4	90.8	103.8	102.1	97.0	97.1	108.3	87.3
P33991	DNA replication licensing factor MCM4 OS=Homo sapiens GN=MCM4 PE=1 SV=5	22	15	83.6	94.6	87.8	88.0	83.1	87.9	150.3
P33992	DNA replication licensing factor MCM5 OS=Homo sapiens GN=MCM5 PE=1 SV=5	29	18	85.6	81.6	72.7	80.4	72.2	95.3	160.5
P33993	DNA replication licensing factor MCM7 OS=Homo sapiens GN=MCM7 PE=1 SV=4	35	22	77.1	75.4	76.4	84.0	69.0	70.5	187.2
P34059	N-acetylgalactosamine-6-sulfatase OS=Homo sapiens GN=GALNS PE=1 SV=1	16	7	140.8	130.0	112.3	106.6	92.2	62.2	62.1
P34896	Serine hydroxymethyltransferase, cytosolic OS=Homo sapiens GN=SHMT1 PE=1 SV=1	16	5	87.9	86.0	90.6	100.1	100.8	107.4	139.0
P34897	Serine hydroxymethyltransferase, mitochondrial OS=Homo sapiens GN=SHMT2 PE=1 SV=3	36	18	220.1	162.6	99.7	64.7	55.4	47.1	46.5
P34913	Bifunctional epoxide hydrolase 2 OS=Homo sapiens GN=EPHX2 PE=1 SV=2	15	6	86.3	100.6	122.9	130.2	136.8	85.8	69.9
P34932	Heat shock 70 kDa protein 4 OS=Homo sapiens GN=HSPA4 PE=1 SV=4	19	12	93.8	106.5	99.0	95.9	87.2	78.1	143.4
P35219	Carbonic anhydrase-related protein OS=Homo sapiens GN=CA8 PE=1 SV=3	30	5	94.8	107.2	100.1	92.0	84.6	80.5	144.3
P35221	Catenin alpha-1 OS=Homo sapiens GN=CTNNA1 PE=1 SV=1	12	9	85.0	97.5	121.9	126.0	115.5	104.2	78.8
P35222	Catenin beta-1 OS=Homo sapiens GN=CTNNB1 PE=1 SV=1	22	11	88.9	115.2	139.7	146.7	130.9	105.3	79.3
P35232	Prohibitin OS=Homo sapiens GN=PHB PE=1 SV=1	47	11	254.8	175.7	109.7	55.5	50.3	41.5	41.4
P35236	Tyrosine-protein phosphatase non-receptor type 7 OS=Homo sapiens GN=PTPN7 PE=1 SV=3	26	8	103.1	98.6	89.6	92.1	84.1	93.2	140.2
P35240	Merlin OS=Homo sapiens GN=NF2 PE=1 SV=1	10	5	101.1	105.7	117.5	105.4	116.6	95.8	71.6
P35241	Radixin OS=Homo sapiens GN=RDX PE=1 SV=1	14	9	95.1	107.9	132.8	124.6	117.2	84.0	79.8
P35249	Replication factor C subunit 4 OS=Homo sapiens GN=RFC4 PE=1 SV=2	26	10	79.3	90.7	91.1	84.0	103.5	130.4	115.6
P35250	Replication factor C subunit 2 OS=Homo sapiens GN=RFC2 PE=1 SV=3	32	10	92.8	89.5	86.2	83.6	93.3	115.7	111.3
P35251	Replication factor C subunit 1 OS=Homo sapiens GN=RFC1 PE=1 SV=4	5	5	98.5	86.4	89.0	92.6	106.8	138.9	83.1
P35268	60S ribosomal protein L22 OS=Homo sapiens GN=RPL22 PE=1 SV=2	48	4	68.0	72.8	79.0	82.1	131.3	143.6	100.3
P35269	General transcription factor IIF subunit 1 OS=Homo sapiens GN=GTF2F1 PE=1 SV=2	6	2	99.7	98.3	86.5	87.8	93.7	110.8	125.3
P35270	Sepiapterin reductase OS=Homo sapiens GN=SPR PE=1 SV=1	35	7	139.0	119.2	92.2	81.6	74.3	83.8	102.6
P35475	Alpha-L-iduronidase OS=Homo sapiens GN=IDUA PE=1 SV=2	2	2	46.9	95.7	150.5	179.2	164.2	72.8	46.1
P35527	Keratin, type I cytoskeletal 9 OS=Homo sapiens GN=KRT9 PE=1 SV=3	11	6	110.1	76.6	94.8	53.3	153.6	126.4	117.5
P35573	Glycogen debranching enzyme OS=Homo sapiens GN=AGL PE=1 SV=3	21	24	75.3	89.2	93.3	118.2	115.9	112.0	106.2
P35579	Myosin-9 OS=Homo sapiens GN=MYH9 PE=1 SV=4	17	32	74.3	86.5	81.1	80.8	72.5	80.5	186.7
P35580	Myosin-10 OS=Homo sapiens GN=MYH10 PE=1 SV=3	18	28	97.0	90.2	85.2	82.4	76.2	90.0	168.5
P35606	Coatomer subunit beta' OS=Homo sapiens GN=COPB2 PE=1 SV=2	20	13	96.6	101.9	114.4	119.9	87.3	75.8	123.4
P35610	Sterol O-acyltransferase 1 OS=Homo sapiens GN=SOAT1 PE=1 SV=3	3	2	91.0	87.6	105.9	134.2	125.0	71.0	81.4
P35611	Alpha-adducin OS=Homo sapiens GN=ADD1 PE=1 SV=2	19	9	85.3	98.6	96.5	96.4	103.8	109.4	103.6
P35612	Beta-adducin OS=Homo sapiens GN=ADD2 PE=1 SV=3	10	5	135.7	114.4	101.0	97.5	93.3	97.0	98.4
P35613	Basigin OS=Homo sapiens GN=BSG PE=1 SV=2	18	4	84.2	134.6	150.2	144.6	110.7	71.1	59.4
P35626	Beta-adrenergic receptor kinase 2 OS=Homo sapiens GN=ADRBK2 PE=1 SV=2	8	7	87.0	82.4	84.8	86.1	92.6	105.9	91.2
P35637	RNA-binding protein FUS OS=Homo sapiens GN=FUS PE=1 SV=1	9	4	62.7	68.3	73.3	91.5	113.6	170.2	110.2
P35658	Nuclear pore complex protein Nup214 OS=Homo sapiens GN=NUP214 PE=1 SV=2	7	9	88.1	98.9	109.0	115.0	107.1	87.0	90.3
P35659	Protein DEK OS=Homo sapiens GN=DEK PE=1 SV=1	9	3	124.5	90.4	89.2	77.9	106.8	135.1	84.9
P35754	Glutaredoxin-1 OS=Homo sapiens GN=GLRX PE=1 SV=2	53	3	108.6	112.4	126.9	109.4	109.3	99.7	85.5
P35813	Protein phosphatase 1A OS=Homo sapiens GN=PPM1A PE=1 SV=1	23	7	107.1	108.2	99.7	98.5	79.5	86.8	144.7
P35908	Keratin, type II cytoskeletal 2 epidermal OS=Homo sapiens GN=KRT2 PE=1 SV=2	10	8	73.8	81.4	94.6	77.4	112.8	145.8	117.5
P35914	Hydroxymethylglutaryl-CoA lyase, mitochondrial OS=Homo sapiens GN=HMGCL PE=1 SV=2	10	3	176.0	128.8	108.7	112.1	90.5	61.0	48.9
P35998	26S protease regulatory subunit 7 OS=Homo sapiens GN=PSMC2 PE=1 SV=3	37	14	79.3	90.8	85.9	87.3	70.3	79.6	190.6
P36404	ADP-ribosylation factor-like protein 2 OS=Homo sapiens GN=ARL2 PE=1 SV=4	13	2	116.3	104.1	89.7	88.2	81.5	86.3	179.3
P36405	ADP-ribosylation factor-like protein 3 OS=Homo sapiens GN=ARL3 PE=1 SV=2	19	2	79.7	103.6	88.2	89.5	82.6	83.0	141.1
P36507	Dual specificity mitogen-activated protein kinase kinase 2 OS=Homo sapiens GN=MAP2K2 PE=1 SV=1	12	4	80.4	97.0	87.3	82.3	74.6	74.3	148.5
P36542	ATP synthase subunit gamma, mitochondrial OS=Homo sapiens GN=ATP5C1 PE=1 SV=1	10	3	180.6	112.8	97.2	84.8	77.4	70.5	75.2
P36543	V-type proton ATPase subunit E 1 OS=Homo sapiens GN=ATP6V1E1 PE=1 SV=1	19	4	72.1	90.9	102.6	109.1	97.9	94.6	136.7
P36551	Oxygen-dependent coproporphyrinogen-III oxidase, mitochondrial OS=Homo sapiens GN=CPOX PE=1 SV=3	18	9	215.7	162.7	99.8	58.4	50.1	44.4	56.8
P36578	60S ribosomal protein L4 OS=Homo sapiens GN=RPL4 PE=1 SV=5	20	8	42.0	59.6	73.4	94.7	125.0	182.8	118.0
P36639	7,8-dihydro-8-oxoguanine triphosphatase OS=Homo sapiens GN=NUDT1 PE=1 SV=3	15	3	165.9	183.0	124.4	84.6	102.3	60.4	112.3
P36776	Lon protease homolog, mitochondrial OS=Homo sapiens GN=LONP1 PE=1 SV=2	12	12	281.2	148.4	91.6	54.7	44.3	40.5	44.0
P36871	Phosphoglucomutase-1 OS=Homo sapiens GN=PGM1 PE=1 SV=3	17	8	93.2	91.6	84.7	84.0	75.9	81.4	175.9
P36915	Guanine nucleotide-binding protein-like 1 OS=Homo sapiens GN=GNL1 PE=1 SV=2	25	11	84.5	99.7	96.0	91.5	84.1	84.3	125.3
P36954	DNA-directed RNA polymerase II subunit RPB9 OS=Homo sapiens GN=POLR2I PE=1 SV=1	38	3	75.8	98.4	97.9	115.5	75.0	68.2	130.8
P36957	Dihydrolipoyllysine-residue succinyltransferase component of 2-oxoglutarate dehydrogenase complex, mitochondrial OS=Homo sapiens GN=DLST PE=1 SV=4	16	7	217.0	151.5	100.1	65.6	60.0	50.6	53.6
P36969	Phospholipid hydroperoxide glutathione peroxidase, mitochondrial OS=Homo sapiens GN=GPX4 PE=1 SV=3	11	2	119.1	114.0	89.9	92.8	86.3	108.5	152.4
P37108	Signal recognition particle 14 kDa protein OS=Homo sapiens GN=SRP14 PE=1 SV=2	7	1	108.5	95.7	83.7	74.1	90.4	108.7	114.3
P37198	Nuclear pore glycoprotein p62 OS=Homo sapiens GN=NUP62 PE=1 SV=3	7	2	132.9	131.6	124.0	100.5	105.7	84.9	95.8
P37235	Hippocalcin-like protein 1 OS=Homo sapiens GN=HPCAL1 PE=1 SV=3	11	2	107.2	95.6	111.6	111.2	114.7	122.2	111.0
P37268	Squalene synthase OS=Homo sapiens GN=FDFT1 PE=1 SV=1	38	16	101.3	102.4	127.3	133.5	143.1	98.5	66.2
P37802	Transgelin-2 OS=Homo sapiens GN=TAGLN2 PE=1 SV=3	33	6	59.0	91.8	86.7	87.1	63.4	58.4	195.2
P37837	Transaldolase OS=Homo sapiens GN=TALDO1 PE=1 SV=2	5	2	45.7	98.2	84.5	87.9	76.9	83.4	220.8
P38117	Electron transfer flavoprotein subunit beta OS=Homo sapiens GN=ETFB PE=1 SV=3	33	7	242.7	156.2	93.2	58.4	42.7	43.1	50.9
P38159	RNA-binding motif protein, X chromosome OS=Homo sapiens GN=RBMX PE=1 SV=3	29	15	27.1	54.3	58.2	78.0	119.4	196.3	143.6
P38432	Coilin OS=Homo sapiens GN=COIL PE=1 SV=1	2	1	55.4	67.9	73.0	97.7	110.6	140.3	86.4
P38606	V-type proton ATPase catalytic subunit A OS=Homo sapiens GN=ATP6V1A PE=1 SV=2	21	13	69.1	90.0	103.9	106.2	99.3	86.5	124.8
P38646	Stress-70 protein, mitochondrial OS=Homo sapiens GN=HSPA9 PE=1 SV=2	19	10	318.0	173.7	110.7	52.6	39.9	30.0	31.0
P38919	Eukaryotic initiation factor 4A-III OS=Homo sapiens GN=EIF4A3 PE=1 SV=4	33	11	93.8	84.6	78.7	79.4	102.0	133.8	120.4
P38935	DNA-binding protein SMUBP-2 OS=Homo sapiens GN=IGHMBP2 PE=1 SV=3	24	14	76.0	74.3	76.9	87.4	118.0	148.4	105.1
P39019	40S ribosomal protein S19 OS=Homo sapiens GN=RPS19 PE=1 SV=2	29	5	52.3	67.9	73.3	98.4	122.1	180.5	102.0
P39023	60S ribosomal protein L3 OS=Homo sapiens GN=RPL3 PE=1 SV=2	12	6	40.2	57.9	70.1	89.6	114.8	171.6	124.3
P39656	Dolichyl-diphosphooligosaccharide--protein glycosyltransferase 48 kDa subunit OS=Homo sapiens GN=DDOST PE=1 SV=4	16	7	92.8	100.1	131.9	130.9	139.1	76.3	61.1
P39687	Acidic leucine-rich nuclear phosphoprotein 32 family member A OS=Homo sapiens GN=ANP32A PE=1 SV=1	15	4	76.6	90.9	81.5	93.2	80.7	81.8	155.0
P39748	Flap endonuclease 1 OS=Homo sapiens GN=FEN1 PE=1 SV=1	14	4	87.2	91.0	90.6	97.9	99.1	106.4	99.9
P40121	Macrophage-capping protein OS=Homo sapiens GN=CAPG PE=1 SV=2	17	6	76.8	94.9	88.8	95.6	77.7	82.0	149.1
P40200	T-cell surface protein tactile OS=Homo sapiens GN=CD96 PE=1 SV=2	6	2	45.3	94.1	148.1	170.2	166.9	100.9	40.7
P40222	Alpha-taxilin OS=Homo sapiens GN=TXLNA PE=1 SV=3	16	7	94.0	108.8	109.7	118.5	112.2	111.5	112.6
P40227	T-complex protein 1 subunit zeta OS=Homo sapiens GN=CCT6A PE=1 SV=3	8	5	102.0	100.7	88.8	83.8	80.9	94.8	136.1
P40306	Proteasome subunit beta type-10 OS=Homo sapiens GN=PSMB10 PE=1 SV=1	22	4	70.4	82.1	80.8	88.9	93.2	122.3	122.3
P40429	60S ribosomal protein L13a OS=Homo sapiens GN=RPL13A PE=1 SV=2	18	6	48.5	56.8	63.0	78.0	121.9	170.4	97.1
P40692	DNA mismatch repair protein Mlh1 OS=Homo sapiens GN=MLH1 PE=1 SV=1	5	4	87.2	81.3	84.7	95.8	94.2	114.7	131.0
P40763	Signal transducer and activator of transcription 3 OS=Homo sapiens GN=STAT3 PE=1 SV=2	16	10	85.8	90.0	88.2	87.7	78.6	89.1	125.6
P40818	Ubiquitin carboxyl-terminal hydrolase 8 OS=Homo sapiens GN=USP8 PE=1 SV=1	5	6	74.9	87.8	97.4	104.3	102.2	106.7	113.7
P40925	Malate dehydrogenase, cytoplasmic OS=Homo sapiens GN=MDH1 PE=1 SV=4	11	4	84.5	104.1	92.0	88.3	57.4	56.9	199.5
P40926	Malate dehydrogenase, mitochondrial OS=Homo sapiens GN=MDH2 PE=1 SV=3	18	5	213.5	231.9	122.9	52.1	36.2	31.1	32.1
P40937	Replication factor C subunit 5 OS=Homo sapiens GN=RFC5 PE=1 SV=1	25	11	109.4	89.9	86.9	88.4	92.8	101.9	109.7
P40938	Replication factor C subunit 3 OS=Homo sapiens GN=RFC3 PE=1 SV=2	24	8	110.5	101.3	91.2	88.2	93.4	107.8	95.8
P40939	Trifunctional enzyme subunit alpha, mitochondrial OS=Homo sapiens GN=HADHA PE=1 SV=2	16	10	209.8	176.4	107.3	61.0	53.4	49.0	47.0
P41091	Eukaryotic translation initiation factor 2 subunit 3 OS=Homo sapiens GN=EIF2S3 PE=1 SV=3	13	8	69.6	75.3	83.6	110.3	99.8	120.4	118.8
P41134	DNA-binding protein inhibitor ID-1 OS=Homo sapiens GN=ID1 PE=1 SV=3	15	2	127.8	118.0	121.1	107.0	104.5	85.9	95.3
P41214	Eukaryotic translation initiation factor 2D OS=Homo sapiens GN=EIF2D PE=1 SV=3	13	5	109.7	99.7	97.6	88.1	96.3	113.1	104.1
P41223	Protein BUD31 homolog OS=Homo sapiens GN=BUD31 PE=1 SV=2	22	3	49.6	60.8	71.4	85.6	126.9	225.5	108.8
P41227	N-alpha-acetyltransferase 10 OS=Homo sapiens GN=NAA10 PE=1 SV=1	11	3	43.9	76.7	74.7	82.5	71.8	66.7	207.7
P41229	Lysine-specific demethylase 5C OS=Homo sapiens GN=KDM5C PE=1 SV=2	3	4	88.0	106.4	82.8	94.0	102.8	141.2	152.7
P41236	Protein phosphatase inhibitor 2 OS=Homo sapiens GN=PPP1R2 PE=1 SV=2	7	1	87.9	103.1	102.5	108.6	93.7	78.9	143.1
P41240	Tyrosine-protein kinase CSK OS=Homo sapiens GN=CSK PE=1 SV=1	18	5	170.6	137.6	121.5	86.9	95.6	66.2	104.2
P41250	Glycine--tRNA ligase OS=Homo sapiens GN=GARS PE=1 SV=3	22	11	115.5	116.0	94.5	87.1	84.7	74.6	126.7
P41252	Isoleucine--tRNA ligase, cytoplasmic OS=Homo sapiens GN=IARS PE=1 SV=2	20	24	89.2	90.8	94.5	103.7	92.1	99.6	130.2
P41440	Folate transporter 1 OS=Homo sapiens GN=SLC19A1 PE=1 SV=3	11	4	76.5	101.2	141.7	141.7	136.3	93.3	68.3
P41567	Eukaryotic translation initiation factor 1 OS=Homo sapiens GN=EIF1 PE=1 SV=1	35	2	88.1	98.7	112.4	127.8	112.1	121.7	96.6
P41732	Tetraspanin-7 OS=Homo sapiens GN=TSPAN7 PE=1 SV=2	10	2	60.9	81.5	142.7	174.3	165.4	143.6	70.8
P42025	Beta-centractin OS=Homo sapiens GN=ACTR1B PE=1 SV=1	22	6	89.7	91.4	92.9	99.4	96.3	90.4	128.2
P42166	Lamina-associated polypeptide 2, isoform alpha OS=Homo sapiens GN=TMPO PE=1 SV=2	33	16	55.0	72.7	86.2	117.2	124.7	136.0	103.1
P42167	Lamina-associated polypeptide 2, isoforms beta/gamma OS=Homo sapiens GN=TMPO PE=1 SV=2	35	10	98.1	99.9	108.8	112.4	115.8	93.9	72.6
P42224	Signal transducer and activator of transcription 1-alpha/beta OS=Homo sapiens GN=STAT1 PE=1 SV=2	16	8	98.7	101.0	94.2	94.8	94.0	91.1	114.3
P42285	Superkiller viralicidic activity 2-like 2 OS=Homo sapiens GN=SKIV2L2 PE=1 SV=3	6	7	58.5	70.7	67.5	81.6	99.0	156.4	140.2
P42330	Aldo-keto reductase family 1 member C3 OS=Homo sapiens GN=AKR1C3 PE=1 SV=4	9	2	103.8	118.4	117.1	100.5	104.2	87.7	112.0
P42336	Phosphatidylinositol 4,5-bisphosphate 3-kinase catalytic subunit alpha isoform OS=Homo sapiens GN=PIK3CA PE=1 SV=2	2	2	106.0	99.6	92.5	95.5	84.5	99.9	125.9
P42345	Serine/threonine-protein kinase mTOR OS=Homo sapiens GN=MTOR PE=1 SV=1	8	16	100.4	91.1	87.7	82.7	86.9	95.0	112.7
P42356	Phosphatidylinositol 4-kinase alpha OS=Homo sapiens GN=PI4KA PE=1 SV=3	9	13	85.4	92.7	115.3	107.2	118.7	98.2	75.1
P42566	Epidermal growth factor receptor substrate 15 OS=Homo sapiens GN=EPS15 PE=1 SV=2	4	3	83.8	105.8	162.6	132.7	108.6	77.8	72.5
P42574	Caspase-3 OS=Homo sapiens GN=CASP3 PE=1 SV=2	4	2	92.4	94.6	87.8	86.3	78.8	84.1	138.3
P42575	Caspase-2 OS=Homo sapiens GN=CASP2 PE=1 SV=2	8	3	97.6	100.6	104.6	98.0	101.8	107.2	104.6
P42694	Probable helicase with zinc finger domain OS=Homo sapiens GN=HELZ PE=1 SV=2	12	18	77.8	80.6	85.7	103.6	117.6	138.8	108.1
P42695	Condensin-2 complex subunit D3 OS=Homo sapiens GN=NCAPD3 PE=1 SV=2	5	6	93.0	83.7	84.7	89.6	115.5	149.2	84.9
P42696	RNA-binding protein 34 OS=Homo sapiens GN=RBM34 PE=1 SV=2	12	4	77.7	75.2	76.0	85.8	114.9	159.5	100.6
P42704	Leucine-rich PPR motif-containing protein, mitochondrial OS=Homo sapiens GN=LRPPRC PE=1 SV=3	20	23	286.5	159.6	93.0	50.0	39.4	35.6	33.9
P42765	3-ketoacyl-CoA thiolase, mitochondrial OS=Homo sapiens GN=ACAA2 PE=1 SV=2	31	8	206.2	135.9	92.6	59.6	61.0	48.3	53.2
P42766	60S ribosomal protein L35 OS=Homo sapiens GN=RPL35 PE=1 SV=2	6	1	44.7	62.0	66.8	76.3	143.5	185.5	108.7
P42768	Wiskott-Aldrich syndrome protein OS=Homo sapiens GN=WAS PE=1 SV=4	15	3	120.2	112.9	103.7	107.3	134.0	129.1	113.7
P42785	Lysosomal Pro-X carboxypeptidase OS=Homo sapiens GN=PRCP PE=1 SV=1	10	5	65.1	100.5	155.2	172.3	150.1	78.7	55.6
P42858	Huntingtin OS=Homo sapiens GN=HTT PE=1 SV=2	6	14	96.6	101.3	111.3	114.6	95.3	84.9	106.4
P42892	Endothelin-converting enzyme 1 OS=Homo sapiens GN=ECE1 PE=1 SV=2	10	6	57.1	92.0	135.1	147.8	151.7	115.6	69.3
P43007	Neutral amino acid transporter A OS=Homo sapiens GN=SLC1A4 PE=1 SV=1	7	3	88.4	106.3	155.9	137.2	129.0	65.3	63.7
P43034	Platelet-activating factor acetylhydrolase IB subunit alpha OS=Homo sapiens GN=PAFAH1B1 PE=1 SV=2	15	6	86.6	88.2	93.6	101.4	72.8	69.7	147.3
P43155	Carnitine O-acetyltransferase OS=Homo sapiens GN=CRAT PE=1 SV=5	6	3	161.2	132.0	98.1	86.6	72.0	71.2	62.6
P43243	Matrin-3 OS=Homo sapiens GN=MATR3 PE=1 SV=2	28	20	85.7	85.3	82.3	88.7	98.6	121.2	115.2
P43250	G protein-coupled receptor kinase 6 OS=Homo sapiens GN=GRK6 PE=1 SV=2	15	6	93.3	107.0	133.7	130.7	119.1	97.5	61.9
P43307	Translocon-associated protein subunit alpha OS=Homo sapiens GN=SSR1 PE=1 SV=3	5	1	109.9	103.1	104.0	103.0	107.6	80.5	95.4
P43378	Tyrosine-protein phosphatase non-receptor type 9 OS=Homo sapiens GN=PTPN9 PE=1 SV=1	7	4	78.2	96.9	85.2	100.6	102.3	97.2	116.4
P43403	Tyrosine-protein kinase ZAP-70 OS=Homo sapiens GN=ZAP70 PE=1 SV=1	32	17	83.1	95.3	101.0	103.1	99.2	92.5	115.3
P43490	Nicotinamide phosphoribosyltransferase OS=Homo sapiens GN=NAMPT PE=1 SV=1	8	4	101.9	98.4	96.0	97.0	89.5	80.2	134.7
P43686	26S protease regulatory subunit 6B OS=Homo sapiens GN=PSMC4 PE=1 SV=2	29	10	83.3	98.1	87.5	85.8	75.2	86.6	138.9
P43897	Elongation factor Ts, mitochondrial OS=Homo sapiens GN=TSFM PE=1 SV=2	17	4	228.3	133.5	99.5	73.2	63.0	45.7	55.2
P45880	Voltage-dependent anion-selective channel protein 2 OS=Homo sapiens GN=VDAC2 PE=1 SV=2	13	3	219.2	161.5	110.9	72.3	66.0	50.1	53.8
P45954	Short/branched chain specific acyl-CoA dehydrogenase, mitochondrial OS=Homo sapiens GN=ACADSB PE=1 SV=1	9	4	257.9	168.1	93.3	50.1	42.2	43.5	44.5
P45974	Ubiquitin carboxyl-terminal hydrolase 5 OS=Homo sapiens GN=USP5 PE=1 SV=2	10	10	69.2	115.0	126.1	114.3	109.7	83.3	108.6
P45985	Dual specificity mitogen-activated protein kinase kinase 4 OS=Homo sapiens GN=MAP2K4 PE=1 SV=1	4	1	81.4	83.2	97.0	111.3	82.6	99.3	92.1
P46013	Antigen KI-67 OS=Homo sapiens GN=MKI67 PE=1 SV=2	5	10	103.7	92.0	91.7	94.3	120.2	150.5	93.1
P46019	Phosphorylase b kinase regulatory subunit alpha, liver isoform OS=Homo sapiens GN=PHKA2 PE=1 SV=1	3	4	97.7	97.4	89.0	84.1	81.2	85.9	127.0
P46020	Phosphorylase b kinase regulatory subunit alpha, skeletal muscle isoform OS=Homo sapiens GN=PHKA1 PE=1 SV=2	3	2	91.9	82.8	87.1	77.4	74.5	80.7	148.2
P46060	Ran GTPase-activating protein 1 OS=Homo sapiens GN=RANGAP1 PE=1 SV=1	11	4	52.1	112.7	140.1	145.5	129.9	67.0	97.1
P46063	ATP-dependent DNA helicase Q1 OS=Homo sapiens GN=RECQL PE=1 SV=3	1	1	148.9	101.0	90.6	71.9	87.0	140.6	84.0
P46087	Probable 28S rRNA (cytosine(4447)-C(5))-methyltransferase OS=Homo sapiens GN=NOP2 PE=1 SV=2	10	9	54.0	70.3	74.9	78.8	105.2	140.6	127.1
P46108	Adapter molecule crk OS=Homo sapiens GN=CRK PE=1 SV=2	2	1	109.0	120.3	104.4	118.6	94.6	118.1	121.0
P46109	Crk-like protein OS=Homo sapiens GN=CRKL PE=1 SV=1	23	5	99.0	103.2	98.2	112.5	91.5	108.2	99.0
P46199	Translation initiation factor IF-2, mitochondrial OS=Homo sapiens GN=MTIF2 PE=1 SV=2	2	1	212.6	137.3	93.9	57.2	62.1	56.7	54.9
P46379	Large proline-rich protein BAG6 OS=Homo sapiens GN=BAG6 PE=1 SV=2	29	21	87.1	99.0	97.0	102.9	91.3	91.7	124.6
P46459	Vesicle-fusing ATPase OS=Homo sapiens GN=NSF PE=1 SV=3	20	14	74.2	90.7	127.1	129.0	150.9	113.6	58.7
P46531	Neurogenic locus notch homolog protein 1 OS=Homo sapiens GN=NOTCH1 PE=1 SV=4	6	10	84.1	93.4	108.8	118.2	115.9	97.7	79.3
P46734	Dual specificity mitogen-activated protein kinase kinase 3 OS=Homo sapiens GN=MAP2K3 PE=1 SV=2	8	1	91.2	121.5	114.8	128.7	122.3	130.7	139.8
P46736	Lys-63-specific deubiquitinase BRCC36 OS=Homo sapiens GN=BRCC3 PE=1 SV=2	15	4	86.6	97.0	100.3	102.8	87.6	86.2	135.2
P46776	60S ribosomal protein L27a OS=Homo sapiens GN=RPL27A PE=1 SV=2	22	4	77.5	80.3	78.7	94.6	125.0	164.8	92.6
P46777	60S ribosomal protein L5 OS=Homo sapiens GN=RPL5 PE=1 SV=3	31	7	54.4	70.3	78.1	82.6	123.3	144.4	124.0
P46778	60S ribosomal protein L21 OS=Homo sapiens GN=RPL21 PE=1 SV=2	28	4	67.8	68.3	72.5	81.0	111.8	155.1	100.5
P46779	60S ribosomal protein L28 OS=Homo sapiens GN=RPL28 PE=1 SV=3	10	2	43.8	55.6	61.6	76.5	122.9	211.2	94.3
P46781	40S ribosomal protein S9 OS=Homo sapiens GN=RPS9 PE=1 SV=3	39	12	40.5	74.8	78.1	94.6	120.9	127.8	127.8
P46782	40S ribosomal protein S5 OS=Homo sapiens GN=RPS5 PE=1 SV=4	25	9	52.7	71.8	77.9	94.6	118.5	158.1	109.5
P46783	40S ribosomal protein S10 OS=Homo sapiens GN=RPS10 PE=1 SV=1	27	5	45.1	79.1	70.7	91.4	130.3	175.6	99.7
P46926	Glucosamine-6-phosphate isomerase 1 OS=Homo sapiens GN=GNPDA1 PE=1 SV=1	26	4	150.4	127.3	98.8	76.7	83.0	69.5	106.0
P46934	E3 ubiquitin-protein ligase NEDD4 OS=Homo sapiens GN=NEDD4 PE=1 SV=4	6	8	74.7	92.6	96.3	108.1	95.2	97.2	109.7
P46939	Utrophin OS=Homo sapiens GN=UTRN PE=1 SV=2	12	32	100.2	109.7	135.5	128.2	109.9	77.3	71.7
P46940	Ras GTPase-activating-like protein IQGAP1 OS=Homo sapiens GN=IQGAP1 PE=1 SV=1	17	22	105.6	108.5	108.2	102.3	94.4	79.8	115.7
P46977	Dolichyl-diphosphooligosaccharide--protein glycosyltransferase subunit STT3A OS=Homo sapiens GN=STT3A PE=1 SV=2	7	6	91.7	101.9	141.9	138.4	156.2	71.3	57.3
P47736	Rap1 GTPase-activating protein 1 OS=Homo sapiens GN=RAP1GAP PE=1 SV=2	9	4	103.2	98.5	85.2	86.1	89.5	78.6	111.1
P47755	F-actin-capping protein subunit alpha-2 OS=Homo sapiens GN=CAPZA2 PE=1 SV=3	17	5	57.9	93.8	94.4	98.3	82.5	89.6	150.8
P47756	F-actin-capping protein subunit beta OS=Homo sapiens GN=CAPZB PE=1 SV=4	16	4	86.4	94.8	90.6	94.7	81.2	86.4	146.9
P47897	Glutamine--tRNA ligase OS=Homo sapiens GN=QARS PE=1 SV=1	35	27	89.6	93.4	102.6	104.8	104.8	106.9	122.0
P47974	Zinc finger protein 36, C3H1 type-like 2 OS=Homo sapiens GN=ZFP36L2 PE=1 SV=3	24	9	155.6	107.2	86.6	77.0	84.7	103.1	82.6
P47985	Cytochrome b-c1 complex subunit Rieske, mitochondrial OS=Homo sapiens GN=UQCRFS1 PE=1 SV=2	17	3	245.3	155.7	103.0	63.0	53.3	41.1	50.5
P48047	ATP synthase subunit O, mitochondrial OS=Homo sapiens GN=ATP5O PE=1 SV=1	30	5	185.8	133.8	97.0	63.3	63.4	55.0	60.8
P48059	LIM and senescent cell antigen-like-containing domain protein 1 OS=Homo sapiens GN=LIMS1 PE=1 SV=4	6	2	98.2	108.1	136.2	135.1	127.7	83.8	64.1
P48147	Prolyl endopeptidase OS=Homo sapiens GN=PREP PE=1 SV=2	18	11	95.6	98.9	85.8	79.5	79.8	79.4	157.9
P48200	Iron-responsive element-binding protein 2 OS=Homo sapiens GN=IREB2 PE=1 SV=3	4	4	63.4	92.2	97.7	94.8	96.8	92.4	129.4
P48426	Phosphatidylinositol 5-phosphate 4-kinase type-2 alpha OS=Homo sapiens GN=PIP4K2A PE=1 SV=2	12	4	92.1	117.6	168.4	150.7	110.9	54.0	60.1
P48444	Coatomer subunit delta OS=Homo sapiens GN=ARCN1 PE=1 SV=1	11	6	79.9	94.9	115.2	116.7	81.8	72.6	130.3
P48449	Lanosterol synthase OS=Homo sapiens GN=LSS PE=1 SV=1	21	14	73.2	107.3	133.3	158.2	126.8	88.7	71.0
P48454	Serine/threonine-protein phosphatase 2B catalytic subunit gamma isoform OS=Homo sapiens GN=PPP3CC PE=1 SV=3	6	3	95.4	93.8	96.1	108.7	100.9	113.1	103.6
P48506	Glutamate--cysteine ligase catalytic subunit OS=Homo sapiens GN=GCLC PE=1 SV=2	13	5	93.9	102.1	92.9	96.1	71.9	84.3	173.8
P48507	Glutamate--cysteine ligase regulatory subunit OS=Homo sapiens GN=GCLM PE=1 SV=1	15	3	88.1	95.2	95.0	93.6	89.2	89.0	134.5
P48553	Trafficking protein particle complex subunit 10 OS=Homo sapiens GN=TRAPPC10 PE=1 SV=2	7	6	51.6	104.4	113.4	120.4	108.2	81.5	100.0
P48556	26S proteasome non-ATPase regulatory subunit 8 OS=Homo sapiens GN=PSMD8 PE=1 SV=2	10	5	94.0	86.6	75.6	80.6	69.9	85.4	161.2
P48634	Protein PRRC2A OS=Homo sapiens GN=PRRC2A PE=1 SV=3	9	13	57.3	71.0	76.3	95.5	110.5	176.2	113.2
P48637	Glutathione synthetase OS=Homo sapiens GN=GSS PE=1 SV=1	20	7	77.6	91.1	86.2	87.3	84.2	91.4	141.8
P48643	T-complex protein 1 subunit epsilon OS=Homo sapiens GN=CCT5 PE=1 SV=1	23	8	110.2	113.4	103.1	87.6	99.1	81.2	126.1
P48651	Phosphatidylserine synthase 1 OS=Homo sapiens GN=PTDSS1 PE=1 SV=1	10	3	113.8	112.6	122.2	120.8	132.0	97.1	102.5
P48723	Heat shock 70 kDa protein 13 OS=Homo sapiens GN=HSPA13 PE=1 SV=1	8	4	41.3	98.9	151.8	192.5	117.0	69.5	91.4
P48729	Casein kinase I isoform alpha OS=Homo sapiens GN=CSNK1A1 PE=1 SV=2	16	4	93.3	92.9	102.0	104.3	118.7	99.2	99.9
P48730	Casein kinase I isoform delta OS=Homo sapiens GN=CSNK1D PE=1 SV=2	23	6	62.0	79.2	73.6	86.0	101.3	146.5	131.1
P48735	Isocitrate dehydrogenase [NADP], mitochondrial OS=Homo sapiens GN=IDH2 PE=1 SV=2	16	7	281.0	163.0	98.9	52.0	40.5	35.4	44.4
P48739	Phosphatidylinositol transfer protein beta isoform OS=Homo sapiens GN=PITPNB PE=1 SV=2	8	2	110.9	107.2	93.6	102.4	90.4	77.0	105.2
P48960	CD97 antigen OS=Homo sapiens GN=CD97 PE=1 SV=4	8	4	90.8	109.8	125.4	116.9	135.0	128.5	112.0
P49005	DNA polymerase delta subunit 2 OS=Homo sapiens GN=POLD2 PE=1 SV=1	26	7	85.9	91.0	91.7	96.0	89.7	96.6	124.6
P49069	Calcium signal-modulating cyclophilin ligand OS=Homo sapiens GN=CAMLG PE=1 SV=1	9	2	47.2	71.5	100.0	112.7	130.9	115.5	72.3
P49189	4-trimethylaminobutyraldehyde dehydrogenase OS=Homo sapiens GN=ALDH9A1 PE=1 SV=3	21	9	200.1	132.5	85.7	60.3	48.9	51.3	89.8
P49207	60S ribosomal protein L34 OS=Homo sapiens GN=RPL34 PE=1 SV=3	8	1	8.4	52.6	77.7	108.1	99.3	60.8	325.9
P49247	Ribose-5-phosphate isomerase OS=Homo sapiens GN=RPIA PE=1 SV=3	26	6	92.1	100.6	86.7	84.4	81.4	101.6	135.5
P49257	Protein ERGIC-53 OS=Homo sapiens GN=LMAN1 PE=1 SV=2	19	7	45.0	105.3	165.8	149.7	162.5	100.0	59.0
P49321	Nuclear autoantigenic sperm protein OS=Homo sapiens GN=NASP PE=1 SV=2	10	4	99.6	110.6	96.8	93.1	90.5	88.5	132.6
P49327	Fatty acid synthase OS=Homo sapiens GN=FASN PE=1 SV=3	25	44	89.7	91.4	84.7	87.1	78.6	87.4	147.3
P49354	Protein farnesyltransferase/geranylgeranyltransferase type-1 subunit alpha OS=Homo sapiens GN=FNTA PE=1 SV=1	12	5	84.2	86.2	72.6	88.8	74.8	76.8	163.2
P49366	Deoxyhypusine synthase OS=Homo sapiens GN=DHPS PE=1 SV=1	27	7	82.1	98.8	87.9	87.2	83.1	89.7	150.4
P49368	T-complex protein 1 subunit gamma OS=Homo sapiens GN=CCT3 PE=1 SV=4	26	14	83.9	88.3	82.1	88.0	78.6	101.6	146.1
P49406	39S ribosomal protein L19, mitochondrial OS=Homo sapiens GN=MRPL19 PE=1 SV=2	14	5	219.3	145.6	109.5	72.5	65.5	42.1	44.7
P49411	Elongation factor Tu, mitochondrial OS=Homo sapiens GN=TUFM PE=1 SV=2	19	7	238.5	154.7	101.9	62.7	59.7	62.8	55.3
P49427	Ubiquitin-conjugating enzyme E2 R1 OS=Homo sapiens GN=CDC34 PE=1 SV=2	5	1	102.2	93.2	85.8	81.9	74.7	91.9	144.1
P49454	Centromere protein F OS=Homo sapiens GN=CENPF PE=1 SV=2	6	18	137.3	119.8	103.6	93.0	91.3	82.8	64.6
P49458	Signal recognition particle 9 kDa protein OS=Homo sapiens GN=SRP9 PE=1 SV=2	16	2	59.1	78.2	92.8	99.3	102.8	135.2	123.4
P49585	Choline-phosphate cytidylyltransferase A OS=Homo sapiens GN=PCYT1A PE=1 SV=2	14	5	95.1	120.6	96.2	98.8	103.5	97.8	126.7
P49588	Alanine--tRNA ligase, cytoplasmic OS=Homo sapiens GN=AARS PE=1 SV=2	18	12	92.8	98.1	93.0	91.6	82.3	82.1	152.4
P49589	Cysteine--tRNA ligase, cytoplasmic OS=Homo sapiens GN=CARS PE=1 SV=3	13	11	88.4	91.8	86.1	85.0	86.2	104.5	139.4
P49590	Probable histidine--tRNA ligase, mitochondrial OS=Homo sapiens GN=HARS2 PE=1 SV=1	24	10	212.3	124.7	80.6	54.1	58.7	77.0	66.7
P49591	Serine--tRNA ligase, cytoplasmic OS=Homo sapiens GN=SARS PE=1 SV=3	16	9	74.6	87.8	83.9	105.7	101.7	121.7	117.9
P49593	Protein phosphatase 1F OS=Homo sapiens GN=PPM1F PE=1 SV=3	13	5	75.0	103.3	104.4	115.8	105.3	83.9	127.7
P49641	Alpha-mannosidase 2x OS=Homo sapiens GN=MAN2A2 PE=2 SV=3	5	4	81.9	97.8	132.4	125.4	122.2	111.4	75.1
P49643	DNA primase large subunit OS=Homo sapiens GN=PRIM2 PE=1 SV=2	14	4	92.5	99.6	105.1	109.8	113.2	119.2	126.2
P49711	Transcriptional repressor CTCF OS=Homo sapiens GN=CTCF PE=1 SV=1	6	4	131.0	103.5	102.8	87.6	90.2	97.5	75.3
P49720	Proteasome subunit beta type-3 OS=Homo sapiens GN=PSMB3 PE=1 SV=2	9	1	147.0	131.0	98.7	76.6	106.2	66.0	106.2
P49721	Proteasome subunit beta type-2 OS=Homo sapiens GN=PSMB2 PE=1 SV=1	26	9	78.2	81.8	75.6	81.3	68.0	83.3	174.0
P49736	DNA replication licensing factor MCM2 OS=Homo sapiens GN=MCM2 PE=1 SV=4	25	21	86.6	92.9	87.5	93.2	82.1	86.6	152.0
P49748	Very long-chain specific acyl-CoA dehydrogenase, mitochondrial OS=Homo sapiens GN=ACADVL PE=1 SV=1	24	12	251.4	147.6	92.0	57.6	51.2	50.3	46.3
P49750	YLP motif-containing protein 1 OS=Homo sapiens GN=YLPM1 PE=1 SV=3	9	14	68.5	77.2	78.4	100.8	106.7	144.6	117.3
P49756	RNA-binding protein 25 OS=Homo sapiens GN=RBM25 PE=1 SV=3	4	4	67.5	66.9	63.0	74.1	109.3	172.4	133.4
P49757	Protein numb homolog OS=Homo sapiens GN=NUMB PE=1 SV=2	13	9	73.5	84.9	109.6	109.4	109.7	93.6	71.0
P49761	Dual specificity protein kinase CLK3 OS=Homo sapiens GN=CLK3 PE=1 SV=3	6	3	82.0	82.9	84.8	84.8	109.3	127.5	111.8
P49768	Presenilin-1 OS=Homo sapiens GN=PSEN1 PE=1 SV=1	14	4	57.6	97.3	152.8	170.1	151.2	84.8	66.8
P49770	Translation initiation factor eIF-2B subunit beta OS=Homo sapiens GN=EIF2B2 PE=1 SV=3	21	8	92.3	116.8	100.4	93.5	78.9	81.7	118.6
P49773	Histidine triad nucleotide-binding protein 1 OS=Homo sapiens GN=HINT1 PE=1 SV=2	25	2	96.4	96.4	92.4	93.7	96.5	100.7	135.8
P49790	Nuclear pore complex protein Nup153 OS=Homo sapiens GN=NUP153 PE=1 SV=2	4	5	96.8	96.0	100.0	109.3	93.8	90.8	124.9
P49792	E3 SUMO-protein ligase RanBP2 OS=Homo sapiens GN=RANBP2 PE=1 SV=2	7	19	88.5	98.6	127.0	141.1	124.7	84.5	77.0
P49815	Tuberin OS=Homo sapiens GN=TSC2 PE=1 SV=2	7	10	70.4	88.8	98.1	98.1	101.6	95.3	122.5
P49821	NADH dehydrogenase [ubiquinone] flavoprotein 1, mitochondrial OS=Homo sapiens GN=NDUFV1 PE=1 SV=4	21	9	234.2	150.6	89.2	52.8	47.7	50.8	41.5
P49840	Glycogen synthase kinase-3 alpha OS=Homo sapiens GN=GSK3A PE=1 SV=2	26	9	102.9	97.6	96.7	96.7	109.4	105.1	121.0
P49841	Glycogen synthase kinase-3 beta OS=Homo sapiens GN=GSK3B PE=1 SV=2	17	6	146.5	121.2	101.3	96.0	96.7	115.5	81.2
P49902	Cytosolic purine 5'-nucleotidase OS=Homo sapiens GN=NT5C2 PE=1 SV=1	4	1	261.5	170.2	130.0	102.4	118.4	78.0	139.4
P49903	Selenide, water dikinase 1 OS=Homo sapiens GN=SEPHS1 PE=1 SV=2	21	4	112.6	109.2	93.7	100.3	95.1	82.8	116.5
P49915	GMP synthase [glutamine-hydrolyzing] OS=Homo sapiens GN=GMPS PE=1 SV=1	19	9	93.1	98.0	90.8	89.7	99.2	81.9	118.0
P49916	DNA ligase 3 OS=Homo sapiens GN=LIG3 PE=1 SV=2	6	6	122.5	112.1	110.6	101.8	100.8	91.2	67.7
P49917	DNA ligase 4 OS=Homo sapiens GN=LIG4 PE=1 SV=2	5	3	130.7	108.0	106.5	98.5	103.9	92.4	109.5
P49959	Double-strand break repair protein MRE11A OS=Homo sapiens GN=MRE11A PE=1 SV=3	6	3	88.1	90.9	83.5	78.0	94.3	95.3	91.4
P50148	Guanine nucleotide-binding protein G(q) subunit alpha OS=Homo sapiens GN=GNAQ PE=1 SV=4	30	12	94.5	119.5	169.4	168.3	137.4	77.7	51.8
P50213	Isocitrate dehydrogenase [NAD] subunit alpha, mitochondrial OS=Homo sapiens GN=IDH3A PE=1 SV=1	18	6	231.3	155.6	93.4	52.4	44.7	47.4	48.5
P50238	Cysteine-rich protein 1 OS=Homo sapiens GN=CRIP1 PE=1 SV=3	9	1	81.4	88.4	88.3	87.6	80.8	78.6	153.6
P50336	Protoporphyrinogen oxidase OS=Homo sapiens GN=PPOX PE=1 SV=1	14	6	228.1	145.2	89.0	62.9	56.6	62.7	62.9
P50395	Rab GDP dissociation inhibitor beta OS=Homo sapiens GN=GDI2 PE=1 SV=2	19	6	86.1	101.3	93.2	95.1	91.5	104.3	152.5
P50402	Emerin OS=Homo sapiens GN=EMD PE=1 SV=1	44	10	76.0	95.5	131.7	155.6	163.9	112.8	56.0
P50416	Carnitine O-palmitoyltransferase 1, liver isoform OS=Homo sapiens GN=CPT1A PE=1 SV=2	19	15	129.4	113.6	128.4	117.7	126.2	86.3	46.3
P50452	Serpin B8 OS=Homo sapiens GN=SERPINB8 PE=1 SV=2	11	4	90.7	94.9	83.4	78.2	78.4	83.6	145.3
P50454	Serpin H1 OS=Homo sapiens GN=SERPINH1 PE=1 SV=2	8	2	111.7	114.6	138.5	125.8	138.7	87.4	50.0
P50542	Peroxisomal targeting signal 1 receptor OS=Homo sapiens GN=PEX5 PE=1 SV=3	22	10	105.9	105.3	109.7	103.8	100.2	76.6	96.4
P50552	Vasodilator-stimulated phosphoprotein OS=Homo sapiens GN=VASP PE=1 SV=3	17	5	82.5	96.2	106.9	110.2	116.7	133.2	85.7
P50570	Dynamin-2 OS=Homo sapiens GN=DNM2 PE=1 SV=2	20	17	96.8	112.1	141.1	138.1	105.2	85.6	63.9
P50579	Methionine aminopeptidase 2 OS=Homo sapiens GN=METAP2 PE=1 SV=1	13	4	91.0	101.0	94.5	107.0	118.2	118.6	91.8
P50583	Bis(5'-nucleosyl)-tetraphosphatase [asymmetrical] OS=Homo sapiens GN=NUDT2 PE=1 SV=3	27	5	112.7	118.3	99.2	72.5	82.8	65.8	113.0
P50613	Cyclin-dependent kinase 7 OS=Homo sapiens GN=CDK7 PE=1 SV=1	7	2	116.9	95.2	90.5	89.9	96.4	78.5	114.3
P50748	Kinetochore-associated protein 1 OS=Homo sapiens GN=KNTC1 PE=1 SV=1	1	2	69.8	90.3	94.6	107.5	84.4	84.0	117.2
P50749	Ras association domain-containing protein 2 OS=Homo sapiens GN=RASSF2 PE=1 SV=1	18	4	102.1	110.9	103.9	101.7	100.8	99.5	160.8
P50750	Cyclin-dependent kinase 9 OS=Homo sapiens GN=CDK9 PE=1 SV=3	14	6	78.7	79.8	82.1	87.6	107.2	138.7	114.6
P50851	Lipopolysaccharide-responsive and beige-like anchor protein OS=Homo sapiens GN=LRBA PE=1 SV=4	10	19	98.0	96.0	98.4	104.8	85.5	92.5	125.8
P50897	Palmitoyl-protein thioesterase 1 OS=Homo sapiens GN=PPT1 PE=1 SV=1	23	4	119.0	120.8	146.8	155.0	135.6	93.2	79.7
P50914	60S ribosomal protein L14 OS=Homo sapiens GN=RPL14 PE=1 SV=4	14	4	55.2	60.5	70.2	83.2	122.1	185.8	89.5
P50990	T-complex protein 1 subunit theta OS=Homo sapiens GN=CCT8 PE=1 SV=4	20	10	93.9	97.9	93.0	85.6	87.8	80.6	155.1
P50991	T-complex protein 1 subunit delta OS=Homo sapiens GN=CCT4 PE=1 SV=4	26	12	65.3	83.3	76.1	86.0	72.2	89.6	167.4
P50995	Annexin A11 OS=Homo sapiens GN=ANXA11 PE=1 SV=1	21	8	97.8	102.3	89.2	84.4	81.8	90.2	158.7
P51114	Fragile X mental retardation syndrome-related protein 1 OS=Homo sapiens GN=FXR1 PE=1 SV=3	3	2	81.9	82.6	93.1	88.8	94.6	100.3	78.0
P51116	Fragile X mental retardation syndrome-related protein 2 OS=Homo sapiens GN=FXR2 PE=1 SV=2	29	15	68.1	68.2	75.8	92.9	134.2	183.0	69.8
P51148	Ras-related protein Rab-5C OS=Homo sapiens GN=RAB5C PE=1 SV=2	25	4	98.7	103.1	116.8	116.3	127.2	124.1	84.4
P51149	Ras-related protein Rab-7a OS=Homo sapiens GN=RAB7A PE=1 SV=1	29	6	94.0	97.4	122.0	107.3	130.8	83.9	70.4
P51151	Ras-related protein Rab-9A OS=Homo sapiens GN=RAB9A PE=1 SV=1	27	6	73.3	95.7	110.7	111.4	119.2	85.2	71.3
P51398	28S ribosomal protein S29, mitochondrial OS=Homo sapiens GN=DAP3 PE=1 SV=1	16	5	213.5	126.7	85.6	58.4	71.4	79.2	64.7
P51452	Dual specificity protein phosphatase 3 OS=Homo sapiens GN=DUSP3 PE=1 SV=1	17	2	130.6	122.3	125.0	123.2	136.1	99.6	102.1
P51532	Transcription activator BRG1 OS=Homo sapiens GN=SMARCA4 PE=1 SV=2	5	8	99.0	100.5	106.9	103.6	97.9	95.4	104.4
P51553	Isocitrate dehydrogenase [NAD] subunit gamma, mitochondrial OS=Homo sapiens GN=IDH3G PE=1 SV=1	3	1	248.2	144.6	101.0	69.1	51.7	47.9	55.5
P51570	Galactokinase OS=Homo sapiens GN=GALK1 PE=1 SV=1	40	12	81.6	102.3	92.0	95.0	87.1	88.7	130.5
P51571	Translocon-associated protein subunit delta OS=Homo sapiens GN=SSR4 PE=1 SV=1	27	4	79.9	115.2	174.7	211.8	183.2	76.9	22.1
P51572	B-cell receptor-associated protein 31 OS=Homo sapiens GN=BCAP31 PE=1 SV=3	4	1	69.0	89.0	134.4	156.9	131.1	86.7	62.9
P51610	Host cell factor 1 OS=Homo sapiens GN=HCFC1 PE=1 SV=2	13	19	71.0	83.1	79.7	87.8	91.8	115.3	154.9
P51648	Fatty aldehyde dehydrogenase OS=Homo sapiens GN=ALDH3A2 PE=1 SV=1	10	4	83.6	94.5	123.3	127.2	129.7	96.0	60.8
P51649	Succinate-semialdehyde dehydrogenase, mitochondrial OS=Homo sapiens GN=ALDH5A1 PE=1 SV=2	19	8	196.9	167.9	96.1	57.6	53.2	56.2	46.0
P51659	Peroxisomal multifunctional enzyme type 2 OS=Homo sapiens GN=HSD17B4 PE=1 SV=3	22	17	93.7	106.1	140.8	152.7	155.6	79.7	51.0
P51665	26S proteasome non-ATPase regulatory subunit 7 OS=Homo sapiens GN=PSMD7 PE=1 SV=2	20	4	116.1	111.7	92.9	72.8	83.9	75.4	94.3
P51688	N-sulphoglucosamine sulphohydrolase OS=Homo sapiens GN=SGSH PE=1 SV=1	19	7	93.4	95.5	138.7	158.1	145.1	86.1	63.7
P51692	Signal transducer and activator of transcription 5B OS=Homo sapiens GN=STAT5B PE=1 SV=2	8	6	104.8	110.2	96.7	95.2	78.1	84.5	172.1
P51784	Ubiquitin carboxyl-terminal hydrolase 11 OS=Homo sapiens GN=USP11 PE=1 SV=3	11	10	118.7	108.2	100.4	86.3	87.1	82.0	112.2
P51790	H(+)/Cl(-) exchange transporter 3 OS=Homo sapiens GN=CLCN3 PE=1 SV=2	7	6	75.6	91.7	111.5	114.5	128.5	124.4	88.4
P51795	H(+)/Cl(-) exchange transporter 5 OS=Homo sapiens GN=CLCN5 PE=1 SV=1	4	3	74.5	82.8	100.8	115.8	129.9	121.6	75.6
P51797	Chloride transport protein 6 OS=Homo sapiens GN=CLCN6 PE=1 SV=2	4	3	84.7	94.4	110.3	115.5	116.1	107.6	68.7
P51798	H(+)/Cl(-) exchange transporter 7 OS=Homo sapiens GN=CLCN7 PE=1 SV=2	15	12	67.8	98.6	135.4	182.9	137.5	84.7	61.3
P51809	Vesicle-associated membrane protein 7 OS=Homo sapiens GN=VAMP7 PE=1 SV=3	16	4	57.4	70.5	110.6	126.6	159.8	150.0	77.4
P51812	Ribosomal protein S6 kinase alpha-3 OS=Homo sapiens GN=RPS6KA3 PE=1 SV=1	11	7	92.4	89.4	90.3	93.1	86.8	82.3	136.9
P51948	CDK-activating kinase assembly factor MAT1 OS=Homo sapiens GN=MNAT1 PE=1 SV=1	17	4	118.3	98.3	77.9	118.8	104.0	113.6	135.4
P51957	Serine/threonine-protein kinase Nek4 OS=Homo sapiens GN=NEK4 PE=1 SV=2	1	1	70.1	87.7	94.6	99.6	94.7	121.3	97.5
P51970	NADH dehydrogenase [ubiquinone] 1 alpha subcomplex subunit 8 OS=Homo sapiens GN=NDUFA8 PE=1 SV=3	17	2	257.6	176.8	101.2	54.7	44.7	34.8	25.6
P51991	Heterogeneous nuclear ribonucleoprotein A3 OS=Homo sapiens GN=HNRNPA3 PE=1 SV=2	21	6	61.4	65.1	75.2	87.2	135.1	203.0	106.5
P52209	6-phosphogluconate dehydrogenase, decarboxylating OS=Homo sapiens GN=PGD PE=1 SV=3	23	9	97.4	97.4	90.8	87.0	87.4	91.4	145.6
P52272	Heterogeneous nuclear ribonucleoprotein M OS=Homo sapiens GN=HNRNPM PE=1 SV=3	46	30	48.2	63.2	71.7	95.0	120.9	175.6	102.3
P52292	Importin subunit alpha-1 OS=Homo sapiens GN=KPNA2 PE=1 SV=1	37	12	123.7	112.4	95.7	90.3	85.9	93.5	122.1
P52298	Nuclear cap-binding protein subunit 2 OS=Homo sapiens GN=NCBP2 PE=1 SV=1	17	3	85.0	83.3	85.0	82.5	114.8	138.8	104.8
P52306	Rap1 GTPase-GDP dissociation stimulator 1 OS=Homo sapiens GN=RAP1GDS1 PE=1 SV=3	15	8	88.8	108.1	90.2	87.1	62.5	53.9	185.6
P52333	Tyrosine-protein kinase JAK3 OS=Homo sapiens GN=JAK3 PE=1 SV=2	9	8	67.6	103.5	141.0	160.9	122.0	80.5	66.1
P52429	Diacylglycerol kinase epsilon OS=Homo sapiens GN=DGKE PE=1 SV=1	11	4	49.1	72.0	104.5	132.8	116.4	68.9	149.2
P52434	DNA-directed RNA polymerases I, II, and III subunit RPABC3 OS=Homo sapiens GN=POLR2H PE=1 SV=4	30	3	93.5	98.5	98.6	81.7	87.5	70.0	127.9
P52565	Rho GDP-dissociation inhibitor 1 OS=Homo sapiens GN=ARHGDIA PE=1 SV=3	9	2	86.2	103.8	90.8	104.8	83.8	91.2	168.8
P52566	Rho GDP-dissociation inhibitor 2 OS=Homo sapiens GN=ARHGDIB PE=1 SV=3	7	2	20.2	25.9	27.1	81.5	22.5	35.6	443.4
P52594	Arf-GAP domain and FG repeat-containing protein 1 OS=Homo sapiens GN=AGFG1 PE=1 SV=2	6	4	53.3	118.5	155.6	154.3	103.1	67.1	70.5
P52597	Heterogeneous nuclear ribonucleoprotein F OS=Homo sapiens GN=HNRNPF PE=1 SV=3	38	9	93.2	102.1	99.3	97.2	102.6	114.3	117.1
P52630	Signal transducer and activator of transcription 2 OS=Homo sapiens GN=STAT2 PE=1 SV=1	7	5	85.9	97.9	114.6	114.9	112.2	99.1	97.0
P52732	Kinesin-like protein KIF11 OS=Homo sapiens GN=KIF11 PE=1 SV=2	17	17	97.9	93.4	93.5	94.5	83.0	89.8	125.3
P52735	Guanine nucleotide exchange factor VAV2 OS=Homo sapiens GN=VAV2 PE=1 SV=2	3	2	67.9	77.5	89.0	104.9	109.0	116.5	95.2
P52756	RNA-binding protein 5 OS=Homo sapiens GN=RBM5 PE=1 SV=2	13	9	65.9	77.8	77.7	81.4	108.3	158.5	118.0
P52758	Ribonuclease UK114 OS=Homo sapiens GN=HRSP12 PE=1 SV=1	24	2	156.9	121.0	98.7	80.5	73.5	59.5	88.7
P52788	Spermine synthase OS=Homo sapiens GN=SMS PE=1 SV=2	16	6	74.6	81.3	75.9	87.3	70.2	81.8	145.1
P52789	Hexokinase-2 OS=Homo sapiens GN=HK2 PE=1 SV=2	18	15	185.3	127.3	99.8	77.4	65.4	57.0	66.2
P52815	39S ribosomal protein L12, mitochondrial OS=Homo sapiens GN=MRPL12 PE=1 SV=2	7	1	125.5	120.7	110.6	96.6	115.2	107.9	119.5
P52888	Thimet oligopeptidase OS=Homo sapiens GN=THOP1 PE=1 SV=2	18	12	81.3	93.5	90.2	96.0	91.2	86.6	148.7
P52948	Nuclear pore complex protein Nup98-Nup96 OS=Homo sapiens GN=NUP98 PE=1 SV=4	8	13	91.8	91.5	108.6	117.0	113.8	103.1	89.6
P53004	Biliverdin reductase A OS=Homo sapiens GN=BLVRA PE=1 SV=2	18	5	96.7	109.3	98.4	83.0	96.0	69.6	120.3
P53007	Tricarboxylate transport protein, mitochondrial OS=Homo sapiens GN=SLC25A1 PE=1 SV=2	12	5	243.7	168.6	96.8	51.0	38.4	37.1	31.1
P53041	Serine/threonine-protein phosphatase 5 OS=Homo sapiens GN=PPP5C PE=1 SV=1	18	5	82.1	96.7	90.7	97.0	91.2	88.7	160.1
P53350	Serine/threonine-protein kinase PLK1 OS=Homo sapiens GN=PLK1 PE=1 SV=1	13	5	97.4	86.5	95.5	88.4	93.5	91.9	91.5
P53365	Arfaptin-2 OS=Homo sapiens GN=ARFIP2 PE=1 SV=1	9	2	122.2	99.9	97.5	91.0	90.0	104.0	96.0
P53367	Arfaptin-1 OS=Homo sapiens GN=ARFIP1 PE=1 SV=2	5	2	95.0	96.7	113.9	116.7	107.3	90.4	114.1
P53384	Cytosolic Fe-S cluster assembly factor NUBP1 OS=Homo sapiens GN=NUBP1 PE=1 SV=2	17	2	187.0	171.4	90.3	67.0	64.3	53.4	55.5
P53396	ATP-citrate synthase OS=Homo sapiens GN=ACLY PE=1 SV=3	20	19	76.0	85.1	83.9	90.9	87.0	97.3	155.7
P53582	Methionine aminopeptidase 1 OS=Homo sapiens GN=METAP1 PE=1 SV=2	34	8	77.8	102.8	81.8	86.3	102.0	129.0	117.2
P53597	Succinyl-CoA ligase [ADP/GDP-forming] subunit alpha, mitochondrial OS=Homo sapiens GN=SUCLG1 PE=1 SV=4	2	1	350.0	200.0	93.1	29.2	10.6	5.0	6.9
P53602	Diphosphomevalonate decarboxylase OS=Homo sapiens GN=MVD PE=1 SV=1	11	4	62.7	76.4	78.8	100.7	102.2	132.7	118.8
P53609	Geranylgeranyl transferase type-1 subunit beta OS=Homo sapiens GN=PGGT1B PE=1 SV=2	12	5	88.6	92.7	83.4	94.5	84.5	93.3	141.9
P53611	Geranylgeranyl transferase type-2 subunit beta OS=Homo sapiens GN=RABGGTB PE=1 SV=2	3	1	116.8	93.8	87.9	82.9	88.6	63.7	103.9
P53618	Coatomer subunit beta OS=Homo sapiens GN=COPB1 PE=1 SV=3	11	9	112.5	118.5	130.4	109.9	98.8	85.9	108.8
P53621	Coatomer subunit alpha OS=Homo sapiens GN=COPA PE=1 SV=2	29	28	87.0	99.9	124.2	130.0	89.6	76.4	115.8
P53634	Dipeptidyl peptidase 1 OS=Homo sapiens GN=CTSC PE=1 SV=2	10	3	108.6	115.3	133.8	131.9	128.2	86.1	79.3
P53680	AP-2 complex subunit sigma OS=Homo sapiens GN=AP2S1 PE=1 SV=2	25	4	94.0	102.3	119.8	120.4	104.5	92.0	99.7
P53701	Cytochrome c-type heme lyase OS=Homo sapiens GN=HCCS PE=1 SV=1	23	5	201.2	131.3	87.2	59.9	61.3	65.2	47.6
P53794	Sodium/myo-inositol cotransporter OS=Homo sapiens GN=SLC5A3 PE=3 SV=2	1	1	65.7	96.7	139.7	171.6	144.3	127.8	47.8
P53985	Monocarboxylate transporter 1 OS=Homo sapiens GN=SLC16A1 PE=1 SV=3	7	2	61.7	90.8	134.2	150.4	144.0	69.9	45.5
P53990	IST1 homolog OS=Homo sapiens GN=IST1 PE=1 SV=1	8	2	69.7	87.9	119.7	141.1	160.2	128.7	73.2
P53992	Protein transport protein Sec24C OS=Homo sapiens GN=SEC24C PE=1 SV=3	21	13	102.2	109.1	123.1	114.0	112.1	113.9	90.5
P53999	Activated RNA polymerase II transcriptional coactivator p15 OS=Homo sapiens GN=SUB1 PE=1 SV=3	5	1	81.7	89.8	77.6	82.8	80.3	94.8	169.3
P54098	DNA polymerase subunit gamma-1 OS=Homo sapiens GN=POLG PE=1 SV=1	25	24	223.0	140.7	95.0	69.2	63.4	63.0	64.0
P54105	Methylosome subunit pICln OS=Homo sapiens GN=CLNS1A PE=1 SV=1	30	4	88.7	99.5	93.0	98.2	96.9	111.3	138.1
P54132	Bloom syndrome protein OS=Homo sapiens GN=BLM PE=1 SV=1	8	8	69.5	74.6	77.8	85.1	104.4	121.9	108.0
P54136	Arginine--tRNA ligase, cytoplasmic OS=Homo sapiens GN=RARS PE=1 SV=2	18	12	76.7	92.8	98.3	97.9	87.6	80.9	140.3
P54252	Ataxin-3 OS=Homo sapiens GN=ATXN3 PE=1 SV=4	21	4	92.4	97.2	89.3	95.9	87.4	89.6	125.5
P54277	PMS1 protein homolog 1 OS=Homo sapiens GN=PMS1 PE=1 SV=1	1	1	54.6	72.3	66.3	75.7	85.0	126.4	110.1
P54278	Mismatch repair endonuclease PMS2 OS=Homo sapiens GN=PMS2 PE=1 SV=2	1	2	85.0	88.5	86.4	94.8	94.7	103.1	110.4
P54577	Tyrosine--tRNA ligase, cytoplasmic OS=Homo sapiens GN=YARS PE=1 SV=4	11	6	104.7	99.6	91.2	99.7	93.5	97.8	127.3
P54578	Ubiquitin carboxyl-terminal hydrolase 14 OS=Homo sapiens GN=USP14 PE=1 SV=3	27	7	65.5	70.0	73.6	87.5	56.6	53.2	235.5
P54619	5'-AMP-activated protein kinase subunit gamma-1 OS=Homo sapiens GN=PRKAG1 PE=1 SV=1	3	1	101.9	103.8	98.3	86.1	85.2	78.8	89.7
P54687	Branched-chain-amino-acid aminotransferase, cytosolic OS=Homo sapiens GN=BCAT1 PE=1 SV=3	6	2	90.3	105.9	94.1	93.3	89.0	98.9	150.4
P54709	Sodium/potassium-transporting ATPase subunit beta-3 OS=Homo sapiens GN=ATP1B3 PE=1 SV=1	5	1	122.6	145.7	104.8	135.6	142.1	71.0	190.2
P54725	UV excision repair protein RAD23 homolog A OS=Homo sapiens GN=RAD23A PE=1 SV=1	27	5	54.2	107.5	91.8	100.0	79.8	63.9	164.0
P54727	UV excision repair protein RAD23 homolog B OS=Homo sapiens GN=RAD23B PE=1 SV=1	13	4	94.6	99.8	95.2	93.6	84.8	76.3	143.6
P54819	Adenylate kinase 2, mitochondrial OS=Homo sapiens GN=AK2 PE=1 SV=2	26	6	201.8	145.0	108.6	77.8	80.8	63.9	77.0
P54886	Delta-1-pyrroline-5-carboxylate synthase OS=Homo sapiens GN=ALDH18A1 PE=1 SV=2	23	17	290.5	144.8	78.9	48.8	44.6	40.3	44.5
P54920	Alpha-soluble NSF attachment protein OS=Homo sapiens GN=NAPA PE=1 SV=3	23	6	100.8	98.5	111.9	129.6	131.7	103.7	71.2
P55010	Eukaryotic translation initiation factor 5 OS=Homo sapiens GN=EIF5 PE=1 SV=2	5	3	78.3	84.9	87.6	94.4	91.9	107.4	122.0
P55011	Solute carrier family 12 member 2 OS=Homo sapiens GN=SLC12A2 PE=1 SV=1	9	10	93.3	106.9	141.3	143.8	126.3	87.0	60.9
P55036	26S proteasome non-ATPase regulatory subunit 4 OS=Homo sapiens GN=PSMD4 PE=1 SV=1	15	5	86.5	95.5	85.1	87.8	98.3	122.1	136.6
P55060	Exportin-2 OS=Homo sapiens GN=CSE1L PE=1 SV=3	5	5	68.9	93.4	82.6	87.9	88.5	92.9	150.0
P55072	Transitional endoplasmic reticulum ATPase OS=Homo sapiens GN=VCP PE=1 SV=4	31	20	89.7	98.6	113.2	113.1	111.3	84.9	113.8
P55081	Microfibrillar-associated protein 1 OS=Homo sapiens GN=MFAP1 PE=1 SV=2	3	1	81.5	60.5	88.2	72.2	97.5	148.1	154.0
P55084	Trifunctional enzyme subunit beta, mitochondrial OS=Homo sapiens GN=HADHB PE=1 SV=3	27	13	230.1	155.2	97.8	61.8	53.2	55.5	44.9
P55160	Nck-associated protein 1-like OS=Homo sapiens GN=NCKAP1L PE=1 SV=3	2	3	86.2	103.7	102.6	93.2	93.2	89.5	116.5
P55196	Afadin OS=Homo sapiens GN=MLLT4 PE=1 SV=3	7	8	59.0	83.6	99.5	105.8	110.2	114.0	92.3
P55199	RNA polymerase II elongation factor ELL OS=Homo sapiens GN=ELL PE=1 SV=1	11	7	75.2	71.6	75.4	81.5	119.4	177.8	100.0
P55209	Nucleosome assembly protein 1-like 1 OS=Homo sapiens GN=NAP1L1 PE=1 SV=1	12	3	101.8	109.4	98.2	97.8	84.6	86.5	153.0
P55210	Caspase-7 OS=Homo sapiens GN=CASP7 PE=1 SV=1	5	2	112.7	101.1	94.8	92.0	90.4	81.7	120.6
P55212	Caspase-6 OS=Homo sapiens GN=CASP6 PE=1 SV=2	6	2	141.7	120.3	108.0	83.0	87.5	80.1	100.1
P55263	Adenosine kinase OS=Homo sapiens GN=ADK PE=1 SV=2	8	2	84.1	114.2	117.0	116.7	101.7	66.7	99.1
P55265	Double-stranded RNA-specific adenosine deaminase OS=Homo sapiens GN=ADAR PE=1 SV=4	21	17	51.0	67.7	72.3	90.8	129.3	190.2	91.2
P55283	Cadherin-4 OS=Homo sapiens GN=CDH4 PE=2 SV=2	13	6	85.3	102.0	127.3	118.6	119.6	98.6	82.0
P55735	Protein SEC13 homolog OS=Homo sapiens GN=SEC13 PE=1 SV=3	13	3	85.4	97.0	102.3	107.8	95.2	91.2	109.6
P55769	NHP2-like protein 1 OS=Homo sapiens GN=SNU13 PE=1 SV=3	16	2	92.3	88.5	71.0	75.7	93.5	130.4	133.1
P55786	Puromycin-sensitive aminopeptidase OS=Homo sapiens GN=NPEPPS PE=1 SV=2	13	12	98.7	110.2	105.5	102.3	84.7	85.2	136.9
P55795	Heterogeneous nuclear ribonucleoprotein H2 OS=Homo sapiens GN=HNRNPH2 PE=1 SV=1	35	10	81.7	90.4	90.5	99.8	120.7	141.8	107.3
P55809	Succinyl-CoA:3-ketoacid coenzyme A transferase 1, mitochondrial OS=Homo sapiens GN=OXCT1 PE=1 SV=1	21	8	195.8	148.3	102.2	72.7	72.3	55.6	64.5
P55854	Small ubiquitin-related modifier 3 OS=Homo sapiens GN=SUMO3 PE=1 SV=2	6	1	11.9	125.9	114.6	124.9	78.9	51.2	173.8
P55884	Eukaryotic translation initiation factor 3 subunit B OS=Homo sapiens GN=EIF3B PE=1 SV=3	18	12	94.4	88.5	81.4	89.5	87.4	103.3	144.3
P55899	IgG receptor FcRn large subunit p51 OS=Homo sapiens GN=FCGRT PE=1 SV=1	15	3	83.2	87.1	114.5	121.0	136.0	110.2	98.9
P55957	BH3-interacting domain death agonist OS=Homo sapiens GN=BID PE=1 SV=1	47	6	101.5	109.1	102.4	104.5	105.3	89.9	117.6
P56159	GDNF family receptor alpha-1 OS=Homo sapiens GN=GFRA1 PE=2 SV=2	12	7	47.1	114.2	161.4	169.2	136.2	89.4	56.7
P56182	Ribosomal RNA processing protein 1 homolog A OS=Homo sapiens GN=RRP1 PE=1 SV=1	8	4	64.1	71.9	64.8	73.1	109.6	185.0	108.8
P56192	Methionine--tRNA ligase, cytoplasmic OS=Homo sapiens GN=MARS PE=1 SV=2	24	17	76.1	92.9	100.9	96.2	98.3	103.6	130.9
P56202	Cathepsin W OS=Homo sapiens GN=CTSW PE=1 SV=2	9	2	67.4	92.0	130.4	129.6	168.6	98.4	59.0
P56270	Myc-associated zinc finger protein OS=Homo sapiens GN=MAZ PE=1 SV=1	13	2	107.1	135.2	105.7	109.3	88.0	73.5	97.8
P56385	ATP synthase subunit e, mitochondrial OS=Homo sapiens GN=ATP5I PE=1 SV=2	20	1	192.3	149.3	73.6	41.1	35.9	30.0	45.6
P56524	Histone deacetylase 4 OS=Homo sapiens GN=HDAC4 PE=1 SV=3	12	9	81.7	91.9	86.1	87.6	84.7	88.4	144.7
P56537	Eukaryotic translation initiation factor 6 OS=Homo sapiens GN=EIF6 PE=1 SV=1	31	6	97.0	96.2	86.5	88.9	81.5	96.6	124.3
P56556	NADH dehydrogenase [ubiquinone] 1 alpha subcomplex subunit 6 OS=Homo sapiens GN=NDUFA6 PE=1 SV=3	5	1	218.5	130.1	71.9	46.5	70.6	98.0	42.1
P56589	Peroxisomal biogenesis factor 3 OS=Homo sapiens GN=PEX3 PE=1 SV=1	14	6	80.4	108.7	147.7	161.3	143.4	74.1	49.6
P56937	3-keto-steroid reductase OS=Homo sapiens GN=HSD17B7 PE=1 SV=1	25	6	107.8	100.7	112.7	117.5	114.2	95.4	77.8
P56962	Syntaxin-17 OS=Homo sapiens GN=STX17 PE=1 SV=2	8	2	125.7	123.8	132.5	129.4	124.5	100.4	51.9
P57075	Ubiquitin-associated and SH3 domain-containing protein A OS=Homo sapiens GN=UBASH3A PE=1 SV=1	15	9	114.1	109.0	117.8	115.6	104.5	98.3	86.7
P57076	UPF0769 protein C21orf59 OS=Homo sapiens GN=C21orf59 PE=1 SV=1	9	2	89.5	100.0	98.9	91.2	84.5	89.5	80.5
P57088	Transmembrane protein 33 OS=Homo sapiens GN=TMEM33 PE=1 SV=2	26	8	116.8	108.2	128.7	134.8	140.1	84.1	50.6
P57105	Synaptojanin-2-binding protein OS=Homo sapiens GN=SYNJ2BP PE=1 SV=2	51	5	200.7	140.5	100.0	68.7	64.4	57.1	52.3
P57678	Gem-associated protein 4 OS=Homo sapiens GN=GEMIN4 PE=1 SV=2	14	14	83.8	83.4	81.5	81.2	82.1	108.4	146.1
P57737	Coronin-7 OS=Homo sapiens GN=CORO7 PE=1 SV=2	26	14	136.6	125.8	108.6	89.4	83.6	85.0	99.4
P57740	Nuclear pore complex protein Nup107 OS=Homo sapiens GN=NUP107 PE=1 SV=1	19	12	66.8	111.1	122.9	140.3	115.5	72.1	95.6
P57764	Gasdermin-D OS=Homo sapiens GN=GSDMD PE=1 SV=1	10	3	139.1	135.7	113.4	93.0	123.3	76.5	128.8
P57772	Selenocysteine-specific elongation factor OS=Homo sapiens GN=EEFSEC PE=1 SV=4	14	5	145.7	112.7	123.4	109.8	111.2	125.4	110.2
P59768	Guanine nucleotide-binding protein G(I)/G(S)/G(O) subunit gamma-2 OS=Homo sapiens GN=GNG2 PE=1 SV=2	32	2	61.3	108.4	176.4	140.9	150.9	94.3	34.1
P59998	Actin-related protein 2/3 complex subunit 4 OS=Homo sapiens GN=ARPC4 PE=1 SV=3	33	6	74.1	75.4	83.5	87.4	68.7	57.5	198.7
P60174	Triosephosphate isomerase OS=Homo sapiens GN=TPI1 PE=1 SV=3	20	5	90.7	106.5	93.9	91.5	77.2	87.6	159.7
P60228	Eukaryotic translation initiation factor 3 subunit E OS=Homo sapiens GN=EIF3E PE=1 SV=1	31	11	92.6	94.2	87.7	86.4	97.0	99.1	139.0
P60468	Protein transport protein Sec61 subunit beta OS=Homo sapiens GN=SEC61B PE=1 SV=2	11	1	81.2	106.6	168.6	201.6	180.7	83.1	14.2
P60510	Serine/threonine-protein phosphatase 4 catalytic subunit OS=Homo sapiens GN=PPP4C PE=1 SV=1	18	4	77.1	80.5	78.4	82.2	84.4	100.8	143.1
P60604	Ubiquitin-conjugating enzyme E2 G2 OS=Homo sapiens GN=UBE2G2 PE=1 SV=1	22	2	104.9	124.2	117.5	129.3	114.1	79.3	70.8
P60660	Myosin light polypeptide 6 OS=Homo sapiens GN=MYL6 PE=1 SV=2	13	2	100.0	92.3	93.4	88.1	85.2	96.6	150.3
P60709	Actin, cytoplasmic 1 OS=Homo sapiens GN=ACTB PE=1 SV=1	39	11	96.6	98.8	95.2	93.3	82.1	75.6	135.4
P60842	Eukaryotic initiation factor 4A-I OS=Homo sapiens GN=EIF4A1 PE=1 SV=1	45	15	87.1	92.7	95.7	100.9	99.1	95.5	135.0
P60866	40S ribosomal protein S20 OS=Homo sapiens GN=RPS20 PE=1 SV=1	32	3	64.0	87.8	88.6	95.5	110.8	142.9	139.2
P60891	Ribose-phosphate pyrophosphokinase 1 OS=Homo sapiens GN=PRPS1 PE=1 SV=2	31	10	60.7	79.5	78.8	83.1	74.6	76.9	200.3
P60900	Proteasome subunit alpha type-6 OS=Homo sapiens GN=PSMA6 PE=1 SV=1	20	3	99.1	105.8	95.8	86.8	89.3	80.7	144.8
P60953	Cell division control protein 42 homolog OS=Homo sapiens GN=CDC42 PE=1 SV=2	7	1	147.2	132.8	127.6	106.3	132.9	91.7	87.7
P60983	Glia maturation factor beta OS=Homo sapiens GN=GMFB PE=1 SV=2	8	1	90.6	94.1	95.9	97.9	77.5	72.2	157.6
P61006	Ras-related protein Rab-8A OS=Homo sapiens GN=RAB8A PE=1 SV=1	25	7	85.3	100.9	140.6	153.3	130.9	86.2	54.4
P61009	Signal peptidase complex subunit 3 OS=Homo sapiens GN=SPCS3 PE=1 SV=1	10	3	66.3	81.7	108.6	137.6	132.4	112.3	68.0
P61011	Signal recognition particle 54 kDa protein OS=Homo sapiens GN=SRP54 PE=1 SV=1	5	3	66.7	82.3	103.9	105.1	84.5	71.1	161.4
P61018	Ras-related protein Rab-4B OS=Homo sapiens GN=RAB4B PE=1 SV=1	25	4	73.4	84.3	116.4	123.1	124.1	128.9	79.3
P61019	Ras-related protein Rab-2A OS=Homo sapiens GN=RAB2A PE=1 SV=1	19	5	91.6	111.0	172.7	174.8	143.6	69.0	41.4
P61020	Ras-related protein Rab-5B OS=Homo sapiens GN=RAB5B PE=1 SV=1	19	3	84.1	94.1	112.8	124.9	132.2	117.3	85.0
P61024	Cyclin-dependent kinases regulatory subunit 1 OS=Homo sapiens GN=CKS1B PE=1 SV=1	13	1	45.0	68.6	77.2	99.8	136.9	156.2	94.9
P61026	Ras-related protein Rab-10 OS=Homo sapiens GN=RAB10 PE=1 SV=1	14	3	114.7	109.3	129.6	114.9	123.6	65.3	62.8
P61077	Ubiquitin-conjugating enzyme E2 D3 OS=Homo sapiens GN=UBE2D3 PE=1 SV=1	33	3	91.1	100.6	95.1	85.2	79.1	73.6	136.0
P61081	NEDD8-conjugating enzyme Ubc12 OS=Homo sapiens GN=UBE2M PE=1 SV=1	11	3	71.1	88.6	88.4	110.8	97.0	106.3	124.7
P61086	Ubiquitin-conjugating enzyme E2 K OS=Homo sapiens GN=UBE2K PE=1 SV=3	6	1	99.7	111.4	91.0	96.3	78.3	71.3	148.0
P61088	Ubiquitin-conjugating enzyme E2 N OS=Homo sapiens GN=UBE2N PE=1 SV=1	10	2	88.8	88.6	88.2	95.3	87.8	98.8	111.7
P61106	Ras-related protein Rab-14 OS=Homo sapiens GN=RAB14 PE=1 SV=4	24	4	117.5	119.0	109.7	116.6	110.1	103.5	78.1
P61129	Zinc finger CCCH domain-containing protein 6 OS=Homo sapiens GN=ZC3H6 PE=2 SV=2	3	2	101.0	92.1	100.0	85.2	97.9	119.4	116.2
P61158	Actin-related protein 3 OS=Homo sapiens GN=ACTR3 PE=1 SV=3	22	9	86.6	95.2	94.7	94.1	90.6	107.9	124.2
P61160	Actin-related protein 2 OS=Homo sapiens GN=ACTR2 PE=1 SV=1	33	11	87.0	90.8	84.0	86.5	85.6	101.6	133.7
P61163	Alpha-centractin OS=Homo sapiens GN=ACTR1A PE=1 SV=1	25	7	64.8	89.4	92.7	109.9	83.7	80.9	156.3
P61201	COP9 signalosome complex subunit 2 OS=Homo sapiens GN=COPS2 PE=1 SV=1	9	4	185.8	135.5	103.9	74.7	65.1	60.7	99.5
P61204	ADP-ribosylation factor 3 OS=Homo sapiens GN=ARF3 PE=1 SV=2	25	4	94.9	105.8	125.7	116.0	100.5	71.2	112.4
P61221	ATP-binding cassette sub-family E member 1 OS=Homo sapiens GN=ABCE1 PE=1 SV=1	13	7	66.2	76.5	72.4	84.2	103.8	149.0	120.3
P61224	Ras-related protein Rap-1b OS=Homo sapiens GN=RAP1B PE=1 SV=1	39	4	101.7	107.8	112.0	97.9	109.9	85.1	91.3
P61225	Ras-related protein Rap-2b OS=Homo sapiens GN=RAP2B PE=1 SV=1	26	3	97.9	96.2	103.9	106.1	102.9	86.8	97.3
P61247	40S ribosomal protein S3a OS=Homo sapiens GN=RPS3A PE=1 SV=2	30	8	89.7	85.0	86.2	92.7	111.6	128.3	108.1
P61254	60S ribosomal protein L26 OS=Homo sapiens GN=RPL26 PE=1 SV=1	22	5	72.9	72.5	74.9	72.2	130.0	134.1	93.7
P61289	Proteasome activator complex subunit 3 OS=Homo sapiens GN=PSME3 PE=1 SV=1	12	3	117.7	109.7	68.0	63.2	54.0	67.1	152.6
P61313	60S ribosomal protein L15 OS=Homo sapiens GN=RPL15 PE=1 SV=2	25	8	41.8	58.1	67.4	96.7	116.8	169.9	123.8
P61353	60S ribosomal protein L27 OS=Homo sapiens GN=RPL27 PE=1 SV=2	32	4	95.8	93.0	92.6	85.2	112.3	126.9	85.4
P61421	V-type proton ATPase subunit d 1 OS=Homo sapiens GN=ATP6V0D1 PE=1 SV=1	18	5	78.2	90.6	109.8	112.6	119.0	113.1	82.5
P61457	Pterin-4-alpha-carbinolamine dehydratase OS=Homo sapiens GN=PCBD1 PE=1 SV=2	30	3	97.7	94.1	92.9	102.1	95.6	91.5	146.8
P61586	Transforming protein RhoA OS=Homo sapiens GN=RHOA PE=1 SV=1	22	4	72.9	97.2	109.5	113.9	103.4	103.0	138.3
P61599	N-alpha-acetyltransferase 20 OS=Homo sapiens GN=NAA20 PE=1 SV=1	10	2	92.4	85.9	82.0	94.8	105.9	134.5	105.3
P61604	10 kDa heat shock protein, mitochondrial OS=Homo sapiens GN=HSPE1 PE=1 SV=2	7	1	242.7	161.1	100.8	43.2	26.6	25.7	42.7
P61619	Protein transport protein Sec61 subunit alpha isoform 1 OS=Homo sapiens GN=SEC61A1 PE=1 SV=2	11	5	74.7	100.4	144.6	169.4	154.1	79.8	55.2
P61758	Prefoldin subunit 3 OS=Homo sapiens GN=VBP1 PE=1 SV=3	13	2	127.0	127.5	115.4	59.4	95.4	46.4	114.9
P61764	Syntaxin-binding protein 1 OS=Homo sapiens GN=STXBP1 PE=1 SV=1	13	6	81.5	96.4	117.7	133.5	106.1	86.0	99.3
P61962	DDB1- and CUL4-associated factor 7 OS=Homo sapiens GN=DCAF7 PE=1 SV=1	15	4	81.9	93.6	96.4	96.5	93.0	105.7	126.8
P61964	WD repeat-containing protein 5 OS=Homo sapiens GN=WDR5 PE=1 SV=1	9	2	153.3	124.3	88.7	76.9	73.5	83.3	93.4
P61966	AP-1 complex subunit sigma-1A OS=Homo sapiens GN=AP1S1 PE=1 SV=1	27	4	102.2	95.9	134.4	138.8	136.3	99.5	89.3
P61970	Nuclear transport factor 2 OS=Homo sapiens GN=NUTF2 PE=1 SV=1	11	1	105.9	113.2	93.7	103.6	91.5	94.9	140.8
P61978	Heterogeneous nuclear ribonucleoprotein K OS=Homo sapiens GN=HNRNPK PE=1 SV=1	19	11	66.5	71.8	70.2	88.7	120.4	161.8	106.0
P61981	14-3-3 protein gamma OS=Homo sapiens GN=YWHAG PE=1 SV=2	24	5	71.4	102.6	114.1	113.0	101.8	108.4	158.6
P62070	Ras-related protein R-Ras2 OS=Homo sapiens GN=RRAS2 PE=1 SV=1	15	3	97.4	105.2	143.9	142.6	130.6	84.8	70.8
P62081	40S ribosomal protein S7 OS=Homo sapiens GN=RPS7 PE=1 SV=1	10	3	79.8	78.4	85.6	78.6	133.9	142.6	119.7
P62136	Serine/threonine-protein phosphatase PP1-alpha catalytic subunit OS=Homo sapiens GN=PPP1CA PE=1 SV=1	31	8	109.0	99.0	108.4	111.7	108.6	113.2	114.6
P62140	Serine/threonine-protein phosphatase PP1-beta catalytic subunit OS=Homo sapiens GN=PPP1CB PE=1 SV=3	29	8	99.8	96.0	100.9	97.4	98.2	100.1	126.9
P62158	Calmodulin OS=Homo sapiens GN=CALM1 PE=1 SV=2	38	3	105.3	119.8	129.9	131.5	122.1	97.3	87.0
P62191	26S protease regulatory subunit 4 OS=Homo sapiens GN=PSMC1 PE=1 SV=1	21	10	86.6	94.5	91.8	94.3	90.9	95.5	147.0
P62195	26S protease regulatory subunit 8 OS=Homo sapiens GN=PSMC5 PE=1 SV=1	31	11	69.6	101.4	86.8	86.5	85.1	91.4	143.0
P62241	40S ribosomal protein S8 OS=Homo sapiens GN=RPS8 PE=1 SV=2	40	10	74.3	75.7	83.4	83.1	123.7	138.7	100.5
P62244	40S ribosomal protein S15a OS=Homo sapiens GN=RPS15A PE=1 SV=2	50	7	62.1	67.8	70.3	81.2	125.4	176.8	95.6
P62249	40S ribosomal protein S16 OS=Homo sapiens GN=RPS16 PE=1 SV=2	40	7	74.1	72.6	79.0	92.4	116.6	172.8	97.7
P62258	14-3-3 protein epsilon OS=Homo sapiens GN=YWHAE PE=1 SV=1	20	4	90.7	102.5	97.9	93.1	89.8	84.5	141.6
P62263	40S ribosomal protein S14 OS=Homo sapiens GN=RPS14 PE=1 SV=3	25	6	80.6	82.5	96.0	107.1	121.7	151.8	104.4
P62266	40S ribosomal protein S23 OS=Homo sapiens GN=RPS23 PE=1 SV=3	27	2	144.9	136.4	97.2	65.0	93.7	80.4	74.3
P62269	40S ribosomal protein S18 OS=Homo sapiens GN=RPS18 PE=1 SV=3	31	8	57.9	66.6	73.7	83.1	129.0	166.4	104.1
P62273	40S ribosomal protein S29 OS=Homo sapiens GN=RPS29 PE=1 SV=2	13	1	60.2	65.6	68.0	89.1	111.2	176.7	126.1
P62277	40S ribosomal protein S13 OS=Homo sapiens GN=RPS13 PE=1 SV=2	33	6	83.8	77.1	76.9	82.0	120.9	148.0	106.7
P62280	40S ribosomal protein S11 OS=Homo sapiens GN=RPS11 PE=1 SV=3	18	4	70.8	68.4	72.2	91.1	105.4	134.4	111.1
P62304	Small nuclear ribonucleoprotein E OS=Homo sapiens GN=SNRPE PE=1 SV=1	54	3	94.3	90.7	82.5	84.6	99.5	107.5	121.9
P62308	Small nuclear ribonucleoprotein G OS=Homo sapiens GN=SNRPG PE=1 SV=1	26	3	34.7	76.3	68.8	88.0	99.5	126.9	166.1
P62310	U6 snRNA-associated Sm-like protein LSm3 OS=Homo sapiens GN=LSM3 PE=1 SV=2	27	4	73.4	89.6	84.1	85.7	100.7	125.2	139.4
P62312	U6 snRNA-associated Sm-like protein LSm6 OS=Homo sapiens GN=LSM6 PE=1 SV=1	19	2	66.0	82.1	73.6	85.5	77.0	112.9	158.0
P62314	Small nuclear ribonucleoprotein Sm D1 OS=Homo sapiens GN=SNRPD1 PE=1 SV=1	11	2	79.1	95.8	71.4	94.9	104.7	148.0	149.2
P62316	Small nuclear ribonucleoprotein Sm D2 OS=Homo sapiens GN=SNRPD2 PE=1 SV=1	16	2	37.9	44.5	41.1	50.9	71.3	101.4	87.8
P62318	Small nuclear ribonucleoprotein Sm D3 OS=Homo sapiens GN=SNRPD3 PE=1 SV=1	43	4	75.0	81.9	95.6	99.2	110.0	128.3	120.1
P62330	ADP-ribosylation factor 6 OS=Homo sapiens GN=ARF6 PE=1 SV=2	19	3	83.2	126.6	193.4	203.5	134.4	60.5	38.9
P62333	26S protease regulatory subunit 10B OS=Homo sapiens GN=PSMC6 PE=1 SV=1	42	16	70.0	98.0	86.0	85.6	77.8	84.8	164.4
P62341	Selenoprotein T OS=Homo sapiens GN=SELT PE=2 SV=2	22	4	81.5	88.3	104.3	117.7	112.8	100.2	73.3
P62424	60S ribosomal protein L7a OS=Homo sapiens GN=RPL7A PE=1 SV=2	9	2	72.7	91.2	82.8	91.1	115.7	166.9	112.2
P62495	Eukaryotic peptide chain release factor subunit 1 OS=Homo sapiens GN=ETF1 PE=1 SV=3	8	3	96.1	82.9	87.9	84.3	94.1	120.5	128.3
P62633	Cellular nucleic acid-binding protein OS=Homo sapiens GN=CNBP PE=1 SV=1	13	2	37.4	94.1	81.3	96.3	97.4	128.2	141.3
P62699	Protein yippee-like 5 OS=Homo sapiens GN=YPEL5 PE=1 SV=1	36	4	50.7	75.9	68.6	75.0	56.5	83.8	198.8
P62701	40S ribosomal protein S4, X isoform OS=Homo sapiens GN=RPS4X PE=1 SV=2	25	8	47.8	62.9	70.2	81.5	127.5	203.1	95.1
P62714	Serine/threonine-protein phosphatase 2A catalytic subunit beta isoform OS=Homo sapiens GN=PPP2CB PE=1 SV=1	47	9	91.0	93.8	92.6	97.7	91.2	89.9	151.5
P62753	40S ribosomal protein S6 OS=Homo sapiens GN=RPS6 PE=1 SV=1	12	4	60.4	66.1	71.4	79.4	108.1	198.0	98.4
P62805	Histone H4 OS=Homo sapiens GN=HIST1H4A PE=1 SV=2	25	4	161.0	83.6	79.3	83.5	91.7	111.1	87.9
P62820	Ras-related protein Rab-1A OS=Homo sapiens GN=RAB1A PE=1 SV=3	17	5	89.9	90.2	122.3	143.8	117.7	97.5	70.9
P62826	GTP-binding nuclear protein Ran OS=Homo sapiens GN=RAN PE=1 SV=3	12	2	80.0	89.3	77.1	77.1	67.4	68.5	179.7
P62829	60S ribosomal protein L23 OS=Homo sapiens GN=RPL23 PE=1 SV=1	12	2	115.1	102.3	96.0	85.1	94.3	127.5	70.5
P62834	Ras-related protein Rap-1A OS=Homo sapiens GN=RAP1A PE=1 SV=1	39	4	79.5	84.8	88.4	84.5	102.6	99.1	81.7
P62841	40S ribosomal protein S15 OS=Homo sapiens GN=RPS15 PE=1 SV=2	15	1	130.7	137.9	118.5	82.7	108.7	69.6	96.0
P62847	40S ribosomal protein S24 OS=Homo sapiens GN=RPS24 PE=1 SV=1	15	2	87.4	106.9	93.9	75.4	161.5	123.0	102.1
P62851	40S ribosomal protein S25 OS=Homo sapiens GN=RPS25 PE=1 SV=1	24	4	38.6	58.1	70.0	81.8	123.3	188.2	112.8
P62854	40S ribosomal protein S26 OS=Homo sapiens GN=RPS26 PE=1 SV=3	8	1	48.8	58.1	74.6	68.9	134.9	213.0	112.9
P62857	40S ribosomal protein S28 OS=Homo sapiens GN=RPS28 PE=1 SV=1	57	6	60.3	65.6	70.7	86.6	126.7	183.7	94.0
P62873	Guanine nucleotide-binding protein G(I)/G(S)/G(T) subunit beta-1 OS=Homo sapiens GN=GNB1 PE=1 SV=3	27	7	210.3	177.1	137.8	125.4	95.3	71.3	38.8
P62875	DNA-directed RNA polymerases I, II, and III subunit RPABC5 OS=Homo sapiens GN=POLR2L PE=1 SV=1	9	1	94.3	100.5	88.8	89.9	80.2	93.3	132.6
P62877	E3 ubiquitin-protein ligase RBX1 OS=Homo sapiens GN=RBX1 PE=1 SV=1	7	1	68.1	88.6	100.9	111.0	106.5	108.1	103.5
P62879	Guanine nucleotide-binding protein G(I)/G(S)/G(T) subunit beta-2 OS=Homo sapiens GN=GNB2 PE=1 SV=3	47	9	80.5	102.5	147.0	144.5	126.1	81.1	73.7
P62888	60S ribosomal protein L30 OS=Homo sapiens GN=RPL30 PE=1 SV=2	31	3	58.0	54.5	60.4	69.4	115.1	168.6	117.2
P62891	60S ribosomal protein L39 OS=Homo sapiens GN=RPL39 PE=1 SV=2	20	1	46.5	55.1	66.8	82.1	131.8	197.5	78.3
P62899	60S ribosomal protein L31 OS=Homo sapiens GN=RPL31 PE=1 SV=1	15	2	92.3	95.2	73.9	74.9	100.8	149.3	80.8
P62906	60S ribosomal protein L10a OS=Homo sapiens GN=RPL10A PE=1 SV=2	12	5	66.7	56.7	59.2	70.8	116.8	182.6	111.7
P62910	60S ribosomal protein L32 OS=Homo sapiens GN=RPL32 PE=1 SV=2	5	1	72.4	65.9	64.2	62.3	109.9	186.2	85.8
P62913	60S ribosomal protein L11 OS=Homo sapiens GN=RPL11 PE=1 SV=2	13	2	48.6	60.4	71.1	85.8	146.4	214.7	102.0
P62917	60S ribosomal protein L8 OS=Homo sapiens GN=RPL8 PE=1 SV=2	27	8	50.1	65.2	72.4	91.9	121.4	166.4	103.8
P62937	Peptidyl-prolyl cis-trans isomerase A OS=Homo sapiens GN=PPIA PE=1 SV=2	22	4	93.5	95.3	93.5	97.7	96.3	106.7	127.2
P62942	Peptidyl-prolyl cis-trans isomerase FKBP1A OS=Homo sapiens GN=FKBP1A PE=1 SV=2	18	2	97.6	102.9	100.1	108.3	100.3	99.2	126.9
P62979	Ubiquitin-40S ribosomal protein S27a OS=Homo sapiens GN=RPS27A PE=1 SV=2	19	3	262.7	129.5	111.3	107.0	81.6	61.8	48.9
P62993	Growth factor receptor-bound protein 2 OS=Homo sapiens GN=GRB2 PE=1 SV=1	36	8	96.4	103.3	104.0	111.1	90.6	78.8	112.2
P62995	Transformer-2 protein homolog beta OS=Homo sapiens GN=TRA2B PE=1 SV=1	31	9	60.8	66.0	69.4	81.7	113.8	184.1	120.6
P63010	AP-2 complex subunit beta OS=Homo sapiens GN=AP2B1 PE=1 SV=1	6	5	96.7	112.9	125.5	106.1	103.7	79.7	74.8
P63027	Vesicle-associated membrane protein 2 OS=Homo sapiens GN=VAMP2 PE=1 SV=3	21	3	80.7	88.4	118.8	124.7	138.4	119.9	72.4
P63098	Calcineurin subunit B type 1 OS=Homo sapiens GN=PPP3R1 PE=1 SV=2	16	1	68.0	69.5	79.0	80.3	103.3	134.2	67.3
P63104	14-3-3 protein zeta/delta OS=Homo sapiens GN=YWHAZ PE=1 SV=1	20	4	99.6	106.0	102.8	117.6	102.6	119.7	119.7
P63151	Serine/threonine-protein phosphatase 2A 55 kDa regulatory subunit B alpha isoform OS=Homo sapiens GN=PPP2R2A PE=1 SV=1	15	6	101.9	103.7	95.3	82.5	93.1	62.7	149.1
P63165	Small ubiquitin-related modifier 1 OS=Homo sapiens GN=SUMO1 PE=1 SV=1	7	1	79.0	85.6	98.1	98.1	104.7	118.5	104.0
P63172	Dynein light chain Tctex-type 1 OS=Homo sapiens GN=DYNLT1 PE=1 SV=1	21	1	107.9	123.5	114.1	126.5	96.3	99.0	216.4
P63173	60S ribosomal protein L38 OS=Homo sapiens GN=RPL38 PE=1 SV=2	10	1	66.7	71.0	77.6	79.8	104.2	129.5	102.0
P63218	Guanine nucleotide-binding protein G(I)/G(S)/G(O) subunit gamma-5 OS=Homo sapiens GN=GNG5 PE=1 SV=3	19	2	54.5	98.5	170.6	192.1	111.9	62.2	80.6
P63220	40S ribosomal protein S21 OS=Homo sapiens GN=RPS21 PE=1 SV=1	24	3	61.4	69.9	77.2	93.8	122.1	174.6	95.6
P63241	Eukaryotic translation initiation factor 5A-1 OS=Homo sapiens GN=EIF5A PE=1 SV=2	16	2	158.9	138.7	113.8	75.4	95.2	62.4	82.1
P63244	Guanine nucleotide-binding protein subunit beta-2-like 1 OS=Homo sapiens GN=GNB2L1 PE=1 SV=3	44	10	85.3	89.0	86.1	88.2	113.9	125.3	113.5
P63279	SUMO-conjugating enzyme UBC9 OS=Homo sapiens GN=UBE2I PE=1 SV=1	20	1	169.3	125.8	139.8	91.3	135.4	89.3	123.3
P67809	Nuclease-sensitive element-binding protein 1 OS=Homo sapiens GN=YBX1 PE=1 SV=3	17	4	66.8	80.6	84.2	101.6	92.3	112.1	112.2
P67812	Signal peptidase complex catalytic subunit SEC11A OS=Homo sapiens GN=SEC11A PE=1 SV=1	14	4	90.9	96.8	133.3	143.2	146.0	79.4	62.4
P67870	Casein kinase II subunit beta OS=Homo sapiens GN=CSNK2B PE=1 SV=1	16	3	79.7	89.9	84.5	88.5	79.9	97.1	151.1
P67936	Tropomyosin alpha-4 chain OS=Homo sapiens GN=TPM4 PE=1 SV=3	30	8	22.3	42.4	56.8	101.4	26.2	20.6	311.0
P68032	Actin, alpha cardiac muscle 1 OS=Homo sapiens GN=ACTC1 PE=1 SV=1	30	8	86.9	90.0	88.3	80.6	92.1	88.8	110.9
P68036	Ubiquitin-conjugating enzyme E2 L3 OS=Homo sapiens GN=UBE2L3 PE=1 SV=1	14	1	91.6	85.6	76.6	67.8	67.9	50.3	192.1
P68104	Elongation factor 1-alpha 1 OS=Homo sapiens GN=EEF1A1 PE=1 SV=1	5	2	85.8	89.4	86.7	97.0	106.0	147.4	115.9
P68366	Tubulin alpha-4A chain OS=Homo sapiens GN=TUBA4A PE=1 SV=1	33	13	110.7	104.2	93.1	86.9	86.7	86.4	127.7
P68400	Casein kinase II subunit alpha OS=Homo sapiens GN=CSNK2A1 PE=1 SV=1	16	5	74.7	85.9	81.8	85.2	73.6	77.5	162.0
P68402	Platelet-activating factor acetylhydrolase IB subunit beta OS=Homo sapiens GN=PAFAH1B2 PE=1 SV=1	8	1	103.3	119.6	116.2	93.7	110.4	72.8	164.5
P69905	Hemoglobin subunit alpha OS=Homo sapiens GN=HBA1 PE=1 SV=2	11	1	125.0	104.4	98.6	81.8	80.3	87.9	91.0
P78310	Coxsackievirus and adenovirus receptor OS=Homo sapiens GN=CXADR PE=1 SV=1	2	1	80.6	111.8	159.8	146.2	116.5	84.1	47.5
P78312	Protein FAM193A OS=Homo sapiens GN=FAM193A PE=1 SV=2	4	3	67.4	61.6	75.5	92.7	140.1	219.1	71.6
P78316	Nucleolar protein 14 OS=Homo sapiens GN=NOP14 PE=1 SV=3	7	5	68.6	72.1	78.1	92.9	113.2	155.8	109.0
P78318	Immunoglobulin-binding protein 1 OS=Homo sapiens GN=IGBP1 PE=1 SV=1	26	5	116.5	106.4	98.1	95.4	92.6	91.6	79.9
P78330	Phosphoserine phosphatase OS=Homo sapiens GN=PSPH PE=1 SV=2	31	5	111.9	102.3	91.7	82.9	81.5	85.1	142.2
P78332	RNA-binding protein 6 OS=Homo sapiens GN=RBM6 PE=1 SV=5	12	11	59.8	78.5	81.1	91.4	104.0	123.1	116.4
P78344	Eukaryotic translation initiation factor 4 gamma 2 OS=Homo sapiens GN=EIF4G2 PE=1 SV=1	18	13	64.6	73.9	84.2	123.2	83.8	94.1	155.2
P78345	Ribonuclease P protein subunit p38 OS=Homo sapiens GN=RPP38 PE=1 SV=2	7	2	75.1	78.4	74.4	84.4	95.2	124.8	137.0
P78346	Ribonuclease P protein subunit p30 OS=Homo sapiens GN=RPP30 PE=1 SV=1	18	4	61.9	75.1	70.5	78.3	92.4	119.7	156.7
P78347	General transcription factor II-I OS=Homo sapiens GN=GTF2I PE=1 SV=2	19	14	119.6	100.3	110.6	102.2	99.0	87.3	70.8
P78356	Phosphatidylinositol 5-phosphate 4-kinase type-2 beta OS=Homo sapiens GN=PIP4K2B PE=1 SV=1	10	4	90.3	107.2	152.3	146.7	108.9	69.0	77.6
P78362	SRSF protein kinase 2 OS=Homo sapiens GN=SRPK2 PE=1 SV=3	9	7	82.7	70.9	68.9	76.6	110.0	138.0	116.0
P78368	Casein kinase I isoform gamma-2 OS=Homo sapiens GN=CSNK1G2 PE=1 SV=1	16	6	78.4	98.0	121.4	124.8	119.5	99.8	79.1
P78371	T-complex protein 1 subunit beta OS=Homo sapiens GN=CCT2 PE=1 SV=4	36	13	89.1	102.1	92.1	88.1	91.8	93.0	120.5
P78382	CMP-sialic acid transporter OS=Homo sapiens GN=SLC35A1 PE=2 SV=1	3	1	82.5	104.7	130.1	118.9	99.6	108.5	85.4
P78406	mRNA export factor OS=Homo sapiens GN=RAE1 PE=1 SV=1	24	6	114.2	107.8	111.4	108.9	110.1	101.9	87.0
P78417	Glutathione S-transferase omega-1 OS=Homo sapiens GN=GSTO1 PE=1 SV=2	13	3	82.3	87.8	79.2	80.0	77.2	91.3	166.6
P78527	DNA-dependent protein kinase catalytic subunit OS=Homo sapiens GN=PRKDC PE=1 SV=3	19	77	84.9	81.5	91.0	100.9	118.4	132.2	104.1
P78536	Disintegrin and metalloproteinase domain-containing protein 17 OS=Homo sapiens GN=ADAM17 PE=1 SV=1	2	1	101.7	93.7	116.8	118.2	132.6	96.6	62.5
P78537	Biogenesis of lysosome-related organelles complex 1 subunit 1 OS=Homo sapiens GN=BLOC1S1 PE=1 SV=2	41	4	80.5	84.6	89.0	92.4	107.9	78.8	84.1
P78549	Endonuclease III-like protein 1 OS=Homo sapiens GN=NTHL1 PE=1 SV=2	6	2	125.0	104.9	98.5	85.3	95.8	107.7	64.4
P78559	Microtubule-associated protein 1A OS=Homo sapiens GN=MAP1A PE=1 SV=6	6	13	95.8	84.6	76.3	77.5	80.1	120.5	131.8
P80217	Interferon-induced 35 kDa protein OS=Homo sapiens GN=IFI35 PE=1 SV=5	23	5	84.5	85.6	97.3	98.1	105.8	95.6	107.4
P80303	Nucleobindin-2 OS=Homo sapiens GN=NUCB2 PE=1 SV=2	2	1	90.1	97.5	107.6	124.9	106.6	104.9	102.1
P80404	4-aminobutyrate aminotransferase, mitochondrial OS=Homo sapiens GN=ABAT PE=1 SV=3	23	8	183.4	127.8	88.4	69.8	73.8	66.8	89.7
P82094	TATA element modulatory factor OS=Homo sapiens GN=TMF1 PE=1 SV=2	11	11	90.2	113.8	154.4	129.9	87.7	74.0	60.8
P82650	28S ribosomal protein S22, mitochondrial OS=Homo sapiens GN=MRPS22 PE=1 SV=1	15	6	184.1	173.1	103.2	61.7	49.5	49.3	56.3
P82663	28S ribosomal protein S25, mitochondrial OS=Homo sapiens GN=MRPS25 PE=1 SV=1	16	2	210.1	122.3	91.2	67.4	60.9	71.6	55.0
P82664	28S ribosomal protein S10, mitochondrial OS=Homo sapiens GN=MRPS10 PE=1 SV=2	3	1	308.6	137.3	73.5	43.9	36.6	43.6	35.3
P82673	28S ribosomal protein S35, mitochondrial OS=Homo sapiens GN=MRPS35 PE=1 SV=1	6	1	150.3	143.6	95.1	74.7	97.7	121.5	106.6
P82675	28S ribosomal protein S5, mitochondrial OS=Homo sapiens GN=MRPS5 PE=1 SV=2	23	8	263.3	154.1	101.4	72.1	61.6	47.7	37.7
P82909	28S ribosomal protein S36, mitochondrial OS=Homo sapiens GN=MRPS36 PE=1 SV=2	12	1	196.1	125.6	80.1	63.2	66.9	79.8	72.7
P82912	28S ribosomal protein S11, mitochondrial OS=Homo sapiens GN=MRPS11 PE=1 SV=2	28	3	184.5	132.0	92.7	70.9	79.5	91.8	66.7
P82914	28S ribosomal protein S15, mitochondrial OS=Homo sapiens GN=MRPS15 PE=1 SV=1	7	2	227.4	155.4	80.6	63.3	55.2	52.6	62.6
P82921	28S ribosomal protein S21, mitochondrial OS=Homo sapiens GN=MRPS21 PE=1 SV=2	36	3	298.3	187.7	99.5	45.6	36.0	33.7	29.5
P82930	28S ribosomal protein S34, mitochondrial OS=Homo sapiens GN=MRPS34 PE=1 SV=2	49	11	228.0	136.0	86.6	60.0	58.0	60.2	55.6
P82932	28S ribosomal protein S6, mitochondrial OS=Homo sapiens GN=MRPS6 PE=1 SV=3	15	3	235.1	157.0	94.9	62.4	50.0	40.1	39.9
P82933	28S ribosomal protein S9, mitochondrial OS=Homo sapiens GN=MRPS9 PE=1 SV=2	26	8	281.8	150.1	88.6	51.0	45.5	45.9	34.8
P82979	SAP domain-containing ribonucleoprotein OS=Homo sapiens GN=SARNP PE=1 SV=3	10	2	63.8	75.3	79.6	92.3	101.3	136.9	94.0
P83111	Serine beta-lactamase-like protein LACTB, mitochondrial OS=Homo sapiens GN=LACTB PE=1 SV=2	9	4	150.5	114.7	91.9	83.8	93.9	119.1	92.5
P83436	Conserved oligomeric Golgi complex subunit 7 OS=Homo sapiens GN=COG7 PE=1 SV=1	6	4	94.7	102.5	99.5	102.6	83.8	79.2	126.9
P83731	60S ribosomal protein L24 OS=Homo sapiens GN=RPL24 PE=1 SV=1	6	2	67.8	79.9	88.7	79.1	156.8	124.6	87.6
P83916	Chromobox protein homolog 1 OS=Homo sapiens GN=CBX1 PE=1 SV=1	10	2	59.6	86.8	85.8	106.9	74.6	54.3	211.4
P84090	Enhancer of rudimentary homolog OS=Homo sapiens GN=ERH PE=1 SV=1	6	1	97.4	83.5	77.4	65.5	113.1	119.7	108.4
P84095	Rho-related GTP-binding protein RhoG OS=Homo sapiens GN=RHOG PE=1 SV=1	24	4	88.9	93.8	112.2	118.2	125.6	104.8	106.0
P84098	60S ribosomal protein L19 OS=Homo sapiens GN=RPL19 PE=1 SV=1	17	4	53.2	56.9	67.9	79.4	125.3	204.8	88.0
P84103	Serine/arginine-rich splicing factor 3 OS=Homo sapiens GN=SRSF3 PE=1 SV=1	41	8	54.1	61.8	67.9	81.5	120.4	182.9	94.0
P85037	Forkhead box protein K1 OS=Homo sapiens GN=FOXK1 PE=1 SV=1	24	13	83.8	109.4	101.6	93.8	94.3	95.9	101.2
P86790	Vacuolar fusion protein CCZ1 homolog B OS=Homo sapiens GN=CCZ1B PE=1 SV=1	13	6	65.4	88.1	117.9	139.7	129.6	98.2	90.8
P98095	Fibulin-2 OS=Homo sapiens GN=FBLN2 PE=1 SV=2	5	6	52.1	84.0	103.6	123.7	120.4	99.6	71.7
P98155	Very low-density lipoprotein receptor OS=Homo sapiens GN=VLDLR PE=1 SV=1	10	5	82.4	87.6	120.0	124.9	149.7	139.8	77.8
P98170	E3 ubiquitin-protein ligase XIAP OS=Homo sapiens GN=XIAP PE=1 SV=2	5	2	142.4	149.7	90.3	81.3	75.6	81.0	87.1
P98171	Rho GTPase-activating protein 4 OS=Homo sapiens GN=ARHGAP4 PE=1 SV=2	13	10	90.3	101.3	112.9	126.2	90.4	88.1	117.6
P98172	Ephrin-B1 OS=Homo sapiens GN=EFNB1 PE=1 SV=1	14	2	75.4	95.2	105.1	115.0	98.6	83.6	89.3
P98175	RNA-binding protein 10 OS=Homo sapiens GN=RBM10 PE=1 SV=3	20	12	77.5	74.2	73.5	84.1	104.5	150.3	119.0
P98179	RNA-binding protein 3 OS=Homo sapiens GN=RBM3 PE=1 SV=1	36	6	45.7	55.5	63.9	95.2	119.6	170.6	149.4
P98194	Calcium-transporting ATPase type 2C member 1 OS=Homo sapiens GN=ATP2C1 PE=1 SV=3	13	9	83.7	103.4	140.3	133.5	124.6	114.7	63.3
P98196	Probable phospholipid-transporting ATPase IH OS=Homo sapiens GN=ATP11A PE=1 SV=3	9	9	87.3	98.7	129.8	148.7	127.0	97.8	63.5
P99999	Cytochrome c OS=Homo sapiens GN=CYCS PE=1 SV=2	10	1	232.0	148.3	93.4	65.6	62.1	61.2	48.4
Q00013	55 kDa erythrocyte membrane protein OS=Homo sapiens GN=MPP1 PE=1 SV=2	18	7	60.1	112.1	164.3	134.9	118.1	76.4	63.0
Q00059	Transcription factor A, mitochondrial OS=Homo sapiens GN=TFAM PE=1 SV=1	14	4	296.3	93.5	154.6	69.0	53.7	39.1	37.3
Q00169	Phosphatidylinositol transfer protein alpha isoform OS=Homo sapiens GN=PITPNA PE=1 SV=2	15	6	64.5	89.9	86.2	89.9	69.6	75.5	154.2
Q00325	Phosphate carrier protein, mitochondrial OS=Homo sapiens GN=SLC25A3 PE=1 SV=2	18	6	297.6	158.9	96.7	53.3	39.9	38.1	31.1
Q00341	Vigilin OS=Homo sapiens GN=HDLBP PE=1 SV=2	13	15	74.2	77.0	95.1	108.6	146.7	164.8	69.0
Q00403	Transcription initiation factor IIB OS=Homo sapiens GN=GTF2B PE=1 SV=1	20	6	74.6	82.8	76.3	81.3	88.2	112.6	111.8
Q00534	Cyclin-dependent kinase 6 OS=Homo sapiens GN=CDK6 PE=1 SV=1	25	9	129.5	108.5	93.1	86.0	75.4	75.3	124.7
Q00535	Cyclin-dependent-like kinase 5 OS=Homo sapiens GN=CDK5 PE=1 SV=3	17	4	111.3	108.9	99.7	98.0	89.4	88.9	104.7
Q00537	Cyclin-dependent kinase 17 OS=Homo sapiens GN=CDK17 PE=1 SV=2	7	3	87.7	98.1	95.9	115.0	93.5	125.4	114.3
Q00577	Transcriptional activator protein Pur-alpha OS=Homo sapiens GN=PURA PE=1 SV=2	20	4	203.7	122.9	152.1	136.0	134.3	66.2	84.3
Q00610	Clathrin heavy chain 1 OS=Homo sapiens GN=CLTC PE=1 SV=5	26	34	108.0	107.0	117.8	111.4	91.8	82.0	103.0
Q00688	Peptidyl-prolyl cis-trans isomerase FKBP3 OS=Homo sapiens GN=FKBP3 PE=1 SV=1	4	1	71.4	69.7	88.6	96.1	113.9	157.0	94.0
Q00796	Sorbitol dehydrogenase OS=Homo sapiens GN=SORD PE=1 SV=4	29	6	93.0	96.2	91.2	89.4	89.5	91.6	121.2
Q00839	Heterogeneous nuclear ribonucleoprotein U OS=Homo sapiens GN=HNRNPU PE=1 SV=6	11	8	67.0	70.4	72.3	77.5	102.3	151.1	116.4
Q01081	Splicing factor U2AF 35 kDa subunit OS=Homo sapiens GN=U2AF1 PE=1 SV=3	15	4	57.4	76.8	73.4	81.4	120.3	177.2	102.2
Q01082	Spectrin beta chain, non-erythrocytic 1 OS=Homo sapiens GN=SPTBN1 PE=1 SV=2	22	48	95.3	102.3	114.3	117.7	97.1	90.3	99.7
Q01085	Nucleolysin TIAR OS=Homo sapiens GN=TIAL1 PE=1 SV=1	21	6	91.3	88.4	94.8	96.6	127.6	156.0	84.9
Q01105	Protein SET OS=Homo sapiens GN=SET PE=1 SV=3	11	1	133.2	139.0	109.0	69.3	106.3	52.1	76.6
Q01130	Serine/arginine-rich splicing factor 2 OS=Homo sapiens GN=SRSF2 PE=1 SV=4	22	7	21.3	46.9	49.2	67.6	97.2	150.8	198.2
Q01167	Forkhead box protein K2 OS=Homo sapiens GN=FOXK2 PE=1 SV=3	14	7	99.4	104.4	116.7	112.3	111.3	117.5	89.3
Q01196	Runt-related transcription factor 1 OS=Homo sapiens GN=RUNX1 PE=1 SV=3	39	10	138.6	112.6	104.8	97.6	93.6	98.4	74.8
Q01432	AMP deaminase 3 OS=Homo sapiens GN=AMPD3 PE=1 SV=1	4	3	78.7	78.0	75.0	86.9	77.8	95.9	137.1
Q01433	AMP deaminase 2 OS=Homo sapiens GN=AMPD2 PE=1 SV=2	8	8	86.2	91.5	82.4	90.2	73.4	88.9	156.8
Q01469	Fatty acid-binding protein, epidermal OS=Homo sapiens GN=FABP5 PE=1 SV=3	24	3	104.8	106.1	87.4	83.0	76.8	78.1	151.6
Q01518	Adenylyl cyclase-associated protein 1 OS=Homo sapiens GN=CAP1 PE=1 SV=5	9	5	86.7	90.3	83.1	80.8	74.4	79.9	152.4
Q01581	Hydroxymethylglutaryl-CoA synthase, cytoplasmic OS=Homo sapiens GN=HMGCS1 PE=1 SV=2	13	5	114.4	108.5	91.0	82.4	77.4	80.3	158.3
Q01650	Large neutral amino acids transporter small subunit 1 OS=Homo sapiens GN=SLC7A5 PE=1 SV=2	3	2	92.6	111.1	147.2	142.2	139.2	96.8	100.1
Q01658	Protein Dr1 OS=Homo sapiens GN=DR1 PE=1 SV=1	14	3	80.4	91.6	78.4	91.8	82.6	86.6	131.6
Q01780	Exosome component 10 OS=Homo sapiens GN=EXOSC10 PE=1 SV=2	24	18	67.6	76.8	75.8	80.2	87.5	112.4	132.8
Q01813	ATP-dependent 6-phosphofructokinase, platelet type OS=Homo sapiens GN=PFKP PE=1 SV=2	29	17	81.1	88.8	86.1	86.7	81.9	86.3	152.7
Q01844	RNA-binding protein EWS OS=Homo sapiens GN=EWSR1 PE=1 SV=1	6	4	60.4	69.0	75.6	100.9	115.5	160.2	105.1
Q01968	Inositol polyphosphate 5-phosphatase OCRL-1 OS=Homo sapiens GN=OCRL PE=1 SV=3	6	7	86.8	95.4	101.3	109.2	93.9	102.9	100.2
Q01970	1-phosphatidylinositol 4,5-bisphosphate phosphodiesterase beta-3 OS=Homo sapiens GN=PLCB3 PE=1 SV=2	12	10	80.9	91.1	99.9	92.5	121.1	138.2	109.5
Q02040	A-kinase anchor protein 17A OS=Homo sapiens GN=AKAP17A PE=1 SV=2	7	5	46.1	65.1	64.6	85.2	116.5	179.3	113.8
Q02083	N-acylethanolamine-hydrolyzing acid amidase OS=Homo sapiens GN=NAAA PE=1 SV=3	9	3	96.5	98.6	114.4	112.7	108.5	70.7	75.8
Q02127	Dihydroorotate dehydrogenase (quinone), mitochondrial OS=Homo sapiens GN=DHODH PE=1 SV=3	24	6	182.5	121.5	86.7	65.3	64.2	71.6	67.3
Q02218	2-oxoglutarate dehydrogenase, mitochondrial OS=Homo sapiens GN=OGDH PE=1 SV=3	22	19	241.1	168.1	92.4	50.4	42.3	38.0	39.9
Q02224	Centromere-associated protein E OS=Homo sapiens GN=CENPE PE=1 SV=2	2	4	94.7	90.8	90.6	98.7	103.7	121.0	102.1
Q02241	Kinesin-like protein KIF23 OS=Homo sapiens GN=KIF23 PE=1 SV=3	10	6	127.6	125.0	109.6	95.3	106.7	99.1	93.4
Q02252	Methylmalonate-semialdehyde dehydrogenase [acylating], mitochondrial OS=Homo sapiens GN=ALDH6A1 PE=1 SV=2	7	5	202.4	136.7	82.7	49.7	46.4	55.3	79.1
Q02338	D-beta-hydroxybutyrate dehydrogenase, mitochondrial OS=Homo sapiens GN=BDH1 PE=1 SV=3	26	8	211.1	131.5	80.9	57.7	55.0	63.6	47.8
Q02543	60S ribosomal protein L18a OS=Homo sapiens GN=RPL18A PE=1 SV=2	27	6	75.9	72.7	79.1	95.4	127.2	159.5	93.1
Q02750	Dual specificity mitogen-activated protein kinase kinase 1 OS=Homo sapiens GN=MAP2K1 PE=1 SV=2	13	2	99.3	105.4	98.1	96.0	113.3	86.5	94.0
Q02790	Peptidyl-prolyl cis-trans isomerase FKBP4 OS=Homo sapiens GN=FKBP4 PE=1 SV=3	13	7	75.0	90.8	86.2	83.8	76.2	89.7	169.0
Q02809	Procollagen-lysine,2-oxoglutarate 5-dioxygenase 1 OS=Homo sapiens GN=PLOD1 PE=1 SV=2	11	7	75.2	94.6	134.0	142.4	136.6	100.3	58.4
Q02833	Ras association domain-containing protein 7 OS=Homo sapiens GN=RASSF7 PE=1 SV=1	13	4	62.8	93.1	106.8	108.6	101.0	93.6	116.8
Q02878	60S ribosomal protein L6 OS=Homo sapiens GN=RPL6 PE=1 SV=3	24	8	63.1	65.7	69.7	89.5	116.9	177.2	100.6
Q02880	DNA topoisomerase 2-beta OS=Homo sapiens GN=TOP2B PE=1 SV=3	5	9	118.2	100.3	96.4	94.7	99.4	114.8	76.8
Q02978	Mitochondrial 2-oxoglutarate/malate carrier protein OS=Homo sapiens GN=SLC25A11 PE=1 SV=3	26	7	307.1	141.1	88.5	52.7	42.7	34.7	34.4
Q03154	Aminoacylase-1 OS=Homo sapiens GN=ACY1 PE=1 SV=1	12	3	116.0	114.7	99.4	88.0	103.9	76.0	103.5
Q03252	Lamin-B2 OS=Homo sapiens GN=LMNB2 PE=1 SV=4	21	14	93.6	99.3	124.4	125.7	129.3	95.2	75.8
Q03426	Mevalonate kinase OS=Homo sapiens GN=MVK PE=1 SV=1	14	4	102.1	105.6	96.4	91.8	82.2	86.3	107.5
Q03518	Antigen peptide transporter 1 OS=Homo sapiens GN=TAP1 PE=1 SV=2	14	7	56.5	98.8	145.6	178.3	168.9	101.6	47.0
Q03519	Antigen peptide transporter 2 OS=Homo sapiens GN=TAP2 PE=1 SV=1	14	9	71.7	96.6	143.9	159.1	137.1	84.8	75.0
Q03701	CCAAT/enhancer-binding protein zeta OS=Homo sapiens GN=CEBPZ PE=1 SV=3	3	2	83.0	86.4	77.9	81.2	119.0	90.1	95.4
Q04206	Transcription factor p65 OS=Homo sapiens GN=RELA PE=1 SV=2	17	10	95.5	102.9	91.2	97.6	81.1	86.2	135.9
Q04323	UBX domain-containing protein 1 OS=Homo sapiens GN=UBXN1 PE=1 SV=2	16	4	89.6	122.3	96.1	98.1	87.8	97.4	119.6
Q04446	1,4-alpha-glucan-branching enzyme OS=Homo sapiens GN=GBE1 PE=1 SV=3	12	7	91.8	93.3	83.7	82.1	78.3	90.3	148.8
Q04637	Eukaryotic translation initiation factor 4 gamma 1 OS=Homo sapiens GN=EIF4G1 PE=1 SV=4	17	20	57.0	64.2	70.6	81.8	114.3	175.5	103.7
Q04656	Copper-transporting ATPase 1 OS=Homo sapiens GN=ATP7A PE=1 SV=3	4	4	160.4	139.8	147.8	130.7	103.6	73.9	36.9
Q04721	Neurogenic locus notch homolog protein 2 OS=Homo sapiens GN=NOTCH2 PE=1 SV=3	9	14	54.7	97.4	135.4	144.8	134.4	97.9	59.9
Q04726	Transducin-like enhancer protein 3 OS=Homo sapiens GN=TLE3 PE=1 SV=2	14	8	77.9	92.0	84.1	86.9	77.7	89.9	164.0
Q04727	Transducin-like enhancer protein 4 OS=Homo sapiens GN=TLE4 PE=1 SV=3	10	6	67.6	73.2	71.9	74.5	80.8	91.4	186.6
Q04759	Protein kinase C theta type OS=Homo sapiens GN=PRKCQ PE=1 SV=3	5	3	61.9	96.6	105.2	125.5	117.5	95.1	64.3
Q04760	Lactoylglutathione lyase OS=Homo sapiens GN=GLO1 PE=1 SV=4	8	2	98.1	92.4	79.3	80.9	64.4	79.1	134.3
Q04771	Activin receptor type-1 OS=Homo sapiens GN=ACVR1 PE=1 SV=1	5	2	86.5	96.5	114.6	109.9	114.9	92.5	80.3
Q04837	Single-stranded DNA-binding protein, mitochondrial OS=Homo sapiens GN=SSBP1 PE=1 SV=1	20	3	293.7	177.0	111.1	47.7	31.9	24.6	28.9
Q04864	Proto-oncogene c-Rel OS=Homo sapiens GN=REL PE=1 SV=1	7	3	52.9	97.8	84.6	86.3	77.4	77.4	156.6
Q04917	14-3-3 protein eta OS=Homo sapiens GN=YWHAH PE=1 SV=4	24	5	71.9	94.4	91.4	91.7	88.7	81.1	178.4
Q05048	Cleavage stimulation factor subunit 1 OS=Homo sapiens GN=CSTF1 PE=1 SV=1	29	9	62.3	73.6	74.1	85.1	119.7	159.7	117.6
Q05086	Ubiquitin-protein ligase E3A OS=Homo sapiens GN=UBE3A PE=1 SV=4	13	10	110.3	93.2	80.8	80.5	73.5	81.5	146.3
Q05193	Dynamin-1 OS=Homo sapiens GN=DNM1 PE=1 SV=2	10	11	90.9	96.1	102.9	98.3	96.1	92.4	104.9
Q05397	Focal adhesion kinase 1 OS=Homo sapiens GN=PTK2 PE=1 SV=2	5	3	189.9	142.0	110.1	91.2	85.2	65.6	60.9
Q05519	Serine/arginine-rich splicing factor 11 OS=Homo sapiens GN=SRSF11 PE=1 SV=1	8	3	114.1	103.6	97.7	88.8	109.0	157.8	119.2
Q05655	Protein kinase C delta type OS=Homo sapiens GN=PRKCD PE=1 SV=2	3	2	111.1	103.2	101.7	108.4	102.1	87.4	121.4
Q05932	Folylpolyglutamate synthase, mitochondrial OS=Homo sapiens GN=FPGS PE=1 SV=3	21	7	205.7	131.3	93.8	65.0	71.6	63.6	72.7
Q06124	Tyrosine-protein phosphatase non-receptor type 11 OS=Homo sapiens GN=PTPN11 PE=1 SV=2	25	13	88.1	89.4	83.1	97.3	80.7	89.6	132.3
Q06136	3-ketodihydrosphingosine reductase OS=Homo sapiens GN=KDSR PE=1 SV=1	7	2	83.0	86.6	108.7	124.3	128.8	126.4	83.4
Q06203	Amidophosphoribosyltransferase OS=Homo sapiens GN=PPAT PE=1 SV=1	28	14	89.5	95.4	92.5	92.7	79.9	85.1	145.1
Q06210	Glutamine--fructose-6-phosphate aminotransferase [isomerizing] 1 OS=Homo sapiens GN=GFPT1 PE=1 SV=3	14	9	93.1	95.2	88.5	92.3	80.6	90.1	143.6
Q06265	Exosome complex component RRP45 OS=Homo sapiens GN=EXOSC9 PE=1 SV=3	4	2	43.9	63.8	55.0	69.2	91.9	154.5	151.0
Q06323	Proteasome activator complex subunit 1 OS=Homo sapiens GN=PSME1 PE=1 SV=1	15	5	80.1	89.2	84.6	83.1	76.7	80.9	159.7
Q06481	Amyloid-like protein 2 OS=Homo sapiens GN=APLP2 PE=1 SV=2	6	4	83.6	91.2	137.1	120.4	134.4	101.8	57.9
Q06787	Fragile X mental retardation protein 1 OS=Homo sapiens GN=FMR1 PE=1 SV=1	14	8	81.2	80.4	85.1	104.2	149.2	183.5	65.5
Q06830	Peroxiredoxin-1 OS=Homo sapiens GN=PRDX1 PE=1 SV=1	10	2	105.1	102.1	84.8	90.8	70.0	77.5	141.6
Q07020	60S ribosomal protein L18 OS=Homo sapiens GN=RPL18 PE=1 SV=2	18	3	60.7	64.0	74.0	87.9	122.9	183.6	88.8
Q07021	Complement component 1 Q subcomponent-binding protein, mitochondrial OS=Homo sapiens GN=C1QBP PE=1 SV=1	10	1	176.3	133.4	92.1	68.8	83.4	101.2	53.0
Q07065	Cytoskeleton-associated protein 4 OS=Homo sapiens GN=CKAP4 PE=1 SV=2	24	10	77.0	95.3	129.1	146.5	140.4	98.6	55.2
Q07666	KH domain-containing, RNA-binding, signal transduction-associated protein 1 OS=Homo sapiens GN=KHDRBS1 PE=1 SV=1	10	4	46.1	55.6	66.1	89.6	123.0	198.0	101.2
Q07864	DNA polymerase epsilon catalytic subunit A OS=Homo sapiens GN=POLE PE=1 SV=5	2	3	97.6	94.1	94.9	103.0	94.2	103.4	108.0
Q07866	Kinesin light chain 1 OS=Homo sapiens GN=KLC1 PE=1 SV=2	8	4	212.3	162.0	113.3	88.8	73.4	67.9	87.6
Q07954	Prolow-density lipoprotein receptor-related protein 1 OS=Homo sapiens GN=LRP1 PE=1 SV=2	4	15	74.1	92.3	118.2	140.8	116.9	100.2	85.5
Q07955	Serine/arginine-rich splicing factor 1 OS=Homo sapiens GN=SRSF1 PE=1 SV=2	33	11	62.6	76.7	84.4	95.4	120.2	148.9	106.3
Q07960	Rho GTPase-activating protein 1 OS=Homo sapiens GN=ARHGAP1 PE=1 SV=1	13	4	110.7	111.9	107.1	104.1	100.9	94.0	128.4
Q08117	Amino-terminal enhancer of split OS=Homo sapiens GN=AES PE=1 SV=4	24	4	61.2	94.6	80.9	88.7	99.5	114.5	156.3
Q08170	Serine/arginine-rich splicing factor 4 OS=Homo sapiens GN=SRSF4 PE=1 SV=2	12	6	16.5	42.3	48.8	84.2	70.1	92.4	234.3
Q08211	ATP-dependent RNA helicase A OS=Homo sapiens GN=DHX9 PE=1 SV=4	25	31	49.2	65.3	71.3	84.2	117.3	148.2	136.8
Q08257	Quinone oxidoreductase OS=Homo sapiens GN=CRYZ PE=1 SV=1	23	6	149.6	120.4	85.5	67.3	65.9	75.8	91.1
Q08357	Sodium-dependent phosphate transporter 2 OS=Homo sapiens GN=SLC20A2 PE=1 SV=1	6	2	73.9	84.9	92.7	87.9	99.7	120.9	116.8
Q08378	Golgin subfamily A member 3 OS=Homo sapiens GN=GOLGA3 PE=1 SV=2	12	13	87.3	98.0	95.6	95.8	85.5	93.8	146.0
Q08379	Golgin subfamily A member 2 OS=Homo sapiens GN=GOLGA2 PE=1 SV=3	14	10	89.9	106.4	137.2	113.5	110.0	111.0	77.3
Q08380	Galectin-3-binding protein OS=Homo sapiens GN=LGALS3BP PE=1 SV=1	16	7	55.4	93.9	142.5	173.6	148.7	81.0	55.0
Q08431	Lactadherin OS=Homo sapiens GN=MFGE8 PE=1 SV=2	26	8	95.7	102.5	116.4	109.1	113.7	106.7	70.2
Q08722	Leukocyte surface antigen CD47 OS=Homo sapiens GN=CD47 PE=1 SV=1	2	1	18.8	105.3	182.9	209.9	155.9	74.7	43.0
Q08752	Peptidyl-prolyl cis-trans isomerase D OS=Homo sapiens GN=PPID PE=1 SV=3	10	4	76.5	92.9	85.6	94.1	86.8	101.3	142.4
Q08881	Tyrosine-protein kinase ITK/TSK OS=Homo sapiens GN=ITK PE=1 SV=1	13	8	76.9	99.1	140.6	147.0	120.1	82.1	64.3
Q08945	FACT complex subunit SSRP1 OS=Homo sapiens GN=SSRP1 PE=1 SV=1	12	8	106.9	97.5	95.9	97.0	101.2	93.0	108.7
Q08AF3	Schlafen family member 5 OS=Homo sapiens GN=SLFN5 PE=1 SV=1	5	5	101.5	97.6	99.2	99.5	107.0	108.7	104.4
Q08AM6	Protein VAC14 homolog OS=Homo sapiens GN=VAC14 PE=1 SV=1	11	6	97.0	99.3	115.3	116.8	113.5	98.6	116.6
Q08J23	tRNA (cytosine(34)-C(5))-methyltransferase OS=Homo sapiens GN=NSUN2 PE=1 SV=2	23	13	97.3	95.2	88.1	87.2	93.3	107.5	137.8
Q09161	Nuclear cap-binding protein subunit 1 OS=Homo sapiens GN=NCBP1 PE=1 SV=1	7	4	81.5	72.8	69.7	80.6	98.0	128.0	149.6
Q09328	Alpha-1,6-mannosylglycoprotein 6-beta-N-acetylglucosaminyltransferase A OS=Homo sapiens GN=MGAT5 PE=2 SV=1	3	2	78.5	86.9	101.2	108.6	116.6	137.3	90.4
Q09472	Histone acetyltransferase p300 OS=Homo sapiens GN=EP300 PE=1 SV=2	7	9	71.5	82.4	78.2	87.7	101.9	135.2	123.9
Q09666	Neuroblast differentiation-associated protein AHNAK OS=Homo sapiens GN=AHNAK PE=1 SV=2	0	1	108.3	130.9	162.5	167.6	131.4	96.2	90.3
Q0VDF9	Heat shock 70 kDa protein 14 OS=Homo sapiens GN=HSPA14 PE=1 SV=1	22	9	75.0	79.1	81.9	83.4	103.8	140.4	105.9
Q10469	Alpha-1,6-mannosyl-glycoprotein 2-beta-N-acetylglucosaminyltransferase OS=Homo sapiens GN=MGAT2 PE=1 SV=1	16	6	63.7	115.0	162.1	138.5	101.4	99.3	60.4
Q10471	Polypeptide N-acetylgalactosaminyltransferase 2 OS=Homo sapiens GN=GALNT2 PE=1 SV=1	25	12	75.4	107.7	148.3	123.4	103.4	91.0	75.7
Q10472	Polypeptide N-acetylgalactosaminyltransferase 1 OS=Homo sapiens GN=GALNT1 PE=1 SV=1	10	7	68.9	100.2	130.1	130.5	97.5	101.1	68.3
Q10570	Cleavage and polyadenylation specificity factor subunit 1 OS=Homo sapiens GN=CPSF1 PE=1 SV=2	24	26	75.2	80.1	83.0	89.0	109.4	140.9	122.3
Q10589	Bone marrow stromal antigen 2 OS=Homo sapiens GN=BST2 PE=1 SV=1	4	1	63.3	82.0	128.0	167.9	162.8	155.6	85.6
Q10713	Mitochondrial-processing peptidase subunit alpha OS=Homo sapiens GN=PMPCA PE=1 SV=2	22	9	199.6	141.6	90.1	69.8	64.6	62.6	65.7
Q12765	Secernin-1 OS=Homo sapiens GN=SCRN1 PE=1 SV=2	11	3	190.3	138.1	111.1	85.3	83.0	76.6	120.2
Q12768	WASH complex subunit strumpellin OS=Homo sapiens GN=KIAA0196 PE=1 SV=1	16	17	123.4	116.3	120.3	110.0	92.1	75.5	92.3
Q12769	Nuclear pore complex protein Nup160 OS=Homo sapiens GN=NUP160 PE=1 SV=3	10	11	119.6	109.0	127.4	107.5	107.4	78.3	73.5
Q12770	Sterol regulatory element-binding protein cleavage-activating protein OS=Homo sapiens GN=SCAP PE=1 SV=4	11	8	110.0	111.0	125.1	113.2	132.0	87.3	76.8
Q12772	Sterol regulatory element-binding protein 2 OS=Homo sapiens GN=SREBF2 PE=1 SV=2	1	1	103.6	119.2	146.1	171.2	150.1	101.5	62.5
Q12788	Transducin beta-like protein 3 OS=Homo sapiens GN=TBL3 PE=1 SV=2	24	13	81.7	79.0	80.4	87.5	113.0	145.8	104.8
Q12789	General transcription factor 3C polypeptide 1 OS=Homo sapiens GN=GTF3C1 PE=1 SV=4	6	10	118.8	98.9	97.7	95.0	94.6	97.9	91.0
Q12797	Aspartyl/asparaginyl beta-hydroxylase OS=Homo sapiens GN=ASPH PE=1 SV=3	4	3	83.4	102.0	138.0	142.2	130.3	73.0	63.8
Q12800	Alpha-globin transcription factor CP2 OS=Homo sapiens GN=TFCP2 PE=1 SV=2	10	3	131.1	112.3	113.7	91.7	90.1	84.6	102.4
Q12802	A-kinase anchor protein 13 OS=Homo sapiens GN=AKAP13 PE=1 SV=2	2	3	182.9	140.3	112.1	88.3	94.8	114.5	92.8
Q12805	EGF-containing fibulin-like extracellular matrix protein 1 OS=Homo sapiens GN=EFEMP1 PE=1 SV=2	19	6	83.2	96.0	133.6	151.1	136.4	99.6	60.7
Q12815	Tastin OS=Homo sapiens GN=TROAP PE=1 SV=3	9	6	91.3	91.7	91.1	87.9	97.4	113.1	95.9
Q12824	SWI/SNF-related matrix-associated actin-dependent regulator of chromatin subfamily B member 1 OS=Homo sapiens GN=SMARCB1 PE=1 SV=2	19	4	84.6	108.8	93.9	85.4	87.8	89.1	99.1
Q12834	Cell division cycle protein 20 homolog OS=Homo sapiens GN=CDC20 PE=1 SV=2	21	7	60.8	82.2	88.7	94.3	108.7	138.1	116.5
Q12846	Syntaxin-4 OS=Homo sapiens GN=STX4 PE=1 SV=2	10	3	84.6	102.9	139.2	138.8	119.2	78.8	57.7
Q12849	G-rich sequence factor 1 OS=Homo sapiens GN=GRSF1 PE=1 SV=3	16	7	172.0	210.8	104.9	59.4	47.1	44.4	45.3
Q12851	Mitogen-activated protein kinase kinase kinase kinase 2 OS=Homo sapiens GN=MAP4K2 PE=1 SV=2	3	3	87.0	98.5	104.2	106.0	91.7	90.2	96.5
Q12872	Splicing factor, suppressor of white-apricot homolog OS=Homo sapiens GN=SFSWAP PE=1 SV=3	4	4	67.5	71.6	68.8	79.1	115.3	163.4	106.1
Q12873	Chromodomain-helicase-DNA-binding protein 3 OS=Homo sapiens GN=CHD3 PE=1 SV=3	6	11	131.5	106.0	109.1	99.8	98.9	115.6	78.3
Q12874	Splicing factor 3A subunit 3 OS=Homo sapiens GN=SF3A3 PE=1 SV=1	5	2	54.8	71.0	63.0	83.8	94.7	129.4	151.8
Q12882	Dihydropyrimidine dehydrogenase [NADP(+)] OS=Homo sapiens GN=DPYD PE=1 SV=2	11	10	74.2	95.9	88.3	92.8	71.9	67.8	154.6
Q12893	Transmembrane protein 115 OS=Homo sapiens GN=TMEM115 PE=1 SV=1	12	3	97.7	98.1	92.9	87.4	88.6	98.1	81.5
Q12899	Tripartite motif-containing protein 26 OS=Homo sapiens GN=TRIM26 PE=1 SV=1	6	2	127.6	122.4	108.9	89.2	110.1	76.5	91.8
Q12904	Aminoacyl tRNA synthase complex-interacting multifunctional protein 1 OS=Homo sapiens GN=AIMP1 PE=1 SV=2	13	3	89.5	94.9	98.9	107.2	104.8	115.6	117.3
Q12905	Interleukin enhancer-binding factor 2 OS=Homo sapiens GN=ILF2 PE=1 SV=2	28	7	85.0	78.8	66.8	68.1	105.3	141.7	109.6
Q12906	Interleukin enhancer-binding factor 3 OS=Homo sapiens GN=ILF3 PE=1 SV=3	20	15	58.3	63.8	69.4	79.4	117.5	178.0	112.0
Q12907	Vesicular integral-membrane protein VIP36 OS=Homo sapiens GN=LMAN2 PE=1 SV=1	16	6	91.3	98.0	122.6	108.7	120.8	97.2	57.4
Q12912	Lymphoid-restricted membrane protein OS=Homo sapiens GN=LRMP PE=1 SV=3	12	7	71.0	95.8	141.3	155.3	137.3	89.5	68.7
Q12931	Heat shock protein 75 kDa, mitochondrial OS=Homo sapiens GN=TRAP1 PE=1 SV=3	27	15	214.7	143.8	100.2	69.5	67.1	51.2	67.1
Q12933	TNF receptor-associated factor 2 OS=Homo sapiens GN=TRAF2 PE=1 SV=2	3	2	68.5	102.8	99.4	105.3	90.2	103.9	120.7
Q12959	Disks large homolog 1 OS=Homo sapiens GN=DLG1 PE=1 SV=2	10	7	88.5	96.9	119.1	140.6	110.1	90.5	93.0
Q12962	Transcription initiation factor TFIID subunit 10 OS=Homo sapiens GN=TAF10 PE=1 SV=1	16	2	98.5	89.7	78.5	103.3	102.4	101.8	103.3
Q12972	Nuclear inhibitor of protein phosphatase 1 OS=Homo sapiens GN=PPP1R8 PE=1 SV=2	9	2	97.1	95.5	87.9	104.8	116.0	123.2	113.3
Q12974	Protein tyrosine phosphatase type IVA 2 OS=Homo sapiens GN=PTP4A2 PE=1 SV=1	17	2	67.5	78.0	108.9	133.7	112.0	123.9	72.5
Q12979	Active breakpoint cluster region-related protein OS=Homo sapiens GN=ABR PE=2 SV=2	5	4	100.8	89.0	87.5	91.7	134.4	151.5	107.7
Q12981	Vesicle transport protein SEC20 OS=Homo sapiens GN=BNIP1 PE=1 SV=3	21	4	75.0	99.5	129.7	140.3	149.8	94.5	64.7
Q12986	Transcriptional repressor NF-X1 OS=Homo sapiens GN=NFX1 PE=1 SV=2	5	6	64.9	83.4	86.6	95.7	112.5	146.8	96.6
Q12996	Cleavage stimulation factor subunit 3 OS=Homo sapiens GN=CSTF3 PE=1 SV=1	9	5	88.9	88.3	93.4	101.0	135.6	138.8	93.5
Q13011	Delta(3,5)-Delta(2,4)-dienoyl-CoA isomerase, mitochondrial OS=Homo sapiens GN=ECH1 PE=1 SV=2	19	5	183.4	136.3	111.6	86.6	82.1	64.7	65.7
Q13015	Protein AF1q OS=Homo sapiens GN=MLLT11 PE=1 SV=1	18	1	137.6	126.3	105.6	76.0	75.5	49.6	54.6
Q13033	Striatin-3 OS=Homo sapiens GN=STRN3 PE=1 SV=3	11	7	74.8	95.2	119.0	132.4	135.9	110.0	80.0
Q13043	Serine/threonine-protein kinase 4 OS=Homo sapiens GN=STK4 PE=1 SV=2	11	4	101.6	115.6	107.5	90.8	104.5	73.6	103.6
Q13045	Protein flightless-1 homolog OS=Homo sapiens GN=FLII PE=1 SV=2	16	16	99.4	96.7	94.0	92.5	90.4	96.5	119.8
Q13049	E3 ubiquitin-protein ligase TRIM32 OS=Homo sapiens GN=TRIM32 PE=1 SV=2	11	6	86.6	98.2	100.7	106.7	95.9	81.8	106.1
Q13057	Bifunctional coenzyme A synthase OS=Homo sapiens GN=COASY PE=1 SV=4	8	2	177.0	129.8	103.4	77.1	71.7	58.5	70.7
Q13064	Probable E3 ubiquitin-protein ligase makorin-3 OS=Homo sapiens GN=MKRN3 PE=1 SV=1	6	3	58.7	64.8	69.2	81.0	108.9	164.9	115.6
Q13084	39S ribosomal protein L28, mitochondrial OS=Homo sapiens GN=MRPL28 PE=1 SV=4	10	3	202.8	154.2	123.5	83.7	80.8	74.8	55.3
Q13085	Acetyl-CoA carboxylase 1 OS=Homo sapiens GN=ACACA PE=1 SV=2	7	10	92.7	115.6	92.8	92.4	87.8	86.5	119.2
Q13094	Lymphocyte cytosolic protein 2 OS=Homo sapiens GN=LCP2 PE=1 SV=1	13	6	69.9	81.3	83.9	115.0	81.4	89.5	152.6
Q13098	COP9 signalosome complex subunit 1 OS=Homo sapiens GN=GPS1 PE=1 SV=4	8	3	85.9	91.1	103.3	111.9	96.3	90.4	135.3
Q13107	Ubiquitin carboxyl-terminal hydrolase 4 OS=Homo sapiens GN=USP4 PE=1 SV=3	3	3	91.9	109.5	103.4	107.7	92.6	101.6	119.1
Q13111	Chromatin assembly factor 1 subunit A OS=Homo sapiens GN=CHAF1A PE=1 SV=2	1	1	185.1	119.5	113.4	101.2	100.4	132.7	77.5
Q13112	Chromatin assembly factor 1 subunit B OS=Homo sapiens GN=CHAF1B PE=1 SV=1	4	2	117.8	94.0	109.8	108.4	102.6	103.8	93.7
Q13123	Protein Red OS=Homo sapiens GN=IK PE=1 SV=3	10	6	54.0	73.3	74.5	84.6	114.8	147.2	119.7
Q13131	5'-AMP-activated protein kinase catalytic subunit alpha-1 OS=Homo sapiens GN=PRKAA1 PE=1 SV=4	13	7	84.7	89.9	104.7	101.7	98.5	94.0	108.4
Q13136	Liprin-alpha-1 OS=Homo sapiens GN=PPFIA1 PE=1 SV=1	11	10	74.4	93.7	119.8	134.7	117.7	111.0	95.2
Q13137	Calcium-binding and coiled-coil domain-containing protein 2 OS=Homo sapiens GN=CALCOCO2 PE=1 SV=1	19	5	102.1	103.0	107.1	99.7	118.2	122.3	112.1
Q13144	Translation initiation factor eIF-2B subunit epsilon OS=Homo sapiens GN=EIF2B5 PE=1 SV=3	1	1	96.7	82.1	79.8	83.1	84.2	94.4	99.2
Q13148	TAR DNA-binding protein 43 OS=Homo sapiens GN=TARDBP PE=1 SV=1	18	6	65.7	79.5	84.3	97.4	116.7	148.9	91.5
Q13151	Heterogeneous nuclear ribonucleoprotein A0 OS=Homo sapiens GN=HNRNPA0 PE=1 SV=1	10	2	39.4	71.8	79.8	97.6	140.8	120.7	199.2
Q13153	Serine/threonine-protein kinase PAK 1 OS=Homo sapiens GN=PAK1 PE=1 SV=2	12	4	91.9	96.5	98.0	105.2	88.8	90.8	118.9
Q13155	Aminoacyl tRNA synthase complex-interacting multifunctional protein 2 OS=Homo sapiens GN=AIMP2 PE=1 SV=2	24	5	80.8	84.8	91.3	98.1	99.3	113.4	132.0
Q13162	Peroxiredoxin-4 OS=Homo sapiens GN=PRDX4 PE=1 SV=1	18	3	110.9	119.3	127.6	110.2	127.1	80.1	73.3
Q13177	Serine/threonine-protein kinase PAK 2 OS=Homo sapiens GN=PAK2 PE=1 SV=3	9	3	106.1	125.8	128.9	110.3	109.2	86.3	109.9
Q13185	Chromobox protein homolog 3 OS=Homo sapiens GN=CBX3 PE=1 SV=4	16	3	97.4	109.2	97.1	82.5	85.8	67.1	153.5
Q13188	Serine/threonine-protein kinase 3 OS=Homo sapiens GN=STK3 PE=1 SV=2	7	3	61.2	70.7	81.0	91.3	90.1	117.2	123.5
Q13190	Syntaxin-5 OS=Homo sapiens GN=STX5 PE=1 SV=2	18	3	106.6	96.2	113.1	118.7	114.0	91.5	94.7
Q13200	26S proteasome non-ATPase regulatory subunit 2 OS=Homo sapiens GN=PSMD2 PE=1 SV=3	24	16	89.8	90.6	86.7	87.6	76.8	83.1	153.4
Q13206	Probable ATP-dependent RNA helicase DDX10 OS=Homo sapiens GN=DDX10 PE=1 SV=2	3	2	89.2	95.4	99.2	118.4	113.2	121.7	124.3
Q13217	DnaJ homolog subfamily C member 3 OS=Homo sapiens GN=DNAJC3 PE=1 SV=1	16	6	74.5	104.8	151.6	158.5	171.7	80.9	52.1
Q13242	Serine/arginine-rich splicing factor 9 OS=Homo sapiens GN=SRSF9 PE=1 SV=1	39	9	61.9	69.4	66.7	80.1	112.6	181.2	103.9
Q13243	Serine/arginine-rich splicing factor 5 OS=Homo sapiens GN=SRSF5 PE=1 SV=1	5	2	114.2	117.9	113.1	111.8	113.3	94.1	48.8
Q13247	Serine/arginine-rich splicing factor 6 OS=Homo sapiens GN=SRSF6 PE=1 SV=2	15	7	45.2	61.4	63.4	72.5	104.6	185.4	125.7
Q13257	Mitotic spindle assembly checkpoint protein MAD2A OS=Homo sapiens GN=MAD2L1 PE=1 SV=1	5	1	104.6	84.5	83.0	92.0	90.4	106.0	113.1
Q13263	Transcription intermediary factor 1-beta OS=Homo sapiens GN=TRIM28 PE=1 SV=5	26	12	97.4	99.1	90.9	87.0	98.2	99.5	121.1
Q13277	Syntaxin-3 OS=Homo sapiens GN=STX3 PE=1 SV=3	7	3	100.2	83.2	108.3	117.6	96.4	86.5	84.6
Q13283	Ras GTPase-activating protein-binding protein 1 OS=Homo sapiens GN=G3BP1 PE=1 SV=1	16	8	64.9	69.0	73.9	92.7	140.3	186.1	78.0
Q13287	N-myc-interactor OS=Homo sapiens GN=NMI PE=1 SV=2	8	2	84.0	102.5	96.6	91.6	89.8	87.4	111.4
Q13303	Voltage-gated potassium channel subunit beta-2 OS=Homo sapiens GN=KCNAB2 PE=1 SV=2	36	10	85.8	100.0	109.9	108.8	108.3	112.7	95.0
Q13308	Inactive tyrosine-protein kinase 7 OS=Homo sapiens GN=PTK7 PE=1 SV=2	17	14	82.8	114.0	167.3	158.6	133.2	80.5	57.2
Q13309	S-phase kinase-associated protein 2 OS=Homo sapiens GN=SKP2 PE=1 SV=2	4	2	87.7	90.2	96.5	103.5	95.8	100.2	123.0
Q13310	Polyadenylate-binding protein 4 OS=Homo sapiens GN=PABPC4 PE=1 SV=1	17	11	67.6	79.4	87.2	91.9	113.3	151.1	89.7
Q13330	Metastasis-associated protein MTA1 OS=Homo sapiens GN=MTA1 PE=1 SV=2	16	9	80.5	92.0	91.1	88.0	89.5	106.9	131.4
Q13332	Receptor-type tyrosine-protein phosphatase S OS=Homo sapiens GN=PTPRS PE=1 SV=3	12	17	84.2	104.2	138.3	142.8	130.7	97.9	69.2
Q13347	Eukaryotic translation initiation factor 3 subunit I OS=Homo sapiens GN=EIF3I PE=1 SV=1	25	6	69.2	95.0	91.8	101.2	93.8	121.3	153.2
Q13356	Peptidyl-prolyl cis-trans isomerase-like 2 OS=Homo sapiens GN=PPIL2 PE=1 SV=1	10	4	46.2	75.9	76.1	86.1	104.9	133.0	126.4
Q13363	C-terminal-binding protein 1 OS=Homo sapiens GN=CTBP1 PE=1 SV=2	17	7	78.0	92.4	89.3	95.8	81.1	83.7	139.1
Q13370	cGMP-inhibited 3',5'-cyclic phosphodiesterase B OS=Homo sapiens GN=PDE3B PE=1 SV=2	16	13	82.1	98.0	124.5	143.7	143.1	103.3	67.4
Q13371	Phosducin-like protein OS=Homo sapiens GN=PDCL PE=1 SV=3	3	1	81.3	85.0	95.5	87.8	96.3	100.7	112.8
Q13395	Probable methyltransferase TARBP1 OS=Homo sapiens GN=TARBP1 PE=1 SV=1	4	5	107.5	102.6	98.1	97.7	100.5	101.0	122.0
Q13404	Ubiquitin-conjugating enzyme E2 variant 1 OS=Homo sapiens GN=UBE2V1 PE=1 SV=2	41	7	67.4	82.2	86.7	91.7	85.2	88.9	161.8
Q13405	39S ribosomal protein L49, mitochondrial OS=Homo sapiens GN=MRPL49 PE=1 SV=1	23	4	266.9	161.1	87.9	48.1	39.7	41.5	41.0
Q13409	Cytoplasmic dynein 1 intermediate chain 2 OS=Homo sapiens GN=DYNC1I2 PE=1 SV=3	17	7	94.1	95.5	98.9	96.7	93.7	89.1	115.3
Q13418	Integrin-linked protein kinase OS=Homo sapiens GN=ILK PE=1 SV=2	18	5	118.6	126.1	120.3	112.2	104.2	82.7	83.3
Q13422	DNA-binding protein Ikaros OS=Homo sapiens GN=IKZF1 PE=1 SV=1	6	3	127.1	117.3	130.0	119.1	99.1	78.3	39.0
Q13423	NAD(P) transhydrogenase, mitochondrial OS=Homo sapiens GN=NNT PE=1 SV=3	6	6	209.7	148.6	104.4	66.7	54.0	61.5	39.2
Q13425	Beta-2-syntrophin OS=Homo sapiens GN=SNTB2 PE=1 SV=1	28	13	90.3	103.8	133.1	139.2	118.4	88.5	66.8
Q13426	DNA repair protein XRCC4 OS=Homo sapiens GN=XRCC4 PE=1 SV=2	6	2	111.7	100.2	101.8	102.6	108.9	108.0	81.6
Q13427	Peptidyl-prolyl cis-trans isomerase G OS=Homo sapiens GN=PPIG PE=1 SV=2	2	1	100.9	84.1	70.8	79.2	111.2	166.7	85.3
Q13428	Treacle protein OS=Homo sapiens GN=TCOF1 PE=1 SV=3	5	5	234.4	147.8	95.7	60.4	51.0	47.0	45.0
Q13433	Zinc transporter ZIP6 OS=Homo sapiens GN=SLC39A6 PE=1 SV=3	1	1	77.4	82.0	93.4	93.8	89.4	136.3	103.3
Q13435	Splicing factor 3B subunit 2 OS=Homo sapiens GN=SF3B2 PE=1 SV=2	18	14	54.6	57.9	61.4	85.5	70.9	85.5	195.3
Q13438	Protein OS-9 OS=Homo sapiens GN=OS9 PE=1 SV=1	12	6	98.3	101.8	128.8	138.9	143.7	100.3	60.5
Q13439	Golgin subfamily A member 4 OS=Homo sapiens GN=GOLGA4 PE=1 SV=1	1	2	126.5	108.8	96.2	79.7	72.5	91.6	105.1
Q13442	28 kDa heat- and acid-stable phosphoprotein OS=Homo sapiens GN=PDAP1 PE=1 SV=1	7	1	89.6	81.9	80.1	82.7	83.0	126.6	148.2
Q13443	Disintegrin and metalloproteinase domain-containing protein 9 OS=Homo sapiens GN=ADAM9 PE=1 SV=1	10	6	74.6	93.2	134.1	155.4	142.9	116.0	73.0
Q13445	Transmembrane emp24 domain-containing protein 1 OS=Homo sapiens GN=TMED1 PE=1 SV=1	8	2	97.3	103.7	147.4	146.3	150.2	99.8	46.7
Q13449	Limbic system-associated membrane protein OS=Homo sapiens GN=LSAMP PE=1 SV=2	15	3	84.5	121.2	123.3	142.1	117.6	93.7	104.3
Q13451	Peptidyl-prolyl cis-trans isomerase FKBP5 OS=Homo sapiens GN=FKBP5 PE=1 SV=2	3	1	89.3	101.0	101.0	99.7	110.2	97.4	117.3
Q13454	Tumor suppressor candidate 3 OS=Homo sapiens GN=TUSC3 PE=1 SV=1	10	4	77.3	95.1	128.6	146.6	143.7	94.3	61.2
Q13459	Unconventional myosin-IXb OS=Homo sapiens GN=MYO9B PE=1 SV=3	3	5	86.1	83.5	84.9	87.9	85.2	127.3	126.3
Q13464	Rho-associated protein kinase 1 OS=Homo sapiens GN=ROCK1 PE=1 SV=1	7	8	104.0	107.7	97.7	98.2	85.2	87.1	119.2
Q13472	DNA topoisomerase 3-alpha OS=Homo sapiens GN=TOP3A PE=1 SV=1	9	9	120.6	106.2	96.2	92.6	99.3	107.2	91.3
Q13485	Mothers against decapentaplegic homolog 4 OS=Homo sapiens GN=SMAD4 PE=1 SV=1	8	3	108.8	107.6	96.1	84.3	90.3	89.1	102.6
Q13492	Phosphatidylinositol-binding clathrin assembly protein OS=Homo sapiens GN=PICALM PE=1 SV=2	4	2	127.7	118.2	129.3	120.1	110.8	96.5	92.1
Q13496	Myotubularin OS=Homo sapiens GN=MTM1 PE=1 SV=2	6	3	139.3	113.9	121.7	123.8	101.2	89.6	82.7
Q13501	Sequestosome-1 OS=Homo sapiens GN=SQSTM1 PE=1 SV=1	10	3	94.8	99.5	94.3	91.3	101.0	114.4	114.7
Q13505	Metaxin-1 OS=Homo sapiens GN=MTX1 PE=1 SV=2	19	7	255.0	151.0	102.8	65.7	49.7	38.4	35.0
Q13510	Acid ceramidase OS=Homo sapiens GN=ASAH1 PE=1 SV=5	17	6	83.9	101.5	159.1	169.5	155.9	75.6	57.4
Q13523	Serine/threonine-protein kinase PRP4 homolog OS=Homo sapiens GN=PRPF4B PE=1 SV=3	5	3	43.9	57.3	54.1	61.5	100.1	169.6	127.8
Q13526	Peptidyl-prolyl cis-trans isomerase NIMA-interacting 1 OS=Homo sapiens GN=PIN1 PE=1 SV=1	19	4	79.0	90.5	91.5	92.9	84.7	92.0	116.5
Q13530	Serine incorporator 3 OS=Homo sapiens GN=SERINC3 PE=1 SV=2	3	1	89.8	106.2	106.4	113.3	109.2	115.2	64.4
Q13541	Eukaryotic translation initiation factor 4E-binding protein 1 OS=Homo sapiens GN=EIF4EBP1 PE=1 SV=3	54	3	76.1	86.9	80.0	93.7	86.4	90.7	112.8
Q13542	Eukaryotic translation initiation factor 4E-binding protein 2 OS=Homo sapiens GN=EIF4EBP2 PE=1 SV=1	26	1	109.2	102.5	99.5	111.9	146.7	145.8	133.6
Q13547	Histone deacetylase 1 OS=Homo sapiens GN=HDAC1 PE=1 SV=1	17	6	113.7	95.5	87.9	87.8	85.9	85.8	119.3
Q13555	Calcium/calmodulin-dependent protein kinase type II subunit gamma OS=Homo sapiens GN=CAMK2G PE=1 SV=3	7	4	83.6	84.3	88.8	91.2	106.1	121.3	96.3
Q13557	Calcium/calmodulin-dependent protein kinase type II subunit delta OS=Homo sapiens GN=CAMK2D PE=1 SV=3	8	3	84.0	92.9	90.8	72.7	111.2	89.8	107.4
Q13561	Dynactin subunit 2 OS=Homo sapiens GN=DCTN2 PE=1 SV=4	24	8	105.0	103.9	102.6	101.5	92.5	86.6	115.4
Q13564	NEDD8-activating enzyme E1 regulatory subunit OS=Homo sapiens GN=NAE1 PE=1 SV=1	18	7	90.9	96.7	89.9	93.0	89.0	85.6	140.2
Q13573	SNW domain-containing protein 1 OS=Homo sapiens GN=SNW1 PE=1 SV=1	17	7	74.0	85.1	77.5	79.0	93.8	117.4	138.3
Q13574	Diacylglycerol kinase zeta OS=Homo sapiens GN=DGKZ PE=1 SV=3	8	5	88.6	100.7	93.1	94.9	91.2	105.2	159.4
Q13576	Ras GTPase-activating-like protein IQGAP2 OS=Homo sapiens GN=IQGAP2 PE=1 SV=4	13	15	113.6	113.1	129.5	122.7	106.8	79.9	90.0
Q13586	Stromal interaction molecule 1 OS=Homo sapiens GN=STIM1 PE=1 SV=3	14	8	111.2	105.5	124.7	123.6	130.2	86.8	62.4
Q13588	GRB2-related adapter protein OS=Homo sapiens GN=GRAP PE=1 SV=1	27	5	96.5	96.5	95.6	95.1	91.4	87.1	106.6
Q13595	Transformer-2 protein homolog alpha OS=Homo sapiens GN=TRA2A PE=1 SV=1	37	9	80.2	85.0	78.2	80.3	122.7	167.2	115.9
Q13596	Sorting nexin-1 OS=Homo sapiens GN=SNX1 PE=1 SV=3	5	2	99.1	112.8	114.7	118.5	92.7	101.9	155.6
Q13601	KRR1 small subunit processome component homolog OS=Homo sapiens GN=KRR1 PE=1 SV=4	6	3	56.7	61.7	63.0	77.6	111.2	176.1	126.8
Q13608	Peroxisome assembly factor 2 OS=Homo sapiens GN=PEX6 PE=1 SV=2	25	17	76.5	92.1	125.4	132.8	134.8	102.1	73.9
Q13610	Periodic tryptophan protein 1 homolog OS=Homo sapiens GN=PWP1 PE=1 SV=1	7	4	61.2	82.3	80.4	102.2	108.6	141.1	139.3
Q13613	Myotubularin-related protein 1 OS=Homo sapiens GN=MTMR1 PE=1 SV=4	6	2	132.0	119.4	122.0	106.8	129.5	99.8	154.5
Q13615	Myotubularin-related protein 3 OS=Homo sapiens GN=MTMR3 PE=1 SV=3	3	2	120.7	107.4	108.1	113.8	110.9	87.2	118.8
Q13616	Cullin-1 OS=Homo sapiens GN=CUL1 PE=1 SV=2	8	6	82.8	88.7	96.5	117.6	92.7	97.7	139.8
Q13617	Cullin-2 OS=Homo sapiens GN=CUL2 PE=1 SV=2	7	4	95.1	101.7	97.8	67.8	68.4	58.2	146.0
Q13618	Cullin-3 OS=Homo sapiens GN=CUL3 PE=1 SV=2	9	6	103.0	99.8	96.3	89.4	91.9	89.1	131.7
Q13619	Cullin-4A OS=Homo sapiens GN=CUL4A PE=1 SV=3	12	7	71.1	83.0	83.5	94.8	90.4	100.0	118.3
Q13620	Cullin-4B OS=Homo sapiens GN=CUL4B PE=1 SV=4	4	4	73.4	82.3	74.5	79.7	71.7	96.4	156.4
[truncated: 2,766 more rows]
