# Supplementary material for: Comparative Analysis of T-Cell Spatial Proteomics and the Influence of HIV Expression
Source: Mol Cell Proteomics. 2022 Jan 8;21(3):100194. doi: 10.1016/j.mcpro.2022.100194 (PMC8956815; doi:10.1016/j.mcpro.2022.100194)
Supplement: WT1_UnA [file mmc17.csv]

UniProt Accession	Description	Coverage [%]	# Peptides	3K	5.4K	12.2K	24K	78.4K	110K	195.5K
A0AVT1	Ubiquitin-like modifier-activating enzyme 6 OS=Homo sapiens GN=UBA6 PE=1 SV=1	51	51	99.0	110.9	116.1	119.8	78.1	111.3	123.8
A0FGR8	Extended synaptotagmin-2 OS=Homo sapiens GN=ESYT2 PE=1 SV=1	59	62	110.1	123.0	192.0	216.4	172.5	77.7	36.6
A0JLT2	Mediator of RNA polymerase II transcription subunit 19 OS=Homo sapiens GN=MED19 PE=1 SV=2	35	4	28.6	41.8	47.8	79.1	142.9	168.6	130.3
A0PJZ3	Glucoside xylosyltransferase 2 OS=Homo sapiens GN=GXYLT2 PE=2 SV=2	22	9	113.1	166.4	192.3	154.4	100.3	75.7	62.0
A1L020	RNA-binding protein MEX3A OS=Homo sapiens GN=MEX3A PE=1 SV=1	43	13	64.7	62.3	62.9	77.9	122.0	176.7	157.9
A1L0T0	Acetolactate synthase-like protein OS=Homo sapiens GN=ILVBL PE=1 SV=2	56	26	105.3	108.6	175.4	203.8	169.2	92.5	41.2
A1X283	SH3 and PX domain-containing protein 2B OS=Homo sapiens GN=SH3PXD2B PE=1 SV=3	17	12	84.3	124.6	89.9	94.2	116.1	129.4	140.2
A2RRP1	Neuroblastoma-amplified sequence OS=Homo sapiens GN=NBAS PE=1 SV=2	46	99	99.2	145.2	164.7	204.3	188.3	87.9	40.6
A2RU67	Uncharacterized protein KIAA1467 OS=Homo sapiens GN=KIAA1467 PE=1 SV=1	17	11	59.8	92.4	113.9	149.5	195.8	116.2	92.1
A2VDJ0	Transmembrane protein 131-like OS=Homo sapiens GN=KIAA0922 PE=1 SV=2	25	38	92.9	149.2	166.8	210.8	195.0	80.0	39.1
A3KMH1	von Willebrand factor A domain-containing protein 8 OS=Homo sapiens GN=VWA8 PE=1 SV=2	54	100	364.2	263.3	180.7	89.1	40.2	26.7	20.3
A3KN83	Protein strawberry notch homolog 1 OS=Homo sapiens GN=SBNO1 PE=1 SV=1	29	29	72.7	112.8	93.0	99.1	90.7	129.2	163.3
A4D1E9	GTP-binding protein 10 OS=Homo sapiens GN=GTPBP10 PE=1 SV=1	49	16	382.9	304.4	152.1	59.0	30.9	29.2	25.7
A4D1P6	WD repeat-containing protein 91 OS=Homo sapiens GN=WDR91 PE=1 SV=2	28	16	85.3	132.0	104.1	108.1	94.1	103.2	184.2
A4D1U4	Protein LCHN OS=Homo sapiens GN=LCHN PE=2 SV=1	26	8	63.9	79.6	111.0	135.7	138.2	109.4	91.8
A5PLN9	Trafficking protein particle complex subunit 13 OS=Homo sapiens GN=TRAPPC13 PE=1 SV=2	26	10	76.9	125.4	100.8	128.4	126.5	117.4	98.1
A5YKK6	CCR4-NOT transcription complex subunit 1 OS=Homo sapiens GN=CNOT1 PE=1 SV=2	48	116	55.9	64.6	72.7	102.1	160.0	171.6	104.4
A6NC98	Coiled-coil domain-containing protein 88B OS=Homo sapiens GN=CCDC88B PE=1 SV=1	12	13	155.8	116.5	177.3	160.9	151.7	73.3	75.7
A6NDG6	Phosphoglycolate phosphatase OS=Homo sapiens GN=PGP PE=1 SV=1	50	13	83.8	112.8	105.7	106.0	81.2	116.2	132.9
A6NED2	RCC1 domain-containing protein 1 OS=Homo sapiens GN=RCCD1 PE=1 SV=1	39	10	95.8	94.5	106.3	109.4	82.8	109.4	128.8
A6NHR9	Structural maintenance of chromosomes flexible hinge domain-containing protein 1 OS=Homo sapiens GN=SMCHD1 PE=1 SV=2	36	68	56.6	56.1	57.1	73.7	121.3	161.8	136.3
A6NIH7	Protein unc-119 homolog B OS=Homo sapiens GN=UNC119B PE=1 SV=1	38	6	98.4	96.7	111.0	112.1	83.0	120.6	137.7
A6NJ78	Probable methyltransferase-like protein 15 OS=Homo sapiens GN=METTL15 PE=1 SV=1	51	14	289.9	287.4	116.3	56.3	40.9	61.3	48.4
A6QL63	Ankyrin repeat and BTB/POZ domain-containing protein BTBD11 OS=Homo sapiens GN=BTBD11 PE=2 SV=3	23	21	121.8	163.0	189.8	172.3	103.1	65.4	68.3
A8MVW0	Protein FAM171A2 OS=Homo sapiens GN=FAM171A2 PE=1 SV=1	41	24	128.9	112.5	241.1	242.3	125.4	61.2	27.3
B0I1T2	Unconventional myosin-Ig OS=Homo sapiens GN=MYO1G PE=1 SV=2	70	83	147.9	142.2	244.9	242.2	120.5	51.2	23.1
C9JLW8	Mapk-regulated corepressor-interacting protein 1 OS=Homo sapiens GN=FAM195B PE=1 SV=1	70	8	44.7	64.7	59.5	78.5	140.6	160.9	146.0
O00115	Deoxyribonuclease-2-alpha OS=Homo sapiens GN=DNASE2 PE=1 SV=2	21	9	57.4	119.6	174.6	261.0	229.0	71.2	30.3
O00116	Alkyldihydroxyacetonephosphate synthase, peroxisomal OS=Homo sapiens GN=AGPS PE=1 SV=1	71	51	144.6	168.4	256.1	246.2	107.0	43.8	16.7
O00139	Kinesin-like protein KIF2A OS=Homo sapiens GN=KIF2A PE=1 SV=3	53	37	74.6	78.2	72.6	78.4	84.4	143.0	145.3
O00148	ATP-dependent RNA helicase DDX39A OS=Homo sapiens GN=DDX39A PE=1 SV=2	59	27	80.0	128.5	90.3	104.8	102.7	131.5	127.6
O00151	PDZ and LIM domain protein 1 OS=Homo sapiens GN=PDLIM1 PE=1 SV=4	79	24	100.9	110.0	117.3	113.3	145.4	93.2	112.1
O00154	Cytosolic acyl coenzyme A thioester hydrolase OS=Homo sapiens GN=ACOT7 PE=1 SV=3	48	20	81.4	115.9	99.6	112.6	77.0	124.6	117.7
O00159	Unconventional myosin-Ic OS=Homo sapiens GN=MYO1C PE=1 SV=4	30	28	132.8	148.6	196.7	189.8	105.1	60.8	39.7
O00161	Synaptosomal-associated protein 23 OS=Homo sapiens GN=SNAP23 PE=1 SV=1	90	28	111.5	159.6	215.0	201.0	175.4	57.7	37.6
O00165	HCLS1-associated protein X-1 OS=Homo sapiens GN=HAX1 PE=1 SV=2	60	13	379.8	325.5	176.1	66.8	26.9	14.0	10.9
O00170	AH receptor-interacting protein OS=Homo sapiens GN=AIP PE=1 SV=2	68	23	92.7	120.4	109.1	115.6	84.6	116.7	126.5
O00178	GTP-binding protein 1 OS=Homo sapiens GN=GTPBP1 PE=1 SV=3	65	36	44.7	37.2	53.1	65.0	119.3	153.6	177.1
O00182	Galectin-9 OS=Homo sapiens GN=LGALS9 PE=1 SV=2	35	14	152.5	196.0	244.3	218.0	103.0	31.6	22.2
O00186	Syntaxin-binding protein 3 OS=Homo sapiens GN=STXBP3 PE=1 SV=2	58	46	115.8	182.4	200.2	217.9	160.5	56.1	27.1
O00203	AP-3 complex subunit beta-1 OS=Homo sapiens GN=AP3B1 PE=1 SV=3	36	36	85.8	127.3	98.3	103.8	98.7	102.6	143.4
O00214	Galectin-8 OS=Homo sapiens GN=LGALS8 PE=1 SV=4	51	17	103.5	141.6	198.1	221.8	141.4	68.7	40.4
O00217	NADH dehydrogenase [ubiquinone] iron-sulfur protein 8, mitochondrial OS=Homo sapiens GN=NDUFS8 PE=1 SV=1	41	11	414.1	249.9	183.4	64.7	28.8	19.8	20.4
O00231	26S proteasome non-ATPase regulatory subunit 11 OS=Homo sapiens GN=PSMD11 PE=1 SV=3	73	37	78.9	91.4	89.4	97.7	79.8	105.7	156.8
O00232	26S proteasome non-ATPase regulatory subunit 12 OS=Homo sapiens GN=PSMD12 PE=1 SV=3	64	35	88.9	109.0	88.3	87.8	69.6	99.5	166.5
O00233	26S proteasome non-ATPase regulatory subunit 9 OS=Homo sapiens GN=PSMD9 PE=1 SV=3	47	11	80.9	121.0	101.8	102.0	76.5	106.9	134.3
O00244	Copper transport protein ATOX1 OS=Homo sapiens GN=ATOX1 PE=1 SV=1	59	6	83.9	105.7	104.0	112.9	75.8	113.7	136.9
O00264	Membrane-associated progesterone receptor component 1 OS=Homo sapiens GN=PGRMC1 PE=1 SV=3	54	15	102.2	125.3	173.4	207.2	193.7	77.7	37.5
O00267	Transcription elongation factor SPT5 OS=Homo sapiens GN=SUPT5H PE=1 SV=1	47	46	73.4	86.4	84.9	97.1	77.8	133.7	134.0
O00273	DNA fragmentation factor subunit alpha OS=Homo sapiens GN=DFFA PE=1 SV=1	66	18	73.6	109.6	96.9	102.8	81.0	112.7	139.3
O00291	Huntingtin-interacting protein 1 OS=Homo sapiens GN=HIP1 PE=1 SV=5	41	42	135.7	203.8	260.2	219.5	117.2	33.1	21.3
O00299	Chloride intracellular channel protein 1 OS=Homo sapiens GN=CLIC1 PE=1 SV=4	78	19	88.2	77.8	112.3	125.4	66.2	131.5	135.1
O00303	Eukaryotic translation initiation factor 3 subunit F OS=Homo sapiens GN=EIF3F PE=1 SV=1	38	15	95.2	107.0	92.2	118.7	105.5	121.4	123.1
O00308	NEDD4-like E3 ubiquitin-protein ligase WWP2 OS=Homo sapiens GN=WWP2 PE=1 SV=2	26	18	62.9	98.8	102.7	131.1	169.5	122.9	108.2
O00329	Phosphatidylinositol 4,5-bisphosphate 3-kinase catalytic subunit delta isoform OS=Homo sapiens GN=PIK3CD PE=1 SV=2	21	18	91.3	101.2	108.6	114.6	98.7	120.0	123.9
O00330	Pyruvate dehydrogenase protein X component, mitochondrial OS=Homo sapiens GN=PDHX PE=1 SV=3	43	23	384.8	300.4	158.6	51.9	42.5	17.0	19.4
O00400	Acetyl-coenzyme A transporter 1 OS=Homo sapiens GN=SLC33A1 PE=1 SV=1	20	11	76.9	85.9	120.1	141.2	138.6	84.9	60.5
O00410	Importin-5 OS=Homo sapiens GN=IPO5 PE=1 SV=4	62	59	110.9	105.5	111.9	108.0	84.6	109.7	126.0
O00411	DNA-directed RNA polymerase, mitochondrial OS=Homo sapiens GN=POLRMT PE=1 SV=2	55	48	409.7	252.7	160.5	58.9	34.9	31.3	26.4
O00418	Eukaryotic elongation factor 2 kinase OS=Homo sapiens GN=EEF2K PE=1 SV=2	23	16	100.7	124.1	115.9	125.7	95.3	122.8	135.1
O00422	Histone deacetylase complex subunit SAP18 OS=Homo sapiens GN=SAP18 PE=1 SV=1	78	17	18.8	27.3	27.8	47.2	119.2	169.6	204.9
O00425	Insulin-like growth factor 2 mRNA-binding protein 3 OS=Homo sapiens GN=IGF2BP3 PE=1 SV=2	63	48	30.5	36.7	47.7	72.6	114.2	177.3	148.2
O00429	Dynamin-1-like protein OS=Homo sapiens GN=DNM1L PE=1 SV=2	61	40	113.0	127.0	119.2	113.9	82.9	108.1	120.8
O00442	RNA 3'-terminal phosphate cyclase OS=Homo sapiens GN=RTCA PE=1 SV=1	63	18	66.9	67.7	73.9	84.6	86.5	152.7	150.3
O00443	Phosphatidylinositol 4-phosphate 3-kinase C2 domain-containing subunit alpha OS=Homo sapiens GN=PIK3C2A PE=1 SV=2	13	17	95.9	118.5	103.0	105.7	121.1	136.1	145.0
O00459	Phosphatidylinositol 3-kinase regulatory subunit beta OS=Homo sapiens GN=PIK3R2 PE=1 SV=2	24	12	101.0	126.3	127.1	116.8	94.7	96.9	107.4
O00462	Beta-mannosidase OS=Homo sapiens GN=MANBA PE=2 SV=3	22	15	68.9	106.1	140.3	221.0	252.2	80.7	46.6
O00463	TNF receptor-associated factor 5 OS=Homo sapiens GN=TRAF5 PE=1 SV=2	24	10	105.9	140.1	107.3	115.1	99.4	107.6	92.7
O00471	Exocyst complex component 5 OS=Homo sapiens GN=EXOC5 PE=1 SV=1	50	34	120.8	148.2	189.6	188.3	107.7	77.3	61.5
O00487	26S proteasome non-ATPase regulatory subunit 14 OS=Homo sapiens GN=PSMD14 PE=1 SV=1	63	17	70.0	76.4	89.3	98.0	95.0	122.0	159.3
O00505	Importin subunit alpha-4 OS=Homo sapiens GN=KPNA3 PE=1 SV=2	40	16	158.6	163.3	112.0	109.3	75.6	110.9	133.4
O00534	von Willebrand factor A domain-containing protein 5A OS=Homo sapiens GN=VWA5A PE=2 SV=2	22	13	91.0	134.0	108.8	103.6	94.4	111.2	118.1
O00541	Pescadillo homolog OS=Homo sapiens GN=PES1 PE=1 SV=1	37	24	46.7	57.5	58.2	73.8	82.5	146.3	174.0
O00560	Syntenin-1 OS=Homo sapiens GN=SDCBP PE=1 SV=1	62	15	92.0	97.0	173.2	211.9	120.5	97.7	65.6
O00567	Nucleolar protein 56 OS=Homo sapiens GN=NOP56 PE=1 SV=4	69	40	57.9	74.6	70.6	89.7	121.3	131.7	156.0
O00571	ATP-dependent RNA helicase DDX3X OS=Homo sapiens GN=DDX3X PE=1 SV=3	78	64	27.7	29.1	31.2	37.5	44.6	69.0	58.2
O00584	Ribonuclease T2 OS=Homo sapiens GN=RNASET2 PE=1 SV=2	50	13	62.0	75.5	179.1	301.4	216.1	80.2	35.9
O00592	Podocalyxin OS=Homo sapiens GN=PODXL PE=1 SV=2	20	7	57.9	84.0	105.6	135.1	161.9	133.0	121.5
O00623	Peroxisome assembly protein 12 OS=Homo sapiens GN=PEX12 PE=1 SV=1	29	9	108.7	159.8	167.2	165.7	160.9	60.3	59.7
O00629	Importin subunit alpha-3 OS=Homo sapiens GN=KPNA4 PE=1 SV=1	48	21	94.5	76.6	126.6	141.8	103.9	110.9	133.6
O00743	Serine/threonine-protein phosphatase 6 catalytic subunit OS=Homo sapiens GN=PPP6C PE=1 SV=1	52	16	122.6	132.1	109.7	104.0	81.0	97.4	121.9
O00746	Nucleoside diphosphate kinase, mitochondrial OS=Homo sapiens GN=NME4 PE=1 SV=1	60	14	365.8	268.7	164.5	71.4	31.1	29.3	30.0
O00754	Lysosomal alpha-mannosidase OS=Homo sapiens GN=MAN2B1 PE=1 SV=3	34	33	62.8	91.1	161.8	245.9	187.6	85.6	49.5
O00762	Ubiquitin-conjugating enzyme E2 C OS=Homo sapiens GN=UBE2C PE=1 SV=1	46	7	104.9	163.8	123.8	124.2	108.9	174.4	199.9
O14497	AT-rich interactive domain-containing protein 1A OS=Homo sapiens GN=ARID1A PE=1 SV=3	17	29	132.8	117.0	91.9	96.6	128.1	130.9	109.0
O14523	C2 domain-containing protein 2-like OS=Homo sapiens GN=C2CD2L PE=1 SV=3	38	19	101.3	74.0	173.3	206.6	265.0	80.8	58.1
O14526	F-BAR domain only protein 1 OS=Homo sapiens GN=FCHO1 PE=1 SV=2	21	16	95.0	144.2	139.9	151.8	118.9	110.0	90.5
O14530	Thioredoxin domain-containing protein 9 OS=Homo sapiens GN=TXNDC9 PE=1 SV=2	58	14	83.5	119.9	103.1	111.5	85.0	127.4	109.5
O14545	TRAF-type zinc finger domain-containing protein 1 OS=Homo sapiens GN=TRAFD1 PE=1 SV=1	20	9	116.5	144.8	119.1	131.6	123.9	81.8	94.4
O14548	Cytochrome c oxidase subunit 7A-related protein, mitochondrial OS=Homo sapiens GN=COX7A2L PE=1 SV=2	70	6	384.3	298.8	195.0	75.3	25.3	13.5	7.9
O14578	Citron Rho-interacting kinase OS=Homo sapiens GN=CIT PE=1 SV=2	44	82	75.7	102.5	102.3	91.2	108.1	133.2	128.0
O14579	Coatomer subunit epsilon OS=Homo sapiens GN=COPE PE=1 SV=3	69	25	86.9	90.5	130.8	144.2	81.9	96.8	114.4
O14617	AP-3 complex subunit delta-1 OS=Homo sapiens GN=AP3D1 PE=1 SV=1	40	35	80.5	89.7	88.7	90.7	125.9	111.9	158.4
O14618	Copper chaperone for superoxide dismutase OS=Homo sapiens GN=CCS PE=1 SV=1	37	9	97.1	135.3	124.9	128.2	88.5	112.8	120.6
O14639	Actin-binding LIM protein 1 OS=Homo sapiens GN=ABLIM1 PE=1 SV=3	53	34	100.2	155.8	175.8	161.0	181.2	58.9	67.9
O14646	Chromodomain-helicase-DNA-binding protein 1 OS=Homo sapiens GN=CHD1 PE=1 SV=2	33	56	61.0	95.2	86.1	98.9	88.5	128.0	155.7
O14653	Golgi SNAP receptor complex member 2 OS=Homo sapiens GN=GOSR2 PE=1 SV=2	65	12	75.6	120.3	152.9	166.2	147.0	97.1	51.0
O14656	Torsin-1A OS=Homo sapiens GN=TOR1A PE=1 SV=1	41	13	101.8	100.2	188.2	241.1	137.3	91.9	32.6
O14662	Syntaxin-16 OS=Homo sapiens GN=STX16 PE=1 SV=3	41	14	55.6	83.6	96.3	117.1	264.8	117.7	99.5
O14672	Disintegrin and metalloproteinase domain-containing protein 10 OS=Homo sapiens GN=ADAM10 PE=1 SV=1	57	42	102.3	137.7	188.1	236.8	154.9	82.4	38.0
O14681	Etoposide-induced protein 2.4 homolog OS=Homo sapiens GN=EI24 PE=1 SV=4	12	6	110.6	108.4	176.1	219.5	170.2	88.7	42.9
O14683	Tumor protein p53-inducible protein 11 OS=Homo sapiens GN=TP53I11 PE=1 SV=2	29	9	104.7	126.0	160.1	224.2	218.9	62.9	32.4
O14686	Histone-lysine N-methyltransferase 2D OS=Homo sapiens GN=KMT2D PE=1 SV=2	5	16	87.9	117.2	101.7	110.5	101.4	109.3	124.2
O14733	Dual specificity mitogen-activated protein kinase kinase 7 OS=Homo sapiens GN=MAP2K7 PE=1 SV=2	41	14	104.5	94.7	112.0	111.8	97.5	127.1	122.2
O14734	Acyl-coenzyme A thioesterase 8 OS=Homo sapiens GN=ACOT8 PE=1 SV=1	56	19	123.0	226.3	229.4	241.1	117.4	43.5	19.3
O14735	CDP-diacylglycerol--inositol 3-phosphatidyltransferase OS=Homo sapiens GN=CDIPT PE=1 SV=1	14	4	50.7	83.5	94.4	93.7	533.1	56.0	53.3
O14737	Programmed cell death protein 5 OS=Homo sapiens GN=PDCD5 PE=1 SV=3	55	8	101.1	97.2	118.4	122.9	93.3	132.2	121.0
O14744	Protein arginine N-methyltransferase 5 OS=Homo sapiens GN=PRMT5 PE=1 SV=4	49	31	75.6	98.4	86.7	85.1	74.5	102.9	167.2
O14745	Na(+)/H(+) exchange regulatory cofactor NHE-RF1 OS=Homo sapiens GN=SLC9A3R1 PE=1 SV=4	76	37	109.9	119.0	167.6	170.4	96.4	97.3	87.7
O14757	Serine/threonine-protein kinase Chk1 OS=Homo sapiens GN=CHEK1 PE=1 SV=2	41	21	71.2	103.0	88.7	96.2	125.9	128.8	126.7
O14773	Tripeptidyl-peptidase 1 OS=Homo sapiens GN=TPP1 PE=1 SV=2	30	9	77.3	90.3	196.8	304.7	198.5	90.6	41.7
O14776	Transcription elongation regulator 1 OS=Homo sapiens GN=TCERG1 PE=1 SV=2	41	68	36.5	42.9	54.2	79.8	134.8	171.0	138.6
O14777	Kinetochore protein NDC80 homolog OS=Homo sapiens GN=NDC80 PE=1 SV=1	40	22	90.7	81.9	99.9	99.4	85.7	128.8	149.0
O14787	Transportin-2 OS=Homo sapiens GN=TNPO2 PE=1 SV=3	31	22	76.3	123.2	106.8	107.4	75.1	101.7	116.6
O14802	DNA-directed RNA polymerase III subunit RPC1 OS=Homo sapiens GN=POLR3A PE=1 SV=2	42	48	48.2	68.2	68.1	74.4	79.0	120.8	192.9
O14818	Proteasome subunit alpha type-7 OS=Homo sapiens GN=PSMA7 PE=1 SV=1	71	22	62.5	68.8	80.7	93.9	85.8	131.1	164.2
O14828	Secretory carrier-associated membrane protein 3 OS=Homo sapiens GN=SCAMP3 PE=1 SV=3	55	18	50.1	73.8	100.1	124.2	158.9	122.7	116.2
O14874	[3-methyl-2-oxobutanoate dehydrogenase [lipoamide]] kinase, mitochondrial OS=Homo sapiens GN=BCKDK PE=1 SV=2	35	11	446.8	258.3	132.1	56.3	27.0	19.7	18.6
O14880	Microsomal glutathione S-transferase 3 OS=Homo sapiens GN=MGST3 PE=1 SV=1	39	5	358.6	39.5	181.4	86.9	256.8	34.0	42.8
O14893	Gem-associated protein 2 OS=Homo sapiens GN=GEMIN2 PE=1 SV=1	51	12	49.5	74.1	59.1	65.6	73.7	118.3	205.4
O14920	Inhibitor of nuclear factor kappa-B kinase subunit beta OS=Homo sapiens GN=IKBKB PE=1 SV=1	35	16	97.7	138.9	110.7	106.9	83.3	111.4	138.3
O14925	Mitochondrial import inner membrane translocase subunit Tim23 OS=Homo sapiens GN=TIMM23 PE=1 SV=1	54	8	333.3	285.8	158.7	67.0	30.9	34.3	29.3
O14929	Histone acetyltransferase type B catalytic subunit OS=Homo sapiens GN=HAT1 PE=1 SV=1	52	20	9.4	10.4	12.5	14.1	9.3	17.3	18.1
O14936	Peripheral plasma membrane protein CASK OS=Homo sapiens GN=CASK PE=1 SV=3	17	12	124.2	193.7	194.0	244.0	105.4	76.4	62.4
O14950	Myosin regulatory light chain 12B OS=Homo sapiens GN=MYL12B PE=1 SV=2	66	15	81.9	62.6	100.1	91.0	51.4	79.1	236.6
O14964	Hepatocyte growth factor-regulated tyrosine kinase substrate OS=Homo sapiens GN=HGS PE=1 SV=1	31	27	96.1	130.2	134.0	132.5	91.5	91.5	101.9
O14965	Aurora kinase A OS=Homo sapiens GN=AURKA PE=1 SV=2	61	23	89.9	102.9	89.8	92.7	166.9	98.0	112.0
O14966	Ras-related protein Rab-7L1 OS=Homo sapiens GN=RAB29 PE=1 SV=1	63	15	128.2	166.0	175.9	174.0	132.2	72.2	38.7
O14967	Calmegin OS=Homo sapiens GN=CLGN PE=1 SV=1	29	14	104.9	145.7	183.0	223.4	186.4	72.0	24.7
O14972	Down syndrome critical region protein 3 OS=Homo sapiens GN=DSCR3 PE=2 SV=1	32	10	78.6	132.5	134.2	149.7	111.4	90.9	109.9
O14974	Protein phosphatase 1 regulatory subunit 12A OS=Homo sapiens GN=PPP1R12A PE=1 SV=1	49	54	84.0	117.4	104.7	101.0	77.6	82.6	160.3
O14975	Very long-chain acyl-CoA synthetase OS=Homo sapiens GN=SLC27A2 PE=1 SV=2	22	12	109.6	111.2	195.2	237.3	211.7	81.9	32.9
O14976	Cyclin-G-associated kinase OS=Homo sapiens GN=GAK PE=1 SV=2	46	45	114.4	135.9	121.8	119.9	87.6	97.9	117.1
O14979	Heterogeneous nuclear ribonucleoprotein D-like OS=Homo sapiens GN=HNRNPDL PE=1 SV=3	46	29	25.8	23.6	41.6	68.7	196.5	151.2	152.6
O14980	Exportin-1 OS=Homo sapiens GN=XPO1 PE=1 SV=1	41	40	84.5	84.2	108.3	118.2	73.7	125.3	133.0
O15020	Spectrin beta chain, non-erythrocytic 2 OS=Homo sapiens GN=SPTBN2 PE=1 SV=3	41	92	110.7	152.4	174.9	174.3	114.3	80.3	68.8
O15027	Protein transport protein Sec16A OS=Homo sapiens GN=SEC16A PE=1 SV=3	43	60	102.8	138.2	131.4	112.8	86.4	101.9	120.6
O15042	U2 snRNP-associated SURP motif-containing protein OS=Homo sapiens GN=U2SURP PE=1 SV=2	48	49	40.5	54.1	49.4	65.9	103.3	153.1	179.2
O15066	Kinesin-like protein KIF3B OS=Homo sapiens GN=KIF3B PE=1 SV=1	15	11	105.5	108.7	122.0	126.4	107.0	112.4	127.1
O15067	Phosphoribosylformylglycinamidine synthase OS=Homo sapiens GN=PFAS PE=1 SV=4	63	61	89.3	82.1	107.9	116.8	89.5	124.6	132.1
O15078	Centrosomal protein of 290 kDa OS=Homo sapiens GN=CEP290 PE=1 SV=2	27	59	71.3	71.0	63.2	72.2	92.4	139.3	165.7
O15084	Serine/threonine-protein phosphatase 6 regulatory ankyrin repeat subunit A OS=Homo sapiens GN=ANKRD28 PE=1 SV=5	42	30	78.0	92.3	85.9	101.4	75.5	116.5	149.0
O15091	Mitochondrial ribonuclease P protein 3 OS=Homo sapiens GN=KIAA0391 PE=1 SV=2	44	25	407.2	251.3	156.2	55.5	54.5	23.1	21.5
O15111	Inhibitor of nuclear factor kappa-B kinase subunit alpha OS=Homo sapiens GN=CHUK PE=1 SV=2	33	23	90.3	125.4	104.2	104.8	92.0	103.4	120.1
O15117	FYN-binding protein OS=Homo sapiens GN=FYB PE=1 SV=2	57	43	69.9	65.6	87.3	101.2	145.8	141.2	118.2
O15118	Niemann-Pick C1 protein OS=Homo sapiens GN=NPC1 PE=1 SV=2	12	15	67.0	103.8	170.9	232.5	219.8	71.0	40.1
O15121	Sphingolipid delta(4)-desaturase DES1 OS=Homo sapiens GN=DEGS1 PE=1 SV=1	24	8	84.8	72.1	160.0	208.4	126.4	125.6	32.9
O15126	Secretory carrier-associated membrane protein 1 OS=Homo sapiens GN=SCAMP1 PE=1 SV=2	38	12	53.3	80.0	105.8	134.1	148.9	133.2	116.8
O15127	Secretory carrier-associated membrane protein 2 OS=Homo sapiens GN=SCAMP2 PE=1 SV=2	29	10	47.5	66.9	92.4	117.4	137.7	131.7	108.6
O15143	Actin-related protein 2/3 complex subunit 1B OS=Homo sapiens GN=ARPC1B PE=1 SV=3	57	24	90.0	96.8	102.2	113.9	102.7	113.8	128.1
O15144	Actin-related protein 2/3 complex subunit 2 OS=Homo sapiens GN=ARPC2 PE=1 SV=1	72	28	93.6	108.7	105.2	108.4	86.2	108.6	137.8
O15145	Actin-related protein 2/3 complex subunit 3 OS=Homo sapiens GN=ARPC3 PE=1 SV=3	62	11	87.5	110.9	95.1	108.4	86.3	116.7	127.8
O15155	BET1 homolog OS=Homo sapiens GN=BET1 PE=1 SV=1	57	6	119.1	134.9	198.6	209.0	185.1	103.4	49.9
O15160	DNA-directed RNA polymerases I and III subunit RPAC1 OS=Homo sapiens GN=POLR1C PE=1 SV=1	56	14	12.4	16.6	15.0	16.5	14.8	19.4	26.1
O15162	Phospholipid scramblase 1 OS=Homo sapiens GN=PLSCR1 PE=1 SV=1	27	8	105.7	100.7	223.7	292.9	126.2	112.6	38.1
O15165	Low-density lipoprotein receptor class A domain-containing protein 4 OS=Homo sapiens GN=LDLRAD4 PE=1 SV=1	23	6	105.8	150.3	162.9	168.8	138.0	85.9	71.2
O15173	Membrane-associated progesterone receptor component 2 OS=Homo sapiens GN=PGRMC2 PE=1 SV=1	59	15	125.4	90.8	205.4	254.4	132.2	94.8	30.4
O15212	Prefoldin subunit 6 OS=Homo sapiens GN=PFDN6 PE=1 SV=1	74	16	90.5	49.6	106.4	120.3	97.6	137.5	120.0
O15213	WD repeat-containing protein 46 OS=Homo sapiens GN=WDR46 PE=1 SV=3	44	23	36.7	44.1	43.9	62.0	114.2	145.8	164.0
O15226	NF-kappa-B-repressing factor OS=Homo sapiens GN=NKRF PE=1 SV=2	50	35	33.9	41.0	41.7	60.7	119.3	164.3	196.5
O15228	Dihydroxyacetone phosphate acyltransferase OS=Homo sapiens GN=GNPAT PE=1 SV=1	42	32	132.4	219.4	233.3	223.7	125.0	39.8	16.4
O15234	Protein CASC3 OS=Homo sapiens GN=CASC3 PE=1 SV=2	36	17	52.9	38.9	64.4	85.8	84.2	162.2	132.8
O15235	28S ribosomal protein S12, mitochondrial OS=Homo sapiens GN=MRPS12 PE=1 SV=1	39	5	385.3	350.1	163.2	59.9	18.8	11.5	11.3
O15254	Peroxisomal acyl-coenzyme A oxidase 3 OS=Homo sapiens GN=ACOX3 PE=1 SV=2	50	28	125.8	162.3	229.8	226.1	120.2	50.7	28.2
O15258	Protein RER1 OS=Homo sapiens GN=RER1 PE=1 SV=1	37	9	100.8	92.3	170.2	196.7	142.7	92.7	48.1
O15260	Surfeit locus protein 4 OS=Homo sapiens GN=SURF4 PE=1 SV=3	24	6	119.2	77.1	173.7	194.4	104.1	114.0	60.3
O15269	Serine palmitoyltransferase 1 OS=Homo sapiens GN=SPTLC1 PE=1 SV=1	54	27	73.6	121.9	138.1	178.4	232.4	91.5	55.1
O15270	Serine palmitoyltransferase 2 OS=Homo sapiens GN=SPTLC2 PE=1 SV=1	58	28	100.2	134.0	166.3	207.0	183.6	91.0	44.2
O15294	UDP-N-acetylglucosamine--peptide N-acetylglucosaminyltransferase 110 kDa subunit OS=Homo sapiens GN=OGT PE=1 SV=3	31	28	82.8	87.3	94.0	103.4	108.6	119.7	136.1
O15305	Phosphomannomutase 2 OS=Homo sapiens GN=PMM2 PE=1 SV=1	48	12	98.4	83.7	123.4	129.8	72.4	150.1	148.5
O15320	cTAGE family member 5 OS=Homo sapiens GN=CTAGE5 PE=1 SV=4	54	38	85.3	96.9	176.1	234.7	170.6	90.0	38.7
O15321	Transmembrane 9 superfamily member 1 OS=Homo sapiens GN=TM9SF1 PE=2 SV=2	17	9	110.8	195.1	209.3	182.6	125.1	84.8	63.2
O15355	Protein phosphatase 1G OS=Homo sapiens GN=PPM1G PE=1 SV=1	50	29	70.5	113.6	97.1	107.0	85.1	119.0	143.1
O15371	Eukaryotic translation initiation factor 3 subunit D OS=Homo sapiens GN=EIF3D PE=1 SV=1	61	35	71.1	81.2	81.2	88.1	89.3	123.3	156.5
O15372	Eukaryotic translation initiation factor 3 subunit H OS=Homo sapiens GN=EIF3H PE=1 SV=1	60	28	73.6	64.6	87.7	103.6	97.2	134.1	150.9
O15379	Histone deacetylase 3 OS=Homo sapiens GN=HDAC3 PE=1 SV=2	39	12	55.6	80.5	75.6	89.0	81.2	124.8	171.1
O15381	Nuclear valosin-containing protein-like OS=Homo sapiens GN=NVL PE=1 SV=1	41	27	34.6	40.8	47.7	69.8	123.4	186.0	141.5
O15382	Branched-chain-amino-acid aminotransferase, mitochondrial OS=Homo sapiens GN=BCAT2 PE=1 SV=2	51	19	420.4	279.6	177.4	62.1	25.2	19.6	15.7
O15397	Importin-8 OS=Homo sapiens GN=IPO8 PE=1 SV=2	25	22	107.0	66.4	119.6	135.5	73.5	151.9	143.4
O15400	Syntaxin-7 OS=Homo sapiens GN=STX7 PE=1 SV=4	57	15	55.8	77.7	116.5	153.8	163.1	129.1	103.8
O15439	Multidrug resistance-associated protein 4 OS=Homo sapiens GN=ABCC4 PE=1 SV=3	23	25	127.7	158.8	222.4	217.8	123.8	57.5	38.6
O15446	DNA-directed RNA polymerase I subunit RPA34 OS=Homo sapiens GN=CD3EAP PE=1 SV=1	48	15	70.9	84.7	71.5	84.8	138.0	150.7	152.6
O15484	Calpain-5 OS=Homo sapiens GN=CAPN5 PE=1 SV=2	32	15	130.8	169.8	241.5	226.2	136.1	62.3	33.3
O15498	Synaptobrevin homolog YKT6 OS=Homo sapiens GN=YKT6 PE=1 SV=1	51	12	121.7	153.1	136.2	127.4	102.6	79.7	99.1
O15504	Nucleoporin-like protein 2 OS=Homo sapiens GN=NUPL2 PE=1 SV=1	46	16	91.2	101.4	123.3	143.0	159.6	102.2	91.2
O15511	Actin-related protein 2/3 complex subunit 5 OS=Homo sapiens GN=ARPC5 PE=1 SV=3	75	11	82.9	105.9	101.0	109.2	77.8	115.9	138.8
O15514	DNA-directed RNA polymerase II subunit RPB4 OS=Homo sapiens GN=POLR2D PE=1 SV=1	67	8	59.2	87.1	83.9	97.0	82.3	125.0	166.6
O15530	3-phosphoinositide-dependent protein kinase 1 OS=Homo sapiens GN=PDPK1 PE=1 SV=1	55	22	106.7	102.8	126.7	128.4	93.7	109.9	98.5
O15533	Tapasin OS=Homo sapiens GN=TAPBP PE=1 SV=1	21	8	90.6	144.1	165.1	217.4	197.9	77.7	28.2
O15541	RING finger protein 113A OS=Homo sapiens GN=RNF113A PE=1 SV=1	37	10	65.7	50.0	97.8	101.7	72.3	128.2	146.1
O43143	Pre-mRNA-splicing factor ATP-dependent RNA helicase DHX15 OS=Homo sapiens GN=DHX15 PE=1 SV=2	56	59	43.8	58.9	54.8	67.0	105.7	143.7	189.1
O43148	mRNA cap guanine-N7 methyltransferase OS=Homo sapiens GN=RNMT PE=1 SV=1	47	20	60.2	103.0	79.7	92.3	85.8	139.0	156.9
O43149	Zinc finger ZZ-type and EF-hand domain-containing protein 1 OS=Homo sapiens GN=ZZEF1 PE=1 SV=6	21	45	71.2	87.4	75.6	74.0	68.1	87.4	196.7
O43156	TELO2-interacting protein 1 homolog OS=Homo sapiens GN=TTI1 PE=1 SV=3	25	20	82.3	118.4	88.9	100.5	130.8	124.6	121.3
O43159	Ribosomal RNA-processing protein 8 OS=Homo sapiens GN=RRP8 PE=1 SV=2	49	20	40.5	59.0	42.9	51.5	90.1	130.2	205.8
O43164	E3 ubiquitin-protein ligase Praja-2 OS=Homo sapiens GN=PJA2 PE=1 SV=4	27	10	96.9	91.4	112.0	123.5	93.6	115.2	156.9
O43166	Signal-induced proliferation-associated 1-like protein 1 OS=Homo sapiens GN=SIPA1L1 PE=1 SV=4	40	57	91.2	144.4	147.2	142.5	117.6	97.6	102.6
O43169	Cytochrome b5 type B OS=Homo sapiens GN=CYB5B PE=1 SV=2	61	9	112.6	68.9	131.1	139.6	410.4	54.7	41.0
O43172	U4/U6 small nuclear ribonucleoprotein Prp4 OS=Homo sapiens GN=PRPF4 PE=1 SV=2	68	43	32.9	45.1	48.9	67.9	104.0	151.8	183.7
O43175	D-3-phosphoglycerate dehydrogenase OS=Homo sapiens GN=PHGDH PE=1 SV=4	55	34	108.2	122.6	126.2	123.4	90.4	107.4	112.8
O43237	Cytoplasmic dynein 1 light intermediate chain 2 OS=Homo sapiens GN=DYNC1LI2 PE=1 SV=1	34	16	115.9	137.5	117.3	112.1	111.5	105.2	121.3
O43242	26S proteasome non-ATPase regulatory subunit 3 OS=Homo sapiens GN=PSMD3 PE=1 SV=2	70	44	82.7	92.9	91.4	91.2	71.6	104.7	165.2
O43252	Bifunctional 3'-phosphoadenosine 5'-phosphosulfate synthase 1 OS=Homo sapiens GN=PAPSS1 PE=1 SV=2	56	29	68.9	99.0	95.8	107.3	82.9	128.5	144.3
O43264	Centromere/kinetochore protein zw10 homolog OS=Homo sapiens GN=ZW10 PE=1 SV=3	57	41	95.3	123.0	134.1	165.2	210.3	86.1	62.8
O43278	Kunitz-type protease inhibitor 1 OS=Homo sapiens GN=SPINT1 PE=1 SV=2	35	16	80.7	111.1	147.5	164.3	144.1	112.8	85.3
O43290	U4/U6.U5 tri-snRNP-associated protein 1 OS=Homo sapiens GN=SART1 PE=1 SV=1	65	68	29.3	40.5	43.6	63.6	118.1	174.7	168.5
O43291	Kunitz-type protease inhibitor 2 OS=Homo sapiens GN=SPINT2 PE=1 SV=2	20	5	68.4	115.7	146.1	176.4	186.2	108.2	72.2
O43292	Glycosylphosphatidylinositol anchor attachment 1 protein OS=Homo sapiens GN=GPAA1 PE=1 SV=3	12	8	98.8	147.3	175.4	225.4	193.9	75.7	27.0
O43303	Centriolar coiled-coil protein of 110 kDa OS=Homo sapiens GN=CCP110 PE=1 SV=3	45	32	94.7	106.2	83.5	81.1	98.8	120.9	159.7
O43314	Inositol hexakisphosphate and diphosphoinositol-pentakisphosphate kinase 2 OS=Homo sapiens GN=PPIP5K2 PE=1 SV=3	33	33	93.3	107.5	99.9	102.3	125.0	126.0	142.9
O43318	Mitogen-activated protein kinase kinase kinase 7 OS=Homo sapiens GN=MAP3K7 PE=1 SV=1	28	15	96.9	148.1	109.8	112.0	97.9	121.0	151.9
O43324	Eukaryotic translation elongation factor 1 epsilon-1 OS=Homo sapiens GN=EEF1E1 PE=1 SV=1	73	13	40.8	35.8	51.7	57.7	237.5	121.5	149.8
O43379	WD repeat-containing protein 62 OS=Homo sapiens GN=WDR62 PE=1 SV=4	31	29	100.1	151.8	102.3	107.0	105.7	106.2	148.9
O43390	Heterogeneous nuclear ribonucleoprotein R OS=Homo sapiens GN=HNRNPR PE=1 SV=1	58	50	25.3	20.5	36.6	71.2	133.2	176.2	142.4
O43395	U4/U6 small nuclear ribonucleoprotein Prp3 OS=Homo sapiens GN=PRPF3 PE=1 SV=2	47	35	28.5	43.8	47.1	64.0	99.3	157.5	188.5
O43396	Thioredoxin-like protein 1 OS=Homo sapiens GN=TXNL1 PE=1 SV=3	58	18	83.7	99.4	106.7	109.6	75.6	125.7	130.5
O43399	Tumor protein D54 OS=Homo sapiens GN=TPD52L2 PE=1 SV=2	80	21	127.8	154.4	143.7	132.4	99.6	86.3	80.8
O43402	ER membrane protein complex subunit 8 OS=Homo sapiens GN=EMC8 PE=1 SV=1	61	11	105.0	118.5	197.2	250.6	181.8	82.4	29.5
O43426	Synaptojanin-1 OS=Homo sapiens GN=SYNJ1 PE=1 SV=2	25	25	75.7	107.0	109.0	113.5	124.5	120.9	153.4
O43427	Acidic fibroblast growth factor intracellular-binding protein OS=Homo sapiens GN=FIBP PE=1 SV=3	42	14	114.8	105.7	139.0	127.9	92.4	97.0	105.8
O43432	Eukaryotic translation initiation factor 4 gamma 3 OS=Homo sapiens GN=EIF4G3 PE=1 SV=2	41	71	50.0	64.4	63.4	85.3	142.6	172.0	127.4
O43447	Peptidyl-prolyl cis-trans isomerase H OS=Homo sapiens GN=PPIH PE=1 SV=1	82	20	58.5	66.5	73.1	87.3	76.2	136.5	154.5
O43464	Serine protease HTRA2, mitochondrial OS=Homo sapiens GN=HTRA2 PE=1 SV=2	35	11	376.9	329.0	165.8	60.8	28.3	20.9	18.3
O43482	Protein Mis18-beta OS=Homo sapiens GN=OIP5 PE=1 SV=2	39	5	83.3	135.2	100.7	114.1	80.9	115.9	136.8
O43488	Aflatoxin B1 aldehyde reductase member 2 OS=Homo sapiens GN=AKR7A2 PE=1 SV=3	52	17	199.1	183.1	137.7	113.3	88.9	77.2	81.8
O43491	Band 4.1-like protein 2 OS=Homo sapiens GN=EPB41L2 PE=1 SV=1	65	70	124.0	162.5	234.0	233.6	128.1	49.9	22.7
O43505	Beta-1,4-glucuronyltransferase 1 OS=Homo sapiens GN=B4GAT1 PE=1 SV=1	20	7	129.9	165.4	222.0	203.8	135.1	90.4	53.4
O43516	WAS/WASL-interacting protein family member 1 OS=Homo sapiens GN=WIPF1 PE=1 SV=3	49	14	56.3	80.0	81.2	92.8	136.7	152.6	140.5
O43561	Linker for activation of T-cells family member 1 OS=Homo sapiens GN=LAT PE=1 SV=1	63	8	80.3	97.5	103.1	173.0	471.6	39.6	35.0
O43566	Regulator of G-protein signaling 14 OS=Homo sapiens GN=RGS14 PE=1 SV=4	44	15	105.5	137.0	122.3	122.8	118.3	110.5	116.9
O43583	Density-regulated protein OS=Homo sapiens GN=DENR PE=1 SV=2	59	10	77.3	102.6	81.3	86.5	107.9	116.9	127.1
O43592	Exportin-T OS=Homo sapiens GN=XPOT PE=1 SV=2	31	26	89.3	107.6	100.0	102.6	76.6	114.2	153.7
O43598	2'-deoxynucleoside 5'-phosphate N-hydrolase 1 OS=Homo sapiens GN=DNPH1 PE=1 SV=1	64	7	92.9	68.4	118.2	126.2	51.8	144.9	122.8
O43615	Mitochondrial import inner membrane translocase subunit TIM44 OS=Homo sapiens GN=TIMM44 PE=1 SV=2	59	42	399.5	284.8	180.5	65.1	23.5	18.1	15.5
O43633	Charged multivesicular body protein 2a OS=Homo sapiens GN=CHMP2A PE=1 SV=1	36	11	80.0	104.3	101.4	113.6	126.5	111.3	101.6
O43639	Cytoplasmic protein NCK2 OS=Homo sapiens GN=NCK2 PE=1 SV=2	38	11	104.1	116.6	131.8	126.1	80.3	90.5	96.2
O43660	Pleiotropic regulator 1 OS=Homo sapiens GN=PLRG1 PE=1 SV=1	72	35	22.4	31.9	34.9	56.3	129.4	178.1	175.5
O43663	Protein regulator of cytokinesis 1 OS=Homo sapiens GN=PRC1 PE=1 SV=2	51	25	146.4	133.5	124.0	90.3	109.2	135.0	108.6
O43670	BUB3-interacting and GLEBS motif-containing protein ZNF207 OS=Homo sapiens GN=ZNF207 PE=1 SV=1	14	8	41.0	36.4	45.8	73.7	199.8	138.5	138.6
O43674	NADH dehydrogenase [ubiquinone] 1 beta subcomplex subunit 5, mitochondrial OS=Homo sapiens GN=NDUFB5 PE=1 SV=1	33	6	406.1	253.7	194.5	85.1	32.6	19.3	8.8
O43678	NADH dehydrogenase [ubiquinone] 1 alpha subcomplex subunit 2 OS=Homo sapiens GN=NDUFA2 PE=1 SV=3	63	8	376.0	342.8	164.4	65.3	27.9	13.6	10.1
O43681	ATPase ASNA1 OS=Homo sapiens GN=ASNA1 PE=1 SV=2	62	17	104.0	85.0	158.4	191.8	102.3	106.6	77.1
O43683	Mitotic checkpoint serine/threonine-protein kinase BUB1 OS=Homo sapiens GN=BUB1 PE=1 SV=1	27	21	81.9	111.3	99.4	99.5	103.6	104.7	132.6
O43684	Mitotic checkpoint protein BUB3 OS=Homo sapiens GN=BUB3 PE=1 SV=1	67	24	42.8	48.6	57.1	81.0	141.5	169.4	148.7
O43707	Alpha-actinin-4 OS=Homo sapiens GN=ACTN4 PE=1 SV=2	78	84	110.5	115.1	148.5	139.4	100.5	89.6	104.1
O43708	Maleylacetoacetate isomerase OS=Homo sapiens GN=GSTZ1 PE=1 SV=3	39	7	299.9	264.5	147.1	73.3	41.3	59.8	53.4
O43719	HIV Tat-specific factor 1 OS=Homo sapiens GN=HTATSF1 PE=1 SV=1	38	35	51.6	72.1	73.7	85.7	70.9	120.3	190.3
O43736	Integral membrane protein 2A OS=Homo sapiens GN=ITM2A PE=1 SV=2	37	13	89.9	55.6	176.6	239.6	105.2	135.6	58.5
O43747	AP-1 complex subunit gamma-1 OS=Homo sapiens GN=AP1G1 PE=1 SV=5	41	37	87.0	78.8	116.4	116.5	112.7	122.0	118.0
O43752	Syntaxin-6 OS=Homo sapiens GN=STX6 PE=1 SV=1	64	16	54.3	48.4	117.3	169.4	117.9	148.3	90.0
O43760	Synaptogyrin-2 OS=Homo sapiens GN=SYNGR2 PE=1 SV=1	19	6	48.6	66.8	85.2	114.2	140.1	116.4	121.1
O43765	Small glutamine-rich tetratricopeptide repeat-containing protein alpha OS=Homo sapiens GN=SGTA PE=1 SV=1	33	13	92.4	103.2	115.8	114.3	74.6	116.7	134.3
O43766	Lipoyl synthase, mitochondrial OS=Homo sapiens GN=LIAS PE=1 SV=3	30	9	397.4	351.3	155.8	55.7	20.1	9.8	9.9
O43768	Alpha-endosulfine OS=Homo sapiens GN=ENSA PE=1 SV=1	64	10	84.3	129.1	99.7	104.1	93.3	111.5	134.6
O43772	Mitochondrial carnitine/acylcarnitine carrier protein OS=Homo sapiens GN=SLC25A20 PE=1 SV=1	58	21	368.4	326.0	166.0	69.0	25.8	23.9	20.9
O43776	Asparagine--tRNA ligase, cytoplasmic OS=Homo sapiens GN=NARS PE=1 SV=1	53	37	54.0	56.5	66.2	72.1	80.1	155.5	169.4
O43795	Unconventional myosin-Ib OS=Homo sapiens GN=MYO1B PE=1 SV=3	53	65	136.2	166.3	219.5	219.8	153.4	48.4	26.8
O43805	Sjoegren syndrome nuclear autoantigen 1 OS=Homo sapiens GN=SSNA1 PE=1 SV=2	55	10	92.8	92.1	100.5	99.5	72.0	121.2	133.3
O43809	Cleavage and polyadenylation specificity factor subunit 5 OS=Homo sapiens GN=NUDT21 PE=1 SV=1	66	19	29.7	26.0	43.6	76.6	93.7	183.3	159.7
O43813	LanC-like protein 1 OS=Homo sapiens GN=LANCL1 PE=1 SV=1	46	20	85.1	133.1	103.1	110.3	88.0	114.8	134.9
O43815	Striatin OS=Homo sapiens GN=STRN PE=1 SV=4	51	27	86.0	90.9	164.4	221.6	131.5	110.4	63.7
O43818	U3 small nucleolar RNA-interacting protein 2 OS=Homo sapiens GN=RRP9 PE=1 SV=1	31	15	54.4	79.7	68.5	79.8	100.8	147.6	161.0
O43819	Protein SCO2 homolog, mitochondrial OS=Homo sapiens GN=SCO2 PE=1 SV=3	36	7	365.4	352.0	169.9	67.2	21.1	14.0	10.6
O43823	A-kinase anchor protein 8 OS=Homo sapiens GN=AKAP8 PE=1 SV=1	29	19	40.5	60.2	62.2	81.3	93.2	145.7	154.7
O43824	Putative GTP-binding protein 6 OS=Homo sapiens GN=GTPBP6 PE=2 SV=3	31	11	265.6	255.5	131.5	69.5	58.0	48.2	52.5
O43837	Isocitrate dehydrogenase [NAD] subunit beta, mitochondrial OS=Homo sapiens GN=IDH3B PE=1 SV=2	63	26	476.3	216.7	193.7	58.4	19.6	13.4	9.9
O43847	Nardilysin OS=Homo sapiens GN=NRD1 PE=1 SV=2	29	36	99.9	108.1	106.4	110.4	77.6	111.1	128.3
O43852	Calumenin OS=Homo sapiens GN=CALU PE=1 SV=2	60	25	119.2	120.5	197.2	250.7	162.5	71.9	29.5
O43861	Probable phospholipid-transporting ATPase IIB OS=Homo sapiens GN=ATP9B PE=2 SV=4	14	16	47.2	76.1	91.3	115.8	144.0	128.8	97.3
O43865	Adenosylhomocysteinase 2 OS=Homo sapiens GN=AHCYL1 PE=1 SV=2	51	30	91.9	133.5	106.5	115.5	81.0	105.6	120.9
O43903	Growth arrest-specific protein 2 OS=Homo sapiens GN=GAS2 PE=1 SV=1	58	17	86.0	141.9	114.8	115.0	96.2	96.7	110.8
O43909	Exostosin-like 3 OS=Homo sapiens GN=EXTL3 PE=1 SV=1	25	20	127.5	124.9	224.2	175.8	93.8	85.8	59.2
O43920	NADH dehydrogenase [ubiquinone] iron-sulfur protein 5 OS=Homo sapiens GN=NDUFS5 PE=1 SV=3	70	11	464.5	208.1	215.2	63.2	25.0	15.4	8.7
O43933	Peroxisome biogenesis factor 1 OS=Homo sapiens GN=PEX1 PE=1 SV=1	28	34	141.1	148.5	232.7	223.5	101.7	52.6	32.4
O60216	Double-strand-break repair protein rad21 homolog OS=Homo sapiens GN=RAD21 PE=1 SV=2	36	17	108.4	93.7	88.7	93.5	107.2	143.7	128.9
O60231	Putative pre-mRNA-splicing factor ATP-dependent RNA helicase DHX16 OS=Homo sapiens GN=DHX16 PE=1 SV=2	43	44	48.2	57.5	62.0	76.5	114.1	142.9	181.4
O60232	Sjoegren syndrome/scleroderma autoantigen 1 OS=Homo sapiens GN=SSSCA1 PE=1 SV=1	68	9	87.5	138.9	109.6	111.7	78.7	111.3	128.9
O60238	BCL2/adenovirus E1B 19 kDa protein-interacting protein 3-like OS=Homo sapiens GN=BNIP3L PE=1 SV=1	36	5	269.3	386.7	166.3	92.9	47.7	20.7	16.4
O60244	Mediator of RNA polymerase II transcription subunit 14 OS=Homo sapiens GN=MED14 PE=1 SV=2	26	28	39.7	47.3	57.3	82.0	133.3	179.9	135.5
O60256	Phosphoribosyl pyrophosphate synthase-associated protein 2 OS=Homo sapiens GN=PRPSAP2 PE=1 SV=1	57	18	100.1	99.0	96.2	104.4	101.1	116.6	130.5
O60264	SWI/SNF-related matrix-associated actin-dependent regulator of chromatin subfamily A member 5 OS=Homo sapiens GN=SMARCA5 PE=1 SV=1	44	45	201.3	117.6	100.2	92.2	99.0	108.5	100.5
O60271	C-Jun-amino-terminal kinase-interacting protein 4 OS=Homo sapiens GN=SPAG9 PE=1 SV=4	43	53	98.0	138.3	108.2	111.8	114.1	102.8	126.3
O60291	E3 ubiquitin-protein ligase MGRN1 OS=Homo sapiens GN=MGRN1 PE=1 SV=2	37	13	74.2	122.5	126.5	144.2	134.6	94.8	59.1
O60293	Zinc finger C3H1 domain-containing protein OS=Homo sapiens GN=ZFC3H1 PE=1 SV=3	23	35	31.8	40.1	42.1	59.2	118.4	161.4	173.8
O60294	tRNA wybutosine-synthesizing protein 4 OS=Homo sapiens GN=LCMT2 PE=1 SV=3	21	13	110.1	147.6	98.5	86.9	108.9	112.6	127.5
O60306	Intron-binding protein aquarius OS=Homo sapiens GN=AQR PE=1 SV=4	43	62	36.9	43.0	46.6	61.4	94.0	153.4	185.3
O60307	Microtubule-associated serine/threonine-protein kinase 3 OS=Homo sapiens GN=MAST3 PE=1 SV=2	16	14	50.1	37.8	55.7	62.6	83.9	143.8	157.8
O60313	Dynamin-like 120 kDa protein, mitochondrial OS=Homo sapiens GN=OPA1 PE=1 SV=3	67	78	399.9	226.9	197.8	76.9	41.9	21.7	16.5
O60333	Kinesin-like protein KIF1B OS=Homo sapiens GN=KIF1B PE=1 SV=5	17	24	88.7	121.5	104.6	97.5	95.4	125.6	130.9
O60337	E3 ubiquitin-protein ligase MARCH6 OS=Homo sapiens GN=MARCH6 PE=1 SV=2	7	6	98.6	164.8	178.6	211.3	219.3	90.7	36.8
O60341	Lysine-specific histone demethylase 1A OS=Homo sapiens GN=KDM1A PE=1 SV=2	68	43	71.0	100.9	86.4	91.6	95.1	116.5	177.6
O60343	TBC1 domain family member 4 OS=Homo sapiens GN=TBC1D4 PE=1 SV=2	16	20	80.6	101.4	99.7	98.4	86.5	99.6	125.5
O60427	Fatty acid desaturase 1 OS=Homo sapiens GN=FADS1 PE=1 SV=3	32	19	99.0	100.8	169.6	230.4	150.0	97.3	42.3
O60476	Mannosyl-oligosaccharide 1,2-alpha-mannosidase IB OS=Homo sapiens GN=MAN1A2 PE=1 SV=1	39	22	148.6	114.9	261.8	189.5	81.3	78.2	56.1
O60488	Long-chain-fatty-acid--CoA ligase 4 OS=Homo sapiens GN=ACSL4 PE=1 SV=2	70	50	235.0	238.2	178.9	132.6	86.1	47.3	29.9
O60493	Sorting nexin-3 OS=Homo sapiens GN=SNX3 PE=1 SV=3	80	14	95.2	121.3	142.8	148.6	101.9	96.8	93.4
O60496	Docking protein 2 OS=Homo sapiens GN=DOK2 PE=1 SV=2	28	8	105.1	128.5	144.0	145.2	100.3	126.6	112.0
O60499	Syntaxin-10 OS=Homo sapiens GN=STX10 PE=1 SV=1	71	13	51.8	77.1	105.1	134.8	146.9	127.4	89.7
O60502	Protein O-GlcNAcase OS=Homo sapiens GN=MGEA5 PE=1 SV=2	20	16	110.9	100.3	144.5	142.0	136.4	105.2	117.7
O60504	Vinexin OS=Homo sapiens GN=SORBS3 PE=1 SV=2	22	12	71.4	89.7	87.3	97.9	88.9	131.8	139.6
O60506	Heterogeneous nuclear ribonucleoprotein Q OS=Homo sapiens GN=SYNCRIP PE=1 SV=2	63	52	25.6	22.7	38.9	57.0	232.3	148.6	143.6
O60508	Pre-mRNA-processing factor 17 OS=Homo sapiens GN=CDC40 PE=1 SV=1	55	25	32.0	41.7	43.5	63.0	105.2	161.0	187.6
O60512	Beta-1,4-galactosyltransferase 3 OS=Homo sapiens GN=B4GALT3 PE=1 SV=2	22	5	118.3	128.4	190.9	168.9	111.7	87.8	56.0
O60518	Ran-binding protein 6 OS=Homo sapiens GN=RANBP6 PE=1 SV=2	18	17	167.9	142.3	134.2	110.5	83.6	113.4	128.9
O60524	Nuclear export mediator factor NEMF OS=Homo sapiens GN=NEMF PE=1 SV=4	24	27	72.1	101.4	95.5	101.1	108.6	98.9	136.6
O60547	GDP-mannose 4,6 dehydratase OS=Homo sapiens GN=GMDS PE=1 SV=1	62	28	129.4	221.9	225.1	191.7	104.1	46.5	39.0
O60566	Mitotic checkpoint serine/threonine-protein kinase BUB1 beta OS=Homo sapiens GN=BUB1B PE=1 SV=3	43	35	94.7	141.8	108.4	110.0	91.6	114.6	126.6
O60568	Procollagen-lysine,2-oxoglutarate 5-dioxygenase 3 OS=Homo sapiens GN=PLOD3 PE=1 SV=1	28	18	102.6	132.9	191.6	245.7	178.3	100.0	48.9
O60573	Eukaryotic translation initiation factor 4E type 2 OS=Homo sapiens GN=EIF4E2 PE=1 SV=1	42	10	48.7	70.7	67.8	93.9	160.2	178.1	117.8
O60610	Protein diaphanous homolog 1 OS=Homo sapiens GN=DIAPH1 PE=1 SV=2	56	81	56.2	64.4	62.1	59.3	44.7	50.2	57.9
O60613	15 kDa selenoprotein OS=Homo sapiens GN=SEP15 PE=1 SV=3	54	9	113.8	101.7	200.3	253.5	148.4	91.2	35.3
O60637	Tetraspanin-3 OS=Homo sapiens GN=TSPAN3 PE=2 SV=1	13	3	66.1	129.2	136.8	242.5	255.5	106.1	63.8
O60645	Exocyst complex component 3 OS=Homo sapiens GN=EXOC3 PE=1 SV=2	44	35	123.1	119.0	194.2	186.5	117.9	65.9	57.5
O60664	Perilipin-3 OS=Homo sapiens GN=PLIN3 PE=1 SV=3	84	29	90.9	133.0	111.8	113.3	89.5	117.0	126.7
O60678	Protein arginine N-methyltransferase 3 OS=Homo sapiens GN=PRMT3 PE=1 SV=3	36	18	101.9	118.8	106.3	110.6	80.3	117.7	135.2
O60684	Importin subunit alpha-7 OS=Homo sapiens GN=KPNA6 PE=1 SV=1	42	23	96.5	92.1	111.0	120.3	78.6	129.1	143.6
O60701	UDP-glucose 6-dehydrogenase OS=Homo sapiens GN=UGDH PE=1 SV=1	50	18	85.4	103.3	111.2	112.6	82.5	136.0	137.9
O60711	Leupaxin OS=Homo sapiens GN=LPXN PE=1 SV=1	45	16	114.3	117.8	148.2	150.1	95.6	99.0	105.5
O60749	Sorting nexin-2 OS=Homo sapiens GN=SNX2 PE=1 SV=2	49	30	89.2	136.9	125.1	135.6	104.8	100.3	92.4
O60762	Dolichol-phosphate mannosyltransferase subunit 1 OS=Homo sapiens GN=DPM1 PE=1 SV=1	57	20	83.1	104.8	127.5	145.6	319.3	72.2	52.0
O60763	General vesicular transport factor p115 OS=Homo sapiens GN=USO1 PE=1 SV=2	51	43	108.4	151.5	145.6	120.2	71.3	96.6	107.4
O60779	Thiamine transporter 1 OS=Homo sapiens GN=SLC19A2 PE=1 SV=2	10	3	120.3	191.7	210.2	194.0	171.3	74.8	37.6
O60783	28S ribosomal protein S14, mitochondrial OS=Homo sapiens GN=MRPS14 PE=1 SV=1	42	7	398.3	327.9	165.0	53.9	31.9	10.2	12.8
O60784	Target of Myb protein 1 OS=Homo sapiens GN=TOM1 PE=1 SV=2	48	16	105.1	147.9	159.5	167.7	115.0	115.8	103.3
O60825	6-phosphofructo-2-kinase/fructose-2,6-bisphosphatase 2 OS=Homo sapiens GN=PFKFB2 PE=1 SV=2	44	21	56.2	80.3	69.6	79.8	93.0	121.2	158.6
O60826	Coiled-coil domain-containing protein 22 OS=Homo sapiens GN=CCDC22 PE=1 SV=1	69	38	75.5	110.5	124.2	143.8	94.3	110.0	116.3
O60828	Polyglutamine-binding protein 1 OS=Homo sapiens GN=PQBP1 PE=1 SV=1	61	13	28.9	53.6	48.0	61.6	154.2	146.3	150.4
O60830	Mitochondrial import inner membrane translocase subunit Tim17-B OS=Homo sapiens GN=TIMM17B PE=1 SV=1	53	8	385.5	273.0	187.2	77.8	31.0	19.7	12.8
O60831	PRA1 family protein 2 OS=Homo sapiens GN=PRAF2 PE=1 SV=1	30	9	97.7	139.9	169.1	201.7	208.1	90.5	47.4
O60832	H/ACA ribonucleoprotein complex subunit 4 OS=Homo sapiens GN=DKC1 PE=1 SV=3	54	32	10.5	12.0	10.7	13.4	23.7	30.9	38.7
O60841	Eukaryotic translation initiation factor 5B OS=Homo sapiens GN=EIF5B PE=1 SV=4	43	64	88.4	103.0	87.3	92.2	113.8	99.2	143.2
O60861	Growth arrest-specific protein 7 OS=Homo sapiens GN=GAS7 PE=1 SV=3	41	23	112.4	147.6	201.3	206.8	123.3	76.4	43.2
O60869	Endothelial differentiation-related factor 1 OS=Homo sapiens GN=EDF1 PE=1 SV=1	76	22	41.2	58.0	58.9	89.5	180.9	168.4	110.2
O60870	DNA/RNA-binding protein KIN17 OS=Homo sapiens GN=KIN PE=1 SV=2	35	15	28.7	40.5	45.3	60.2	111.2	137.2	168.4
O60879	Protein diaphanous homolog 2 OS=Homo sapiens GN=DIAPH2 PE=1 SV=1	23	20	107.8	117.1	115.1	108.7	95.2	110.7	117.9
O60880	SH2 domain-containing protein 1A OS=Homo sapiens GN=SH2D1A PE=1 SV=1	62	9	77.0	37.1	102.4	110.9	95.4	125.9	126.3
O60884	DnaJ homolog subfamily A member 2 OS=Homo sapiens GN=DNAJA2 PE=1 SV=1	52	22	89.2	98.3	97.4	100.5	81.8	107.0	148.6
O60885	Bromodomain-containing protein 4 OS=Homo sapiens GN=BRD4 PE=1 SV=2	12	14	69.6	60.0	54.0	70.7	156.2	144.2	112.7
O60888	Protein CutA OS=Homo sapiens GN=CUTA PE=1 SV=2	49	6	121.5	73.0	133.3	133.9	74.7	132.6	110.1
O60906	Sphingomyelin phosphodiesterase 2 OS=Homo sapiens GN=SMPD2 PE=1 SV=2	23	7	98.5	153.7	168.5	212.0	175.7	90.3	41.7
O60925	Prefoldin subunit 1 OS=Homo sapiens GN=PFDN1 PE=1 SV=2	55	11	83.1	88.2	88.1	86.8	179.8	109.0	127.6
O60927	Protein phosphatase 1 regulatory subunit 11 OS=Homo sapiens GN=PPP1R11 PE=1 SV=1	42	6	78.8	138.7	105.2	115.3	78.9	123.2	136.5
O60930	Ribonuclease H1 OS=Homo sapiens GN=RNASEH1 PE=1 SV=2	37	10	113.5	155.0	74.2	83.2	104.0	127.7	128.8
O60934	Nibrin OS=Homo sapiens GN=NBN PE=1 SV=1	45	28	94.5	126.0	108.1	115.8	131.8	108.7	109.8
O60941	Dystrobrevin beta OS=Homo sapiens GN=DTNB PE=1 SV=1	38	16	138.7	173.2	239.7	225.8	125.3	66.6	30.8
O60942	mRNA-capping enzyme OS=Homo sapiens GN=RNGTT PE=1 SV=1	26	13	67.1	107.6	76.5	99.1	95.5	123.1	142.1
O75027	ATP-binding cassette sub-family B member 7, mitochondrial OS=Homo sapiens GN=ABCB7 PE=1 SV=2	34	24	362.4	278.7	167.6	65.4	30.4	22.9	19.7
O75044	SLIT-ROBO Rho GTPase-activating protein 2 OS=Homo sapiens GN=SRGAP2 PE=1 SV=2	33	28	75.9	92.4	91.5	98.5	111.2	136.9	141.2
O75063	Glycosaminoglycan xylosylkinase OS=Homo sapiens GN=FAM20B PE=1 SV=1	50	18	142.9	157.1	261.6	208.7	93.4	78.3	42.2
O75083	WD repeat-containing protein 1 OS=Homo sapiens GN=WDR1 PE=1 SV=4	78	51	88.4	96.8	116.5	126.6	98.4	109.5	121.1
O75093	Slit homolog 1 protein OS=Homo sapiens GN=SLIT1 PE=2 SV=4	36	40	98.3	117.4	158.6	198.4	160.4	92.1	58.7
O75113	NEDD4-binding protein 1 OS=Homo sapiens GN=N4BP1 PE=1 SV=4	29	18	79.6	118.5	102.6	102.7	89.2	115.0	123.6
O75116	Rho-associated protein kinase 2 OS=Homo sapiens GN=ROCK2 PE=1 SV=4	23	28	146.9	140.2	154.9	133.4	88.4	93.8	109.7
O75122	CLIP-associating protein 2 OS=Homo sapiens GN=CLASP2 PE=1 SV=2	55	69	60.7	76.5	74.5	82.4	155.0	139.4	131.9
O75131	Copine-3 OS=Homo sapiens GN=CPNE3 PE=1 SV=1	54	27	92.7	119.6	113.9	122.4	83.0	125.6	132.5
O75143	Autophagy-related protein 13 OS=Homo sapiens GN=ATG13 PE=1 SV=1	32	11	101.6	93.9	124.0	131.4	126.7	120.9	149.4
O75145	Liprin-alpha-3 OS=Homo sapiens GN=PPFIA3 PE=1 SV=3	31	31	97.8	146.4	136.6	145.2	126.3	100.5	118.4
O75146	Huntingtin-interacting protein 1-related protein OS=Homo sapiens GN=HIP1R PE=1 SV=2	54	54	132.8	163.9	192.9	193.2	106.1	84.8	77.7
O75150	E3 ubiquitin-protein ligase BRE1B OS=Homo sapiens GN=RNF40 PE=1 SV=4	43	48	51.3	67.5	71.5	87.5	116.1	168.6	127.4
O75152	Zinc finger CCCH domain-containing protein 11A OS=Homo sapiens GN=ZC3H11A PE=1 SV=3	59	53	29.6	44.3	43.2	63.9	185.6	143.7	158.2
O75153	Clustered mitochondria protein homolog OS=Homo sapiens GN=CLUH PE=1 SV=2	45	45	96.0	110.2	102.4	101.4	88.2	111.5	133.9
O75155	Cullin-associated NEDD8-dissociated protein 2 OS=Homo sapiens GN=CAND2 PE=1 SV=3	19	20	124.9	175.7	139.5	133.2	105.6	147.9	173.3
O75164	Lysine-specific demethylase 4A OS=Homo sapiens GN=KDM4A PE=1 SV=2	6	6	48.5	81.9	54.9	70.8	136.9	117.5	110.8
O75165	DnaJ homolog subfamily C member 13 OS=Homo sapiens GN=DNAJC13 PE=1 SV=5	55	112	48.1	63.5	100.8	156.8	231.6	128.5	83.0
O75170	Serine/threonine-protein phosphatase 6 regulatory subunit 2 OS=Homo sapiens GN=PPP6R2 PE=1 SV=2	34	20	85.7	116.6	100.4	96.2	75.0	101.4	132.0
O75175	CCR4-NOT transcription complex subunit 3 OS=Homo sapiens GN=CNOT3 PE=1 SV=1	37	31	39.4	51.5	65.1	99.3	184.7	167.0	91.6
O75179	Ankyrin repeat domain-containing protein 17 OS=Homo sapiens GN=ANKRD17 PE=1 SV=3	36	77	51.9	65.8	67.1	84.6	129.3	160.6	136.3
O75191	Xylulose kinase OS=Homo sapiens GN=XYLB PE=1 SV=3	31	10	72.7	124.7	94.2	102.6	80.0	112.9	131.2
O75208	Ubiquinone biosynthesis protein COQ9, mitochondrial OS=Homo sapiens GN=COQ9 PE=1 SV=1	46	13	353.2	271.8	162.9	65.1	38.2	32.1	31.9
O75223	Gamma-glutamylcyclotransferase OS=Homo sapiens GN=GGCT PE=1 SV=1	73	18	74.6	111.4	98.0	112.8	75.3	121.5	136.1
O75251	NADH dehydrogenase [ubiquinone] iron-sulfur protein 7, mitochondrial OS=Homo sapiens GN=NDUFS7 PE=1 SV=3	27	10	371.5	328.7	168.0	69.2	29.8	19.5	13.3
O75306	NADH dehydrogenase [ubiquinone] iron-sulfur protein 2, mitochondrial OS=Homo sapiens GN=NDUFS2 PE=1 SV=2	62	25	394.0	254.8	175.1	64.2	31.1	25.7	20.3
O75312	Zinc finger protein ZPR1 OS=Homo sapiens GN=ZPR1 PE=1 SV=1	63	25	110.1	118.4	118.0	114.9	82.2	108.7	128.6
O75323	Protein NipSnap homolog 2 OS=Homo sapiens GN=GBAS PE=1 SV=1	55	21	470.4	224.3	162.0	54.2	29.5	18.8	18.3
O75330	Hyaluronan mediated motility receptor OS=Homo sapiens GN=HMMR PE=1 SV=2	53	41	52.5	66.3	66.4	82.4	112.8	176.3	141.3
O75340	Programmed cell death protein 6 OS=Homo sapiens GN=PDCD6 PE=1 SV=1	54	9	80.5	72.2	102.5	120.1	77.9	122.8	134.3
O75347	Tubulin-specific chaperone A OS=Homo sapiens GN=TBCA PE=1 SV=3	87	19	93.6	124.1	113.0	115.9	71.8	114.6	126.0
O75348	V-type proton ATPase subunit G 1 OS=Homo sapiens GN=ATP6V1G1 PE=1 SV=3	64	7	48.2	58.7	79.4	81.7	448.6	68.8	97.6
O75351	Vacuolar protein sorting-associated protein 4B OS=Homo sapiens GN=VPS4B PE=1 SV=2	58	29	93.8	108.7	114.7	120.1	85.2	107.8	129.6
O75367	Core histone macro-H2A.1 OS=Homo sapiens GN=H2AFY PE=1 SV=4	47	16	146.2	86.3	78.1	85.5	124.8	121.2	109.4
O75368	SH3 domain-binding glutamic acid-rich-like protein OS=Homo sapiens GN=SH3BGRL PE=1 SV=1	91	12	82.2	128.3	104.9	113.4	86.1	103.5	132.0
O75369	Filamin-B OS=Homo sapiens GN=FLNB PE=1 SV=2	76	177	112.4	145.9	148.1	138.3	81.9	86.3	100.3
O75376	Nuclear receptor corepressor 1 OS=Homo sapiens GN=NCOR1 PE=1 SV=2	30	53	72.8	86.3	69.6	92.1	145.3	99.1	160.4
O75380	NADH dehydrogenase [ubiquinone] iron-sulfur protein 6, mitochondrial OS=Homo sapiens GN=NDUFS6 PE=1 SV=1	67	9	396.3	320.8	178.7	62.4	21.9	11.7	8.3
O75381	Peroxisomal membrane protein PEX14 OS=Homo sapiens GN=PEX14 PE=1 SV=1	29	15	127.5	151.7	206.2	214.4	209.3	38.2	25.8
O75385	Serine/threonine-protein kinase ULK1 OS=Homo sapiens GN=ULK1 PE=1 SV=2	17	14	79.7	124.3	100.4	99.6	96.1	109.5	145.3
O75390	Citrate synthase, mitochondrial OS=Homo sapiens GN=CS PE=1 SV=2	49	24	387.0	344.2	162.4	56.7	21.4	12.3	11.5
O75396	Vesicle-trafficking protein SEC22b OS=Homo sapiens GN=SEC22B PE=1 SV=4	49	13	99.1	99.7	174.1	207.8	219.1	93.2	43.4
O75400	Pre-mRNA-processing factor 40 homolog A OS=Homo sapiens GN=PRPF40A PE=1 SV=2	34	42	31.8	52.5	57.5	95.7	160.6	158.9	139.5
O75410	Transforming acidic coiled-coil-containing protein 1 OS=Homo sapiens GN=TACC1 PE=1 SV=2	42	32	129.4	150.8	193.8	218.4	143.3	68.0	48.0
O75427	Leucine-rich repeat and calponin homology domain-containing protein 4 OS=Homo sapiens GN=LRCH4 PE=1 SV=2	52	26	8.7	11.0	13.2	13.9	13.7	9.3	7.2
O75431	Metaxin-2 OS=Homo sapiens GN=MTX2 PE=1 SV=1	51	20	372.3	322.3	177.2	71.8	26.9	13.0	10.4
O75436	Vacuolar protein sorting-associated protein 26A OS=Homo sapiens GN=VPS26A PE=1 SV=2	41	12	87.8	109.3	112.7	123.6	82.1	112.9	124.1
O75439	Mitochondrial-processing peptidase subunit beta OS=Homo sapiens GN=PMPCB PE=1 SV=2	58	30	426.9	250.0	189.0	62.3	23.8	18.1	15.0
O75446	Histone deacetylase complex subunit SAP30 OS=Homo sapiens GN=SAP30 PE=1 SV=1	35	8	69.1	88.3	81.7	88.7	98.1	127.3	147.1
O75448	Mediator of RNA polymerase II transcription subunit 24 OS=Homo sapiens GN=MED24 PE=1 SV=1	25	17	41.4	49.1	56.2	77.9	161.5	180.0	130.3
O75449	Katanin p60 ATPase-containing subunit A1 OS=Homo sapiens GN=KATNA1 PE=1 SV=1	34	14	73.9	120.4	83.7	90.5	98.3	127.0	141.2
O75460	Serine/threonine-protein kinase/endoribonuclease IRE1 OS=Homo sapiens GN=ERN1 PE=1 SV=2	32	18	101.5	147.7	184.0	239.5	209.5	87.6	30.1
O75475	PC4 and SFRS1-interacting protein OS=Homo sapiens GN=PSIP1 PE=1 SV=1	48	24	168.3	84.0	90.1	87.5	108.3	118.4	110.0
O75477	Erlin-1 OS=Homo sapiens GN=ERLIN1 PE=1 SV=1	52	26	80.5	114.8	159.3	214.4	208.9	86.3	36.2
O75489	NADH dehydrogenase [ubiquinone] iron-sulfur protein 3, mitochondrial OS=Homo sapiens GN=NDUFS3 PE=1 SV=1	61	24	416.3	270.1	183.0	67.5	25.4	15.2	9.3
O75494	Serine/arginine-rich splicing factor 10 OS=Homo sapiens GN=SRSF10 PE=1 SV=1	39	18	25.5	27.9	41.0	66.5	152.0	172.4	152.1
O75503	Ceroid-lipofuscinosis neuronal protein 5 OS=Homo sapiens GN=CLN5 PE=1 SV=2	32	11	51.1	74.3	191.2	330.6	146.1	85.4	25.0
O75521	Enoyl-CoA delta isomerase 2, mitochondrial OS=Homo sapiens GN=ECI2 PE=1 SV=4	77	35	234.9	217.0	218.7	172.6	75.7	38.4	20.3
O75525	KH domain-containing, RNA-binding, signal transduction-associated protein 3 OS=Homo sapiens GN=KHDRBS3 PE=1 SV=1	41	17	3.1	3.4	4.4	8.2	16.8	25.2	23.4
O75529	TAF5-like RNA polymerase II p300/CBP-associated factor-associated factor 65 kDa subunit 5L OS=Homo sapiens GN=TAF5L PE=1 SV=1	18	9	86.1	132.5	103.6	118.4	132.3	144.1	162.2
O75530	Polycomb protein EED OS=Homo sapiens GN=EED PE=1 SV=2	23	8	87.3	91.1	81.2	89.2	107.4	153.1	157.1
O75531	Barrier-to-autointegration factor OS=Homo sapiens GN=BANF1 PE=1 SV=1	85	16	50.9	35.4	82.4	112.4	89.8	168.4	123.0
O75533	Splicing factor 3B subunit 1 OS=Homo sapiens GN=SF3B1 PE=1 SV=3	66	96	36.4	51.4	51.6	68.4	104.7	144.9	189.9
O75534	Cold shock domain-containing protein E1 OS=Homo sapiens GN=CSDE1 PE=1 SV=2	52	51	80.6	91.0	94.8	106.3	91.3	134.8	122.2
O75554	WW domain-binding protein 4 OS=Homo sapiens GN=WBP4 PE=1 SV=1	24	8	55.5	93.9	68.0	86.9	115.8	133.0	192.7
O75569	Interferon-inducible double-stranded RNA-dependent protein kinase activator A OS=Homo sapiens GN=PRKRA PE=1 SV=1	73	25	44.8	49.4	52.8	67.3	117.4	165.6	158.2
O75570	Peptide chain release factor 1, mitochondrial OS=Homo sapiens GN=MTRF1 PE=1 SV=2	32	14	340.5	272.1	186.1	76.1	40.9	40.9	43.4
O75582	Ribosomal protein S6 kinase alpha-5 OS=Homo sapiens GN=RPS6KA5 PE=1 SV=1	19	12	84.8	124.5	103.4	111.4	92.8	130.2	153.5
O75592	E3 ubiquitin-protein ligase MYCBP2 OS=Homo sapiens GN=MYCBP2 PE=1 SV=3	15	55	49.8	71.0	57.2	66.2	105.3	138.9	188.6
O75600	2-amino-3-ketobutyrate coenzyme A ligase, mitochondrial OS=Homo sapiens GN=GCAT PE=1 SV=1	48	14	388.3	284.1	178.6	67.1	24.0	22.8	15.9
O75607	Nucleoplasmin-3 OS=Homo sapiens GN=NPM3 PE=1 SV=3	37	5	46.2	66.5	67.6	86.4	83.3	163.3	153.5
O75608	Acyl-protein thioesterase 1 OS=Homo sapiens GN=LYPLA1 PE=1 SV=1	48	10	192.3	170.1	141.8	110.0	67.7	86.5	86.5
O75616	GTPase Era, mitochondrial OS=Homo sapiens GN=ERAL1 PE=1 SV=2	43	14	346.0	315.0	151.1	69.4	34.9	25.3	18.5
O75629	Protein CREG1 OS=Homo sapiens GN=CREG1 PE=1 SV=1	20	3	72.3	110.6	138.8	181.5	170.8	104.0	71.6
O75643	U5 small nuclear ribonucleoprotein 200 kDa helicase OS=Homo sapiens GN=SNRNP200 PE=1 SV=2	62	152	38.3	40.1	48.7	65.4	154.8	145.1	163.9
O75648	Mitochondrial tRNA-specific 2-thiouridylase 1 OS=Homo sapiens GN=TRMU PE=1 SV=2	39	13	378.0	313.8	160.6	65.9	26.6	29.1	25.9
O75663	TIP41-like protein OS=Homo sapiens GN=TIPRL PE=1 SV=2	66	18	82.1	113.3	109.6	117.0	79.2	116.6	122.0
O75683	Surfeit locus protein 6 OS=Homo sapiens GN=SURF6 PE=1 SV=3	50	17	30.0	45.0	43.2	59.2	122.6	158.5	189.7
O75691	Small subunit processome component 20 homolog OS=Homo sapiens GN=UTP20 PE=1 SV=3	17	45	45.6	49.5	44.1	58.6	136.2	147.9	186.0
O75694	Nuclear pore complex protein Nup155 OS=Homo sapiens GN=NUP155 PE=1 SV=1	35	41	117.7	136.8	173.0	210.4	141.6	75.2	50.4
O75695	Protein XRP2 OS=Homo sapiens GN=RP2 PE=1 SV=4	51	17	118.4	146.2	214.3	224.0	140.1	63.3	31.1
O75716	Serine/threonine-protein kinase 16 OS=Homo sapiens GN=STK16 PE=1 SV=4	22	6	68.5	114.0	148.9	145.5	312.5	116.1	94.4
O75717	WD repeat and HMG-box DNA-binding protein 1 OS=Homo sapiens GN=WDHD1 PE=1 SV=1	60	56	62.1	81.1	87.2	101.6	72.5	133.2	166.3
O75718	Cartilage-associated protein OS=Homo sapiens GN=CRTAP PE=1 SV=1	38	15	93.4	151.9	167.5	218.6	171.7	94.3	42.5
O75746	Calcium-binding mitochondrial carrier protein Aralar1 OS=Homo sapiens GN=SLC25A12 PE=1 SV=2	55	34	377.7	281.3	169.2	64.6	29.3	24.1	20.7
O75781	Paralemmin-1 OS=Homo sapiens GN=PALM PE=1 SV=2	36	15	140.7	156.0	235.6	228.0	161.0	38.1	23.9
O75787	Renin receptor OS=Homo sapiens GN=ATP6AP2 PE=1 SV=2	39	14	91.0	129.2	168.0	207.1	170.1	88.2	44.7
O75791	GRB2-related adapter protein 2 OS=Homo sapiens GN=GRAP2 PE=1 SV=1	63	19	99.7	113.6	120.6	123.9	101.0	109.9	123.8
O75792	Ribonuclease H2 subunit A OS=Homo sapiens GN=RNASEH2A PE=1 SV=2	61	26	68.9	85.7	85.3	96.7	94.1	139.8	145.8
O75794	Cell division cycle protein 123 homolog OS=Homo sapiens GN=CDC123 PE=1 SV=1	46	16	98.8	145.8	113.0	120.5	88.1	122.9	133.6
O75808	Calpain-15 OS=Homo sapiens GN=CAPN15 PE=1 SV=1	11	7	72.9	124.8	95.9	102.9	117.7	129.5	123.8
O75817	Ribonuclease P protein subunit p20 OS=Homo sapiens GN=POP7 PE=1 SV=2	44	6	38.9	58.1	53.8	67.9	96.0	155.9	165.6
O75818	Ribonuclease P protein subunit p40 OS=Homo sapiens GN=RPP40 PE=1 SV=3	29	9	42.1	70.4	58.2	72.0	126.0	146.9	165.7
O75821	Eukaryotic translation initiation factor 3 subunit G OS=Homo sapiens GN=EIF3G PE=1 SV=2	54	22	78.0	110.3	88.5	88.2	100.3	112.8	150.7
O75874	Isocitrate dehydrogenase [NADP] cytoplasmic OS=Homo sapiens GN=IDH1 PE=1 SV=2	62	32	91.9	112.1	115.9	126.0	91.2	106.1	125.9
O75879	Glutamyl-tRNA(Gln) amidotransferase subunit B, mitochondrial OS=Homo sapiens GN=GATB PE=1 SV=1	65	30	402.5	267.7	165.9	58.4	29.9	29.7	22.8
O75880	Protein SCO1 homolog, mitochondrial OS=Homo sapiens GN=SCO1 PE=1 SV=1	27	6	563.1	31.7	243.7	88.9	39.5	19.3	13.8
O75882	Attractin OS=Homo sapiens GN=ATRN PE=1 SV=2	23	28	89.2	122.0	172.6	205.9	159.7	91.5	46.9
O75886	Signal transducing adapter molecule 2 OS=Homo sapiens GN=STAM2 PE=1 SV=1	20	10	97.7	146.7	137.3	144.0	102.7	91.3	102.6
O75909	Cyclin-K OS=Homo sapiens GN=CCNK PE=1 SV=2	29	13	40.5	48.9	50.6	69.3	109.4	148.8	146.9
O75915	PRA1 family protein 3 OS=Homo sapiens GN=ARL6IP5 PE=1 SV=1	35	10	105.7	116.2	170.7	212.4	164.6	94.5	52.1
O75934	Pre-mRNA-splicing factor SPF27 OS=Homo sapiens GN=BCAS2 PE=1 SV=1	84	23	28.8	37.0	39.2	59.0	117.5	185.3	169.3
O75935	Dynactin subunit 3 OS=Homo sapiens GN=DCTN3 PE=1 SV=1	60	14	92.1	140.4	107.4	122.9	78.4	124.4	105.5
O75940	Survival of motor neuron-related-splicing factor 30 OS=Homo sapiens GN=SMNDC1 PE=1 SV=1	51	10	43.1	59.9	57.7	69.7	97.7	143.3	170.0
O75943	Cell cycle checkpoint protein RAD17 OS=Homo sapiens GN=RAD17 PE=1 SV=2	20	10	68.5	75.4	84.4	103.6	76.8	138.9	177.0
O75947	ATP synthase subunit d, mitochondrial OS=Homo sapiens GN=ATP5H PE=1 SV=3	90	23	425.6	265.1	194.1	63.8	22.9	14.9	10.0
O75955	Flotillin-1 OS=Homo sapiens GN=FLOT1 PE=1 SV=3	58	22	107.5	149.8	203.8	232.9	144.5	66.4	34.0
O75964	ATP synthase subunit g, mitochondrial OS=Homo sapiens GN=ATP5L PE=1 SV=3	59	7	357.6	359.3	157.8	61.1	20.8	17.6	11.7
O75976	Carboxypeptidase D OS=Homo sapiens GN=CPD PE=1 SV=2	38	43	62.1	89.1	127.5	176.0	164.2	134.6	77.1
O75995	SAM and SH3 domain-containing protein 3 OS=Homo sapiens GN=SASH3 PE=1 SV=2	72	17	103.6	115.4	116.6	114.4	88.4	111.5	131.7
O76003	Glutaredoxin-3 OS=Homo sapiens GN=GLRX3 PE=1 SV=2	56	25	85.4	97.8	106.6	113.2	69.2	113.4	125.1
O76021	Ribosomal L1 domain-containing protein 1 OS=Homo sapiens GN=RSL1D1 PE=1 SV=3	59	41	38.2	41.3	39.6	54.9	120.2	143.6	170.9
O76024	Wolframin OS=Homo sapiens GN=WFS1 PE=1 SV=2	20	14	94.9	151.8	198.0	212.3	188.9	106.3	47.7
O76031	ATP-dependent Clp protease ATP-binding subunit clpX-like, mitochondrial OS=Homo sapiens GN=CLPX PE=1 SV=2	69	41	384.6	313.1	165.2	64.3	29.9	19.4	15.1
O76054	SEC14-like protein 2 OS=Homo sapiens GN=SEC14L2 PE=1 SV=1	34	9	124.8	107.6	123.4	123.9	85.7	165.2	135.0
O76071	Probable cytosolic iron-sulfur protein assembly protein CIAO1 OS=Homo sapiens GN=CIAO1 PE=1 SV=1	58	14	81.5	89.0	102.3	117.6	72.6	113.7	130.2
O76094	Signal recognition particle subunit SRP72 OS=Homo sapiens GN=SRP72 PE=1 SV=3	64	48	96.8	127.2	136.4	146.8	89.7	93.8	103.4
O76095	Protein JTB OS=Homo sapiens GN=JTB PE=1 SV=1	15	3	94.5	188.5	208.8	182.3	150.6	110.8	64.6
O94762	ATP-dependent DNA helicase Q5 OS=Homo sapiens GN=RECQL5 PE=1 SV=2	26	19	48.5	55.1	55.9	80.5	156.2	170.5	145.1
O94763	Unconventional prefoldin RPB5 interactor 1 OS=Homo sapiens GN=URI1 PE=1 SV=3	40	21	52.7	72.2	68.2	90.0	160.6	158.4	120.6
O94766	Galactosylgalactosylxylosylprotein 3-beta-glucuronosyltransferase 3 OS=Homo sapiens GN=B3GAT3 PE=1 SV=2	46	14	128.6	193.5	230.9	160.6	90.3	69.8	46.6
O94776	Metastasis-associated protein MTA2 OS=Homo sapiens GN=MTA2 PE=1 SV=1	61	45	92.7	101.9	90.7	103.4	101.8	117.4	147.0
O94804	Serine/threonine-protein kinase 10 OS=Homo sapiens GN=STK10 PE=1 SV=1	28	26	87.4	95.1	118.6	126.0	157.6	105.4	108.7
O94819	Kelch repeat and BTB domain-containing protein 11 OS=Homo sapiens GN=KBTBD11 PE=1 SV=1	43	22	82.3	93.1	106.9	117.6	93.1	118.9	119.9
O94826	Mitochondrial import receptor subunit TOM70 OS=Homo sapiens GN=TOMM70A PE=1 SV=1	72	41	363.7	293.7	187.8	76.6	34.0	21.8	16.3
O94830	Phospholipase DDHD2 OS=Homo sapiens GN=DDHD2 PE=1 SV=2	21	10	113.9	132.6	122.2	116.1	80.2	108.2	124.2
O94832	Unconventional myosin-Id OS=Homo sapiens GN=MYO1D PE=1 SV=2	45	46	137.4	170.1	221.6	218.9	131.7	52.3	27.9
O94855	Protein transport protein Sec24D OS=Homo sapiens GN=SEC24D PE=1 SV=2	27	20	117.3	164.5	137.9	116.5	69.0	86.9	92.0
O94868	F-BAR and double SH3 domains protein 2 OS=Homo sapiens GN=FCHSD2 PE=1 SV=3	29	21	113.1	167.9	201.2	197.3	97.9	87.1	78.7
O94874	E3 UFM1-protein ligase 1 OS=Homo sapiens GN=UFL1 PE=1 SV=2	58	52	100.5	138.2	159.6	191.6	187.2	87.3	54.3
O94876	Transmembrane and coiled-coil domains protein 1 OS=Homo sapiens GN=TMCC1 PE=1 SV=3	17	10	82.5	134.8	93.3	98.8	88.2	107.8	126.8
O94886	CSC1-like protein 1 OS=Homo sapiens GN=TMEM63A PE=1 SV=3	17	9	47.9	101.9	138.6	187.2	248.1	157.2	119.2
O94888	UBX domain-containing protein 7 OS=Homo sapiens GN=UBXN7 PE=1 SV=2	47	19	76.4	103.3	104.3	121.8	79.0	131.8	131.6
O94900	Thymocyte selection-associated high mobility group box protein TOX OS=Homo sapiens GN=TOX PE=2 SV=3	27	10	64.6	108.1	88.9	102.5	88.1	129.7	144.8
O94901	SUN domain-containing protein 1 OS=Homo sapiens GN=SUN1 PE=1 SV=3	35	20	150.0	171.0	176.7	191.4	137.2	66.1	37.7
O94903	Proline synthase co-transcribed bacterial homolog protein OS=Homo sapiens GN=PROSC PE=1 SV=1	61	19	161.1	124.3	118.8	107.0	134.8	98.7	103.4
O94905	Erlin-2 OS=Homo sapiens GN=ERLIN2 PE=1 SV=1	61	24	90.5	110.8	190.2	251.1	156.4	99.0	31.3
O94906	Pre-mRNA-processing factor 6 OS=Homo sapiens GN=PRPF6 PE=1 SV=1	66	76	33.2	41.7	46.7	66.7	166.0	171.3	156.7
O94913	Pre-mRNA cleavage complex 2 protein Pcf11 OS=Homo sapiens GN=PCF11 PE=1 SV=3	34	39	38.2	52.1	50.7	65.9	136.8	155.0	149.8
O94915	Protein furry homolog-like OS=Homo sapiens GN=FRYL PE=1 SV=2	23	61	80.3	99.2	100.8	105.3	198.3	96.4	129.9
O94919	Endonuclease domain-containing 1 protein OS=Homo sapiens GN=ENDOD1 PE=1 SV=2	47	18	92.8	108.3	148.1	175.9	167.6	104.7	69.3
O94923	D-glucuronyl C5-epimerase OS=Homo sapiens GN=GLCE PE=1 SV=3	24	12	109.4	203.4	170.5	132.9	129.0	85.4	97.1
O94925	Glutaminase kidney isoform, mitochondrial OS=Homo sapiens GN=GLS PE=1 SV=1	53	32	419.3	245.9	184.0	64.2	29.8	22.5	19.1
O94927	HAUS augmin-like complex subunit 5 OS=Homo sapiens GN=HAUS5 PE=1 SV=2	39	22	116.6	137.1	93.6	80.9	107.6	104.8	143.3
O94953	Lysine-specific demethylase 4B OS=Homo sapiens GN=KDM4B PE=1 SV=4	16	12	65.1	92.9	69.4	75.1	110.9	122.9	134.0
O94966	Ubiquitin carboxyl-terminal hydrolase 19 OS=Homo sapiens GN=USP19 PE=1 SV=2	23	17	81.9	137.5	118.9	132.0	125.0	119.1	125.4
O94967	WD repeat-containing protein 47 OS=Homo sapiens GN=WDR47 PE=1 SV=1	15	9	105.2	137.9	121.3	105.8	85.6	103.9	118.0
O94973	AP-2 complex subunit alpha-2 OS=Homo sapiens GN=AP2A2 PE=1 SV=2	63	56	114.2	113.6	163.7	152.3	91.5	86.3	103.1
O94979	Protein transport protein Sec31A OS=Homo sapiens GN=SEC31A PE=1 SV=3	32	36	91.0	99.0	105.0	102.3	77.5	113.1	138.5
O94985	Calsyntenin-1 OS=Homo sapiens GN=CLSTN1 PE=1 SV=1	11	9	91.6	93.6	173.1	230.7	150.0	163.3	97.6
O94986	Centrosomal protein of 152 kDa OS=Homo sapiens GN=CEP152 PE=1 SV=4	19	25	294.3	322.1	127.5	70.6	47.2	60.4	48.1
O94992	Protein HEXIM1 OS=Homo sapiens GN=HEXIM1 PE=1 SV=1	41	13	57.3	114.6	84.7	97.9	95.5	133.8	189.6
O95067	G2/mitotic-specific cyclin-B2 OS=Homo sapiens GN=CCNB2 PE=1 SV=1	50	19	83.1	128.5	108.8	123.1	151.7	104.5	100.7
O95071	E3 ubiquitin-protein ligase UBR5 OS=Homo sapiens GN=UBR5 PE=1 SV=2	37	80	57.0	85.8	77.6	86.3	85.1	108.0	179.1
O95104	Splicing factor, arginine/serine-rich 15 OS=Homo sapiens GN=SCAF4 PE=1 SV=3	23	18	31.0	35.1	42.5	64.0	137.8	155.6	150.5
O95140	Mitofusin-2 OS=Homo sapiens GN=MFN2 PE=1 SV=3	34	20	327.7	327.1	183.2	86.6	33.7	22.7	19.0
O95155	Ubiquitin conjugation factor E4 B OS=Homo sapiens GN=UBE4B PE=1 SV=1	16	15	89.2	119.1	97.1	98.2	74.5	115.1	130.4
O95159	Zinc finger protein-like 1 OS=Homo sapiens GN=ZFPL1 PE=1 SV=2	49	11	146.8	177.3	213.8	169.9	128.2	68.9	51.0
O95163	Elongator complex protein 1 OS=Homo sapiens GN=IKBKAP PE=1 SV=3	43	46	96.0	100.1	103.0	98.8	75.0	108.7	158.2
O95169	NADH dehydrogenase [ubiquinone] 1 beta subcomplex subunit 8, mitochondrial OS=Homo sapiens GN=NDUFB8 PE=1 SV=1	41	7	280.9	313.0	181.9	122.8	62.5	28.3	10.5
O95182	NADH dehydrogenase [ubiquinone] 1 alpha subcomplex subunit 7 OS=Homo sapiens GN=NDUFA7 PE=1 SV=3	78	11	292.3	296.0	148.1	68.9	39.6	26.6	52.8
O95197	Reticulon-3 OS=Homo sapiens GN=RTN3 PE=1 SV=2	25	21	76.1	64.1	120.1	152.2	142.5	83.3	59.2
O95202	LETM1 and EF-hand domain-containing protein 1, mitochondrial OS=Homo sapiens GN=LETM1 PE=1 SV=1	59	49	390.9	301.4	176.4	66.3	24.5	16.9	13.0
O95218	Zinc finger Ran-binding domain-containing protein 2 OS=Homo sapiens GN=ZRANB2 PE=1 SV=2	26	10	62.9	113.7	89.0	103.6	113.2	134.3	158.0
O95229	ZW10 interactor OS=Homo sapiens GN=ZWINT PE=1 SV=2	36	10	100.8	175.2	138.7	138.6	101.4	159.8	185.5
O95232	Luc7-like protein 3 OS=Homo sapiens GN=LUC7L3 PE=1 SV=2	38	21	25.6	34.6	41.1	64.2	109.0	168.6	162.5
O95235	Kinesin-like protein KIF20A OS=Homo sapiens GN=KIF20A PE=1 SV=1	23	17	164.9	224.6	167.7	107.5	147.3	103.7	84.3
O95239	Chromosome-associated kinesin KIF4A OS=Homo sapiens GN=KIF4A PE=1 SV=3	45	47	101.1	107.4	90.3	78.2	104.9	135.8	133.3
O95248	Myotubularin-related protein 5 OS=Homo sapiens GN=SBF1 PE=1 SV=3	38	57	91.0	128.8	135.1	147.8	141.6	106.1	117.5
O95249	Golgi SNAP receptor complex member 1 OS=Homo sapiens GN=GOSR1 PE=1 SV=1	76	25	162.9	120.4	204.2	180.2	105.8	86.0	51.1
O95251	Histone acetyltransferase KAT7 OS=Homo sapiens GN=KAT7 PE=1 SV=1	31	15	78.3	104.3	82.0	92.0	87.3	118.9	153.5
O95271	Tankyrase-1 OS=Homo sapiens GN=TNKS PE=1 SV=2	12	15	95.7	124.0	144.9	154.3	135.4	100.0	93.8
O95292	Vesicle-associated membrane protein-associated protein B/C OS=Homo sapiens GN=VAPB PE=1 SV=3	64	20	92.5	122.5	149.4	178.1	255.5	72.2	39.7
O95295	SNARE-associated protein Snapin OS=Homo sapiens GN=SNAPIN PE=1 SV=1	49	9	61.3	93.8	112.0	168.7	174.1	114.2	79.4
O95297	Myelin protein zero-like protein 1 OS=Homo sapiens GN=MPZL1 PE=1 SV=1	24	8	107.9	181.3	211.1	204.5	144.5	57.2	28.2
O95299	NADH dehydrogenase [ubiquinone] 1 alpha subcomplex subunit 10, mitochondrial OS=Homo sapiens GN=NDUFA10 PE=1 SV=1	49	22	361.9	364.1	172.0	67.0	19.7	9.5	5.8
O95319	CUGBP Elav-like family member 2 OS=Homo sapiens GN=CELF2 PE=1 SV=1	33	19	28.8	36.2	44.3	74.0	145.1	193.1	165.4
O95336	6-phosphogluconolactonase OS=Homo sapiens GN=PGLS PE=1 SV=2	67	15	80.9	104.7	101.7	113.7	76.2	116.7	131.0
O95347	Structural maintenance of chromosomes protein 2 OS=Homo sapiens GN=SMC2 PE=1 SV=2	67	107	34.6	40.6	37.0	42.4	73.6	75.5	86.2
O95352	Ubiquitin-like modifier-activating enzyme ATG7 OS=Homo sapiens GN=ATG7 PE=1 SV=1	36	20	104.1	142.8	116.8	117.7	99.9	116.8	137.9
O95363	Phenylalanine--tRNA ligase, mitochondrial OS=Homo sapiens GN=FARS2 PE=1 SV=1	27	16	387.2	337.1	160.1	58.0	21.7	13.5	11.2
O95372	Acyl-protein thioesterase 2 OS=Homo sapiens GN=LYPLA2 PE=1 SV=1	60	11	95.6	149.9	117.2	115.2	81.7	99.7	117.2
O95373	Importin-7 OS=Homo sapiens GN=IPO7 PE=1 SV=1	32	30	88.2	102.0	99.7	105.5	78.4	110.1	153.6
O95376	E3 ubiquitin-protein ligase ARIH2 OS=Homo sapiens GN=ARIH2 PE=1 SV=1	39	14	74.3	129.2	101.0	111.9	80.6	108.2	128.5
O95379	Tumor necrosis factor alpha-induced protein 8 OS=Homo sapiens GN=TNFAIP8 PE=1 SV=1	26	6	106.5	92.9	140.6	135.7	121.0	102.6	101.2
O95394	Phosphoacetylglucosamine mutase OS=Homo sapiens GN=PGM3 PE=1 SV=1	20	10	86.5	150.0	102.1	108.2	87.7	105.6	118.5
O95396	Adenylyltransferase and sulfurtransferase MOCS3 OS=Homo sapiens GN=MOCS3 PE=1 SV=1	60	20	106.8	129.6	113.9	105.8	81.6	110.5	123.4
O95400	CD2 antigen cytoplasmic tail-binding protein 2 OS=Homo sapiens GN=CD2BP2 PE=1 SV=1	51	15	32.6	57.6	47.8	72.0	135.9	169.4	136.6
O95402	Mediator of RNA polymerase II transcription subunit 26 OS=Homo sapiens GN=MED26 PE=1 SV=2	34	12	35.2	51.7	48.9	81.8	145.2	175.1	133.9
O95425	Supervillin OS=Homo sapiens GN=SVIL PE=1 SV=2	25	34	99.4	151.0	152.4	133.9	101.2	79.1	99.9
O95429	BAG family molecular chaperone regulator 4 OS=Homo sapiens GN=BAG4 PE=1 SV=1	39	9	90.0	106.4	127.9	131.9	96.2	146.9	153.8
O95433	Activator of 90 kDa heat shock protein ATPase homolog 1 OS=Homo sapiens GN=AHSA1 PE=1 SV=1	68	26	89.3	110.6	108.9	116.7	75.6	127.1	126.4
O95453	Poly(A)-specific ribonuclease PARN OS=Homo sapiens GN=PARN PE=1 SV=1	38	25	60.8	66.8	81.3	92.9	70.2	145.2	171.3
O95456	Proteasome assembly chaperone 1 OS=Homo sapiens GN=PSMG1 PE=1 SV=1	60	15	95.0	109.2	99.2	98.8	76.3	110.7	158.5
O95466	Formin-like protein 1 OS=Homo sapiens GN=FMNL1 PE=1 SV=3	48	68	42.7	47.9	69.4	72.3	47.0	29.2	25.9
O95470	Sphingosine-1-phosphate lyase 1 OS=Homo sapiens GN=SGPL1 PE=1 SV=3	57	34	97.5	121.8	163.7	203.0	146.3	90.4	46.3
O95479	GDH/6PGL endoplasmic bifunctional protein OS=Homo sapiens GN=H6PD PE=1 SV=2	44	30	108.5	112.7	191.5	255.1	158.6	93.8	42.5
O95486	Protein transport protein Sec24A OS=Homo sapiens GN=SEC24A PE=1 SV=2	21	19	116.1	133.3	134.0	116.5	89.3	98.8	104.3
O95487	Protein transport protein Sec24B OS=Homo sapiens GN=SEC24B PE=1 SV=2	33	32	110.8	140.7	146.1	121.1	94.2	101.2	86.2
O95551	Tyrosyl-DNA phosphodiesterase 2 OS=Homo sapiens GN=TDP2 PE=1 SV=1	38	12	69.3	115.6	91.0	106.0	89.9	123.3	126.6
O95573	Long-chain-fatty-acid--CoA ligase 3 OS=Homo sapiens GN=ACSL3 PE=1 SV=3	63	45	98.3	132.0	178.4	223.7	174.0	87.4	36.1
O95602	DNA-directed RNA polymerase I subunit RPA1 OS=Homo sapiens GN=POLR1A PE=1 SV=2	31	35	89.4	107.9	89.9	98.8	125.9	119.4	114.9
O95613	Pericentrin OS=Homo sapiens GN=PCNT PE=1 SV=4	30	77	185.7	175.5	94.9	64.2	67.0	78.5	111.3
O95628	CCR4-NOT transcription complex subunit 4 OS=Homo sapiens GN=CNOT4 PE=1 SV=3	26	10	59.2	111.6	81.1	110.8	144.1	146.7	108.9
O95630	STAM-binding protein OS=Homo sapiens GN=STAMBP PE=1 SV=1	42	19	94.0	125.5	117.6	118.0	85.1	108.2	114.4
O95639	Cleavage and polyadenylation specificity factor subunit 4 OS=Homo sapiens GN=CPSF4 PE=1 SV=1	67	16	29.4	39.0	45.0	64.0	125.9	162.1	168.0
O95674	Phosphatidate cytidylyltransferase 2 OS=Homo sapiens GN=CDS2 PE=1 SV=1	31	10	105.4	127.9	174.8	210.1	174.9	91.0	39.9
O95684	FGFR1 oncogene partner OS=Homo sapiens GN=FGFR1OP PE=1 SV=1	41	14	115.3	145.2	88.9	77.1	93.7	96.8	141.0
O95714	E3 ubiquitin-protein ligase HERC2 OS=Homo sapiens GN=HERC2 PE=1 SV=2	30	117	87.2	112.5	119.4	141.0	146.2	96.3	117.4
O95721	Synaptosomal-associated protein 29 OS=Homo sapiens GN=SNAP29 PE=1 SV=1	79	20	124.4	168.3	149.1	142.7	124.3	78.8	70.7
O95747	Serine/threonine-protein kinase OSR1 OS=Homo sapiens GN=OXSR1 PE=1 SV=1	43	23	99.3	100.0	113.8	116.5	87.4	109.8	121.4
O95757	Heat shock 70 kDa protein 4L OS=Homo sapiens GN=HSPA4L PE=1 SV=3	80	76	104.1	105.6	105.5	121.5	120.8	104.2	118.4
O95758	Polypyrimidine tract-binding protein 3 OS=Homo sapiens GN=PTBP3 PE=1 SV=2	43	20	31.1	44.8	40.0	63.7	190.4	153.4	153.0
O95772	MLN64 N-terminal domain homolog OS=Homo sapiens GN=STARD3NL PE=1 SV=1	30	5	55.9	73.5	148.6	219.5	227.9	100.4	56.0
O95777	U6 snRNA-associated Sm-like protein LSm8 OS=Homo sapiens GN=LSM8 PE=1 SV=3	69	6	55.1	99.3	75.6	85.5	110.0	132.9	176.9
O95782	AP-2 complex subunit alpha-1 OS=Homo sapiens GN=AP2A1 PE=1 SV=3	62	65	108.6	159.4	170.6	164.1	107.0	72.5	86.1
O95786	Probable ATP-dependent RNA helicase DDX58 OS=Homo sapiens GN=DDX58 PE=1 SV=2	19	15	91.3	167.4	115.3	124.8	104.2	102.5	112.3
O95793	Double-stranded RNA-binding protein Staufen homolog 1 OS=Homo sapiens GN=STAU1 PE=1 SV=2	61	40	37.0	39.8	50.8	69.1	126.8	173.4	148.3
O95801	Tetratricopeptide repeat protein 4 OS=Homo sapiens GN=TTC4 PE=1 SV=3	60	21	95.1	92.5	113.4	116.9	75.2	126.1	139.7
O95816	BAG family molecular chaperone regulator 2 OS=Homo sapiens GN=BAG2 PE=1 SV=1	77	18	78.0	61.9	111.7	128.5	101.4	116.8	149.0
O95817	BAG family molecular chaperone regulator 3 OS=Homo sapiens GN=BAG3 PE=1 SV=3	65	21	81.6	121.8	99.3	100.0	104.0	104.2	125.7
O95819	Mitogen-activated protein kinase kinase kinase kinase 4 OS=Homo sapiens GN=MAP4K4 PE=1 SV=2	56	74	98.1	92.9	147.3	155.8	111.1	106.9	90.9
O95822	Malonyl-CoA decarboxylase, mitochondrial OS=Homo sapiens GN=MLYCD PE=1 SV=3	39	17	340.9	331.8	159.6	85.7	35.1	26.1	20.8
O95825	Quinone oxidoreductase-like protein 1 OS=Homo sapiens GN=CRYZL1 PE=1 SV=2	41	10	71.4	125.6	96.2	120.8	115.8	132.7	142.8
O95831	Apoptosis-inducing factor 1, mitochondrial OS=Homo sapiens GN=AIFM1 PE=1 SV=1	57	39	383.6	296.1	178.1	62.6	24.9	19.8	14.2
O95834	Echinoderm microtubule-associated protein-like 2 OS=Homo sapiens GN=EML2 PE=1 SV=1	32	17	90.0	117.4	110.6	112.6	83.5	135.9	128.4
O95858	Tetraspanin-15 OS=Homo sapiens GN=TSPAN15 PE=1 SV=1	24	6	108.2	188.6	227.0	222.0	153.4	64.8	36.1
O95861	3'(2'),5'-bisphosphate nucleotidase 1 OS=Homo sapiens GN=BPNT1 PE=1 SV=1	69	23	106.7	82.9	115.5	116.7	58.5	121.7	132.6
O95864	Fatty acid desaturase 2 OS=Homo sapiens GN=FADS2 PE=1 SV=1	30	15	104.0	76.2	178.8	248.4	187.0	96.7	38.3
O95865	N(G),N(G)-dimethylarginine dimethylaminohydrolase 2 OS=Homo sapiens GN=DDAH2 PE=1 SV=1	69	14	106.4	138.9	174.6	178.3	123.9	83.8	75.7
O95870	Abhydrolase domain-containing protein 16A OS=Homo sapiens GN=ABHD16A PE=1 SV=3	44	24	139.4	131.7	188.5	210.6	116.2	85.4	32.6
O95881	Thioredoxin domain-containing protein 12 OS=Homo sapiens GN=TXNDC12 PE=1 SV=1	52	10	115.2	55.8	215.8	283.4	120.7	89.8	27.1
O95926	Pre-mRNA-splicing factor SYF2 OS=Homo sapiens GN=SYF2 PE=1 SV=1	45	13	31.0	28.0	36.8	51.3	87.2	143.4	194.4
O95980	Reversion-inducing cysteine-rich protein with Kazal motifs OS=Homo sapiens GN=RECK PE=1 SV=1	21	17	122.4	185.6	197.0	185.3	155.0	86.2	49.3
O95985	DNA topoisomerase 3-beta-1 OS=Homo sapiens GN=TOP3B PE=1 SV=1	61	43	50.0	52.0	58.9	84.6	159.2	162.4	139.7
O96000	NADH dehydrogenase [ubiquinone] 1 beta subcomplex subunit 10 OS=Homo sapiens GN=NDUFB10 PE=1 SV=3	48	12	380.2	280.4	199.5	81.0	25.4	17.6	15.8
O96005	Cleft lip and palate transmembrane protein 1 OS=Homo sapiens GN=CLPTM1 PE=1 SV=1	33	18	108.2	144.2	180.9	215.5	200.2	82.7	40.1
O96008	Mitochondrial import receptor subunit TOM40 homolog OS=Homo sapiens GN=TOMM40 PE=1 SV=1	58	19	309.2	298.0	173.9	80.8	38.0	34.5	29.2
O96011	Peroxisomal membrane protein 11B OS=Homo sapiens GN=PEX11B PE=1 SV=1	66	18	8.4	7.3	12.4	12.3	41.4	3.5	3.9
O96013	Serine/threonine-protein kinase PAK 4 OS=Homo sapiens GN=PAK4 PE=1 SV=1	42	18	76.1	91.4	88.4	101.6	146.3	121.3	128.3
O96017	Serine/threonine-protein kinase Chk2 OS=Homo sapiens GN=CHEK2 PE=1 SV=1	37	17	71.8	130.0	94.5	104.4	92.0	123.3	145.0
O96019	Actin-like protein 6A OS=Homo sapiens GN=ACTL6A PE=1 SV=1	48	22	86.3	88.0	93.7	109.4	89.5	121.6	125.0
P00167	Cytochrome b5 OS=Homo sapiens GN=CYB5A PE=1 SV=2	47	6	143.8	105.0	196.4	233.0	128.6	81.2	33.3
P00338	L-lactate dehydrogenase A chain OS=Homo sapiens GN=LDHA PE=1 SV=2	85	38	92.3	130.4	108.4	113.2	75.2	110.2	128.4
P00367	Glutamate dehydrogenase 1, mitochondrial OS=Homo sapiens GN=GLUD1 PE=1 SV=2	57	41	370.0	307.1	164.2	64.1	30.4	26.5	15.5
P00374	Dihydrofolate reductase OS=Homo sapiens GN=DHFR PE=1 SV=2	80	18	90.6	91.0	100.6	111.7	93.3	111.0	131.4
P00387	NADH-cytochrome b5 reductase 3 OS=Homo sapiens GN=CYB5R3 PE=1 SV=3	84	19	177.7	138.6	186.0	199.2	124.7	72.9	34.9
P00390	Glutathione reductase, mitochondrial OS=Homo sapiens GN=GSR PE=1 SV=2	52	25	123.9	164.1	104.5	95.8	86.7	99.4	105.0
P00403	Cytochrome c oxidase subunit 2 OS=Homo sapiens GN=MT-CO2 PE=1 SV=1	48	9	427.5	255.8	198.8	67.8	24.4	14.8	10.9
P00441	Superoxide dismutase [Cu-Zn] OS=Homo sapiens GN=SOD1 PE=1 SV=2	97	16	89.0	110.9	106.7	116.2	111.0	101.3	131.1
P00491	Purine nucleoside phosphorylase OS=Homo sapiens GN=PNP PE=1 SV=2	84	22	85.5	89.0	96.5	114.3	61.9	143.6	136.5
P00492	Hypoxanthine-guanine phosphoribosyltransferase OS=Homo sapiens GN=HPRT1 PE=1 SV=2	76	18	97.2	95.1	112.8	119.4	65.5	125.3	126.3
P00505	Aspartate aminotransferase, mitochondrial OS=Homo sapiens GN=GOT2 PE=1 SV=3	71	35	404.2	292.9	164.7	59.3	28.9	21.0	21.3
P00558	Phosphoglycerate kinase 1 OS=Homo sapiens GN=PGK1 PE=1 SV=3	91	53	88.8	109.5	108.4	115.8	82.4	115.8	126.9
P00734	Prothrombin OS=Homo sapiens GN=F2 PE=1 SV=2	5	4	199.0	178.4	107.9	89.3	95.4	79.1	65.7
P00761	Trypsin OS=Sus scrofa OX=9823 PE=1 SV=1	47	9	112.9	102.6	95.5	100.0	188.9	88.1	103.6
P00813	Adenosine deaminase OS=Homo sapiens GN=ADA PE=1 SV=3	79	35	78.6	96.3	100.6	115.3	74.4	116.3	136.0
P00966	Argininosuccinate synthase OS=Homo sapiens GN=ASS1 PE=1 SV=2	55	21	88.8	107.2	101.2	99.9	96.2	105.6	125.1
P01034	Cystatin-C OS=Homo sapiens GN=CST3 PE=1 SV=1	45	5	107.6	167.1	182.0	187.6	192.2	110.6	53.0
P01112	GTPase HRas OS=Homo sapiens GN=HRAS PE=1 SV=1	85	15	118.2	134.1	200.8	204.5	118.0	77.8	53.6
P01116	GTPase KRas OS=Homo sapiens GN=KRAS PE=1 SV=1	75	14	113.8	156.8	204.8	210.5	138.7	62.8	34.7
P01130	Low-density lipoprotein receptor OS=Homo sapiens GN=LDLR PE=1 SV=1	40	25	69.6	96.6	132.4	167.4	217.4	97.7	59.6
P01137	Transforming growth factor beta-1 OS=Homo sapiens GN=TGFB1 PE=1 SV=2	41	13	86.9	177.5	173.7	225.8	205.7	94.6	35.7
P01733	T-cell receptor beta chain V region YT35 OS=Homo sapiens GN=TRBV12-3 PE=1 SV=1	15	2	98.2	112.9	186.4	228.5	213.4	85.5	33.8
P01850	T-cell receptor beta-1 chain C region OS=Homo sapiens GN=TRBC1 PE=1 SV=3	47	6	95.7	141.9	185.1	229.8	181.7	86.0	30.5
P01889	HLA class I histocompatibility antigen, B-7 alpha chain OS=Homo sapiens GN=HLA-B PE=1 SV=3	57	24	102.4	121.7	190.4	202.4	240.6	62.5	35.3
P02649	Apolipoprotein E OS=Homo sapiens GN=APOE PE=1 SV=1	5	2	187.1	190.9	156.6	171.3	149.0	89.4	55.6
P02686	Myelin basic protein OS=Homo sapiens GN=MBP PE=1 SV=3	27	6	159.6	130.2	234.2	232.0	95.3	74.6	45.5
P02769	Serum albumin OS=Bos taurus OX=9913 GN=ALB PE=1 SV=4	84	57	74.1	92.2	104.7	120.7	108.7	113.2	120.1
P02786	Transferrin receptor protein 1 OS=Homo sapiens GN=TFRC PE=1 SV=2	68	71	66.7	89.5	117.2	145.7	172.9	126.5	84.5
P02788	Lactotransferrin OS=Homo sapiens GN=LTF PE=1 SV=6	3	2	52.3	84.0	113.6	144.7	166.9	125.2	91.7
P04035	3-hydroxy-3-methylglutaryl-coenzyme A reductase OS=Homo sapiens GN=HMGCR PE=1 SV=1	9	6	97.3	138.7	164.2	203.8	161.9	80.6	39.8
P04040	Catalase OS=Homo sapiens GN=CAT PE=1 SV=3	75	48	144.1	137.5	250.1	254.4	112.7	49.0	24.5
P04049	RAF proto-oncogene serine/threonine-protein kinase OS=Homo sapiens GN=RAF1 PE=1 SV=1	49	26	91.6	129.8	110.3	112.6	100.2	95.2	125.7
P04053	DNA nucleotidylexotransferase OS=Homo sapiens GN=DNTT PE=1 SV=3	28	13	70.8	82.4	73.6	76.1	111.0	134.5	138.5
P04062	Glucosylceramidase OS=Homo sapiens GN=GBA PE=1 SV=3	26	12	65.5	64.5	173.6	262.3	183.0	102.7	38.1
P04066	Tissue alpha-L-fucosidase OS=Homo sapiens GN=FUCA1 PE=1 SV=4	25	8	56.8	84.7	161.5	254.5	201.6	74.9	38.5
P04075	Fructose-bisphosphate aldolase A OS=Homo sapiens GN=ALDOA PE=1 SV=2	94	45	85.2	99.5	99.1	102.8	168.3	98.7	123.1
P04080	Cystatin-B OS=Homo sapiens GN=CSTB PE=1 SV=2	52	4	136.5	180.2	123.0	92.1	103.3	52.1	132.2
P04083	Annexin A1 OS=Homo sapiens GN=ANXA1 PE=1 SV=2	76	29	80.3	110.4	105.4	113.1	74.5	125.9	128.6
P04150	Glucocorticoid receptor OS=Homo sapiens GN=NR3C1 PE=1 SV=1	23	14	90.9	92.0	107.0	106.1	111.4	120.3	167.2
P04181	Ornithine aminotransferase, mitochondrial OS=Homo sapiens GN=OAT PE=1 SV=1	84	39	473.4	181.0	211.2	66.0	30.0	21.3	17.2
P04183	Thymidine kinase, cytosolic OS=Homo sapiens GN=TK1 PE=1 SV=2	64	14	68.1	135.2	72.9	89.3	136.3	99.4	122.9
P04216	Thy-1 membrane glycoprotein OS=Homo sapiens GN=THY1 PE=1 SV=2	25	4	134.7	63.8	244.4	279.5	90.8	99.0	44.1
P04234	T-cell surface glycoprotein CD3 delta chain OS=Homo sapiens GN=CD3D PE=1 SV=1	28	9	93.6	117.5	182.6	211.6	164.0	84.1	38.9
P04264	Keratin, type II cytoskeletal 1 OS=Homo sapiens GN=KRT1 PE=1 SV=6	52	40	48.2	96.4	123.8	147.6	59.3	60.1	200.3
P04350	Tubulin beta-4A chain OS=Homo sapiens GN=TUBB4A PE=1 SV=2	86	38	101.1	51.5	113.3	144.8	54.6	142.8	109.6
P04406	Glyceraldehyde-3-phosphate dehydrogenase OS=Homo sapiens GN=GAPDH PE=1 SV=3	87	45	56.5	32.6	69.1	77.0	63.2	122.4	124.5
P04439	HLA class I histocompatibility antigen, A-3 alpha chain OS=Homo sapiens GN=HLA-A PE=1 SV=2	60	27	114.4	111.9	221.1	232.3	133.2	74.8	39.7
P04632	Calpain small subunit 1 OS=Homo sapiens GN=CAPNS1 PE=1 SV=1	72	16	79.4	123.5	101.0	124.4	77.3	137.7	136.1
P04818	Thymidylate synthase OS=Homo sapiens GN=TYMS PE=1 SV=3	64	19	91.5	83.7	109.5	114.2	77.9	126.1	128.2
P04843	Dolichyl-diphosphooligosaccharide--protein glycosyltransferase subunit 1 OS=Homo sapiens GN=RPN1 PE=1 SV=1	78	59	102.5	117.7	179.2	245.5	194.5	77.0	26.5
P04844	Dolichyl-diphosphooligosaccharide--protein glycosyltransferase subunit 2 OS=Homo sapiens GN=RPN2 PE=1 SV=3	54	33	115.2	117.4	194.6	237.3	175.6	72.6	23.5
P04899	Guanine nucleotide-binding protein G(i) subunit alpha-2 OS=Homo sapiens GN=GNAI2 PE=1 SV=3	75	36	129.3	164.1	215.3	225.8	129.4	59.1	33.7
P04920	Anion exchange protein 2 OS=Homo sapiens GN=SLC4A2 PE=1 SV=4	25	18	126.1	214.6	212.4	209.4	142.1	55.7	39.6
P05023	Sodium/potassium-transporting ATPase subunit alpha-1 OS=Homo sapiens GN=ATP1A1 PE=1 SV=1	54	66	118.7	177.0	223.1	219.2	142.0	52.2	26.8
P05026	Sodium/potassium-transporting ATPase subunit beta-1 OS=Homo sapiens GN=ATP1B1 PE=1 SV=1	43	12	126.9	159.4	231.0	234.3	126.8	56.7	28.7
P05067	Amyloid beta A4 protein OS=Homo sapiens GN=APP PE=1 SV=3	19	11	142.7	83.0	183.3	224.3	151.3	135.5	79.9
P05106	Integrin beta-3 OS=Homo sapiens GN=ITGB3 PE=1 SV=2	29	14	107.3	192.6	213.3	227.5	157.7	74.6	27.2
P05107	Integrin beta-2 OS=Homo sapiens GN=ITGB2 PE=1 SV=2	62	50	103.1	140.4	198.2	216.7	144.2	74.2	34.4
P05120	Plasminogen activator inhibitor 2 OS=Homo sapiens GN=SERPINB2 PE=1 SV=2	31	7	68.2	73.5	102.6	122.2	91.1	108.9	100.2
P05141	ADP/ATP translocase 2 OS=Homo sapiens GN=SLC25A5 PE=1 SV=7	69	43	451.4	241.7	174.9	67.3	28.1	17.5	16.0
P05161	Ubiquitin-like protein ISG15 OS=Homo sapiens GN=ISG15 PE=1 SV=5	41	5	97.1	116.4	105.8	130.8	124.1	109.0	112.8
P05165	Propionyl-CoA carboxylase alpha chain, mitochondrial OS=Homo sapiens GN=PCCA PE=1 SV=4	55	34	390.5	282.7	167.9	64.5	35.0	27.2	26.2
P05166	Propionyl-CoA carboxylase beta chain, mitochondrial OS=Homo sapiens GN=PCCB PE=1 SV=3	57	27	378.1	296.0	163.8	64.9	31.2	30.3	28.6
P05198	Eukaryotic translation initiation factor 2 subunit 1 OS=Homo sapiens GN=EIF2S1 PE=1 SV=3	84	37	63.4	72.7	64.5	70.7	103.9	144.1	148.0
P05362	Intercellular adhesion molecule 1 OS=Homo sapiens GN=ICAM1 PE=1 SV=2	20	9	107.3	147.7	193.6	186.7	128.0	71.0	50.4
P05387	60S acidic ribosomal protein P2 OS=Homo sapiens GN=RPLP2 PE=1 SV=1	100	16	40.2	47.5	51.1	68.9	130.4	156.1	150.9
P05388	60S acidic ribosomal protein P0 OS=Homo sapiens GN=RPLP0 PE=1 SV=1	71	32	36.9	47.8	49.1	72.8	122.2	188.3	141.4
P05423	DNA-directed RNA polymerase III subunit RPC4 OS=Homo sapiens GN=POLR3D PE=1 SV=2	28	11	49.7	80.2	66.1	73.8	81.0	104.9	188.6
P05455	Lupus La protein OS=Homo sapiens GN=SSB PE=1 SV=2	72	40	64.8	80.0	88.4	100.0	149.9	112.7	131.8
P05556	Integrin beta-1 OS=Homo sapiens GN=ITGB1 PE=1 SV=2	44	41	116.5	151.9	225.0	230.4	143.6	64.5	33.6
P05771	Protein kinase C beta type OS=Homo sapiens GN=PRKCB PE=1 SV=4	55	42	94.4	117.7	119.0	121.4	97.7	117.9	114.7
P06126	T-cell surface glycoprotein CD1a OS=Homo sapiens GN=CD1A PE=1 SV=4	25	5	90.0	119.4	166.1	172.5	130.6	77.3	60.4
P06127	T-cell surface glycoprotein CD5 OS=Homo sapiens GN=CD5 PE=1 SV=2	53	24	98.1	155.2	200.1	211.4	143.1	75.9	44.0
P06132	Uroporphyrinogen decarboxylase OS=Homo sapiens GN=UROD PE=1 SV=2	44	12	75.5	96.6	96.9	101.5	62.9	121.0	130.9
P06213	Insulin receptor OS=Homo sapiens GN=INSR PE=1 SV=4	29	39	99.1	157.7	201.2	215.2	139.0	71.7	38.7
P06239	Tyrosine-protein kinase Lck OS=Homo sapiens GN=LCK PE=1 SV=6	67	33	119.0	162.3	211.0	218.0	123.8	67.1	34.2
P06241	Tyrosine-protein kinase Fyn OS=Homo sapiens GN=FYN PE=1 SV=3	45	25	105.8	164.0	180.7	189.8	151.6	75.1	55.8
P06280	Alpha-galactosidase A OS=Homo sapiens GN=GLA PE=1 SV=1	39	16	62.7	105.6	184.3	286.0	204.7	76.2	31.7
P06396	Gelsolin OS=Homo sapiens GN=GSN PE=1 SV=1	18	12	95.0	140.0	111.2	102.5	85.6	101.6	118.9
P06400	Retinoblastoma-associated protein OS=Homo sapiens GN=RB1 PE=1 SV=2	59	63	59.4	48.2	63.7	77.5	103.7	149.1	162.0
P06493	Cyclin-dependent kinase 1 OS=Homo sapiens GN=CDK1 PE=1 SV=3	71	25	93.3	117.4	109.3	116.7	93.8	114.6	127.4
P06576	ATP synthase subunit beta, mitochondrial OS=Homo sapiens GN=ATP5B PE=1 SV=3	84	39	131.4	66.6	59.9	21.1	8.8	6.4	5.1
P06729	T-cell surface antigen CD2 OS=Homo sapiens GN=CD2 PE=1 SV=2	27	13	107.5	152.2	189.7	203.1	193.1	72.0	51.5
P06730	Eukaryotic translation initiation factor 4E OS=Homo sapiens GN=EIF4E PE=1 SV=2	34	12	54.3	58.2	66.9	90.1	96.8	181.0	130.4
P06733	Alpha-enolase OS=Homo sapiens GN=ENO1 PE=1 SV=2	89	57	65.4	60.7	76.2	72.7	56.9	83.2	82.7
P06744	Glucose-6-phosphate isomerase OS=Homo sapiens GN=GPI PE=1 SV=4	64	46	85.5	105.2	101.6	105.4	74.8	117.5	135.7
P06746	DNA polymerase beta OS=Homo sapiens GN=POLB PE=1 SV=3	25	8	70.6	69.3	75.8	89.6	116.9	157.1	162.4
P06748	Nucleophosmin OS=Homo sapiens GN=NPM1 PE=1 SV=2	74	34	35.9	20.6	54.4	74.7	116.7	167.5	159.6
P06753	Tropomyosin alpha-3 chain OS=Homo sapiens GN=TPM3 PE=1 SV=2	49	27	106.2	101.5	135.5	133.7	70.6	102.5	110.3
P06756	Integrin alpha-V OS=Homo sapiens GN=ITGAV PE=1 SV=2	27	20	125.6	158.8	225.7	222.9	140.5	66.4	35.8
P06865	Beta-hexosaminidase subunit alpha OS=Homo sapiens GN=HEXA PE=1 SV=2	41	28	66.4	93.6	174.8	294.6	163.2	88.9	39.3
P07099	Epoxide hydrolase 1 OS=Homo sapiens GN=EPHX1 PE=1 SV=1	49	23	124.7	46.3	201.0	255.7	108.1	106.0	32.7
P07195	L-lactate dehydrogenase B chain OS=Homo sapiens GN=LDHB PE=1 SV=2	68	35	95.9	100.0	116.0	114.9	77.8	119.2	123.9
P07203	Glutathione peroxidase 1 OS=Homo sapiens GN=GPX1 PE=1 SV=4	85	13	311.1	166.0	166.4	88.6	44.6	68.6	66.8
P07237	Protein disulfide-isomerase OS=Homo sapiens GN=P4HB PE=1 SV=3	81	64	95.0	105.0	178.9	230.3	213.5	74.2	29.3
P07305	Histone H1.0 OS=Homo sapiens GN=H1F0 PE=1 SV=3	23	5	63.6	45.7	55.5	78.2	123.4	181.0	151.4
P07311	Acylphosphatase-1 OS=Homo sapiens GN=ACYP1 PE=1 SV=2	69	9	85.4	103.8	105.6	114.8	92.5	117.9	145.7
P07339	Cathepsin D OS=Homo sapiens GN=CTSD PE=1 SV=1	60	27	66.5	95.4	192.1	293.3	179.2	78.7	36.8
P07355	Annexin A2 OS=Homo sapiens GN=ANXA2 PE=1 SV=2	76	38	97.0	135.4	125.8	140.5	97.0	110.2	103.3
P07384	Calpain-1 catalytic subunit OS=Homo sapiens GN=CAPN1 PE=1 SV=1	47	33	110.1	105.6	101.9	108.6	111.1	100.1	110.9
P07437	Tubulin beta chain OS=Homo sapiens GN=TUBB PE=1 SV=2	86	42	91.7	86.9	103.3	112.1	71.0	138.5	144.4
P07602	Prosaposin OS=Homo sapiens GN=PSAP PE=1 SV=2	55	29	78.8	74.8	163.7	207.1	242.8	100.9	42.6
P07686	Beta-hexosaminidase subunit beta OS=Homo sapiens GN=HEXB PE=1 SV=3	52	38	65.7	84.8	178.0	287.4	180.9	81.9	36.1
P07737	Profilin-1 OS=Homo sapiens GN=PFN1 PE=1 SV=2	79	20	101.3	82.0	120.2	122.8	62.2	124.7	131.9
P07741	Adenine phosphoribosyltransferase OS=Homo sapiens GN=APRT PE=1 SV=2	90	19	105.0	67.2	114.5	120.7	64.0	128.7	131.4
P07766	T-cell surface glycoprotein CD3 epsilon chain OS=Homo sapiens GN=CD3E PE=1 SV=2	29	7	91.0	178.7	172.9	211.4	191.5	73.7	33.0
P07814	Bifunctional glutamate/proline--tRNA ligase OS=Homo sapiens GN=EPRS PE=1 SV=5	74	142	54.6	62.4	70.1	78.2	85.5	140.1	168.7
P07858	Cathepsin B OS=Homo sapiens GN=CTSB PE=1 SV=3	48	17	60.2	88.2	175.8	286.0	222.9	77.3	36.4
P07900	Heat shock protein HSP 90-alpha OS=Homo sapiens GN=HSP90AA1 PE=1 SV=5	72	92	96.1	104.1	108.8	116.3	78.3	125.2	122.3
P07910	Heterogeneous nuclear ribonucleoproteins C1/C2 OS=Homo sapiens GN=HNRNPC PE=1 SV=4	48	27	22.8	25.4	31.5	52.4	141.4	164.7	177.5
P07942	Laminin subunit beta-1 OS=Homo sapiens GN=LAMB1 PE=1 SV=2	16	19	93.8	123.2	160.1	181.9	165.5	86.7	60.5
P07947	Tyrosine-protein kinase Yes OS=Homo sapiens GN=YES1 PE=1 SV=3	54	25	110.0	156.1	202.2	216.2	140.0	79.3	44.5
P07954	Fumarate hydratase, mitochondrial OS=Homo sapiens GN=FH PE=1 SV=3	78	39	377.3	222.2	167.1	70.7	46.9	38.9	39.6
P08069	Insulin-like growth factor 1 receptor OS=Homo sapiens GN=IGF1R PE=1 SV=1	27	32	117.9	162.1	229.8	242.1	135.5	75.9	36.8
P08133	Annexin A6 OS=Homo sapiens GN=ANXA6 PE=1 SV=3	85	75	103.0	94.9	112.5	116.4	91.6	124.4	118.2
P08134	Rho-related GTP-binding protein RhoC OS=Homo sapiens GN=RHOC PE=1 SV=1	62	13	91.9	101.0	118.7	122.2	75.8	129.0	117.8
P08174	Complement decay-accelerating factor OS=Homo sapiens GN=CD55 PE=1 SV=4	35	15	112.2	136.7	217.8	212.7	143.9	78.1	49.0
P08195	4F2 cell-surface antigen heavy chain OS=Homo sapiens GN=SLC3A2 PE=1 SV=3	53	39	21.8	25.8	41.7	40.8	20.5	9.8	4.5
P08236	Beta-glucuronidase OS=Homo sapiens GN=GUSB PE=1 SV=2	27	18	88.6	62.0	179.9	267.7	175.9	79.7	37.6
P08238	Heat shock protein HSP 90-beta OS=Homo sapiens GN=HSP90AB1 PE=1 SV=4	74	91	101.3	102.3	112.9	122.1	70.0	122.5	117.0
P08240	Signal recognition particle receptor subunit alpha OS=Homo sapiens GN=SRPR PE=1 SV=2	70	43	103.3	121.0	185.1	230.1	168.2	85.5	41.7
P08243	Asparagine synthetase [glutamine-hydrolyzing] OS=Homo sapiens GN=ASNS PE=1 SV=4	53	26	96.9	108.6	106.9	113.3	73.6	112.0	130.2
P08311	Cathepsin G OS=Homo sapiens GN=CTSG PE=1 SV=2	44	10	121.4	170.9	159.4	163.6	153.9	139.4	91.4
P08397	Porphobilinogen deaminase OS=Homo sapiens GN=HMBS PE=1 SV=2	47	16	77.6	96.4	101.5	107.6	70.7	121.0	127.3
P08559	Pyruvate dehydrogenase E1 component subunit alpha, somatic form, mitochondrial OS=Homo sapiens GN=PDHA1 PE=1 SV=3	72	37	405.5	286.2	162.9	59.1	28.6	18.3	16.3
P08574	Cytochrome c1, heme protein, mitochondrial OS=Homo sapiens GN=CYC1 PE=1 SV=3	57	16	433.7	264.0	184.6	65.4	24.9	13.7	9.1
P08575	Receptor-type tyrosine-protein phosphatase C OS=Homo sapiens GN=PTPRC PE=1 SV=2	47	81	117.3	154.3	202.4	201.1	184.8	54.4	33.7
P08579	U2 small nuclear ribonucleoprotein B'' OS=Homo sapiens GN=SNRPB2 PE=1 SV=1	30	8	46.3	41.0	69.8	92.0	156.7	146.8	182.9
P08621	U1 small nuclear ribonucleoprotein 70 kDa OS=Homo sapiens GN=SNRNP70 PE=1 SV=2	59	35	30.1	44.2	45.5	65.6	111.3	154.8	173.0
P08648	Integrin alpha-5 OS=Homo sapiens GN=ITGA5 PE=1 SV=2	24	19	116.9	135.1	207.9	226.3	119.0	80.9	59.6
P08670	Vimentin OS=Homo sapiens GN=VIM PE=1 SV=4	78	40	115.8	99.3	100.4	87.1	85.7	98.1	144.8
P08754	Guanine nucleotide-binding protein G(k) subunit alpha OS=Homo sapiens GN=GNAI3 PE=1 SV=3	68	32	134.5	150.3	224.6	230.3	123.9	60.2	32.2
P08758	Annexin A5 OS=Homo sapiens GN=ANXA5 PE=1 SV=2	62	21	96.3	108.5	112.7	121.1	85.7	132.5	137.7
P08865	40S ribosomal protein SA OS=Homo sapiens GN=RPSA PE=1 SV=4	66	21	44.3	23.3	54.7	92.4	75.6	228.8	118.8
P09001	39S ribosomal protein L3, mitochondrial OS=Homo sapiens GN=MRPL3 PE=1 SV=1	70	20	373.0	344.8	152.4	60.6	26.9	20.2	22.1
P09012	U1 small nuclear ribonucleoprotein A OS=Homo sapiens GN=SNRPA PE=1 SV=3	38	12	39.1	64.6	51.9	65.5	94.8	137.8	170.6
P09104	Gamma-enolase OS=Homo sapiens GN=ENO2 PE=1 SV=3	88	33	94.2	89.6	111.4	115.6	78.7	119.4	134.6
P09110	3-ketoacyl-CoA thiolase, peroxisomal OS=Homo sapiens GN=ACAA1 PE=1 SV=2	77	31	138.9	175.6	258.2	241.5	113.9	43.9	17.4
P09211	Glutathione S-transferase P OS=Homo sapiens GN=GSTP1 PE=1 SV=2	72	18	82.6	73.5	105.4	118.3	62.1	130.8	133.7
P09234	U1 small nuclear ribonucleoprotein C OS=Homo sapiens GN=SNRPC PE=1 SV=1	32	7	41.1	38.6	60.5	90.8	85.2	121.6	145.6
P09326	CD48 antigen OS=Homo sapiens GN=CD48 PE=1 SV=2	37	15	116.7	113.2	201.8	234.5	128.9	80.8	44.2
P09417	Dihydropteridine reductase OS=Homo sapiens GN=QDPR PE=1 SV=2	57	11	114.9	123.3	109.1	107.7	71.5	122.2	104.0
P09471	Guanine nucleotide-binding protein G(o) subunit alpha OS=Homo sapiens GN=GNAO1 PE=1 SV=4	44	15	113.8	186.1	217.4	200.7	135.0	65.5	50.6
P09496	Clathrin light chain A OS=Homo sapiens GN=CLTA PE=1 SV=1	29	16	120.7	116.0	160.0	151.8	74.2	93.3	98.9
P09497	Clathrin light chain B OS=Homo sapiens GN=CLTB PE=1 SV=1	32	17	105.4	156.3	152.7	146.3	87.0	87.7	103.9
P09525	Annexin A4 OS=Homo sapiens GN=ANXA4 PE=1 SV=4	47	15	88.6	98.5	116.5	124.1	98.7	141.5	133.8
P09543	2',3'-cyclic-nucleotide 3'-phosphodiesterase OS=Homo sapiens GN=CNP PE=1 SV=2	58	41	132.3	166.0	221.6	226.4	137.4	58.6	26.5
P09564	T-cell antigen CD7 OS=Homo sapiens GN=CD7 PE=1 SV=1	21	5	73.9	105.2	146.3	158.7	125.9	120.4	84.0
P09622	Dihydrolipoyl dehydrogenase, mitochondrial OS=Homo sapiens GN=DLD PE=1 SV=2	67	33	407.4	301.3	180.4	58.0	19.3	11.4	9.8
P09651	Heterogeneous nuclear ribonucleoprotein A1 OS=Homo sapiens GN=HNRNPA1 PE=1 SV=5	77	39	31.3	25.3	44.6	89.4	126.6	202.5	142.2
P09661	U2 small nuclear ribonucleoprotein A' OS=Homo sapiens GN=SNRPA1 PE=1 SV=2	69	34	35.4	45.9	53.8	68.2	83.7	145.2	185.5
P09669	Cytochrome c oxidase subunit 6C OS=Homo sapiens GN=COX6C PE=1 SV=2	53	10	406.7	315.0	175.9	62.6	21.2	10.1	8.5
P09874	Poly [ADP-ribose] polymerase 1 OS=Homo sapiens GN=PARP1 PE=1 SV=4	68	82	76.4	65.2	72.9	89.6	131.7	142.0	127.9
P09884	DNA polymerase alpha catalytic subunit OS=Homo sapiens GN=POLA1 PE=1 SV=2	29	35	66.0	116.3	85.0	90.2	82.7	107.0	140.4
P09960	Leukotriene A-4 hydrolase OS=Homo sapiens GN=LTA4H PE=1 SV=2	59	44	76.6	121.7	99.2	109.3	78.5	117.5	130.2
P09972	Fructose-bisphosphate aldolase C OS=Homo sapiens GN=ALDOC PE=1 SV=2	73	34	87.4	114.3	104.2	111.7	85.7	112.4	142.1
P0C2W1	F-box/SPRY domain-containing protein 1 OS=Homo sapiens GN=FBXO45 PE=1 SV=1	11	4	86.4	134.4	118.9	101.2	144.5	202.2	212.4
P0C7P0	CDGSH iron-sulfur domain-containing protein 3, mitochondrial OS=Homo sapiens GN=CISD3 PE=1 SV=1	54	10	433.1	255.4	195.2	63.0	23.6	16.2	13.5
P0C7T5	Ataxin-1-like OS=Homo sapiens GN=ATXN1L PE=1 SV=1	26	12	81.9	141.1	121.9	133.8	164.8	125.4	104.2
P0CG12	Chromosome transmission fidelity protein 8 homolog isoform 2 OS=Homo sapiens GN=CHTF8 PE=1 SV=1	67	19	97.4	120.8	99.3	90.9	113.7	125.1	162.1
P0CK96	Solute carrier family 35 member E2B OS=Homo sapiens GN=SLC35E2B PE=2 SV=1	14	4	110.5	230.9	199.2	173.2	140.3	93.4	52.5
P0DMV9	Heat shock 70 kDa protein 1B OS=Homo sapiens GN=HSPA1B PE=1 SV=1	73	55	84.6	75.5	110.1	113.1	113.6	116.3	128.4
P10109	Adrenodoxin, mitochondrial OS=Homo sapiens GN=FDX1 PE=1 SV=1	42	10	468.8	229.8	197.8	62.4	22.7	11.1	7.3
P10155	60 kDa SS-A/Ro ribonucleoprotein OS=Homo sapiens GN=TROVE2 PE=1 SV=2	53	28	82.7	102.8	94.6	98.3	90.7	119.9	145.0
P10242	Transcriptional activator Myb OS=Homo sapiens GN=MYB PE=1 SV=2	22	14	93.6	115.3	90.1	91.6	101.8	109.2	135.7
P10253	Lysosomal alpha-glucosidase OS=Homo sapiens GN=GAA PE=1 SV=4	40	33	60.6	98.0	172.0	266.4	191.2	88.6	50.8
P10301	Ras-related protein R-Ras OS=Homo sapiens GN=RRAS PE=1 SV=1	43	9	118.9	161.6	168.4	178.3	126.1	76.6	71.3
P10321	HLA class I histocompatibility antigen, Cw-7 alpha chain OS=Homo sapiens GN=HLA-C PE=1 SV=3	55	19	90.6	119.8	182.6	208.7	172.8	87.1	41.8
P10398	Serine/threonine-protein kinase A-Raf OS=Homo sapiens GN=ARAF PE=1 SV=2	46	25	110.8	144.4	135.1	143.1	130.6	98.6	125.4
P10415	Apoptosis regulator Bcl-2 OS=Homo sapiens GN=BCL2 PE=1 SV=2	46	6	116.5	208.1	83.7	192.3	313.7	50.7	35.0
P10515	Dihydrolipoyllysine-residue acetyltransferase component of pyruvate dehydrogenase complex, mitochondrial OS=Homo sapiens GN=DLAT PE=1 SV=3	45	29	402.9	301.7	165.7	60.0	23.5	18.4	19.0
P10586	Receptor-type tyrosine-protein phosphatase F OS=Homo sapiens GN=PTPRF PE=1 SV=2	31	45	122.0	141.6	177.5	188.5	118.0	81.5	60.9
P10599	Thioredoxin OS=Homo sapiens GN=TXN PE=1 SV=3	92	12	90.2	62.8	114.4	122.0	75.0	127.8	141.4
P10619	Lysosomal protective protein OS=Homo sapiens GN=CTSA PE=1 SV=2	36	17	52.9	110.1	144.5	226.0	193.1	89.1	62.5
P10636	Microtubule-associated protein tau OS=Homo sapiens GN=MAPT PE=1 SV=5	25	20	58.6	78.8	69.1	76.8	119.4	145.0	150.9
P10644	cAMP-dependent protein kinase type I-alpha regulatory subunit OS=Homo sapiens GN=PRKAR1A PE=1 SV=1	67	31	97.6	108.0	148.5	158.1	151.7	93.4	88.7
P10721	Mast/stem cell growth factor receptor Kit OS=Homo sapiens GN=KIT PE=1 SV=1	21	18	87.1	182.8	167.9	221.1	208.6	85.8	46.7
P10746	Uroporphyrinogen-III synthase OS=Homo sapiens GN=UROS PE=1 SV=1	37	8	91.2	135.1	123.3	126.9	103.7	122.7	144.6
P10747	T-cell-specific surface glycoprotein CD28 OS=Homo sapiens GN=CD28 PE=1 SV=1	20	9	119.7	137.9	198.3	217.5	171.4	60.3	34.3
P10768	S-formylglutathione hydrolase OS=Homo sapiens GN=ESD PE=1 SV=2	85	24	88.1	103.9	104.1	108.8	71.5	112.5	124.8
P10809	60 kDa heat shock protein, mitochondrial OS=Homo sapiens GN=HSPD1 PE=1 SV=2	82	80	439.2	241.0	187.5	59.5	26.8	20.2	16.6
P11021	78 kDa glucose-regulated protein OS=Homo sapiens GN=HSPA5 PE=1 SV=2	67	69	36.5	47.5	63.6	80.0	89.9	25.9	12.6
P11117	Lysosomal acid phosphatase OS=Homo sapiens GN=ACP2 PE=1 SV=3	33	12	69.3	53.8	148.8	244.8	120.7	108.6	60.9
P11142	Heat shock cognate 71 kDa protein OS=Homo sapiens GN=HSPA8 PE=1 SV=1	76	69	88.6	93.7	107.0	113.0	134.7	108.8	117.3
P11166	Solute carrier family 2, facilitated glucose transporter member 1 OS=Homo sapiens GN=SLC2A1 PE=1 SV=2	16	10	137.3	88.3	242.9	258.3	104.5	71.8	29.2
P11169	Solute carrier family 2, facilitated glucose transporter member 3 OS=Homo sapiens GN=SLC2A3 PE=1 SV=1	17	7	118.5	148.8	212.7	214.3	128.3	58.2	33.5
P11171	Protein 4.1 OS=Homo sapiens GN=EPB41 PE=1 SV=4	63	64	128.2	167.6	233.0	221.4	137.3	50.3	25.7
P11172	Uridine 5'-monophosphate synthase OS=Homo sapiens GN=UMPS PE=1 SV=1	62	36	123.1	148.3	109.3	103.8	78.0	97.5	107.6
P11177	Pyruvate dehydrogenase E1 component subunit beta, mitochondrial OS=Homo sapiens GN=PDHB PE=1 SV=3	64	21	465.3	195.8	190.8	58.9	23.4	24.3	19.4
P11182	Lipoamide acyltransferase component of branched-chain alpha-keto acid dehydrogenase complex, mitochondrial OS=Homo sapiens GN=DBT PE=1 SV=3	59	30	403.3	278.8	172.0	60.6	27.9	18.9	20.8
P11216	Glycogen phosphorylase, brain form OS=Homo sapiens GN=PYGB PE=1 SV=5	59	52	105.2	108.3	116.0	125.9	100.5	112.4	114.3
P11234	Ras-related protein Ral-B OS=Homo sapiens GN=RALB PE=1 SV=1	49	10	110.2	154.3	195.7	192.0	176.7	61.6	33.5
P11274	Breakpoint cluster region protein OS=Homo sapiens GN=BCR PE=1 SV=2	34	30	106.7	113.1	128.9	131.1	97.9	103.7	123.5
P11279	Lysosome-associated membrane glycoprotein 1 OS=Homo sapiens GN=LAMP1 PE=1 SV=3	28	11	54.9	82.0	158.8	249.3	191.4	104.5	39.7
P11310	Medium-chain specific acyl-CoA dehydrogenase, mitochondrial OS=Homo sapiens GN=ACADM PE=1 SV=1	67	39	414.6	300.7	169.5	60.4	22.9	14.6	13.6
P11387	DNA topoisomerase 1 OS=Homo sapiens GN=TOP1 PE=1 SV=2	47	39	126.8	82.0	89.6	102.3	119.7	138.4	114.4
P11388	DNA topoisomerase 2-alpha OS=Homo sapiens GN=TOP2A PE=1 SV=3	48	91	121.6	93.9	79.5	85.4	129.0	123.2	110.4
P11413	Glucose-6-phosphate 1-dehydrogenase OS=Homo sapiens GN=G6PD PE=1 SV=4	72	37	103.2	96.2	124.0	133.7	67.8	123.5	111.2
P11441	Ubiquitin-like protein 4A OS=Homo sapiens GN=UBL4A PE=1 SV=1	74	11	86.5	125.4	103.6	104.4	91.2	114.8	140.4
P11498	Pyruvate carboxylase, mitochondrial OS=Homo sapiens GN=PC PE=1 SV=2	57	56	372.5	306.0	165.3	63.5	29.0	21.4	18.4
P11586	C-1-tetrahydrofolate synthase, cytoplasmic OS=Homo sapiens GN=MTHFD1 PE=1 SV=3	82	94	42.2	46.3	58.1	83.9	187.1	190.6	95.8
P11717	Cation-independent mannose-6-phosphate receptor OS=Homo sapiens GN=IGF2R PE=1 SV=3	61	157	44.3	52.5	87.8	132.5	202.3	151.5	102.9
P11766	Alcohol dehydrogenase class-3 OS=Homo sapiens GN=ADH5 PE=1 SV=4	56	24	90.4	104.2	101.9	115.7	79.9	117.4	115.9
P11940	Polyadenylate-binding protein 1 OS=Homo sapiens GN=PABPC1 PE=1 SV=2	86	68	44.3	41.0	55.1	81.3	135.6	163.0	151.0
P12004	Proliferating cell nuclear antigen OS=Homo sapiens GN=PCNA PE=1 SV=1	82	25	68.2	108.0	96.9	112.5	82.5	127.9	145.4
P12081	Histidine--tRNA ligase, cytoplasmic OS=Homo sapiens GN=HARS PE=1 SV=2	78	49	75.6	82.2	68.8	71.9	81.6	144.6	156.8
P12236	ADP/ATP translocase 3 OS=Homo sapiens GN=SLC25A6 PE=1 SV=4	76	44	435.7	272.0	168.8	64.1	24.9	15.5	12.5
P12259	Coagulation factor V OS=Homo sapiens GN=F5 PE=1 SV=4	5	12	83.6	106.7	123.4	138.5	144.3	113.0	99.2
P12268	Inosine-5'-monophosphate dehydrogenase 2 OS=Homo sapiens GN=IMPDH2 PE=1 SV=2	63	49	97.4	104.8	104.9	110.3	80.1	111.0	139.1
P12270	Nucleoprotein TPR OS=Homo sapiens GN=TPR PE=1 SV=3	50	113	62.8	100.8	86.6	100.2	84.3	127.3	145.4
P12429	Annexin A3 OS=Homo sapiens GN=ANXA3 PE=1 SV=3	42	11	87.5	106.5	133.5	139.3	101.6	158.8	142.0
P12544	Granzyme A OS=Homo sapiens GN=GZMA PE=1 SV=2	75	25	82.4	124.1	172.9	243.7	158.8	104.9	53.0
P12694	2-oxoisovalerate dehydrogenase subunit alpha, mitochondrial OS=Homo sapiens GN=BCKDHA PE=1 SV=2	51	24	449.5	234.0	187.6	60.3	28.3	18.0	14.2
P12814	Alpha-actinin-1 OS=Homo sapiens GN=ACTN1 PE=1 SV=2	77	69	107.9	118.6	134.4	126.1	73.4	102.4	124.6
P12829	Myosin light chain 4 OS=Homo sapiens GN=MYL4 PE=1 SV=3	49	6	67.4	95.4	89.0	85.7	62.8	69.0	214.3
P12931	Proto-oncogene tyrosine-protein kinase Src OS=Homo sapiens GN=SRC PE=1 SV=3	48	24	137.9	134.8	173.7	171.4	151.0	104.4	74.3
P12955	Xaa-Pro dipeptidase OS=Homo sapiens GN=PEPD PE=1 SV=3	37	17	79.0	119.3	111.3	114.7	84.3	119.9	138.0
P12956	X-ray repair cross-complementing protein 6 OS=Homo sapiens GN=XRCC6 PE=1 SV=2	78	75	44.2	40.6	58.8	78.1	177.5	166.4	136.7
P13010	X-ray repair cross-complementing protein 5 OS=Homo sapiens GN=XRCC5 PE=1 SV=3	80	75	18.5	23.3	26.3	34.4	59.5	76.5	70.3
P13073	Cytochrome c oxidase subunit 4 isoform 1, mitochondrial OS=Homo sapiens GN=COX4I1 PE=1 SV=1	62	20	399.9	317.0	177.9	63.0	19.7	11.5	7.2
P13196	5-aminolevulinate synthase, nonspecific, mitochondrial OS=Homo sapiens GN=ALAS1 PE=1 SV=2	45	25	386.4	328.9	157.3	63.6	27.5	18.6	17.7
P13284	Gamma-interferon-inducible lysosomal thiol reductase OS=Homo sapiens GN=IFI30 PE=1 SV=3	25	4	56.3	103.5	173.8	255.0	223.4	76.6	34.8
P13489	Ribonuclease inhibitor OS=Homo sapiens GN=RNH1 PE=1 SV=2	77	32	81.5	114.1	106.4	114.6	78.3	116.0	131.1
P13598	Intercellular adhesion molecule 2 OS=Homo sapiens GN=ICAM2 PE=1 SV=2	28	10	80.4	99.4	136.8	127.1	422.3	39.7	50.5
P13612	Integrin alpha-4 OS=Homo sapiens GN=ITGA4 PE=1 SV=3	45	54	105.8	113.1	210.2	253.6	136.2	74.5	32.5
P13637	Sodium/potassium-transporting ATPase subunit alpha-3 OS=Homo sapiens GN=ATP1A3 PE=1 SV=3	50	49	120.1	188.0	220.5	216.9	148.3	55.5	33.0
P13639	Elongation factor 2 OS=Homo sapiens GN=EEF2 PE=1 SV=4	85	95	79.2	71.4	96.5	106.7	104.5	150.3	117.5
P13645	Keratin, type I cytoskeletal 10 OS=Homo sapiens GN=KRT10 PE=1 SV=6	60	32	56.3	103.3	121.5	130.2	69.9	75.9	168.4
P13667	Protein disulfide-isomerase A4 OS=Homo sapiens GN=PDIA4 PE=1 SV=2	69	67	99.0	129.5	185.2	234.0	195.3	70.2	27.9
P13674	Prolyl 4-hydroxylase subunit alpha-1 OS=Homo sapiens GN=P4HA1 PE=1 SV=2	61	35	102.3	134.6	189.8	240.9	172.0	71.3	24.2
P13716	Delta-aminolevulinic acid dehydratase OS=Homo sapiens GN=ALAD PE=1 SV=1	36	7	89.0	124.8	103.9	123.5	81.4	134.9	166.4
P13796	Plastin-2 OS=Homo sapiens GN=LCP1 PE=1 SV=6	87	61	100.0	97.4	121.1	120.8	75.1	121.4	124.2
P13798	Acylamino-acid-releasing enzyme OS=Homo sapiens GN=APEH PE=1 SV=4	51	32	88.1	94.1	108.7	117.1	75.4	120.4	151.3
P13804	Electron transfer flavoprotein subunit alpha, mitochondrial OS=Homo sapiens GN=ETFA PE=1 SV=1	73	33	399.3	316.0	170.3	58.8	20.8	13.7	11.0
P13807	Glycogen [starch] synthase, muscle OS=Homo sapiens GN=GYS1 PE=1 SV=2	53	41	75.7	78.0	86.0	134.3	276.2	144.8	53.3
P13861	cAMP-dependent protein kinase type II-alpha regulatory subunit OS=Homo sapiens GN=PRKAR2A PE=1 SV=2	74	32	157.1	127.2	155.7	138.0	76.1	94.1	83.0
P13995	Bifunctional methylenetetrahydrofolate dehydrogenase/cyclohydrolase, mitochondrial OS=Homo sapiens GN=MTHFD2 PE=1 SV=2	57	20	434.1	298.3	159.6	57.0	22.6	14.7	11.2
P14151	L-selectin OS=Homo sapiens GN=SELL PE=1 SV=2	20	10	114.6	171.3	150.7	164.0	131.1	63.3	56.4
P14174	Macrophage migration inhibitory factor OS=Homo sapiens GN=MIF PE=1 SV=4	43	5	109.5	52.9	126.1	139.0	50.3	155.5	131.8
P14209	CD99 antigen OS=Homo sapiens GN=CD99 PE=1 SV=1	22	5	128.9	86.2	252.4	258.4	114.9	78.5	36.9
P14314	Glucosidase 2 subunit beta OS=Homo sapiens GN=PRKCSH PE=1 SV=2	44	35	102.4	123.6	181.2	226.9	221.4	66.3	29.5
P14324	Farnesyl pyrophosphate synthase OS=Homo sapiens GN=FDPS PE=1 SV=4	33	18	79.0	106.9	101.6	101.5	161.8	102.1	127.3
P14373	Zinc finger protein RFP OS=Homo sapiens GN=TRIM27 PE=1 SV=1	32	16	80.5	107.8	174.7	238.8	150.1	91.7	44.6
P14550	Alcohol dehydrogenase [NADP(+)] OS=Homo sapiens GN=AKR1A1 PE=1 SV=3	65	22	86.6	113.1	110.5	110.7	75.2	116.7	133.5
P14618	Pyruvate kinase PKM OS=Homo sapiens GN=PKM PE=1 SV=4	85	61	86.1	92.6	108.3	113.9	110.1	118.5	128.6
P14625	Endoplasmin OS=Homo sapiens GN=HSP90B1 PE=1 SV=1	66	81	90.0	93.5	179.0	244.2	228.0	76.1	30.6
P14635	G2/mitotic-specific cyclin-B1 OS=Homo sapiens GN=CCNB1 PE=1 SV=1	33	13	89.0	111.1	105.7	119.8	157.5	125.8	109.4
P14678	Small nuclear ribonucleoprotein-associated proteins B and B' OS=Homo sapiens GN=SNRPB PE=1 SV=2	52	15	33.1	23.6	51.6	80.1	64.2	188.8	150.0
P14735	Insulin-degrading enzyme OS=Homo sapiens GN=IDE PE=1 SV=4	51	54	119.9	108.6	108.5	106.2	80.6	110.2	112.6
P14866	Heterogeneous nuclear ribonucleoprotein L OS=Homo sapiens GN=HNRNPL PE=1 SV=2	65	39	23.4	30.9	34.0	57.6	148.9	166.1	160.3
P14868	Aspartate--tRNA ligase, cytoplasmic OS=Homo sapiens GN=DARS PE=1 SV=2	80	55	65.6	77.8	75.6	81.4	91.3	142.6	159.9
P14921	Protein C-ets-1 OS=Homo sapiens GN=ETS1 PE=1 SV=1	28	9	77.9	96.9	94.6	99.9	79.9	121.8	143.0
P14927	Cytochrome b-c1 complex subunit 7 OS=Homo sapiens GN=UQCRB PE=1 SV=2	75	13	420.1	300.2	187.7	61.5	18.9	7.7	3.9
P15104	Glutamine synthetase OS=Homo sapiens GN=GLUL PE=1 SV=4	46	18	74.9	95.1	97.8	107.1	80.5	110.9	168.5
P15121	Aldose reductase OS=Homo sapiens GN=AKR1B1 PE=1 SV=3	79	22	85.6	75.8	101.5	125.7	60.3	144.2	120.6
P15151	Poliovirus receptor OS=Homo sapiens GN=PVR PE=1 SV=2	8	3	88.2	162.4	179.0	186.0	119.4	82.7	57.9
P15153	Ras-related C3 botulinum toxin substrate 2 OS=Homo sapiens GN=RAC2 PE=1 SV=1	51	13	81.3	75.4	119.4	115.3	71.7	105.9	150.1
P15170	Eukaryotic peptide chain release factor GTP-binding subunit ERF3A OS=Homo sapiens GN=GSPT1 PE=1 SV=1	63	38	98.7	89.6	108.9	116.5	74.5	114.4	125.8
P15260	Interferon gamma receptor 1 OS=Homo sapiens GN=IFNGR1 PE=1 SV=1	13	7	109.6	93.6	208.8	199.3	135.2	94.9	53.6
P15289	Arylsulfatase A OS=Homo sapiens GN=ARSA PE=1 SV=3	30	12	103.8	113.4	212.2	268.7	186.4	77.7	37.9
P15311	Ezrin OS=Homo sapiens GN=EZR PE=1 SV=4	79	76	50.1	61.7	87.9	86.2	71.3	30.1	23.7
P15374	Ubiquitin carboxyl-terminal hydrolase isozyme L3 OS=Homo sapiens GN=UCHL3 PE=1 SV=1	62	14	77.3	117.6	102.2	115.0	81.3	118.8	143.0
P15498	Proto-oncogene vav OS=Homo sapiens GN=VAV1 PE=1 SV=4	59	51	106.1	126.0	110.3	109.5	84.5	103.7	120.3
P15586	N-acetylglucosamine-6-sulfatase OS=Homo sapiens GN=GNS PE=1 SV=3	40	18	65.7	112.1	157.3	263.4	273.4	66.4	40.0
P15735	Phosphorylase b kinase gamma catalytic chain, liver/testis isoform OS=Homo sapiens GN=PHKG2 PE=1 SV=1	26	9	88.7	100.3	96.0	98.2	74.9	110.5	170.0
P15814	Immunoglobulin lambda-like polypeptide 1 OS=Homo sapiens GN=IGLL1 PE=1 SV=1	53	9	92.3	147.5	185.2	240.8	192.5	77.4	30.6
P15848	Arylsulfatase B OS=Homo sapiens GN=ARSB PE=1 SV=1	25	13	58.9	102.2	172.6	271.1	207.5	75.3	31.2
P15880	40S ribosomal protein S2 OS=Homo sapiens GN=RPS2 PE=1 SV=2	70	29	40.3	52.1	53.0	75.6	134.9	171.7	148.6
P15923	Transcription factor E2-alpha OS=Homo sapiens GN=TCF3 PE=1 SV=1	31	15	80.3	92.2	109.1	115.4	113.1	139.8	167.8
P15927	Replication protein A 32 kDa subunit OS=Homo sapiens GN=RPA2 PE=1 SV=1	71	17	70.3	92.0	85.9	108.6	110.2	127.7	143.2
P16083	Ribosyldihydronicotinamide dehydrogenase [quinone] OS=Homo sapiens GN=NQO2 PE=1 SV=5	59	10	104.1	116.0	111.6	112.3	65.7	119.0	113.8
P16150	Leukosialin OS=Homo sapiens GN=SPN PE=1 SV=1	32	15	133.8	161.9	249.9	240.6	124.8	51.6	20.2
P16219	Short-chain specific acyl-CoA dehydrogenase, mitochondrial OS=Homo sapiens GN=ACADS PE=1 SV=1	58	23	412.6	270.1	179.5	66.4	24.6	19.6	16.8
P16278	Beta-galactosidase OS=Homo sapiens GN=GLB1 PE=1 SV=2	32	21	67.8	88.0	184.5	291.3	175.4	80.3	32.8
P16284	Platelet endothelial cell adhesion molecule OS=Homo sapiens GN=PECAM1 PE=1 SV=1	50	40	114.5	161.6	223.5	228.5	144.1	63.9	34.9
P16298	Serine/threonine-protein phosphatase 2B catalytic subunit beta isoform OS=Homo sapiens GN=PPP3CB PE=1 SV=2	29	14	99.4	155.7	133.0	126.5	93.0	95.6	107.4
P16333	Cytoplasmic protein NCK1 OS=Homo sapiens GN=NCK1 PE=1 SV=1	56	23	105.1	141.2	131.3	120.7	85.6	107.8	117.7
P16383	GC-rich sequence DNA-binding factor 2 OS=Homo sapiens GN=GCFC2 PE=1 SV=2	25	14	42.7	64.0	59.5	68.0	83.7	135.2	193.7
P16435	NADPH--cytochrome P450 reductase OS=Homo sapiens GN=POR PE=1 SV=2	51	38	97.3	118.6	168.1	215.0	188.0	91.4	45.5
P16455	Methylated-DNA--protein-cysteine methyltransferase OS=Homo sapiens GN=MGMT PE=1 SV=1	55	9	100.5	109.2	101.9	110.2	94.3	126.4	128.5
P16615	Sarcoplasmic/endoplasmic reticulum calcium ATPase 2 OS=Homo sapiens GN=ATP2A2 PE=1 SV=1	49	59	100.4	132.2	184.8	229.3	161.4	89.5	34.8
P16885	1-phosphatidylinositol 4,5-bisphosphate phosphodiesterase gamma-2 OS=Homo sapiens GN=PLCG2 PE=1 SV=4	36	37	94.1	136.0	111.0	111.2	89.2	103.8	116.5
P16930	Fumarylacetoacetase OS=Homo sapiens GN=FAH PE=1 SV=2	55	16	91.2	88.5	112.8	122.3	70.1	141.3	152.5
P16989	Y-box-binding protein 3 OS=Homo sapiens GN=YBX3 PE=1 SV=4	73	28	39.6	54.2	54.6	67.5	119.7	147.5	160.4
P17026	Zinc finger protein 22 OS=Homo sapiens GN=ZNF22 PE=1 SV=3	42	9	46.8	27.6	53.0	68.3	79.1	154.5	169.7
P17028	Zinc finger protein 24 OS=Homo sapiens GN=ZNF24 PE=1 SV=4	42	12	106.0	120.4	112.2	130.8	144.9	115.5	130.8
P17029	Zinc finger protein with KRAB and SCAN domains 1 OS=Homo sapiens GN=ZKSCAN1 PE=1 SV=3	28	11	67.0	76.1	82.6	79.5	78.0	93.7	131.6
P17050	Alpha-N-acetylgalactosaminidase OS=Homo sapiens GN=NAGA PE=1 SV=2	32	10	57.1	101.1	151.9	209.4	328.8	66.1	46.5
P17152	Transmembrane protein 11, mitochondrial OS=Homo sapiens GN=TMEM11 PE=1 SV=1	32	6	362.5	307.8	162.5	76.0	40.2	29.0	22.1
P17174	Aspartate aminotransferase, cytoplasmic OS=Homo sapiens GN=GOT1 PE=1 SV=3	65	28	88.3	97.5	108.1	112.1	82.4	127.0	122.5
P17181	Interferon alpha/beta receptor 1 OS=Homo sapiens GN=IFNAR1 PE=1 SV=3	16	9	101.0	186.8	208.6	218.8	164.4	79.6	40.8
P17252	Protein kinase C alpha type OS=Homo sapiens GN=PRKCA PE=1 SV=4	64	49	94.8	119.4	115.1	114.8	136.4	101.3	114.5
P17480	Nucleolar transcription factor 1 OS=Homo sapiens GN=UBTF PE=1 SV=1	48	48	141.0	132.1	112.1	110.4	165.9	92.2	83.6
P17542	T-cell acute lymphocytic leukemia protein 1 OS=Homo sapiens GN=TAL1 PE=1 SV=2	27	7	72.3	89.7	72.8	92.9	100.3	171.7	185.9
P17568	NADH dehydrogenase [ubiquinone] 1 beta subcomplex subunit 7 OS=Homo sapiens GN=NDUFB7 PE=1 SV=4	54	9	411.8	285.0	195.1	64.5	22.6	10.7	10.3
P17706	Tyrosine-protein phosphatase non-receptor type 2 OS=Homo sapiens GN=PTPN2 PE=1 SV=2	58	26	107.0	136.6	149.7	162.3	133.3	93.2	76.7
P17812	CTP synthase 1 OS=Homo sapiens GN=CTPS1 PE=1 SV=2	73	44	92.7	118.2	106.3	117.8	78.6	116.7	132.5
P17844	Probable ATP-dependent RNA helicase DDX5 OS=Homo sapiens GN=DDX5 PE=1 SV=1	69	74	31.0	33.4	46.1	67.4	126.9	167.0	156.8
P17858	ATP-dependent 6-phosphofructokinase, liver type OS=Homo sapiens GN=PFKL PE=1 SV=6	54	36	79.6	71.7	87.3	92.0	86.1	116.8	143.1
P17900	Ganglioside GM2 activator OS=Homo sapiens GN=GM2A PE=1 SV=4	34	8	69.2	95.3	186.7	271.2	199.0	74.1	43.7
P17980	26S protease regulatory subunit 6A OS=Homo sapiens GN=PSMC3 PE=1 SV=3	67	33	80.6	81.7	95.7	99.3	65.1	117.5	158.7
P17987	T-complex protein 1 subunit alpha OS=Homo sapiens GN=TCP1 PE=1 SV=1	83	49	90.1	123.2	95.0	96.5	99.4	114.7	122.8
P18031	Tyrosine-protein phosphatase non-receptor type 1 OS=Homo sapiens GN=PTPN1 PE=1 SV=1	70	37	150.6	158.0	170.7	192.5	164.3	71.5	38.3
P18065	Insulin-like growth factor-binding protein 2 OS=Homo sapiens GN=IGFBP2 PE=1 SV=2	73	20	73.0	105.7	151.5	183.7	161.6	98.8	69.2
P18074	TFIIH basal transcription factor complex helicase XPD subunit OS=Homo sapiens GN=ERCC2 PE=1 SV=1	24	18	82.4	96.9	93.4	120.9	138.8	118.3	110.2
P18077	60S ribosomal protein L35a OS=Homo sapiens GN=RPL35A PE=1 SV=2	76	21	32.5	27.1	43.4	63.2	283.4	155.6	123.8
P18085	ADP-ribosylation factor 4 OS=Homo sapiens GN=ARF4 PE=1 SV=3	63	11	106.3	154.8	138.4	128.8	77.0	109.0	108.3
P18124	60S ribosomal protein L7 OS=Homo sapiens GN=RPL7 PE=1 SV=1	72	36	10.8	13.3	14.1	20.6	37.7	49.9	44.5
P18206	Vinculin OS=Homo sapiens GN=VCL PE=1 SV=4	27	22	97.4	110.5	114.5	107.5	129.0	125.3	103.4
P18433	Receptor-type tyrosine-protein phosphatase alpha OS=Homo sapiens GN=PTPRA PE=1 SV=2	47	33	131.0	143.2	210.9	212.4	135.3	74.2	47.0
P18583	Protein SON OS=Homo sapiens GN=SON PE=1 SV=4	29	53	38.9	50.3	59.5	87.8	142.2	158.3	146.3
P18615	Negative elongation factor E OS=Homo sapiens GN=NELFE PE=1 SV=3	58	25	40.0	51.4	58.5	78.8	119.6	166.4	159.1
P18621	60S ribosomal protein L17 OS=Homo sapiens GN=RPL17 PE=1 SV=3	71	22	13.0	4.7	16.7	24.3	32.0	57.4	36.4
P18669	Phosphoglycerate mutase 1 OS=Homo sapiens GN=PGAM1 PE=1 SV=2	80	26	96.8	110.2	115.6	125.4	99.3	102.3	121.9
P18754	Regulator of chromosome condensation OS=Homo sapiens GN=RCC1 PE=1 SV=1	55	16	98.2	83.8	94.9	104.0	120.6	128.3	150.2
P18858	DNA ligase 1 OS=Homo sapiens GN=LIG1 PE=1 SV=1	55	45	74.9	87.0	96.0	107.6	80.2	137.6	146.8
P18887	DNA repair protein XRCC1 OS=Homo sapiens GN=XRCC1 PE=1 SV=2	41	24	78.9	99.9	84.0	91.1	114.8	123.3	129.8
P19022	Cadherin-2 OS=Homo sapiens GN=CDH2 PE=1 SV=4	34	17	104.0	160.1	156.2	187.7	167.6	78.0	42.9
P19086	Guanine nucleotide-binding protein G(z) subunit alpha OS=Homo sapiens GN=GNAZ PE=2 SV=3	27	9	115.4	193.7	202.4	199.7	137.3	63.4	41.4
P19174	1-phosphatidylinositol 4,5-bisphosphate phosphodiesterase gamma-1 OS=Homo sapiens GN=PLCG1 PE=1 SV=1	46	58	102.8	130.9	119.0	115.4	80.8	107.6	124.6
P19256	Lymphocyte function-associated antigen 3 OS=Homo sapiens GN=CD58 PE=1 SV=1	18	6	123.1	194.6	220.5	215.7	131.5	66.2	48.3
P19338	Nucleolin OS=Homo sapiens GN=NCL PE=1 SV=3	56	74	50.0	51.6	69.8	83.2	155.5	122.1	156.4
P19367	Hexokinase-1 OS=Homo sapiens GN=HK1 PE=1 SV=3	57	67	359.1	288.5	179.9	78.7	36.7	24.4	21.2
P19387	DNA-directed RNA polymerase II subunit RPB3 OS=Homo sapiens GN=POLR2C PE=1 SV=2	43	12	70.6	89.3	92.8	100.2	83.6	116.0	153.3
P19388	DNA-directed RNA polymerases I, II, and III subunit RPABC1 OS=Homo sapiens GN=POLR2E PE=1 SV=4	65	14	60.1	85.6	71.4	88.8	103.9	137.7	157.4
P19404	NADH dehydrogenase [ubiquinone] flavoprotein 2, mitochondrial OS=Homo sapiens GN=NDUFV2 PE=1 SV=2	62	16	361.8	363.6	155.3	58.2	20.7	17.1	15.0
P19447	TFIIH basal transcription factor complex helicase XPB subunit OS=Homo sapiens GN=ERCC3 PE=1 SV=1	27	19	52.4	60.0	61.9	76.2	114.7	139.5	141.8
P19474	E3 ubiquitin-protein ligase TRIM21 OS=Homo sapiens GN=TRIM21 PE=1 SV=1	24	12	115.1	89.9	116.7	118.6	62.0	120.5	117.8
P19525	Interferon-induced, double-stranded RNA-activated protein kinase OS=Homo sapiens GN=EIF2AK2 PE=1 SV=2	44	28	43.5	52.0	55.4	71.4	149.9	158.7	138.3
P19623	Spermidine synthase OS=Homo sapiens GN=SRM PE=1 SV=1	65	16	104.2	83.2	113.4	128.9	91.6	130.3	121.8
P19634	Sodium/hydrogen exchanger 1 OS=Homo sapiens GN=SLC9A1 PE=1 SV=2	20	12	115.6	172.1	220.1	203.4	138.8	57.7	38.8
P19784	Casein kinase II subunit alpha' OS=Homo sapiens GN=CSNK2A2 PE=1 SV=1	74	26	84.0	63.6	104.0	116.8	61.7	140.0	137.7
P19838	Nuclear factor NF-kappa-B p105 subunit OS=Homo sapiens GN=NFKB1 PE=1 SV=2	41	39	100.9	107.8	116.4	122.7	81.2	112.1	125.0
P20020	Plasma membrane calcium-transporting ATPase 1 OS=Homo sapiens GN=ATP2B1 PE=1 SV=3	43	58	120.7	188.3	205.4	205.9	177.9	45.4	25.4
P20023	Complement receptor type 2 OS=Homo sapiens GN=CR2 PE=1 SV=2	17	16	81.4	114.5	129.3	142.1	134.0	113.6	88.1
P20042	Eukaryotic translation initiation factor 2 subunit 2 OS=Homo sapiens GN=EIF2S2 PE=1 SV=2	49	30	55.8	59.8	57.5	66.4	109.7	143.8	163.0
P20073	Annexin A7 OS=Homo sapiens GN=ANXA7 PE=1 SV=3	42	21	90.2	133.6	104.1	103.5	86.4	114.5	132.7
P20248	Cyclin-A2 OS=Homo sapiens GN=CCNA2 PE=1 SV=2	24	8	77.8	108.1	84.7	95.0	123.3	140.7	149.4
P20290	Transcription factor BTF3 OS=Homo sapiens GN=BTF3 PE=1 SV=1	84	21	69.5	69.3	87.1	98.5	129.6	168.0	115.4
P20292	Arachidonate 5-lipoxygenase-activating protein OS=Homo sapiens GN=ALOX5AP PE=1 SV=2	19	3	114.4	139.8	144.1	150.8	127.3	64.5	46.2
P20338	Ras-related protein Rab-4A OS=Homo sapiens GN=RAB4A PE=1 SV=3	72	14	93.2	119.3	125.0	145.2	145.2	92.5	92.5
P20339	Ras-related protein Rab-5A OS=Homo sapiens GN=RAB5A PE=1 SV=2	73	13	106.1	149.0	158.0	168.0	134.1	91.7	61.9
P20340	Ras-related protein Rab-6A OS=Homo sapiens GN=RAB6A PE=1 SV=3	70	19	124.7	149.6	181.0	170.9	102.9	83.3	56.1
P20618	Proteasome subunit beta type-1 OS=Homo sapiens GN=PSMB1 PE=1 SV=2	50	13	61.2	83.3	77.1	88.1	71.8	112.1	177.9
P20645	Cation-dependent mannose-6-phosphate receptor OS=Homo sapiens GN=M6PR PE=1 SV=1	38	17	38.9	55.4	67.6	89.6	132.3	147.3	140.0
P20674	Cytochrome c oxidase subunit 5A, mitochondrial OS=Homo sapiens GN=COX5A PE=1 SV=2	61	11	426.2	292.6	176.2	56.9	18.0	9.4	6.0
P20700	Lamin-B1 OS=Homo sapiens GN=LMNB1 PE=1 SV=2	83	81	151.6	143.6	148.1	154.1	115.2	91.8	64.3
P20701	Integrin alpha-L OS=Homo sapiens GN=ITGAL PE=1 SV=3	34	37	103.0	146.0	193.7	219.7	161.4	74.1	37.0
P20810	Calpastatin OS=Homo sapiens GN=CAST PE=1 SV=4	13	7	71.5	98.8	78.1	78.5	99.2	115.4	131.1
P20839	Inosine-5'-monophosphate dehydrogenase 1 OS=Homo sapiens GN=IMPDH1 PE=1 SV=2	50	26	100.1	133.8	107.9	110.4	78.9	112.1	145.4
P20933	N(4)-(beta-N-acetylglucosaminyl)-L-asparaginase OS=Homo sapiens GN=AGA PE=1 SV=2	36	10	74.0	117.4	179.9	262.5	208.8	85.2	50.5
P20936	Ras GTPase-activating protein 1 OS=Homo sapiens GN=RASA1 PE=1 SV=1	13	10	104.6	124.8	135.0	134.5	87.4	112.5	119.6
P20963	T-cell surface glycoprotein CD3 zeta chain OS=Homo sapiens GN=CD247 PE=1 SV=2	64	21	107.3	150.0	185.9	196.8	152.6	81.2	45.7
P21266	Glutathione S-transferase Mu 3 OS=Homo sapiens GN=GSTM3 PE=1 SV=3	63	19	92.2	146.1	101.4	100.9	85.2	102.5	125.6
P21281	V-type proton ATPase subunit B, brain isoform OS=Homo sapiens GN=ATP6V1B2 PE=1 SV=3	72	30	85.4	80.9	128.4	164.2	102.8	122.4	117.9
P21283	V-type proton ATPase subunit C 1 OS=Homo sapiens GN=ATP6V1C1 PE=1 SV=4	47	22	87.5	122.4	122.1	140.8	136.5	97.4	118.9
P21333	Filamin-A OS=Homo sapiens GN=FLNA PE=1 SV=4	71	188	76.1	92.0	96.9	92.1	61.7	58.0	73.0
P21359	Neurofibromin OS=Homo sapiens GN=NF1 PE=1 SV=2	17	42	85.6	101.0	110.9	115.8	134.9	117.5	112.1
P21399	Cytoplasmic aconitate hydratase OS=Homo sapiens GN=ACO1 PE=1 SV=3	54	46	88.4	93.8	106.1	117.1	72.0	131.4	134.6
P21580	Tumor necrosis factor alpha-induced protein 3 OS=Homo sapiens GN=TNFAIP3 PE=1 SV=1	37	25	86.3	132.3	116.3	121.7	93.5	103.8	107.9
P21796	Voltage-dependent anion-selective channel protein 1 OS=Homo sapiens GN=VDAC1 PE=1 SV=2	92	33	351.1	273.0	195.8	86.4	43.8	22.8	16.9
P21912	Succinate dehydrogenase [ubiquinone] iron-sulfur subunit, mitochondrial OS=Homo sapiens GN=SDHB PE=1 SV=3	63	26	422.0	281.0	195.5	62.0	20.1	11.2	8.1
P21953	2-oxoisovalerate dehydrogenase subunit beta, mitochondrial OS=Homo sapiens GN=BCKDHB PE=1 SV=2	41	11	412.8	309.6	172.0	60.1	21.3	13.3	10.9
P21964	Catechol O-methyltransferase OS=Homo sapiens GN=COMT PE=1 SV=2	77	23	98.1	102.9	178.1	236.3	145.3	101.4	44.3
P22001	Potassium voltage-gated channel subfamily A member 3 OS=Homo sapiens GN=KCNA3 PE=1 SV=3	16	7	121.6	155.4	210.8	206.5	182.7	78.7	44.3
P22033	Methylmalonyl-CoA mutase, mitochondrial OS=Homo sapiens GN=MUT PE=1 SV=4	54	36	381.4	287.3	172.9	59.4	25.9	20.1	17.2
P22059	Oxysterol-binding protein 1 OS=Homo sapiens GN=OSBP PE=1 SV=1	41	28	92.8	123.9	133.7	135.0	92.2	105.3	114.8
P22061	Protein-L-isoaspartate(D-aspartate) O-methyltransferase OS=Homo sapiens GN=PCMT1 PE=1 SV=4	66	12	124.2	99.0	123.5	112.9	80.5	97.9	109.1
P22087	rRNA 2'-O-methyltransferase fibrillarin OS=Homo sapiens GN=FBL PE=1 SV=2	54	22	69.1	35.9	67.6	80.8	102.3	146.9	175.0
P22090	40S ribosomal protein S4, Y isoform 1 OS=Homo sapiens GN=RPS4Y1 PE=1 SV=2	75	31	47.7	47.4	55.5	74.4	137.5	174.8	158.7
P22102	Trifunctional purine biosynthetic protein adenosine-3 OS=Homo sapiens GN=GART PE=1 SV=1	64	59	87.8	101.1	106.9	114.6	75.0	121.8	120.3
P22234	Multifunctional protein ADE2 OS=Homo sapiens GN=PAICS PE=1 SV=3	80	45	98.2	117.1	106.0	110.3	82.7	110.3	124.1
P22307	Non-specific lipid-transfer protein OS=Homo sapiens GN=SCP2 PE=1 SV=2	73	49	44.5	52.4	77.6	72.8	34.0	14.9	7.6
P22314	Ubiquitin-like modifier-activating enzyme 1 OS=Homo sapiens GN=UBA1 PE=1 SV=3	61	62	90.1	79.1	113.6	118.0	80.2	131.7	128.3
P22570	NADPH:adrenodoxin oxidoreductase, mitochondrial OS=Homo sapiens GN=FDXR PE=1 SV=3	82	34	395.9	283.6	168.7	61.1	27.3	21.3	19.8
P22626	Heterogeneous nuclear ribonucleoproteins A2/B1 OS=Homo sapiens GN=HNRNPA2B1 PE=1 SV=2	80	43	30.9	26.1	39.5	71.6	152.6	180.7	144.4
P22681	E3 ubiquitin-protein ligase CBL OS=Homo sapiens GN=CBL PE=1 SV=2	47	29	96.1	134.9	122.9	120.8	86.8	106.7	132.8
P22694	cAMP-dependent protein kinase catalytic subunit beta OS=Homo sapiens GN=PRKACB PE=1 SV=2	41	20	105.7	133.1	149.9	140.6	90.8	86.8	95.0
P22695	Cytochrome b-c1 complex subunit 2, mitochondrial OS=Homo sapiens GN=UQCRC2 PE=1 SV=3	66	32	389.8	311.8	156.3	65.8	40.0	13.9	10.6
P22830	Ferrochelatase, mitochondrial OS=Homo sapiens GN=FECH PE=1 SV=2	74	30	379.6	320.7	170.0	61.4	23.7	15.1	14.4
P23193	Transcription elongation factor A protein 1 OS=Homo sapiens GN=TCEA1 PE=1 SV=2	83	31	55.4	78.4	75.8	90.1	113.3	137.5	145.4
P23246	Splicing factor, proline- and glutamine-rich OS=Homo sapiens GN=SFPQ PE=1 SV=2	59	63	10.5	10.5	15.2	26.3	47.5	76.2	63.7
P23258	Tubulin gamma-1 chain OS=Homo sapiens GN=TUBG1 PE=1 SV=2	82	36	52.3	43.6	60.2	84.3	113.1	168.4	132.7
P23284	Peptidyl-prolyl cis-trans isomerase B OS=Homo sapiens GN=PPIB PE=1 SV=2	74	30	101.8	81.1	180.9	238.1	198.1	85.4	30.2
P23368	NAD-dependent malic enzyme, mitochondrial OS=Homo sapiens GN=ME2 PE=1 SV=1	85	45	423.7	274.0	165.3	59.8	21.3	17.4	15.2
P23378	Glycine dehydrogenase (decarboxylating), mitochondrial OS=Homo sapiens GN=GLDC PE=1 SV=2	27	16	394.5	164.4	207.6	82.1	44.0	50.6	56.9
P23381	Tryptophan--tRNA ligase, cytoplasmic OS=Homo sapiens GN=WARS PE=1 SV=2	59	28	97.2	86.5	107.9	111.7	66.7	119.2	124.6
P23396	40S ribosomal protein S3 OS=Homo sapiens GN=RPS3 PE=1 SV=2	90	41	16.3	20.2	19.5	26.8	48.8	60.0	57.3
P23458	Tyrosine-protein kinase JAK1 OS=Homo sapiens GN=JAK1 PE=1 SV=2	45	52	132.0	144.4	215.4	216.5	142.7	56.8	32.9
P23469	Receptor-type tyrosine-protein phosphatase epsilon OS=Homo sapiens GN=PTPRE PE=1 SV=1	37	22	133.4	119.7	172.1	161.8	98.2	92.1	92.6
P23526	Adenosylhomocysteinase OS=Homo sapiens GN=AHCY PE=1 SV=4	52	33	86.4	111.4	105.3	113.0	69.7	119.8	139.4
P23588	Eukaryotic translation initiation factor 4B OS=Homo sapiens GN=EIF4B PE=1 SV=2	60	44	66.7	81.9	80.4	91.8	115.7	119.4	148.9
P23634	Plasma membrane calcium-transporting ATPase 4 OS=Homo sapiens GN=ATP2B4 PE=1 SV=2	51	74	125.2	180.6	224.4	220.8	134.6	52.0	26.1
P23743	Diacylglycerol kinase alpha OS=Homo sapiens GN=DGKA PE=1 SV=3	50	36	78.7	112.0	96.1	102.8	85.5	126.4	118.5
P23786	Carnitine O-palmitoyltransferase 2, mitochondrial OS=Homo sapiens GN=CPT2 PE=1 SV=2	64	51	366.8	327.7	165.4	62.6	25.0	16.9	13.6
P23919	Thymidylate kinase OS=Homo sapiens GN=DTYMK PE=1 SV=4	72	21	266.5	155.9	149.1	93.6	46.7	79.2	69.8
P23921	Ribonucleoside-diphosphate reductase large subunit OS=Homo sapiens GN=RRM1 PE=1 SV=1	56	35	113.3	146.4	113.3	105.1	94.8	95.2	115.8
P24534	Elongation factor 1-beta OS=Homo sapiens GN=EEF1B2 PE=1 SV=3	74	18	82.8	81.2	90.5	93.6	105.9	119.2	139.5
P24539	ATP synthase F(0) complex subunit B1, mitochondrial OS=Homo sapiens GN=ATP5F1 PE=1 SV=2	52	23	429.8	302.7	159.9	58.2	23.6	10.5	6.7
P24666	Low molecular weight phosphotyrosine protein phosphatase OS=Homo sapiens GN=ACP1 PE=1 SV=3	85	16	100.3	101.9	111.6	120.1	83.6	117.7	121.1
P24723	Protein kinase C eta type OS=Homo sapiens GN=PRKCH PE=1 SV=4	38	24	115.1	142.9	236.9	245.0	128.2	58.0	29.1
P24752	Acetyl-CoA acetyltransferase, mitochondrial OS=Homo sapiens GN=ACAT1 PE=1 SV=1	75	40	406.2	314.6	170.7	58.5	24.0	12.8	11.6
P24928	DNA-directed RNA polymerase II subunit RPB1 OS=Homo sapiens GN=POLR2A PE=1 SV=2	39	67	70.1	93.9	79.3	87.5	96.0	118.2	164.5
P24941	Cyclin-dependent kinase 2 OS=Homo sapiens GN=CDK2 PE=1 SV=2	61	21	82.4	117.8	102.4	107.1	91.6	113.3	123.6
P25054	Adenomatous polyposis coli protein OS=Homo sapiens GN=APC PE=1 SV=2	17	36	84.7	135.0	133.1	137.5	155.8	116.7	96.3
P25098	Beta-adrenergic receptor kinase 1 OS=Homo sapiens GN=ADRBK1 PE=1 SV=2	54	41	92.6	115.2	96.7	100.1	121.0	114.5	132.0
P25205	DNA replication licensing factor MCM3 OS=Homo sapiens GN=MCM3 PE=1 SV=3	70	59	60.2	80.6	74.2	87.5	85.1	124.4	177.3
P25325	3-mercaptopyruvate sulfurtransferase OS=Homo sapiens GN=MPST PE=1 SV=3	71	18	255.6	236.4	136.7	77.3	46.0	58.6	69.7
P25398	40S ribosomal protein S12 OS=Homo sapiens GN=RPS12 PE=1 SV=3	71	17	36.5	39.7	51.5	73.0	132.0	165.3	148.9
P25440	Bromodomain-containing protein 2 OS=Homo sapiens GN=BRD2 PE=1 SV=2	22	12	111.7	38.9	96.4	107.0	55.6	149.8	132.6
P25445	Tumor necrosis factor receptor superfamily member 6 OS=Homo sapiens GN=FAS PE=1 SV=1	47	18	114.1	188.4	216.8	217.2	167.5	51.9	26.1
P25490	Transcriptional repressor protein YY1 OS=Homo sapiens GN=YY1 PE=1 SV=2	27	12	267.7	116.1	110.9	127.9	210.5	61.8	47.8
P25685	DnaJ homolog subfamily B member 1 OS=Homo sapiens GN=DNAJB1 PE=1 SV=4	66	28	81.1	86.2	99.3	102.7	118.4	115.3	110.4
P25705	ATP synthase subunit alpha, mitochondrial OS=Homo sapiens GN=ATP5A1 PE=1 SV=1	80	66	397.8	266.0	186.3	70.4	29.8	21.8	17.0
P25786	Proteasome subunit alpha type-1 OS=Homo sapiens GN=PSMA1 PE=1 SV=1	90	26	66.3	81.5	82.4	88.0	98.3	104.4	173.5
P25787	Proteasome subunit alpha type-2 OS=Homo sapiens GN=PSMA2 PE=1 SV=2	71	19	84.9	90.2	93.5	114.5	88.4	107.9	151.4
P25788	Proteasome subunit alpha type-3 OS=Homo sapiens GN=PSMA3 PE=1 SV=2	60	24	63.1	65.3	82.2	99.2	77.7	126.2	168.5
P25789	Proteasome subunit alpha type-4 OS=Homo sapiens GN=PSMA4 PE=1 SV=1	64	22	66.8	95.8	80.1	93.7	63.7	129.9	166.0
P26038	Moesin OS=Homo sapiens GN=MSN PE=1 SV=3	86	88	120.2	144.9	188.7	179.5	113.6	70.4	67.2
P26196	Probable ATP-dependent RNA helicase DDX6 OS=Homo sapiens GN=DDX6 PE=1 SV=2	73	35	54.7	56.9	64.3	79.5	111.8	153.9	152.2
P26358	DNA (cytosine-5)-methyltransferase 1 OS=Homo sapiens GN=DNMT1 PE=1 SV=2	38	58	110.2	90.0	82.2	86.6	108.2	124.9	112.6
P26368	Splicing factor U2AF 65 kDa subunit OS=Homo sapiens GN=U2AF2 PE=1 SV=4	61	24	31.1	40.0	44.2	65.6	181.4	140.0	176.3
P26373	60S ribosomal protein L13 OS=Homo sapiens GN=RPL13 PE=1 SV=4	73	34	37.6	35.5	48.7	62.3	241.8	143.7	130.2
P26440	Isovaleryl-CoA dehydrogenase, mitochondrial OS=Homo sapiens GN=IVD PE=1 SV=1	52	23	394.7	328.7	159.7	56.1	21.6	14.5	13.9
P26572	Alpha-1,3-mannosyl-glycoprotein 2-beta-N-acetylglucosaminyltransferase OS=Homo sapiens GN=MGAT1 PE=1 SV=2	31	12	161.4	61.6	254.4	197.4	75.5	86.2	58.0
P26583	High mobility group protein B2 OS=Homo sapiens GN=HMGB2 PE=1 SV=2	59	26	84.9	96.0	69.4	82.5	192.9	102.0	118.1
P26599	Polypyrimidine tract-binding protein 1 OS=Homo sapiens GN=PTBP1 PE=1 SV=1	69	36	30.7	30.2	42.7	66.5	159.0	176.3	155.6
P26639	Threonine--tRNA ligase, cytoplasmic OS=Homo sapiens GN=TARS PE=1 SV=3	67	58	93.8	102.7	99.2	100.0	88.9	121.7	136.6
P26640	Valine--tRNA ligase OS=Homo sapiens GN=VARS PE=1 SV=4	57	73	95.9	87.4	99.0	97.7	69.3	109.8	159.7
P26641	Elongation factor 1-gamma OS=Homo sapiens GN=EEF1G PE=1 SV=3	70	33	74.7	82.6	78.1	83.6	200.4	107.0	131.1
P26885	Peptidyl-prolyl cis-trans isomerase FKBP2 OS=Homo sapiens GN=FKBP2 PE=1 SV=2	73	11	96.5	139.6	191.5	233.5	181.7	75.6	29.3
P27105	Erythrocyte band 7 integral membrane protein OS=Homo sapiens GN=STOM PE=1 SV=3	62	14	90.4	125.6	172.7	197.1	127.3	84.7	59.2
P27144	Adenylate kinase 4, mitochondrial OS=Homo sapiens GN=AK4 PE=1 SV=1	74	17	344.1	262.9	157.2	62.1	37.3	32.4	36.0
P27348	14-3-3 protein theta OS=Homo sapiens GN=YWHAQ PE=1 SV=1	84	35	76.3	117.2	105.6	118.8	138.3	111.0	114.1
P27361	Mitogen-activated protein kinase 3 OS=Homo sapiens GN=MAPK3 PE=1 SV=4	52	18	88.8	141.4	106.4	114.0	98.1	112.9	124.2
P27448	MAP/microtubule affinity-regulating kinase 3 OS=Homo sapiens GN=MARK3 PE=1 SV=4	51	39	83.8	132.4	124.6	133.4	153.6	109.3	100.0
P27540	Aryl hydrocarbon receptor nuclear translocator OS=Homo sapiens GN=ARNT PE=1 SV=1	29	11	64.4	124.3	99.8	110.5	99.5	130.5	143.0
P27635	60S ribosomal protein L10 OS=Homo sapiens GN=RPL10 PE=1 SV=4	76	29	36.7	32.3	51.4	78.5	89.9	195.4	143.4
P27694	Replication protein A 70 kDa DNA-binding subunit OS=Homo sapiens GN=RPA1 PE=1 SV=2	72	40	70.1	93.1	82.9	99.9	150.4	120.2	127.1
P27695	DNA-(apurinic or apyrimidinic site) lyase OS=Homo sapiens GN=APEX1 PE=1 SV=2	71	26	69.3	46.9	64.0	82.6	122.6	146.3	122.1
P27707	Deoxycytidine kinase OS=Homo sapiens GN=DCK PE=1 SV=1	47	13	83.5	137.4	94.8	98.7	83.2	114.7	131.8
P27708	CAD protein OS=Homo sapiens GN=CAD PE=1 SV=3	64	112	79.3	92.8	81.8	82.6	84.0	94.8	180.4
P27797	Calreticulin OS=Homo sapiens GN=CALR PE=1 SV=1	80	45	104.5	96.3	194.3	262.3	175.7	77.7	23.5
P27816	Microtubule-associated protein 4 OS=Homo sapiens GN=MAP4 PE=1 SV=3	77	92	43.0	54.3	50.9	61.4	179.5	128.3	157.0
P27824	Calnexin OS=Homo sapiens GN=CANX PE=1 SV=2	59	48	99.2	79.7	175.8	213.5	241.0	78.6	32.4
P27986	Phosphatidylinositol 3-kinase regulatory subunit alpha OS=Homo sapiens GN=PIK3R1 PE=1 SV=2	44	30	101.0	138.0	124.9	126.0	93.0	111.0	116.6
P28062	Proteasome subunit beta type-8 OS=Homo sapiens GN=PSMB8 PE=1 SV=3	66	19	64.6	68.0	82.3	95.7	67.7	119.0	176.0
P28065	Proteasome subunit beta type-9 OS=Homo sapiens GN=PSMB9 PE=1 SV=2	42	10	59.6	61.2	74.4	88.6	78.3	94.4	177.3
P28066	Proteasome subunit alpha type-5 OS=Homo sapiens GN=PSMA5 PE=1 SV=3	72	17	68.2	82.7	88.1	100.9	64.3	117.4	194.5
P28070	Proteasome subunit beta type-4 OS=Homo sapiens GN=PSMB4 PE=1 SV=4	55	11	57.9	74.8	78.0	95.8	53.2	128.1	193.2
P28072	Proteasome subunit beta type-6 OS=Homo sapiens GN=PSMB6 PE=1 SV=4	59	9	69.1	91.9	87.4	93.6	63.1	115.1	182.8
P28074	Proteasome subunit beta type-5 OS=Homo sapiens GN=PSMB5 PE=1 SV=3	70	22	66.4	112.0	72.8	77.2	76.2	120.2	177.7
P28288	ATP-binding cassette sub-family D member 3 OS=Homo sapiens GN=ABCD3 PE=1 SV=1	53	45	154.0	139.2	240.0	232.4	155.0	43.0	20.0
P28290	Sperm-specific antigen 2 OS=Homo sapiens GN=SSFA2 PE=1 SV=3	38	33	102.2	181.0	196.6	211.4	155.7	65.8	39.9
P28331	NADH-ubiquinone oxidoreductase 75 kDa subunit, mitochondrial OS=Homo sapiens GN=NDUFS1 PE=1 SV=3	77	54	393.3	288.3	178.0	65.1	30.0	18.3	14.1
P28340	DNA polymerase delta catalytic subunit OS=Homo sapiens GN=POLD1 PE=1 SV=2	68	65	72.1	103.8	92.3	101.3	85.2	129.6	165.4
P28482	Mitogen-activated protein kinase 1 OS=Homo sapiens GN=MAPK1 PE=1 SV=3	58	22	82.1	120.0	100.4	110.4	92.8	110.7	126.4
P28702	Retinoic acid receptor RXR-beta OS=Homo sapiens GN=RXRB PE=1 SV=2	12	5	87.0	124.5	104.8	105.6	133.5	150.5	157.5
P28715	DNA repair protein complementing XP-G cells OS=Homo sapiens GN=ERCC5 PE=1 SV=3	14	13	53.9	87.4	70.7	79.3	90.7	124.8	159.3
P28799	Granulins OS=Homo sapiens GN=GRN PE=1 SV=2	22	11	56.1	90.4	186.1	266.9	221.6	84.0	41.0
P28838	Cytosol aminopeptidase OS=Homo sapiens GN=LAP3 PE=1 SV=3	77	37	69.8	49.5	39.9	24.9	14.1	20.3	22.8
P28907	ADP-ribosyl cyclase/cyclic ADP-ribose hydrolase 1 OS=Homo sapiens GN=CD38 PE=1 SV=2	53	29	121.3	141.5	230.1	227.9	136.1	66.9	36.5
P28908	Tumor necrosis factor receptor superfamily member 8 OS=Homo sapiens GN=TNFRSF8 PE=1 SV=1	41	19	125.6	162.5	222.7	219.4	159.3	56.6	31.9
P29016	T-cell surface glycoprotein CD1b OS=Homo sapiens GN=CD1B PE=1 SV=1	30	7	92.5	132.7	154.3	202.9	166.3	109.8	95.1
P29083	General transcription factor IIE subunit 1 OS=Homo sapiens GN=GTF2E1 PE=1 SV=2	26	8	62.3	74.5	87.6	95.3	89.1	129.6	137.0
P29144	Tripeptidyl-peptidase 2 OS=Homo sapiens GN=TPP2 PE=1 SV=4	62	74	61.2	71.4	68.4	75.1	96.5	149.5	158.3
P29218	Inositol monophosphatase 1 OS=Homo sapiens GN=IMPA1 PE=1 SV=1	55	13	77.5	99.0	104.5	117.2	70.1	130.3	125.0
P29320	Ephrin type-A receptor 3 OS=Homo sapiens GN=EPHA3 PE=1 SV=2	18	11	122.2	108.4	195.1	208.0	108.2	95.1	76.4
P29323	Ephrin type-B receptor 2 OS=Homo sapiens GN=EPHB2 PE=1 SV=5	41	37	136.3	193.0	206.3	205.4	144.3	61.8	40.2
P29350	Tyrosine-protein phosphatase non-receptor type 6 OS=Homo sapiens GN=PTPN6 PE=1 SV=1	60	34	90.7	106.4	104.9	108.5	99.6	116.7	123.3
P29401	Transketolase OS=Homo sapiens GN=TKT PE=1 SV=3	80	52	67.3	114.1	85.7	99.5	90.8	121.1	131.0
P29558	RNA-binding motif, single-stranded-interacting protein 1 OS=Homo sapiens GN=RBMS1 PE=1 SV=3	45	13	39.4	50.1	50.0	72.9	155.4	169.9	161.0
P29590	Protein PML OS=Homo sapiens GN=PML PE=1 SV=3	46	38	69.1	91.6	94.6	115.1	92.7	120.7	148.2
P29597	Non-receptor tyrosine-protein kinase TYK2 OS=Homo sapiens GN=TYK2 PE=1 SV=3	38	39	126.3	166.7	199.6	192.2	136.5	66.1	43.3
P29692	Elongation factor 1-delta OS=Homo sapiens GN=EEF1D PE=1 SV=5	63	21	82.4	78.3	92.4	101.5	85.9	132.4	148.4
P29728	2'-5'-oligoadenylate synthase 2 OS=Homo sapiens GN=OAS2 PE=1 SV=3	33	25	94.6	120.7	122.4	134.9	134.0	94.8	96.2
P29992	Guanine nucleotide-binding protein subunit alpha-11 OS=Homo sapiens GN=GNA11 PE=1 SV=2	57	20	134.1	213.7	218.0	192.9	171.4	43.9	26.0
P30038	Delta-1-pyrroline-5-carboxylate dehydrogenase, mitochondrial OS=Homo sapiens GN=ALDH4A1 PE=1 SV=3	54	26	396.6	271.4	168.7	58.9	31.1	22.9	20.3
P30040	Endoplasmic reticulum resident protein 29 OS=Homo sapiens GN=ERP29 PE=1 SV=4	71	21	128.7	135.9	193.2	227.8	154.8	71.8	29.3
P30041	Peroxiredoxin-6 OS=Homo sapiens GN=PRDX6 PE=1 SV=3	71	22	91.4	92.0	101.9	110.6	69.1	120.7	130.7
P30042	ES1 protein homolog, mitochondrial OS=Homo sapiens GN=C21orf33 PE=1 SV=3	69	19	431.8	277.9	177.1	57.2	19.9	10.7	9.7
P30044	Peroxiredoxin-5, mitochondrial OS=Homo sapiens GN=PRDX5 PE=1 SV=4	57	15	295.4	195.6	164.2	90.3	44.9	60.2	64.0
P30046	D-dopachrome decarboxylase OS=Homo sapiens GN=DDT PE=1 SV=3	46	6	94.6	101.4	112.2	114.0	89.1	113.4	133.2
P30048	Thioredoxin-dependent peroxide reductase, mitochondrial OS=Homo sapiens GN=PRDX3 PE=1 SV=3	49	16	485.9	187.6	195.0	56.4	24.7	19.9	15.2
P30049	ATP synthase subunit delta, mitochondrial OS=Homo sapiens GN=ATP5D PE=1 SV=2	44	6	296.1	274.6	161.0	87.3	49.5	53.4	45.1
P30050	60S ribosomal protein L12 OS=Homo sapiens GN=RPL12 PE=1 SV=1	75	18	37.6	36.5	51.8	74.5	154.1	179.7	143.9
P30084	Enoyl-CoA hydratase, mitochondrial OS=Homo sapiens GN=ECHS1 PE=1 SV=4	71	25	476.5	207.9	199.5	59.3	21.4	17.2	13.2
P30085	UMP-CMP kinase OS=Homo sapiens GN=CMPK1 PE=1 SV=3	71	14	96.9	92.9	106.3	107.7	97.0	119.0	116.6
P30086	Phosphatidylethanolamine-binding protein 1 OS=Homo sapiens GN=PEBP1 PE=1 SV=3	91	16	77.2	117.0	101.9	110.3	81.2	112.4	136.4
P30101	Protein disulfide-isomerase A3 OS=Homo sapiens GN=PDIA3 PE=1 SV=4	76	57	100.8	119.1	186.4	257.2	166.7	75.0	23.8
P30153	Serine/threonine-protein phosphatase 2A 65 kDa regulatory subunit A alpha isoform OS=Homo sapiens GN=PPP2R1A PE=1 SV=4	67	46	94.7	94.2	116.7	125.8	95.5	111.6	124.3
P30154	Serine/threonine-protein phosphatase 2A 65 kDa regulatory subunit A beta isoform OS=Homo sapiens GN=PPP2R1B PE=1 SV=3	51	32	90.0	106.4	117.1	119.2	87.6	128.1	136.9
P30203	T-cell differentiation antigen CD6 OS=Homo sapiens GN=CD6 PE=1 SV=3	20	9	94.2	118.3	185.2	211.9	192.6	87.3	47.2
P30260	Cell division cycle protein 27 homolog OS=Homo sapiens GN=CDC27 PE=1 SV=2	39	25	125.1	119.5	95.9	82.9	127.7	105.8	140.5
P30405	Peptidyl-prolyl cis-trans isomerase F, mitochondrial OS=Homo sapiens GN=PPIF PE=1 SV=1	82	21	455.4	216.6	194.2	62.9	27.2	17.2	15.2
P30414	NK-tumor recognition protein OS=Homo sapiens GN=NKTR PE=1 SV=2	16	17	88.6	115.2	82.8	86.7	155.2	220.6	250.9
P30419	Glycylpeptide N-tetradecanoyltransferase 1 OS=Homo sapiens GN=NMT1 PE=1 SV=2	44	28	45.4	51.1	61.4	77.5	188.1	157.9	131.9
P30491	HLA class I histocompatibility antigen, B-53 alpha chain OS=Homo sapiens GN=HLA-B PE=1 SV=1	56	19	115.9	148.8	221.3	241.6	146.1	78.4	47.9
P30504	HLA class I histocompatibility antigen, Cw-4 alpha chain OS=Homo sapiens GN=HLA-C PE=1 SV=1	61	24	99.5	126.2	194.6	221.2	156.2	83.8	38.2
P30519	Heme oxygenase 2 OS=Homo sapiens GN=HMOX2 PE=1 SV=2	78	32	101.5	100.6	188.6	236.9	140.1	93.1	34.3
P30520	Adenylosuccinate synthetase isozyme 2 OS=Homo sapiens GN=ADSS PE=1 SV=3	56	32	85.8	127.6	102.8	111.9	83.7	114.8	133.8
P30533	Alpha-2-macroglobulin receptor-associated protein OS=Homo sapiens GN=LRPAP1 PE=1 SV=1	55	25	103.2	109.2	182.9	224.7	158.8	78.8	37.1
P30566	Adenylosuccinate lyase OS=Homo sapiens GN=ADSL PE=1 SV=2	55	24	92.1	103.1	105.1	107.0	74.2	125.1	145.0
P30622	CAP-Gly domain-containing linker protein 1 OS=Homo sapiens GN=CLIP1 PE=1 SV=2	46	60	15.4	16.3	17.8	18.2	14.5	17.7	22.7
P30626	Sorcin OS=Homo sapiens GN=SRI PE=1 SV=1	57	13	87.7	128.6	103.7	108.7	107.9	114.1	135.9
P30679	Guanine nucleotide-binding protein subunit alpha-15 OS=Homo sapiens GN=GNA15 PE=1 SV=2	54	25	123.5	172.9	196.7	203.3	177.7	55.4	36.8
P30793	GTP cyclohydrolase 1 OS=Homo sapiens GN=GCH1 PE=1 SV=1	25	5	73.8	87.0	84.4	84.9	142.2	121.9	122.0
P30825	High affinity cationic amino acid transporter 1 OS=Homo sapiens GN=SLC7A1 PE=1 SV=1	14	10	143.6	124.2	219.3	231.3	215.6	30.3	24.1
P30876	DNA-directed RNA polymerase II subunit RPB2 OS=Homo sapiens GN=POLR2B PE=1 SV=1	49	57	81.3	107.6	89.2	95.7	88.1	118.0	170.9
P31040	Succinate dehydrogenase [ubiquinone] flavoprotein subunit, mitochondrial OS=Homo sapiens GN=SDHA PE=1 SV=2	76	46	409.3	266.3	193.2	68.3	25.4	14.9	12.0
P31146	Coronin-1A OS=Homo sapiens GN=CORO1A PE=1 SV=4	66	51	125.8	133.3	171.1	174.7	91.6	83.0	76.6
P31150	Rab GDP dissociation inhibitor alpha OS=Homo sapiens GN=GDI1 PE=1 SV=2	76	38	98.0	107.0	112.4	111.7	77.1	115.4	127.7
P31153	S-adenosylmethionine synthase isoform type-2 OS=Homo sapiens GN=MAT2A PE=1 SV=1	53	32	84.4	107.3	95.2	101.1	79.7	112.4	130.6
P31323	cAMP-dependent protein kinase type II-beta regulatory subunit OS=Homo sapiens GN=PRKAR2B PE=1 SV=3	44	14	139.7	158.5	155.4	131.9	85.8	80.7	92.2
P31350	Ribonucleoside-diphosphate reductase subunit M2 OS=Homo sapiens GN=RRM2 PE=1 SV=1	62	29	123.6	144.0	122.4	108.8	75.9	98.4	122.1
P31483	Nucleolysin TIA-1 isoform p40 OS=Homo sapiens GN=TIA1 PE=1 SV=3	58	21	43.3	47.3	60.1	88.6	156.3	166.7	157.3
P31689	DnaJ homolog subfamily A member 1 OS=Homo sapiens GN=DNAJA1 PE=1 SV=2	60	29	95.9	60.9	101.9	107.7	93.5	114.5	144.2
P31751	RAC-beta serine/threonine-protein kinase OS=Homo sapiens GN=AKT2 PE=1 SV=2	60	26	146.7	169.0	189.7	179.4	108.3	79.2	70.5
P31785	Cytokine receptor common subunit gamma OS=Homo sapiens GN=IL2RG PE=1 SV=1	28	11	112.1	117.2	135.5	202.2	235.8	72.8	45.6
P31930	Cytochrome b-c1 complex subunit 1, mitochondrial OS=Homo sapiens GN=UQCRC1 PE=1 SV=3	73	33	424.2	234.1	196.2	67.1	25.7	16.0	12.7
P31937	3-hydroxyisobutyrate dehydrogenase, mitochondrial OS=Homo sapiens GN=HIBADH PE=1 SV=2	76	22	369.0	323.1	166.4	63.9	28.2	24.3	19.8
P31939	Bifunctional purine biosynthesis protein PURH OS=Homo sapiens GN=ATIC PE=1 SV=3	90	58	84.1	97.9	103.7	114.8	71.2	124.8	131.9
P31942	Heterogeneous nuclear ribonucleoprotein H3 OS=Homo sapiens GN=HNRNPH3 PE=1 SV=2	67	18	43.2	58.0	59.6	79.5	122.6	176.3	159.5
P31943	Heterogeneous nuclear ribonucleoprotein H OS=Homo sapiens GN=HNRNPH1 PE=1 SV=4	63	28	49.5	64.6	66.0	85.4	114.5	157.3	163.3
P31946	14-3-3 protein beta/alpha OS=Homo sapiens GN=YWHAB PE=1 SV=3	69	24	84.8	116.1	112.0	124.8	77.9	110.1	125.0
P31948	Stress-induced-phosphoprotein 1 OS=Homo sapiens GN=STIP1 PE=1 SV=1	78	79	96.0	90.4	110.6	114.5	90.2	110.4	136.4
P32119	Peroxiredoxin-2 OS=Homo sapiens GN=PRDX2 PE=1 SV=5	74	21	94.6	89.1	115.9	120.2	75.4	120.7	123.5
P32121	Beta-arrestin-2 OS=Homo sapiens GN=ARRB2 PE=1 SV=2	50	16	122.8	135.7	184.5	167.2	94.8	80.8	75.9
P32321	Deoxycytidylate deaminase OS=Homo sapiens GN=DCTD PE=1 SV=2	52	8	95.3	69.1	107.3	112.6	59.1	123.7	123.5
P32322	Pyrroline-5-carboxylate reductase 1, mitochondrial OS=Homo sapiens GN=PYCR1 PE=1 SV=2	59	20	392.4	285.3	123.0	53.0	27.3	31.1	32.3
P32455	Guanylate-binding protein 1 OS=Homo sapiens GN=GBP1 PE=1 SV=2	49	28	82.9	93.9	104.4	109.8	77.8	116.8	120.5
P32519	ETS-related transcription factor Elf-1 OS=Homo sapiens GN=ELF1 PE=1 SV=2	34	12	117.0	123.4	96.9	93.3	115.7	113.9	125.5
P32856	Syntaxin-2 OS=Homo sapiens GN=STX2 PE=2 SV=3	47	12	109.3	178.1	204.9	211.8	149.2	73.4	37.9
P32929	Cystathionine gamma-lyase OS=Homo sapiens GN=CTH PE=1 SV=3	18	5	81.7	132.7	101.7	115.1	91.5	125.4	124.3
P32942	Intercellular adhesion molecule 3 OS=Homo sapiens GN=ICAM3 PE=1 SV=2	24	16	114.1	166.4	224.8	217.0	166.6	51.5	26.4
P32969	60S ribosomal protein L9 OS=Homo sapiens GN=RPL9 PE=1 SV=1	85	22	36.0	42.1	48.9	70.7	134.7	180.4	148.4
P33121	Long-chain-fatty-acid--CoA ligase 1 OS=Homo sapiens GN=ACSL1 PE=1 SV=1	49	29	172.8	227.6	206.2	181.5	106.0	50.4	39.2
P33176	Kinesin-1 heavy chain OS=Homo sapiens GN=KIF5B PE=1 SV=1	76	89	84.9	92.8	107.5	112.1	74.3	114.6	135.8
P33240	Cleavage stimulation factor subunit 2 OS=Homo sapiens GN=CSTF2 PE=1 SV=1	54	21	31.3	53.1	49.2	70.5	143.6	155.0	156.2
P33316	Deoxyuridine 5'-triphosphate nucleotidohydrolase, mitochondrial OS=Homo sapiens GN=DUT PE=1 SV=4	65	17	116.4	138.9	108.1	110.7	82.7	105.9	119.5
P33527	Multidrug resistance-associated protein 1 OS=Homo sapiens GN=ABCC1 PE=1 SV=3	48	66	123.8	158.7	226.4	222.0	124.3	53.9	31.8
P33552	Cyclin-dependent kinases regulatory subunit 2 OS=Homo sapiens GN=CKS2 PE=1 SV=1	73	7	97.9	69.9	116.0	122.4	90.6	120.6	133.5
P33897	ATP-binding cassette sub-family D member 1 OS=Homo sapiens GN=ABCD1 PE=1 SV=2	25	14	122.9	232.2	236.4	211.0	124.1	51.2	22.1
P33908	Mannosyl-oligosaccharide 1,2-alpha-mannosidase IA OS=Homo sapiens GN=MAN1A1 PE=1 SV=3	32	20	116.9	196.1	203.7	153.1	106.5	81.9	65.3
P33981	Dual specificity protein kinase TTK OS=Homo sapiens GN=TTK PE=1 SV=2	35	21	111.6	147.8	121.9	110.4	101.8	103.7	108.4
P33991	DNA replication licensing factor MCM4 OS=Homo sapiens GN=MCM4 PE=1 SV=5	66	57	70.7	67.6	96.9	107.9	70.5	135.0	150.8
P33992	DNA replication licensing factor MCM5 OS=Homo sapiens GN=MCM5 PE=1 SV=5	68	54	61.5	89.1	72.1	81.4	74.7	109.9	198.6
P33993	DNA replication licensing factor MCM7 OS=Homo sapiens GN=MCM7 PE=1 SV=4	75	54	85.7	107.0	97.5	104.5	77.8	125.6	146.4
P34059	N-acetylgalactosamine-6-sulfatase OS=Homo sapiens GN=GALNS PE=1 SV=1	30	14	65.1	108.5	182.9	265.9	235.4	74.2	34.1
P34896	Serine hydroxymethyltransferase, cytosolic OS=Homo sapiens GN=SHMT1 PE=1 SV=1	57	26	78.4	99.7	97.6	109.9	94.1	138.7	151.3
P34897	Serine hydroxymethyltransferase, mitochondrial OS=Homo sapiens GN=SHMT2 PE=1 SV=3	83	51	466.3	221.3	193.0	62.5	22.6	17.5	14.0
P34913	Bifunctional epoxide hydrolase 2 OS=Homo sapiens GN=EPHX2 PE=1 SV=2	57	23	125.2	188.2	194.0	194.5	105.6	72.0	61.3
P34932	Heat shock 70 kDa protein 4 OS=Homo sapiens GN=HSPA4 PE=1 SV=4	85	92	83.1	96.7	98.1	106.9	133.6	105.2	126.6
P35219	Carbonic anhydrase-related protein OS=Homo sapiens GN=CA8 PE=1 SV=3	43	10	83.0	105.1	103.7	124.3	83.7	115.8	120.5
P35221	Catenin alpha-1 OS=Homo sapiens GN=CTNNA1 PE=1 SV=1	70	58	111.3	150.8	178.8	173.5	129.7	75.9	63.9
P35222	Catenin beta-1 OS=Homo sapiens GN=CTNNB1 PE=1 SV=1	54	28	123.6	167.5	223.7	226.3	137.0	75.7	46.1
P35232	Prohibitin OS=Homo sapiens GN=PHB PE=1 SV=1	93	31	409.3	281.3	189.1	66.6	24.9	15.1	10.4
P35236	Tyrosine-protein phosphatase non-receptor type 7 OS=Homo sapiens GN=PTPN7 PE=1 SV=3	55	18	100.0	137.1	118.5	115.9	104.7	110.6	123.9
P35240	Merlin OS=Homo sapiens GN=NF2 PE=1 SV=1	44	30	121.5	139.4	227.5	236.3	136.7	60.5	36.3
P35241	Radixin OS=Homo sapiens GN=RDX PE=1 SV=1	64	57	115.4	165.0	188.6	179.3	122.2	68.0	59.0
P35249	Replication factor C subunit 4 OS=Homo sapiens GN=RFC4 PE=1 SV=2	91	35	54.3	67.4	70.8	85.5	114.7	148.8	144.3
P35250	Replication factor C subunit 2 OS=Homo sapiens GN=RFC2 PE=1 SV=3	71	27	61.3	64.4	71.3	81.8	128.9	147.7	154.4
P35251	Replication factor C subunit 1 OS=Homo sapiens GN=RFC1 PE=1 SV=4	44	52	36.9	46.6	49.5	70.0	126.8	165.0	148.9
P35268	60S ribosomal protein L22 OS=Homo sapiens GN=RPL22 PE=1 SV=2	75	12	33.4	48.3	47.5	73.7	122.9	198.5	139.6
P35269	General transcription factor IIF subunit 1 OS=Homo sapiens GN=GTF2F1 PE=1 SV=2	38	26	57.3	73.7	78.2	87.3	90.0	133.3	145.9
P35270	Sepiapterin reductase OS=Homo sapiens GN=SPR PE=1 SV=1	58	13	202.0	175.6	137.1	99.3	65.7	95.7	97.4
P35475	Alpha-L-iduronidase OS=Homo sapiens GN=IDUA PE=1 SV=2	18	8	80.5	117.7	180.8	295.7	148.6	126.4	50.3
P35527	Keratin, type I cytoskeletal 9 OS=Homo sapiens GN=KRT9 PE=1 SV=3	73	33	48.0	88.2	105.1	119.9	73.3	48.3	220.9
P35573	Glycogen debranching enzyme OS=Homo sapiens GN=AGL PE=1 SV=3	55	78	68.1	71.2	87.6	115.9	217.3	130.7	96.6
P35579	Myosin-9 OS=Homo sapiens GN=MYH9 PE=1 SV=4	84	266	60.9	62.3	67.8	62.4	61.9	48.4	168.9
P35580	Myosin-10 OS=Homo sapiens GN=MYH10 PE=1 SV=3	74	204	75.3	91.2	91.3	83.9	73.3	60.5	219.9
P35606	Coatomer subunit beta' OS=Homo sapiens GN=COPB2 PE=1 SV=2	64	56	107.0	142.2	143.5	139.3	90.6	79.9	111.3
P35610	Sterol O-acyltransferase 1 OS=Homo sapiens GN=SOAT1 PE=1 SV=3	22	11	106.6	88.4	184.2	225.1	150.3	95.3	42.4
P35611	Alpha-adducin OS=Homo sapiens GN=ADD1 PE=1 SV=2	59	43	81.5	132.3	124.7	123.3	119.4	108.1	102.3
P35612	Beta-adducin OS=Homo sapiens GN=ADD2 PE=1 SV=3	45	28	87.0	124.4	126.8	130.5	99.7	122.4	111.8
P35613	Basigin OS=Homo sapiens GN=BSG PE=1 SV=2	38	15	106.1	133.5	189.4	176.1	299.7	37.0	27.1
P35626	Beta-adrenergic receptor kinase 2 OS=Homo sapiens GN=ADRBK2 PE=1 SV=2	58	42	81.1	79.0	89.6	91.8	123.0	128.9	138.6
P35637	RNA-binding protein FUS OS=Homo sapiens GN=FUS PE=1 SV=1	36	26	31.2	46.7	45.3	67.9	112.4	153.0	180.8
P35658	Nuclear pore complex protein Nup214 OS=Homo sapiens GN=NUP214 PE=1 SV=2	35	51	94.8	147.3	152.1	175.1	150.7	81.5	82.3
P35659	Protein DEK OS=Homo sapiens GN=DEK PE=1 SV=1	37	21	167.6	103.8	89.0	99.8	113.8	131.0	103.2
P35754	Glutaredoxin-1 OS=Homo sapiens GN=GLRX PE=1 SV=2	88	10	82.4	121.6	106.2	113.2	78.0	113.1	131.3
P35813	Protein phosphatase 1A OS=Homo sapiens GN=PPM1A PE=1 SV=1	56	21	87.9	110.3	110.1	111.3	79.6	111.0	131.2
P35908	Keratin, type II cytoskeletal 2 epidermal OS=Homo sapiens GN=KRT2 PE=1 SV=2	69	40	42.2	85.3	109.6	123.9	76.4	78.4	194.0
P35914	Hydroxymethylglutaryl-CoA lyase, mitochondrial OS=Homo sapiens GN=HMGCL PE=1 SV=2	43	18	261.4	278.4	183.0	127.5	59.3	37.9	27.6
P35998	26S protease regulatory subunit 7 OS=Homo sapiens GN=PSMC2 PE=1 SV=3	83	45	82.9	94.1	94.0	94.7	79.7	110.3	151.9
P36404	ADP-ribosylation factor-like protein 2 OS=Homo sapiens GN=ARL2 PE=1 SV=4	42	8	193.7	121.7	133.9	128.5	54.7	131.9	90.7
P36405	ADP-ribosylation factor-like protein 3 OS=Homo sapiens GN=ARL3 PE=1 SV=2	82	14	97.0	109.1	114.2	135.8	100.5	100.3	123.7
P36507	Dual specificity mitogen-activated protein kinase kinase 2 OS=Homo sapiens GN=MAP2K2 PE=1 SV=1	61	29	114.2	88.8	127.8	133.8	61.2	128.0	103.6
P36542	ATP synthase subunit gamma, mitochondrial OS=Homo sapiens GN=ATP5C1 PE=1 SV=1	40	17	458.2	272.3	162.5	57.6	22.3	13.4	10.7
P36543	V-type proton ATPase subunit E 1 OS=Homo sapiens GN=ATP6V1E1 PE=1 SV=1	54	19	74.1	104.3	119.0	142.4	111.4	100.2	116.1
P36551	Oxygen-dependent coproporphyrinogen-III oxidase, mitochondrial OS=Homo sapiens GN=CPOX PE=1 SV=3	54	27	408.4	283.7	180.7	65.1	25.4	16.2	14.6
P36578	60S ribosomal protein L4 OS=Homo sapiens GN=RPL4 PE=1 SV=5	73	57	35.3	39.9	50.8	73.0	133.4	174.6	147.8
P36639	7,8-dihydro-8-oxoguanine triphosphatase OS=Homo sapiens GN=NUDT1 PE=1 SV=3	40	11	110.6	110.4	107.7	113.5	69.5	109.3	104.2
P36776	Lon protease homolog, mitochondrial OS=Homo sapiens GN=LONP1 PE=1 SV=2	60	69	392.4	307.0	161.1	59.4	24.3	18.3	17.1
P36871	Phosphoglucomutase-1 OS=Homo sapiens GN=PGM1 PE=1 SV=3	65	43	87.5	111.2	104.5	107.6	77.4	116.4	136.1
P36915	Guanine nucleotide-binding protein-like 1 OS=Homo sapiens GN=GNL1 PE=1 SV=2	43	23	97.0	97.9	114.3	116.3	78.9	115.1	134.0
P36954	DNA-directed RNA polymerase II subunit RPB9 OS=Homo sapiens GN=POLR2I PE=1 SV=1	72	7	90.6	69.2	108.4	114.8	74.2	162.6	197.6
P36957	Dihydrolipoyllysine-residue succinyltransferase component of 2-oxoglutarate dehydrogenase complex, mitochondrial OS=Homo sapiens GN=DLST PE=1 SV=4	35	15	377.3	336.6	167.4	61.4	22.5	16.3	18.5
P36969	Phospholipid hydroperoxide glutathione peroxidase, mitochondrial OS=Homo sapiens GN=GPX4 PE=1 SV=3	66	18	137.3	115.0	130.7	115.0	67.9	103.6	103.2
P37108	Signal recognition particle 14 kDa protein OS=Homo sapiens GN=SRP14 PE=1 SV=2	58	15	68.4	79.8	73.0	110.6	216.6	115.5	123.8
P37198	Nuclear pore glycoprotein p62 OS=Homo sapiens GN=NUP62 PE=1 SV=3	29	14	92.5	98.6	131.7	150.6	111.6	98.7	98.7
P37235	Hippocalcin-like protein 1 OS=Homo sapiens GN=HPCAL1 PE=1 SV=3	60	9	93.0	118.8	147.4	156.2	79.2	112.7	117.9
P37268	Squalene synthase OS=Homo sapiens GN=FDFT1 PE=1 SV=1	60	33	123.3	110.6	188.7	223.2	160.3	92.0	38.7
P37802	Transgelin-2 OS=Homo sapiens GN=TAGLN2 PE=1 SV=3	91	24	99.4	88.5	127.0	125.4	72.1	124.3	121.5
P37837	Transaldolase OS=Homo sapiens GN=TALDO1 PE=1 SV=2	59	33	81.9	114.0	99.2	116.9	95.5	106.9	130.2
P38117	Electron transfer flavoprotein subunit beta OS=Homo sapiens GN=ETFB PE=1 SV=3	90	28	383.1	309.5	167.1	62.0	23.2	18.5	17.4
P38159	RNA-binding motif protein, X chromosome OS=Homo sapiens GN=RBMX PE=1 SV=3	72	50	31.6	30.7	40.4	55.0	232.2	144.5	150.5
P38432	Coilin OS=Homo sapiens GN=COIL PE=1 SV=1	34	19	40.1	52.2	49.2	59.4	126.4	152.6	210.7
P38606	V-type proton ATPase catalytic subunit A OS=Homo sapiens GN=ATP6V1A PE=1 SV=2	73	36	79.5	98.0	120.6	155.4	109.9	119.2	105.2
P38646	Stress-70 protein, mitochondrial OS=Homo sapiens GN=HSPA9 PE=1 SV=2	73	76	388.8	287.9	165.1	61.5	49.6	17.7	17.9
P38919	Eukaryotic initiation factor 4A-III OS=Homo sapiens GN=EIF4A3 PE=1 SV=4	74	38	43.5	54.1	49.4	62.4	118.8	154.4	168.3
P38935	DNA-binding protein SMUBP-2 OS=Homo sapiens GN=IGHMBP2 PE=1 SV=3	57	56	42.0	55.4	48.0	69.1	161.9	160.6	136.2
P39019	40S ribosomal protein S19 OS=Homo sapiens GN=RPS19 PE=1 SV=2	75	21	40.4	39.6	49.7	66.5	323.4	123.6	126.4
P39023	60S ribosomal protein L3 OS=Homo sapiens GN=RPL3 PE=1 SV=2	67	51	20.0	20.9	27.0	42.1	72.9	95.0	78.4
P39656	Dolichyl-diphosphooligosaccharide--protein glycosyltransferase 48 kDa subunit OS=Homo sapiens GN=DDOST PE=1 SV=4	41	18	125.8	92.8	201.5	264.2	144.9	86.1	33.8
P39687	Acidic leucine-rich nuclear phosphoprotein 32 family member A OS=Homo sapiens GN=ANP32A PE=1 SV=1	48	25	66.8	91.6	95.2	104.9	93.2	118.6	143.7
P39748	Flap endonuclease 1 OS=Homo sapiens GN=FEN1 PE=1 SV=1	67	30	60.8	55.9	69.9	79.1	145.3	136.5	139.8
P40121	Macrophage-capping protein OS=Homo sapiens GN=CAPG PE=1 SV=2	63	22	92.9	124.7	109.9	111.8	83.9	107.4	129.9
P40200	T-cell surface protein tactile OS=Homo sapiens GN=CD96 PE=1 SV=2	16	6	110.0	13.2	213.4	246.0	149.3	88.8	35.2
P40222	Alpha-taxilin OS=Homo sapiens GN=TXLNA PE=1 SV=3	77	43	51.9	54.0	70.2	100.6	133.9	166.9	104.1
P40227	T-complex protein 1 subunit zeta OS=Homo sapiens GN=CCT6A PE=1 SV=3	76	45	88.8	93.2	99.8	110.2	83.3	131.9	121.6
P40306	Proteasome subunit beta type-10 OS=Homo sapiens GN=PSMB10 PE=1 SV=1	32	7	70.9	99.7	87.9	91.8	80.4	109.6	154.7
P40429	60S ribosomal protein L13a OS=Homo sapiens GN=RPL13A PE=1 SV=2	72	31	34.4	44.6	49.4	69.9	143.3	165.8	148.8
P40692	DNA mismatch repair protein Mlh1 OS=Homo sapiens GN=MLH1 PE=1 SV=1	44	24	67.4	75.0	86.9	99.8	81.4	132.2	156.9
P40763	Signal transducer and activator of transcription 3 OS=Homo sapiens GN=STAT3 PE=1 SV=2	61	43	99.2	129.9	108.4	112.5	88.8	110.0	126.9
P40818	Ubiquitin carboxyl-terminal hydrolase 8 OS=Homo sapiens GN=USP8 PE=1 SV=1	31	31	60.7	82.7	80.9	90.0	91.4	121.4	174.5
P40925	Malate dehydrogenase, cytoplasmic OS=Homo sapiens GN=MDH1 PE=1 SV=4	55	25	105.7	125.3	121.3	133.8	79.1	100.2	113.7
P40926	Malate dehydrogenase, mitochondrial OS=Homo sapiens GN=MDH2 PE=1 SV=3	76	39	403.6	320.0	161.1	57.7	21.4	14.9	11.8
P40937	Replication factor C subunit 5 OS=Homo sapiens GN=RFC5 PE=1 SV=1	66	23	73.2	74.3	77.8	87.7	106.0	147.7	155.0
P40938	Replication factor C subunit 3 OS=Homo sapiens GN=RFC3 PE=1 SV=2	65	25	58.6	62.0	64.9	80.1	125.8	140.3	166.0
P40939	Trifunctional enzyme subunit alpha, mitochondrial OS=Homo sapiens GN=HADHA PE=1 SV=2	80	79	418.0	211.1	208.7	70.3	28.8	23.6	20.0
P41091	Eukaryotic translation initiation factor 2 subunit 3 OS=Homo sapiens GN=EIF2S3 PE=1 SV=3	69	40	57.3	61.3	56.5	69.9	126.2	156.1	149.8
P41134	DNA-binding protein inhibitor ID-1 OS=Homo sapiens GN=ID1 PE=1 SV=3	52	6	75.6	130.0	103.6	107.4	113.5	124.7	151.1
P41214	Eukaryotic translation initiation factor 2D OS=Homo sapiens GN=EIF2D PE=1 SV=3	66	30	58.9	67.9	68.1	72.1	97.4	141.4	180.4
P41223	Protein BUD31 homolog OS=Homo sapiens GN=BUD31 PE=1 SV=2	70	15	39.5	59.6	54.4	69.0	119.3	147.4	163.9
P41227	N-alpha-acetyltransferase 10 OS=Homo sapiens GN=NAA10 PE=1 SV=1	80	17	90.5	69.0	104.1	119.1	98.2	116.7	128.3
P41229	Lysine-specific demethylase 5C OS=Homo sapiens GN=KDM5C PE=1 SV=2	13	15	77.0	130.9	100.9	100.2	103.5	127.6	149.2
P41236	Protein phosphatase inhibitor 2 OS=Homo sapiens GN=PPP1R2 PE=1 SV=2	24	8	85.1	140.7	111.0	113.7	83.8	112.4	131.2
P41240	Tyrosine-protein kinase CSK OS=Homo sapiens GN=CSK PE=1 SV=1	72	33	115.3	110.4	140.4	145.0	86.9	105.2	101.4
P41250	Glycine--tRNA ligase OS=Homo sapiens GN=GARS PE=1 SV=3	74	57	139.5	130.9	106.6	96.0	68.6	102.2	114.5
P41252	Isoleucine--tRNA ligase, cytoplasmic OS=Homo sapiens GN=IARS PE=1 SV=2	56	82	63.0	74.0	74.7	83.5	82.3	143.1	176.6
P41440	Folate transporter 1 OS=Homo sapiens GN=SLC19A1 PE=1 SV=3	18	8	111.4	146.1	207.7	203.0	124.6	67.5	38.7
P41567	Eukaryotic translation initiation factor 1 OS=Homo sapiens GN=EIF1 PE=1 SV=1	73	13	58.9	72.9	71.1	75.6	84.4	122.2	142.8
P41732	Tetraspanin-7 OS=Homo sapiens GN=TSPAN7 PE=1 SV=2	18	4	77.8	64.4	150.3	175.9	105.3	109.1	91.8
P42025	Beta-centractin OS=Homo sapiens GN=ACTR1B PE=1 SV=1	49	19	93.2	121.0	98.0	105.2	85.3	87.1	125.9
P42166	Lamina-associated polypeptide 2, isoform alpha OS=Homo sapiens GN=TMPO PE=1 SV=2	85	60	33.3	44.3	50.3	75.0	148.3	162.1	156.4
P42167	Lamina-associated polypeptide 2, isoforms beta/gamma OS=Homo sapiens GN=TMPO PE=1 SV=2	65	30	122.3	124.6	159.6	206.4	168.3	96.6	45.7
P42224	Signal transducer and activator of transcription 1-alpha/beta OS=Homo sapiens GN=STAT1 PE=1 SV=2	52	43	109.2	118.3	130.2	133.7	87.6	107.6	114.5
P42285	Superkiller viralicidic activity 2-like 2 OS=Homo sapiens GN=SKIV2L2 PE=1 SV=3	46	58	13.9	12.6	18.5	25.0	34.7	62.8	75.2
P42330	Aldo-keto reductase family 1 member C3 OS=Homo sapiens GN=AKR1C3 PE=1 SV=4	27	7	0.6	0.7	0.7	0.8	0.6	0.8	0.8
P42336	Phosphatidylinositol 4,5-bisphosphate 3-kinase catalytic subunit alpha isoform OS=Homo sapiens GN=PIK3CA PE=1 SV=2	22	20	103.7	125.6	122.3	127.2	88.2	98.7	116.8
P42345	Serine/threonine-protein kinase mTOR OS=Homo sapiens GN=MTOR PE=1 SV=1	37	76	68.2	83.6	85.8	97.3	114.1	119.6	142.9
P42356	Phosphatidylinositol 4-kinase alpha OS=Homo sapiens GN=PI4KA PE=1 SV=3	27	47	105.2	136.8	156.8	151.9	126.2	104.0	93.5
P42566	Epidermal growth factor receptor substrate 15 OS=Homo sapiens GN=EPS15 PE=1 SV=2	57	37	107.7	151.9	153.2	148.2	99.5	87.7	90.5
P42574	Caspase-3 OS=Homo sapiens GN=CASP3 PE=1 SV=2	50	13	94.0	99.5	107.8	114.6	68.7	125.5	136.8
P42575	Caspase-2 OS=Homo sapiens GN=CASP2 PE=1 SV=2	44	15	89.9	83.1	99.9	105.4	74.4	127.4	126.0
P42694	Probable helicase with zinc finger domain OS=Homo sapiens GN=HELZ PE=1 SV=2	40	60	7.5	9.5	8.6	9.8	15.0	15.9	16.2
P42695	Condensin-2 complex subunit D3 OS=Homo sapiens GN=NCAPD3 PE=1 SV=2	22	29	53.2	65.3	52.2	66.4	128.8	147.7	134.7
P42696	RNA-binding protein 34 OS=Homo sapiens GN=RBM34 PE=1 SV=2	58	31	28.2	44.1	43.1	63.6	128.5	169.4	172.7
P42704	Leucine-rich PPR motif-containing protein, mitochondrial OS=Homo sapiens GN=LRPPRC PE=1 SV=3	70	119	426.4	291.2	165.0	57.1	23.1	15.0	13.2
P42765	3-ketoacyl-CoA thiolase, mitochondrial OS=Homo sapiens GN=ACAA2 PE=1 SV=2	78	32	405.0	265.6	180.1	63.2	40.4	19.5	20.0
P42766	60S ribosomal protein L35 OS=Homo sapiens GN=RPL35 PE=1 SV=2	63	16	17.9	23.8	32.8	39.1	490.5	113.8	105.2
P42768	Wiskott-Aldrich syndrome protein OS=Homo sapiens GN=WAS PE=1 SV=4	42	16	86.1	97.3	100.0	110.8	126.6	139.5	134.5
P42785	Lysosomal Pro-X carboxypeptidase OS=Homo sapiens GN=PRCP PE=1 SV=1	29	16	63.2	57.6	170.7	323.8	147.9	98.0	38.3
P42858	Huntingtin OS=Homo sapiens GN=HTT PE=1 SV=2	24	54	91.2	98.8	120.4	122.6	91.1	104.3	126.3
P42892	Endothelin-converting enzyme 1 OS=Homo sapiens GN=ECE1 PE=1 SV=2	43	30	69.2	81.4	135.6	173.5	156.6	128.8	88.8
P43007	Neutral amino acid transporter A OS=Homo sapiens GN=SLC1A4 PE=1 SV=1	29	11	132.4	140.7	240.6	222.3	140.4	55.3	27.0
P43034	Platelet-activating factor acetylhydrolase IB subunit alpha OS=Homo sapiens GN=PAFAH1B1 PE=1 SV=2	61	33	122.2	145.1	120.9	118.3	92.6	98.6	113.1
P43155	Carnitine O-acetyltransferase OS=Homo sapiens GN=CRAT PE=1 SV=5	37	22	340.2	349.4	156.3	72.8	32.2	22.7	15.0
P43243	Matrin-3 OS=Homo sapiens GN=MATR3 PE=1 SV=2	61	67	43.5	56.8	68.9	93.7	125.8	155.4	138.7
P43250	G protein-coupled receptor kinase 6 OS=Homo sapiens GN=GRK6 PE=1 SV=2	45	22	95.3	93.8	165.9	178.3	102.8	110.4	81.5
P43307	Translocon-associated protein subunit alpha OS=Homo sapiens GN=SSR1 PE=1 SV=3	21	4	92.7	137.7	180.3	229.8	164.3	87.7	39.2
P43378	Tyrosine-protein phosphatase non-receptor type 9 OS=Homo sapiens GN=PTPN9 PE=1 SV=1	33	17	56.9	91.0	92.7	113.6	156.5	117.5	128.0
P43403	Tyrosine-protein kinase ZAP-70 OS=Homo sapiens GN=ZAP70 PE=1 SV=1	77	55	103.9	119.2	126.3	131.8	98.9	105.2	103.3
P43490	Nicotinamide phosphoribosyltransferase OS=Homo sapiens GN=NAMPT PE=1 SV=1	57	24	84.4	115.4	106.5	112.8	81.1	124.1	135.0
P43686	26S protease regulatory subunit 6B OS=Homo sapiens GN=PSMC4 PE=1 SV=2	81	39	87.1	77.9	100.5	100.0	68.6	109.4	149.9
P43897	Elongation factor Ts, mitochondrial OS=Homo sapiens GN=TSFM PE=1 SV=2	64	29	412.4	298.1	187.2	59.9	19.6	11.4	8.4
P45880	Voltage-dependent anion-selective channel protein 2 OS=Homo sapiens GN=VDAC2 PE=1 SV=2	72	21	333.3	287.7	193.9	89.1	35.4	26.3	19.4
P45954	Short/branched chain specific acyl-CoA dehydrogenase, mitochondrial OS=Homo sapiens GN=ACADSB PE=1 SV=1	52	21	389.9	315.4	171.1	61.0	20.1	14.6	10.6
P45974	Ubiquitin carboxyl-terminal hydrolase 5 OS=Homo sapiens GN=USP5 PE=1 SV=2	50	35	84.0	113.8	105.2	110.8	84.0	118.8	134.7
P45985	Dual specificity mitogen-activated protein kinase kinase 4 OS=Homo sapiens GN=MAP2K4 PE=1 SV=1	31	10	75.9	113.8	95.9	96.8	100.1	144.3	159.2
P46013	Antigen KI-67 OS=Homo sapiens GN=MKI67 PE=1 SV=2	50	126	43.3	50.4	49.2	72.3	159.2	176.2	133.6
P46019	Phosphorylase b kinase regulatory subunit alpha, liver isoform OS=Homo sapiens GN=PHKA2 PE=1 SV=1	19	19	89.6	110.3	95.4	95.8	69.9	111.2	158.5
P46020	Phosphorylase b kinase regulatory subunit alpha, skeletal muscle isoform OS=Homo sapiens GN=PHKA1 PE=1 SV=2	8	7	113.1	123.9	116.9	94.7	98.6	108.4	167.0
P46060	Ran GTPase-activating protein 1 OS=Homo sapiens GN=RANGAP1 PE=1 SV=1	66	33	86.8	120.5	145.1	176.9	112.4	92.3	85.3
P46063	ATP-dependent DNA helicase Q1 OS=Homo sapiens GN=RECQL PE=1 SV=3	50	27	62.8	62.1	59.3	70.5	117.4	152.0	166.6
P46087	Probable 28S rRNA (cytosine(4447)-C(5))-methyltransferase OS=Homo sapiens GN=NOP2 PE=1 SV=2	56	47	32.1	49.5	39.6	49.7	103.9	140.4	210.4
P46108	Adapter molecule crk OS=Homo sapiens GN=CRK PE=1 SV=2	70	18	104.1	126.5	127.4	134.9	85.4	127.9	139.7
P46109	Crk-like protein OS=Homo sapiens GN=CRKL PE=1 SV=1	62	20	99.5	111.4	119.6	118.6	76.0	111.2	136.8
P46199	Translation initiation factor IF-2, mitochondrial OS=Homo sapiens GN=MTIF2 PE=1 SV=2	21	13	348.8	270.4	160.5	74.6	43.5	27.2	23.3
P46379	Large proline-rich protein BAG6 OS=Homo sapiens GN=BAG6 PE=1 SV=2	41	31	91.1	115.4	107.7	110.3	86.1	115.2	149.4
P46459	Vesicle-fusing ATPase OS=Homo sapiens GN=NSF PE=1 SV=3	71	68	70.2	97.5	137.2	183.5	160.7	123.2	62.1
P46531	Neurogenic locus notch homolog protein 1 OS=Homo sapiens GN=NOTCH1 PE=1 SV=4	17	29	101.9	145.4	181.4	202.7	159.5	87.9	50.8
P46734	Dual specificity mitogen-activated protein kinase kinase 3 OS=Homo sapiens GN=MAP2K3 PE=1 SV=2	44	15	88.3	110.6	104.9	104.8	111.5	111.6	137.9
P46736	Lys-63-specific deubiquitinase BRCC36 OS=Homo sapiens GN=BRCC3 PE=1 SV=2	38	12	81.9	107.5	93.5	116.2	91.4	135.5	104.3
P46776	60S ribosomal protein L27a OS=Homo sapiens GN=RPL27A PE=1 SV=2	49	13	35.6	36.4	52.1	74.2	101.7	173.0	148.6
P46777	60S ribosomal protein L5 OS=Homo sapiens GN=RPL5 PE=1 SV=3	79	47	38.1	38.2	51.7	73.1	166.8	158.1	151.1
P46778	60S ribosomal protein L21 OS=Homo sapiens GN=RPL21 PE=1 SV=2	75	25	32.8	36.3	49.2	72.6	116.6	174.9	154.2
P46779	60S ribosomal protein L28 OS=Homo sapiens GN=RPL28 PE=1 SV=3	58	20	7.9	12.3	12.1	17.9	32.0	41.1	37.8
P46781	40S ribosomal protein S9 OS=Homo sapiens GN=RPS9 PE=1 SV=3	74	32	36.8	39.3	45.7	64.0	171.7	155.0	148.4
P46782	40S ribosomal protein S5 OS=Homo sapiens GN=RPS5 PE=1 SV=4	50	17	42.2	39.9	56.0	78.3	112.3	175.5	151.4
P46783	40S ribosomal protein S10 OS=Homo sapiens GN=RPS10 PE=1 SV=1	87	24	37.4	39.6	47.3	61.9	271.6	136.9	129.7
P46926	Glucosamine-6-phosphate isomerase 1 OS=Homo sapiens GN=GNPDA1 PE=1 SV=1	68	18	92.6	144.1	96.0	98.4	78.6	103.1	128.8
P46934	E3 ubiquitin-protein ligase NEDD4 OS=Homo sapiens GN=NEDD4 PE=1 SV=4	21	20	91.9	97.1	121.1	124.5	107.7	111.9	120.1
P46939	Utrophin OS=Homo sapiens GN=UTRN PE=1 SV=2	49	162	128.1	169.1	225.2	219.0	132.0	51.6	33.9
P46940	Ras GTPase-activating-like protein IQGAP1 OS=Homo sapiens GN=IQGAP1 PE=1 SV=1	65	116	113.3	139.1	148.7	139.6	89.8	85.9	99.9
P46977	Dolichyl-diphosphooligosaccharide--protein glycosyltransferase subunit STT3A OS=Homo sapiens GN=STT3A PE=1 SV=2	21	22	126.5	123.1	214.9	274.8	159.2	77.1	24.4
P47736	Rap1 GTPase-activating protein 1 OS=Homo sapiens GN=RAP1GAP PE=1 SV=2	39	20	91.2	117.7	116.9	121.9	88.5	109.3	121.3
P47755	F-actin-capping protein subunit alpha-2 OS=Homo sapiens GN=CAPZA2 PE=1 SV=3	72	18	97.5	80.8	121.4	138.0	60.5	138.4	96.7
P47756	F-actin-capping protein subunit beta OS=Homo sapiens GN=CAPZB PE=1 SV=4	65	22	89.5	121.1	116.6	125.9	83.7	115.2	119.6
P47897	Glutamine--tRNA ligase OS=Homo sapiens GN=QARS PE=1 SV=1	69	65	27.6	23.9	32.8	37.3	32.2	50.7	63.7
P47974	Zinc finger protein 36, C3H1 type-like 2 OS=Homo sapiens GN=ZFP36L2 PE=1 SV=3	48	20	45.9	47.0	55.9	68.3	101.7	161.3	175.2
P47985	Cytochrome b-c1 complex subunit Rieske, mitochondrial OS=Homo sapiens GN=UQCRFS1 PE=1 SV=2	66	19	432.1	236.0	204.5	67.1	28.4	19.8	12.1
P48047	ATP synthase subunit O, mitochondrial OS=Homo sapiens GN=ATP5O PE=1 SV=1	80	23	336.0	334.8	169.6	74.0	27.6	20.9	16.3
P48059	LIM and senescent cell antigen-like-containing domain protein 1 OS=Homo sapiens GN=LIMS1 PE=1 SV=4	65	23	126.5	127.2	187.8	186.0	118.0	75.3	64.3
P48147	Prolyl endopeptidase OS=Homo sapiens GN=PREP PE=1 SV=2	68	46	97.1	79.4	107.5	111.9	115.0	116.9	129.8
P48200	Iron-responsive element-binding protein 2 OS=Homo sapiens GN=IREB2 PE=1 SV=3	28	20	71.6	102.2	89.6	96.7	133.8	115.6	129.2
P48426	Phosphatidylinositol 5-phosphate 4-kinase type-2 alpha OS=Homo sapiens GN=PIP4K2A PE=1 SV=2	34	20	93.8	165.6	164.6	160.7	101.5	88.6	67.8
P48444	Coatomer subunit delta OS=Homo sapiens GN=ARCN1 PE=1 SV=1	54	32	88.0	121.7	122.7	131.6	108.5	94.2	117.8
P48449	Lanosterol synthase OS=Homo sapiens GN=LSS PE=1 SV=1	49	35	118.1	156.5	166.2	187.2	164.5	87.0	49.9
P48454	Serine/threonine-protein phosphatase 2B catalytic subunit gamma isoform OS=Homo sapiens GN=PPP3CC PE=1 SV=3	32	14	107.8	162.2	151.2	148.6	118.1	96.1	96.7
P48506	Glutamate--cysteine ligase catalytic subunit OS=Homo sapiens GN=GCLC PE=1 SV=2	41	24	79.5	124.9	104.0	108.5	76.8	113.2	131.8
P48507	Glutamate--cysteine ligase regulatory subunit OS=Homo sapiens GN=GCLM PE=1 SV=1	41	12	85.9	93.3	116.2	116.8	89.2	134.2	145.7
P48553	Trafficking protein particle complex subunit 10 OS=Homo sapiens GN=TRAPPC10 PE=1 SV=2	19	19	68.2	74.2	92.2	116.2	130.8	100.4	89.2
P48556	26S proteasome non-ATPase regulatory subunit 8 OS=Homo sapiens GN=PSMD8 PE=1 SV=2	42	19	88.5	104.0	91.2	89.0	70.1	99.2	158.6
P48634	Protein PRRC2A OS=Homo sapiens GN=PRRC2A PE=1 SV=3	46	85	38.2	58.7	53.8	63.8	108.7	136.2	195.4
P48637	Glutathione synthetase OS=Homo sapiens GN=GSS PE=1 SV=1	61	28	85.3	108.4	98.8	113.7	126.8	114.3	133.8
P48643	T-complex protein 1 subunit epsilon OS=Homo sapiens GN=CCT5 PE=1 SV=1	78	55	52.0	43.6	63.6	64.5	37.2	77.2	61.1
P48651	Phosphatidylserine synthase 1 OS=Homo sapiens GN=PTDSS1 PE=1 SV=1	16	7	101.6	147.8	190.1	246.5	184.1	66.3	22.0
P48723	Heat shock 70 kDa protein 13 OS=Homo sapiens GN=HSPA13 PE=1 SV=1	37	17	95.0	103.9	154.4	227.3	243.2	80.1	40.7
P48729	Casein kinase I isoform alpha OS=Homo sapiens GN=CSNK1A1 PE=1 SV=2	45	15	73.1	81.3	87.8	92.6	88.8	130.2	160.8
P48730	Casein kinase I isoform delta OS=Homo sapiens GN=CSNK1D PE=1 SV=2	43	17	67.0	92.6	66.6	84.8	155.2	131.4	186.6
P48735	Isocitrate dehydrogenase [NADP], mitochondrial OS=Homo sapiens GN=IDH2 PE=1 SV=2	72	45	405.3	280.7	181.2	64.2	23.5	16.9	14.6
P48739	Phosphatidylinositol transfer protein beta isoform OS=Homo sapiens GN=PITPNB PE=1 SV=2	79	26	106.8	133.3	121.5	121.2	76.0	117.6	122.8
P48960	CD97 antigen OS=Homo sapiens GN=CD97 PE=1 SV=4	35	20	98.3	148.6	185.7	195.6	145.8	80.7	52.2
P49005	DNA polymerase delta subunit 2 OS=Homo sapiens GN=POLD2 PE=1 SV=1	58	23	71.2	81.1	84.7	97.9	85.4	125.1	157.3
P49069	Calcium signal-modulating cyclophilin ligand OS=Homo sapiens GN=CAMLG PE=1 SV=1	58	15	91.0	121.0	163.1	193.2	214.6	84.6	38.6
P49189	4-trimethylaminobutyraldehyde dehydrogenase OS=Homo sapiens GN=ALDH9A1 PE=1 SV=3	63	33	248.3	240.4	143.5	89.7	48.9	65.8	74.4
P49207	60S ribosomal protein L34 OS=Homo sapiens GN=RPL34 PE=1 SV=3	55	14	48.6	46.1	62.7	93.3	273.6	139.2	110.5
P49247	Ribose-5-phosphate isomerase OS=Homo sapiens GN=RPIA PE=1 SV=3	64	15	97.3	129.4	102.8	108.2	71.9	111.2	126.2
P49257	Protein ERGIC-53 OS=Homo sapiens GN=LMAN1 PE=1 SV=2	54	31	84.5	96.7	159.8	177.5	180.0	109.4	55.2
P49321	Nuclear autoantigenic sperm protein OS=Homo sapiens GN=NASP PE=1 SV=2	72	48	80.7	107.2	99.8	116.7	106.9	125.6	136.1
P49327	Fatty acid synthase OS=Homo sapiens GN=FASN PE=1 SV=3	53	112	89.2	110.6	99.5	103.8	79.9	104.6	147.5
P49354	Protein farnesyltransferase/geranylgeranyltransferase type-1 subunit alpha OS=Homo sapiens GN=FNTA PE=1 SV=1	48	17	92.0	114.2	101.3	105.5	78.3	119.3	136.7
P49366	Deoxyhypusine synthase OS=Homo sapiens GN=DHPS PE=1 SV=1	84	22	87.6	109.3	110.5	111.0	70.4	125.3	151.5
P49368	T-complex protein 1 subunit gamma OS=Homo sapiens GN=CCT3 PE=1 SV=4	75	52	45.0	64.2	45.7	49.4	54.2	64.0	56.8
P49406	39S ribosomal protein L19, mitochondrial OS=Homo sapiens GN=MRPL19 PE=1 SV=2	51	16	373.5	329.5	147.6	59.5	22.6	19.2	20.7
P49411	Elongation factor Tu, mitochondrial OS=Homo sapiens GN=TUFM PE=1 SV=2	78	42	438.9	228.4	191.1	62.8	24.2	15.6	13.3
P49427	Ubiquitin-conjugating enzyme E2 R1 OS=Homo sapiens GN=CDC34 PE=1 SV=2	26	5	91.9	116.3	115.4	124.7	90.4	133.1	153.3
P49454	Centromere protein F OS=Homo sapiens GN=CENPF PE=1 SV=2	53	168	257.5	207.2	147.2	94.4	77.8	64.9	52.2
P49458	Signal recognition particle 9 kDa protein OS=Homo sapiens GN=SRP9 PE=1 SV=2	70	10	42.2	49.3	60.1	72.1	221.7	122.2	141.7
P49585	Choline-phosphate cytidylyltransferase A OS=Homo sapiens GN=PCYT1A PE=1 SV=2	51	18	75.2	84.3	92.8	122.8	94.9	129.9	130.9
P49588	Alanine--tRNA ligase, cytoplasmic OS=Homo sapiens GN=AARS PE=1 SV=2	67	67	91.3	112.3	106.5	115.4	103.9	115.5	129.2
P49589	Cysteine--tRNA ligase, cytoplasmic OS=Homo sapiens GN=CARS PE=1 SV=3	46	39	92.7	116.0	104.5	108.3	78.8	114.8	156.3
P49590	Probable histidine--tRNA ligase, mitochondrial OS=Homo sapiens GN=HARS2 PE=1 SV=1	67	38	401.4	315.0	147.3	56.1	32.1	19.3	18.7
P49591	Serine--tRNA ligase, cytoplasmic OS=Homo sapiens GN=SARS PE=1 SV=3	63	37	82.6	59.8	99.0	109.2	126.4	152.0	93.3
P49593	Protein phosphatase 1F OS=Homo sapiens GN=PPM1F PE=1 SV=3	55	16	118.6	86.4	121.0	122.0	81.9	122.0	125.3
P49641	Alpha-mannosidase 2x OS=Homo sapiens GN=MAN2A2 PE=2 SV=3	17	15	103.7	133.5	167.7	163.6	112.0	103.5	92.9
P49643	DNA primase large subunit OS=Homo sapiens GN=PRIM2 PE=1 SV=2	48	22	98.0	117.2	110.6	125.8	149.8	102.1	132.3
P49711	Transcriptional repressor CTCF OS=Homo sapiens GN=CTCF PE=1 SV=1	33	17	174.1	64.0	110.6	106.6	85.7	119.9	120.1
P49720	Proteasome subunit beta type-3 OS=Homo sapiens GN=PSMB3 PE=1 SV=2	47	13	64.8	75.2	81.8	93.0	57.9	127.9	182.3
P49721	Proteasome subunit beta type-2 OS=Homo sapiens GN=PSMB2 PE=1 SV=1	61	22	67.5	82.6	79.7	83.3	64.5	106.0	183.3
P49736	DNA replication licensing factor MCM2 OS=Homo sapiens GN=MCM2 PE=1 SV=4	61	62	71.5	103.7	94.4	106.9	76.4	129.3	140.5
P49748	Very long-chain specific acyl-CoA dehydrogenase, mitochondrial OS=Homo sapiens GN=ACADVL PE=1 SV=1	66	44	432.3	292.7	178.4	56.1	19.0	10.2	7.3
P49750	YLP motif-containing protein 1 OS=Homo sapiens GN=YLPM1 PE=1 SV=3	36	64	31.4	39.9	45.6	70.5	127.5	161.6	155.5
P49756	RNA-binding protein 25 OS=Homo sapiens GN=RBM25 PE=1 SV=3	41	42	7.1	8.8	10.6	16.4	28.5	43.0	36.7
P49757	Protein numb homolog OS=Homo sapiens GN=NUMB PE=1 SV=2	38	28	94.0	141.2	177.7	185.5	127.9	96.5	70.7
P49761	Dual specificity protein kinase CLK3 OS=Homo sapiens GN=CLK3 PE=1 SV=3	19	12	30.9	48.8	48.8	59.9	130.9	159.1	163.8
P49768	Presenilin-1 OS=Homo sapiens GN=PSEN1 PE=1 SV=1	24	7	90.1	158.7	192.7	205.0	169.9	90.3	56.7
P49770	Translation initiation factor eIF-2B subunit beta OS=Homo sapiens GN=EIF2B2 PE=1 SV=3	46	17	90.3	80.7	103.9	106.8	92.1	129.0	118.9
P49773	Histidine triad nucleotide-binding protein 1 OS=Homo sapiens GN=HINT1 PE=1 SV=2	86	11	79.7	115.4	102.0	110.7	74.4	114.7	128.5
P49790	Nuclear pore complex protein Nup153 OS=Homo sapiens GN=NUP153 PE=1 SV=2	54	57	77.9	109.3	98.6	101.3	95.1	102.4	145.7
P49792	E3 SUMO-protein ligase RanBP2 OS=Homo sapiens GN=RANBP2 PE=1 SV=2	58	186	96.5	134.2	161.5	201.8	171.9	72.0	64.5
P49815	Tuberin OS=Homo sapiens GN=TSC2 PE=1 SV=2	30	38	116.6	114.1	104.9	96.4	94.2	104.7	125.8
P49821	NADH dehydrogenase [ubiquinone] flavoprotein 1, mitochondrial OS=Homo sapiens GN=NDUFV1 PE=1 SV=4	72	33	424.9	249.7	193.3	67.3	25.8	17.5	14.8
P49840	Glycogen synthase kinase-3 alpha OS=Homo sapiens GN=GSK3A PE=1 SV=2	64	21	88.7	146.0	102.4	104.4	116.5	105.4	109.4
P49841	Glycogen synthase kinase-3 beta OS=Homo sapiens GN=GSK3B PE=1 SV=2	62	22	93.5	120.2	104.5	101.7	112.0	117.5	123.0
P49902	Cytosolic purine 5'-nucleotidase OS=Homo sapiens GN=NT5C2 PE=1 SV=1	39	16	104.6	61.5	111.7	111.0	67.8	133.3	131.9
P49903	Selenide, water dikinase 1 OS=Homo sapiens GN=SEPHS1 PE=1 SV=2	50	15	76.9	63.6	109.3	122.5	84.5	120.0	142.8
P49915	GMP synthase [glutamine-hydrolyzing] OS=Homo sapiens GN=GMPS PE=1 SV=1	82	60	84.9	83.4	109.7	120.9	80.5	125.8	130.0
P49916	DNA ligase 3 OS=Homo sapiens GN=LIG3 PE=1 SV=2	53	49	130.2	109.6	104.9	105.3	121.6	122.4	107.4
P49917	DNA ligase 4 OS=Homo sapiens GN=LIG4 PE=1 SV=2	33	25	74.7	66.5	96.9	113.3	102.0	149.7	119.8
P49959	Double-strand break repair protein MRE11A OS=Homo sapiens GN=MRE11A PE=1 SV=3	44	26	108.4	96.7	116.6	121.4	90.5	113.4	101.3
P50148	Guanine nucleotide-binding protein G(q) subunit alpha OS=Homo sapiens GN=GNAQ PE=1 SV=4	75	33	133.8	146.7	229.7	230.4	125.1	60.7	32.2
P50213	Isocitrate dehydrogenase [NAD] subunit alpha, mitochondrial OS=Homo sapiens GN=IDH3A PE=1 SV=1	58	30	420.5	274.5	181.8	62.0	24.6	14.8	11.7
P50238	Cysteine-rich protein 1 OS=Homo sapiens GN=CRIP1 PE=1 SV=3	79	6	32.4	7.4	45.6	48.4	650.6	45.9	76.0
P50336	Protoporphyrinogen oxidase OS=Homo sapiens GN=PPOX PE=1 SV=1	32	12	348.4	346.2	162.3	65.4	34.2	22.8	20.8
P50395	Rab GDP dissociation inhibitor beta OS=Homo sapiens GN=GDI2 PE=1 SV=2	87	46	94.6	94.8	114.6	119.1	76.5	109.7	126.2
P50402	Emerin OS=Homo sapiens GN=EMD PE=1 SV=1	72	19	93.6	126.0	166.8	212.0	186.9	92.1	45.8
P50416	Carnitine O-palmitoyltransferase 1, liver isoform OS=Homo sapiens GN=CPT1A PE=1 SV=2	51	38	228.0	184.3	179.8	165.0	115.8	54.9	24.4
P50452	Serpin B8 OS=Homo sapiens GN=SERPINB8 PE=1 SV=2	60	24	78.1	88.5	105.4	118.4	62.6	134.4	129.2
P50454	Serpin H1 OS=Homo sapiens GN=SERPINH1 PE=1 SV=2	55	20	99.1	115.0	184.1	229.6	159.4	83.5	34.3
P50542	Peroxisomal targeting signal 1 receptor OS=Homo sapiens GN=PEX5 PE=1 SV=3	39	16	115.9	113.1	155.3	147.1	83.1	102.6	97.4
P50552	Vasodilator-stimulated phosphoprotein OS=Homo sapiens GN=VASP PE=1 SV=3	57	23	85.5	118.2	102.9	107.4	130.0	118.4	108.3
P50570	Dynamin-2 OS=Homo sapiens GN=DNM2 PE=1 SV=2	69	62	113.8	108.6	165.1	179.1	126.7	110.5	53.4
P50579	Methionine aminopeptidase 2 OS=Homo sapiens GN=METAP2 PE=1 SV=1	58	25	59.1	57.3	69.7	81.2	108.7	143.5	139.9
P50583	Bis(5'-nucleosyl)-tetraphosphatase [asymmetrical] OS=Homo sapiens GN=NUDT2 PE=1 SV=3	82	10	80.1	61.1	84.3	96.8	293.6	101.4	110.6
P50613	Cyclin-dependent kinase 7 OS=Homo sapiens GN=CDK7 PE=1 SV=1	42	13	87.4	124.5	125.5	147.2	147.7	128.1	121.5
P50748	Kinetochore-associated protein 1 OS=Homo sapiens GN=KNTC1 PE=1 SV=1	14	27	88.9	121.0	96.0	96.7	79.8	93.3	154.6
P50749	Ras association domain-containing protein 2 OS=Homo sapiens GN=RASSF2 PE=1 SV=1	47	11	104.6	147.8	133.2	134.4	97.3	130.7	135.4
P50750	Cyclin-dependent kinase 9 OS=Homo sapiens GN=CDK9 PE=1 SV=3	40	16	72.0	51.7	79.4	109.0	173.4	113.1	135.0
P50851	Lipopolysaccharide-responsive and beige-like anchor protein OS=Homo sapiens GN=LRBA PE=1 SV=4	22	48	115.6	143.4	113.1	116.0	113.4	87.3	112.2
P50897	Palmitoyl-protein thioesterase 1 OS=Homo sapiens GN=PPT1 PE=1 SV=1	54	18	68.6	103.1	195.2	300.1	229.2	67.2	36.5
P50914	60S ribosomal protein L14 OS=Homo sapiens GN=RPL14 PE=1 SV=4	59	23	25.0	22.4	37.7	52.0	453.5	119.1	109.5
P50990	T-complex protein 1 subunit theta OS=Homo sapiens GN=CCT8 PE=1 SV=4	81	57	92.2	126.7	107.1	112.1	105.5	132.4	103.3
P50991	T-complex protein 1 subunit delta OS=Homo sapiens GN=CCT4 PE=1 SV=4	82	46	95.6	119.5	100.8	96.6	98.1	120.5	129.4
P50995	Annexin A11 OS=Homo sapiens GN=ANXA11 PE=1 SV=1	47	30	76.6	108.5	106.1	127.1	76.7	135.1	105.4
P51114	Fragile X mental retardation syndrome-related protein 1 OS=Homo sapiens GN=FXR1 PE=1 SV=3	59	43	37.7	51.2	52.7	80.6	157.5	177.6	109.8
P51116	Fragile X mental retardation syndrome-related protein 2 OS=Homo sapiens GN=FXR2 PE=1 SV=2	55	33	34.8	45.6	52.9	77.1	148.1	177.5	126.8
P51148	Ras-related protein Rab-5C OS=Homo sapiens GN=RAB5C PE=1 SV=2	74	18	115.2	122.6	172.7	184.1	114.4	102.7	64.4
P51149	Ras-related protein Rab-7a OS=Homo sapiens GN=RAB7A PE=1 SV=1	88	25	106.7	116.8	177.0	204.1	134.2	92.5	51.1
P51151	Ras-related protein Rab-9A OS=Homo sapiens GN=RAB9A PE=1 SV=1	45	7	94.0	116.3	160.8	199.5	183.1	92.9	63.2
P51398	28S ribosomal protein S29, mitochondrial OS=Homo sapiens GN=DAP3 PE=1 SV=1	59	27	538.2	145.3	208.5	53.4	21.5	15.7	13.6
P51452	Dual specificity protein phosphatase 3 OS=Homo sapiens GN=DUSP3 PE=1 SV=1	55	8	76.9	115.6	102.3	121.2	77.1	141.9	135.5
P51532	Transcription activator BRG1 OS=Homo sapiens GN=SMARCA4 PE=1 SV=2	26	39	202.9	149.8	126.7	112.7	124.2	114.8	103.8
P51553	Isocitrate dehydrogenase [NAD] subunit gamma, mitochondrial OS=Homo sapiens GN=IDH3G PE=1 SV=1	16	6	274.3	281.8	129.6	58.3	122.4	38.1	42.6
P51570	Galactokinase OS=Homo sapiens GN=GALK1 PE=1 SV=1	67	25	94.3	111.4	109.9	114.7	76.0	117.1	130.0
P51571	Translocon-associated protein subunit delta OS=Homo sapiens GN=SSR4 PE=1 SV=1	45	10	100.5	152.3	163.0	227.8	225.2	69.7	32.0
P51572	B-cell receptor-associated protein 31 OS=Homo sapiens GN=BCAP31 PE=1 SV=3	62	27	95.6	109.2	168.6	206.7	221.1	83.6	39.7
P51610	Host cell factor 1 OS=Homo sapiens GN=HCFC1 PE=1 SV=2	47	71	46.7	71.9	59.4	71.9	94.6	120.2	209.9
P51648	Fatty aldehyde dehydrogenase OS=Homo sapiens GN=ALDH3A2 PE=1 SV=1	42	25	102.8	127.0	171.0	213.6	173.9	83.4	37.4
P51649	Succinate-semialdehyde dehydrogenase, mitochondrial OS=Homo sapiens GN=ALDH5A1 PE=1 SV=2	62	33	403.2	315.5	165.6	55.9	21.3	14.9	12.1
P51659	Peroxisomal multifunctional enzyme type 2 OS=Homo sapiens GN=HSD17B4 PE=1 SV=3	73	63	136.5	188.7	238.1	235.7	125.2	41.9	17.3
P51665	26S proteasome non-ATPase regulatory subunit 7 OS=Homo sapiens GN=PSMD7 PE=1 SV=2	47	16	81.4	63.4	97.4	107.1	54.6	120.6	151.7
P51688	N-sulphoglucosamine sulphohydrolase OS=Homo sapiens GN=SGSH PE=1 SV=1	37	12	72.1	139.8	181.3	246.4	202.5	77.6	36.3
P51692	Signal transducer and activator of transcription 5B OS=Homo sapiens GN=STAT5B PE=1 SV=2	31	22	100.4	149.5	109.6	110.9	88.9	108.3	121.4
P51784	Ubiquitin carboxyl-terminal hydrolase 11 OS=Homo sapiens GN=USP11 PE=1 SV=3	41	40	86.2	87.2	104.7	116.3	75.1	121.5	127.3
P51790	H(+)/Cl(-) exchange transporter 3 OS=Homo sapiens GN=CLCN3 PE=1 SV=2	19	13	49.0	63.2	74.4	96.4	298.1	99.8	96.4
P51795	H(+)/Cl(-) exchange transporter 5 OS=Homo sapiens GN=CLCN5 PE=1 SV=1	17	10	46.5	73.0	111.5	157.9	159.4	162.3	121.6
P51797	Chloride transport protein 6 OS=Homo sapiens GN=CLCN6 PE=1 SV=2	7	5	41.5	81.3	113.5	149.8	201.3	120.6	81.5
P51798	H(+)/Cl(-) exchange transporter 7 OS=Homo sapiens GN=CLCN7 PE=1 SV=2	19	18	78.4	117.4	154.6	227.9	205.4	101.0	50.7
P51809	Vesicle-associated membrane protein 7 OS=Homo sapiens GN=VAMP7 PE=1 SV=3	67	18	54.1	78.5	99.0	142.1	207.5	116.5	104.4
P51812	Ribosomal protein S6 kinase alpha-3 OS=Homo sapiens GN=RPS6KA3 PE=1 SV=1	37	25	122.3	129.0	116.3	105.0	78.3	99.7	135.1
P51948	CDK-activating kinase assembly factor MAT1 OS=Homo sapiens GN=MNAT1 PE=1 SV=1	53	13	79.2	73.6	101.6	125.1	126.5	128.9	116.2
P51957	Serine/threonine-protein kinase Nek4 OS=Homo sapiens GN=NEK4 PE=1 SV=2	17	13	84.7	73.4	89.4	95.9	333.2	139.7	183.6
P51970	NADH dehydrogenase [ubiquinone] 1 alpha subcomplex subunit 8 OS=Homo sapiens GN=NDUFA8 PE=1 SV=3	58	11	443.0	221.7	196.5	64.9	24.5	20.8	14.4
P51991	Heterogeneous nuclear ribonucleoprotein A3 OS=Homo sapiens GN=HNRNPA3 PE=1 SV=2	64	41	6.8	7.6	9.7	18.4	41.6	46.6	45.7
P52209	6-phosphogluconate dehydrogenase, decarboxylating OS=Homo sapiens GN=PGD PE=1 SV=3	60	33	74.0	111.6	92.6	103.1	86.0	119.3	127.9
P52272	Heterogeneous nuclear ribonucleoprotein M OS=Homo sapiens GN=HNRNPM PE=1 SV=3	80	67	17.6	19.2	23.8	36.3	93.3	87.0	69.6
P52292	Importin subunit alpha-1 OS=Homo sapiens GN=KPNA2 PE=1 SV=1	66	24	80.2	106.8	102.1	107.3	96.3	118.5	144.8
P52298	Nuclear cap-binding protein subunit 2 OS=Homo sapiens GN=NCBP2 PE=1 SV=1	62	18	38.0	46.0	55.1	77.9	106.7	185.2	161.6
P52306	Rap1 GTPase-GDP dissociation stimulator 1 OS=Homo sapiens GN=RAP1GDS1 PE=1 SV=3	61	36	109.0	121.8	114.0	115.5	91.8	110.3	131.4
P52333	Tyrosine-protein kinase JAK3 OS=Homo sapiens GN=JAK3 PE=1 SV=2	31	25	92.4	140.6	133.3	136.5	172.3	86.8	90.8
P52429	Diacylglycerol kinase epsilon OS=Homo sapiens GN=DGKE PE=1 SV=1	40	21	109.5	148.1	187.0	219.4	173.9	94.1	47.8
P52434	DNA-directed RNA polymerases I, II, and III subunit RPABC3 OS=Homo sapiens GN=POLR2H PE=1 SV=4	74	9	80.9	108.5	101.0	114.4	81.0	130.8	177.6
P52565	Rho GDP-dissociation inhibitor 1 OS=Homo sapiens GN=ARHGDIA PE=1 SV=3	68	18	76.4	102.8	98.3	110.1	108.2	122.4	122.5
P52566	Rho GDP-dissociation inhibitor 2 OS=Homo sapiens GN=ARHGDIB PE=1 SV=3	91	27	82.8	78.6	106.3	116.3	67.5	121.9	128.7
P52594	Arf-GAP domain and FG repeat-containing protein 1 OS=Homo sapiens GN=AGFG1 PE=1 SV=2	34	18	114.7	186.0	194.5	185.5	108.9	61.3	57.7
P52597	Heterogeneous nuclear ribonucleoprotein F OS=Homo sapiens GN=HNRNPF PE=1 SV=3	73	25	65.5	85.2	91.4	106.2	88.1	139.2	153.9
P52630	Signal transducer and activator of transcription 2 OS=Homo sapiens GN=STAT2 PE=1 SV=1	25	19	112.6	155.3	175.2	179.0	125.8	74.2	63.7
P52732	Kinesin-like protein KIF11 OS=Homo sapiens GN=KIF11 PE=1 SV=2	58	68	111.1	127.9	117.5	109.4	85.5	109.2	135.8
P52735	Guanine nucleotide exchange factor VAV2 OS=Homo sapiens GN=VAV2 PE=1 SV=2	17	13	88.4	128.3	107.2	101.9	95.3	111.5	128.5
P52756	RNA-binding protein 5 OS=Homo sapiens GN=RBM5 PE=1 SV=2	29	28	25.9	40.6	40.2	56.3	100.5	152.6	183.6
P52758	Ribonuclease UK114 OS=Homo sapiens GN=HRSP12 PE=1 SV=1	70	9	261.6	214.8	158.1	103.5	54.6	76.4	73.6
P52788	Spermine synthase OS=Homo sapiens GN=SMS PE=1 SV=2	57	17	86.1	106.7	113.4	115.2	83.2	120.4	145.6
P52789	Hexokinase-2 OS=Homo sapiens GN=HK2 PE=1 SV=2	58	53	299.1	243.4	158.5	84.3	45.4	51.5	54.6
P52815	39S ribosomal protein L12, mitochondrial OS=Homo sapiens GN=MRPL12 PE=1 SV=2	64	14	390.4	368.4	153.1	53.4	15.6	8.8	7.0
P52888	Thimet oligopeptidase OS=Homo sapiens GN=THOP1 PE=1 SV=2	49	38	67.9	86.2	94.6	112.4	73.3	138.2	128.3
P52948	Nuclear pore complex protein Nup98-Nup96 OS=Homo sapiens GN=NUP98 PE=1 SV=4	30	47	97.3	130.7	153.4	184.0	141.3	81.6	75.5
P53004	Biliverdin reductase A OS=Homo sapiens GN=BLVRA PE=1 SV=2	42	18	97.6	106.6	107.5	123.0	72.6	124.0	132.2
P53007	Tricarboxylate transport protein, mitochondrial OS=Homo sapiens GN=SLC25A1 PE=1 SV=2	50	22	416.4	281.7	158.7	63.2	52.2	13.7	10.8
P53041	Serine/threonine-protein phosphatase 5 OS=Homo sapiens GN=PPP5C PE=1 SV=1	54	29	88.9	139.9	106.9	113.2	80.7	112.5	133.3
P53350	Serine/threonine-protein kinase PLK1 OS=Homo sapiens GN=PLK1 PE=1 SV=1	47	28	82.1	99.2	83.0	83.7	106.6	120.3	141.2
P53365	Arfaptin-2 OS=Homo sapiens GN=ARFIP2 PE=1 SV=1	39	14	98.5	139.1	138.5	120.2	92.3	118.1	133.4
P53367	Arfaptin-1 OS=Homo sapiens GN=ARFIP1 PE=1 SV=2	45	16	90.4	136.4	107.1	108.5	83.6	124.4	113.9
P53384	Cytosolic Fe-S cluster assembly factor NUBP1 OS=Homo sapiens GN=NUBP1 PE=1 SV=2	36	7	93.4	122.2	120.3	124.4	88.8	125.3	124.5
P53396	ATP-citrate synthase OS=Homo sapiens GN=ACLY PE=1 SV=3	56	66	85.1	93.2	94.8	100.4	73.7	117.3	158.1
P53582	Methionine aminopeptidase 1 OS=Homo sapiens GN=METAP1 PE=1 SV=2	66	19	55.7	54.7	65.7	82.9	104.8	162.3	153.8
P53597	Succinyl-CoA ligase [ADP/GDP-forming] subunit alpha, mitochondrial OS=Homo sapiens GN=SUCLG1 PE=1 SV=4	48	22	407.8	317.1	166.2	56.4	26.0	10.5	10.2
P53602	Diphosphomevalonate decarboxylase OS=Homo sapiens GN=MVD PE=1 SV=1	47	15	81.8	107.2	108.5	114.8	92.7	132.7	133.5
P53609	Geranylgeranyl transferase type-1 subunit beta OS=Homo sapiens GN=PGGT1B PE=1 SV=2	28	11	100.1	154.1	109.1	118.7	121.3	129.7	161.3
P53611	Geranylgeranyl transferase type-2 subunit beta OS=Homo sapiens GN=RABGGTB PE=1 SV=2	16	5	81.1	129.9	108.2	108.7	74.2	108.1	147.0
P53618	Coatomer subunit beta OS=Homo sapiens GN=COPB1 PE=1 SV=3	57	59	102.2	119.5	134.0	143.5	91.6	89.3	114.3
P53621	Coatomer subunit alpha OS=Homo sapiens GN=COPA PE=1 SV=2	71	101	102.5	103.7	141.3	138.2	81.1	91.4	123.4
P53634	Dipeptidyl peptidase 1 OS=Homo sapiens GN=CTSC PE=1 SV=2	37	17	63.9	80.1	187.3	317.9	186.3	81.6	30.5
P53680	AP-2 complex subunit sigma OS=Homo sapiens GN=AP2S1 PE=1 SV=2	34	5	107.8	142.7	163.6	164.3	91.5	84.3	93.2
P53701	Cytochrome c-type heme lyase OS=Homo sapiens GN=HCCS PE=1 SV=1	39	16	366.4	303.5	186.3	75.1	27.1	18.2	12.7
P53794	Sodium/myo-inositol cotransporter OS=Homo sapiens GN=SLC5A3 PE=3 SV=2	11	7	115.3	198.6	216.4	219.4	147.0	64.4	39.0
P53985	Monocarboxylate transporter 1 OS=Homo sapiens GN=SLC16A1 PE=1 SV=3	20	13	132.3	149.9	244.9	222.6	151.9	51.5	22.0
P53990	IST1 homolog OS=Homo sapiens GN=IST1 PE=1 SV=1	45	14	72.0	105.0	119.8	154.0	143.8	119.0	87.5
P53992	Protein transport protein Sec24C OS=Homo sapiens GN=SEC24C PE=1 SV=3	53	46	114.3	188.4	167.5	130.0	99.9	93.4	75.2
P53999	Activated RNA polymerase II transcriptional coactivator p15 OS=Homo sapiens GN=SUB1 PE=1 SV=3	69	14	69.9	62.4	91.3	104.6	80.9	143.4	145.8
P54098	DNA polymerase subunit gamma-1 OS=Homo sapiens GN=POLG PE=1 SV=1	49	53	392.6	255.8	166.5	63.0	35.8	35.2	35.5
P54105	Methylosome subunit pICln OS=Homo sapiens GN=CLNS1A PE=1 SV=1	56	7	94.4	118.0	114.7	118.6	82.0	118.0	144.7
P54132	Bloom syndrome protein OS=Homo sapiens GN=BLM PE=1 SV=1	44	48	38.0	50.2	49.1	70.4	166.5	178.4	151.5
P54136	Arginine--tRNA ligase, cytoplasmic OS=Homo sapiens GN=RARS PE=1 SV=2	69	63	62.7	51.7	78.0	89.5	71.9	154.1	163.6
P54252	Ataxin-3 OS=Homo sapiens GN=ATXN3 PE=1 SV=4	47	14	105.4	158.8	114.6	127.0	97.8	129.2	140.0
P54277	PMS1 protein homolog 1 OS=Homo sapiens GN=PMS1 PE=1 SV=1	11	9	62.9	90.0	69.5	87.6	97.4	123.9	157.1
P54278	Mismatch repair endonuclease PMS2 OS=Homo sapiens GN=PMS2 PE=1 SV=2	21	15	64.6	81.3	77.7	90.7	91.9	128.8	148.3
P54577	Tyrosine--tRNA ligase, cytoplasmic OS=Homo sapiens GN=YARS PE=1 SV=4	85	59	82.2	97.1	93.0	107.3	91.1	135.2	123.3
P54578	Ubiquitin carboxyl-terminal hydrolase 14 OS=Homo sapiens GN=USP14 PE=1 SV=3	80	45	86.1	125.9	98.5	103.4	81.7	114.6	122.7
P54619	5'-AMP-activated protein kinase subunit gamma-1 OS=Homo sapiens GN=PRKAG1 PE=1 SV=1	59	19	124.6	96.7	147.3	143.4	74.0	99.5	100.2
P54687	Branched-chain-amino-acid aminotransferase, cytosolic OS=Homo sapiens GN=BCAT1 PE=1 SV=3	42	15	86.6	123.3	110.1	114.3	84.4	110.7	126.3
P54709	Sodium/potassium-transporting ATPase subunit beta-3 OS=Homo sapiens GN=ATP1B3 PE=1 SV=1	68	17	122.1	170.7	232.3	218.3	131.3	53.6	28.1
P54725	UV excision repair protein RAD23 homolog A OS=Homo sapiens GN=RAD23A PE=1 SV=1	58	15	87.7	119.9	111.5	114.6	86.9	86.4	139.0
P54727	UV excision repair protein RAD23 homolog B OS=Homo sapiens GN=RAD23B PE=1 SV=1	43	18	91.6	132.9	110.1	107.9	86.4	95.0	132.2
P54819	Adenylate kinase 2, mitochondrial OS=Homo sapiens GN=AK2 PE=1 SV=2	82	24	395.9	230.8	180.5	68.9	30.0	34.1	32.5
P54886	Delta-1-pyrroline-5-carboxylate synthase OS=Homo sapiens GN=ALDH18A1 PE=1 SV=2	64	53	496.0	268.1	131.4	43.0	23.0	16.4	14.4
P54920	Alpha-soluble NSF attachment protein OS=Homo sapiens GN=NAPA PE=1 SV=3	90	32	65.7	105.0	128.5	157.2	159.0	125.4	79.1
P55010	Eukaryotic translation initiation factor 5 OS=Homo sapiens GN=EIF5 PE=1 SV=2	53	27	74.7	106.0	92.3	100.7	122.5	129.6	117.3
P55011	Solute carrier family 12 member 2 OS=Homo sapiens GN=SLC12A2 PE=1 SV=1	37	42	91.4	148.3	178.8	181.8	317.4	38.4	26.5
P55036	26S proteasome non-ATPase regulatory subunit 4 OS=Homo sapiens GN=PSMD4 PE=1 SV=1	48	17	63.7	90.4	79.3	75.1	263.2	95.7	121.1
P55060	Exportin-2 OS=Homo sapiens GN=CSE1L PE=1 SV=3	46	52	76.9	109.8	95.3	108.0	83.2	117.4	147.5
P55072	Transitional endoplasmic reticulum ATPase OS=Homo sapiens GN=VCP PE=1 SV=4	83	86	37.9	27.8	57.5	67.1	44.5	43.2	43.8
P55081	Microfibrillar-associated protein 1 OS=Homo sapiens GN=MFAP1 PE=1 SV=2	34	14	36.0	66.7	55.9	72.5	107.2	147.5	164.3
P55084	Trifunctional enzyme subunit beta, mitochondrial OS=Homo sapiens GN=HADHB PE=1 SV=3	76	42	410.2	281.9	185.8	62.6	27.3	13.4	10.9
P55160	Nck-associated protein 1-like OS=Homo sapiens GN=NCKAP1L PE=1 SV=3	23	25	83.6	94.5	99.6	113.8	114.3	130.8	118.5
P55196	Afadin OS=Homo sapiens GN=MLLT4 PE=1 SV=3	33	43	88.1	123.8	138.4	143.3	117.6	111.1	107.0
P55199	RNA polymerase II elongation factor ELL OS=Homo sapiens GN=ELL PE=1 SV=1	39	20	39.6	80.3	51.1	78.1	147.4	182.2	135.6
P55209	Nucleosome assembly protein 1-like 1 OS=Homo sapiens GN=NAP1L1 PE=1 SV=1	40	16	100.1	82.8	112.8	108.8	93.5	115.5	129.5
P55210	Caspase-7 OS=Homo sapiens GN=CASP7 PE=1 SV=1	56	14	88.8	129.8	109.3	111.8	77.0	114.4	131.9
P55212	Caspase-6 OS=Homo sapiens GN=CASP6 PE=1 SV=2	41	13	111.2	123.5	117.3	127.2	85.8	141.5	153.6
P55263	Adenosine kinase OS=Homo sapiens GN=ADK PE=1 SV=2	48	16	81.3	85.3	104.0	107.4	125.6	116.6	130.8
P55265	Double-stranded RNA-specific adenosine deaminase OS=Homo sapiens GN=ADAR PE=1 SV=4	68	101	12.0	15.3	16.3	25.3	55.7	70.1	66.4
P55283	Cadherin-4 OS=Homo sapiens GN=CDH4 PE=2 SV=2	26	17	131.2	167.0	202.6	197.0	139.2	98.4	64.6
P55735	Protein SEC13 homolog OS=Homo sapiens GN=SEC13 PE=1 SV=3	44	10	87.2	67.4	99.3	107.8	152.7	100.4	115.3
P55769	NHP2-like protein 1 OS=Homo sapiens GN=SNU13 PE=1 SV=3	52	9	48.9	66.4	55.6	73.2	103.6	140.0	186.9
P55786	Puromycin-sensitive aminopeptidase OS=Homo sapiens GN=NPEPPS PE=1 SV=2	56	47	103.1	117.6	114.3	113.3	75.9	110.0	124.5
P55795	Heterogeneous nuclear ribonucleoprotein H2 OS=Homo sapiens GN=HNRNPH2 PE=1 SV=1	52	21	53.6	73.6	71.8	90.5	123.4	163.6	173.3
P55809	Succinyl-CoA:3-ketoacid coenzyme A transferase 1, mitochondrial OS=Homo sapiens GN=OXCT1 PE=1 SV=1	59	32	395.8	328.6	169.6	57.3	19.9	12.2	10.2
P55854	Small ubiquitin-related modifier 3 OS=Homo sapiens GN=SUMO3 PE=1 SV=2	30	4	93.8	124.4	112.3	112.3	100.2	95.3	132.1
P55884	Eukaryotic translation initiation factor 3 subunit B OS=Homo sapiens GN=EIF3B PE=1 SV=3	60	50	80.3	62.6	84.9	95.1	74.7	133.8	158.6
P55899	IgG receptor FcRn large subunit p51 OS=Homo sapiens GN=FCGRT PE=1 SV=1	39	10	44.3	72.6	89.1	110.6	268.8	115.2	90.4
P55957	BH3-interacting domain death agonist OS=Homo sapiens GN=BID PE=1 SV=1	61	10	45.3	66.1	54.5	53.2	326.0	70.3	126.3
P56159	GDNF family receptor alpha-1 OS=Homo sapiens GN=GFRA1 PE=2 SV=2	47	22	101.8	155.9	163.5	179.1	189.4	69.4	56.4
P56182	Ribosomal RNA processing protein 1 homolog A OS=Homo sapiens GN=RRP1 PE=1 SV=1	37	17	29.1	42.3	38.7	49.8	119.0	148.3	180.7
P56192	Methionine--tRNA ligase, cytoplasmic OS=Homo sapiens GN=MARS PE=1 SV=2	59	56	55.5	61.6	68.5	78.1	102.2	134.4	164.9
P56202	Cathepsin W OS=Homo sapiens GN=CTSW PE=1 SV=2	40	11	96.3	81.7	181.5	240.6	147.1	111.2	48.9
P56270	Myc-associated zinc finger protein OS=Homo sapiens GN=MAZ PE=1 SV=1	27	7	154.2	79.0	128.7	136.5	144.5	99.9	104.4
P56385	ATP synthase subunit e, mitochondrial OS=Homo sapiens GN=ATP5I PE=1 SV=2	67	5	402.6	321.4	163.0	63.3	21.9	15.3	12.4
P56524	Histone deacetylase 4 OS=Homo sapiens GN=HDAC4 PE=1 SV=3	30	23	92.2	124.8	109.4	107.1	96.1	113.7	124.8
P56537	Eukaryotic translation initiation factor 6 OS=Homo sapiens GN=EIF6 PE=1 SV=1	60	9	79.4	94.7	95.0	100.7	79.6	118.9	150.5
P56556	NADH dehydrogenase [ubiquinone] 1 alpha subcomplex subunit 6 OS=Homo sapiens GN=NDUFA6 PE=1 SV=3	47	9	407.3	350.9	143.3	56.8	16.8	9.2	7.8
P56589	Peroxisomal biogenesis factor 3 OS=Homo sapiens GN=PEX3 PE=1 SV=1	58	18	138.3	187.5	239.5	224.2	109.7	49.0	23.5
P56937	3-keto-steroid reductase OS=Homo sapiens GN=HSD17B7 PE=1 SV=1	38	11	157.9	181.1	170.9	170.7	130.2	68.9	37.1
P56962	Syntaxin-17 OS=Homo sapiens GN=STX17 PE=1 SV=2	54	16	157.0	144.3	128.3	152.1	141.6	76.3	53.3
P57075	Ubiquitin-associated and SH3 domain-containing protein A OS=Homo sapiens GN=UBASH3A PE=1 SV=1	34	20	102.1	119.2	161.0	176.3	118.4	110.4	93.8
P57076	UPF0769 protein C21orf59 OS=Homo sapiens GN=C21orf59 PE=1 SV=1	40	11	105.7	163.9	136.3	131.8	131.8	146.6	183.8
P57088	Transmembrane protein 33 OS=Homo sapiens GN=TMEM33 PE=1 SV=2	36	10	130.5	101.4	180.9	237.4	147.1	92.2	31.4
P57105	Synaptojanin-2-binding protein OS=Homo sapiens GN=SYNJ2BP PE=1 SV=2	70	7	308.4	295.1	169.2	86.6	51.1	34.6	27.5
P57678	Gem-associated protein 4 OS=Homo sapiens GN=GEMIN4 PE=1 SV=2	32	33	59.0	60.4	65.9	67.3	82.7	112.7	200.5
P57737	Coronin-7 OS=Homo sapiens GN=CORO7 PE=1 SV=2	55	39	107.4	133.4	142.8	136.7	95.9	102.4	108.0
P57740	Nuclear pore complex protein Nup107 OS=Homo sapiens GN=NUP107 PE=1 SV=1	38	28	115.3	133.5	148.2	158.9	151.1	82.5	93.7
P57764	Gasdermin-D OS=Homo sapiens GN=GSDMD PE=1 SV=1	36	13	106.4	113.9	116.6	122.1	81.2	113.0	128.4
P57772	Selenocysteine-specific elongation factor OS=Homo sapiens GN=EEFSEC PE=1 SV=4	45	21	43.8	58.3	55.0	79.1	133.4	158.8	152.8
P59768	Guanine nucleotide-binding protein G(I)/G(S)/G(O) subunit gamma-2 OS=Homo sapiens GN=GNG2 PE=1 SV=2	68	10	137.2	120.0	215.5	220.7	126.2	66.8	32.9
P59998	Actin-related protein 2/3 complex subunit 4 OS=Homo sapiens GN=ARPC4 PE=1 SV=3	58	14	126.3	160.5	99.8	107.0	137.6	81.0	125.9
P60174	Triosephosphate isomerase OS=Homo sapiens GN=TPI1 PE=1 SV=3	85	30	82.4	90.8	100.6	106.3	74.7	117.3	138.4
P60228	Eukaryotic translation initiation factor 3 subunit E OS=Homo sapiens GN=EIF3E PE=1 SV=1	57	28	71.6	96.3	76.7	84.8	91.8	118.3	160.4
P60468	Protein transport protein Sec61 subunit beta OS=Homo sapiens GN=SEC61B PE=1 SV=2	22	2	105.0	181.2	168.9	206.8	201.3	58.0	18.2
P60510	Serine/threonine-protein phosphatase 4 catalytic subunit OS=Homo sapiens GN=PPP4C PE=1 SV=1	44	11	63.4	75.4	92.4	102.0	72.4	124.5	156.1
P60604	Ubiquitin-conjugating enzyme E2 G2 OS=Homo sapiens GN=UBE2G2 PE=1 SV=1	53	7	89.6	118.3	181.7	213.9	187.6	99.7	47.6
P60660	Myosin light polypeptide 6 OS=Homo sapiens GN=MYL6 PE=1 SV=2	70	14	80.7	60.9	104.9	93.3	97.8	83.4	174.8
P60709	Actin, cytoplasmic 1 OS=Homo sapiens GN=ACTB PE=1 SV=1	80	40	97.5	125.9	125.9	131.1	70.8	111.8	111.6
P60842	Eukaryotic initiation factor 4A-I OS=Homo sapiens GN=EIF4A1 PE=1 SV=1	81	38	94.7	99.3	99.6	103.1	94.3	137.7	126.7
P60866	40S ribosomal protein S20 OS=Homo sapiens GN=RPS20 PE=1 SV=1	77	14	32.9	49.2	49.3	72.0	129.9	168.5	150.8
P60891	Ribose-phosphate pyrophosphokinase 1 OS=Homo sapiens GN=PRPS1 PE=1 SV=2	67	29	77.6	81.9	95.8	117.3	64.2	143.6	118.0
P60900	Proteasome subunit alpha type-6 OS=Homo sapiens GN=PSMA6 PE=1 SV=1	78	24	70.2	64.8	86.8	101.2	60.4	124.8	184.9
P60953	Cell division control protein 42 homolog OS=Homo sapiens GN=CDC42 PE=1 SV=2	64	17	96.3	112.6	142.9	155.2	130.2	94.0	93.0
P60983	Glia maturation factor beta OS=Homo sapiens GN=GMFB PE=1 SV=2	66	9	82.2	118.6	111.0	120.4	74.8	119.8	124.6
P61006	Ras-related protein Rab-8A OS=Homo sapiens GN=RAB8A PE=1 SV=1	85	26	117.7	160.9	183.6	190.9	153.0	67.4	43.3
P61009	Signal peptidase complex subunit 3 OS=Homo sapiens GN=SPCS3 PE=1 SV=1	34	11	111.1	152.0	187.1	221.9	176.0	88.5	40.0
P61011	Signal recognition particle 54 kDa protein OS=Homo sapiens GN=SRP54 PE=1 SV=1	61	34	98.0	125.0	136.9	151.9	102.7	92.1	110.6
P61018	Ras-related protein Rab-4B OS=Homo sapiens GN=RAB4B PE=1 SV=1	77	12	83.3	109.8	123.4	160.2	142.3	111.4	94.3
P61019	Ras-related protein Rab-2A OS=Homo sapiens GN=RAB2A PE=1 SV=1	72	18	121.3	113.8	176.2	185.3	119.6	86.0	57.7
P61020	Ras-related protein Rab-5B OS=Homo sapiens GN=RAB5B PE=1 SV=1	53	10	100.8	116.5	144.9	152.6	117.7	93.9	76.4
P61024	Cyclin-dependent kinases regulatory subunit 1 OS=Homo sapiens GN=CKS1B PE=1 SV=1	41	5	76.6	87.2	101.9	112.3	52.3	124.1	142.8
P61026	Ras-related protein Rab-10 OS=Homo sapiens GN=RAB10 PE=1 SV=1	91	25	106.6	112.9	162.0	160.9	250.2	74.0	57.3
P61077	Ubiquitin-conjugating enzyme E2 D3 OS=Homo sapiens GN=UBE2D3 PE=1 SV=1	48	7	78.5	129.6	107.1	112.2	95.0	104.3	122.0
P61081	NEDD8-conjugating enzyme Ubc12 OS=Homo sapiens GN=UBE2M PE=1 SV=1	44	11	83.3	126.9	100.7	107.1	88.8	107.6	129.9
P61086	Ubiquitin-conjugating enzyme E2 K OS=Homo sapiens GN=UBE2K PE=1 SV=3	54	12	89.9	75.0	108.9	109.0	76.4	135.2	134.2
P61088	Ubiquitin-conjugating enzyme E2 N OS=Homo sapiens GN=UBE2N PE=1 SV=1	84	13	92.7	111.9	119.4	122.3	87.2	110.1	115.5
P61106	Ras-related protein Rab-14 OS=Homo sapiens GN=RAB14 PE=1 SV=4	88	26	112.8	101.0	157.2	178.1	125.6	104.0	79.8
P61129	Zinc finger CCCH domain-containing protein 6 OS=Homo sapiens GN=ZC3H6 PE=2 SV=2	15	10	60.0	65.9	81.9	92.9	100.2	130.2	154.1
P61158	Actin-related protein 3 OS=Homo sapiens GN=ACTR3 PE=1 SV=3	73	34	84.5	111.0	108.5	118.9	87.4	114.6	126.8
P61160	Actin-related protein 2 OS=Homo sapiens GN=ACTR2 PE=1 SV=1	61	26	95.6	114.9	112.9	114.9	84.0	114.9	128.3
P61163	Alpha-centractin OS=Homo sapiens GN=ACTR1A PE=1 SV=1	63	25	107.7	116.7	109.9	114.6	86.5	97.8	131.3
P61201	COP9 signalosome complex subunit 2 OS=Homo sapiens GN=COPS2 PE=1 SV=1	49	26	76.0	91.5	92.4	98.0	76.1	104.6	158.6
P61204	ADP-ribosylation factor 3 OS=Homo sapiens GN=ARF3 PE=1 SV=2	72	13	117.5	111.1	135.9	136.5	70.6	97.1	104.7
P61221	ATP-binding cassette sub-family E member 1 OS=Homo sapiens GN=ABCE1 PE=1 SV=1	73	54	54.9	63.0	69.4	85.0	163.9	144.0	146.0
P61224	Ras-related protein Rap-1b OS=Homo sapiens GN=RAP1B PE=1 SV=1	84	20	133.4	132.3	213.2	209.0	125.1	74.9	38.1
P61225	Ras-related protein Rap-2b OS=Homo sapiens GN=RAP2B PE=1 SV=1	79	15	120.4	121.1	221.2	237.1	117.6	75.9	41.4
P61247	40S ribosomal protein S3a OS=Homo sapiens GN=RPS3A PE=1 SV=2	84	51	43.8	46.7	53.6	78.5	165.2	168.2	142.1
P61254	60S ribosomal protein L26 OS=Homo sapiens GN=RPL26 PE=1 SV=1	73	24	34.6	41.5	45.8	75.3	154.3	165.2	138.7
P61289	Proteasome activator complex subunit 3 OS=Homo sapiens GN=PSME3 PE=1 SV=1	59	19	66.4	87.9	93.1	103.2	74.6	132.3	130.7
P61313	60S ribosomal protein L15 OS=Homo sapiens GN=RPL15 PE=1 SV=2	62	17	37.2	39.4	48.3	68.1	160.6	145.4	143.4
P61353	60S ribosomal protein L27 OS=Homo sapiens GN=RPL27 PE=1 SV=2	61	14	34.2	41.2	49.1	66.7	145.3	154.3	148.9
P61421	V-type proton ATPase subunit d 1 OS=Homo sapiens GN=ATP6V0D1 PE=1 SV=1	39	14	53.6	126.7	113.1	158.7	160.1	108.4	85.0
P61457	Pterin-4-alpha-carbinolamine dehydratase OS=Homo sapiens GN=PCBD1 PE=1 SV=2	56	6	173.9	60.6	139.3	143.8	45.7	123.0	98.3
P61586	Transforming protein RhoA OS=Homo sapiens GN=RHOA PE=1 SV=1	66	15	93.4	85.4	134.1	141.1	80.1	102.8	120.3
P61599	N-alpha-acetyltransferase 20 OS=Homo sapiens GN=NAA20 PE=1 SV=1	14	3	51.8	54.4	66.3	86.0	136.5	157.0	129.4
P61604	10 kDa heat shock protein, mitochondrial OS=Homo sapiens GN=HSPE1 PE=1 SV=2	93	26	358.7	322.8	167.3	63.8	34.0	14.6	12.4
P61619	Protein transport protein Sec61 subunit alpha isoform 1 OS=Homo sapiens GN=SEC61A1 PE=1 SV=2	28	16	95.3	119.7	159.3	219.6	170.8	74.7	33.4
P61758	Prefoldin subunit 3 OS=Homo sapiens GN=VBP1 PE=1 SV=3	72	21	90.5	100.9	99.9	105.6	143.5	100.7	120.7
P61764	Syntaxin-binding protein 1 OS=Homo sapiens GN=STXBP1 PE=1 SV=1	43	28	108.1	139.1	160.5	168.4	108.5	91.7	74.0
P61962	DDB1- and CUL4-associated factor 7 OS=Homo sapiens GN=DCAF7 PE=1 SV=1	38	12	67.1	101.8	90.7	105.6	95.6	110.1	135.3
P61964	WD repeat-containing protein 5 OS=Homo sapiens GN=WDR5 PE=1 SV=1	43	11	48.8	71.0	62.8	81.8	102.5	151.5	163.3
P61966	AP-1 complex subunit sigma-1A OS=Homo sapiens GN=AP1S1 PE=1 SV=1	33	5	79.3	119.0	108.8	126.7	116.2	122.3	129.4
P61970	Nuclear transport factor 2 OS=Homo sapiens GN=NUTF2 PE=1 SV=1	51	4	99.4	119.3	118.1	124.0	86.3	125.7	141.2
P61978	Heterogeneous nuclear ribonucleoprotein K OS=Homo sapiens GN=HNRNPK PE=1 SV=1	69	40	37.7	51.5	54.2	78.1	156.7	155.5	148.2
P61981	14-3-3 protein gamma OS=Homo sapiens GN=YWHAG PE=1 SV=2	84	26	78.7	142.5	108.7	122.4	120.7	107.0	105.1
P62070	Ras-related protein R-Ras2 OS=Homo sapiens GN=RRAS2 PE=1 SV=1	52	12	125.2	207.6	205.1	207.5	135.1	60.6	34.8
P62081	40S ribosomal protein S7 OS=Homo sapiens GN=RPS7 PE=1 SV=1	79	29	34.9	26.6	52.2	80.0	95.6	194.0	134.1
P62136	Serine/threonine-protein phosphatase PP1-alpha catalytic subunit OS=Homo sapiens GN=PPP1CA PE=1 SV=1	73	26	93.6	55.8	130.6	151.6	73.2	136.5	109.2
P62140	Serine/threonine-protein phosphatase PP1-beta catalytic subunit OS=Homo sapiens GN=PPP1CB PE=1 SV=3	67	22	93.0	65.5	120.5	148.3	71.7	142.7	118.8
P62158	Calmodulin OS=Homo sapiens GN=CALM1 PE=1 SV=2	77	13	112.3	162.9	191.6	180.5	98.3	71.9	63.4
P62191	26S protease regulatory subunit 4 OS=Homo sapiens GN=PSMC1 PE=1 SV=1	74	43	81.4	87.1	98.7	101.5	75.8	111.7	158.3
P62195	26S protease regulatory subunit 8 OS=Homo sapiens GN=PSMC5 PE=1 SV=1	79	38	87.5	77.8	107.3	120.4	79.4	124.4	143.0
P62241	40S ribosomal protein S8 OS=Homo sapiens GN=RPS8 PE=1 SV=2	68	25	38.8	34.9	55.3	85.1	94.5	192.7	131.7
P62244	40S ribosomal protein S15a OS=Homo sapiens GN=RPS15A PE=1 SV=2	88	21	45.2	39.9	51.5	78.1	141.4	169.9	140.3
P62249	40S ribosomal protein S16 OS=Homo sapiens GN=RPS16 PE=1 SV=2	76	22	39.2	39.4	43.6	54.9	236.5	140.5	146.1
P62258	14-3-3 protein epsilon OS=Homo sapiens GN=YWHAE PE=1 SV=1	80	32	79.9	117.2	114.7	133.3	73.3	129.7	116.2
P62263	40S ribosomal protein S14 OS=Homo sapiens GN=RPS14 PE=1 SV=3	43	11	37.7	27.1	53.7	79.4	85.3	188.1	150.3
P62266	40S ribosomal protein S23 OS=Homo sapiens GN=RPS23 PE=1 SV=3	65	16	48.4	39.5	51.0	79.3	207.9	178.4	97.2
P62269	40S ribosomal protein S18 OS=Homo sapiens GN=RPS18 PE=1 SV=3	72	29	31.8	39.8	46.2	70.2	123.0	181.1	141.3
P62273	40S ribosomal protein S29 OS=Homo sapiens GN=RPS29 PE=1 SV=2	70	7	30.3	38.2	47.7	63.9	261.1	150.1	138.4
P62277	40S ribosomal protein S13 OS=Homo sapiens GN=RPS13 PE=1 SV=2	77	27	41.0	27.3	56.8	75.3	131.4	199.5	126.2
P62280	40S ribosomal protein S11 OS=Homo sapiens GN=RPS11 PE=1 SV=3	79	29	34.5	49.1	47.0	66.2	176.3	155.8	147.0
P62304	Small nuclear ribonucleoprotein E OS=Homo sapiens GN=SNRPE PE=1 SV=1	57	4	39.1	55.4	54.4	71.0	79.2	152.0	170.0
P62308	Small nuclear ribonucleoprotein G OS=Homo sapiens GN=SNRPG PE=1 SV=1	49	6	44.8	51.6	64.2	86.5	135.4	152.1	174.2
P62310	U6 snRNA-associated Sm-like protein LSm3 OS=Homo sapiens GN=LSM3 PE=1 SV=2	23	4	62.1	96.0	88.8	105.5	97.3	144.3	165.0
P62312	U6 snRNA-associated Sm-like protein LSm6 OS=Homo sapiens GN=LSM6 PE=1 SV=1	60	8	45.5	83.4	66.8	80.9	82.4	130.1	163.9
P62314	Small nuclear ribonucleoprotein Sm D1 OS=Homo sapiens GN=SNRPD1 PE=1 SV=1	55	5	31.1	31.0	35.3	47.2	167.0	143.4	176.6
P62316	Small nuclear ribonucleoprotein Sm D2 OS=Homo sapiens GN=SNRPD2 PE=1 SV=1	70	16	34.2	35.3	51.6	69.1	88.7	145.9	169.0
P62318	Small nuclear ribonucleoprotein Sm D3 OS=Homo sapiens GN=SNRPD3 PE=1 SV=1	60	11	24.3	27.7	43.8	71.1	62.0	189.9	166.7
P62330	ADP-ribosylation factor 6 OS=Homo sapiens GN=ARF6 PE=1 SV=2	87	17	153.7	174.4	209.7	198.5	114.7	53.8	37.0
P62333	26S protease regulatory subunit 10B OS=Homo sapiens GN=PSMC6 PE=1 SV=1	83	37	72.9	96.9	91.1	96.1	74.4	112.4	157.1
P62341	Selenoprotein T OS=Homo sapiens GN=SELT PE=2 SV=2	33	6	118.0	179.3	178.5	254.0	130.4	93.8	46.1
P62424	60S ribosomal protein L7a OS=Homo sapiens GN=RPL7A PE=1 SV=2	62	34	33.6	46.6	44.9	66.8	124.5	173.6	144.8
P62495	Eukaryotic peptide chain release factor subunit 1 OS=Homo sapiens GN=ETF1 PE=1 SV=3	56	28	65.8	82.2	70.6	74.3	95.3	118.4	163.7
P62633	Cellular nucleic acid-binding protein OS=Homo sapiens GN=CNBP PE=1 SV=1	57	11	69.6	110.4	93.6	110.6	109.0	126.4	136.8
P62699	Protein yippee-like 5 OS=Homo sapiens GN=YPEL5 PE=1 SV=1	64	7	55.8	38.5	73.4	83.9	51.7	117.1	185.3
P62701	40S ribosomal protein S4, X isoform OS=Homo sapiens GN=RPS4X PE=1 SV=2	83	40	40.1	34.4	53.7	78.3	127.7	176.1	144.4
P62714	Serine/threonine-protein phosphatase 2A catalytic subunit beta isoform OS=Homo sapiens GN=PPP2CB PE=1 SV=1	66	20	96.5	138.1	135.6	139.7	98.8	104.1	119.6
P62753	40S ribosomal protein S6 OS=Homo sapiens GN=RPS6 PE=1 SV=1	65	35	39.7	35.5	50.7	74.3	188.0	157.0	138.9
P62805	Histone H4 OS=Homo sapiens GN=HIST1H4A PE=1 SV=2	70	20	156.3	61.8	69.0	80.7	104.7	139.2	125.6
P62820	Ras-related protein Rab-1A OS=Homo sapiens GN=RAB1A PE=1 SV=3	90	30	126.8	142.8	167.7	158.5	150.7	79.9	63.3
P62826	GTP-binding nuclear protein Ran OS=Homo sapiens GN=RAN PE=1 SV=3	53	19	81.6	114.2	106.9	128.2	87.3	117.7	122.0
P62829	60S ribosomal protein L23 OS=Homo sapiens GN=RPL23 PE=1 SV=1	66	16	44.1	59.4	55.2	83.1	128.2	173.3	145.8
P62834	Ras-related protein Rap-1A OS=Homo sapiens GN=RAP1A PE=1 SV=1	80	19	124.0	163.4	216.0	211.3	124.8	69.6	39.0
P62841	40S ribosomal protein S15 OS=Homo sapiens GN=RPS15 PE=1 SV=2	75	11	34.9	43.6	50.6	66.0	152.3	153.5	139.2
P62847	40S ribosomal protein S24 OS=Homo sapiens GN=RPS24 PE=1 SV=1	55	12	34.8	20.6	51.1	78.5	100.7	190.0	141.8
P62851	40S ribosomal protein S25 OS=Homo sapiens GN=RPS25 PE=1 SV=1	66	20	36.4	34.4	57.4	82.7	130.4	181.4	141.1
P62854	40S ribosomal protein S26 OS=Homo sapiens GN=RPS26 PE=1 SV=3	59	8	34.8	44.4	45.9	65.2	165.2	170.5	140.4
P62857	40S ribosomal protein S28 OS=Homo sapiens GN=RPS28 PE=1 SV=1	74	10	44.7	49.3	53.5	77.1	111.8	176.1	144.3
P62873	Guanine nucleotide-binding protein G(I)/G(S)/G(T) subunit beta-1 OS=Homo sapiens GN=GNB1 PE=1 SV=3	69	18	118.8	117.6	230.8	256.2	110.5	70.8	33.7
P62875	DNA-directed RNA polymerases I, II, and III subunit RPABC5 OS=Homo sapiens GN=POLR2L PE=1 SV=1	30	2	96.5	34.1	100.4	129.5	46.7	159.6	148.8
P62877	E3 ubiquitin-protein ligase RBX1 OS=Homo sapiens GN=RBX1 PE=1 SV=1	18	3	77.6	79.1	82.4	104.2	68.5	137.0	146.2
P62879	Guanine nucleotide-binding protein G(I)/G(S)/G(T) subunit beta-2 OS=Homo sapiens GN=GNB2 PE=1 SV=3	68	18	124.9	110.8	224.3	256.6	115.9	73.6	34.3
P62888	60S ribosomal protein L30 OS=Homo sapiens GN=RPL30 PE=1 SV=2	88	17	34.3	43.8	39.2	60.4	145.3	177.5	148.1
P62891	60S ribosomal protein L39 OS=Homo sapiens GN=RPL39 PE=1 SV=2	25	3	43.3	28.6	58.3	82.7	84.3	185.5	150.2
P62899	60S ribosomal protein L31 OS=Homo sapiens GN=RPL31 PE=1 SV=1	57	13	32.8	35.3	46.9	64.2	219.0	152.9	140.9
P62906	60S ribosomal protein L10a OS=Homo sapiens GN=RPL10A PE=1 SV=2	76	30	36.4	44.4	48.4	67.2	164.3	156.0	149.6
P62910	60S ribosomal protein L32 OS=Homo sapiens GN=RPL32 PE=1 SV=2	59	16	31.0	35.1	48.9	76.3	128.5	191.7	141.5
P62913	60S ribosomal protein L11 OS=Homo sapiens GN=RPL11 PE=1 SV=2	67	20	52.7	43.3	64.3	92.2	256.7	143.0	114.5
P62917	60S ribosomal protein L8 OS=Homo sapiens GN=RPL8 PE=1 SV=2	61	28	30.8	22.6	44.8	64.0	172.6	159.0	129.0
P62937	Peptidyl-prolyl cis-trans isomerase A OS=Homo sapiens GN=PPIA PE=1 SV=2	90	20	85.8	66.5	103.5	112.0	92.8	125.6	146.4
P62942	Peptidyl-prolyl cis-trans isomerase FKBP1A OS=Homo sapiens GN=FKBP1A PE=1 SV=2	39	6	84.9	68.5	97.7	120.2	66.6	111.7	140.2
P62979	Ubiquitin-40S ribosomal protein S27a OS=Homo sapiens GN=RPS27A PE=1 SV=2	84	23	98.0	160.9	116.0	121.1	142.2	85.0	104.9
P62993	Growth factor receptor-bound protein 2 OS=Homo sapiens GN=GRB2 PE=1 SV=1	89	24	96.2	119.0	132.9	143.9	89.8	97.9	104.5
P62995	Transformer-2 protein homolog beta OS=Homo sapiens GN=TRA2B PE=1 SV=1	55	26	25.1	24.8	37.3	67.0	95.8	180.0	162.5
P63010	AP-2 complex subunit beta OS=Homo sapiens GN=AP2B1 PE=1 SV=1	65	74	99.5	110.3	153.0	156.2	129.9	84.4	97.1
P63027	Vesicle-associated membrane protein 2 OS=Homo sapiens GN=VAMP2 PE=1 SV=3	46	9	51.3	91.4	100.0	129.3	155.0	123.3	113.1
P63098	Calcineurin subunit B type 1 OS=Homo sapiens GN=PPP3R1 PE=1 SV=2	52	6	88.0	87.5	148.6	139.1	92.8	115.9	109.5
P63104	14-3-3 protein zeta/delta OS=Homo sapiens GN=YWHAZ PE=1 SV=1	78	29	80.8	125.2	110.5	121.0	77.2	111.3	123.6
P63151	Serine/threonine-protein phosphatase 2A 55 kDa regulatory subunit B alpha isoform OS=Homo sapiens GN=PPP2R2A PE=1 SV=1	54	21	94.0	82.4	109.8	125.7	70.9	137.0	122.0
P63165	Small ubiquitin-related modifier 1 OS=Homo sapiens GN=SUMO1 PE=1 SV=1	44	6	79.2	118.0	118.2	152.8	114.7	106.2	115.8
P63172	Dynein light chain Tctex-type 1 OS=Homo sapiens GN=DYNLT1 PE=1 SV=1	60	4	93.6	132.7	119.3	131.8	94.4	99.3	123.5
P63173	60S ribosomal protein L38 OS=Homo sapiens GN=RPL38 PE=1 SV=2	57	7	40.0	32.2	57.8	92.9	85.3	208.6	128.0
P63218	Guanine nucleotide-binding protein G(I)/G(S)/G(O) subunit gamma-5 OS=Homo sapiens GN=GNG5 PE=1 SV=3	76	7	122.4	171.2	197.6	215.2	193.6	50.7	25.0
P63220	40S ribosomal protein S21 OS=Homo sapiens GN=RPS21 PE=1 SV=1	71	10	39.6	43.1	53.4	68.1	216.8	136.0	134.4
P63241	Eukaryotic translation initiation factor 5A-1 OS=Homo sapiens GN=EIF5A PE=1 SV=2	56	17	96.4	79.4	112.2	128.9	85.7	146.8	114.2
P63244	Guanine nucleotide-binding protein subunit beta-2-like 1 OS=Homo sapiens GN=GNB2L1 PE=1 SV=3	88	41	38.4	39.7	50.7	78.9	115.3	208.1	128.3
P63279	SUMO-conjugating enzyme UBC9 OS=Homo sapiens GN=UBE2I PE=1 SV=1	58	14	87.0	102.4	112.7	124.3	99.4	126.2	123.7
P67809	Nuclease-sensitive element-binding protein 1 OS=Homo sapiens GN=YBX1 PE=1 SV=3	67	29	30.9	48.6	41.7	59.0	170.1	130.2	158.2
P67812	Signal peptidase complex catalytic subunit SEC11A OS=Homo sapiens GN=SEC11A PE=1 SV=1	38	13	118.9	39.0	201.5	266.2	100.1	107.3	32.4
P67870	Casein kinase II subunit beta OS=Homo sapiens GN=CSNK2B PE=1 SV=1	51	9	70.7	118.6	93.7	99.8	78.0	113.9	148.3
P67936	Tropomyosin alpha-4 chain OS=Homo sapiens GN=TPM4 PE=1 SV=3	86	44	97.5	103.2	114.4	114.9	128.6	102.6	117.7
P68032	Actin, alpha cardiac muscle 1 OS=Homo sapiens GN=ACTC1 PE=1 SV=1	64	34	107.2	61.4	153.8	147.3	61.4	140.4	111.8
P68036	Ubiquitin-conjugating enzyme E2 L3 OS=Homo sapiens GN=UBE2L3 PE=1 SV=1	83	16	83.7	86.1	98.5	110.0	92.3	110.8	110.6
P68104	Elongation factor 1-alpha 1 OS=Homo sapiens GN=EEF1A1 PE=1 SV=1	84	44	66.2	68.6	71.7	86.0	90.3	160.8	128.7
P68366	Tubulin alpha-4A chain OS=Homo sapiens GN=TUBA4A PE=1 SV=1	65	31	107.7	36.3	118.2	136.1	47.8	147.2	140.1
P68400	Casein kinase II subunit alpha OS=Homo sapiens GN=CSNK2A1 PE=1 SV=1	54	20	71.7	58.2	92.3	104.3	64.4	129.3	154.8
P68402	Platelet-activating factor acetylhydrolase IB subunit beta OS=Homo sapiens GN=PAFAH1B2 PE=1 SV=1	33	7	125.6	99.5	81.2	106.5	185.0	79.7	107.6
P69905	Hemoglobin subunit alpha OS=Homo sapiens GN=HBA1 PE=1 SV=2	35	4	367.8	274.1	153.6	84.0	47.1	24.5	17.0
P78310	Coxsackievirus and adenovirus receptor OS=Homo sapiens GN=CXADR PE=1 SV=1	38	13	114.9	189.7	192.3	195.2	178.2	53.4	35.9
P78312	Protein FAM193A OS=Homo sapiens GN=FAM193A PE=1 SV=2	18	14	31.5	34.3	57.7	92.4	171.3	193.7	122.1
P78316	Nucleolar protein 14 OS=Homo sapiens GN=NOP14 PE=1 SV=3	29	27	43.0	64.7	52.7	64.9	106.8	126.3	198.2
P78318	Immunoglobulin-binding protein 1 OS=Homo sapiens GN=IGBP1 PE=1 SV=1	51	16	89.5	139.3	105.8	111.2	96.9	103.4	125.0
P78330	Phosphoserine phosphatase OS=Homo sapiens GN=PSPH PE=1 SV=2	55	12	81.8	113.8	102.8	115.4	75.7	128.3	133.5
P78332	RNA-binding protein 6 OS=Homo sapiens GN=RBM6 PE=1 SV=5	45	49	31.1	48.8	47.7	63.7	140.3	160.5	170.5
P78344	Eukaryotic translation initiation factor 4 gamma 2 OS=Homo sapiens GN=EIF4G2 PE=1 SV=1	65	61	66.1	73.5	77.8	89.5	118.0	135.9	145.1
P78345	Ribonuclease P protein subunit p38 OS=Homo sapiens GN=RPP38 PE=1 SV=2	36	11	39.0	67.3	46.5	61.1	113.5	134.2	176.5
P78346	Ribonuclease P protein subunit p30 OS=Homo sapiens GN=RPP30 PE=1 SV=1	62	16	39.3	34.4	53.4	66.9	100.0	147.9	160.2
P78347	General transcription factor II-I OS=Homo sapiens GN=GTF2I PE=1 SV=2	52	51	155.6	138.0	134.9	127.2	105.9	95.8	93.3
P78356	Phosphatidylinositol 5-phosphate 4-kinase type-2 beta OS=Homo sapiens GN=PIP4K2B PE=1 SV=1	35	21	114.7	97.5	184.5	177.0	99.5	81.4	71.1
P78362	SRSF protein kinase 2 OS=Homo sapiens GN=SRPK2 PE=1 SV=3	35	32	57.1	66.0	57.0	82.3	168.4	133.3	137.6
P78368	Casein kinase I isoform gamma-2 OS=Homo sapiens GN=CSNK1G2 PE=1 SV=1	64	26	80.8	94.8	151.0	166.1	132.0	97.5	70.6
P78371	T-complex protein 1 subunit beta OS=Homo sapiens GN=CCT2 PE=1 SV=4	85	54	95.0	90.1	117.9	127.8	74.0	142.6	111.1
P78382	CMP-sialic acid transporter OS=Homo sapiens GN=SLC35A1 PE=2 SV=1	6	3	120.6	208.6	207.3	156.9	103.5	76.7	54.4
P78406	mRNA export factor OS=Homo sapiens GN=RAE1 PE=1 SV=1	77	30	68.6	72.5	99.2	120.8	103.6	122.5	136.9
P78417	Glutathione S-transferase omega-1 OS=Homo sapiens GN=GSTO1 PE=1 SV=2	65	25	76.2	83.7	99.5	114.7	60.8	129.4	134.2
P78527	DNA-dependent protein kinase catalytic subunit OS=Homo sapiens GN=PRKDC PE=1 SV=3	56	288	47.6	47.8	63.1	92.0	152.9	164.4	131.1
P78536	Disintegrin and metalloproteinase domain-containing protein 17 OS=Homo sapiens GN=ADAM17 PE=1 SV=1	15	10	83.8	106.3	141.7	165.4	141.4	89.7	71.6
P78537	Biogenesis of lysosome-related organelles complex 1 subunit 1 OS=Homo sapiens GN=BLOC1S1 PE=1 SV=2	72	8	50.4	64.8	100.4	145.0	231.2	106.2	70.3
P78549	Endonuclease III-like protein 1 OS=Homo sapiens GN=NTHL1 PE=1 SV=2	26	5	84.1	92.1	53.3	66.0	118.3	138.0	111.2
P78559	Microtubule-associated protein 1A OS=Homo sapiens GN=MAP1A PE=1 SV=6	53	125	53.9	60.7	57.0	61.5	87.2	122.6	203.5
P80217	Interferon-induced 35 kDa protein OS=Homo sapiens GN=IFI35 PE=1 SV=5	51	14	76.1	111.3	124.8	138.2	131.3	112.0	105.1
P80303	Nucleobindin-2 OS=Homo sapiens GN=NUCB2 PE=1 SV=2	71	42	98.4	124.7	179.6	186.3	135.5	90.0	47.7
P80404	4-aminobutyrate aminotransferase, mitochondrial OS=Homo sapiens GN=ABAT PE=1 SV=3	61	24	368.0	318.4	160.2	64.1	26.5	18.9	20.0
P82094	TATA element modulatory factor OS=Homo sapiens GN=TMF1 PE=1 SV=2	60	67	131.8	198.0	239.6	178.0	97.6	60.6	38.6
P82650	28S ribosomal protein S22, mitochondrial OS=Homo sapiens GN=MRPS22 PE=1 SV=1	68	29	459.1	237.6	182.9	61.2	24.5	16.5	15.0
P82663	28S ribosomal protein S25, mitochondrial OS=Homo sapiens GN=MRPS25 PE=1 SV=1	80	14	404.6	259.5	158.0	53.8	32.2	17.8	19.5
P82664	28S ribosomal protein S10, mitochondrial OS=Homo sapiens GN=MRPS10 PE=1 SV=2	38	10	395.5	291.4	150.8	59.3	21.4	24.8	20.4
P82673	28S ribosomal protein S35, mitochondrial OS=Homo sapiens GN=MRPS35 PE=1 SV=1	62	21	383.2	297.9	167.9	62.7	23.2	17.8	18.2
P82675	28S ribosomal protein S5, mitochondrial OS=Homo sapiens GN=MRPS5 PE=1 SV=2	54	21	390.8	285.1	162.5	73.5	36.5	24.7	22.1
P82909	28S ribosomal protein S36, mitochondrial OS=Homo sapiens GN=MRPS36 PE=1 SV=2	73	7	344.5	396.8	146.7	59.8	22.3	11.4	12.3
P82912	28S ribosomal protein S11, mitochondrial OS=Homo sapiens GN=MRPS11 PE=1 SV=2	46	8	367.5	361.4	155.8	54.7	21.8	15.3	15.6
P82914	28S ribosomal protein S15, mitochondrial OS=Homo sapiens GN=MRPS15 PE=1 SV=1	38	17	373.8	395.3	138.7	53.1	16.9	8.4	9.8
P82921	28S ribosomal protein S21, mitochondrial OS=Homo sapiens GN=MRPS21 PE=1 SV=2	71	11	436.0	225.6	190.9	56.6	25.7	19.1	19.8
P82930	28S ribosomal protein S34, mitochondrial OS=Homo sapiens GN=MRPS34 PE=1 SV=2	75	20	433.7	268.9	171.8	55.9	34.5	17.5	17.6
P82932	28S ribosomal protein S6, mitochondrial OS=Homo sapiens GN=MRPS6 PE=1 SV=3	59	11	448.4	218.1	186.7	56.8	23.9	19.0	19.4
P82933	28S ribosomal protein S9, mitochondrial OS=Homo sapiens GN=MRPS9 PE=1 SV=2	60	28	403.2	280.7	171.2	65.7	28.8	23.1	20.3
P82979	SAP domain-containing ribonucleoprotein OS=Homo sapiens GN=SARNP PE=1 SV=3	53	16	38.1	62.9	57.5	78.3	135.8	164.6	153.0
P83111	Serine beta-lactamase-like protein LACTB, mitochondrial OS=Homo sapiens GN=LACTB PE=1 SV=2	35	22	431.3	200.4	180.6	67.9	34.0	34.5	26.9
P83436	Conserved oligomeric Golgi complex subunit 7 OS=Homo sapiens GN=COG7 PE=1 SV=1	26	16	128.4	133.7	126.7	118.2	79.3	110.2	120.3
P83731	60S ribosomal protein L24 OS=Homo sapiens GN=RPL24 PE=1 SV=1	64	19	35.0	43.9	48.6	65.9	258.9	147.2	137.7
P83916	Chromobox protein homolog 1 OS=Homo sapiens GN=CBX1 PE=1 SV=1	59	13	92.3	73.6	110.5	121.9	105.7	116.1	128.9
P84090	Enhancer of rudimentary homolog OS=Homo sapiens GN=ERH PE=1 SV=1	53	9	25.7	44.1	41.8	55.4	134.6	138.9	179.1
P84095	Rho-related GTP-binding protein RhoG OS=Homo sapiens GN=RHOG PE=1 SV=1	74	17	73.1	99.2	124.7	138.7	122.7	94.7	109.8
P84098	60S ribosomal protein L19 OS=Homo sapiens GN=RPL19 PE=1 SV=1	60	23	29.3	25.3	47.0	74.2	101.4	177.2	140.5
P84103	Serine/arginine-rich splicing factor 3 OS=Homo sapiens GN=SRSF3 PE=1 SV=1	59	17	32.8	31.6	42.8	62.9	175.5	161.8	152.2
P85037	Forkhead box protein K1 OS=Homo sapiens GN=FOXK1 PE=1 SV=1	55	30	54.6	84.2	71.0	82.8	127.4	122.8	149.8
P86790	Vacuolar fusion protein CCZ1 homolog B OS=Homo sapiens GN=CCZ1B PE=1 SV=1	59	27	81.6	99.0	157.0	221.3	152.6	114.1	76.6
P98095	Fibulin-2 OS=Homo sapiens GN=FBLN2 PE=1 SV=2	28	23	86.7	146.0	152.1	182.2	183.2	84.7	58.2
P98155	Very low-density lipoprotein receptor OS=Homo sapiens GN=VLDLR PE=1 SV=1	54	38	62.4	107.8	124.9	160.9	161.3	140.5	95.8
P98170	E3 ubiquitin-protein ligase XIAP OS=Homo sapiens GN=XIAP PE=1 SV=2	28	11	91.9	109.8	105.8	115.3	83.7	117.6	132.1
P98171	Rho GTPase-activating protein 4 OS=Homo sapiens GN=ARHGAP4 PE=1 SV=2	33	28	71.7	107.8	82.3	84.2	81.1	110.7	156.7
P98172	Ephrin-B1 OS=Homo sapiens GN=EFNB1 PE=1 SV=1	46	10	112.1	155.4	172.9	168.0	127.7	69.1	57.4
P98175	RNA-binding protein 10 OS=Homo sapiens GN=RBM10 PE=1 SV=3	55	53	31.6	53.8	51.5	70.8	115.4	147.2	179.4
P98179	RNA-binding protein 3 OS=Homo sapiens GN=RBM3 PE=1 SV=1	46	9	19.9	14.3	29.9	42.3	559.8	96.1	94.1
P98194	Calcium-transporting ATPase type 2C member 1 OS=Homo sapiens GN=ATP2C1 PE=1 SV=3	41	32	93.8	160.2	180.7	165.4	131.2	95.2	63.9
P98196	Probable phospholipid-transporting ATPase IH OS=Homo sapiens GN=ATP11A PE=1 SV=3	22	22	65.8	97.5	116.8	133.2	157.6	126.7	105.0
P99999	Cytochrome c OS=Homo sapiens GN=CYCS PE=1 SV=2	73	17	438.0	213.8	188.9	68.2	26.1	17.8	13.9
Q00013	55 kDa erythrocyte membrane protein OS=Homo sapiens GN=MPP1 PE=1 SV=2	91	38	125.6	121.3	233.5	231.6	103.5	70.3	45.8
Q00059	Transcription factor A, mitochondrial OS=Homo sapiens GN=TFAM PE=1 SV=1	61	30	432.7	289.7	174.9	55.7	21.5	12.3	9.3
Q00169	Phosphatidylinositol transfer protein alpha isoform OS=Homo sapiens GN=PITPNA PE=1 SV=2	85	30	112.0	153.2	125.9	126.5	93.7	96.3	112.9
Q00325	Phosphate carrier protein, mitochondrial OS=Homo sapiens GN=SLC25A3 PE=1 SV=2	57	32	386.8	350.6	156.0	60.4	19.7	11.3	8.6
Q00341	Vigilin OS=Homo sapiens GN=HDLBP PE=1 SV=2	67	100	43.6	51.4	70.2	107.9	154.7	175.1	102.9
Q00403	Transcription initiation factor IIB OS=Homo sapiens GN=GTF2B PE=1 SV=1	77	24	56.5	72.2	75.9	77.8	107.7	132.4	162.3
Q00534	Cyclin-dependent kinase 6 OS=Homo sapiens GN=CDK6 PE=1 SV=1	56	19	101.0	86.0	114.7	115.2	73.4	119.6	132.4
Q00535	Cyclin-dependent-like kinase 5 OS=Homo sapiens GN=CDK5 PE=1 SV=3	52	14	90.3	117.5	112.8	113.0	86.0	111.1	124.5
Q00537	Cyclin-dependent kinase 17 OS=Homo sapiens GN=CDK17 PE=1 SV=2	50	23	132.0	169.9	165.2	162.0	168.4	81.1	75.8
Q00577	Transcriptional activator protein Pur-alpha OS=Homo sapiens GN=PURA PE=1 SV=2	61	22	46.8	44.1	63.6	85.8	93.3	171.0	141.2
Q00610	Clathrin heavy chain 1 OS=Homo sapiens GN=CLTC PE=1 SV=5	66	127	65.5	64.3	79.0	78.9	45.7	45.4	53.4
Q00688	Peptidyl-prolyl cis-trans isomerase FKBP3 OS=Homo sapiens GN=FKBP3 PE=1 SV=1	87	38	37.6	32.1	50.4	69.9	181.9	160.9	135.0
Q00796	Sorbitol dehydrogenase OS=Homo sapiens GN=SORD PE=1 SV=4	76	23	83.8	94.1	101.9	112.0	78.7	118.6	135.2
Q00839	Heterogeneous nuclear ribonucleoprotein U OS=Homo sapiens GN=HNRNPU PE=1 SV=6	61	73	30.0	31.5	41.6	57.3	152.8	145.1	175.7
Q01081	Splicing factor U2AF 35 kDa subunit OS=Homo sapiens GN=U2AF1 PE=1 SV=3	46	12	28.0	13.4	43.7	70.8	69.1	202.3	166.6
Q01082	Spectrin beta chain, non-erythrocytic 1 OS=Homo sapiens GN=SPTBN1 PE=1 SV=2	76	221	116.8	136.7	176.3	167.7	120.8	71.1	78.0
Q01085	Nucleolysin TIAR OS=Homo sapiens GN=TIAL1 PE=1 SV=1	53	19	39.3	54.5	54.3	77.3	124.8	161.7	162.0
Q01105	Protein SET OS=Homo sapiens GN=SET PE=1 SV=3	42	17	65.0	81.6	93.2	120.8	90.7	119.6	145.4
Q01130	Serine/arginine-rich splicing factor 2 OS=Homo sapiens GN=SRSF2 PE=1 SV=4	45	14	32.0	43.1	49.8	71.8	132.7	169.0	157.9
Q01167	Forkhead box protein K2 OS=Homo sapiens GN=FOXK2 PE=1 SV=3	38	18	57.6	80.5	67.8	76.3	116.4	117.5	139.7
Q01196	Runt-related transcription factor 1 OS=Homo sapiens GN=RUNX1 PE=1 SV=3	44	15	123.4	118.9	96.2	97.1	119.8	103.9	100.1
Q01432	AMP deaminase 3 OS=Homo sapiens GN=AMPD3 PE=1 SV=1	22	14	80.2	111.6	106.9	107.4	76.5	110.5	140.8
Q01433	AMP deaminase 2 OS=Homo sapiens GN=AMPD2 PE=1 SV=2	30	26	104.1	121.8	112.4	107.7	86.6	109.3	149.0
Q01469	Fatty acid-binding protein, epidermal OS=Homo sapiens GN=FABP5 PE=1 SV=3	88	25	81.4	90.7	108.1	115.6	63.0	123.8	138.0
Q01518	Adenylyl cyclase-associated protein 1 OS=Homo sapiens GN=CAP1 PE=1 SV=5	60	43	87.2	111.6	106.1	109.5	113.5	113.2	125.7
Q01581	Hydroxymethylglutaryl-CoA synthase, cytoplasmic OS=Homo sapiens GN=HMGCS1 PE=1 SV=2	49	22	85.9	116.1	120.9	128.8	83.4	130.3	142.0
Q01650	Large neutral amino acids transporter small subunit 1 OS=Homo sapiens GN=SLC7A5 PE=1 SV=2	17	10	126.8	212.2	227.5	220.4	140.4	44.6	21.3
Q01658	Protein Dr1 OS=Homo sapiens GN=DR1 PE=1 SV=1	39	9	72.4	112.0	97.0	103.5	79.6	122.1	145.0
Q01780	Exosome component 10 OS=Homo sapiens GN=EXOSC10 PE=1 SV=2	68	59	32.0	44.9	44.7	53.7	97.9	140.9	210.0
Q01813	ATP-dependent 6-phosphofructokinase, platelet type OS=Homo sapiens GN=PFKP PE=1 SV=2	58	58	79.0	87.5	91.0	98.5	85.2	120.4	157.3
Q01844	RNA-binding protein EWS OS=Homo sapiens GN=EWSR1 PE=1 SV=1	18	13	35.9	50.0	48.3	70.3	125.4	163.6	180.1
Q01968	Inositol polyphosphate 5-phosphatase OCRL-1 OS=Homo sapiens GN=OCRL PE=1 SV=3	20	16	94.4	107.9	133.2	144.0	108.3	116.8	106.2
Q01970	1-phosphatidylinositol 4,5-bisphosphate phosphodiesterase beta-3 OS=Homo sapiens GN=PLCB3 PE=1 SV=2	38	37	98.5	86.6	148.0	148.2	111.1	116.9	103.6
Q02040	A-kinase anchor protein 17A OS=Homo sapiens GN=AKAP17A PE=1 SV=2	34	23	32.8	52.8	45.5	63.3	147.3	162.5	164.6
Q02083	N-acylethanolamine-hydrolyzing acid amidase OS=Homo sapiens GN=NAAA PE=1 SV=3	28	9	70.0	85.7	204.5	307.1	191.7	94.5	46.6
Q02127	Dihydroorotate dehydrogenase (quinone), mitochondrial OS=Homo sapiens GN=DHODH PE=1 SV=3	71	25	400.8	258.1	193.6	71.3	30.2	21.9	17.6
Q02218	2-oxoglutarate dehydrogenase, mitochondrial OS=Homo sapiens GN=OGDH PE=1 SV=3	54	63	414.0	263.1	175.5	60.1	29.2	19.8	20.0
Q02224	Centromere-associated protein E OS=Homo sapiens GN=CENPE PE=1 SV=2	22	47	61.5	85.5	67.3	82.6	121.0	133.5	130.8
Q02241	Kinesin-like protein KIF23 OS=Homo sapiens GN=KIF23 PE=1 SV=3	46	37	193.1	272.7	196.8	80.9	65.8	60.6	62.8
Q02252	Methylmalonate-semialdehyde dehydrogenase [acylating], mitochondrial OS=Homo sapiens GN=ALDH6A1 PE=1 SV=2	62	35	421.0	264.4	183.4	60.3	25.7	18.5	15.9
Q02338	D-beta-hydroxybutyrate dehydrogenase, mitochondrial OS=Homo sapiens GN=BDH1 PE=1 SV=3	53	19	400.9	294.5	176.1	62.8	21.1	14.3	11.2
Q02543	60S ribosomal protein L18a OS=Homo sapiens GN=RPL18A PE=1 SV=2	72	21	38.9	46.4	44.5	65.3	133.9	163.2	152.1
Q02750	Dual specificity mitogen-activated protein kinase kinase 1 OS=Homo sapiens GN=MAP2K1 PE=1 SV=2	65	26	90.4	106.7	108.2	112.9	79.7	129.8	135.5
Q02790	Peptidyl-prolyl cis-trans isomerase FKBP4 OS=Homo sapiens GN=FKBP4 PE=1 SV=3	84	54	24.6	28.7	31.7	38.1	24.6	42.7	36.5
Q02809	Procollagen-lysine,2-oxoglutarate 5-dioxygenase 1 OS=Homo sapiens GN=PLOD1 PE=1 SV=2	43	25	119.0	77.8	193.5	259.9	132.2	124.8	59.4
Q02833	Ras association domain-containing protein 7 OS=Homo sapiens GN=RASSF7 PE=1 SV=1	23	7	70.4	109.3	98.1	107.2	94.1	93.9	109.6
Q02878	60S ribosomal protein L6 OS=Homo sapiens GN=RPL6 PE=1 SV=3	68	33	33.0	46.0	45.0	70.7	156.7	165.0	154.6
Q02880	DNA topoisomerase 2-beta OS=Homo sapiens GN=TOP2B PE=1 SV=3	34	57	131.8	90.0	75.8	83.1	114.9	126.5	124.3
Q02978	Mitochondrial 2-oxoglutarate/malate carrier protein OS=Homo sapiens GN=SLC25A11 PE=1 SV=3	67	22	444.1	278.0	155.7	59.6	27.1	19.3	16.3
Q03154	Aminoacylase-1 OS=Homo sapiens GN=ACY1 PE=1 SV=1	30	10	86.1	107.3	99.3	108.8	74.3	118.5	124.5
Q03252	Lamin-B2 OS=Homo sapiens GN=LMNB2 PE=1 SV=4	75	60	163.0	110.1	151.9	163.6	92.6	85.0	66.7
Q03426	Mevalonate kinase OS=Homo sapiens GN=MVK PE=1 SV=1	35	10	80.1	108.7	102.5	114.2	71.5	106.7	128.8
Q03518	Antigen peptide transporter 1 OS=Homo sapiens GN=TAP1 PE=1 SV=2	35	19	104.4	123.7	176.6	223.9	181.4	89.2	34.5
Q03519	Antigen peptide transporter 2 OS=Homo sapiens GN=TAP2 PE=1 SV=1	29	17	97.8	111.9	168.6	215.8	211.8	78.3	31.1
Q03701	CCAAT/enhancer-binding protein zeta OS=Homo sapiens GN=CEBPZ PE=1 SV=3	25	18	48.5	63.8	39.8	52.9	94.0	139.2	196.0
Q04206	Transcription factor p65 OS=Homo sapiens GN=RELA PE=1 SV=2	34	17	103.4	125.6	112.1	109.3	89.4	104.0	123.9
Q04323	UBX domain-containing protein 1 OS=Homo sapiens GN=UBXN1 PE=1 SV=2	47	11	89.3	124.1	115.6	119.4	88.8	104.4	102.5
Q04446	1,4-alpha-glucan-branching enzyme OS=Homo sapiens GN=GBE1 PE=1 SV=3	32	22	105.2	116.2	93.9	107.2	126.9	99.5	122.3
Q04637	Eukaryotic translation initiation factor 4 gamma 1 OS=Homo sapiens GN=EIF4G1 PE=1 SV=4	49	97	52.5	64.6	59.5	70.9	146.0	153.1	142.4
Q04656	Copper-transporting ATPase 1 OS=Homo sapiens GN=ATP7A PE=1 SV=3	26	30	80.3	134.3	161.8	181.6	145.5	105.3	57.4
Q04721	Neurogenic locus notch homolog protein 2 OS=Homo sapiens GN=NOTCH2 PE=1 SV=3	18	30	93.1	121.4	171.8	172.4	164.2	86.4	66.8
Q04726	Transducin-like enhancer protein 3 OS=Homo sapiens GN=TLE3 PE=1 SV=2	32	18	65.1	111.9	94.9	112.1	73.0	131.3	147.6
Q04727	Transducin-like enhancer protein 4 OS=Homo sapiens GN=TLE4 PE=1 SV=3	27	12	61.3	101.5	87.4	99.6	79.2	128.5	149.5
Q04759	Protein kinase C theta type OS=Homo sapiens GN=PRKCQ PE=1 SV=3	32	23	95.2	133.4	154.1	168.1	119.0	86.4	78.9
Q04760	Lactoylglutathione lyase OS=Homo sapiens GN=GLO1 PE=1 SV=4	47	11	80.3	101.5	101.9	112.3	76.6	119.4	136.0
Q04771	Activin receptor type-1 OS=Homo sapiens GN=ACVR1 PE=1 SV=1	13	6	139.6	218.1	207.6	193.6	142.7	56.7	41.7
Q04837	Single-stranded DNA-binding protein, mitochondrial OS=Homo sapiens GN=SSBP1 PE=1 SV=1	73	16	447.6	163.7	210.8	70.0	28.8	27.5	21.7
Q04864	Proto-oncogene c-Rel OS=Homo sapiens GN=REL PE=1 SV=1	34	19	102.5	109.4	122.1	128.9	83.8	121.9	125.8
Q04917	14-3-3 protein eta OS=Homo sapiens GN=YWHAH PE=1 SV=4	70	24	76.2	128.9	117.3	135.6	74.5	117.9	112.4
Q05048	Cleavage stimulation factor subunit 1 OS=Homo sapiens GN=CSTF1 PE=1 SV=1	57	19	39.6	53.1	55.8	87.7	132.1	177.1	136.6
Q05086	Ubiquitin-protein ligase E3A OS=Homo sapiens GN=UBE3A PE=1 SV=4	52	43	92.6	106.0	109.6	110.3	87.8	112.6	134.1
Q05193	Dynamin-1 OS=Homo sapiens GN=DNM1 PE=1 SV=2	39	35	154.9	145.2	130.6	137.3	140.7	68.9	60.9
Q05397	Focal adhesion kinase 1 OS=Homo sapiens GN=PTK2 PE=1 SV=2	29	21	71.2	99.6	84.2	84.0	107.5	133.0	146.4
Q05519	Serine/arginine-rich splicing factor 11 OS=Homo sapiens GN=SRSF11 PE=1 SV=1	32	17	27.9	47.5	46.8	66.7	123.1	163.1	163.9
Q05655	Protein kinase C delta type OS=Homo sapiens GN=PRKCD PE=1 SV=2	31	22	102.6	121.8	141.7	133.0	93.0	93.7	84.0
Q05932	Folylpolyglutamate synthase, mitochondrial OS=Homo sapiens GN=FPGS PE=1 SV=3	48	17	292.2	168.9	142.6	87.1	55.6	59.9	69.8
Q06124	Tyrosine-protein phosphatase non-receptor type 11 OS=Homo sapiens GN=PTPN11 PE=1 SV=2	67	44	107.6	103.2	118.6	137.1	116.2	102.5	101.1
Q06136	3-ketodihydrosphingosine reductase OS=Homo sapiens GN=KDSR PE=1 SV=1	17	5	90.4	144.4	159.4	191.5	182.5	90.2	43.4
Q06203	Amidophosphoribosyltransferase OS=Homo sapiens GN=PPAT PE=1 SV=1	62	32	84.9	117.7	104.6	113.0	85.0	117.3	145.9
Q06210	Glutamine--fructose-6-phosphate aminotransferase [isomerizing] 1 OS=Homo sapiens GN=GFPT1 PE=1 SV=3	51	34	92.9	121.7	97.7	100.5	78.2	104.0	150.0
Q06265	Exosome complex component RRP45 OS=Homo sapiens GN=EXOSC9 PE=1 SV=3	28	13	34.9	59.7	49.0	59.5	98.3	153.9	211.8
Q06323	Proteasome activator complex subunit 1 OS=Homo sapiens GN=PSME1 PE=1 SV=1	74	22	89.8	95.5	108.2	112.8	95.2	123.2	112.3
Q06481	Amyloid-like protein 2 OS=Homo sapiens GN=APLP2 PE=1 SV=2	24	16	72.8	132.7	142.4	181.0	189.3	103.2	66.5
Q06787	Fragile X mental retardation protein 1 OS=Homo sapiens GN=FMR1 PE=1 SV=1	54	34	36.2	41.5	53.4	81.2	156.2	181.0	119.3
Q06830	Peroxiredoxin-1 OS=Homo sapiens GN=PRDX1 PE=1 SV=1	80	27	91.8	112.9	108.2	120.9	98.6	110.5	124.8
Q07020	60S ribosomal protein L18 OS=Homo sapiens GN=RPL18 PE=1 SV=2	53	20	32.0	41.5	43.4	59.2	228.8	156.6	136.9
Q07021	Complement component 1 Q subcomponent-binding protein, mitochondrial OS=Homo sapiens GN=C1QBP PE=1 SV=1	43	10	407.5	261.4	165.5	55.8	29.6	26.7	23.5
Q07065	Cytoskeleton-associated protein 4 OS=Homo sapiens GN=CKAP4 PE=1 SV=2	67	44	91.0	116.2	180.9	236.3	158.2	81.4	34.4
Q07666	KH domain-containing, RNA-binding, signal transduction-associated protein 1 OS=Homo sapiens GN=KHDRBS1 PE=1 SV=1	46	23	22.6	28.2	34.3	59.9	165.8	167.6	160.9
Q07864	DNA polymerase epsilon catalytic subunit A OS=Homo sapiens GN=POLE PE=1 SV=5	6	11	132.7	113.6	105.5	151.6	232.8	83.7	97.9
Q07866	Kinesin light chain 1 OS=Homo sapiens GN=KLC1 PE=1 SV=2	54	42	87.7	109.2	104.7	112.3	98.9	104.5	136.4
Q07954	Prolow-density lipoprotein receptor-related protein 1 OS=Homo sapiens GN=LRP1 PE=1 SV=2	14	51	66.7	94.4	124.1	155.3	162.2	122.5	75.1
Q07955	Serine/arginine-rich splicing factor 1 OS=Homo sapiens GN=SRSF1 PE=1 SV=2	70	30	34.2	45.3	54.0	79.5	115.5	161.0	147.1
Q07960	Rho GTPase-activating protein 1 OS=Homo sapiens GN=ARHGAP1 PE=1 SV=1	48	19	104.2	109.4	115.1	114.1	84.1	108.6	123.1
Q08117	Amino-terminal enhancer of split OS=Homo sapiens GN=AES PE=1 SV=4	39	6	90.3	80.0	91.8	124.8	119.6	137.0	111.0
Q08170	Serine/arginine-rich splicing factor 4 OS=Homo sapiens GN=SRSF4 PE=1 SV=2	41	36	28.4	40.5	40.3	56.9	154.7	141.8	174.6
Q08211	ATP-dependent RNA helicase A OS=Homo sapiens GN=DHX9 PE=1 SV=4	65	98	28.6	31.0	41.3	64.9	142.7	167.7	161.2
Q08257	Quinone oxidoreductase OS=Homo sapiens GN=CRYZ PE=1 SV=1	69	26	269.7	236.5	145.9	85.8	57.7	68.0	51.8
Q08357	Sodium-dependent phosphate transporter 2 OS=Homo sapiens GN=SLC20A2 PE=1 SV=1	16	7	94.6	125.3	193.6	198.7	127.6	76.8	46.2
Q08378	Golgin subfamily A member 3 OS=Homo sapiens GN=GOLGA3 PE=1 SV=2	47	65	83.1	100.4	99.9	93.4	68.8	96.3	168.3
Q08379	Golgin subfamily A member 2 OS=Homo sapiens GN=GOLGA2 PE=1 SV=3	55	50	114.2	148.1	196.7	146.6	91.4	96.4	77.8
Q08380	Galectin-3-binding protein OS=Homo sapiens GN=LGALS3BP PE=1 SV=1	34	17	66.1	111.9	155.5	232.0	241.9	65.7	36.3
Q08431	Lactadherin OS=Homo sapiens GN=MFGE8 PE=1 SV=2	68	21	103.9	45.2	200.9	241.8	95.3	109.4	58.1
Q08722	Leukocyte surface antigen CD47 OS=Homo sapiens GN=CD47 PE=1 SV=1	18	13	104.7	164.4	206.6	202.7	145.7	62.1	38.3
Q08752	Peptidyl-prolyl cis-trans isomerase D OS=Homo sapiens GN=PPID PE=1 SV=3	72	28	81.8	82.4	103.4	112.5	77.3	117.4	136.0
Q08881	Tyrosine-protein kinase ITK/TSK OS=Homo sapiens GN=ITK PE=1 SV=1	59	40	118.0	173.1	201.8	202.4	137.0	62.7	43.0
Q08945	FACT complex subunit SSRP1 OS=Homo sapiens GN=SSRP1 PE=1 SV=1	45	38	74.5	88.1	85.9	118.8	90.2	145.2	124.2
Q08AF3	Schlafen family member 5 OS=Homo sapiens GN=SLFN5 PE=1 SV=1	37	33	82.5	89.6	107.5	115.1	112.2	128.9	129.2
Q08AM6	Protein VAC14 homolog OS=Homo sapiens GN=VAC14 PE=1 SV=1	37	27	83.1	104.5	122.3	154.6	140.7	118.7	123.7
Q08J23	tRNA (cytosine(34)-C(5))-methyltransferase OS=Homo sapiens GN=NSUN2 PE=1 SV=2	79	68	62.5	66.4	68.7	72.6	72.3	121.5	192.1
Q09161	Nuclear cap-binding protein subunit 1 OS=Homo sapiens GN=NCBP1 PE=1 SV=1	43	36	41.1	57.8	50.0	66.5	127.8	154.2	175.2
Q09328	Alpha-1,6-mannosylglycoprotein 6-beta-N-acetylglucosaminyltransferase A OS=Homo sapiens GN=MGAT5 PE=2 SV=1	25	17	101.2	102.2	192.5	159.8	141.0	88.1	61.7
Q09472	Histone acetyltransferase p300 OS=Homo sapiens GN=EP300 PE=1 SV=2	19	32	42.6	46.1	57.7	71.0	76.2	135.2	194.1
Q09666	Neuroblast differentiation-associated protein AHNAK OS=Homo sapiens GN=AHNAK PE=1 SV=2	31	74	144.3	121.8	210.5	196.4	108.7	73.2	50.2
Q0VDF9	Heat shock 70 kDa protein 14 OS=Homo sapiens GN=HSPA14 PE=1 SV=1	60	26	55.8	54.1	68.4	88.4	96.7	169.3	147.5
Q10469	Alpha-1,6-mannosyl-glycoprotein 2-beta-N-acetylglucosaminyltransferase OS=Homo sapiens GN=MGAT2 PE=1 SV=1	36	16	138.4	178.3	230.1	173.0	86.4	80.9	63.5
Q10471	Polypeptide N-acetylgalactosaminyltransferase 2 OS=Homo sapiens GN=GALNT2 PE=1 SV=1	65	47	128.2	181.5	222.6	170.9	98.1	67.0	48.3
Q10472	Polypeptide N-acetylgalactosaminyltransferase 1 OS=Homo sapiens GN=GALNT1 PE=1 SV=1	40	23	135.3	164.7	230.8	177.6	94.3	87.1	70.5
Q10570	Cleavage and polyadenylation specificity factor subunit 1 OS=Homo sapiens GN=CPSF1 PE=1 SV=2	39	58	46.8	44.6	56.0	78.1	133.6	165.4	169.0
Q10589	Bone marrow stromal antigen 2 OS=Homo sapiens GN=BST2 PE=1 SV=1	25	7	83.8	118.9	162.2	182.6	157.2	103.6	74.9
Q10713	Mitochondrial-processing peptidase subunit alpha OS=Homo sapiens GN=PMPCA PE=1 SV=2	48	27	458.7	195.4	200.0	66.9	28.8	19.6	17.0
Q12765	Secernin-1 OS=Homo sapiens GN=SCRN1 PE=1 SV=2	36	16	88.4	111.9	107.8	109.5	81.1	112.9	123.7
Q12768	WASH complex subunit strumpellin OS=Homo sapiens GN=KIAA0196 PE=1 SV=1	33	33	90.5	109.4	133.6	141.3	95.9	93.4	113.7
Q12769	Nuclear pore complex protein Nup160 OS=Homo sapiens GN=NUP160 PE=1 SV=3	25	29	1.7	2.0	2.5	3.1	3.3	3.9	2.8
Q12770	Sterol regulatory element-binding protein cleavage-activating protein OS=Homo sapiens GN=SCAP PE=1 SV=4	18	15	116.5	90.3	182.8	224.1	187.0	96.3	39.2
Q12772	Sterol regulatory element-binding protein 2 OS=Homo sapiens GN=SREBF2 PE=1 SV=2	11	10	90.3	155.4	154.8	170.5	198.3	93.1	68.5
Q12788	Transducin beta-like protein 3 OS=Homo sapiens GN=TBL3 PE=1 SV=2	63	39	39.8	50.2	44.7	60.3	121.7	153.1	169.8
Q12789	General transcription factor 3C polypeptide 1 OS=Homo sapiens GN=GTF3C1 PE=1 SV=4	25	44	86.1	96.0	78.9	81.6	107.6	113.4	132.2
Q12797	Aspartyl/asparaginyl beta-hydroxylase OS=Homo sapiens GN=ASPH PE=1 SV=3	32	26	94.5	126.3	183.7	235.5	174.8	70.3	20.6
Q12800	Alpha-globin transcription factor CP2 OS=Homo sapiens GN=TFCP2 PE=1 SV=2	23	9	149.7	139.2	126.5	127.0	76.7	108.0	87.9
Q12802	A-kinase anchor protein 13 OS=Homo sapiens GN=AKAP13 PE=1 SV=2	13	21	78.1	94.9	82.9	96.3	113.4	128.4	154.7
Q12805	EGF-containing fibulin-like extracellular matrix protein 1 OS=Homo sapiens GN=EFEMP1 PE=1 SV=2	26	9	100.6	156.3	197.9	219.2	202.2	83.0	40.8
Q12815	Tastin OS=Homo sapiens GN=TROAP PE=1 SV=3	32	15	58.8	87.1	74.8	89.0	82.0	108.5	154.1
Q12824	SWI/SNF-related matrix-associated actin-dependent regulator of chromatin subfamily B member 1 OS=Homo sapiens GN=SMARCB1 PE=1 SV=2	47	12	146.2	97.2	97.6	110.3	133.0	119.1	104.4
Q12834	Cell division cycle protein 20 homolog OS=Homo sapiens GN=CDC20 PE=1 SV=2	44	17	59.4	63.3	65.5	71.7	108.9	120.5	147.5
Q12846	Syntaxin-4 OS=Homo sapiens GN=STX4 PE=1 SV=2	60	18	112.6	140.5	238.0	247.3	115.5	70.1	32.0
Q12849	G-rich sequence factor 1 OS=Homo sapiens GN=GRSF1 PE=1 SV=3	72	27	436.8	221.0	174.1	55.5	29.5	30.7	28.9
Q12851	Mitogen-activated protein kinase kinase kinase kinase 2 OS=Homo sapiens GN=MAP4K2 PE=1 SV=2	21	15	95.5	114.5	111.2	116.5	187.5	95.4	114.4
Q12872	Splicing factor, suppressor of white-apricot homolog OS=Homo sapiens GN=SFSWAP PE=1 SV=3	33	28	36.8	44.7	53.3	73.2	107.4	151.2	151.7
Q12873	Chromodomain-helicase-DNA-binding protein 3 OS=Homo sapiens GN=CHD3 PE=1 SV=3	16	27	87.3	82.9	65.2	69.4	115.0	141.6	144.1
Q12874	Splicing factor 3A subunit 3 OS=Homo sapiens GN=SF3A3 PE=1 SV=1	51	29	30.6	48.7	47.6	67.6	91.8	138.6	192.1
Q12882	Dihydropyrimidine dehydrogenase [NADP(+)] OS=Homo sapiens GN=DPYD PE=1 SV=2	41	37	95.7	128.8	111.1	119.0	108.2	113.1	144.3
Q12893	Transmembrane protein 115 OS=Homo sapiens GN=TMEM115 PE=1 SV=1	22	4	123.2	233.6	236.4	179.6	103.6	66.3	57.3
Q12899	Tripartite motif-containing protein 26 OS=Homo sapiens GN=TRIM26 PE=1 SV=1	39	17	91.3	91.5	94.2	98.7	136.7	109.2	115.7
Q12904	Aminoacyl tRNA synthase complex-interacting multifunctional protein 1 OS=Homo sapiens GN=AIMP1 PE=1 SV=2	84	29	54.8	69.2	73.8	85.3	119.5	123.7	169.9
Q12905	Interleukin enhancer-binding factor 2 OS=Homo sapiens GN=ILF2 PE=1 SV=2	77	29	31.0	39.5	41.5	62.8	119.5	169.6	172.7
Q12906	Interleukin enhancer-binding factor 3 OS=Homo sapiens GN=ILF3 PE=1 SV=3	72	66	25.5	33.9	37.9	60.8	133.1	167.3	174.4
Q12907	Vesicular integral-membrane protein VIP36 OS=Homo sapiens GN=LMAN2 PE=1 SV=1	63	24	105.1	111.6	176.8	196.5	125.7	109.3	55.2
Q12912	Lymphoid-restricted membrane protein OS=Homo sapiens GN=LRMP PE=1 SV=3	34	16	93.1	113.3	195.7	252.4	116.1	105.2	37.6
Q12931	Heat shock protein 75 kDa, mitochondrial OS=Homo sapiens GN=TRAP1 PE=1 SV=3	63	45	404.6	301.4	159.5	59.9	27.2	20.9	16.3
Q12933	TNF receptor-associated factor 2 OS=Homo sapiens GN=TRAF2 PE=1 SV=2	21	10	94.8	84.2	122.5	134.6	82.1	119.0	117.8
Q12959	Disks large homolog 1 OS=Homo sapiens GN=DLG1 PE=1 SV=2	49	36	123.7	212.2	220.6	196.9	127.3	42.7	26.4
Q12962	Transcription initiation factor TFIID subunit 10 OS=Homo sapiens GN=TAF10 PE=1 SV=1	31	5	270.2	263.4	178.8	110.2	54.6	59.0	63.8
Q12972	Nuclear inhibitor of protein phosphatase 1 OS=Homo sapiens GN=PPP1R8 PE=1 SV=2	52	17	58.5	83.0	84.9	99.1	93.3	138.2	143.1
Q12974	Protein tyrosine phosphatase type IVA 2 OS=Homo sapiens GN=PTP4A2 PE=1 SV=1	47	9	124.8	141.5	215.6	208.5	120.6	70.7	39.5
Q12979	Active breakpoint cluster region-related protein OS=Homo sapiens GN=ABR PE=2 SV=2	32	28	110.8	126.0	130.4	126.7	173.1	90.8	100.1
Q12981	Vesicle transport protein SEC20 OS=Homo sapiens GN=BNIP1 PE=1 SV=3	67	18	94.9	118.5	175.3	220.5	157.8	95.7	36.7
Q12986	Transcriptional repressor NF-X1 OS=Homo sapiens GN=NFX1 PE=1 SV=2	48	41	41.2	58.1	54.2	69.3	127.4	153.2	157.1
Q12996	Cleavage stimulation factor subunit 3 OS=Homo sapiens GN=CSTF3 PE=1 SV=1	44	29	39.9	42.3	50.6	79.5	141.9	180.8	141.6
Q13011	Delta(3,5)-Delta(2,4)-dienoyl-CoA isomerase, mitochondrial OS=Homo sapiens GN=ECH1 PE=1 SV=2	74	22	297.3	272.6	175.1	105.6	48.2	36.1	28.2
Q13015	Protein AF1q OS=Homo sapiens GN=MLLT11 PE=1 SV=1	91	4	291.9	143.0	159.3	124.4	81.1	84.1	78.1
Q13033	Striatin-3 OS=Homo sapiens GN=STRN3 PE=1 SV=3	43	29	104.6	132.7	167.6	208.6	151.6	91.7	60.2
Q13043	Serine/threonine-protein kinase 4 OS=Homo sapiens GN=STK4 PE=1 SV=2	54	25	106.3	128.3	127.5	124.7	82.6	106.4	118.9
Q13045	Protein flightless-1 homolog OS=Homo sapiens GN=FLII PE=1 SV=2	47	50	84.6	95.2	97.1	94.7	100.4	107.4	149.3
Q13049	E3 ubiquitin-protein ligase TRIM32 OS=Homo sapiens GN=TRIM32 PE=1 SV=2	38	22	78.7	125.2	108.8	124.3	103.7	114.9	118.7
Q13057	Bifunctional coenzyme A synthase OS=Homo sapiens GN=COASY PE=1 SV=4	46	17	205.3	177.7	132.2	101.4	58.2	90.6	87.2
Q13064	Probable E3 ubiquitin-protein ligase makorin-3 OS=Homo sapiens GN=MKRN3 PE=1 SV=1	31	12	46.6	69.4	52.0	71.3	140.0	162.0	181.6
Q13084	39S ribosomal protein L28, mitochondrial OS=Homo sapiens GN=MRPL28 PE=1 SV=4	64	15	458.6	214.5	200.4	58.2	22.9	17.4	14.8
Q13085	Acetyl-CoA carboxylase 1 OS=Homo sapiens GN=ACACA PE=1 SV=2	20	33	101.8	118.0	108.9	110.8	85.5	102.8	143.7
Q13094	Lymphocyte cytosolic protein 2 OS=Homo sapiens GN=LCP2 PE=1 SV=1	51	27	101.6	115.1	113.9	109.1	79.9	102.4	119.5
Q13098	COP9 signalosome complex subunit 1 OS=Homo sapiens GN=GPS1 PE=1 SV=4	45	27	76.7	99.8	86.9	92.6	137.9	104.2	148.3
Q13107	Ubiquitin carboxyl-terminal hydrolase 4 OS=Homo sapiens GN=USP4 PE=1 SV=3	24	20	95.5	117.7	114.1	116.1	97.8	130.3	104.5
Q13111	Chromatin assembly factor 1 subunit A OS=Homo sapiens GN=CHAF1A PE=1 SV=2	32	19	92.4	95.0	80.1	79.0	113.0	121.0	121.6
Q13112	Chromatin assembly factor 1 subunit B OS=Homo sapiens GN=CHAF1B PE=1 SV=1	37	17	81.0	103.2	73.4	83.6	177.2	151.9	151.4
Q13123	Protein Red OS=Homo sapiens GN=IK PE=1 SV=3	60	37	33.6	43.3	47.6	65.4	97.7	156.1	171.9
Q13131	5'-AMP-activated protein kinase catalytic subunit alpha-1 OS=Homo sapiens GN=PRKAA1 PE=1 SV=4	40	22	102.7	126.2	141.7	140.1	89.6	94.8	96.0
Q13136	Liprin-alpha-1 OS=Homo sapiens GN=PPFIA1 PE=1 SV=1	48	60	103.4	151.8	145.3	142.9	103.9	81.0	87.1
Q13137	Calcium-binding and coiled-coil domain-containing protein 2 OS=Homo sapiens GN=CALCOCO2 PE=1 SV=1	56	22	88.2	91.5	149.0	179.0	110.9	126.5	107.1
Q13144	Translation initiation factor eIF-2B subunit epsilon OS=Homo sapiens GN=EIF2B5 PE=1 SV=3	29	16	93.7	129.6	89.1	89.1	104.9	110.7	116.2
Q13148	TAR DNA-binding protein 43 OS=Homo sapiens GN=TARDBP PE=1 SV=1	63	20	49.0	77.1	80.7	108.0	134.4	154.6	112.3
Q13151	Heterogeneous nuclear ribonucleoprotein A0 OS=Homo sapiens GN=HNRNPA0 PE=1 SV=1	63	25	31.8	18.0	43.4	76.2	172.9	174.4	146.9
Q13153	Serine/threonine-protein kinase PAK 1 OS=Homo sapiens GN=PAK1 PE=1 SV=2	46	24	91.3	116.8	109.5	112.2	78.4	107.9	125.2
Q13155	Aminoacyl tRNA synthase complex-interacting multifunctional protein 2 OS=Homo sapiens GN=AIMP2 PE=1 SV=2	62	18	57.5	71.8	72.9	84.8	112.0	124.0	158.0
Q13162	Peroxiredoxin-4 OS=Homo sapiens GN=PRDX4 PE=1 SV=1	69	19	99.9	89.2	189.8	261.8	193.9	84.2	30.2
Q13177	Serine/threonine-protein kinase PAK 2 OS=Homo sapiens GN=PAK2 PE=1 SV=3	67	38	96.9	105.2	116.3	117.1	74.8	110.8	121.0
Q13185	Chromobox protein homolog 3 OS=Homo sapiens GN=CBX3 PE=1 SV=4	61	13	62.7	110.7	89.5	104.1	79.6	118.1	145.0
Q13188	Serine/threonine-protein kinase 3 OS=Homo sapiens GN=STK3 PE=1 SV=2	54	24	99.9	100.9	134.6	136.8	136.2	108.3	109.2
Q13190	Syntaxin-5 OS=Homo sapiens GN=STX5 PE=1 SV=2	42	13	108.6	189.9	157.3	150.4	141.6	91.5	66.8
Q13200	26S proteasome non-ATPase regulatory subunit 2 OS=Homo sapiens GN=PSMD2 PE=1 SV=3	62	56	78.2	81.4	88.5	90.9	107.7	106.8	160.1
Q13206	Probable ATP-dependent RNA helicase DDX10 OS=Homo sapiens GN=DDX10 PE=1 SV=2	31	25	45.0	72.0	57.2	68.5	99.3	142.1	190.6
Q13217	DnaJ homolog subfamily C member 3 OS=Homo sapiens GN=DNAJC3 PE=1 SV=1	71	37	95.1	135.3	174.2	250.3	168.0	75.7	25.3
Q13242	Serine/arginine-rich splicing factor 9 OS=Homo sapiens GN=SRSF9 PE=1 SV=1	69	26	26.1	34.0	37.6	58.5	108.9	165.5	175.2
Q13243	Serine/arginine-rich splicing factor 5 OS=Homo sapiens GN=SRSF5 PE=1 SV=1	48	15	29.6	32.2	43.8	66.5	144.2	159.7	153.3
Q13247	Serine/arginine-rich splicing factor 6 OS=Homo sapiens GN=SRSF6 PE=1 SV=2	48	25	24.1	37.5	37.9	55.1	130.8	143.3	176.4
Q13257	Mitotic spindle assembly checkpoint protein MAD2A OS=Homo sapiens GN=MAD2L1 PE=1 SV=1	27	8	94.2	154.8	109.7	113.4	93.8	115.4	141.1
Q13263	Transcription intermediary factor 1-beta OS=Homo sapiens GN=TRIM28 PE=1 SV=5	66	51	66.6	93.2	82.9	92.5	123.9	120.2	148.4
Q13277	Syntaxin-3 OS=Homo sapiens GN=STX3 PE=1 SV=3	38	12	75.7	111.6	154.1	171.5	147.8	95.4	77.0
Q13283	Ras GTPase-activating protein-binding protein 1 OS=Homo sapiens GN=G3BP1 PE=1 SV=1	61	30	37.6	36.0	53.4	87.4	144.9	201.5	119.9
Q13287	N-myc-interactor OS=Homo sapiens GN=NMI PE=1 SV=2	56	14	103.7	132.4	144.4	159.3	119.3	97.5	89.7
Q13303	Voltage-gated potassium channel subunit beta-2 OS=Homo sapiens GN=KCNAB2 PE=1 SV=2	77	33	96.9	100.3	98.3	98.6	117.3	100.9	132.6
Q13308	Inactive tyrosine-protein kinase 7 OS=Homo sapiens GN=PTK7 PE=1 SV=2	51	51	127.4	167.2	217.0	211.6	125.7	63.4	37.7
Q13309	S-phase kinase-associated protein 2 OS=Homo sapiens GN=SKP2 PE=1 SV=2	24	9	92.8	85.1	109.2	110.5	86.0	143.5	130.3
Q13310	Polyadenylate-binding protein 4 OS=Homo sapiens GN=PABPC4 PE=1 SV=1	71	61	42.8	38.5	54.1	74.8	117.2	154.4	158.6
Q13330	Metastasis-associated protein MTA1 OS=Homo sapiens GN=MTA1 PE=1 SV=2	39	28	117.0	80.5	101.5	105.8	83.4	111.6	128.3
Q13332	Receptor-type tyrosine-protein phosphatase S OS=Homo sapiens GN=PTPRS PE=1 SV=3	36	47	11.2	14.3	19.0	19.7	14.2	7.8	5.5
Q13347	Eukaryotic translation initiation factor 3 subunit I OS=Homo sapiens GN=EIF3I PE=1 SV=1	94	27	69.3	53.8	83.0	95.4	76.7	126.7	156.3
Q13356	Peptidyl-prolyl cis-trans isomerase-like 2 OS=Homo sapiens GN=PPIL2 PE=1 SV=1	44	19	48.4	50.3	57.1	73.7	129.0	157.1	158.5
Q13363	C-terminal-binding protein 1 OS=Homo sapiens GN=CTBP1 PE=1 SV=2	49	18	69.9	85.0	106.9	121.8	68.7	149.2	125.3
Q13370	cGMP-inhibited 3',5'-cyclic phosphodiesterase B OS=Homo sapiens GN=PDE3B PE=1 SV=2	35	30	90.0	140.2	158.9	188.8	188.4	87.0	50.3
Q13371	Phosducin-like protein OS=Homo sapiens GN=PDCL PE=1 SV=3	35	8	101.9	116.6	145.7	133.2	95.7	125.1	109.3
Q13395	Probable methyltransferase TARBP1 OS=Homo sapiens GN=TARBP1 PE=1 SV=1	13	14	86.8	120.2	89.7	90.9	96.5	101.8	139.5
Q13404	Ubiquitin-conjugating enzyme E2 variant 1 OS=Homo sapiens GN=UBE2V1 PE=1 SV=2	78	13	86.0	117.8	96.1	121.3	151.0	107.4	95.6
Q13405	39S ribosomal protein L49, mitochondrial OS=Homo sapiens GN=MRPL49 PE=1 SV=1	52	11	384.8	298.8	168.2	63.0	26.5	24.1	21.0
Q13409	Cytoplasmic dynein 1 intermediate chain 2 OS=Homo sapiens GN=DYNC1I2 PE=1 SV=3	44	22	118.8	120.4	125.3	119.6	89.8	95.4	122.3
Q13418	Integrin-linked protein kinase OS=Homo sapiens GN=ILK PE=1 SV=2	48	23	128.4	161.7	180.2	182.0	119.3	83.2	61.4
Q13422	DNA-binding protein Ikaros OS=Homo sapiens GN=IKZF1 PE=1 SV=1	24	10	116.5	74.1	105.2	97.0	292.7	84.1	81.4
Q13423	NAD(P) transhydrogenase, mitochondrial OS=Homo sapiens GN=NNT PE=1 SV=3	47	63	370.8	313.4	177.9	68.1	26.6	17.4	13.9
Q13425	Beta-2-syntrophin OS=Homo sapiens GN=SNTB2 PE=1 SV=1	54	27	144.2	163.6	229.0	213.6	122.2	57.5	37.2
Q13426	DNA repair protein XRCC4 OS=Homo sapiens GN=XRCC4 PE=1 SV=2	49	18	61.2	76.3	80.4	113.0	103.4	152.9	119.5
Q13427	Peptidyl-prolyl cis-trans isomerase G OS=Homo sapiens GN=PPIG PE=1 SV=2	21	17	27.4	30.6	37.4	60.0	137.5	152.5	180.0
Q13428	Treacle protein OS=Homo sapiens GN=TCOF1 PE=1 SV=3	40	55	65.7	81.2	78.5	93.9	248.4	111.0	102.6
Q13433	Zinc transporter ZIP6 OS=Homo sapiens GN=SLC39A6 PE=1 SV=3	13	8	112.8	172.0	201.1	199.8	166.3	67.6	36.9
Q13435	Splicing factor 3B subunit 2 OS=Homo sapiens GN=SF3B2 PE=1 SV=2	61	64	36.2	50.2	52.0	65.5	99.6	139.4	188.7
Q13438	Protein OS-9 OS=Homo sapiens GN=OS9 PE=1 SV=1	49	23	107.2	138.0	187.9	228.6	169.6	77.3	26.0
Q13439	Golgin subfamily A member 4 OS=Homo sapiens GN=GOLGA4 PE=1 SV=1	28	53	70.5	102.3	94.3	99.5	78.9	116.3	130.2
Q13442	28 kDa heat- and acid-stable phosphoprotein OS=Homo sapiens GN=PDAP1 PE=1 SV=1	66	24	53.7	61.9	62.2	67.1	98.8	116.8	186.2
Q13443	Disintegrin and metalloproteinase domain-containing protein 9 OS=Homo sapiens GN=ADAM9 PE=1 SV=1	32	19	84.0	132.8	169.6	175.9	185.8	104.7	85.5
Q13445	Transmembrane emp24 domain-containing protein 1 OS=Homo sapiens GN=TMED1 PE=1 SV=1	22	6	103.2	138.1	170.5	196.9	173.2	88.4	48.6
Q13449	Limbic system-associated membrane protein OS=Homo sapiens GN=LSAMP PE=1 SV=2	43	13	101.0	124.3	192.1	221.5	145.9	77.2	52.9
Q13451	Peptidyl-prolyl cis-trans isomerase FKBP5 OS=Homo sapiens GN=FKBP5 PE=1 SV=2	70	33	70.8	107.7	96.9	108.2	75.8	123.4	130.9
Q13454	Tumor suppressor candidate 3 OS=Homo sapiens GN=TUSC3 PE=1 SV=1	19	7	104.8	175.4	174.7	235.5	213.6	72.4	23.6
Q13459	Unconventional myosin-IXb OS=Homo sapiens GN=MYO9B PE=1 SV=3	22	37	55.7	84.7	65.7	64.6	83.6	108.8	192.9
Q13464	Rho-associated protein kinase 1 OS=Homo sapiens GN=ROCK1 PE=1 SV=1	45	62	111.4	127.1	146.9	140.8	81.3	98.9	111.0
Q13472	DNA topoisomerase 3-alpha OS=Homo sapiens GN=TOP3A PE=1 SV=1	19	20	166.1	184.0	93.2	75.2	128.5	97.3	89.4
Q13485	Mothers against decapentaplegic homolog 4 OS=Homo sapiens GN=SMAD4 PE=1 SV=1	18	13	129.1	140.9	115.4	111.0	94.1	97.7	105.6
Q13492	Phosphatidylinositol-binding clathrin assembly protein OS=Homo sapiens GN=PICALM PE=1 SV=2	45	27	112.5	209.7	199.2	180.6	100.4	57.3	45.2
Q13496	Myotubularin OS=Homo sapiens GN=MTM1 PE=1 SV=2	37	17	96.5	128.2	139.6	139.7	120.2	94.8	86.5
Q13501	Sequestosome-1 OS=Homo sapiens GN=SQSTM1 PE=1 SV=1	36	10	87.0	129.0	109.7	119.8	98.4	104.6	136.6
Q13505	Metaxin-1 OS=Homo sapiens GN=MTX1 PE=1 SV=2	38	19	343.7	355.2	160.0	67.7	26.4	16.3	12.5
Q13510	Acid ceramidase OS=Homo sapiens GN=ASAH1 PE=1 SV=5	47	21	81.0	90.6	200.6	296.6	175.2	81.5	33.9
Q13523	Serine/threonine-protein kinase PRP4 homolog OS=Homo sapiens GN=PRPF4B PE=1 SV=3	32	42	27.6	32.4	40.5	61.2	119.0	164.3	163.2
Q13526	Peptidyl-prolyl cis-trans isomerase NIMA-interacting 1 OS=Homo sapiens GN=PIN1 PE=1 SV=1	71	10	74.5	96.2	100.6	110.3	89.1	121.7	137.9
Q13530	Serine incorporator 3 OS=Homo sapiens GN=SERINC3 PE=1 SV=2	5	2	76.2	101.7	148.6	169.3	158.1	120.6	94.6
Q13541	Eukaryotic translation initiation factor 4E-binding protein 1 OS=Homo sapiens GN=EIF4EBP1 PE=1 SV=3	68	6	123.6	146.8	123.4	97.5	72.9	90.3	101.3
Q13542	Eukaryotic translation initiation factor 4E-binding protein 2 OS=Homo sapiens GN=EIF4EBP2 PE=1 SV=1	38	3	82.5	141.6	100.9	102.8	84.4	108.7	125.9
Q13547	Histone deacetylase 1 OS=Homo sapiens GN=HDAC1 PE=1 SV=1	54	25	82.9	90.7	84.5	95.3	77.1	117.6	148.7
Q13555	Calcium/calmodulin-dependent protein kinase type II subunit gamma OS=Homo sapiens GN=CAMK2G PE=1 SV=3	43	20	67.7	78.6	75.1	84.9	137.1	170.8	102.8
Q13557	Calcium/calmodulin-dependent protein kinase type II subunit delta OS=Homo sapiens GN=CAMK2D PE=1 SV=3	42	19	78.2	54.2	99.2	108.8	110.8	217.1	116.6
Q13561	Dynactin subunit 2 OS=Homo sapiens GN=DCTN2 PE=1 SV=4	71	36	106.4	122.6	116.9	112.6	89.6	98.2	122.7
Q13564	NEDD8-activating enzyme E1 regulatory subunit OS=Homo sapiens GN=NAE1 PE=1 SV=1	55	26	91.2	110.0	117.6	119.0	99.2	102.9	125.3
Q13573	SNW domain-containing protein 1 OS=Homo sapiens GN=SNW1 PE=1 SV=1	62	39	42.6	55.6	55.8	68.7	116.2	138.9	177.3
Q13574	Diacylglycerol kinase zeta OS=Homo sapiens GN=DGKZ PE=1 SV=3	23	18	69.9	93.1	93.9	105.7	98.8	130.4	131.7
Q13576	Ras GTPase-activating-like protein IQGAP2 OS=Homo sapiens GN=IQGAP2 PE=1 SV=4	65	124	128.5	164.2	195.6	188.8	136.7	59.5	58.9
Q13586	Stromal interaction molecule 1 OS=Homo sapiens GN=STIM1 PE=1 SV=3	55	42	108.0	145.8	193.0	220.2	165.7	71.7	28.8
Q13588	GRB2-related adapter protein OS=Homo sapiens GN=GRAP PE=1 SV=1	37	7	94.5	32.8	150.3	171.1	53.1	141.7	102.0
Q13595	Transformer-2 protein homolog alpha OS=Homo sapiens GN=TRA2A PE=1 SV=1	54	20	23.6	31.0	38.6	65.6	95.9	176.5	160.4
Q13596	Sorting nexin-1 OS=Homo sapiens GN=SNX1 PE=1 SV=3	48	24	89.9	140.8	119.7	118.9	82.2	106.6	115.6
Q13601	KRR1 small subunit processome component homolog OS=Homo sapiens GN=KRR1 PE=1 SV=4	49	22	25.5	39.7	35.4	53.7	122.9	175.6	161.6
Q13608	Peroxisome assembly factor 2 OS=Homo sapiens GN=PEX6 PE=1 SV=2	39	25	127.4	175.5	228.6	231.5	104.4	55.5	36.2
Q13610	Periodic tryptophan protein 1 homolog OS=Homo sapiens GN=PWP1 PE=1 SV=1	40	17	55.7	66.1	79.8	88.1	101.2	136.6	159.6
Q13613	Myotubularin-related protein 1 OS=Homo sapiens GN=MTMR1 PE=1 SV=4	31	16	78.3	123.1	114.2	123.3	104.8	95.2	111.2
Q13615	Myotubularin-related protein 3 OS=Homo sapiens GN=MTMR3 PE=1 SV=3	8	6	94.3	149.8	124.3	114.6	173.1	107.4	146.0
Q13616	Cullin-1 OS=Homo sapiens GN=CUL1 PE=1 SV=2	46	35	73.8	90.9	83.4	92.3	103.4	133.2	156.6
Q13617	Cullin-2 OS=Homo sapiens GN=CUL2 PE=1 SV=2	44	33	106.0	103.8	99.7	114.7	113.9	109.8	123.2
Q13618	Cullin-3 OS=Homo sapiens GN=CUL3 PE=1 SV=2	54	43	75.5	87.2	91.3	100.9	100.6	122.3	145.6
Q13619	Cullin-4A OS=Homo sapiens GN=CUL4A PE=1 SV=3	49	34	91.1	102.0	90.0	94.6	95.3	100.2	143.4
Q13620	Cullin-4B OS=Homo sapiens GN=CUL4B PE=1 SV=4	39	33	80.9	132.8	99.6	104.4	90.6	113.4	160.0
[truncated: 2,766 more rows]
