# Supplementary material for: Comparative Analysis of T-Cell Spatial Proteomics and the Influence of HIV Expression
Source: Mol Cell Proteomics. 2022 Jan 8;21(3):100194. doi: 10.1016/j.mcpro.2022.100194 (PMC8956815; doi:10.1016/j.mcpro.2022.100194)
Supplement: WT1_UnB [file mmc18.csv]

UniProt Accession	Description	Coverage [%]	# Peptides	3K	5.4K	12.2K	24K	78.4K	110K	195.5K
A0AVT1	Ubiquitin-like modifier-activating enzyme 6 OS=Homo sapiens GN=UBA6 PE=1 SV=1	51	51	86.2	89.6	94.6	78.6	70.2	88.7	162.7
A0FGR8	Extended synaptotagmin-2 OS=Homo sapiens GN=ESYT2 PE=1 SV=1	59	62	73.8	115.5	178.0	224.5	163.2	83.4	31.0
A0JLT2	Mediator of RNA polymerase II transcription subunit 19 OS=Homo sapiens GN=MED19 PE=1 SV=2	35	4	46.4	56.5	66.8	101.0	145.5	207.3	83.7
A0PJZ3	Glucoside xylosyltransferase 2 OS=Homo sapiens GN=GXYLT2 PE=2 SV=2	22	9	60.6	91.1	128.2	143.8	84.3	67.0	28.1
A1L020	RNA-binding protein MEX3A OS=Homo sapiens GN=MEX3A PE=1 SV=1	43	13	51.1	51.6	56.6	86.7	125.1	180.4	114.2
A1L0T0	Acetolactate synthase-like protein OS=Homo sapiens GN=ILVBL PE=1 SV=2	56	26	63.5	107.2	143.1	192.4	168.3	87.5	34.1
A1X283	SH3 and PX domain-containing protein 2B OS=Homo sapiens GN=SH3PXD2B PE=1 SV=3	17	12	140.5	96.8	92.3	111.0	128.6	154.1	111.8
A2RRP1	Neuroblastoma-amplified sequence OS=Homo sapiens GN=NBAS PE=1 SV=2	46	99	84.2	93.4	139.4	213.5	189.4	91.9	33.4
A2RU67	Uncharacterized protein KIAA1467 OS=Homo sapiens GN=KIAA1467 PE=1 SV=1	17	11	64.5	82.3	120.7	196.7	193.6	149.0	52.2
A2VDJ0	Transmembrane protein 131-like OS=Homo sapiens GN=KIAA0922 PE=1 SV=2	25	38	98.1	113.5	163.4	254.5	215.6	97.3	34.3
A3KMH1	von Willebrand factor A domain-containing protein 8 OS=Homo sapiens GN=VWA8 PE=1 SV=2	54	100	257.5	188.1	124.9	70.8	37.1	19.7	13.1
A3KN83	Protein strawberry notch homolog 1 OS=Homo sapiens GN=SBNO1 PE=1 SV=1	29	29	74.2	82.0	93.5	80.9	86.6	110.0	172.1
A4D1E9	GTP-binding protein 10 OS=Homo sapiens GN=GTPBP10 PE=1 SV=1	49	16	366.2	208.3	103.7	41.0	18.3	16.9	13.3
A4D1P6	WD repeat-containing protein 91 OS=Homo sapiens GN=WDR91 PE=1 SV=2	28	16	70.3	78.4	88.1	93.8	76.6	77.9	159.0
A4D1U4	Protein LCHN OS=Homo sapiens GN=LCHN PE=2 SV=1	26	8	51.2	97.4	127.2	185.1	98.5	140.4	87.2
A5PLN9	Trafficking protein particle complex subunit 13 OS=Homo sapiens GN=TRAPPC13 PE=1 SV=2	26	10	53.5	72.0	98.1	92.8	99.4	73.7	113.5
A5YKK6	CCR4-NOT transcription complex subunit 1 OS=Homo sapiens GN=CNOT1 PE=1 SV=2	48	116	57.3	54.7	73.6	117.0	167.8	192.3	77.9
A6NC98	Coiled-coil domain-containing protein 88B OS=Homo sapiens GN=CCDC88B PE=1 SV=1	12	13	67.8	107.2	119.6	143.8	132.8	70.5	113.1
A6NDG6	Phosphoglycolate phosphatase OS=Homo sapiens GN=PGP PE=1 SV=1	50	13	60.8	86.5	91.2	80.1	72.8	96.8	153.4
A6NED2	RCC1 domain-containing protein 1 OS=Homo sapiens GN=RCCD1 PE=1 SV=1	39	10	83.7	88.2	106.0	84.6	80.8	103.9	171.9
A6NHR9	Structural maintenance of chromosomes flexible hinge domain-containing protein 1 OS=Homo sapiens GN=SMCHD1 PE=1 SV=2	36	68	112.4	76.0	72.7	86.9	127.4	168.9	98.8
A6NIH7	Protein unc-119 homolog B OS=Homo sapiens GN=UNC119B PE=1 SV=1	38	6	72.8	76.6	79.1	72.5	68.5	95.9	129.1
A6NJ78	Probable methyltransferase-like protein 15 OS=Homo sapiens GN=METTL15 PE=1 SV=1	51	14	401.9	231.5	126.6	52.9	33.8	20.8	19.6
A6QL63	Ankyrin repeat and BTB/POZ domain-containing protein BTBD11 OS=Homo sapiens GN=BTBD11 PE=2 SV=3	23	21	78.9	91.9	117.4	137.9	87.5	54.4	64.1
A8MVW0	Protein FAM171A2 OS=Homo sapiens GN=FAM171A2 PE=1 SV=1	41	24	97.6	119.2	149.8	224.8	146.7	78.1	31.1
B0I1T2	Unconventional myosin-Ig OS=Homo sapiens GN=MYO1G PE=1 SV=2	70	83	73.0	142.1	207.6	217.2	158.7	55.3	25.5
C9JLW8	Mapk-regulated corepressor-interacting protein 1 OS=Homo sapiens GN=FAM195B PE=1 SV=1	70	8	62.7	59.7	62.4	85.6	136.5	171.3	99.9
O00115	Deoxyribonuclease-2-alpha OS=Homo sapiens GN=DNASE2 PE=1 SV=2	21	9	66.6	96.3	152.3	292.4	207.9	71.9	26.8
O00116	Alkyldihydroxyacetonephosphate synthase, peroxisomal OS=Homo sapiens GN=AGPS PE=1 SV=1	71	51	91.1	146.4	197.8	213.3	151.8	56.9	24.5
O00139	Kinesin-like protein KIF2A OS=Homo sapiens GN=KIF2A PE=1 SV=3	53	37	114.7	82.1	84.2	78.0	73.3	115.5	99.3
O00148	ATP-dependent RNA helicase DDX39A OS=Homo sapiens GN=DDX39A PE=1 SV=2	59	27	90.7	78.9	107.6	91.1	90.9	149.0	177.0
O00151	PDZ and LIM domain protein 1 OS=Homo sapiens GN=PDLIM1 PE=1 SV=4	79	24	68.2	94.2	97.2	90.0	61.1	86.5	133.8
O00154	Cytosolic acyl coenzyme A thioester hydrolase OS=Homo sapiens GN=ACOT7 PE=1 SV=3	48	20	62.3	85.2	95.1	67.9	65.5	82.4	153.0
O00159	Unconventional myosin-Ic OS=Homo sapiens GN=MYO1C PE=1 SV=4	30	28	102.8	128.6	175.7	230.4	136.4	61.9	34.2
O00161	Synaptosomal-associated protein 23 OS=Homo sapiens GN=SNAP23 PE=1 SV=1	90	28	100.9	124.5	182.7	237.8	166.8	73.9	39.0
O00165	HCLS1-associated protein X-1 OS=Homo sapiens GN=HAX1 PE=1 SV=2	60	13	293.0	175.1	92.6	41.7	18.8	12.2	11.0
O00170	AH receptor-interacting protein OS=Homo sapiens GN=AIP PE=1 SV=2	68	23	68.6	89.7	100.5	76.2	65.3	86.5	147.7
O00178	GTP-binding protein 1 OS=Homo sapiens GN=GTPBP1 PE=1 SV=3	65	36	49.1	54.6	59.2	67.3	107.8	159.1	144.1
O00182	Galectin-9 OS=Homo sapiens GN=LGALS9 PE=1 SV=2	35	14	91.6	116.2	190.2	234.1	127.2	37.7	21.8
O00186	Syntaxin-binding protein 3 OS=Homo sapiens GN=STXBP3 PE=1 SV=2	58	46	83.1	124.0	201.2	204.5	162.5	63.4	31.7
O00203	AP-3 complex subunit beta-1 OS=Homo sapiens GN=AP3B1 PE=1 SV=3	36	36	83.2	79.3	89.7	84.7	81.0	96.4	153.8
O00214	Galectin-8 OS=Homo sapiens GN=LGALS8 PE=1 SV=4	51	17	77.9	110.5	179.8	219.8	160.8	65.7	30.9
O00217	NADH dehydrogenase [ubiquinone] iron-sulfur protein 8, mitochondrial OS=Homo sapiens GN=NDUFS8 PE=1 SV=1	41	11	232.1	200.3	103.1	40.7	16.4	8.2	4.2
O00231	26S proteasome non-ATPase regulatory subunit 11 OS=Homo sapiens GN=PSMD11 PE=1 SV=3	73	37	63.4	71.6	83.6	68.2	56.1	89.4	185.1
O00232	26S proteasome non-ATPase regulatory subunit 12 OS=Homo sapiens GN=PSMD12 PE=1 SV=3	64	35	80.6	74.0	78.1	70.1	57.8	94.8	183.1
O00233	26S proteasome non-ATPase regulatory subunit 9 OS=Homo sapiens GN=PSMD9 PE=1 SV=3	47	11	97.3	91.8	94.4	93.1	89.3	103.0	157.0
O00244	Copper transport protein ATOX1 OS=Homo sapiens GN=ATOX1 PE=1 SV=1	59	6	71.7	89.5	93.1	80.1	66.9	94.9	159.3
O00264	Membrane-associated progesterone receptor component 1 OS=Homo sapiens GN=PGRMC1 PE=1 SV=3	54	15	104.2	99.5	138.2	239.7	204.3	100.2	25.8
O00267	Transcription elongation factor SPT5 OS=Homo sapiens GN=SUPT5H PE=1 SV=1	47	46	74.5	74.1	87.5	71.2	66.7	95.8	168.2
O00273	DNA fragmentation factor subunit alpha OS=Homo sapiens GN=DFFA PE=1 SV=1	66	18	71.7	70.6	75.4	67.8	53.5	84.5	141.7
O00291	Huntingtin-interacting protein 1 OS=Homo sapiens GN=HIP1 PE=1 SV=5	41	42	93.0	139.2	201.5	229.4	112.4	51.3	35.1
O00299	Chloride intracellular channel protein 1 OS=Homo sapiens GN=CLIC1 PE=1 SV=4	78	19	48.6	85.4	91.2	74.4	59.6	89.1	147.9
O00303	Eukaryotic translation initiation factor 3 subunit F OS=Homo sapiens GN=EIF3F PE=1 SV=1	38	15	57.7	61.9	68.5	75.3	100.4	102.4	138.6
O00308	NEDD4-like E3 ubiquitin-protein ligase WWP2 OS=Homo sapiens GN=WWP2 PE=1 SV=2	26	18	64.7	64.6	93.6	134.3	157.9	114.8	78.0
O00329	Phosphatidylinositol 4,5-bisphosphate 3-kinase catalytic subunit delta isoform OS=Homo sapiens GN=PIK3CD PE=1 SV=2	21	18	97.8	79.4	82.8	86.1	76.7	94.8	113.8
O00330	Pyruvate dehydrogenase protein X component, mitochondrial OS=Homo sapiens GN=PDHX PE=1 SV=3	43	23	343.9	224.1	116.0	45.2	19.8	15.5	16.6
O00400	Acetyl-coenzyme A transporter 1 OS=Homo sapiens GN=SLC33A1 PE=1 SV=1	20	11	114.4	99.4	141.4	204.2	173.5	105.9	47.6
O00410	Importin-5 OS=Homo sapiens GN=IPO5 PE=1 SV=4	62	59	73.3	92.6	97.8	83.3	65.7	90.1	162.1
O00411	DNA-directed RNA polymerase, mitochondrial OS=Homo sapiens GN=POLRMT PE=1 SV=2	55	48	255.7	170.1	88.6	39.5	30.0	26.2	22.8
O00418	Eukaryotic elongation factor 2 kinase OS=Homo sapiens GN=EEF2K PE=1 SV=2	23	16	104.2	95.3	96.5	106.5	87.9	99.6	166.5
O00422	Histone deacetylase complex subunit SAP18 OS=Homo sapiens GN=SAP18 PE=1 SV=1	78	17	30.8	30.4	38.0	56.2	154.8	194.5	144.3
O00425	Insulin-like growth factor 2 mRNA-binding protein 3 OS=Homo sapiens GN=IGF2BP3 PE=1 SV=2	63	48	34.2	42.5	53.7	86.5	148.6	200.6	102.4
O00429	Dynamin-1-like protein OS=Homo sapiens GN=DNM1L PE=1 SV=2	61	40	105.6	106.5	116.9	93.6	78.5	94.4	149.9
O00442	RNA 3'-terminal phosphate cyclase OS=Homo sapiens GN=RTCA PE=1 SV=1	63	18	48.8	68.7	74.5	73.2	94.5	126.7	129.9
O00443	Phosphatidylinositol 4-phosphate 3-kinase C2 domain-containing subunit alpha OS=Homo sapiens GN=PIK3C2A PE=1 SV=2	13	17	123.0	95.4	106.2	134.0	125.1	145.3	120.0
O00459	Phosphatidylinositol 3-kinase regulatory subunit beta OS=Homo sapiens GN=PIK3R2 PE=1 SV=2	24	12	95.4	101.9	109.7	107.0	87.8	83.0	101.3
O00462	Beta-mannosidase OS=Homo sapiens GN=MANBA PE=2 SV=3	22	15	68.2	89.5	186.2	301.7	228.1	87.0	39.3
O00463	TNF receptor-associated factor 5 OS=Homo sapiens GN=TRAF5 PE=1 SV=2	24	10	109.8	102.6	109.3	120.4	96.3	91.4	102.6
O00471	Exocyst complex component 5 OS=Homo sapiens GN=EXOC5 PE=1 SV=1	50	34	125.7	127.9	159.8	174.5	111.6	80.1	72.4
O00487	26S proteasome non-ATPase regulatory subunit 14 OS=Homo sapiens GN=PSMD14 PE=1 SV=1	63	17	60.1	81.0	86.0	71.4	67.5	93.9	171.8
O00505	Importin subunit alpha-4 OS=Homo sapiens GN=KPNA3 PE=1 SV=2	40	16	50.8	76.2	87.3	82.7	69.9	99.1	180.3
O00534	von Willebrand factor A domain-containing protein 5A OS=Homo sapiens GN=VWA5A PE=2 SV=2	22	13	114.5	116.9	139.0	134.6	112.8	119.0	135.8
O00541	Pescadillo homolog OS=Homo sapiens GN=PES1 PE=1 SV=1	37	24	51.5	50.1	58.2	60.2	94.4	152.5	166.0
O00560	Syntenin-1 OS=Homo sapiens GN=SDCBP PE=1 SV=1	62	15	48.1	104.1	153.7	189.0	150.2	86.1	60.7
O00567	Nucleolar protein 56 OS=Homo sapiens GN=NOP56 PE=1 SV=4	69	40	90.2	60.7	69.3	86.9	109.0	141.6	131.3
O00571	ATP-dependent RNA helicase DDX3X OS=Homo sapiens GN=DDX3X PE=1 SV=3	78	64	62.1	67.5	78.3	85.0	131.3	160.0	127.7
O00584	Ribonuclease T2 OS=Homo sapiens GN=RNASET2 PE=1 SV=2	50	13	58.0	88.9	158.6	261.5	208.8	73.5	28.7
O00592	Podocalyxin OS=Homo sapiens GN=PODXL PE=1 SV=2	20	7	66.7	94.2	114.6	218.2	198.1	187.4	120.8
O00623	Peroxisome assembly protein 12 OS=Homo sapiens GN=PEX12 PE=1 SV=1	29	9	137.3	142.8	214.3	266.6	147.5	60.7	30.9
O00629	Importin subunit alpha-3 OS=Homo sapiens GN=KPNA4 PE=1 SV=1	48	21	49.1	85.5	96.3	92.7	84.8	92.4	174.5
O00743	Serine/threonine-protein phosphatase 6 catalytic subunit OS=Homo sapiens GN=PPP6C PE=1 SV=1	52	16	78.6	71.1	91.8	64.7	59.7	71.9	165.7
O00746	Nucleoside diphosphate kinase, mitochondrial OS=Homo sapiens GN=NME4 PE=1 SV=1	60	14	170.0	229.8	104.9	46.0	23.4	18.4	16.7
O00754	Lysosomal alpha-mannosidase OS=Homo sapiens GN=MAN2B1 PE=1 SV=3	34	33	54.8	98.5	163.4	260.1	179.7	76.7	43.9
O00762	Ubiquitin-conjugating enzyme E2 C OS=Homo sapiens GN=UBE2C PE=1 SV=1	46	7	109.0	106.2	126.9	110.1	98.5	146.4	185.4
O14497	AT-rich interactive domain-containing protein 1A OS=Homo sapiens GN=ARID1A PE=1 SV=3	17	29	347.0	163.0	136.1	116.3	78.5	62.1	46.6
O14523	C2 domain-containing protein 2-like OS=Homo sapiens GN=C2CD2L PE=1 SV=3	38	19	82.0	111.2	147.0	228.5	204.4	104.6	53.1
O14526	F-BAR domain only protein 1 OS=Homo sapiens GN=FCHO1 PE=1 SV=2	21	16	100.0	112.1	154.1	192.4	159.7	114.3	94.2
O14530	Thioredoxin domain-containing protein 9 OS=Homo sapiens GN=TXNDC9 PE=1 SV=2	58	14	109.3	99.0	103.5	96.8	80.9	124.2	149.1
O14545	TRAF-type zinc finger domain-containing protein 1 OS=Homo sapiens GN=TRAFD1 PE=1 SV=1	20	9	106.2	95.5	98.1	95.8	77.5	79.3	136.2
O14548	Cytochrome c oxidase subunit 7A-related protein, mitochondrial OS=Homo sapiens GN=COX7A2L PE=1 SV=2	70	6	357.9	206.6	107.3	44.5	23.7	11.5	7.2
O14578	Citron Rho-interacting kinase OS=Homo sapiens GN=CIT PE=1 SV=2	44	82	75.7	86.9	89.5	96.5	122.8	151.7	101.2
O14579	Coatomer subunit epsilon OS=Homo sapiens GN=COPE PE=1 SV=3	69	25	55.7	98.2	117.6	128.8	87.2	82.3	114.5
O14617	AP-3 complex subunit delta-1 OS=Homo sapiens GN=AP3D1 PE=1 SV=1	40	35	79.2	75.7	82.3	90.6	85.2	113.6	151.4
O14618	Copper chaperone for superoxide dismutase OS=Homo sapiens GN=CCS PE=1 SV=1	37	9	94.9	106.5	110.3	94.0	76.2	96.3	145.5
O14639	Actin-binding LIM protein 1 OS=Homo sapiens GN=ABLIM1 PE=1 SV=3	53	34	98.2	118.1	153.2	188.3	117.1	63.5	69.5
O14646	Chromodomain-helicase-DNA-binding protein 1 OS=Homo sapiens GN=CHD1 PE=1 SV=2	33	56	86.1	70.6	80.3	74.9	70.3	102.4	165.5
O14653	Golgi SNAP receptor complex member 2 OS=Homo sapiens GN=GOSR2 PE=1 SV=2	65	12	63.3	115.1	163.7	192.1	185.9	105.3	46.0
O14656	Torsin-1A OS=Homo sapiens GN=TOR1A PE=1 SV=1	41	13	56.6	101.0	147.4	199.4	178.1	86.6	37.5
O14662	Syntaxin-16 OS=Homo sapiens GN=STX16 PE=1 SV=3	41	14	51.7	65.6	112.8	173.4	170.1	140.0	63.8
O14672	Disintegrin and metalloproteinase domain-containing protein 10 OS=Homo sapiens GN=ADAM10 PE=1 SV=1	57	42	94.1	109.6	178.8	224.0	169.9	75.2	28.3
O14681	Etoposide-induced protein 2.4 homolog OS=Homo sapiens GN=EI24 PE=1 SV=4	12	6	74.9	116.3	163.3	242.5	235.7	84.5	33.4
O14683	Tumor protein p53-inducible protein 11 OS=Homo sapiens GN=TP53I11 PE=1 SV=2	29	9	69.6	78.3	114.4	192.6	202.0	74.4	29.1
O14686	Histone-lysine N-methyltransferase 2D OS=Homo sapiens GN=KMT2D PE=1 SV=2	5	16	60.9	118.1	118.7	80.9	73.9	85.1	124.8
O14733	Dual specificity mitogen-activated protein kinase kinase 7 OS=Homo sapiens GN=MAP2K7 PE=1 SV=2	41	14	70.9	80.8	104.2	93.6	114.2	109.1	101.6
O14734	Acyl-coenzyme A thioesterase 8 OS=Homo sapiens GN=ACOT8 PE=1 SV=1	56	19	82.2	123.1	173.0	178.7	117.9	38.9	13.5
O14735	CDP-diacylglycerol--inositol 3-phosphatidyltransferase OS=Homo sapiens GN=CDIPT PE=1 SV=1	14	4	135.9	113.7	134.6	272.6	202.1	111.6	29.5
O14737	Programmed cell death protein 5 OS=Homo sapiens GN=PDCD5 PE=1 SV=3	55	8	86.4	93.9	100.6	90.1	86.0	107.2	138.0
O14744	Protein arginine N-methyltransferase 5 OS=Homo sapiens GN=PRMT5 PE=1 SV=4	49	31	81.2	84.0	84.2	79.3	77.8	104.8	197.1
O14745	Na(+)/H(+) exchange regulatory cofactor NHE-RF1 OS=Homo sapiens GN=SLC9A3R1 PE=1 SV=4	76	37	85.4	105.6	132.4	124.8	94.6	75.3	105.3
O14757	Serine/threonine-protein kinase Chk1 OS=Homo sapiens GN=CHEK1 PE=1 SV=2	41	21	85.3	71.2	80.1	92.2	105.7	125.5	97.3
O14773	Tripeptidyl-peptidase 1 OS=Homo sapiens GN=TPP1 PE=1 SV=2	30	9	53.5	105.1	202.9	265.3	227.6	82.8	43.3
O14776	Transcription elongation regulator 1 OS=Homo sapiens GN=TCERG1 PE=1 SV=2	41	68	40.5	42.8	59.1	80.0	144.1	180.7	112.8
O14777	Kinetochore protein NDC80 homolog OS=Homo sapiens GN=NDC80 PE=1 SV=1	40	22	147.5	122.2	111.8	136.4	142.5	173.1	166.5
O14787	Transportin-2 OS=Homo sapiens GN=TNPO2 PE=1 SV=3	31	22	79.3	79.6	78.9	75.2	67.5	95.3	143.3
O14802	DNA-directed RNA polymerase III subunit RPC1 OS=Homo sapiens GN=POLR3A PE=1 SV=2	42	48	62.2	59.8	64.9	61.3	69.9	113.0	183.2
O14818	Proteasome subunit alpha type-7 OS=Homo sapiens GN=PSMA7 PE=1 SV=1	71	22	36.8	76.2	88.2	56.9	65.4	80.9	193.8
O14828	Secretory carrier-associated membrane protein 3 OS=Homo sapiens GN=SCAMP3 PE=1 SV=3	55	18	59.5	67.3	95.0	152.9	156.3	142.6	85.0
O14874	[3-methyl-2-oxobutanoate dehydrogenase [lipoamide]] kinase, mitochondrial OS=Homo sapiens GN=BCKDK PE=1 SV=2	35	11	262.2	160.2	85.8	40.1	20.0	14.7	15.3
O14880	Microsomal glutathione S-transferase 3 OS=Homo sapiens GN=MGST3 PE=1 SV=1	39	5	133.6	289.2	185.1	112.5	50.1	24.8	13.9
O14893	Gem-associated protein 2 OS=Homo sapiens GN=GEMIN2 PE=1 SV=1	51	12	69.2	73.2	78.5	82.2	95.5	130.5	205.2
O14920	Inhibitor of nuclear factor kappa-B kinase subunit beta OS=Homo sapiens GN=IKBKB PE=1 SV=1	35	16	135.3	108.1	108.0	100.3	82.9	108.2	159.2
O14925	Mitochondrial import inner membrane translocase subunit Tim23 OS=Homo sapiens GN=TIMM23 PE=1 SV=1	54	8	245.9	159.6	102.8	59.8	35.3	27.9	31.2
O14929	Histone acetyltransferase type B catalytic subunit OS=Homo sapiens GN=HAT1 PE=1 SV=1	52	20	56.9	71.7	81.8	67.2	64.2	98.1	177.8
O14936	Peripheral plasma membrane protein CASK OS=Homo sapiens GN=CASK PE=1 SV=3	17	12	78.9	106.0	147.2	174.6	118.7	54.5	43.9
O14950	Myosin regulatory light chain 12B OS=Homo sapiens GN=MYL12B PE=1 SV=2	66	15	50.2	81.9	87.4	75.6	61.5	69.3	237.2
O14964	Hepatocyte growth factor-regulated tyrosine kinase substrate OS=Homo sapiens GN=HGS PE=1 SV=1	31	27	104.6	95.0	115.6	121.2	91.6	85.3	120.6
O14965	Aurora kinase A OS=Homo sapiens GN=AURKA PE=1 SV=2	61	23	93.7	88.4	99.5	99.0	223.3	109.0	120.1
O14966	Ras-related protein Rab-7L1 OS=Homo sapiens GN=RAB29 PE=1 SV=1	63	15	91.2	104.3	134.8	170.5	144.8	80.7	38.8
O14967	Calmegin OS=Homo sapiens GN=CLGN PE=1 SV=1	29	14	100.0	109.2	155.4	240.2	155.7	90.6	22.0
O14972	Down syndrome critical region protein 3 OS=Homo sapiens GN=DSCR3 PE=2 SV=1	32	10	71.6	92.8	123.4	155.7	101.9	84.5	112.5
O14974	Protein phosphatase 1 regulatory subunit 12A OS=Homo sapiens GN=PPP1R12A PE=1 SV=1	49	54	74.4	74.9	80.9	81.0	72.8	76.9	179.0
O14975	Very long-chain acyl-CoA synthetase OS=Homo sapiens GN=SLC27A2 PE=1 SV=2	22	12	94.9	112.3	166.5	240.5	192.5	100.6	43.9
O14976	Cyclin-G-associated kinase OS=Homo sapiens GN=GAK PE=1 SV=2	46	45	100.5	89.8	97.7	110.7	104.6	108.7	114.7
O14979	Heterogeneous nuclear ribonucleoprotein D-like OS=Homo sapiens GN=HNRNPDL PE=1 SV=3	46	29	26.0	29.1	41.2	66.8	143.4	175.1	129.5
O14980	Exportin-1 OS=Homo sapiens GN=XPO1 PE=1 SV=1	41	40	54.0	83.1	103.4	79.9	72.5	91.2	173.2
O15020	Spectrin beta chain, non-erythrocytic 2 OS=Homo sapiens GN=SPTBN2 PE=1 SV=3	41	92	90.6	108.7	145.6	172.6	130.4	71.0	63.2
O15027	Protein transport protein Sec16A OS=Homo sapiens GN=SEC16A PE=1 SV=3	43	60	89.6	114.6	133.9	122.8	83.6	92.0	139.8
O15042	U2 snRNP-associated SURP motif-containing protein OS=Homo sapiens GN=U2SURP PE=1 SV=2	48	49	31.5	35.9	45.1	55.7	100.6	164.2	153.3
O15066	Kinesin-like protein KIF3B OS=Homo sapiens GN=KIF3B PE=1 SV=1	15	11	58.3	107.3	113.1	106.1	80.2	94.0	150.0
O15067	Phosphoribosylformylglycinamidine synthase OS=Homo sapiens GN=PFAS PE=1 SV=4	63	61	59.6	84.7	92.3	77.7	74.9	90.3	159.7
O15078	Centrosomal protein of 290 kDa OS=Homo sapiens GN=CEP290 PE=1 SV=2	27	59	71.7	60.2	57.1	67.3	104.2	145.7	158.6
O15084	Serine/threonine-protein phosphatase 6 regulatory ankyrin repeat subunit A OS=Homo sapiens GN=ANKRD28 PE=1 SV=5	42	30	74.5	79.9	91.2	76.8	68.8	89.4	164.0
O15091	Mitochondrial ribonuclease P protein 3 OS=Homo sapiens GN=KIAA0391 PE=1 SV=2	44	25	227.5	181.2	90.6	36.4	18.9	14.5	11.7
O15111	Inhibitor of nuclear factor kappa-B kinase subunit alpha OS=Homo sapiens GN=CHUK PE=1 SV=2	33	23	110.0	100.2	94.3	90.0	74.1	95.7	156.0
O15117	FYN-binding protein OS=Homo sapiens GN=FYB PE=1 SV=2	57	43	70.7	72.5	81.4	98.4	163.0	135.7	87.0
O15118	Niemann-Pick C1 protein OS=Homo sapiens GN=NPC1 PE=1 SV=2	12	15	48.2	89.1	142.0	247.3	216.3	88.2	35.6
O15121	Sphingolipid delta(4)-desaturase DES1 OS=Homo sapiens GN=DEGS1 PE=1 SV=1	24	8	71.5	108.9	148.7	219.7	128.9	89.1	26.1
O15126	Secretory carrier-associated membrane protein 1 OS=Homo sapiens GN=SCAMP1 PE=1 SV=2	38	12	49.7	63.2	93.7	154.6	179.5	143.7	84.1
O15127	Secretory carrier-associated membrane protein 2 OS=Homo sapiens GN=SCAMP2 PE=1 SV=2	29	10	49.2	66.6	86.1	148.3	158.7	137.6	78.4
O15143	Actin-related protein 2/3 complex subunit 1B OS=Homo sapiens GN=ARPC1B PE=1 SV=3	57	24	66.8	84.1	101.8	85.7	86.0	100.8	147.4
O15144	Actin-related protein 2/3 complex subunit 2 OS=Homo sapiens GN=ARPC2 PE=1 SV=1	72	28	79.7	71.1	116.2	82.3	82.8	89.5	166.5
O15145	Actin-related protein 2/3 complex subunit 3 OS=Homo sapiens GN=ARPC3 PE=1 SV=3	62	11	52.2	79.1	92.1	74.9	80.6	91.3	146.3
O15155	BET1 homolog OS=Homo sapiens GN=BET1 PE=1 SV=1	57	6	66.2	116.7	137.2	138.0	120.9	108.9	89.4
O15160	DNA-directed RNA polymerases I and III subunit RPAC1 OS=Homo sapiens GN=POLR1C PE=1 SV=1	56	14	100.8	83.1	82.4	75.6	63.2	91.7	144.3
O15162	Phospholipid scramblase 1 OS=Homo sapiens GN=PLSCR1 PE=1 SV=1	27	8	92.2	121.0	152.2	219.6	165.2	92.4	43.5
O15165	Low-density lipoprotein receptor class A domain-containing protein 4 OS=Homo sapiens GN=LDLRAD4 PE=1 SV=1	23	6	98.1	103.8	151.7	212.0	153.5	75.7	50.1
O15173	Membrane-associated progesterone receptor component 2 OS=Homo sapiens GN=PGRMC2 PE=1 SV=1	59	15	85.1	117.0	134.8	215.5	178.4	86.9	30.3
O15212	Prefoldin subunit 6 OS=Homo sapiens GN=PFDN6 PE=1 SV=1	74	16	61.8	93.4	102.7	85.6	91.4	106.6	165.7
O15213	WD repeat-containing protein 46 OS=Homo sapiens GN=WDR46 PE=1 SV=3	44	23	53.0	43.3	45.8	59.4	112.9	175.2	120.3
O15226	NF-kappa-B-repressing factor OS=Homo sapiens GN=NKRF PE=1 SV=2	50	35	43.7	36.0	46.2	62.3	123.6	173.6	159.4
O15228	Dihydroxyacetone phosphate acyltransferase OS=Homo sapiens GN=GNPAT PE=1 SV=1	42	32	135.4	136.6	203.8	233.4	143.1	54.4	17.3
O15234	Protein CASC3 OS=Homo sapiens GN=CASC3 PE=1 SV=2	36	17	53.1	49.8	58.5	80.3	77.6	152.7	126.8
O15235	28S ribosomal protein S12, mitochondrial OS=Homo sapiens GN=MRPS12 PE=1 SV=1	39	5	74.1	522.2	240.7	69.9	50.0	17.6	25.5
O15254	Peroxisomal acyl-coenzyme A oxidase 3 OS=Homo sapiens GN=ACOX3 PE=1 SV=2	50	28	82.0	142.2	197.8	206.7	131.7	46.4	15.4
O15258	Protein RER1 OS=Homo sapiens GN=RER1 PE=1 SV=1	37	9	67.0	89.8	115.0	194.3	162.8	99.7	39.6
O15260	Surfeit locus protein 4 OS=Homo sapiens GN=SURF4 PE=1 SV=3	24	6	47.5	137.9	188.1	204.5	206.5	112.4	49.6
O15269	Serine palmitoyltransferase 1 OS=Homo sapiens GN=SPTLC1 PE=1 SV=1	54	27	90.0	99.4	144.7	227.1	194.3	92.6	26.7
O15270	Serine palmitoyltransferase 2 OS=Homo sapiens GN=SPTLC2 PE=1 SV=1	58	28	94.7	105.6	161.1	223.9	214.7	104.6	32.3
O15294	UDP-N-acetylglucosamine--peptide N-acetylglucosaminyltransferase 110 kDa subunit OS=Homo sapiens GN=OGT PE=1 SV=3	31	28	85.1	91.8	85.6	85.1	74.5	91.8	118.1
O15305	Phosphomannomutase 2 OS=Homo sapiens GN=PMM2 PE=1 SV=1	48	12	67.6	92.8	105.4	88.4	99.0	119.7	167.9
O15320	cTAGE family member 5 OS=Homo sapiens GN=CTAGE5 PE=1 SV=4	54	38	67.8	109.6	152.0	262.5	183.3	96.6	29.1
O15321	Transmembrane 9 superfamily member 1 OS=Homo sapiens GN=TM9SF1 PE=2 SV=2	17	9	95.6	139.0	190.5	230.1	150.2	110.2	43.7
O15355	Protein phosphatase 1G OS=Homo sapiens GN=PPM1G PE=1 SV=1	50	29	69.1	75.5	82.7	67.8	64.2	90.7	165.4
O15371	Eukaryotic translation initiation factor 3 subunit D OS=Homo sapiens GN=EIF3D PE=1 SV=1	61	35	70.2	76.8	88.7	85.3	92.2	128.7	157.2
O15372	Eukaryotic translation initiation factor 3 subunit H OS=Homo sapiens GN=EIF3H PE=1 SV=1	60	28	56.1	76.9	98.9	82.7	98.9	101.5	165.6
O15379	Histone deacetylase 3 OS=Homo sapiens GN=HDAC3 PE=1 SV=2	39	12	58.8	69.8	78.6	77.0	84.2	105.0	204.8
O15381	Nuclear valosin-containing protein-like OS=Homo sapiens GN=NVL PE=1 SV=1	41	27	45.7	77.5	87.9	106.3	176.7	231.5	121.2
O15382	Branched-chain-amino-acid aminotransferase, mitochondrial OS=Homo sapiens GN=BCAT2 PE=1 SV=2	51	19	268.8	213.8	110.7	37.5	14.9	11.3	10.3
O15397	Importin-8 OS=Homo sapiens GN=IPO8 PE=1 SV=2	25	22	56.0	79.2	80.7	68.2	61.6	83.8	146.4
O15400	Syntaxin-7 OS=Homo sapiens GN=STX7 PE=1 SV=4	57	15	52.8	71.5	103.6	185.5	224.1	136.0	62.6
O15439	Multidrug resistance-associated protein 4 OS=Homo sapiens GN=ABCC4 PE=1 SV=3	23	25	117.8	148.9	207.3	243.8	166.3	66.6	23.8
O15446	DNA-directed RNA polymerase I subunit RPA34 OS=Homo sapiens GN=CD3EAP PE=1 SV=1	48	15	215.4	102.6	88.9	86.1	93.5	113.8	80.9
O15484	Calpain-5 OS=Homo sapiens GN=CAPN5 PE=1 SV=2	32	15	84.5	117.3	178.8	210.3	157.8	64.1	36.3
O15498	Synaptobrevin homolog YKT6 OS=Homo sapiens GN=YKT6 PE=1 SV=1	51	12	101.4	98.9	123.3	120.3	107.9	85.7	138.7
O15504	Nucleoporin-like protein 2 OS=Homo sapiens GN=NUPL2 PE=1 SV=1	46	16	101.7	99.7	116.1	164.0	158.4	101.6	58.9
O15511	Actin-related protein 2/3 complex subunit 5 OS=Homo sapiens GN=ARPC5 PE=1 SV=3	75	11	83.2	86.7	93.2	89.1	83.4	105.0	139.7
O15514	DNA-directed RNA polymerase II subunit RPB4 OS=Homo sapiens GN=POLR2D PE=1 SV=1	67	8	61.8	75.8	79.7	76.8	89.3	114.0	198.3
O15530	3-phosphoinositide-dependent protein kinase 1 OS=Homo sapiens GN=PDPK1 PE=1 SV=1	55	22	71.7	80.0	120.0	99.3	83.6	82.5	104.6
O15533	Tapasin OS=Homo sapiens GN=TAPBP PE=1 SV=1	21	8	84.3	91.0	137.8	228.5	131.1	85.0	16.8
O15541	RING finger protein 113A OS=Homo sapiens GN=RNF113A PE=1 SV=1	37	10	46.6	74.2	72.3	72.2	76.1	117.4	174.6
O43143	Pre-mRNA-splicing factor ATP-dependent RNA helicase DHX15 OS=Homo sapiens GN=DHX15 PE=1 SV=2	56	59	42.7	46.6	55.9	61.2	85.2	156.0	154.6
O43148	mRNA cap guanine-N7 methyltransferase OS=Homo sapiens GN=RNMT PE=1 SV=1	47	20	65.2	64.4	85.1	68.0	76.1	107.9	192.8
O43149	Zinc finger ZZ-type and EF-hand domain-containing protein 1 OS=Homo sapiens GN=ZZEF1 PE=1 SV=6	21	45	79.9	68.0	73.3	69.1	62.2	90.8	206.2
O43156	TELO2-interacting protein 1 homolog OS=Homo sapiens GN=TTI1 PE=1 SV=3	25	20	85.6	97.1	106.4	112.7	129.1	129.8	141.3
O43159	Ribosomal RNA-processing protein 8 OS=Homo sapiens GN=RRP8 PE=1 SV=2	49	20	59.6	61.5	64.4	67.1	89.0	127.2	151.3
O43164	E3 ubiquitin-protein ligase Praja-2 OS=Homo sapiens GN=PJA2 PE=1 SV=4	27	10	87.5	88.0	103.5	98.8	89.7	104.7	156.5
O43166	Signal-induced proliferation-associated 1-like protein 1 OS=Homo sapiens GN=SIPA1L1 PE=1 SV=4	40	57	91.6	90.5	114.4	143.4	121.5	108.7	81.3
O43169	Cytochrome b5 type B OS=Homo sapiens GN=CYB5B PE=1 SV=2	61	9	104.1	144.9	191.3	222.8	172.7	92.9	35.2
O43172	U4/U6 small nuclear ribonucleoprotein Prp4 OS=Homo sapiens GN=PRPF4 PE=1 SV=2	68	43	37.5	49.0	59.6	65.7	112.1	164.8	161.3
O43175	D-3-phosphoglycerate dehydrogenase OS=Homo sapiens GN=PHGDH PE=1 SV=4	55	34	100.9	102.6	109.5	101.6	76.6	88.3	132.9
O43237	Cytoplasmic dynein 1 light intermediate chain 2 OS=Homo sapiens GN=DYNC1LI2 PE=1 SV=1	34	16	127.9	103.5	105.2	107.0	91.6	84.8	99.2
O43242	26S proteasome non-ATPase regulatory subunit 3 OS=Homo sapiens GN=PSMD3 PE=1 SV=2	70	44	77.6	69.4	79.5	66.0	58.2	86.3	186.1
O43252	Bifunctional 3'-phosphoadenosine 5'-phosphosulfate synthase 1 OS=Homo sapiens GN=PAPSS1 PE=1 SV=2	56	29	66.2	77.5	84.9	71.6	74.6	108.2	157.1
O43264	Centromere/kinetochore protein zw10 homolog OS=Homo sapiens GN=ZW10 PE=1 SV=3	57	41	90.9	100.2	140.4	192.3	169.7	93.7	63.2
O43278	Kunitz-type protease inhibitor 1 OS=Homo sapiens GN=SPINT1 PE=1 SV=2	35	16	87.4	102.2	139.6	191.1	169.5	120.6	73.7
O43290	U4/U6.U5 tri-snRNP-associated protein 1 OS=Homo sapiens GN=SART1 PE=1 SV=1	65	68	39.6	40.8	48.4	66.2	124.0	184.5	137.4
O43291	Kunitz-type protease inhibitor 2 OS=Homo sapiens GN=SPINT2 PE=1 SV=2	20	5	59.1	75.8	119.5	192.1	146.8	107.3	42.1
O43292	Glycosylphosphatidylinositol anchor attachment 1 protein OS=Homo sapiens GN=GPAA1 PE=1 SV=3	12	8	102.1	102.5	174.1	242.0	215.6	83.8	20.8
O43303	Centriolar coiled-coil protein of 110 kDa OS=Homo sapiens GN=CCP110 PE=1 SV=3	45	32	99.5	69.9	67.8	69.4	71.5	132.3	148.3
O43314	Inositol hexakisphosphate and diphosphoinositol-pentakisphosphate kinase 2 OS=Homo sapiens GN=PPIP5K2 PE=1 SV=3	33	33	113.6	98.5	105.2	100.1	112.3	118.0	137.8
O43318	Mitogen-activated protein kinase kinase kinase 7 OS=Homo sapiens GN=MAP3K7 PE=1 SV=1	28	15	103.2	99.2	110.7	105.3	97.3	109.8	153.7
O43324	Eukaryotic translation elongation factor 1 epsilon-1 OS=Homo sapiens GN=EEF1E1 PE=1 SV=1	73	13	44.1	53.4	72.2	76.0	70.8	131.7	152.4
O43379	WD repeat-containing protein 62 OS=Homo sapiens GN=WDR62 PE=1 SV=4	31	29	116.9	109.3	121.6	103.1	92.0	105.3	189.2
O43390	Heterogeneous nuclear ribonucleoprotein R OS=Homo sapiens GN=HNRNPR PE=1 SV=1	58	50	25.1	32.2	44.4	62.2	176.6	178.6	142.3
O43395	U4/U6 small nuclear ribonucleoprotein Prp3 OS=Homo sapiens GN=PRPF3 PE=1 SV=2	47	35	35.4	40.1	48.7	62.0	109.5	172.6	155.7
O43396	Thioredoxin-like protein 1 OS=Homo sapiens GN=TXNL1 PE=1 SV=3	58	18	74.9	85.2	87.4	77.2	65.2	98.4	148.8
O43399	Tumor protein D54 OS=Homo sapiens GN=TPD52L2 PE=1 SV=2	80	21	92.4	99.2	111.6	124.1	95.1	84.9	95.3
O43402	ER membrane protein complex subunit 8 OS=Homo sapiens GN=EMC8 PE=1 SV=1	61	11	65.0	110.8	153.3	225.5	190.5	88.1	28.9
O43426	Synaptojanin-1 OS=Homo sapiens GN=SYNJ1 PE=1 SV=2	25	25	89.6	82.8	96.6	118.6	110.6	123.5	119.0
O43427	Acidic fibroblast growth factor intracellular-binding protein OS=Homo sapiens GN=FIBP PE=1 SV=3	42	14	105.0	105.6	144.0	157.8	132.6	100.5	103.3
O43432	Eukaryotic translation initiation factor 4 gamma 3 OS=Homo sapiens GN=EIF4G3 PE=1 SV=2	41	71	60.3	53.0	63.8	93.0	146.2	195.3	90.8
O43447	Peptidyl-prolyl cis-trans isomerase H OS=Homo sapiens GN=PPIH PE=1 SV=1	82	20	52.6	71.3	71.6	76.4	87.7	138.8	151.6
O43464	Serine protease HTRA2, mitochondrial OS=Homo sapiens GN=HTRA2 PE=1 SV=2	35	11	282.1	201.9	108.3	50.7	26.6	25.5	22.0
O43482	Protein Mis18-beta OS=Homo sapiens GN=OIP5 PE=1 SV=2	39	5	103.8	86.2	83.6	76.5	64.7	87.1	141.1
O43488	Aflatoxin B1 aldehyde reductase member 2 OS=Homo sapiens GN=AKR7A2 PE=1 SV=3	52	17	146.9	119.5	90.8	62.5	47.7	55.7	108.6
O43491	Band 4.1-like protein 2 OS=Homo sapiens GN=EPB41L2 PE=1 SV=1	65	70	89.0	123.5	175.5	227.5	148.0	51.4	16.8
O43505	Beta-1,4-glucuronyltransferase 1 OS=Homo sapiens GN=B4GAT1 PE=1 SV=1	20	7	128.8	153.0	177.3	239.5	157.6	103.7	40.2
O43516	WAS/WASL-interacting protein family member 1 OS=Homo sapiens GN=WIPF1 PE=1 SV=3	49	14	83.4	78.4	89.1	126.7	151.1	187.0	124.4
O43561	Linker for activation of T-cells family member 1 OS=Homo sapiens GN=LAT PE=1 SV=1	63	8	64.6	67.6	106.4	165.4	459.2	64.6	42.4
O43566	Regulator of G-protein signaling 14 OS=Homo sapiens GN=RGS14 PE=1 SV=4	44	15	92.0	88.0	97.0	108.3	99.2	97.6	109.3
O43583	Density-regulated protein OS=Homo sapiens GN=DENR PE=1 SV=2	59	10	153.1	94.5	88.4	98.1	108.9	133.3	115.5
O43592	Exportin-T OS=Homo sapiens GN=XPOT PE=1 SV=2	31	26	86.8	76.2	82.7	81.5	71.2	104.3	186.9
O43598	2'-deoxynucleoside 5'-phosphate N-hydrolase 1 OS=Homo sapiens GN=DNPH1 PE=1 SV=1	64	7	52.5	91.1	95.6	73.5	68.0	94.9	172.2
O43615	Mitochondrial import inner membrane translocase subunit TIM44 OS=Homo sapiens GN=TIMM44 PE=1 SV=2	59	42	248.5	179.3	96.0	42.4	19.7	15.9	15.3
O43633	Charged multivesicular body protein 2a OS=Homo sapiens GN=CHMP2A PE=1 SV=1	36	11	95.5	87.0	120.3	129.5	129.4	122.9	101.2
O43639	Cytoplasmic protein NCK2 OS=Homo sapiens GN=NCK2 PE=1 SV=2	38	11	74.3	84.6	95.4	97.6	90.6	84.9	97.7
O43660	Pleiotropic regulator 1 OS=Homo sapiens GN=PLRG1 PE=1 SV=1	72	35	31.7	27.9	39.9	53.0	114.4	191.9	134.6
O43663	Protein regulator of cytokinesis 1 OS=Homo sapiens GN=PRC1 PE=1 SV=2	51	25	204.7	152.8	140.7	103.7	107.3	123.9	79.6
O43670	BUB3-interacting and GLEBS motif-containing protein ZNF207 OS=Homo sapiens GN=ZNF207 PE=1 SV=1	14	8	39.4	37.9	47.6	75.6	125.7	227.0	127.6
O43674	NADH dehydrogenase [ubiquinone] 1 beta subcomplex subunit 5, mitochondrial OS=Homo sapiens GN=NDUFB5 PE=1 SV=1	33	6	283.2	159.1	102.8	36.5	11.8	4.6	2.7
O43678	NADH dehydrogenase [ubiquinone] 1 alpha subcomplex subunit 2 OS=Homo sapiens GN=NDUFA2 PE=1 SV=3	63	8	257.0	179.1	89.8	55.8	27.5	14.3	7.9
O43681	ATPase ASNA1 OS=Homo sapiens GN=ASNA1 PE=1 SV=2	62	17	53.5	103.0	135.1	142.7	131.2	74.0	78.5
O43683	Mitotic checkpoint serine/threonine-protein kinase BUB1 OS=Homo sapiens GN=BUB1 PE=1 SV=1	27	21	93.8	83.8	87.5	94.5	121.0	139.0	129.3
O43684	Mitotic checkpoint protein BUB3 OS=Homo sapiens GN=BUB3 PE=1 SV=1	67	24	50.4	49.4	58.1	75.1	125.3	185.6	129.7
O43707	Alpha-actinin-4 OS=Homo sapiens GN=ACTN4 PE=1 SV=2	78	84	81.7	109.0	107.1	110.8	71.3	82.1	121.4
O43708	Maleylacetoacetate isomerase OS=Homo sapiens GN=GSTZ1 PE=1 SV=3	39	7	292.0	256.0	138.2	63.4	41.6	43.1	60.5
O43719	HIV Tat-specific factor 1 OS=Homo sapiens GN=HTATSF1 PE=1 SV=1	38	35	34.0	56.0	64.0	57.4	63.3	102.2	183.8
O43736	Integral membrane protein 2A OS=Homo sapiens GN=ITM2A PE=1 SV=2	37	13	44.2	87.9	160.0	241.9	255.3	91.5	48.5
O43747	AP-1 complex subunit gamma-1 OS=Homo sapiens GN=AP1G1 PE=1 SV=5	41	37	60.7	74.8	92.7	114.6	98.8	109.6	112.5
O43752	Syntaxin-6 OS=Homo sapiens GN=STX6 PE=1 SV=1	64	16	29.8	79.0	110.9	173.3	195.8	156.3	72.1
O43760	Synaptogyrin-2 OS=Homo sapiens GN=SYNGR2 PE=1 SV=1	19	6	58.0	61.5	80.6	146.3	155.8	146.2	88.7
O43765	Small glutamine-rich tetratricopeptide repeat-containing protein alpha OS=Homo sapiens GN=SGTA PE=1 SV=1	33	13	73.6	94.0	96.4	80.4	58.8	93.7	155.2
O43766	Lipoyl synthase, mitochondrial OS=Homo sapiens GN=LIAS PE=1 SV=3	30	9	368.3	203.6	105.8	43.4	15.0	11.0	9.9
O43768	Alpha-endosulfine OS=Homo sapiens GN=ENSA PE=1 SV=1	64	10	105.5	91.2	99.9	90.7	76.6	115.0	156.9
O43772	Mitochondrial carnitine/acylcarnitine carrier protein OS=Homo sapiens GN=SLC25A20 PE=1 SV=1	58	21	329.1	211.1	118.7	54.1	38.6	30.4	29.9
O43776	Asparagine--tRNA ligase, cytoplasmic OS=Homo sapiens GN=NARS PE=1 SV=1	53	37	65.0	62.0	66.7	65.6	108.3	147.6	133.5
O43795	Unconventional myosin-Ib OS=Homo sapiens GN=MYO1B PE=1 SV=3	53	65	98.7	134.5	191.8	221.8	147.4	55.5	24.5
O43805	Sjoegren syndrome nuclear autoantigen 1 OS=Homo sapiens GN=SSNA1 PE=1 SV=2	55	10	94.9	105.0	105.6	96.3	81.6	101.7	163.2
O43809	Cleavage and polyadenylation specificity factor subunit 5 OS=Homo sapiens GN=NUDT21 PE=1 SV=1	66	19	22.0	42.3	56.7	62.1	140.2	177.5	141.2
O43813	LanC-like protein 1 OS=Homo sapiens GN=LANCL1 PE=1 SV=1	46	20	86.2	84.3	93.8	84.8	80.3	105.8	163.9
O43815	Striatin OS=Homo sapiens GN=STRN PE=1 SV=4	51	27	99.4	109.8	156.5	217.8	182.1	96.2	61.7
O43818	U3 small nucleolar RNA-interacting protein 2 OS=Homo sapiens GN=RRP9 PE=1 SV=1	31	15	60.9	57.0	72.9	66.7	101.4	135.0	189.8
O43819	Protein SCO2 homolog, mitochondrial OS=Homo sapiens GN=SCO2 PE=1 SV=3	36	7	332.2	269.7	130.6	56.7	18.2	8.6	7.0
O43823	A-kinase anchor protein 8 OS=Homo sapiens GN=AKAP8 PE=1 SV=1	29	19	39.3	50.1	59.1	69.9	108.0	163.1	152.2
O43824	Putative GTP-binding protein 6 OS=Homo sapiens GN=GTPBP6 PE=2 SV=3	31	11	274.8	153.4	83.8	35.6	18.0	19.4	17.8
O43837	Isocitrate dehydrogenase [NAD] subunit beta, mitochondrial OS=Homo sapiens GN=IDH3B PE=1 SV=2	63	26	213.4	190.9	115.3	34.6	14.7	9.2	7.7
O43847	Nardilysin OS=Homo sapiens GN=NRD1 PE=1 SV=2	29	36	73.0	82.6	88.3	78.9	59.1	93.3	156.6
O43852	Calumenin OS=Homo sapiens GN=CALU PE=1 SV=2	60	25	53.6	107.3	162.3	225.2	144.7	75.4	22.7
O43861	Probable phospholipid-transporting ATPase IIB OS=Homo sapiens GN=ATP9B PE=2 SV=4	14	16	65.8	69.3	104.2	176.8	201.7	158.3	67.9
O43865	Adenosylhomocysteinase 2 OS=Homo sapiens GN=AHCYL1 PE=1 SV=2	51	30	93.1	86.8	101.3	96.8	79.6	90.3	140.6
O43903	Growth arrest-specific protein 2 OS=Homo sapiens GN=GAS2 PE=1 SV=1	58	17	91.4	116.4	137.1	104.0	92.4	92.9	132.9
O43909	Exostosin-like 3 OS=Homo sapiens GN=EXTL3 PE=1 SV=1	25	20	65.8	154.6	208.8	210.9	144.0	109.0	55.5
O43920	NADH dehydrogenase [ubiquinone] iron-sulfur protein 5 OS=Homo sapiens GN=NDUFS5 PE=1 SV=3	70	11	274.6	227.6	111.8	49.4	16.9	8.0	3.9
O43933	Peroxisome biogenesis factor 1 OS=Homo sapiens GN=PEX1 PE=1 SV=1	28	34	89.5	140.0	203.0	202.1	132.5	53.6	39.7
O60216	Double-strand-break repair protein rad21 homolog OS=Homo sapiens GN=RAD21 PE=1 SV=2	36	17	209.5	143.8	115.8	104.3	95.8	104.9	78.7
O60231	Putative pre-mRNA-splicing factor ATP-dependent RNA helicase DHX16 OS=Homo sapiens GN=DHX16 PE=1 SV=2	43	44	37.1	49.8	57.3	61.4	116.0	139.4	160.4
O60232	Sjoegren syndrome/scleroderma autoantigen 1 OS=Homo sapiens GN=SSSCA1 PE=1 SV=1	68	9	101.7	88.2	93.2	84.6	67.7	96.6	147.1
O60238	BCL2/adenovirus E1B 19 kDa protein-interacting protein 3-like OS=Homo sapiens GN=BNIP3L PE=1 SV=1	36	5	444.3	244.9	161.0	94.7	33.1	15.8	6.2
O60244	Mediator of RNA polymerase II transcription subunit 14 OS=Homo sapiens GN=MED14 PE=1 SV=2	26	28	55.1	49.1	59.4	90.9	163.3	202.9	86.2
O60256	Phosphoribosyl pyrophosphate synthase-associated protein 2 OS=Homo sapiens GN=PRPSAP2 PE=1 SV=1	57	18	63.6	83.0	94.0	73.7	71.7	99.2	143.1
O60264	SWI/SNF-related matrix-associated actin-dependent regulator of chromatin subfamily A member 5 OS=Homo sapiens GN=SMARCA5 PE=1 SV=1	44	45	248.8	136.3	109.5	90.4	73.3	61.0	38.2
O60271	C-Jun-amino-terminal kinase-interacting protein 4 OS=Homo sapiens GN=SPAG9 PE=1 SV=4	43	53	96.7	93.6	99.5	91.6	85.3	93.2	151.1
O60291	E3 ubiquitin-protein ligase MGRN1 OS=Homo sapiens GN=MGRN1 PE=1 SV=2	37	13	78.7	92.7	128.9	180.4	141.2	78.6	46.4
O60293	Zinc finger C3H1 domain-containing protein OS=Homo sapiens GN=ZFC3H1 PE=1 SV=3	23	35	64.1	57.7	61.7	77.2	138.8	186.1	137.6
O60294	tRNA wybutosine-synthesizing protein 4 OS=Homo sapiens GN=LCMT2 PE=1 SV=3	21	13	189.8	125.4	91.9	70.7	59.0	78.9	84.1
O60306	Intron-binding protein aquarius OS=Homo sapiens GN=AQR PE=1 SV=4	43	62	32.4	40.8	46.7	52.0	95.4	155.7	156.5
O60307	Microtubule-associated serine/threonine-protein kinase 3 OS=Homo sapiens GN=MAST3 PE=1 SV=2	16	14	41.5	61.7	64.2	81.1	101.8	166.9	132.8
O60313	Dynamin-like 120 kDa protein, mitochondrial OS=Homo sapiens GN=OPA1 PE=1 SV=3	67	78	200.2	230.2	126.6	53.4	21.1	10.8	8.5
O60333	Kinesin-like protein KIF1B OS=Homo sapiens GN=KIF1B PE=1 SV=5	17	24	149.4	119.1	142.1	157.5	122.7	126.1	183.2
O60337	E3 ubiquitin-protein ligase MARCH6 OS=Homo sapiens GN=MARCH6 PE=1 SV=2	7	6	103.6	116.6	151.3	243.6	218.2	97.2	28.1
O60341	Lysine-specific histone demethylase 1A OS=Homo sapiens GN=KDM1A PE=1 SV=2	68	43	89.5	73.2	83.5	64.8	72.5	100.4	176.2
O60343	TBC1 domain family member 4 OS=Homo sapiens GN=TBC1D4 PE=1 SV=2	16	20	92.7	104.1	112.3	101.6	88.1	101.6	163.6
O60427	Fatty acid desaturase 1 OS=Homo sapiens GN=FADS1 PE=1 SV=3	32	19	72.3	93.2	139.0	209.6	183.9	86.4	26.9
O60476	Mannosyl-oligosaccharide 1,2-alpha-mannosidase IB OS=Homo sapiens GN=MAN1A2 PE=1 SV=1	39	22	73.0	133.6	178.5	191.2	90.7	80.1	41.5
O60488	Long-chain-fatty-acid--CoA ligase 4 OS=Homo sapiens GN=ACSL4 PE=1 SV=2	70	50	220.1	159.6	128.8	114.2	69.8	40.2	21.0
O60493	Sorting nexin-3 OS=Homo sapiens GN=SNX3 PE=1 SV=3	80	14	73.5	101.6	120.7	136.6	100.3	86.6	96.5
O60496	Docking protein 2 OS=Homo sapiens GN=DOK2 PE=1 SV=2	28	8	61.5	123.8	143.7	121.7	112.8	117.2	137.6
O60499	Syntaxin-10 OS=Homo sapiens GN=STX10 PE=1 SV=1	71	13	59.8	65.9	98.3	154.0	168.1	143.8	61.6
O60502	Protein O-GlcNAcase OS=Homo sapiens GN=MGEA5 PE=1 SV=2	20	16	107.7	92.4	101.7	95.7	72.1	107.7	159.3
O60504	Vinexin OS=Homo sapiens GN=SORBS3 PE=1 SV=2	22	12	125.3	103.9	109.6	110.1	107.7	131.1	173.6
O60506	Heterogeneous nuclear ribonucleoprotein Q OS=Homo sapiens GN=SYNCRIP PE=1 SV=2	63	52	24.7	42.2	52.5	67.0	134.5	182.5	123.1
O60508	Pre-mRNA-processing factor 17 OS=Homo sapiens GN=CDC40 PE=1 SV=1	55	25	49.5	44.2	53.1	61.0	115.9	169.3	159.0
O60512	Beta-1,4-galactosyltransferase 3 OS=Homo sapiens GN=B4GALT3 PE=1 SV=2	22	5	77.6	104.4	134.6	155.5	120.0	67.2	37.7
O60518	Ran-binding protein 6 OS=Homo sapiens GN=RANBP6 PE=1 SV=2	18	17	134.3	136.8	105.0	86.4	77.8	98.1	123.0
O60524	Nuclear export mediator factor NEMF OS=Homo sapiens GN=NEMF PE=1 SV=4	24	27	86.8	82.0	88.7	96.1	90.2	98.9	111.8
O60547	GDP-mannose 4,6 dehydratase OS=Homo sapiens GN=GMDS PE=1 SV=1	62	28	152.0	123.8	179.6	164.6	90.7	57.3	68.5
O60566	Mitotic checkpoint serine/threonine-protein kinase BUB1 beta OS=Homo sapiens GN=BUB1B PE=1 SV=3	43	35	113.4	99.8	102.8	93.9	81.6	103.5	135.1
O60568	Procollagen-lysine,2-oxoglutarate 5-dioxygenase 3 OS=Homo sapiens GN=PLOD3 PE=1 SV=1	28	18	92.5	104.9	158.0	248.2	201.7	81.1	25.0
O60573	Eukaryotic translation initiation factor 4E type 2 OS=Homo sapiens GN=EIF4E2 PE=1 SV=1	42	10	61.0	61.4	79.4	115.3	192.0	229.9	94.5
O60610	Protein diaphanous homolog 1 OS=Homo sapiens GN=DIAPH1 PE=1 SV=2	56	81	89.7	87.4	106.6	88.1	69.6	80.2	139.0
O60613	15 kDa selenoprotein OS=Homo sapiens GN=SEP15 PE=1 SV=3	54	9	75.8	114.7	170.9	249.7	217.0	92.5	36.0
O60637	Tetraspanin-3 OS=Homo sapiens GN=TSPAN3 PE=2 SV=1	13	3	62.1	88.4	124.3	243.7	203.4	125.7	40.1
O60645	Exocyst complex component 3 OS=Homo sapiens GN=EXOC3 PE=1 SV=2	44	35	103.1	126.7	157.0	177.1	112.4	70.8	57.5
O60664	Perilipin-3 OS=Homo sapiens GN=PLIN3 PE=1 SV=3	84	29	98.9	97.2	99.1	89.4	78.2	103.4	153.8
O60678	Protein arginine N-methyltransferase 3 OS=Homo sapiens GN=PRMT3 PE=1 SV=3	36	18	115.1	102.4	105.9	95.6	84.3	101.7	181.8
O60684	Importin subunit alpha-7 OS=Homo sapiens GN=KPNA6 PE=1 SV=1	42	23	112.9	100.3	119.2	97.0	95.0	108.0	203.4
O60701	UDP-glucose 6-dehydrogenase OS=Homo sapiens GN=UGDH PE=1 SV=1	50	18	100.6	115.6	124.9	99.7	98.0	124.2	190.6
O60711	Leupaxin OS=Homo sapiens GN=LPXN PE=1 SV=1	45	16	81.2	124.1	150.5	150.8	115.3	97.7	123.2
O60749	Sorting nexin-2 OS=Homo sapiens GN=SNX2 PE=1 SV=2	49	30	97.4	86.4	118.8	113.7	87.8	90.6	118.8
O60762	Dolichol-phosphate mannosyltransferase subunit 1 OS=Homo sapiens GN=DPM1 PE=1 SV=1	57	20	105.3	98.3	140.2	221.6	194.7	94.5	27.9
O60763	General vesicular transport factor p115 OS=Homo sapiens GN=USO1 PE=1 SV=2	51	43	100.9	116.7	125.9	109.2	67.7	81.2	125.2
O60779	Thiamine transporter 1 OS=Homo sapiens GN=SLC19A2 PE=1 SV=2	10	3	105.2	95.5	136.7	206.1	159.7	113.6	48.1
O60783	28S ribosomal protein S14, mitochondrial OS=Homo sapiens GN=MRPS14 PE=1 SV=1	42	7	239.3	174.4	80.9	34.9	13.6	6.4	8.3
O60784	Target of Myb protein 1 OS=Homo sapiens GN=TOM1 PE=1 SV=2	48	16	95.4	96.1	113.7	132.3	97.4	87.1	105.2
O60825	6-phosphofructo-2-kinase/fructose-2,6-bisphosphatase 2 OS=Homo sapiens GN=PFKFB2 PE=1 SV=2	44	21	60.4	59.5	76.2	75.7	100.8	129.1	151.9
O60826	Coiled-coil domain-containing protein 22 OS=Homo sapiens GN=CCDC22 PE=1 SV=1	69	38	54.3	93.6	117.6	131.2	98.1	90.0	118.5
O60828	Polyglutamine-binding protein 1 OS=Homo sapiens GN=PQBP1 PE=1 SV=1	61	13	38.7	38.3	48.4	70.1	120.3	190.1	127.6
O60830	Mitochondrial import inner membrane translocase subunit Tim17-B OS=Homo sapiens GN=TIMM17B PE=1 SV=1	53	8	321.6	240.8	139.1	70.3	34.0	23.2	19.4
O60831	PRA1 family protein 2 OS=Homo sapiens GN=PRAF2 PE=1 SV=1	30	9	80.0	113.1	154.2	222.5	209.0	108.2	45.5
O60832	H/ACA ribonucleoprotein complex subunit 4 OS=Homo sapiens GN=DKC1 PE=1 SV=3	54	32	87.1	52.8	57.8	64.2	91.5	153.1	138.0
O60841	Eukaryotic translation initiation factor 5B OS=Homo sapiens GN=EIF5B PE=1 SV=4	43	64	78.9	74.6	81.5	73.2	72.4	95.5	155.1
O60861	Growth arrest-specific protein 7 OS=Homo sapiens GN=GAS7 PE=1 SV=3	41	23	74.8	126.1	181.3	229.7	154.4	67.2	29.0
O60869	Endothelial differentiation-related factor 1 OS=Homo sapiens GN=EDF1 PE=1 SV=1	76	22	60.3	50.4	57.5	100.1	165.6	198.3	70.7
O60870	DNA/RNA-binding protein KIN17 OS=Homo sapiens GN=KIN PE=1 SV=2	35	15	49.9	54.0	59.8	71.4	134.1	174.2	137.4
O60879	Protein diaphanous homolog 2 OS=Homo sapiens GN=DIAPH2 PE=1 SV=1	23	20	216.0	139.7	116.0	81.4	73.2	75.5	96.3
O60880	SH2 domain-containing protein 1A OS=Homo sapiens GN=SH2D1A PE=1 SV=1	62	9	45.4	77.6	87.7	94.4	96.4	104.9	115.0
O60884	DnaJ homolog subfamily A member 2 OS=Homo sapiens GN=DNAJA2 PE=1 SV=1	52	22	86.7	69.2	82.9	77.0	68.4	92.0	142.8
O60885	Bromodomain-containing protein 4 OS=Homo sapiens GN=BRD4 PE=1 SV=2	12	14	231.2	100.4	85.7	77.6	81.5	94.7	70.5
O60888	Protein CutA OS=Homo sapiens GN=CUTA PE=1 SV=2	49	6	105.6	110.4	117.9	72.6	68.8	79.0	120.0
O60906	Sphingomyelin phosphodiesterase 2 OS=Homo sapiens GN=SMPD2 PE=1 SV=2	23	7	140.7	121.5	156.5	235.1	200.4	107.4	38.3
O60925	Prefoldin subunit 1 OS=Homo sapiens GN=PFDN1 PE=1 SV=2	55	11	85.6	79.8	78.3	68.8	63.6	88.7	126.3
O60927	Protein phosphatase 1 regulatory subunit 11 OS=Homo sapiens GN=PPP1R11 PE=1 SV=1	42	6	72.6	75.9	79.0	74.2	65.8	96.8	131.0
O60930	Ribonuclease H1 OS=Homo sapiens GN=RNASEH1 PE=1 SV=2	37	10	128.4	89.3	68.7	70.3	82.6	106.6	82.9
O60934	Nibrin OS=Homo sapiens GN=NBN PE=1 SV=1	45	28	224.3	158.9	144.4	127.7	93.4	62.0	55.2
O60941	Dystrobrevin beta OS=Homo sapiens GN=DTNB PE=1 SV=1	38	16	101.7	127.5	173.0	226.5	151.8	72.6	55.0
O60942	mRNA-capping enzyme OS=Homo sapiens GN=RNGTT PE=1 SV=1	26	13	112.7	82.6	72.9	70.2	73.2	93.9	115.9
O75027	ATP-binding cassette sub-family B member 7, mitochondrial OS=Homo sapiens GN=ABCB7 PE=1 SV=2	34	24	255.1	181.4	102.9	42.9	18.0	12.6	9.3
O75044	SLIT-ROBO Rho GTPase-activating protein 2 OS=Homo sapiens GN=SRGAP2 PE=1 SV=2	33	28	89.5	73.6	81.2	89.2	99.0	118.7	109.8
O75063	Glycosaminoglycan xylosylkinase OS=Homo sapiens GN=FAM20B PE=1 SV=1	50	18	85.6	154.9	217.7	233.1	147.0	89.7	40.7
O75083	WD repeat-containing protein 1 OS=Homo sapiens GN=WDR1 PE=1 SV=4	78	51	69.9	86.0	94.5	83.7	117.9	83.9	138.4
O75093	Slit homolog 1 protein OS=Homo sapiens GN=SLIT1 PE=2 SV=4	36	40	82.9	108.6	145.9	208.7	204.6	88.0	41.5
O75113	NEDD4-binding protein 1 OS=Homo sapiens GN=N4BP1 PE=1 SV=4	29	18	119.4	116.8	117.2	109.7	138.9	115.5	190.4
O75116	Rho-associated protein kinase 2 OS=Homo sapiens GN=ROCK2 PE=1 SV=4	23	28	191.5	155.9	149.9	143.9	108.7	116.3	133.7
O75122	CLIP-associating protein 2 OS=Homo sapiens GN=CLASP2 PE=1 SV=2	55	69	81.9	71.6	81.2	97.1	125.0	140.2	90.6
O75131	Copine-3 OS=Homo sapiens GN=CPNE3 PE=1 SV=1	54	27	75.8	70.6	82.4	69.5	95.0	77.7	140.7
O75143	Autophagy-related protein 13 OS=Homo sapiens GN=ATG13 PE=1 SV=1	32	11	75.2	92.4	104.7	107.5	85.5	110.4	151.3
O75145	Liprin-alpha-3 OS=Homo sapiens GN=PPFIA3 PE=1 SV=3	31	31	116.5	111.0	135.2	165.3	118.6	99.0	105.8
O75146	Huntingtin-interacting protein 1-related protein OS=Homo sapiens GN=HIP1R PE=1 SV=2	54	54	97.5	138.3	167.4	184.4	117.3	71.0	74.1
O75150	E3 ubiquitin-protein ligase BRE1B OS=Homo sapiens GN=RNF40 PE=1 SV=4	43	48	73.3	64.3	69.3	91.4	129.1	170.8	106.5
O75152	Zinc finger CCCH domain-containing protein 11A OS=Homo sapiens GN=ZC3H11A PE=1 SV=3	59	53	41.3	39.5	46.2	70.1	154.1	183.8	130.4
O75153	Clustered mitochondria protein homolog OS=Homo sapiens GN=CLUH PE=1 SV=2	45	45	97.1	90.6	90.1	85.3	72.6	98.6	153.8
O75155	Cullin-associated NEDD8-dissociated protein 2 OS=Homo sapiens GN=CAND2 PE=1 SV=3	19	20	110.8	104.4	102.8	90.8	83.6	99.6	154.6
O75164	Lysine-specific demethylase 4A OS=Homo sapiens GN=KDM4A PE=1 SV=2	6	6	97.1	84.6	104.3	103.8	102.9	117.8	203.2
O75165	DnaJ homolog subfamily C member 13 OS=Homo sapiens GN=DNAJC13 PE=1 SV=5	55	112	48.3	65.4	108.2	180.4	219.9	153.7	65.7
O75170	Serine/threonine-protein phosphatase 6 regulatory subunit 2 OS=Homo sapiens GN=PPP6R2 PE=1 SV=2	34	20	104.4	86.1	93.9	85.2	66.8	93.1	152.3
O75175	CCR4-NOT transcription complex subunit 3 OS=Homo sapiens GN=CNOT3 PE=1 SV=1	37	31	55.9	60.1	76.6	127.0	179.6	188.2	73.7
O75179	Ankyrin repeat domain-containing protein 17 OS=Homo sapiens GN=ANKRD17 PE=1 SV=3	36	77	57.5	56.7	65.8	89.7	131.7	171.0	110.2
O75191	Xylulose kinase OS=Homo sapiens GN=XYLB PE=1 SV=3	31	10	83.8	82.0	92.6	79.5	63.0	94.9	150.7
O75208	Ubiquinone biosynthesis protein COQ9, mitochondrial OS=Homo sapiens GN=COQ9 PE=1 SV=1	46	13	264.1	167.7	90.2	45.0	28.1	25.6	29.0
O75223	Gamma-glutamylcyclotransferase OS=Homo sapiens GN=GGCT PE=1 SV=1	73	18	91.1	88.3	93.9	82.4	71.4	103.7	174.7
O75251	NADH dehydrogenase [ubiquinone] iron-sulfur protein 7, mitochondrial OS=Homo sapiens GN=NDUFS7 PE=1 SV=3	27	10	316.7	202.9	107.2	42.3	12.9	7.1	5.0
O75306	NADH dehydrogenase [ubiquinone] iron-sulfur protein 2, mitochondrial OS=Homo sapiens GN=NDUFS2 PE=1 SV=2	62	25	182.9	237.1	125.5	49.4	17.5	9.3	5.8
O75312	Zinc finger protein ZPR1 OS=Homo sapiens GN=ZPR1 PE=1 SV=1	63	25	116.4	113.7	105.0	94.4	82.6	118.2	174.5
O75323	Protein NipSnap homolog 2 OS=Homo sapiens GN=GBAS PE=1 SV=1	55	21	277.5	189.6	92.7	41.3	23.9	13.9	12.2
O75330	Hyaluronan mediated motility receptor OS=Homo sapiens GN=HMMR PE=1 SV=2	53	41	75.4	75.8	83.0	103.6	144.8	184.2	121.8
O75340	Programmed cell death protein 6 OS=Homo sapiens GN=PDCD6 PE=1 SV=1	54	9	43.7	76.6	80.0	72.6	66.0	90.0	143.4
O75347	Tubulin-specific chaperone A OS=Homo sapiens GN=TBCA PE=1 SV=3	87	19	86.7	94.8	98.5	79.4	67.4	91.3	156.8
O75348	V-type proton ATPase subunit G 1 OS=Homo sapiens GN=ATP6V1G1 PE=1 SV=3	64	7	42.2	63.3	73.1	86.3	426.9	66.5	90.9
O75351	Vacuolar protein sorting-associated protein 4B OS=Homo sapiens GN=VPS4B PE=1 SV=2	58	29	91.7	87.6	104.4	104.5	78.9	91.4	142.0
O75367	Core histone macro-H2A.1 OS=Homo sapiens GN=H2AFY PE=1 SV=4	47	16	284.9	179.2	135.6	127.9	108.6	83.4	39.6
O75368	SH3 domain-binding glutamic acid-rich-like protein OS=Homo sapiens GN=SH3BGRL PE=1 SV=1	91	12	94.8	87.7	90.8	88.3	67.9	97.4	157.3
O75369	Filamin-B OS=Homo sapiens GN=FLNB PE=1 SV=2	76	177	109.4	100.4	112.7	110.8	72.5	77.9	121.7
O75376	Nuclear receptor corepressor 1 OS=Homo sapiens GN=NCOR1 PE=1 SV=2	30	53	64.5	59.8	65.3	63.8	84.6	99.6	175.8
O75380	NADH dehydrogenase [ubiquinone] iron-sulfur protein 6, mitochondrial OS=Homo sapiens GN=NDUFS6 PE=1 SV=1	67	9	289.9	185.3	90.8	38.1	13.6	9.9	8.0
O75381	Peroxisomal membrane protein PEX14 OS=Homo sapiens GN=PEX14 PE=1 SV=1	29	15	117.3	149.0	195.6	229.4	215.9	50.6	22.0
O75385	Serine/threonine-protein kinase ULK1 OS=Homo sapiens GN=ULK1 PE=1 SV=2	17	14	80.8	75.0	86.1	101.2	115.1	128.7	136.0
O75390	Citrate synthase, mitochondrial OS=Homo sapiens GN=CS PE=1 SV=2	49	24	309.6	170.2	91.4	33.5	12.3	9.7	9.9
O75396	Vesicle-trafficking protein SEC22b OS=Homo sapiens GN=SEC22B PE=1 SV=4	49	13	74.9	97.5	151.0	183.7	297.6	90.1	46.3
O75400	Pre-mRNA-processing factor 40 homolog A OS=Homo sapiens GN=PRPF40A PE=1 SV=2	34	42	36.0	39.4	55.6	77.3	186.7	159.0	129.0
O75410	Transforming acidic coiled-coil-containing protein 1 OS=Homo sapiens GN=TACC1 PE=1 SV=2	42	32	112.3	117.3	138.8	189.9	104.6	59.4	40.8
O75427	Leucine-rich repeat and calponin homology domain-containing protein 4 OS=Homo sapiens GN=LRCH4 PE=1 SV=2	52	26	90.4	114.2	142.7	182.4	161.2	111.6	83.1
O75431	Metaxin-2 OS=Homo sapiens GN=MTX2 PE=1 SV=1	51	20	256.3	185.6	105.7	46.9	27.6	22.8	15.2
O75436	Vacuolar protein sorting-associated protein 26A OS=Homo sapiens GN=VPS26A PE=1 SV=2	41	12	102.5	100.6	117.8	121.2	94.8	109.2	149.8
O75439	Mitochondrial-processing peptidase subunit beta OS=Homo sapiens GN=PMPCB PE=1 SV=2	58	30	207.6	221.4	105.0	41.7	20.0	15.5	13.8
O75446	Histone deacetylase complex subunit SAP30 OS=Homo sapiens GN=SAP30 PE=1 SV=1	35	8	45.0	200.5	175.0	115.4	116.8	91.5	113.8
O75448	Mediator of RNA polymerase II transcription subunit 24 OS=Homo sapiens GN=MED24 PE=1 SV=1	25	17	67.8	62.4	68.7	102.5	165.1	222.6	93.9
O75449	Katanin p60 ATPase-containing subunit A1 OS=Homo sapiens GN=KATNA1 PE=1 SV=1	34	14	98.4	86.7	90.5	75.9	92.0	110.4	125.5
O75460	Serine/threonine-protein kinase/endoribonuclease IRE1 OS=Homo sapiens GN=ERN1 PE=1 SV=2	32	18	77.3	114.3	159.4	245.8	210.2	104.6	37.9
O75475	PC4 and SFRS1-interacting protein OS=Homo sapiens GN=PSIP1 PE=1 SV=1	48	24	250.4	135.9	110.1	89.5	69.0	63.4	46.4
O75477	Erlin-1 OS=Homo sapiens GN=ERLIN1 PE=1 SV=1	52	26	66.2	93.0	140.2	233.7	247.8	90.7	26.0
O75489	NADH dehydrogenase [ubiquinone] iron-sulfur protein 3, mitochondrial OS=Homo sapiens GN=NDUFS3 PE=1 SV=1	61	24	276.7	209.4	114.6	48.0	19.2	9.0	7.1
O75494	Serine/arginine-rich splicing factor 10 OS=Homo sapiens GN=SRSF10 PE=1 SV=1	39	18	24.3	40.5	54.1	63.7	132.8	194.7	130.8
O75503	Ceroid-lipofuscinosis neuronal protein 5 OS=Homo sapiens GN=CLN5 PE=1 SV=2	32	11	31.3	84.8	171.3	249.4	200.2	61.5	23.6
O75521	Enoyl-CoA delta isomerase 2, mitochondrial OS=Homo sapiens GN=ECI2 PE=1 SV=4	77	35	174.5	168.4	153.4	154.6	88.5	34.8	11.4
O75525	KH domain-containing, RNA-binding, signal transduction-associated protein 3 OS=Homo sapiens GN=KHDRBS3 PE=1 SV=1	41	17	43.7	31.4	39.4	72.9	57.7	242.4	126.5
O75529	TAF5-like RNA polymerase II p300/CBP-associated factor-associated factor 65 kDa subunit 5L OS=Homo sapiens GN=TAF5L PE=1 SV=1	18	9	147.9	102.6	106.7	103.8	100.0	107.4	133.3
O75530	Polycomb protein EED OS=Homo sapiens GN=EED PE=1 SV=2	23	8	202.1	132.5	96.3	83.4	77.2	110.1	130.4
O75531	Barrier-to-autointegration factor OS=Homo sapiens GN=BANF1 PE=1 SV=1	85	16	60.4	101.3	128.1	148.6	159.9	147.8	65.6
O75533	Splicing factor 3B subunit 1 OS=Homo sapiens GN=SF3B1 PE=1 SV=3	66	96	35.7	41.5	49.3	56.9	97.9	148.7	168.3
O75534	Cold shock domain-containing protein E1 OS=Homo sapiens GN=CSDE1 PE=1 SV=2	52	51	66.6	74.6	83.3	83.1	90.7	109.4	126.2
O75554	WW domain-binding protein 4 OS=Homo sapiens GN=WBP4 PE=1 SV=1	24	8	42.1	62.0	61.8	85.8	99.2	139.8	151.4
O75569	Interferon-inducible double-stranded RNA-dependent protein kinase activator A OS=Homo sapiens GN=PRKRA PE=1 SV=1	73	25	44.6	46.9	55.8	81.5	128.5	199.1	115.3
O75570	Peptide chain release factor 1, mitochondrial OS=Homo sapiens GN=MTRF1 PE=1 SV=2	32	14	306.3	244.9	129.6	56.0	28.9	20.0	14.5
O75582	Ribosomal protein S6 kinase alpha-5 OS=Homo sapiens GN=RPS6KA5 PE=1 SV=1	19	12	73.0	87.1	106.7	88.6	79.8	111.4	183.4
O75592	E3 ubiquitin-protein ligase MYCBP2 OS=Homo sapiens GN=MYCBP2 PE=1 SV=3	15	55	69.1	56.9	65.7	75.2	107.8	168.7	154.1
O75600	2-amino-3-ketobutyrate coenzyme A ligase, mitochondrial OS=Homo sapiens GN=GCAT PE=1 SV=1	48	14	236.6	221.8	109.5	47.8	23.2	21.9	17.5
O75607	Nucleoplasmin-3 OS=Homo sapiens GN=NPM3 PE=1 SV=3	37	5	31.4	56.2	68.8	75.3	232.1	106.7	156.8
O75608	Acyl-protein thioesterase 1 OS=Homo sapiens GN=LYPLA1 PE=1 SV=1	48	10	170.6	137.7	99.2	69.5	50.8	59.1	86.7
O75616	GTPase Era, mitochondrial OS=Homo sapiens GN=ERAL1 PE=1 SV=2	43	14	326.3	201.7	93.1	35.7	12.8	8.5	7.6
O75629	Protein CREG1 OS=Homo sapiens GN=CREG1 PE=1 SV=1	20	3	62.6	77.0	109.5	177.1	140.5	83.8	58.9
O75643	U5 small nuclear ribonucleoprotein 200 kDa helicase OS=Homo sapiens GN=SNRNP200 PE=1 SV=2	62	152	36.5	43.0	52.5	57.4	109.1	157.5	158.4
O75648	Mitochondrial tRNA-specific 2-thiouridylase 1 OS=Homo sapiens GN=TRMU PE=1 SV=2	39	13	331.6	193.8	105.9	38.5	15.7	14.8	14.1
O75663	TIP41-like protein OS=Homo sapiens GN=TIPRL PE=1 SV=2	66	18	69.1	85.6	92.5	80.2	63.0	85.7	143.2
O75683	Surfeit locus protein 6 OS=Homo sapiens GN=SURF6 PE=1 SV=3	50	17	37.6	38.6	44.9	62.5	121.2	166.0	141.4
O75691	Small subunit processome component 20 homolog OS=Homo sapiens GN=UTP20 PE=1 SV=3	17	45	62.7	41.7	48.5	67.1	121.1	180.2	137.1
O75694	Nuclear pore complex protein Nup155 OS=Homo sapiens GN=NUP155 PE=1 SV=1	35	41	117.1	100.2	137.6	195.6	137.8	67.3	39.6
O75695	Protein XRP2 OS=Homo sapiens GN=RP2 PE=1 SV=4	51	17	92.8	120.8	177.3	221.2	158.4	65.4	27.5
O75716	Serine/threonine-protein kinase 16 OS=Homo sapiens GN=STK16 PE=1 SV=4	22	6	65.9	71.5	103.6	159.1	139.2	105.5	47.6
O75717	WD repeat and HMG-box DNA-binding protein 1 OS=Homo sapiens GN=WDHD1 PE=1 SV=1	60	56	53.1	71.3	81.7	68.2	70.3	101.9	189.6
O75718	Cartilage-associated protein OS=Homo sapiens GN=CRTAP PE=1 SV=1	38	15	98.8	111.2	172.8	244.8	229.4	88.8	34.7
O75746	Calcium-binding mitochondrial carrier protein Aralar1 OS=Homo sapiens GN=SLC25A12 PE=1 SV=2	55	34	251.3	211.5	112.4	50.8	21.2	14.3	10.5
O75781	Paralemmin-1 OS=Homo sapiens GN=PALM PE=1 SV=2	36	15	47.9	126.2	226.9	296.1	208.6	47.5	24.9
O75787	Renin receptor OS=Homo sapiens GN=ATP6AP2 PE=1 SV=2	39	14	79.2	120.7	180.4	250.0	193.1	99.5	29.2
O75791	GRB2-related adapter protein 2 OS=Homo sapiens GN=GRAP2 PE=1 SV=1	63	19	74.7	84.4	90.7	87.2	61.6	83.8	127.8
O75792	Ribonuclease H2 subunit A OS=Homo sapiens GN=RNASEH2A PE=1 SV=2	61	26	84.7	76.9	80.1	75.6	84.8	118.9	140.4
O75794	Cell division cycle protein 123 homolog OS=Homo sapiens GN=CDC123 PE=1 SV=1	46	16	101.5	144.6	147.4	105.5	103.9	125.8	180.6
O75808	Calpain-15 OS=Homo sapiens GN=CAPN15 PE=1 SV=1	11	7	51.1	86.2	86.3	64.4	70.6	61.5	69.2
O75817	Ribonuclease P protein subunit p20 OS=Homo sapiens GN=POP7 PE=1 SV=2	44	6	28.7	40.7	62.9	69.4	213.8	104.8	154.7
O75818	Ribonuclease P protein subunit p40 OS=Homo sapiens GN=RPP40 PE=1 SV=3	29	9	50.9	44.9	55.4	65.4	84.8	144.2	144.4
O75821	Eukaryotic translation initiation factor 3 subunit G OS=Homo sapiens GN=EIF3G PE=1 SV=2	54	22	84.4	69.3	74.0	80.1	81.3	116.4	146.8
O75874	Isocitrate dehydrogenase [NADP] cytoplasmic OS=Homo sapiens GN=IDH1 PE=1 SV=2	62	32	64.1	96.5	107.7	87.3	79.0	95.1	173.7
O75879	Glutamyl-tRNA(Gln) amidotransferase subunit B, mitochondrial OS=Homo sapiens GN=GATB PE=1 SV=1	65	30	271.5	219.5	104.1	41.6	15.9	9.9	9.5
O75880	Protein SCO1 homolog, mitochondrial OS=Homo sapiens GN=SCO1 PE=1 SV=1	27	6	62.2	232.7	124.6	61.0	34.7	26.9	40.8
O75882	Attractin OS=Homo sapiens GN=ATRN PE=1 SV=2	23	28	66.5	94.2	169.3	198.8	182.9	79.8	38.8
O75886	Signal transducing adapter molecule 2 OS=Homo sapiens GN=STAM2 PE=1 SV=1	20	10	108.6	104.0	122.1	147.4	101.3	86.5	112.6
O75909	Cyclin-K OS=Homo sapiens GN=CCNK PE=1 SV=2	29	13	50.7	38.1	51.3	71.7	127.0	188.5	128.9
O75915	PRA1 family protein 3 OS=Homo sapiens GN=ARL6IP5 PE=1 SV=1	35	10	74.6	100.6	130.9	200.4	171.5	89.5	40.5
O75934	Pre-mRNA-splicing factor SPF27 OS=Homo sapiens GN=BCAS2 PE=1 SV=1	84	23	32.4	37.0	45.3	60.4	120.7	200.7	141.3
O75935	Dynactin subunit 3 OS=Homo sapiens GN=DCTN3 PE=1 SV=1	60	14	86.8	99.2	128.6	86.5	89.4	74.7	170.6
O75940	Survival of motor neuron-related-splicing factor 30 OS=Homo sapiens GN=SMNDC1 PE=1 SV=1	51	10	55.2	47.1	54.2	68.1	104.6	161.3	153.6
O75943	Cell cycle checkpoint protein RAD17 OS=Homo sapiens GN=RAD17 PE=1 SV=2	20	10	41.5	82.1	86.7	76.6	91.2	121.0	188.8
O75947	ATP synthase subunit d, mitochondrial OS=Homo sapiens GN=ATP5H PE=1 SV=3	90	23	228.4	203.8	107.0	42.1	16.2	8.8	7.4
O75955	Flotillin-1 OS=Homo sapiens GN=FLOT1 PE=1 SV=3	58	22	77.8	123.8	182.1	241.3	159.2	70.6	38.9
O75964	ATP synthase subunit g, mitochondrial OS=Homo sapiens GN=ATP5L PE=1 SV=3	59	7	273.4	190.7	101.3	34.6	13.2	7.5	5.7
O75976	Carboxypeptidase D OS=Homo sapiens GN=CPD PE=1 SV=2	38	43	55.6	86.0	134.3	187.3	173.4	136.7	50.8
O75995	SAM and SH3 domain-containing protein 3 OS=Homo sapiens GN=SASH3 PE=1 SV=2	72	17	88.1	83.4	90.2	88.4	61.9	98.0	121.3
O76003	Glutaredoxin-3 OS=Homo sapiens GN=GLRX3 PE=1 SV=2	56	25	90.2	87.8	93.5	78.1	64.7	89.7	150.8
O76021	Ribosomal L1 domain-containing protein 1 OS=Homo sapiens GN=RSL1D1 PE=1 SV=3	59	41	52.8	39.7	45.3	60.3	122.4	172.2	137.3
O76024	Wolframin OS=Homo sapiens GN=WFS1 PE=1 SV=2	20	14	105.9	111.8	185.5	241.3	228.9	95.8	30.8
O76031	ATP-dependent Clp protease ATP-binding subunit clpX-like, mitochondrial OS=Homo sapiens GN=CLPX PE=1 SV=2	69	41	354.1	213.8	104.3	37.1	14.8	9.7	7.0
O76054	SEC14-like protein 2 OS=Homo sapiens GN=SEC14L2 PE=1 SV=1	34	9	52.1	112.1	148.1	71.9	95.8	84.0	200.9
O76071	Probable cytosolic iron-sulfur protein assembly protein CIAO1 OS=Homo sapiens GN=CIAO1 PE=1 SV=1	58	14	74.7	97.5	111.8	107.2	88.0	85.4	179.9
O76094	Signal recognition particle subunit SRP72 OS=Homo sapiens GN=SRP72 PE=1 SV=3	64	48	94.8	93.7	146.8	142.1	96.7	71.1	114.7
O76095	Protein JTB OS=Homo sapiens GN=JTB PE=1 SV=1	15	3	77.8	115.8	164.3	192.1	145.6	96.5	37.2
O94762	ATP-dependent DNA helicase Q5 OS=Homo sapiens GN=RECQL5 PE=1 SV=2	26	19	88.8	65.6	71.2	96.9	161.3	179.4	104.6
O94763	Unconventional prefoldin RPB5 interactor 1 OS=Homo sapiens GN=URI1 PE=1 SV=3	40	21	63.2	54.5	63.0	89.1	126.7	175.3	101.5
O94766	Galactosylgalactosylxylosylprotein 3-beta-glucuronosyltransferase 3 OS=Homo sapiens GN=B3GAT3 PE=1 SV=2	46	14	73.9	134.8	191.7	198.0	109.1	82.6	33.3
O94776	Metastasis-associated protein MTA2 OS=Homo sapiens GN=MTA2 PE=1 SV=1	61	45	145.0	93.9	91.0	78.2	62.7	74.0	114.5
O94804	Serine/threonine-protein kinase 10 OS=Homo sapiens GN=STK10 PE=1 SV=1	28	26	85.5	79.5	87.8	102.6	108.9	99.5	102.6
O94819	Kelch repeat and BTB domain-containing protein 11 OS=Homo sapiens GN=KBTBD11 PE=1 SV=1	43	22	99.3	103.2	119.2	131.7	136.4	124.3	127.6
O94826	Mitochondrial import receptor subunit TOM70 OS=Homo sapiens GN=TOMM70A PE=1 SV=1	72	41	260.9	201.7	112.6	54.6	23.4	13.0	9.0
O94830	Phospholipase DDHD2 OS=Homo sapiens GN=DDHD2 PE=1 SV=2	21	10	132.9	110.8	105.9	94.9	77.2	85.5	135.2
O94832	Unconventional myosin-Id OS=Homo sapiens GN=MYO1D PE=1 SV=2	45	46	109.0	130.3	177.2	211.9	141.0	57.4	24.7
O94855	Protein transport protein Sec24D OS=Homo sapiens GN=SEC24D PE=1 SV=2	27	20	45.2	120.0	139.4	139.5	95.1	101.9	135.5
O94868	F-BAR and double SH3 domains protein 2 OS=Homo sapiens GN=FCHSD2 PE=1 SV=3	29	21	113.3	140.2	172.6	210.2	107.5	64.6	73.8
O94874	E3 UFM1-protein ligase 1 OS=Homo sapiens GN=UFL1 PE=1 SV=2	58	52	93.4	99.8	142.2	220.2	198.4	101.0	44.3
O94876	Transmembrane and coiled-coil domains protein 1 OS=Homo sapiens GN=TMCC1 PE=1 SV=3	17	10	72.8	85.1	114.3	179.1	153.5	78.1	41.8
O94886	CSC1-like protein 1 OS=Homo sapiens GN=TMEM63A PE=1 SV=3	17	9	65.3	80.9	104.9	182.0	189.1	146.0	109.3
O94888	UBX domain-containing protein 7 OS=Homo sapiens GN=UBXN7 PE=1 SV=2	47	19	59.3	82.9	98.4	80.5	73.8	94.1	173.0
O94900	Thymocyte selection-associated high mobility group box protein TOX OS=Homo sapiens GN=TOX PE=2 SV=3	27	10	99.4	70.7	76.9	72.0	70.6	100.6	138.0
O94901	SUN domain-containing protein 1 OS=Homo sapiens GN=SUN1 PE=1 SV=3	35	20	181.1	141.7	143.8	183.3	134.2	54.4	22.4
O94903	Proline synthase co-transcribed bacterial homolog protein OS=Homo sapiens GN=PROSC PE=1 SV=1	61	19	117.7	143.3	116.2	84.8	61.2	78.4	130.8
O94905	Erlin-2 OS=Homo sapiens GN=ERLIN2 PE=1 SV=1	61	24	70.0	100.7	147.5	223.7	198.6	93.6	22.5
O94906	Pre-mRNA-processing factor 6 OS=Homo sapiens GN=PRPF6 PE=1 SV=1	66	76	39.8	42.5	54.0	64.9	129.2	171.9	148.6
O94913	Pre-mRNA cleavage complex 2 protein Pcf11 OS=Homo sapiens GN=PCF11 PE=1 SV=3	34	39	90.4	65.5	60.9	80.7	134.6	188.4	125.9
O94915	Protein furry homolog-like OS=Homo sapiens GN=FRYL PE=1 SV=2	23	61	68.9	59.7	74.0	92.3	176.0	111.1	112.8
O94919	Endonuclease domain-containing 1 protein OS=Homo sapiens GN=ENDOD1 PE=1 SV=2	47	18	73.4	90.1	129.4	201.1	192.8	114.6	67.5
O94923	D-glucuronyl C5-epimerase OS=Homo sapiens GN=GLCE PE=1 SV=3	24	12	137.1	126.3	203.1	255.2	126.4	104.0	47.9
O94925	Glutaminase kidney isoform, mitochondrial OS=Homo sapiens GN=GLS PE=1 SV=1	53	32	232.2	216.1	110.2	41.1	18.3	13.9	10.3
O94927	HAUS augmin-like complex subunit 5 OS=Homo sapiens GN=HAUS5 PE=1 SV=2	39	22	174.9	105.1	101.8	95.1	85.3	120.8	138.5
O94953	Lysine-specific demethylase 4B OS=Homo sapiens GN=KDM4B PE=1 SV=4	16	12	143.4	85.9	82.5	77.5	89.1	108.8	111.9
O94966	Ubiquitin carboxyl-terminal hydrolase 19 OS=Homo sapiens GN=USP19 PE=1 SV=2	23	17	94.3	111.5	144.7	157.8	147.3	103.0	119.1
O94967	WD repeat-containing protein 47 OS=Homo sapiens GN=WDR47 PE=1 SV=1	15	9	92.8	88.1	93.3	84.2	68.3	89.4	155.4
O94973	AP-2 complex subunit alpha-2 OS=Homo sapiens GN=AP2A2 PE=1 SV=2	63	56	77.1	109.5	150.1	170.2	112.1	80.6	78.6
O94979	Protein transport protein Sec31A OS=Homo sapiens GN=SEC31A PE=1 SV=3	32	36	80.5	80.9	88.3	80.8	87.7	90.2	137.7
O94985	Calsyntenin-1 OS=Homo sapiens GN=CLSTN1 PE=1 SV=1	11	9	101.7	100.9	129.0	199.2	167.5	134.8	88.0
O94986	Centrosomal protein of 152 kDa OS=Homo sapiens GN=CEP152 PE=1 SV=4	19	25	382.3	268.5	133.6	65.7	44.8	49.8	55.3
O94992	Protein HEXIM1 OS=Homo sapiens GN=HEXIM1 PE=1 SV=1	41	13	72.3	73.8	81.5	73.7	81.8	127.1	195.2
O95067	G2/mitotic-specific cyclin-B2 OS=Homo sapiens GN=CCNB2 PE=1 SV=1	50	19	117.5	92.8	112.6	160.2	159.3	129.8	84.5
O95071	E3 ubiquitin-protein ligase UBR5 OS=Homo sapiens GN=UBR5 PE=1 SV=2	37	80	55.7	60.8	67.8	63.1	72.1	100.5	197.5
O95104	Splicing factor, arginine/serine-rich 15 OS=Homo sapiens GN=SCAF4 PE=1 SV=3	23	18	34.4	38.7	47.3	65.3	119.9	194.7	116.9
O95140	Mitofusin-2 OS=Homo sapiens GN=MFN2 PE=1 SV=3	34	20	246.6	158.4	113.8	55.4	29.4	23.4	31.8
O95155	Ubiquitin conjugation factor E4 B OS=Homo sapiens GN=UBE4B PE=1 SV=1	16	15	11.8	110.5	101.3	83.5	65.8	86.3	150.5
O95159	Zinc finger protein-like 1 OS=Homo sapiens GN=ZFPL1 PE=1 SV=2	49	11	89.3	154.5	205.0	175.6	121.6	93.7	39.5
O95163	Elongator complex protein 1 OS=Homo sapiens GN=IKBKAP PE=1 SV=3	43	46	84.0	88.6	91.6	84.8	71.2	98.7	176.3
O95169	NADH dehydrogenase [ubiquinone] 1 beta subcomplex subunit 8, mitochondrial OS=Homo sapiens GN=NDUFB8 PE=1 SV=1	41	7	311.8	191.3	99.5	38.9	12.7	10.7	8.0
O95182	NADH dehydrogenase [ubiquinone] 1 alpha subcomplex subunit 7 OS=Homo sapiens GN=NDUFA7 PE=1 SV=3	78	11	312.3	196.3	109.2	56.8	24.7	12.8	6.7
O95197	Reticulon-3 OS=Homo sapiens GN=RTN3 PE=1 SV=2	25	21	46.2	78.6	114.9	167.3	169.1	99.9	73.0
O95202	LETM1 and EF-hand domain-containing protein 1, mitochondrial OS=Homo sapiens GN=LETM1 PE=1 SV=1	59	49	294.3	219.4	111.5	45.9	17.7	11.3	7.2
O95218	Zinc finger Ran-binding domain-containing protein 2 OS=Homo sapiens GN=ZRANB2 PE=1 SV=2	26	10	81.9	84.5	91.0	92.3	91.8	137.0	207.6
O95229	ZW10 interactor OS=Homo sapiens GN=ZWINT PE=1 SV=2	36	10	52.6	83.4	82.4	85.5	165.9	99.7	143.3
O95232	Luc7-like protein 3 OS=Homo sapiens GN=LUC7L3 PE=1 SV=2	38	21	32.1	31.6	45.3	66.9	100.7	199.6	130.9
O95235	Kinesin-like protein KIF20A OS=Homo sapiens GN=KIF20A PE=1 SV=1	23	17	130.8	80.6	77.6	67.4	69.9	52.3	37.5
O95239	Chromosome-associated kinesin KIF4A OS=Homo sapiens GN=KIF4A PE=1 SV=3	45	47	188.8	122.5	103.6	84.0	78.6	91.8	60.8
O95248	Myotubularin-related protein 5 OS=Homo sapiens GN=SBF1 PE=1 SV=3	38	57	85.6	106.0	130.1	151.7	130.1	105.2	103.7
O95249	Golgi SNAP receptor complex member 1 OS=Homo sapiens GN=GOSR1 PE=1 SV=1	76	25	49.5	132.6	180.6	159.6	101.7	76.7	41.5
O95251	Histone acetyltransferase KAT7 OS=Homo sapiens GN=KAT7 PE=1 SV=1	31	15	192.8	106.2	126.6	135.9	120.1	130.4	188.0
O95271	Tankyrase-1 OS=Homo sapiens GN=TNKS PE=1 SV=2	12	15	89.5	82.2	105.3	139.7	125.0	96.9	81.4
O95292	Vesicle-associated membrane protein-associated protein B/C OS=Homo sapiens GN=VAPB PE=1 SV=3	64	20	96.8	98.9	135.9	213.1	204.4	86.9	30.1
O95295	SNARE-associated protein Snapin OS=Homo sapiens GN=SNAPIN PE=1 SV=1	49	9	103.0	100.8	111.0	163.6	147.6	104.1	68.5
O95297	Myelin protein zero-like protein 1 OS=Homo sapiens GN=MPZL1 PE=1 SV=1	24	8	123.6	133.5	195.8	260.4	175.3	69.1	17.6
O95299	NADH dehydrogenase [ubiquinone] 1 alpha subcomplex subunit 10, mitochondrial OS=Homo sapiens GN=NDUFA10 PE=1 SV=1	49	22	224.6	194.7	104.8	41.7	17.3	10.2	9.7
O95319	CUGBP Elav-like family member 2 OS=Homo sapiens GN=CELF2 PE=1 SV=1	33	19	40.5	42.9	55.6	78.4	167.6	189.8	127.8
O95336	6-phosphogluconolactonase OS=Homo sapiens GN=PGLS PE=1 SV=2	67	15	75.8	82.8	80.9	73.5	59.4	84.1	137.7
O95347	Structural maintenance of chromosomes protein 2 OS=Homo sapiens GN=SMC2 PE=1 SV=2	67	107	72.4	67.3	72.0	73.5	101.4	123.5	132.4
O95352	Ubiquitin-like modifier-activating enzyme ATG7 OS=Homo sapiens GN=ATG7 PE=1 SV=1	36	20	97.3	91.4	99.0	92.3	83.7	102.2	157.0
O95363	Phenylalanine--tRNA ligase, mitochondrial OS=Homo sapiens GN=FARS2 PE=1 SV=1	27	16	291.2	162.2	90.1	32.3	12.8	9.1	7.7
O95372	Acyl-protein thioesterase 2 OS=Homo sapiens GN=LYPLA2 PE=1 SV=1	60	11	107.3	97.1	100.5	99.9	76.4	94.2	141.6
O95373	Importin-7 OS=Homo sapiens GN=IPO7 PE=1 SV=1	32	30	71.4	79.6	82.3	77.7	67.1	95.7	165.9
O95376	E3 ubiquitin-protein ligase ARIH2 OS=Homo sapiens GN=ARIH2 PE=1 SV=1	39	14	114.8	101.0	133.6	103.2	103.5	107.0	209.6
O95379	Tumor necrosis factor alpha-induced protein 8 OS=Homo sapiens GN=TNFAIP8 PE=1 SV=1	26	6	54.3	84.6	104.9	112.2	96.8	94.8	152.1
O95394	Phosphoacetylglucosamine mutase OS=Homo sapiens GN=PGM3 PE=1 SV=1	20	10	86.8	80.0	87.3	76.8	63.2	88.4	154.6
O95396	Adenylyltransferase and sulfurtransferase MOCS3 OS=Homo sapiens GN=MOCS3 PE=1 SV=1	60	20	74.1	92.5	90.7	79.8	68.1	89.8	140.8
O95400	CD2 antigen cytoplasmic tail-binding protein 2 OS=Homo sapiens GN=CD2BP2 PE=1 SV=1	51	15	47.7	45.7	54.2	72.7	125.0	178.9	137.6
O95402	Mediator of RNA polymerase II transcription subunit 26 OS=Homo sapiens GN=MED26 PE=1 SV=2	34	12	81.4	60.9	63.8	95.8	165.5	218.8	87.1
O95425	Supervillin OS=Homo sapiens GN=SVIL PE=1 SV=2	25	34	126.4	117.3	134.4	148.2	107.4	110.4	103.6
O95429	BAG family molecular chaperone regulator 4 OS=Homo sapiens GN=BAG4 PE=1 SV=1	39	9	73.2	96.2	127.7	100.0	93.6	115.9	190.3
O95433	Activator of 90 kDa heat shock protein ATPase homolog 1 OS=Homo sapiens GN=AHSA1 PE=1 SV=1	68	26	68.9	86.9	98.0	80.1	73.6	96.6	162.6
O95453	Poly(A)-specific ribonuclease PARN OS=Homo sapiens GN=PARN PE=1 SV=1	38	25	77.1	71.7	77.1	74.3	79.5	126.6	178.7
O95456	Proteasome assembly chaperone 1 OS=Homo sapiens GN=PSMG1 PE=1 SV=1	60	15	89.8	78.6	93.5	78.8	66.9	99.3	190.0
O95466	Formin-like protein 1 OS=Homo sapiens GN=FMNL1 PE=1 SV=3	48	68	82.2	109.3	150.1	180.2	132.3	68.4	59.1
O95470	Sphingosine-1-phosphate lyase 1 OS=Homo sapiens GN=SGPL1 PE=1 SV=3	57	34	96.5	102.2	143.3	193.0	165.9	84.3	32.0
O95479	GDH/6PGL endoplasmic bifunctional protein OS=Homo sapiens GN=H6PD PE=1 SV=2	44	30	87.9	120.8	175.0	241.6	205.4	97.3	36.9
O95486	Protein transport protein Sec24A OS=Homo sapiens GN=SEC24A PE=1 SV=2	21	19	88.6	97.0	114.4	108.2	87.0	94.6	120.6
O95487	Protein transport protein Sec24B OS=Homo sapiens GN=SEC24B PE=1 SV=2	33	32	105.9	110.3	125.9	131.7	105.9	104.2	80.4
O95551	Tyrosyl-DNA phosphodiesterase 2 OS=Homo sapiens GN=TDP2 PE=1 SV=1	38	12	77.5	75.3	82.6	74.4	76.9	96.8	139.3
O95573	Long-chain-fatty-acid--CoA ligase 3 OS=Homo sapiens GN=ACSL3 PE=1 SV=3	63	45	85.4	101.0	142.2	210.7	172.0	86.1	26.9
O95602	DNA-directed RNA polymerase I subunit RPA1 OS=Homo sapiens GN=POLR1A PE=1 SV=2	31	35	194.5	137.7	114.2	102.2	95.1	92.4	98.2
O95613	Pericentrin OS=Homo sapiens GN=PCNT PE=1 SV=4	30	77	182.0	129.5	80.6	54.8	55.0	60.9	98.7
O95628	CCR4-NOT transcription complex subunit 4 OS=Homo sapiens GN=CNOT4 PE=1 SV=3	26	10	85.0	77.5	99.5	126.1	160.9	180.4	107.4
O95630	STAM-binding protein OS=Homo sapiens GN=STAMBP PE=1 SV=1	42	19	109.9	107.4	122.1	125.5	96.8	91.9	146.6
O95639	Cleavage and polyadenylation specificity factor subunit 4 OS=Homo sapiens GN=CPSF4 PE=1 SV=1	67	16	44.7	41.8	46.8	73.3	129.0	201.4	130.0
O95674	Phosphatidate cytidylyltransferase 2 OS=Homo sapiens GN=CDS2 PE=1 SV=1	31	10	90.9	115.3	163.9	255.8	171.4	103.5	25.0
O95684	FGFR1 oncogene partner OS=Homo sapiens GN=FGFR1OP PE=1 SV=1	41	14	137.1	92.5	79.1	66.7	65.5	87.1	153.1
O95714	E3 ubiquitin-protein ligase HERC2 OS=Homo sapiens GN=HERC2 PE=1 SV=2	30	117	89.9	91.3	116.5	164.8	135.4	105.7	108.1
O95721	Synaptosomal-associated protein 29 OS=Homo sapiens GN=SNAP29 PE=1 SV=1	79	20	129.3	105.4	112.4	135.2	103.6	73.0	57.9
O95747	Serine/threonine-protein kinase OSR1 OS=Homo sapiens GN=OXSR1 PE=1 SV=1	43	23	76.5	81.1	92.9	85.9	74.9	92.1	122.9
O95757	Heat shock 70 kDa protein 4L OS=Homo sapiens GN=HSPA4L PE=1 SV=3	80	76	77.6	91.0	95.6	84.9	77.0	88.5	161.0
O95758	Polypyrimidine tract-binding protein 3 OS=Homo sapiens GN=PTBP3 PE=1 SV=2	43	20	43.5	48.0	54.0	78.3	142.2	192.0	112.6
O95772	MLN64 N-terminal domain homolog OS=Homo sapiens GN=STARD3NL PE=1 SV=1	30	5	43.5	85.5	142.5	300.3	238.7	100.2	38.4
O95777	U6 snRNA-associated Sm-like protein LSm8 OS=Homo sapiens GN=LSM8 PE=1 SV=3	69	6	46.1	74.4	84.9	86.9	104.6	135.2	175.6
O95782	AP-2 complex subunit alpha-1 OS=Homo sapiens GN=AP2A1 PE=1 SV=3	62	65	97.2	115.4	161.8	193.8	106.5	75.9	63.4
O95786	Probable ATP-dependent RNA helicase DDX58 OS=Homo sapiens GN=DDX58 PE=1 SV=2	19	15	87.8	87.9	93.8	87.2	100.2	124.5	153.5
O95793	Double-stranded RNA-binding protein Staufen homolog 1 OS=Homo sapiens GN=STAU1 PE=1 SV=2	61	40	65.4	52.2	55.5	81.8	135.4	192.9	111.8
O95801	Tetratricopeptide repeat protein 4 OS=Homo sapiens GN=TTC4 PE=1 SV=3	60	21	74.2	84.6	83.6	74.8	64.6	86.4	131.9
O95816	BAG family molecular chaperone regulator 2 OS=Homo sapiens GN=BAG2 PE=1 SV=1	77	18	45.5	93.7	120.3	110.5	121.9	95.9	142.7
O95817	BAG family molecular chaperone regulator 3 OS=Homo sapiens GN=BAG3 PE=1 SV=3	65	21	91.6	81.6	88.8	84.8	70.5	93.9	143.6
O95819	Mitogen-activated protein kinase kinase kinase kinase 4 OS=Homo sapiens GN=MAP4K4 PE=1 SV=2	56	74	79.7	95.9	132.0	160.5	134.4	100.9	68.9
O95822	Malonyl-CoA decarboxylase, mitochondrial OS=Homo sapiens GN=MLYCD PE=1 SV=3	39	17	354.5	203.6	129.0	74.5	42.9	25.4	20.5
O95825	Quinone oxidoreductase-like protein 1 OS=Homo sapiens GN=CRYZL1 PE=1 SV=2	41	10	91.3	81.6	86.2	78.9	92.8	116.7	131.1
O95831	Apoptosis-inducing factor 1, mitochondrial OS=Homo sapiens GN=AIFM1 PE=1 SV=1	57	39	264.3	201.0	100.7	39.7	15.1	11.3	8.4
O95834	Echinoderm microtubule-associated protein-like 2 OS=Homo sapiens GN=EML2 PE=1 SV=1	32	17	85.9	90.5	106.6	92.1	76.9	105.7	180.5
O95858	Tetraspanin-15 OS=Homo sapiens GN=TSPAN15 PE=1 SV=1	24	6	130.7	117.9	129.7	247.3	159.4	137.8	77.1
O95861	3'(2'),5'-bisphosphate nucleotidase 1 OS=Homo sapiens GN=BPNT1 PE=1 SV=1	69	23	67.4	94.1	90.2	71.6	60.6	84.4	143.6
O95864	Fatty acid desaturase 2 OS=Homo sapiens GN=FADS2 PE=1 SV=1	30	15	63.1	95.0	144.2	199.2	172.2	97.0	37.2
O95865	N(G),N(G)-dimethylarginine dimethylaminohydrolase 2 OS=Homo sapiens GN=DDAH2 PE=1 SV=1	69	14	92.4	107.4	132.3	156.4	117.4	73.5	81.6
O95870	Abhydrolase domain-containing protein 16A OS=Homo sapiens GN=ABHD16A PE=1 SV=3	44	24	86.8	126.7	152.4	191.3	165.5	80.0	29.7
O95881	Thioredoxin domain-containing protein 12 OS=Homo sapiens GN=TXNDC12 PE=1 SV=1	52	10	50.2	125.3	193.2	261.6	225.1	91.0	33.3
O95926	Pre-mRNA-splicing factor SYF2 OS=Homo sapiens GN=SYF2 PE=1 SV=1	45	13	29.9	34.6	39.4	53.2	100.5	170.8	157.7
O95980	Reversion-inducing cysteine-rich protein with Kazal motifs OS=Homo sapiens GN=RECK PE=1 SV=1	21	17	94.6	118.7	163.8	239.9	168.5	82.5	45.6
O95985	DNA topoisomerase 3-beta-1 OS=Homo sapiens GN=TOP3B PE=1 SV=1	61	43	41.2	56.9	68.7	86.9	171.0	174.2	114.4
O96000	NADH dehydrogenase [ubiquinone] 1 beta subcomplex subunit 10 OS=Homo sapiens GN=NDUFB10 PE=1 SV=3	48	12	206.5	223.7	109.6	42.0	18.5	9.3	8.3
O96005	Cleft lip and palate transmembrane protein 1 OS=Homo sapiens GN=CLPTM1 PE=1 SV=1	33	18	102.3	109.9	147.2	274.0	214.8	100.4	27.8
O96008	Mitochondrial import receptor subunit TOM40 homolog OS=Homo sapiens GN=TOMM40 PE=1 SV=1	58	19	255.3	206.4	115.7	57.2	28.5	22.6	18.9
O96011	Peroxisomal membrane protein 11B OS=Homo sapiens GN=PEX11B PE=1 SV=1	66	18	91.3	117.2	154.8	192.3	122.3	49.3	17.4
O96013	Serine/threonine-protein kinase PAK 4 OS=Homo sapiens GN=PAK4 PE=1 SV=1	42	18	93.3	74.7	86.2	102.4	132.7	124.2	105.0
O96017	Serine/threonine-protein kinase Chk2 OS=Homo sapiens GN=CHEK2 PE=1 SV=1	37	17	97.3	94.0	108.6	94.2	86.1	114.1	186.9
O96019	Actin-like protein 6A OS=Homo sapiens GN=ACTL6A PE=1 SV=1	48	22	120.7	89.4	82.6	75.0	81.0	94.2	122.5
P00167	Cytochrome b5 OS=Homo sapiens GN=CYB5A PE=1 SV=2	47	6	73.0	109.9	145.8	188.4	154.1	70.1	28.4
P00338	L-lactate dehydrogenase A chain OS=Homo sapiens GN=LDHA PE=1 SV=2	85	38	78.5	83.0	95.1	74.9	59.9	84.6	153.5
P00367	Glutamate dehydrogenase 1, mitochondrial OS=Homo sapiens GN=GLUD1 PE=1 SV=2	57	41	235.9	242.5	119.1	46.3	19.8	14.5	9.8
P00374	Dihydrofolate reductase OS=Homo sapiens GN=DHFR PE=1 SV=2	80	18	81.9	101.1	109.0	95.4	83.1	107.7	185.6
P00387	NADH-cytochrome b5 reductase 3 OS=Homo sapiens GN=CYB5R3 PE=1 SV=3	84	19	101.0	138.6	151.1	193.3	134.3	72.9	31.3
P00390	Glutathione reductase, mitochondrial OS=Homo sapiens GN=GSR PE=1 SV=2	52	25	136.7	116.0	94.7	62.4	49.8	70.2	121.1
P00403	Cytochrome c oxidase subunit 2 OS=Homo sapiens GN=MT-CO2 PE=1 SV=1	48	9	250.5	237.7	124.8	49.0	17.7	9.3	7.0
P00441	Superoxide dismutase [Cu-Zn] OS=Homo sapiens GN=SOD1 PE=1 SV=2	97	16	96.6	85.3	89.0	76.5	63.2	96.5	160.4
P00491	Purine nucleoside phosphorylase OS=Homo sapiens GN=PNP PE=1 SV=2	84	22	60.9	100.8	111.9	75.4	63.0	98.5	196.4
P00492	Hypoxanthine-guanine phosphoribosyltransferase OS=Homo sapiens GN=HPRT1 PE=1 SV=2	76	18	60.8	85.5	94.6	77.1	68.5	88.7	153.9
P00505	Aspartate aminotransferase, mitochondrial OS=Homo sapiens GN=GOT2 PE=1 SV=3	71	35	276.4	195.7	109.2	40.2	19.3	13.5	12.7
P00558	Phosphoglycerate kinase 1 OS=Homo sapiens GN=PGK1 PE=1 SV=3	91	53	73.6	85.7	92.1	75.7	63.4	91.8	154.9
P00734	Prothrombin OS=Homo sapiens GN=F2 PE=1 SV=2	5	4	396.1	223.7	144.9	89.9	57.5	34.5	22.2
P00761	Trypsin OS=Sus scrofa OX=9823 PE=1 SV=1	47	9	87.4	85.9	100.8	103.1	96.4	108.7	108.5
P00813	Adenosine deaminase OS=Homo sapiens GN=ADA PE=1 SV=3	79	35	68.0	85.9	96.6	73.5	59.1	91.0	163.9
P00966	Argininosuccinate synthase OS=Homo sapiens GN=ASS1 PE=1 SV=2	55	21	73.2	79.5	85.6	77.0	89.7	75.4	151.7
P01034	Cystatin-C OS=Homo sapiens GN=CST3 PE=1 SV=1	45	5	106.3	120.7	161.5	257.9	207.6	105.7	40.3
P01112	GTPase HRas OS=Homo sapiens GN=HRAS PE=1 SV=1	85	15	74.4	114.4	156.3	185.6	124.6	60.1	34.1
P01116	GTPase KRas OS=Homo sapiens GN=KRAS PE=1 SV=1	75	14	97.2	115.0	161.5	211.7	143.7	61.9	23.4
P01130	Low-density lipoprotein receptor OS=Homo sapiens GN=LDLR PE=1 SV=1	40	25	84.9	99.6	141.0	220.7	192.2	117.8	49.9
P01137	Transforming growth factor beta-1 OS=Homo sapiens GN=TGFB1 PE=1 SV=2	41	13	66.6	98.4	146.0	198.2	171.3	77.5	33.2
P01733	T-cell receptor beta chain V region YT35 OS=Homo sapiens GN=TRBV12-3 PE=1 SV=1	15	2	69.5	77.2	119.3	189.7	54.2	74.9	14.7
P01850	T-cell receptor beta-1 chain C region OS=Homo sapiens GN=TRBC1 PE=1 SV=3	47	6	99.4	105.3	162.8	253.1	214.8	101.8	27.1
P01889	HLA class I histocompatibility antigen, B-7 alpha chain OS=Homo sapiens GN=HLA-B PE=1 SV=3	57	24	72.6	133.8	193.5	254.1	189.9	86.7	35.2
P02649	Apolipoprotein E OS=Homo sapiens GN=APOE PE=1 SV=1	5	2	242.9	152.3	163.6	160.1	162.5	65.7	52.9
P02686	Myelin basic protein OS=Homo sapiens GN=MBP PE=1 SV=3	27	6	49.0	147.0	184.0	235.0	156.6	64.5	51.8
P02769	Serum albumin OS=Bos taurus OX=9913 GN=ALB PE=1 SV=4	84	57	71.9	85.8	98.6	112.7	100.5	103.2	128.6
P02786	Transferrin receptor protein 1 OS=Homo sapiens GN=TFRC PE=1 SV=2	68	71	61.7	73.0	119.4	164.0	172.8	143.9	67.4
P02788	Lactotransferrin OS=Homo sapiens GN=LTF PE=1 SV=6	3	2	56.1	62.1	93.8	152.0	158.6	130.2	62.9
P04035	3-hydroxy-3-methylglutaryl-coenzyme A reductase OS=Homo sapiens GN=HMGCR PE=1 SV=1	9	6	89.5	109.5	147.3	228.6	198.6	105.3	36.5
P04040	Catalase OS=Homo sapiens GN=CAT PE=1 SV=3	75	48	95.4	146.7	191.9	209.8	130.5	50.4	23.6
P04049	RAF proto-oncogene serine/threonine-protein kinase OS=Homo sapiens GN=RAF1 PE=1 SV=1	49	26	98.2	84.8	99.6	102.0	88.7	98.8	136.7
P04053	DNA nucleotidylexotransferase OS=Homo sapiens GN=DNTT PE=1 SV=3	28	13	98.5	67.4	69.4	79.7	95.3	117.0	95.8
P04062	Glucosylceramidase OS=Homo sapiens GN=GBA PE=1 SV=3	26	12	31.4	71.2	127.1	208.9	184.8	75.9	31.5
P04066	Tissue alpha-L-fucosidase OS=Homo sapiens GN=FUCA1 PE=1 SV=4	25	8	50.3	93.4	154.7	254.8	200.2	84.4	40.7
P04075	Fructose-bisphosphate aldolase A OS=Homo sapiens GN=ALDOA PE=1 SV=2	94	45	91.4	100.7	109.2	93.7	79.9	95.5	158.9
P04080	Cystatin-B OS=Homo sapiens GN=CSTB PE=1 SV=2	52	4	366.3	104.2	81.7	110.3	75.2	96.5	165.7
P04083	Annexin A1 OS=Homo sapiens GN=ANXA1 PE=1 SV=2	76	29	75.6	96.3	99.0	85.9	76.7	100.7	157.4
P04150	Glucocorticoid receptor OS=Homo sapiens GN=NR3C1 PE=1 SV=1	23	14	64.4	72.8	73.9	76.1	72.0	86.9	134.3
P04181	Ornithine aminotransferase, mitochondrial OS=Homo sapiens GN=OAT PE=1 SV=1	84	39	189.9	241.0	128.2	50.3	28.9	23.9	17.3
P04183	Thymidine kinase, cytosolic OS=Homo sapiens GN=TK1 PE=1 SV=2	64	14	40.3	113.2	145.8	83.1	106.5	83.2	146.0
P04216	Thy-1 membrane glycoprotein OS=Homo sapiens GN=THY1 PE=1 SV=2	25	4	4.9	158.6	228.8	166.3	84.3	53.8	35.4
P04234	T-cell surface glycoprotein CD3 delta chain OS=Homo sapiens GN=CD3D PE=1 SV=1	28	9	70.5	97.1	144.8	217.9	178.7	86.1	39.7
P04264	Keratin, type II cytoskeletal 1 OS=Homo sapiens GN=KRT1 PE=1 SV=6	52	40	51.5	136.9	61.6	70.5	126.7	88.6	183.9
P04350	Tubulin beta-4A chain OS=Homo sapiens GN=TUBB4A PE=1 SV=2	86	38	71.2	121.4	125.0	86.9	85.8	93.1	169.8
P04406	Glyceraldehyde-3-phosphate dehydrogenase OS=Homo sapiens GN=GAPDH PE=1 SV=3	87	45	36.3	83.3	96.5	79.4	96.0	125.8	141.0
P04439	HLA class I histocompatibility antigen, A-3 alpha chain OS=Homo sapiens GN=HLA-A PE=1 SV=2	60	27	61.8	127.7	184.6	232.4	166.3	73.2	27.7
P04632	Calpain small subunit 1 OS=Homo sapiens GN=CAPNS1 PE=1 SV=1	72	16	94.5	88.9	97.5	87.5	69.8	68.9	155.5
P04818	Thymidylate synthase OS=Homo sapiens GN=TYMS PE=1 SV=3	64	19	55.2	82.2	92.0	72.8	68.9	90.0	151.7
P04843	Dolichyl-diphosphooligosaccharide--protein glycosyltransferase subunit 1 OS=Homo sapiens GN=RPN1 PE=1 SV=1	78	59	86.3	101.9	161.3	216.7	169.5	75.0	20.1
P04844	Dolichyl-diphosphooligosaccharide--protein glycosyltransferase subunit 2 OS=Homo sapiens GN=RPN2 PE=1 SV=3	54	33	78.9	103.5	171.3	223.8	209.8	76.5	19.1
P04899	Guanine nucleotide-binding protein G(i) subunit alpha-2 OS=Homo sapiens GN=GNAI2 PE=1 SV=3	75	36	79.0	124.5	209.7	193.9	124.7	56.8	30.2
P04920	Anion exchange protein 2 OS=Homo sapiens GN=SLC4A2 PE=1 SV=4	25	18	74.8	88.6	120.3	174.5	112.6	44.7	14.7
P05023	Sodium/potassium-transporting ATPase subunit alpha-1 OS=Homo sapiens GN=ATP1A1 PE=1 SV=1	54	66	97.5	129.1	189.3	233.2	149.2	59.6	26.9
P05026	Sodium/potassium-transporting ATPase subunit beta-1 OS=Homo sapiens GN=ATP1B1 PE=1 SV=1	43	12	118.1	139.6	186.9	247.0	172.7	68.0	34.0
P05067	Amyloid beta A4 protein OS=Homo sapiens GN=APP PE=1 SV=3	19	11	48.8	108.2	157.8	211.2	203.5	136.5	70.3
P05106	Integrin beta-3 OS=Homo sapiens GN=ITGB3 PE=1 SV=2	29	14	116.4	134.7	173.0	259.8	168.2	79.2	34.3
P05107	Integrin beta-2 OS=Homo sapiens GN=ITGB2 PE=1 SV=2	62	50	85.9	116.9	165.0	237.5	172.6	77.0	28.8
P05120	Plasminogen activator inhibitor 2 OS=Homo sapiens GN=SERPINB2 PE=1 SV=2	31	7	87.9	101.6	109.0	116.0	101.3	116.8	148.9
P05141	ADP/ATP translocase 2 OS=Homo sapiens GN=SLC25A5 PE=1 SV=7	69	43	303.8	212.5	109.3	45.3	17.8	11.3	9.2
P05161	Ubiquitin-like protein ISG15 OS=Homo sapiens GN=ISG15 PE=1 SV=5	41	5	71.0	81.2	84.6	70.9	67.5	82.9	125.5
P05165	Propionyl-CoA carboxylase alpha chain, mitochondrial OS=Homo sapiens GN=PCCA PE=1 SV=4	55	34	295.6	185.9	99.4	40.6	16.7	13.1	11.1
P05166	Propionyl-CoA carboxylase beta chain, mitochondrial OS=Homo sapiens GN=PCCB PE=1 SV=3	57	27	273.5	192.1	96.4	40.2	19.3	18.1	17.0
P05198	Eukaryotic translation initiation factor 2 subunit 1 OS=Homo sapiens GN=EIF2S1 PE=1 SV=3	84	37	83.0	63.9	77.2	71.9	98.8	143.3	130.2
P05362	Intercellular adhesion molecule 1 OS=Homo sapiens GN=ICAM1 PE=1 SV=2	20	9	123.7	148.4	176.2	222.8	160.9	75.3	39.3
P05387	60S acidic ribosomal protein P2 OS=Homo sapiens GN=RPLP2 PE=1 SV=1	100	16	45.9	46.7	58.5	87.2	138.0	198.5	108.3
P05388	60S acidic ribosomal protein P0 OS=Homo sapiens GN=RPLP0 PE=1 SV=1	71	32	36.3	46.2	62.5	75.2	145.3	191.0	113.8
P05423	DNA-directed RNA polymerase III subunit RPC4 OS=Homo sapiens GN=POLR3D PE=1 SV=2	28	11	51.6	75.2	73.3	71.2	57.5	98.5	165.8
P05455	Lupus La protein OS=Homo sapiens GN=SSB PE=1 SV=2	72	40	61.8	80.3	90.4	71.2	71.6	101.5	175.6
P05556	Integrin beta-1 OS=Homo sapiens GN=ITGB1 PE=1 SV=2	44	41	85.9	121.5	184.1	241.3	173.0	59.0	24.0
P05771	Protein kinase C beta type OS=Homo sapiens GN=PRKCB PE=1 SV=4	55	42	85.9	103.1	103.3	93.2	77.7	87.9	134.4
P06126	T-cell surface glycoprotein CD1a OS=Homo sapiens GN=CD1A PE=1 SV=4	25	5	109.4	121.4	182.2	254.7	200.4	90.6	41.4
P06127	T-cell surface glycoprotein CD5 OS=Homo sapiens GN=CD5 PE=1 SV=2	53	24	81.4	104.7	149.9	207.8	151.1	80.4	36.0
P06132	Uroporphyrinogen decarboxylase OS=Homo sapiens GN=UROD PE=1 SV=2	44	12	40.8	77.8	80.4	61.9	58.9	77.1	141.6
P06213	Insulin receptor OS=Homo sapiens GN=INSR PE=1 SV=4	29	39	102.6	110.1	154.2	224.3	105.7	68.9	25.2
P06239	Tyrosine-protein kinase Lck OS=Homo sapiens GN=LCK PE=1 SV=6	67	33	84.3	135.3	203.5	223.9	167.5	69.8	36.7
P06241	Tyrosine-protein kinase Fyn OS=Homo sapiens GN=FYN PE=1 SV=3	45	25	77.4	88.7	123.9	161.5	122.2	70.1	51.7
P06280	Alpha-galactosidase A OS=Homo sapiens GN=GLA PE=1 SV=1	39	16	55.4	97.8	172.8	294.4	220.7	80.8	28.7
P06396	Gelsolin OS=Homo sapiens GN=GSN PE=1 SV=1	18	12	135.0	109.4	107.8	101.8	88.4	103.3	154.3
P06400	Retinoblastoma-associated protein OS=Homo sapiens GN=RB1 PE=1 SV=2	59	63	91.8	76.8	80.4	91.0	111.0	141.8	115.7
P06493	Cyclin-dependent kinase 1 OS=Homo sapiens GN=CDK1 PE=1 SV=3	71	25	87.7	88.2	96.9	89.7	83.8	95.6	132.4
P06576	ATP synthase subunit beta, mitochondrial OS=Homo sapiens GN=ATP5B PE=1 SV=3	84	39	188.8	263.5	131.8	54.1	22.9	15.1	12.3
P06729	T-cell surface antigen CD2 OS=Homo sapiens GN=CD2 PE=1 SV=2	27	13	76.0	89.9	132.2	200.1	156.0	71.3	36.4
P06730	Eukaryotic translation initiation factor 4E OS=Homo sapiens GN=EIF4E PE=1 SV=2	34	12	45.7	68.1	72.4	85.6	137.8	173.3	122.3
P06733	Alpha-enolase OS=Homo sapiens GN=ENO1 PE=1 SV=2	89	57	47.9	76.7	80.2	62.3	49.3	70.1	116.9
P06744	Glucose-6-phosphate isomerase OS=Homo sapiens GN=GPI PE=1 SV=4	64	46	74.4	84.2	96.9	75.9	64.3	92.6	166.5
P06746	DNA polymerase beta OS=Homo sapiens GN=POLB PE=1 SV=3	25	8	103.4	99.5	94.7	110.1	98.1	122.1	101.7
P06748	Nucleophosmin OS=Homo sapiens GN=NPM1 PE=1 SV=2	74	34	20.4	42.0	54.5	75.6	135.2	190.0	130.1
P06753	Tropomyosin alpha-3 chain OS=Homo sapiens GN=TPM3 PE=1 SV=2	49	27	79.0	86.8	103.5	89.1	65.2	81.2	136.2
P06756	Integrin alpha-V OS=Homo sapiens GN=ITGAV PE=1 SV=2	27	20	112.7	118.2	163.3	221.9	118.9	76.8	30.9
P06865	Beta-hexosaminidase subunit alpha OS=Homo sapiens GN=HEXA PE=1 SV=2	41	28	42.1	95.5	195.3	263.1	227.7	75.7	38.3
P07099	Epoxide hydrolase 1 OS=Homo sapiens GN=EPHX1 PE=1 SV=1	49	23	50.8	109.6	163.6	236.1	201.6	108.5	40.6
P07195	L-lactate dehydrogenase B chain OS=Homo sapiens GN=LDHB PE=1 SV=2	68	35	63.0	80.5	86.8	70.8	54.1	76.0	131.8
P07203	Glutathione peroxidase 1 OS=Homo sapiens GN=GPX1 PE=1 SV=4	85	13	163.2	182.9	101.1	54.2	35.1	39.5	63.0
P07237	Protein disulfide-isomerase OS=Homo sapiens GN=P4HB PE=1 SV=3	81	64	60.6	101.5	149.7	209.4	214.7	75.1	30.2
P07305	Histone H1.0 OS=Homo sapiens GN=H1F0 PE=1 SV=3	23	5	105.7	66.8	78.6	94.7	129.0	193.1	103.2
P07311	Acylphosphatase-1 OS=Homo sapiens GN=ACYP1 PE=1 SV=2	69	9	64.5	77.3	74.6	75.8	61.8	92.1	133.0
P07339	Cathepsin D OS=Homo sapiens GN=CTSD PE=1 SV=1	60	27	42.3	116.2	211.3	244.0	196.7	59.5	23.7
P07355	Annexin A2 OS=Homo sapiens GN=ANXA2 PE=1 SV=2	76	38	97.1	104.3	130.5	119.2	98.9	78.2	119.7
P07384	Calpain-1 catalytic subunit OS=Homo sapiens GN=CAPN1 PE=1 SV=1	47	33	92.4	98.4	101.2	93.8	117.2	90.2	154.0
P07437	Tubulin beta chain OS=Homo sapiens GN=TUBB PE=1 SV=2	86	42	45.1	115.3	135.5	79.0	90.6	92.3	162.8
P07602	Prosaposin OS=Homo sapiens GN=PSAP PE=1 SV=2	55	29	59.7	87.2	142.6	224.1	214.4	101.5	30.8
P07686	Beta-hexosaminidase subunit beta OS=Homo sapiens GN=HEXB PE=1 SV=3	52	38	50.2	92.5	173.5	264.0	206.1	73.8	32.9
P07737	Profilin-1 OS=Homo sapiens GN=PFN1 PE=1 SV=2	79	20	66.0	90.3	95.6	78.3	71.3	73.9	153.6
P07741	Adenine phosphoribosyltransferase OS=Homo sapiens GN=APRT PE=1 SV=2	90	19	66.7	107.7	113.5	85.6	70.0	94.8	160.0
P07766	T-cell surface glycoprotein CD3 epsilon chain OS=Homo sapiens GN=CD3E PE=1 SV=2	29	7	138.7	124.9	156.6	245.7	194.9	90.2	28.5
P07814	Bifunctional glutamate/proline--tRNA ligase OS=Homo sapiens GN=EPRS PE=1 SV=5	74	142	56.1	68.1	83.7	90.2	96.5	139.0	138.2
P07858	Cathepsin B OS=Homo sapiens GN=CTSB PE=1 SV=3	48	17	67.7	103.5	180.8	292.4	205.3	84.3	37.4
P07900	Heat shock protein HSP 90-alpha OS=Homo sapiens GN=HSP90AA1 PE=1 SV=5	72	92	73.4	88.6	104.7	77.8	68.7	80.6	162.7
P07910	Heterogeneous nuclear ribonucleoproteins C1/C2 OS=Homo sapiens GN=HNRNPC PE=1 SV=4	48	27	28.0	30.7	39.9	56.9	197.4	183.8	125.7
P07942	Laminin subunit beta-1 OS=Homo sapiens GN=LAMB1 PE=1 SV=2	16	19	48.4	100.3	139.6	147.9	140.9	68.3	55.4
P07947	Tyrosine-protein kinase Yes OS=Homo sapiens GN=YES1 PE=1 SV=3	54	25	82.6	94.4	150.4	169.8	149.8	81.4	54.9
P07954	Fumarate hydratase, mitochondrial OS=Homo sapiens GN=FH PE=1 SV=3	78	39	224.6	213.6	112.2	49.2	26.1	22.6	33.3
P08069	Insulin-like growth factor 1 receptor OS=Homo sapiens GN=IGF1R PE=1 SV=1	27	32	84.3	116.7	170.7	227.4	169.0	73.8	25.5
P08133	Annexin A6 OS=Homo sapiens GN=ANXA6 PE=1 SV=3	85	75	62.3	81.6	113.1	72.0	70.3	78.7	175.0
P08134	Rho-related GTP-binding protein RhoC OS=Homo sapiens GN=RHOC PE=1 SV=1	62	13	51.0	97.9	122.2	96.6	95.0	87.1	182.0
P08174	Complement decay-accelerating factor OS=Homo sapiens GN=CD55 PE=1 SV=4	35	15	78.2	114.5	167.4	219.1	160.8	76.3	35.8
P08195	4F2 cell-surface antigen heavy chain OS=Homo sapiens GN=SLC3A2 PE=1 SV=3	53	39	86.2	132.0	182.9	224.6	150.7	55.7	20.0
P08236	Beta-glucuronidase OS=Homo sapiens GN=GUSB PE=1 SV=2	27	18	45.5	102.0	166.6	273.8	215.5	83.1	29.4
P08238	Heat shock protein HSP 90-beta OS=Homo sapiens GN=HSP90AB1 PE=1 SV=4	74	91	69.9	92.6	123.0	79.6	77.2	81.0	170.5
P08240	Signal recognition particle receptor subunit alpha OS=Homo sapiens GN=SRPR PE=1 SV=2	70	43	93.3	99.1	149.7	223.7	196.9	87.0	29.5
P08243	Asparagine synthetase [glutamine-hydrolyzing] OS=Homo sapiens GN=ASNS PE=1 SV=4	53	26	100.8	89.2	96.5	86.2	68.7	91.0	157.7
P08311	Cathepsin G OS=Homo sapiens GN=CTSG PE=1 SV=2	44	10	113.4	100.3	151.4	198.6	168.6	121.0	69.1
P08397	Porphobilinogen deaminase OS=Homo sapiens GN=HMBS PE=1 SV=2	47	16	62.0	77.2	81.5	71.9	66.7	87.1	144.4
P08559	Pyruvate dehydrogenase E1 component subunit alpha, somatic form, mitochondrial OS=Homo sapiens GN=PDHA1 PE=1 SV=3	72	37	307.4	224.8	114.5	44.6	20.6	13.0	12.8
P08574	Cytochrome c1, heme protein, mitochondrial OS=Homo sapiens GN=CYC1 PE=1 SV=3	57	16	228.7	237.8	119.7	49.0	16.6	8.0	5.6
P08575	Receptor-type tyrosine-protein phosphatase C OS=Homo sapiens GN=PTPRC PE=1 SV=2	47	81	104.4	119.7	178.4	227.0	154.0	74.3	32.3
P08579	U2 small nuclear ribonucleoprotein B'' OS=Homo sapiens GN=SNRPB2 PE=1 SV=1	30	8	21.2	42.1	59.3	58.0	104.9	139.8	199.8
P08621	U1 small nuclear ribonucleoprotein 70 kDa OS=Homo sapiens GN=SNRNP70 PE=1 SV=2	59	35	34.0	38.0	50.4	67.1	104.4	181.0	145.2
P08648	Integrin alpha-5 OS=Homo sapiens GN=ITGA5 PE=1 SV=2	24	19	112.4	133.4	178.5	231.7	164.9	72.3	39.2
P08670	Vimentin OS=Homo sapiens GN=VIM PE=1 SV=4	78	40	105.2	106.3	86.8	74.1	69.6	80.2	121.9
P08754	Guanine nucleotide-binding protein G(k) subunit alpha OS=Homo sapiens GN=GNAI3 PE=1 SV=3	68	32	83.1	153.0	238.6	211.7	154.9	67.1	42.7
P08758	Annexin A5 OS=Homo sapiens GN=ANXA5 PE=1 SV=2	62	21	81.0	93.3	94.3	80.9	71.8	96.8	167.5
P08865	40S ribosomal protein SA OS=Homo sapiens GN=RPSA PE=1 SV=4	66	21	18.8	65.4	89.1	71.6	148.8	162.7	120.6
P09001	39S ribosomal protein L3, mitochondrial OS=Homo sapiens GN=MRPL3 PE=1 SV=1	70	20	331.1	269.6	172.9	55.5	29.8	23.2	22.6
P09012	U1 small nuclear ribonucleoprotein A OS=Homo sapiens GN=SNRPA PE=1 SV=3	38	12	55.3	43.2	49.2	74.5	102.7	182.9	130.1
P09104	Gamma-enolase OS=Homo sapiens GN=ENO2 PE=1 SV=3	88	33	73.0	80.4	83.9	70.9	59.8	84.5	148.2
P09110	3-ketoacyl-CoA thiolase, peroxisomal OS=Homo sapiens GN=ACAA1 PE=1 SV=2	77	31	80.9	156.8	207.2	219.8	154.9	54.2	20.0
P09211	Glutathione S-transferase P OS=Homo sapiens GN=GSTP1 PE=1 SV=2	72	18	56.8	108.7	129.6	73.6	69.0	91.3	158.2
P09234	U1 small nuclear ribonucleoprotein C OS=Homo sapiens GN=SNRPC PE=1 SV=1	32	7	43.7	36.6	49.7	70.6	148.2	168.7	142.1
P09326	CD48 antigen OS=Homo sapiens GN=CD48 PE=1 SV=2	37	15	81.6	109.6	160.1	171.7	212.9	78.2	53.8
P09417	Dihydropteridine reductase OS=Homo sapiens GN=QDPR PE=1 SV=2	57	11	147.3	137.8	114.8	94.4	84.0	104.5	140.5
P09471	Guanine nucleotide-binding protein G(o) subunit alpha OS=Homo sapiens GN=GNAO1 PE=1 SV=4	44	15	89.4	100.6	129.6	158.7	116.7	74.6	62.4
P09496	Clathrin light chain A OS=Homo sapiens GN=CLTA PE=1 SV=1	29	16	96.4	115.9	144.4	153.4	93.8	77.8	105.9
P09497	Clathrin light chain B OS=Homo sapiens GN=CLTB PE=1 SV=1	32	17	111.4	106.9	128.8	146.3	88.0	73.7	96.6
P09525	Annexin A4 OS=Homo sapiens GN=ANXA4 PE=1 SV=4	47	15	72.0	64.6	82.5	62.9	78.3	98.4	161.0
P09543	2',3'-cyclic-nucleotide 3'-phosphodiesterase OS=Homo sapiens GN=CNP PE=1 SV=2	58	41	100.6	124.4	167.5	201.7	140.3	58.7	21.3
P09564	T-cell antigen CD7 OS=Homo sapiens GN=CD7 PE=1 SV=1	21	5	72.5	94.4	125.1	191.2	175.7	127.6	67.4
P09622	Dihydrolipoyl dehydrogenase, mitochondrial OS=Homo sapiens GN=DLD PE=1 SV=2	67	33	244.8	223.4	107.7	40.8	14.2	9.9	10.8
P09651	Heterogeneous nuclear ribonucleoprotein A1 OS=Homo sapiens GN=HNRNPA1 PE=1 SV=5	77	39	23.8	50.5	74.5	67.1	152.2	184.4	135.8
P09661	U2 small nuclear ribonucleoprotein A' OS=Homo sapiens GN=SNRPA1 PE=1 SV=2	69	34	29.5	47.6	53.7	56.9	95.7	142.4	164.4
P09669	Cytochrome c oxidase subunit 6C OS=Homo sapiens GN=COX6C PE=1 SV=2	53	10	326.7	183.4	97.7	38.6	13.8	6.9	4.1
P09874	Poly [ADP-ribose] polymerase 1 OS=Homo sapiens GN=PARP1 PE=1 SV=4	68	82	173.6	110.6	102.6	104.2	113.5	92.7	48.6
P09884	DNA polymerase alpha catalytic subunit OS=Homo sapiens GN=POLA1 PE=1 SV=2	29	35	89.7	97.6	94.0	89.9	85.7	122.2	202.8
P09960	Leukotriene A-4 hydrolase OS=Homo sapiens GN=LTA4H PE=1 SV=2	59	44	77.4	74.6	87.4	70.7	61.9	89.4	169.1
P09972	Fructose-bisphosphate aldolase C OS=Homo sapiens GN=ALDOC PE=1 SV=2	73	34	97.2	95.0	102.5	92.0	79.5	99.6	159.4
P0C2W1	F-box/SPRY domain-containing protein 1 OS=Homo sapiens GN=FBXO45 PE=1 SV=1	11	4	78.6	74.7	67.1	72.9	94.0	137.6	170.0
P0C7P0	CDGSH iron-sulfur domain-containing protein 3, mitochondrial OS=Homo sapiens GN=CISD3 PE=1 SV=1	54	10	250.3	226.2	111.5	41.9	13.8	7.1	4.7
P0C7T5	Ataxin-1-like OS=Homo sapiens GN=ATXN1L PE=1 SV=1	26	12	171.5	161.5	155.0	183.5	121.0	90.2	56.0
P0CG12	Chromosome transmission fidelity protein 8 homolog isoform 2 OS=Homo sapiens GN=CHTF8 PE=1 SV=1	67	19	147.8	117.4	99.8	99.9	106.3	138.2	116.0
P0CK96	Solute carrier family 35 member E2B OS=Homo sapiens GN=SLC35E2B PE=2 SV=1	14	4	108.4	122.6	158.3	238.9	120.9	114.6	52.3
P0DMV9	Heat shock 70 kDa protein 1B OS=Homo sapiens GN=HSPA1B PE=1 SV=1	73	55	75.2	97.1	108.0	101.2	82.5	107.6	165.0
P10109	Adrenodoxin, mitochondrial OS=Homo sapiens GN=FDX1 PE=1 SV=1	42	10	281.1	216.4	115.6	42.1	18.7	12.5	9.6
P10155	60 kDa SS-A/Ro ribonucleoprotein OS=Homo sapiens GN=TROVE2 PE=1 SV=2	53	28	67.2	83.2	92.1	82.6	76.5	111.8	154.3
P10242	Transcriptional activator Myb OS=Homo sapiens GN=MYB PE=1 SV=2	22	14	187.4	89.5	82.2	74.1	72.6	68.0	77.9
P10253	Lysosomal alpha-glucosidase OS=Homo sapiens GN=GAA PE=1 SV=4	40	33	62.7	101.0	164.8	244.9	181.0	77.8	42.5
P10301	Ras-related protein R-Ras OS=Homo sapiens GN=RRAS PE=1 SV=1	43	9	93.8	124.5	195.6	192.9	170.8	107.5	115.0
P10321	HLA class I histocompatibility antigen, Cw-7 alpha chain OS=Homo sapiens GN=HLA-C PE=1 SV=3	55	19	92.0	111.1	152.0	244.6	193.3	100.2	35.5
P10398	Serine/threonine-protein kinase A-Raf OS=Homo sapiens GN=ARAF PE=1 SV=2	46	25	105.8	98.7	113.1	126.9	129.6	85.1	155.9
P10415	Apoptosis regulator Bcl-2 OS=Homo sapiens GN=BCL2 PE=1 SV=2	46	6	195.5	113.5	189.6	239.7	155.3	77.4	29.1
P10515	Dihydrolipoyllysine-residue acetyltransferase component of pyruvate dehydrogenase complex, mitochondrial OS=Homo sapiens GN=DLAT PE=1 SV=3	45	29	253.9	188.9	95.7	34.8	13.6	9.0	8.7
P10586	Receptor-type tyrosine-protein phosphatase F OS=Homo sapiens GN=PTPRF PE=1 SV=2	31	45	134.2	135.7	165.8	202.2	120.2	64.5	48.7
P10599	Thioredoxin OS=Homo sapiens GN=TXN PE=1 SV=3	92	12	49.3	84.1	89.5	75.8	65.2	96.7	162.8
P10619	Lysosomal protective protein OS=Homo sapiens GN=CTSA PE=1 SV=2	36	17	74.4	116.2	189.4	294.8	214.7	79.3	31.2
P10636	Microtubule-associated protein tau OS=Homo sapiens GN=MAPT PE=1 SV=5	25	20	77.9	62.2	67.2	79.6	110.1	148.6	117.0
P10644	cAMP-dependent protein kinase type I-alpha regulatory subunit OS=Homo sapiens GN=PRKAR1A PE=1 SV=1	67	31	60.0	100.7	134.6	137.3	89.7	78.0	108.6
P10721	Mast/stem cell growth factor receptor Kit OS=Homo sapiens GN=KIT PE=1 SV=1	21	18	97.6	131.0	178.7	229.5	219.0	90.7	53.6
P10746	Uroporphyrinogen-III synthase OS=Homo sapiens GN=UROS PE=1 SV=1	37	8	72.1	86.5	78.2	97.0	70.6	95.6	127.6
P10747	T-cell-specific surface glycoprotein CD28 OS=Homo sapiens GN=CD28 PE=1 SV=1	20	9	94.2	118.8	182.9	232.6	133.7	65.0	21.1
P10768	S-formylglutathione hydrolase OS=Homo sapiens GN=ESD PE=1 SV=2	85	24	70.3	76.8	80.0	69.1	58.3	84.1	141.6
P10809	60 kDa heat shock protein, mitochondrial OS=Homo sapiens GN=HSPD1 PE=1 SV=2	82	80	192.0	218.5	105.2	41.1	18.5	13.5	12.6
P11021	78 kDa glucose-regulated protein OS=Homo sapiens GN=HSPA5 PE=1 SV=2	67	69	79.0	105.9	150.2	228.3	204.4	74.9	26.8
P11117	Lysosomal acid phosphatase OS=Homo sapiens GN=ACP2 PE=1 SV=3	33	12	44.9	84.9	131.7	224.0	193.1	81.6	45.9
P11142	Heat shock cognate 71 kDa protein OS=Homo sapiens GN=HSPA8 PE=1 SV=1	76	69	64.9	86.9	96.2	82.9	79.6	86.8	138.9
P11166	Solute carrier family 2, facilitated glucose transporter member 1 OS=Homo sapiens GN=SLC2A1 PE=1 SV=2	16	10	70.7	158.9	263.8	188.6	154.0	55.9	21.4
P11169	Solute carrier family 2, facilitated glucose transporter member 3 OS=Homo sapiens GN=SLC2A3 PE=1 SV=1	17	7	79.5	126.1	173.2	210.9	153.6	66.2	29.6
P11171	Protein 4.1 OS=Homo sapiens GN=EPB41 PE=1 SV=4	63	64	101.4	125.8	180.0	230.9	143.5	58.2	23.3
P11172	Uridine 5'-monophosphate synthase OS=Homo sapiens GN=UMPS PE=1 SV=1	62	36	110.6	97.0	97.0	69.1	59.4	75.6	138.8
P11177	Pyruvate dehydrogenase E1 component subunit beta, mitochondrial OS=Homo sapiens GN=PDHB PE=1 SV=3	64	21	235.9	222.0	101.1	37.6	15.0	11.7	10.7
P11182	Lipoamide acyltransferase component of branched-chain alpha-keto acid dehydrogenase complex, mitochondrial OS=Homo sapiens GN=DBT PE=1 SV=3	59	30	278.0	204.0	102.5	39.5	14.6	8.9	7.0
P11216	Glycogen phosphorylase, brain form OS=Homo sapiens GN=PYGB PE=1 SV=5	59	52	76.8	91.6	106.9	105.3	90.4	92.6	150.5
P11234	Ras-related protein Ral-B OS=Homo sapiens GN=RALB PE=1 SV=1	49	10	94.1	104.8	152.6	203.5	130.7	63.8	24.5
P11274	Breakpoint cluster region protein OS=Homo sapiens GN=BCR PE=1 SV=2	34	30	102.0	98.0	90.4	88.6	70.7	71.7	103.7
P11279	Lysosome-associated membrane glycoprotein 1 OS=Homo sapiens GN=LAMP1 PE=1 SV=3	28	11	53.6	95.5	166.2	255.6	214.6	100.6	39.5
P11310	Medium-chain specific acyl-CoA dehydrogenase, mitochondrial OS=Homo sapiens GN=ACADM PE=1 SV=1	67	39	256.6	237.7	116.3	44.3	16.2	8.5	7.9
P11387	DNA topoisomerase 1 OS=Homo sapiens GN=TOP1 PE=1 SV=2	47	39	261.9	148.6	125.0	100.4	79.3	54.2	25.5
P11388	DNA topoisomerase 2-alpha OS=Homo sapiens GN=TOP2A PE=1 SV=3	48	91	281.9	121.1	104.0	92.9	92.9	79.0	38.1
P11413	Glucose-6-phosphate 1-dehydrogenase OS=Homo sapiens GN=G6PD PE=1 SV=4	72	37	73.4	88.1	108.4	84.4	65.2	81.0	139.8
P11441	Ubiquitin-like protein 4A OS=Homo sapiens GN=UBL4A PE=1 SV=1	74	11	100.1	95.0	86.7	78.8	63.6	87.0	133.9
P11498	Pyruvate carboxylase, mitochondrial OS=Homo sapiens GN=PC PE=1 SV=2	57	56	248.0	214.7	110.0	45.5	21.4	14.7	12.3
P11586	C-1-tetrahydrofolate synthase, cytoplasmic OS=Homo sapiens GN=MTHFD1 PE=1 SV=3	82	94	44.5	55.0	71.1	95.8	183.3	206.0	72.0
P11717	Cation-independent mannose-6-phosphate receptor OS=Homo sapiens GN=IGF2R PE=1 SV=3	61	157	41.1	59.6	95.7	147.3	191.2	166.3	69.2
P11766	Alcohol dehydrogenase class-3 OS=Homo sapiens GN=ADH5 PE=1 SV=4	56	24	68.3	83.9	101.0	75.5	75.6	81.4	181.3
P11940	Polyadenylate-binding protein 1 OS=Homo sapiens GN=PABPC1 PE=1 SV=2	86	68	40.1	49.3	60.1	79.7	148.1	181.7	124.8
P12004	Proliferating cell nuclear antigen OS=Homo sapiens GN=PCNA PE=1 SV=1	82	25	70.5	78.8	89.3	75.0	64.5	102.8	163.8
P12081	Histidine--tRNA ligase, cytoplasmic OS=Homo sapiens GN=HARS PE=1 SV=2	78	49	70.9	68.3	77.0	66.3	99.4	126.0	159.0
P12236	ADP/ATP translocase 3 OS=Homo sapiens GN=SLC25A6 PE=1 SV=4	76	44	232.8	201.4	107.8	44.3	22.8	12.1	10.4
P12259	Coagulation factor V OS=Homo sapiens GN=F5 PE=1 SV=4	5	12	98.8	88.6	110.0	143.2	140.5	108.3	74.6
P12268	Inosine-5'-monophosphate dehydrogenase 2 OS=Homo sapiens GN=IMPDH2 PE=1 SV=2	63	49	86.1	88.9	93.8	78.9	70.4	87.9	164.1
P12270	Nucleoprotein TPR OS=Homo sapiens GN=TPR PE=1 SV=3	50	113	77.2	77.0	79.9	75.5	77.8	109.8	166.0
P12429	Annexin A3 OS=Homo sapiens GN=ANXA3 PE=1 SV=3	42	11	72.6	109.7	115.7	121.4	106.6	113.3	175.3
P12544	Granzyme A OS=Homo sapiens GN=GZMA PE=1 SV=2	75	25	53.0	112.6	207.7	218.0	208.6	81.5	37.0
P12694	2-oxoisovalerate dehydrogenase subunit alpha, mitochondrial OS=Homo sapiens GN=BCKDHA PE=1 SV=2	51	24	257.5	197.3	97.1	36.8	13.1	9.0	6.6
P12814	Alpha-actinin-1 OS=Homo sapiens GN=ACTN1 PE=1 SV=2	77	69	80.8	101.1	96.5	95.6	66.6	88.0	141.3
P12829	Myosin light chain 4 OS=Homo sapiens GN=MYL4 PE=1 SV=3	49	6	78.3	79.0	89.8	86.6	67.9	77.0	196.6
P12931	Proto-oncogene tyrosine-protein kinase Src OS=Homo sapiens GN=SRC PE=1 SV=3	48	24	121.7	108.7	180.1	192.1	148.5	83.1	52.2
P12955	Xaa-Pro dipeptidase OS=Homo sapiens GN=PEPD PE=1 SV=3	37	17	125.1	101.0	99.5	94.4	78.7	112.6	187.2
P12956	X-ray repair cross-complementing protein 6 OS=Homo sapiens GN=XRCC6 PE=1 SV=2	78	75	34.0	60.7	76.8	72.6	152.4	153.9	122.3
P13010	X-ray repair cross-complementing protein 5 OS=Homo sapiens GN=XRCC5 PE=1 SV=3	80	75	47.1	50.4	61.1	80.8	121.6	170.0	120.5
P13073	Cytochrome c oxidase subunit 4 isoform 1, mitochondrial OS=Homo sapiens GN=COX4I1 PE=1 SV=1	62	20	250.7	216.6	109.1	46.4	16.1	8.6	6.4
P13196	5-aminolevulinate synthase, nonspecific, mitochondrial OS=Homo sapiens GN=ALAS1 PE=1 SV=2	45	25	338.7	215.8	106.6	45.2	17.7	13.9	12.5
P13284	Gamma-interferon-inducible lysosomal thiol reductase OS=Homo sapiens GN=IFI30 PE=1 SV=3	25	4	58.2	95.0	161.2	281.5	151.0	73.9	27.0
P13489	Ribonuclease inhibitor OS=Homo sapiens GN=RNH1 PE=1 SV=2	77	32	79.7	93.3	101.2	81.4	70.3	99.0	158.0
P13598	Intercellular adhesion molecule 2 OS=Homo sapiens GN=ICAM2 PE=1 SV=2	28	10	57.8	75.3	107.8	125.3	392.0	37.6	32.5
P13612	Integrin alpha-4 OS=Homo sapiens GN=ITGA4 PE=1 SV=3	45	54	61.6	125.1	195.0	239.1	203.1	76.9	29.7
P13637	Sodium/potassium-transporting ATPase subunit alpha-3 OS=Homo sapiens GN=ATP1A3 PE=1 SV=3	50	49	116.7	137.2	195.4	265.4	170.3	69.9	26.3
P13639	Elongation factor 2 OS=Homo sapiens GN=EEF2 PE=1 SV=4	85	95	52.7	83.6	109.6	82.9	96.3	114.2	138.8
P13645	Keratin, type I cytoskeletal 10 OS=Homo sapiens GN=KRT10 PE=1 SV=6	60	32	43.4	136.4	77.8	44.2	138.6	92.5	193.3
P13667	Protein disulfide-isomerase A4 OS=Homo sapiens GN=PDIA4 PE=1 SV=2	69	67	84.8	109.2	162.5	249.5	182.6	77.6	22.0
P13674	Prolyl 4-hydroxylase subunit alpha-1 OS=Homo sapiens GN=P4HA1 PE=1 SV=2	61	35	80.8	104.8	152.7	231.4	158.1	72.3	22.6
P13716	Delta-aminolevulinic acid dehydratase OS=Homo sapiens GN=ALAD PE=1 SV=1	36	7	78.0	93.3	89.9	83.6	76.5	99.2	162.2
P13796	Plastin-2 OS=Homo sapiens GN=LCP1 PE=1 SV=6	87	61	72.5	91.9	100.3	78.4	63.6	90.9	159.0
P13798	Acylamino-acid-releasing enzyme OS=Homo sapiens GN=APEH PE=1 SV=4	51	32	56.7	81.4	90.6	73.3	69.5	81.6	167.9
P13804	Electron transfer flavoprotein subunit alpha, mitochondrial OS=Homo sapiens GN=ETFA PE=1 SV=1	73	33	268.8	201.5	96.2	36.8	16.6	11.1	9.3
P13807	Glycogen [starch] synthase, muscle OS=Homo sapiens GN=GYS1 PE=1 SV=2	53	41	63.2	68.9	93.4	144.0	211.0	152.6	61.2
P13861	cAMP-dependent protein kinase type II-alpha regulatory subunit OS=Homo sapiens GN=PRKAR2A PE=1 SV=2	74	32	105.7	134.7	120.7	100.5	80.2	63.4	94.7
P13995	Bifunctional methylenetetrahydrofolate dehydrogenase/cyclohydrolase, mitochondrial OS=Homo sapiens GN=MTHFD2 PE=1 SV=2	57	20	248.2	200.6	96.5	44.3	15.6	8.8	8.4
P14151	L-selectin OS=Homo sapiens GN=SELL PE=1 SV=2	20	10	142.4	136.2	159.5	200.2	125.0	72.4	58.5
P14174	Macrophage migration inhibitory factor OS=Homo sapiens GN=MIF PE=1 SV=4	43	5	50.4	133.2	136.9	87.8	78.2	99.6	165.0
P14209	CD99 antigen OS=Homo sapiens GN=CD99 PE=1 SV=1	22	5	63.2	147.3	199.7	268.1	178.9	75.9	28.5
P14314	Glucosidase 2 subunit beta OS=Homo sapiens GN=PRKCSH PE=1 SV=2	44	35	69.3	100.3	149.1	242.9	236.2	69.1	30.1
P14324	Farnesyl pyrophosphate synthase OS=Homo sapiens GN=FDPS PE=1 SV=4	33	18	77.4	88.1	95.0	78.9	69.5	99.4	175.1
P14373	Zinc finger protein RFP OS=Homo sapiens GN=TRIM27 PE=1 SV=1	32	16	76.2	100.8	167.5	260.6	161.7	78.7	35.0
P14550	Alcohol dehydrogenase [NADP(+)] OS=Homo sapiens GN=AKR1A1 PE=1 SV=3	65	22	87.4	91.4	96.7	78.8	67.8	98.1	161.6
P14618	Pyruvate kinase PKM OS=Homo sapiens GN=PKM PE=1 SV=4	85	61	69.0	96.7	107.8	77.9	71.6	87.5	155.7
P14625	Endoplasmin OS=Homo sapiens GN=HSP90B1 PE=1 SV=1	66	81	61.6	112.7	176.3	236.6	223.0	75.1	24.1
P14635	G2/mitotic-specific cyclin-B1 OS=Homo sapiens GN=CCNB1 PE=1 SV=1	33	13	149.3	104.4	112.2	138.1	139.1	124.2	74.4
P14678	Small nuclear ribonucleoprotein-associated proteins B and B' OS=Homo sapiens GN=SNRPB PE=1 SV=2	52	15	23.1	49.2	63.1	62.4	108.6	153.5	152.8
P14735	Insulin-degrading enzyme OS=Homo sapiens GN=IDE PE=1 SV=4	51	54	114.0	114.8	106.5	91.9	86.3	99.7	148.8
P14866	Heterogeneous nuclear ribonucleoprotein L OS=Homo sapiens GN=HNRNPL PE=1 SV=2	65	39	35.9	30.7	41.0	68.8	143.3	209.0	114.7
P14868	Aspartate--tRNA ligase, cytoplasmic OS=Homo sapiens GN=DARS PE=1 SV=2	80	55	66.2	64.8	92.1	76.8	91.6	122.3	141.8
P14921	Protein C-ets-1 OS=Homo sapiens GN=ETS1 PE=1 SV=1	28	9	69.5	79.3	87.0	73.3	70.7	99.2	158.2
P14927	Cytochrome b-c1 complex subunit 7 OS=Homo sapiens GN=UQCRB PE=1 SV=2	75	13	320.3	230.2	105.7	46.4	16.1	10.3	7.8
P15104	Glutamine synthetase OS=Homo sapiens GN=GLUL PE=1 SV=4	46	18	85.6	85.5	92.3	82.0	86.2	99.7	195.3
P15121	Aldose reductase OS=Homo sapiens GN=AKR1B1 PE=1 SV=3	79	22	81.9	98.2	106.0	72.6	67.1	94.4	170.7
P15151	Poliovirus receptor OS=Homo sapiens GN=PVR PE=1 SV=2	8	3	118.6	138.3	175.8	230.8	159.1	77.6	38.6
P15153	Ras-related C3 botulinum toxin substrate 2 OS=Homo sapiens GN=RAC2 PE=1 SV=1	51	13	54.3	79.1	87.8	96.4	72.6	87.2	130.1
P15170	Eukaryotic peptide chain release factor GTP-binding subunit ERF3A OS=Homo sapiens GN=GSPT1 PE=1 SV=1	63	38	67.3	105.3	112.0	67.6	60.1	75.4	134.2
P15260	Interferon gamma receptor 1 OS=Homo sapiens GN=IFNGR1 PE=1 SV=1	13	7	115.7	112.7	152.1	217.8	174.5	84.7	42.7
P15289	Arylsulfatase A OS=Homo sapiens GN=ARSA PE=1 SV=3	30	12	46.7	85.1	118.6	185.0	124.8	54.4	28.1
P15311	Ezrin OS=Homo sapiens GN=EZR PE=1 SV=4	79	76	86.6	138.1	183.7	193.6	144.4	69.4	48.5
P15374	Ubiquitin carboxyl-terminal hydrolase isozyme L3 OS=Homo sapiens GN=UCHL3 PE=1 SV=1	62	14	104.9	114.0	121.3	112.7	89.6	124.6	204.9
P15498	Proto-oncogene vav OS=Homo sapiens GN=VAV1 PE=1 SV=4	59	51	111.8	105.6	107.2	93.6	77.0	92.2	152.4
P15586	N-acetylglucosamine-6-sulfatase OS=Homo sapiens GN=GNS PE=1 SV=3	40	18	68.3	96.7	159.5	268.4	251.6	68.6	32.8
P15735	Phosphorylase b kinase gamma catalytic chain, liver/testis isoform OS=Homo sapiens GN=PHKG2 PE=1 SV=1	26	9	112.2	103.1	101.8	96.4	77.9	109.4	180.4
P15814	Immunoglobulin lambda-like polypeptide 1 OS=Homo sapiens GN=IGLL1 PE=1 SV=1	53	9	85.4	99.2	155.6	254.7	170.1	79.8	20.0
P15848	Arylsulfatase B OS=Homo sapiens GN=ARSB PE=1 SV=1	25	13	63.1	92.7	154.9	268.2	198.0	75.5	35.3
P15880	40S ribosomal protein S2 OS=Homo sapiens GN=RPS2 PE=1 SV=2	70	29	41.7	46.5	59.9	82.4	146.7	188.1	116.8
P15923	Transcription factor E2-alpha OS=Homo sapiens GN=TCF3 PE=1 SV=1	31	15	145.6	115.6	118.7	115.7	92.6	110.4	152.9
P15927	Replication protein A 32 kDa subunit OS=Homo sapiens GN=RPA2 PE=1 SV=1	71	17	84.6	80.8	94.2	89.0	81.3	98.0	110.0
P16083	Ribosyldihydronicotinamide dehydrogenase [quinone] OS=Homo sapiens GN=NQO2 PE=1 SV=5	59	10	97.9	114.5	103.1	75.6	70.9	88.3	160.8
P16150	Leukosialin OS=Homo sapiens GN=SPN PE=1 SV=1	32	15	103.1	117.8	161.4	215.5	148.0	60.0	21.2
P16219	Short-chain specific acyl-CoA dehydrogenase, mitochondrial OS=Homo sapiens GN=ACADS PE=1 SV=1	58	23	181.1	252.2	121.8	39.9	15.8	8.4	7.7
P16278	Beta-galactosidase OS=Homo sapiens GN=GLB1 PE=1 SV=2	32	21	52.3	88.6	155.9	257.7	190.9	70.4	26.8
P16284	Platelet endothelial cell adhesion molecule OS=Homo sapiens GN=PECAM1 PE=1 SV=1	50	40	95.0	140.8	212.3	243.9	167.7	75.0	30.8
P16298	Serine/threonine-protein phosphatase 2B catalytic subunit beta isoform OS=Homo sapiens GN=PPP3CB PE=1 SV=2	29	14	159.9	140.1	127.3	162.5	112.8	98.4	130.5
P16333	Cytoplasmic protein NCK1 OS=Homo sapiens GN=NCK1 PE=1 SV=1	56	23	92.5	95.6	113.8	111.7	89.2	90.5	122.4
P16383	GC-rich sequence DNA-binding factor 2 OS=Homo sapiens GN=GCFC2 PE=1 SV=2	25	14	57.0	55.3	65.9	56.0	86.9	126.1	186.7
P16435	NADPH--cytochrome P450 reductase OS=Homo sapiens GN=POR PE=1 SV=2	51	38	80.2	100.1	163.4	215.5	197.6	90.9	34.2
P16455	Methylated-DNA--protein-cysteine methyltransferase OS=Homo sapiens GN=MGMT PE=1 SV=1	55	9	143.1	110.7	107.0	97.8	103.3	124.3	136.0
P16615	Sarcoplasmic/endoplasmic reticulum calcium ATPase 2 OS=Homo sapiens GN=ATP2A2 PE=1 SV=1	49	59	86.9	117.0	161.8	223.0	186.0	90.8	36.4
P16885	1-phosphatidylinositol 4,5-bisphosphate phosphodiesterase gamma-2 OS=Homo sapiens GN=PLCG2 PE=1 SV=4	36	37	92.9	77.9	86.4	87.2	67.7	73.8	119.7
P16930	Fumarylacetoacetase OS=Homo sapiens GN=FAH PE=1 SV=2	55	16	57.4	88.8	100.1	81.6	63.9	89.0	161.3
P16989	Y-box-binding protein 3 OS=Homo sapiens GN=YBX3 PE=1 SV=4	73	28	41.6	42.1	49.1	70.5	111.8	153.0	113.3
P17026	Zinc finger protein 22 OS=Homo sapiens GN=ZNF22 PE=1 SV=3	42	9	126.1	72.4	68.3	81.3	66.1	114.5	83.0
P17028	Zinc finger protein 24 OS=Homo sapiens GN=ZNF24 PE=1 SV=4	42	12	266.0	169.6	147.6	163.8	97.6	66.2	41.2
P17029	Zinc finger protein with KRAB and SCAN domains 1 OS=Homo sapiens GN=ZKSCAN1 PE=1 SV=3	28	11	173.7	93.6	102.2	91.3	56.1	71.0	97.8
P17050	Alpha-N-acetylgalactosaminidase OS=Homo sapiens GN=NAGA PE=1 SV=2	32	10	57.6	139.3	207.7	181.8	196.9	122.8	93.8
P17152	Transmembrane protein 11, mitochondrial OS=Homo sapiens GN=TMEM11 PE=1 SV=1	32	6	306.9	232.3	145.4	67.4	46.2	18.6	13.2
P17174	Aspartate aminotransferase, cytoplasmic OS=Homo sapiens GN=GOT1 PE=1 SV=3	65	28	82.8	90.7	99.9	81.2	72.3	97.0	179.3
P17181	Interferon alpha/beta receptor 1 OS=Homo sapiens GN=IFNAR1 PE=1 SV=3	16	9	85.4	102.4	133.7	204.5	142.6	60.4	23.6
P17252	Protein kinase C alpha type OS=Homo sapiens GN=PRKCA PE=1 SV=4	64	49	97.2	94.4	102.2	96.1	73.8	85.4	130.3
P17480	Nucleolar transcription factor 1 OS=Homo sapiens GN=UBTF PE=1 SV=1	48	48	219.5	172.4	141.6	116.7	102.3	52.2	35.0
P17542	T-cell acute lymphocytic leukemia protein 1 OS=Homo sapiens GN=TAL1 PE=1 SV=2	27	7	117.5	121.1	116.7	106.3	107.5	129.5	169.0
P17568	NADH dehydrogenase [ubiquinone] 1 beta subcomplex subunit 7 OS=Homo sapiens GN=NDUFB7 PE=1 SV=4	54	9	221.0	248.4	116.3	52.0	15.0	6.1	4.3
P17706	Tyrosine-protein phosphatase non-receptor type 2 OS=Homo sapiens GN=PTPN2 PE=1 SV=2	58	26	108.6	92.4	118.8	149.4	123.0	84.3	79.1
P17812	CTP synthase 1 OS=Homo sapiens GN=CTPS1 PE=1 SV=2	73	44	86.9	91.6	99.6	82.0	60.8	91.1	157.3
P17844	Probable ATP-dependent RNA helicase DDX5 OS=Homo sapiens GN=DDX5 PE=1 SV=1	69	74	31.0	45.5	56.0	67.5	132.5	180.9	130.7
P17858	ATP-dependent 6-phosphofructokinase, liver type OS=Homo sapiens GN=PFKL PE=1 SV=6	54	36	83.9	86.0	98.2	86.1	80.5	97.7	152.1
P17900	Ganglioside GM2 activator OS=Homo sapiens GN=GM2A PE=1 SV=4	34	8	57.7	91.5	179.6	269.3	192.0	79.9	44.3
P17980	26S protease regulatory subunit 6A OS=Homo sapiens GN=PSMC3 PE=1 SV=3	67	33	60.1	81.7	86.0	71.3	64.7	95.6	172.9
P17987	T-complex protein 1 subunit alpha OS=Homo sapiens GN=TCP1 PE=1 SV=1	83	49	92.5	85.1	103.8	79.2	73.5	99.4	151.5
P18031	Tyrosine-protein phosphatase non-receptor type 1 OS=Homo sapiens GN=PTPN1 PE=1 SV=1	70	37	122.7	108.3	173.6	176.9	169.2	71.7	36.0
P18065	Insulin-like growth factor-binding protein 2 OS=Homo sapiens GN=IGFBP2 PE=1 SV=2	73	20	73.7	96.2	141.9	207.1	135.2	103.1	53.2
P18074	TFIIH basal transcription factor complex helicase XPD subunit OS=Homo sapiens GN=ERCC2 PE=1 SV=1	24	18	110.1	83.1	82.6	92.4	89.4	78.8	88.6
P18077	60S ribosomal protein L35a OS=Homo sapiens GN=RPL35A PE=1 SV=2	76	21	34.9	47.8	62.1	77.4	150.6	172.2	122.7
P18085	ADP-ribosylation factor 4 OS=Homo sapiens GN=ARF4 PE=1 SV=3	63	11	128.9	110.2	132.5	118.7	90.8	99.1	132.6
P18124	60S ribosomal protein L7 OS=Homo sapiens GN=RPL7 PE=1 SV=1	72	36	45.2	42.1	53.4	78.1	139.4	195.9	110.2
P18206	Vinculin OS=Homo sapiens GN=VCL PE=1 SV=4	27	22	94.5	117.7	126.1	111.2	104.3	108.3	167.9
P18433	Receptor-type tyrosine-protein phosphatase alpha OS=Homo sapiens GN=PTPRA PE=1 SV=2	47	33	103.2	128.4	183.8	235.2	161.6	69.8	31.7
P18583	Protein SON OS=Homo sapiens GN=SON PE=1 SV=4	29	53	45.2	38.5	53.8	97.3	156.7	202.8	95.2
P18615	Negative elongation factor E OS=Homo sapiens GN=NELFE PE=1 SV=3	58	25	52.5	53.8	63.0	82.6	125.5	185.8	128.0
P18621	60S ribosomal protein L17 OS=Homo sapiens GN=RPL17 PE=1 SV=3	71	22	21.2	53.1	65.8	75.3	151.5	172.4	112.8
P18669	Phosphoglycerate mutase 1 OS=Homo sapiens GN=PGAM1 PE=1 SV=2	80	26	68.2	89.2	101.4	84.2	68.7	82.1	171.1
P18754	Regulator of chromosome condensation OS=Homo sapiens GN=RCC1 PE=1 SV=1	55	16	186.8	87.9	92.1	108.0	107.2	99.7	86.2
P18858	DNA ligase 1 OS=Homo sapiens GN=LIG1 PE=1 SV=1	55	45	55.9	77.9	90.8	70.4	75.4	104.7	176.7
P18887	DNA repair protein XRCC1 OS=Homo sapiens GN=XRCC1 PE=1 SV=2	41	24	162.2	107.9	101.3	96.1	84.1	97.8	89.1
P19022	Cadherin-2 OS=Homo sapiens GN=CDH2 PE=1 SV=4	34	17	81.1	86.8	119.8	172.0	131.1	82.9	50.5
P19086	Guanine nucleotide-binding protein G(z) subunit alpha OS=Homo sapiens GN=GNAZ PE=2 SV=3	27	9	129.1	130.7	198.0	249.7	179.6	76.6	36.3
P19174	1-phosphatidylinositol 4,5-bisphosphate phosphodiesterase gamma-1 OS=Homo sapiens GN=PLCG1 PE=1 SV=1	46	58	94.0	89.7	111.1	93.8	81.9	89.0	157.4
P19256	Lymphocyte function-associated antigen 3 OS=Homo sapiens GN=CD58 PE=1 SV=1	18	6	128.1	135.4	187.7	227.8	158.3	78.0	34.9
P19338	Nucleolin OS=Homo sapiens GN=NCL PE=1 SV=3	56	74	32.2	59.2	68.7	66.1	112.4	117.5	166.5
P19367	Hexokinase-1 OS=Homo sapiens GN=HK1 PE=1 SV=3	57	67	252.1	209.0	118.4	55.8	24.7	15.6	14.0
P19387	DNA-directed RNA polymerase II subunit RPB3 OS=Homo sapiens GN=POLR2C PE=1 SV=2	43	12	74.6	73.6	81.3	71.4	72.9	96.4	158.1
P19388	DNA-directed RNA polymerases I, II, and III subunit RPABC1 OS=Homo sapiens GN=POLR2E PE=1 SV=4	65	14	91.2	76.6	75.3	78.2	88.1	114.1	135.6
P19404	NADH dehydrogenase [ubiquinone] flavoprotein 2, mitochondrial OS=Homo sapiens GN=NDUFV2 PE=1 SV=2	62	16	308.8	183.1	95.1	44.0	16.1	12.2	9.8
P19447	TFIIH basal transcription factor complex helicase XPB subunit OS=Homo sapiens GN=ERCC3 PE=1 SV=1	27	19	154.3	90.7	85.5	103.0	123.3	194.2	118.8
P19474	E3 ubiquitin-protein ligase TRIM21 OS=Homo sapiens GN=TRIM21 PE=1 SV=1	24	12	77.3	82.1	88.9	73.5	61.4	85.6	148.8
P19525	Interferon-induced, double-stranded RNA-activated protein kinase OS=Homo sapiens GN=EIF2AK2 PE=1 SV=2	44	28	47.0	50.6	57.9	77.1	137.6	183.0	120.7
P19623	Spermidine synthase OS=Homo sapiens GN=SRM PE=1 SV=1	65	16	43.7	90.4	95.2	68.0	64.5	84.5	158.1
P19634	Sodium/hydrogen exchanger 1 OS=Homo sapiens GN=SLC9A1 PE=1 SV=2	20	12	101.4	140.2	174.3	279.5	166.9	61.7	20.4
P19784	Casein kinase II subunit alpha' OS=Homo sapiens GN=CSNK2A2 PE=1 SV=1	74	26	53.0	86.2	98.4	72.3	62.2	96.6	173.9
P19838	Nuclear factor NF-kappa-B p105 subunit OS=Homo sapiens GN=NFKB1 PE=1 SV=2	41	39	85.1	103.4	106.7	89.0	74.4	91.0	142.8
P20020	Plasma membrane calcium-transporting ATPase 1 OS=Homo sapiens GN=ATP2B1 PE=1 SV=3	43	58	85.0	116.4	165.2	221.2	219.1	56.9	28.2
P20023	Complement receptor type 2 OS=Homo sapiens GN=CR2 PE=1 SV=2	17	16	130.9	138.3	170.4	233.6	171.0	104.9	50.9
P20042	Eukaryotic translation initiation factor 2 subunit 2 OS=Homo sapiens GN=EIF2S2 PE=1 SV=2	49	30	81.5	57.2	66.5	73.4	108.7	161.7	124.0
P20073	Annexin A7 OS=Homo sapiens GN=ANXA7 PE=1 SV=3	42	21	87.1	83.4	107.0	65.7	67.7	72.6	168.5
P20248	Cyclin-A2 OS=Homo sapiens GN=CCNA2 PE=1 SV=2	24	8	111.9	80.3	75.6	91.9	96.5	112.4	98.4
P20290	Transcription factor BTF3 OS=Homo sapiens GN=BTF3 PE=1 SV=1	84	21	59.7	83.5	91.6	95.5	123.6	148.3	124.6
P20292	Arachidonate 5-lipoxygenase-activating protein OS=Homo sapiens GN=ALOX5AP PE=1 SV=2	19	3	86.1	85.5	135.2	211.2	193.1	82.5	41.5
P20338	Ras-related protein Rab-4A OS=Homo sapiens GN=RAB4A PE=1 SV=3	72	14	110.3	102.4	136.5	170.4	165.2	108.3	91.6
P20339	Ras-related protein Rab-5A OS=Homo sapiens GN=RAB5A PE=1 SV=2	73	13	107.2	118.8	144.1	181.0	166.6	93.7	50.9
P20340	Ras-related protein Rab-6A OS=Homo sapiens GN=RAB6A PE=1 SV=3	70	19	88.0	111.4	174.9	157.0	121.0	78.5	50.9
P20618	Proteasome subunit beta type-1 OS=Homo sapiens GN=PSMB1 PE=1 SV=2	50	13	62.0	67.1	82.6	64.9	65.1	87.5	203.0
P20645	Cation-dependent mannose-6-phosphate receptor OS=Homo sapiens GN=M6PR PE=1 SV=1	38	17	41.2	43.3	68.8	112.0	145.2	172.4	93.8
P20674	Cytochrome c oxidase subunit 5A, mitochondrial OS=Homo sapiens GN=COX5A PE=1 SV=2	61	11	290.8	191.6	92.9	36.8	11.8	6.5	4.1
P20700	Lamin-B1 OS=Homo sapiens GN=LMNB1 PE=1 SV=2	83	81	151.9	125.4	128.3	149.5	129.0	75.4	49.1
P20701	Integrin alpha-L OS=Homo sapiens GN=ITGAL PE=1 SV=3	34	37	81.7	106.2	159.5	224.1	178.9	70.9	28.8
P20810	Calpastatin OS=Homo sapiens GN=CAST PE=1 SV=4	13	7	127.9	84.8	79.9	83.6	82.6	116.9	140.1
P20839	Inosine-5'-monophosphate dehydrogenase 1 OS=Homo sapiens GN=IMPDH1 PE=1 SV=2	50	26	78.6	99.3	104.1	93.2	89.5	114.1	168.6
P20933	N(4)-(beta-N-acetylglucosaminyl)-L-asparaginase OS=Homo sapiens GN=AGA PE=1 SV=2	36	10	91.8	109.4	164.8	275.9	156.9	92.2	56.0
P20936	Ras GTPase-activating protein 1 OS=Homo sapiens GN=RASA1 PE=1 SV=1	13	10	64.9	96.7	102.6	94.0	75.6	75.5	107.5
P20963	T-cell surface glycoprotein CD3 zeta chain OS=Homo sapiens GN=CD247 PE=1 SV=2	64	21	77.1	101.2	150.2	222.4	165.5	97.9	38.1
P21266	Glutathione S-transferase Mu 3 OS=Homo sapiens GN=GSTM3 PE=1 SV=3	63	19	110.8	78.1	91.5	76.6	69.0	95.2	190.2
P21281	V-type proton ATPase subunit B, brain isoform OS=Homo sapiens GN=ATP6V1B2 PE=1 SV=3	72	30	62.8	86.7	108.3	130.2	112.3	96.8	120.9
P21283	V-type proton ATPase subunit C 1 OS=Homo sapiens GN=ATP6V1C1 PE=1 SV=4	47	22	88.6	82.8	106.4	137.6	102.6	94.3	125.9
P21333	Filamin-A OS=Homo sapiens GN=FLNA PE=1 SV=4	71	188	96.6	91.0	102.7	100.0	78.4	74.7	131.6
P21359	Neurofibromin OS=Homo sapiens GN=NF1 PE=1 SV=2	17	42	116.2	94.5	112.2	143.3	142.5	145.6	81.2
P21399	Cytoplasmic aconitate hydratase OS=Homo sapiens GN=ACO1 PE=1 SV=3	54	46	57.0	91.5	97.9	75.6	72.5	90.0	158.2
P21580	Tumor necrosis factor alpha-induced protein 3 OS=Homo sapiens GN=TNFAIP3 PE=1 SV=1	37	25	97.2	95.8	105.9	102.2	85.7	93.6	117.1
P21796	Voltage-dependent anion-selective channel protein 1 OS=Homo sapiens GN=VDAC1 PE=1 SV=2	92	33	209.6	216.9	119.5	58.9	28.3	18.0	16.1
P21912	Succinate dehydrogenase [ubiquinone] iron-sulfur subunit, mitochondrial OS=Homo sapiens GN=SDHB PE=1 SV=3	63	26	257.7	204.9	102.7	42.4	13.9	7.3	5.1
P21953	2-oxoisovalerate dehydrogenase subunit beta, mitochondrial OS=Homo sapiens GN=BCKDHB PE=1 SV=2	41	11	199.8	217.7	104.4	45.2	23.5	23.8	32.1
P21964	Catechol O-methyltransferase OS=Homo sapiens GN=COMT PE=1 SV=2	77	23	50.1	102.2	153.6	198.1	180.8	87.8	38.8
P22001	Potassium voltage-gated channel subfamily A member 3 OS=Homo sapiens GN=KCNA3 PE=1 SV=3	16	7	94.5	136.6	156.1	287.0	172.6	97.8	55.3
P22033	Methylmalonyl-CoA mutase, mitochondrial OS=Homo sapiens GN=MUT PE=1 SV=4	54	36	246.4	220.1	110.2	45.4	19.5	9.5	7.4
P22059	Oxysterol-binding protein 1 OS=Homo sapiens GN=OSBP PE=1 SV=1	41	28	70.0	98.2	124.8	105.9	91.1	88.0	138.8
P22061	Protein-L-isoaspartate(D-aspartate) O-methyltransferase OS=Homo sapiens GN=PCMT1 PE=1 SV=4	66	12	84.7	101.4	101.2	80.5	65.8	77.1	118.1
P22087	rRNA 2'-O-methyltransferase fibrillarin OS=Homo sapiens GN=FBL PE=1 SV=2	54	22	45.3	52.9	54.7	57.9	90.8	144.2	147.0
P22090	40S ribosomal protein S4, Y isoform 1 OS=Homo sapiens GN=RPS4Y1 PE=1 SV=2	75	31	43.8	40.7	52.2	76.2	127.9	219.5	111.8
P22102	Trifunctional purine biosynthetic protein adenosine-3 OS=Homo sapiens GN=GART PE=1 SV=1	64	59	77.5	86.7	92.7	76.0	62.7	85.1	144.6
P22234	Multifunctional protein ADE2 OS=Homo sapiens GN=PAICS PE=1 SV=3	80	45	81.8	79.2	96.6	70.0	69.2	78.2	161.0
P22307	Non-specific lipid-transfer protein OS=Homo sapiens GN=SCP2 PE=1 SV=2	73	49	92.5	142.3	193.7	219.1	131.4	51.5	19.1
P22314	Ubiquitin-like modifier-activating enzyme 1 OS=Homo sapiens GN=UBA1 PE=1 SV=3	61	62	60.9	83.4	88.7	71.4	65.2	88.2	155.6
P22570	NADPH:adrenodoxin oxidoreductase, mitochondrial OS=Homo sapiens GN=FDXR PE=1 SV=3	82	34	322.8	228.2	115.2	50.1	21.8	15.5	14.7
P22626	Heterogeneous nuclear ribonucleoproteins A2/B1 OS=Homo sapiens GN=HNRNPA2B1 PE=1 SV=2	80	43	21.9	36.7	52.0	63.7	184.3	169.7	130.4
P22681	E3 ubiquitin-protein ligase CBL OS=Homo sapiens GN=CBL PE=1 SV=2	47	29	100.4	93.4	101.5	97.1	79.4	89.4	134.5
P22694	cAMP-dependent protein kinase catalytic subunit beta OS=Homo sapiens GN=PRKACB PE=1 SV=2	41	20	106.1	116.3	140.3	133.2	101.9	83.0	122.7
P22695	Cytochrome b-c1 complex subunit 2, mitochondrial OS=Homo sapiens GN=UQCRC2 PE=1 SV=3	66	32	273.3	186.5	120.0	43.6	18.0	9.1	6.6
P22830	Ferrochelatase, mitochondrial OS=Homo sapiens GN=FECH PE=1 SV=2	74	30	270.6	189.1	97.6	39.0	15.7	12.1	11.0
P23193	Transcription elongation factor A protein 1 OS=Homo sapiens GN=TCEA1 PE=1 SV=2	83	31	75.8	67.0	72.6	78.6	99.3	136.1	130.2
P23246	Splicing factor, proline- and glutamine-rich OS=Homo sapiens GN=SFPQ PE=1 SV=2	59	63	36.2	35.0	44.5	74.7	149.2	201.1	107.7
P23258	Tubulin gamma-1 chain OS=Homo sapiens GN=TUBG1 PE=1 SV=2	82	36	50.9	68.9	74.8	91.3	143.0	169.2	107.5
P23284	Peptidyl-prolyl cis-trans isomerase B OS=Homo sapiens GN=PPIB PE=1 SV=2	74	30	66.8	108.4	165.8	224.1	187.5	81.5	24.2
P23368	NAD-dependent malic enzyme, mitochondrial OS=Homo sapiens GN=ME2 PE=1 SV=1	85	45	261.9	237.3	121.6	44.6	18.3	12.5	11.2
P23378	Glycine dehydrogenase (decarboxylating), mitochondrial OS=Homo sapiens GN=GLDC PE=1 SV=2	27	16	194.9	196.2	117.0	67.0	51.8	48.3	50.1
P23381	Tryptophan--tRNA ligase, cytoplasmic OS=Homo sapiens GN=WARS PE=1 SV=2	59	28	61.7	84.0	94.5	77.7	71.4	90.5	149.9
P23396	40S ribosomal protein S3 OS=Homo sapiens GN=RPS3 PE=1 SV=2	90	41	46.0	45.4	60.9	79.3	134.3	187.4	110.9
P23458	Tyrosine-protein kinase JAK1 OS=Homo sapiens GN=JAK1 PE=1 SV=2	45	52	88.3	123.0	177.5	231.4	153.8	65.8	26.5
P23469	Receptor-type tyrosine-protein phosphatase epsilon OS=Homo sapiens GN=PTPRE PE=1 SV=1	37	22	83.2	126.0	170.8	199.0	137.1	74.2	72.7
P23526	Adenosylhomocysteinase OS=Homo sapiens GN=AHCY PE=1 SV=4	52	33	66.2	78.5	90.8	69.4	63.4	85.0	160.5
P23588	Eukaryotic translation initiation factor 4B OS=Homo sapiens GN=EIF4B PE=1 SV=2	60	44	64.9	60.4	68.2	78.8	97.4	134.6	146.0
P23634	Plasma membrane calcium-transporting ATPase 4 OS=Homo sapiens GN=ATP2B4 PE=1 SV=2	51	74	100.3	126.6	188.5	222.0	182.9	57.5	25.1
P23743	Diacylglycerol kinase alpha OS=Homo sapiens GN=DGKA PE=1 SV=3	50	36	87.7	80.7	93.8	85.9	93.8	113.5	133.3
P23786	Carnitine O-palmitoyltransferase 2, mitochondrial OS=Homo sapiens GN=CPT2 PE=1 SV=2	64	51	270.4	211.2	114.6	41.2	16.5	10.8	8.8
P23919	Thymidylate kinase OS=Homo sapiens GN=DTYMK PE=1 SV=4	72	21	163.4	174.7	107.6	63.3	39.1	44.9	61.2
P23921	Ribonucleoside-diphosphate reductase large subunit OS=Homo sapiens GN=RRM1 PE=1 SV=1	56	35	124.6	103.3	116.2	88.1	73.4	86.4	139.7
P24534	Elongation factor 1-beta OS=Homo sapiens GN=EEF1B2 PE=1 SV=3	74	18	87.0	85.6	86.3	79.7	95.5	96.8	126.4
P24539	ATP synthase F(0) complex subunit B1, mitochondrial OS=Homo sapiens GN=ATP5F1 PE=1 SV=2	52	23	338.3	171.9	107.1	38.8	20.3	8.8	5.7
P24666	Low molecular weight phosphotyrosine protein phosphatase OS=Homo sapiens GN=ACP1 PE=1 SV=3	85	16	83.9	99.6	97.2	74.8	55.2	88.4	137.2
P24723	Protein kinase C eta type OS=Homo sapiens GN=PRKCH PE=1 SV=4	38	24	71.7	117.4	177.1	243.2	154.1	57.9	24.3
P24752	Acetyl-CoA acetyltransferase, mitochondrial OS=Homo sapiens GN=ACAT1 PE=1 SV=1	75	40	293.3	209.3	104.2	38.8	13.7	8.3	7.5
P24928	DNA-directed RNA polymerase II subunit RPB1 OS=Homo sapiens GN=POLR2A PE=1 SV=2	39	67	80.3	68.6	79.9	72.3	89.3	106.4	184.8
P24941	Cyclin-dependent kinase 2 OS=Homo sapiens GN=CDK2 PE=1 SV=2	61	21	92.2	95.5	98.6	89.4	82.1	95.9	123.2
P25054	Adenomatous polyposis coli protein OS=Homo sapiens GN=APC PE=1 SV=2	17	36	97.6	106.9	132.3	160.8	136.1	101.5	65.6
P25098	Beta-adrenergic receptor kinase 1 OS=Homo sapiens GN=ADRBK1 PE=1 SV=2	54	41	66.2	84.8	95.9	92.3	96.4	111.9	126.8
P25205	DNA replication licensing factor MCM3 OS=Homo sapiens GN=MCM3 PE=1 SV=3	70	59	55.8	63.1	71.3	61.1	76.9	92.6	193.7
P25325	3-mercaptopyruvate sulfurtransferase OS=Homo sapiens GN=MPST PE=1 SV=3	71	18	167.6	152.6	90.5	48.1	32.7	40.1	63.2
P25398	40S ribosomal protein S12 OS=Homo sapiens GN=RPS12 PE=1 SV=3	71	17	41.3	47.4	60.1	87.2	129.1	202.6	114.0
P25440	Bromodomain-containing protein 2 OS=Homo sapiens GN=BRD2 PE=1 SV=2	22	12	84.9	106.9	92.0	77.0	75.8	89.4	106.7
P25445	Tumor necrosis factor receptor superfamily member 6 OS=Homo sapiens GN=FAS PE=1 SV=1	47	18	114.4	136.7	190.2	254.0	201.6	67.9	27.4
P25490	Transcriptional repressor protein YY1 OS=Homo sapiens GN=YY1 PE=1 SV=2	27	12	371.4	182.7	137.0	110.6	65.9	48.8	33.2
P25685	DnaJ homolog subfamily B member 1 OS=Homo sapiens GN=DNAJB1 PE=1 SV=4	66	28	68.4	77.7	87.3	96.5	114.1	117.7	96.6
P25705	ATP synthase subunit alpha, mitochondrial OS=Homo sapiens GN=ATP5A1 PE=1 SV=1	80	66	241.3	219.5	115.7	48.6	23.8	17.5	14.5
P25786	Proteasome subunit alpha type-1 OS=Homo sapiens GN=PSMA1 PE=1 SV=1	90	26	53.1	75.8	81.6	63.3	51.2	87.6	196.3
P25787	Proteasome subunit alpha type-2 OS=Homo sapiens GN=PSMA2 PE=1 SV=2	71	19	42.9	75.4	78.9	73.5	95.0	71.9	193.8
P25788	Proteasome subunit alpha type-3 OS=Homo sapiens GN=PSMA3 PE=1 SV=2	60	24	37.4	72.4	79.9	55.2	57.6	82.3	192.2
P25789	Proteasome subunit alpha type-4 OS=Homo sapiens GN=PSMA4 PE=1 SV=1	64	22	59.3	71.0	82.2	62.0	65.1	95.6	220.7
P26038	Moesin OS=Homo sapiens GN=MSN PE=1 SV=3	86	88	85.9	121.4	179.4	168.2	155.4	68.1	58.7
P26196	Probable ATP-dependent RNA helicase DDX6 OS=Homo sapiens GN=DDX6 PE=1 SV=2	73	35	61.1	53.7	62.1	84.8	135.2	172.9	117.1
P26358	DNA (cytosine-5)-methyltransferase 1 OS=Homo sapiens GN=DNMT1 PE=1 SV=2	38	58	228.7	116.0	93.5	83.3	74.7	77.2	51.6
P26368	Splicing factor U2AF 65 kDa subunit OS=Homo sapiens GN=U2AF2 PE=1 SV=4	61	24	31.2	31.0	39.4	70.9	168.0	179.5	120.6
P26373	60S ribosomal protein L13 OS=Homo sapiens GN=RPL13 PE=1 SV=4	73	34	36.2	43.0	50.6	81.1	178.1	163.3	96.4
P26440	Isovaleryl-CoA dehydrogenase, mitochondrial OS=Homo sapiens GN=IVD PE=1 SV=1	52	23	322.9	217.3	109.6	41.0	13.0	9.8	7.4
P26572	Alpha-1,3-mannosyl-glycoprotein 2-beta-N-acetylglucosaminyltransferase OS=Homo sapiens GN=MGAT1 PE=1 SV=2	31	12	88.9	101.5	145.7	164.9	174.1	80.9	35.5
P26583	High mobility group protein B2 OS=Homo sapiens GN=HMGB2 PE=1 SV=2	59	26	185.0	119.8	113.9	81.2	63.2	73.3	53.2
P26599	Polypyrimidine tract-binding protein 1 OS=Homo sapiens GN=PTBP1 PE=1 SV=1	69	36	32.5	36.9	45.6	75.0	147.5	208.0	115.1
P26639	Threonine--tRNA ligase, cytoplasmic OS=Homo sapiens GN=TARS PE=1 SV=3	67	58	91.4	78.3	83.9	77.1	72.1	103.6	136.7
P26640	Valine--tRNA ligase OS=Homo sapiens GN=VARS PE=1 SV=4	57	73	87.2	87.0	91.1	79.6	68.7	89.9	164.8
P26641	Elongation factor 1-gamma OS=Homo sapiens GN=EEF1G PE=1 SV=3	70	33	108.2	89.9	97.7	87.0	84.0	107.5	140.2
P26885	Peptidyl-prolyl cis-trans isomerase FKBP2 OS=Homo sapiens GN=FKBP2 PE=1 SV=2	73	11	92.2	112.7	168.1	262.6	206.6	96.1	31.0
P27105	Erythrocyte band 7 integral membrane protein OS=Homo sapiens GN=STOM PE=1 SV=3	62	14	85.0	115.7	162.7	214.9	155.6	70.1	35.1
P27144	Adenylate kinase 4, mitochondrial OS=Homo sapiens GN=AK4 PE=1 SV=1	74	17	264.7	186.4	95.4	36.2	13.3	9.3	8.8
P27348	14-3-3 protein theta OS=Homo sapiens GN=YWHAQ PE=1 SV=1	84	35	65.4	88.1	107.7	90.3	92.4	84.5	152.5
P27361	Mitogen-activated protein kinase 3 OS=Homo sapiens GN=MAPK3 PE=1 SV=4	52	18	94.8	80.5	82.4	86.4	73.6	93.4	127.0
P27448	MAP/microtubule affinity-regulating kinase 3 OS=Homo sapiens GN=MARK3 PE=1 SV=4	51	39	100.0	88.3	116.8	162.9	153.9	134.6	75.7
P27540	Aryl hydrocarbon receptor nuclear translocator OS=Homo sapiens GN=ARNT PE=1 SV=1	29	11	135.5	122.3	129.1	110.6	100.6	133.1	208.6
P27635	60S ribosomal protein L10 OS=Homo sapiens GN=RPL10 PE=1 SV=4	76	29	28.8	49.2	64.6	80.2	151.3	186.5	120.1
P27694	Replication protein A 70 kDa DNA-binding subunit OS=Homo sapiens GN=RPA1 PE=1 SV=2	72	40	96.1	76.7	100.7	93.1	102.4	109.6	134.5
P27695	DNA-(apurinic or apyrimidinic site) lyase OS=Homo sapiens GN=APEX1 PE=1 SV=2	71	26	56.0	65.9	70.3	69.5	111.4	125.7	120.4
P27707	Deoxycytidine kinase OS=Homo sapiens GN=DCK PE=1 SV=1	47	13	87.8	79.9	96.1	75.2	68.2	88.2	165.7
P27708	CAD protein OS=Homo sapiens GN=CAD PE=1 SV=3	64	112	74.5	71.9	74.6	66.9	62.7	85.8	181.9
P27797	Calreticulin OS=Homo sapiens GN=CALR PE=1 SV=1	80	45	68.0	114.4	173.4	233.8	205.6	76.2	25.4
P27816	Microtubule-associated protein 4 OS=Homo sapiens GN=MAP4 PE=1 SV=3	77	92	52.7	45.0	53.8	68.9	118.4	161.0	131.0
P27824	Calnexin OS=Homo sapiens GN=CANX PE=1 SV=2	59	48	43.4	117.9	173.0	211.4	214.1	84.3	28.1
P27986	Phosphatidylinositol 3-kinase regulatory subunit alpha OS=Homo sapiens GN=PIK3R1 PE=1 SV=2	44	30	104.7	94.4	107.2	106.4	84.6	94.8	129.1
P28062	Proteasome subunit beta type-8 OS=Homo sapiens GN=PSMB8 PE=1 SV=3	66	19	54.2	67.5	75.0	60.4	58.5	82.4	175.5
P28065	Proteasome subunit beta type-9 OS=Homo sapiens GN=PSMB9 PE=1 SV=2	42	10	48.2	59.9	68.2	63.5	54.3	85.0	174.9
P28066	Proteasome subunit alpha type-5 OS=Homo sapiens GN=PSMA5 PE=1 SV=3	72	17	55.6	84.9	98.2	72.3	71.3	99.1	197.5
P28070	Proteasome subunit beta type-4 OS=Homo sapiens GN=PSMB4 PE=1 SV=4	55	11	46.8	71.2	81.1	65.4	66.9	92.6	196.9
P28072	Proteasome subunit beta type-6 OS=Homo sapiens GN=PSMB6 PE=1 SV=4	59	9	65.2	66.5	71.0	62.0	58.2	85.5	182.1
P28074	Proteasome subunit beta type-5 OS=Homo sapiens GN=PSMB5 PE=1 SV=3	70	22	62.0	62.0	93.3	51.7	65.9	73.6	233.5
P28288	ATP-binding cassette sub-family D member 3 OS=Homo sapiens GN=ABCD3 PE=1 SV=1	53	45	83.5	138.9	203.4	198.1	153.2	48.1	17.1
P28290	Sperm-specific antigen 2 OS=Homo sapiens GN=SSFA2 PE=1 SV=3	38	33	112.7	128.0	189.2	261.3	184.2	77.1	30.8
P28331	NADH-ubiquinone oxidoreductase 75 kDa subunit, mitochondrial OS=Homo sapiens GN=NDUFS1 PE=1 SV=3	77	54	259.6	208.1	106.0	45.9	24.9	23.9	17.5
P28340	DNA polymerase delta catalytic subunit OS=Homo sapiens GN=POLD1 PE=1 SV=2	68	65	78.9	85.6	89.1	80.2	84.1	110.0	180.6
P28482	Mitogen-activated protein kinase 1 OS=Homo sapiens GN=MAPK1 PE=1 SV=3	58	22	84.0	84.0	90.6	85.8	75.3	98.6	138.2
P28702	Retinoic acid receptor RXR-beta OS=Homo sapiens GN=RXRB PE=1 SV=2	12	5	206.4	135.7	135.9	124.8	123.8	151.8	121.6
P28715	DNA repair protein complementing XP-G cells OS=Homo sapiens GN=ERCC5 PE=1 SV=3	14	13	58.1	54.1	59.7	59.5	76.0	108.3	144.1
P28799	Granulins OS=Homo sapiens GN=GRN PE=1 SV=2	22	11	74.3	108.5	186.5	307.2	159.5	93.0	24.7
P28838	Cytosol aminopeptidase OS=Homo sapiens GN=LAP3 PE=1 SV=3	77	37	181.5	177.3	108.8	57.4	37.9	42.5	75.5
P28907	ADP-ribosyl cyclase/cyclic ADP-ribose hydrolase 1 OS=Homo sapiens GN=CD38 PE=1 SV=2	53	29	72.7	117.1	168.3	199.3	145.3	61.2	27.3
P28908	Tumor necrosis factor receptor superfamily member 8 OS=Homo sapiens GN=TNFRSF8 PE=1 SV=1	41	19	114.3	138.0	183.5	245.3	166.2	70.6	27.5
P29016	T-cell surface glycoprotein CD1b OS=Homo sapiens GN=CD1B PE=1 SV=1	30	7	76.0	96.1	157.3	224.1	201.0	115.2	73.6
P29083	General transcription factor IIE subunit 1 OS=Homo sapiens GN=GTF2E1 PE=1 SV=2	26	8	59.2	79.9	98.3	80.8	96.1	119.7	161.7
P29144	Tripeptidyl-peptidase 2 OS=Homo sapiens GN=TPP2 PE=1 SV=4	62	74	56.0	60.4	69.6	62.8	86.1	137.5	156.9
P29218	Inositol monophosphatase 1 OS=Homo sapiens GN=IMPA1 PE=1 SV=1	55	13	60.2	80.9	91.5	70.5	64.7	89.7	146.9
P29320	Ephrin type-A receptor 3 OS=Homo sapiens GN=EPHA3 PE=1 SV=2	18	11	110.2	136.6	171.4	250.4	164.6	96.5	70.3
P29323	Ephrin type-B receptor 2 OS=Homo sapiens GN=EPHB2 PE=1 SV=5	41	37	97.5	123.1	185.2	222.4	188.8	66.8	37.4
P29350	Tyrosine-protein phosphatase non-receptor type 6 OS=Homo sapiens GN=PTPN6 PE=1 SV=1	60	34	112.3	91.7	96.2	100.0	98.5	118.2	122.8
P29401	Transketolase OS=Homo sapiens GN=TKT PE=1 SV=3	80	52	59.2	78.8	87.7	67.2	72.8	88.2	164.0
P29558	RNA-binding motif, single-stranded-interacting protein 1 OS=Homo sapiens GN=RBMS1 PE=1 SV=3	45	13	56.6	50.0	58.0	88.3	152.7	205.0	114.7
P29590	Protein PML OS=Homo sapiens GN=PML PE=1 SV=3	46	38	68.2	87.5	94.5	81.4	83.1	102.6	187.1
P29597	Non-receptor tyrosine-protein kinase TYK2 OS=Homo sapiens GN=TYK2 PE=1 SV=3	38	39	91.8	115.3	161.9	213.7	151.3	66.1	36.8
P29692	Elongation factor 1-delta OS=Homo sapiens GN=EEF1D PE=1 SV=5	63	21	104.6	90.9	94.4	84.5	78.1	102.2	135.9
P29728	2'-5'-oligoadenylate synthase 2 OS=Homo sapiens GN=OAS2 PE=1 SV=3	33	25	116.1	105.2	138.0	156.5	139.0	112.7	78.9
P29992	Guanine nucleotide-binding protein subunit alpha-11 OS=Homo sapiens GN=GNA11 PE=1 SV=2	57	20	120.8	130.3	189.5	258.3	187.6	67.3	46.2
P30038	Delta-1-pyrroline-5-carboxylate dehydrogenase, mitochondrial OS=Homo sapiens GN=ALDH4A1 PE=1 SV=3	54	26	275.0	218.5	104.1	40.4	14.6	8.8	7.6
P30040	Endoplasmic reticulum resident protein 29 OS=Homo sapiens GN=ERP29 PE=1 SV=4	71	21	79.8	108.7	162.8	229.3	192.3	77.9	23.8
P30041	Peroxiredoxin-6 OS=Homo sapiens GN=PRDX6 PE=1 SV=3	71	22	76.7	81.4	83.4	73.4	62.0	93.5	156.6
P30042	ES1 protein homolog, mitochondrial OS=Homo sapiens GN=C21orf33 PE=1 SV=3	69	19	307.3	229.4	110.2	38.9	9.6	4.7	3.9
P30044	Peroxiredoxin-5, mitochondrial OS=Homo sapiens GN=PRDX5 PE=1 SV=4	57	15	206.4	179.5	109.7	57.8	30.4	36.9	59.0
P30046	D-dopachrome decarboxylase OS=Homo sapiens GN=DDT PE=1 SV=3	46	6	111.1	103.9	99.9	78.7	66.9	100.9	165.5
P30048	Thioredoxin-dependent peroxide reductase, mitochondrial OS=Homo sapiens GN=PRDX3 PE=1 SV=3	49	16	263.0	217.1	102.8	37.9	14.2	10.1	8.4
P30049	ATP synthase subunit delta, mitochondrial OS=Homo sapiens GN=ATP5D PE=1 SV=2	44	6	258.1	236.4	129.5	65.7	42.0	35.2	33.3
P30050	60S ribosomal protein L12 OS=Homo sapiens GN=RPL12 PE=1 SV=1	75	18	24.5	47.3	60.2	76.3	155.6	177.6	111.3
P30084	Enoyl-CoA hydratase, mitochondrial OS=Homo sapiens GN=ECHS1 PE=1 SV=4	71	25	230.2	252.2	119.6	44.2	15.9	10.6	10.2
P30085	UMP-CMP kinase OS=Homo sapiens GN=CMPK1 PE=1 SV=3	71	14	80.5	102.4	100.4	80.9	68.5	96.7	156.8
P30086	Phosphatidylethanolamine-binding protein 1 OS=Homo sapiens GN=PEBP1 PE=1 SV=3	91	16	69.6	85.7	93.1	76.7	66.9	97.7	163.6
P30101	Protein disulfide-isomerase A3 OS=Homo sapiens GN=PDIA3 PE=1 SV=4	76	57	66.9	109.5	166.0	215.6	198.0	72.9	22.1
P30153	Serine/threonine-protein phosphatase 2A 65 kDa regulatory subunit A alpha isoform OS=Homo sapiens GN=PPP2R1A PE=1 SV=4	67	46	64.8	83.6	100.7	91.8	78.4	85.0	142.4
P30154	Serine/threonine-protein phosphatase 2A 65 kDa regulatory subunit A beta isoform OS=Homo sapiens GN=PPP2R1B PE=1 SV=3	51	32	68.3	101.1	106.2	100.0	91.9	103.0	132.9
P30203	T-cell differentiation antigen CD6 OS=Homo sapiens GN=CD6 PE=1 SV=3	20	9	75.2	102.2	144.2	223.8	175.8	91.1	35.3
P30260	Cell division cycle protein 27 homolog OS=Homo sapiens GN=CDC27 PE=1 SV=2	39	25	225.1	111.5	115.5	118.0	92.5	100.3	92.0
P30405	Peptidyl-prolyl cis-trans isomerase F, mitochondrial OS=Homo sapiens GN=PPIF PE=1 SV=1	82	21	169.5	222.3	100.2	38.2	17.0	12.0	10.8
P30414	NK-tumor recognition protein OS=Homo sapiens GN=NKTR PE=1 SV=2	16	17	49.8	43.8	66.1	70.8	33.5	143.9	177.1
P30419	Glycylpeptide N-tetradecanoyltransferase 1 OS=Homo sapiens GN=NMT1 PE=1 SV=2	44	28	45.0	54.0	65.0	83.0	125.9	158.3	104.6
P30491	HLA class I histocompatibility antigen, B-53 alpha chain OS=Homo sapiens GN=HLA-B PE=1 SV=1	56	19	90.0	126.1	184.8	233.1	172.8	97.1	45.2
P30504	HLA class I histocompatibility antigen, Cw-4 alpha chain OS=Homo sapiens GN=HLA-C PE=1 SV=1	61	24	97.4	121.8	163.7	261.1	192.1	87.1	32.9
P30519	Heme oxygenase 2 OS=Homo sapiens GN=HMOX2 PE=1 SV=2	78	32	78.1	104.4	149.8	230.4	175.0	91.8	25.7
P30520	Adenylosuccinate synthetase isozyme 2 OS=Homo sapiens GN=ADSS PE=1 SV=3	56	32	78.8	86.3	89.6	79.6	68.4	88.5	154.7
P30533	Alpha-2-macroglobulin receptor-associated protein OS=Homo sapiens GN=LRPAP1 PE=1 SV=1	55	25	69.2	90.2	132.3	187.7	142.2	82.2	29.4
P30566	Adenylosuccinate lyase OS=Homo sapiens GN=ADSL PE=1 SV=2	55	24	86.6	85.0	91.4	74.5	66.2	93.7	172.0
P30622	CAP-Gly domain-containing linker protein 1 OS=Homo sapiens GN=CLIP1 PE=1 SV=2	46	60	92.9	96.4	98.5	101.8	92.9	98.7	147.2
P30626	Sorcin OS=Homo sapiens GN=SRI PE=1 SV=1	57	13	87.9	81.3	85.0	75.5	62.6	97.4	142.0
P30679	Guanine nucleotide-binding protein subunit alpha-15 OS=Homo sapiens GN=GNA15 PE=1 SV=2	54	25	97.4	124.3	180.7	230.8	161.0	66.0	31.3
P30793	GTP cyclohydrolase 1 OS=Homo sapiens GN=GCH1 PE=1 SV=1	25	5	99.8	71.4	79.3	90.8	124.4	140.4	98.7
P30825	High affinity cationic amino acid transporter 1 OS=Homo sapiens GN=SLC7A1 PE=1 SV=1	14	10	59.5	87.0	141.2	229.0	179.5	49.0	36.2
P30876	DNA-directed RNA polymerase II subunit RPB2 OS=Homo sapiens GN=POLR2B PE=1 SV=1	49	57	76.8	77.8	85.8	76.7	76.5	102.3	179.3
P31040	Succinate dehydrogenase [ubiquinone] flavoprotein subunit, mitochondrial OS=Homo sapiens GN=SDHA PE=1 SV=2	76	46	220.1	207.2	108.9	47.0	21.4	17.3	13.5
P31146	Coronin-1A OS=Homo sapiens GN=CORO1A PE=1 SV=4	66	51	78.7	112.1	137.4	117.5	78.1	74.5	110.7
P31150	Rab GDP dissociation inhibitor alpha OS=Homo sapiens GN=GDI1 PE=1 SV=2	76	38	64.1	90.8	108.0	82.1	66.2	91.3	174.1
P31153	S-adenosylmethionine synthase isoform type-2 OS=Homo sapiens GN=MAT2A PE=1 SV=1	53	32	56.4	72.4	86.8	66.5	74.4	85.4	170.6
P31323	cAMP-dependent protein kinase type II-beta regulatory subunit OS=Homo sapiens GN=PRKAR2B PE=1 SV=3	44	14	95.4	107.8	112.0	131.0	110.0	50.2	103.8
P31350	Ribonucleoside-diphosphate reductase subunit M2 OS=Homo sapiens GN=RRM2 PE=1 SV=1	62	29	96.6	98.4	100.8	84.1	67.3	89.2	150.7
P31483	Nucleolysin TIA-1 isoform p40 OS=Homo sapiens GN=TIA1 PE=1 SV=3	58	21	38.9	46.5	59.4	80.7	171.9	167.8	125.8
P31689	DnaJ homolog subfamily A member 1 OS=Homo sapiens GN=DNAJA1 PE=1 SV=2	60	29	51.6	81.4	89.8	78.3	76.7	88.4	146.6
P31751	RAC-beta serine/threonine-protein kinase OS=Homo sapiens GN=AKT2 PE=1 SV=2	60	26	119.9	110.2	139.9	185.9	124.1	69.8	65.9
P31785	Cytokine receptor common subunit gamma OS=Homo sapiens GN=IL2RG PE=1 SV=1	28	11	56.6	106.5	158.7	248.0	141.2	100.5	27.7
P31930	Cytochrome b-c1 complex subunit 1, mitochondrial OS=Homo sapiens GN=UQCRC1 PE=1 SV=3	73	33	234.3	238.4	120.9	46.2	17.0	7.6	4.9
P31937	3-hydroxyisobutyrate dehydrogenase, mitochondrial OS=Homo sapiens GN=HIBADH PE=1 SV=2	76	22	275.6	210.9	109.2	42.3	17.2	11.3	10.5
P31939	Bifunctional purine biosynthesis protein PURH OS=Homo sapiens GN=ATIC PE=1 SV=3	90	58	62.6	88.3	93.1	76.0	57.2	87.9	155.7
P31942	Heterogeneous nuclear ribonucleoprotein H3 OS=Homo sapiens GN=HNRNPH3 PE=1 SV=2	67	18	52.3	49.0	64.4	92.6	150.8	208.9	124.3
P31943	Heterogeneous nuclear ribonucleoprotein H OS=Homo sapiens GN=HNRNPH1 PE=1 SV=4	63	28	53.3	64.1	73.0	86.8	121.4	176.1	140.3
P31946	14-3-3 protein beta/alpha OS=Homo sapiens GN=YWHAB PE=1 SV=3	69	24	70.4	91.2	99.8	99.1	78.7	93.8	142.2
P31948	Stress-induced-phosphoprotein 1 OS=Homo sapiens GN=STIP1 PE=1 SV=1	78	79	83.9	86.8	92.4	81.7	62.6	87.1	155.1
P32119	Peroxiredoxin-2 OS=Homo sapiens GN=PRDX2 PE=1 SV=5	74	21	52.5	92.4	94.6	80.8	70.8	93.9	164.3
P32121	Beta-arrestin-2 OS=Homo sapiens GN=ARRB2 PE=1 SV=2	50	16	101.0	116.8	168.2	163.7	95.9	75.1	84.7
P32321	Deoxycytidylate deaminase OS=Homo sapiens GN=DCTD PE=1 SV=2	52	8	81.2	102.8	95.4	79.1	67.0	96.3	166.0
P32322	Pyrroline-5-carboxylate reductase 1, mitochondrial OS=Homo sapiens GN=PYCR1 PE=1 SV=2	59	20	348.9	176.7	81.0	31.5	17.8	16.7	14.6
P32455	Guanylate-binding protein 1 OS=Homo sapiens GN=GBP1 PE=1 SV=2	49	28	83.7	91.2	96.2	81.5	87.5	91.4	152.7
P32519	ETS-related transcription factor Elf-1 OS=Homo sapiens GN=ELF1 PE=1 SV=2	34	12	324.2	160.4	135.7	109.8	73.2	67.5	60.1
P32856	Syntaxin-2 OS=Homo sapiens GN=STX2 PE=2 SV=3	47	12	131.6	144.7	212.4	280.3	82.1	73.0	34.2
P32929	Cystathionine gamma-lyase OS=Homo sapiens GN=CTH PE=1 SV=3	18	5	110.7	104.7	103.7	92.9	74.2	100.6	189.8
P32942	Intercellular adhesion molecule 3 OS=Homo sapiens GN=ICAM3 PE=1 SV=2	24	16	103.3	128.0	183.8	238.3	156.3	59.1	25.2
P32969	60S ribosomal protein L9 OS=Homo sapiens GN=RPL9 PE=1 SV=1	85	22	36.2	47.8	60.2	80.9	156.6	188.9	112.8
P33121	Long-chain-fatty-acid--CoA ligase 1 OS=Homo sapiens GN=ACSL1 PE=1 SV=1	49	29	143.9	149.5	166.5	181.9	120.3	57.2	34.6
P33176	Kinesin-1 heavy chain OS=Homo sapiens GN=KIF5B PE=1 SV=1	76	89	75.1	94.5	100.0	92.6	81.0	93.3	145.7
P33240	Cleavage stimulation factor subunit 2 OS=Homo sapiens GN=CSTF2 PE=1 SV=1	54	21	50.3	40.3	50.3	75.7	127.2	185.9	127.7
P33316	Deoxyuridine 5'-triphosphate nucleotidohydrolase, mitochondrial OS=Homo sapiens GN=DUT PE=1 SV=4	65	17	119.3	108.5	98.8	72.0	61.2	80.5	141.3
P33527	Multidrug resistance-associated protein 1 OS=Homo sapiens GN=ABCC1 PE=1 SV=3	48	66	101.2	134.3	199.8	245.8	155.9	61.3	22.8
P33552	Cyclin-dependent kinases regulatory subunit 2 OS=Homo sapiens GN=CKS2 PE=1 SV=1	73	7	41.0	159.4	174.9	123.7	63.4	112.4	157.2
P33897	ATP-binding cassette sub-family D member 1 OS=Homo sapiens GN=ABCD1 PE=1 SV=2	25	14	130.0	156.9	195.4	256.3	172.0	68.9	20.6
P33908	Mannosyl-oligosaccharide 1,2-alpha-mannosidase IA OS=Homo sapiens GN=MAN1A1 PE=1 SV=3	32	20	85.0	116.5	156.6	180.0	98.8	97.7	62.9
P33981	Dual specificity protein kinase TTK OS=Homo sapiens GN=TTK PE=1 SV=2	35	21	145.7	119.3	122.8	118.1	111.4	116.2	117.5
P33991	DNA replication licensing factor MCM4 OS=Homo sapiens GN=MCM4 PE=1 SV=5	66	57	58.9	74.2	83.1	70.3	65.2	97.6	172.0
P33992	DNA replication licensing factor MCM5 OS=Homo sapiens GN=MCM5 PE=1 SV=5	68	54	65.2	62.1	68.0	59.8	61.7	106.6	194.2
P33993	DNA replication licensing factor MCM7 OS=Homo sapiens GN=MCM7 PE=1 SV=4	75	54	77.4	73.9	88.6	66.8	67.6	92.7	179.3
P34059	N-acetylgalactosamine-6-sulfatase OS=Homo sapiens GN=GALNS PE=1 SV=1	30	14	68.3	101.7	173.3	308.6	221.6	74.6	25.0
P34896	Serine hydroxymethyltransferase, cytosolic OS=Homo sapiens GN=SHMT1 PE=1 SV=1	57	26	53.4	82.3	112.4	77.4	100.9	107.2	172.9
P34897	Serine hydroxymethyltransferase, mitochondrial OS=Homo sapiens GN=SHMT2 PE=1 SV=3	83	51	190.7	229.5	117.3	40.6	16.8	12.4	11.9
P34913	Bifunctional epoxide hydrolase 2 OS=Homo sapiens GN=EPHX2 PE=1 SV=2	57	23	106.0	115.7	154.3	175.7	110.8	57.9	54.2
P34932	Heat shock 70 kDa protein 4 OS=Homo sapiens GN=HSPA4 PE=1 SV=4	85	92	70.0	82.8	93.3	80.4	85.6	88.4	167.4
P35219	Carbonic anhydrase-related protein OS=Homo sapiens GN=CA8 PE=1 SV=3	43	10	70.6	71.8	93.1	86.2	74.8	77.4	187.1
P35221	Catenin alpha-1 OS=Homo sapiens GN=CTNNA1 PE=1 SV=1	70	58	99.0	108.2	142.9	191.0	139.5	99.6	65.2
P35222	Catenin beta-1 OS=Homo sapiens GN=CTNNB1 PE=1 SV=1	54	28	91.6	114.2	153.1	194.1	128.4	68.7	34.6
P35232	Prohibitin OS=Homo sapiens GN=PHB PE=1 SV=1	93	31	243.5	222.6	108.5	47.2	19.6	14.2	10.4
P35236	Tyrosine-protein phosphatase non-receptor type 7 OS=Homo sapiens GN=PTPN7 PE=1 SV=3	55	18	92.3	115.2	129.2	94.1	86.7	98.9	172.0
P35240	Merlin OS=Homo sapiens GN=NF2 PE=1 SV=1	44	30	91.6	128.2	184.7	248.3	168.5	69.4	29.9
P35241	Radixin OS=Homo sapiens GN=RDX PE=1 SV=1	64	57	92.7	111.9	152.4	184.2	146.3	62.3	55.4
P35249	Replication factor C subunit 4 OS=Homo sapiens GN=RFC4 PE=1 SV=2	91	35	72.4	70.0	77.1	77.8	111.5	136.9	133.3
P35250	Replication factor C subunit 2 OS=Homo sapiens GN=RFC2 PE=1 SV=3	71	27	78.0	70.5	79.4	78.1	103.2	136.6	132.3
P35251	Replication factor C subunit 1 OS=Homo sapiens GN=RFC1 PE=1 SV=4	44	52	82.2	62.5	67.7	91.2	136.1	166.1	97.4
P35268	60S ribosomal protein L22 OS=Homo sapiens GN=RPL22 PE=1 SV=2	75	12	28.1	43.7	70.7	69.6	166.7	176.6	121.7
P35269	General transcription factor IIF subunit 1 OS=Homo sapiens GN=GTF2F1 PE=1 SV=2	38	26	65.5	80.7	86.6	83.0	104.9	112.9	162.6
P35270	Sepiapterin reductase OS=Homo sapiens GN=SPR PE=1 SV=1	58	13	138.8	162.2	120.2	80.1	62.1	77.0	124.9
P35475	Alpha-L-iduronidase OS=Homo sapiens GN=IDUA PE=1 SV=2	18	8	36.1	112.8	210.5	273.2	230.5	93.2	43.7
P35527	Keratin, type I cytoskeletal 9 OS=Homo sapiens GN=KRT9 PE=1 SV=3	73	33	56.6	114.7	64.7	103.7	141.0	96.5	176.9
P35573	Glycogen debranching enzyme OS=Homo sapiens GN=AGL PE=1 SV=3	55	78	52.6	66.7	87.4	113.4	122.5	129.9	116.8
P35579	Myosin-9 OS=Homo sapiens GN=MYH9 PE=1 SV=4	84	266	64.2	67.6	73.2	65.8	56.2	61.8	212.7
P35580	Myosin-10 OS=Homo sapiens GN=MYH10 PE=1 SV=3	74	204	69.3	67.0	74.6	71.8	53.7	58.9	213.5
P35606	Coatomer subunit beta' OS=Homo sapiens GN=COPB2 PE=1 SV=2	64	56	89.3	97.9	130.8	144.8	72.0	72.6	117.9
P35610	Sterol O-acyltransferase 1 OS=Homo sapiens GN=SOAT1 PE=1 SV=3	22	11	76.6	108.2	156.7	234.1	189.1	102.2	39.5
P35611	Alpha-adducin OS=Homo sapiens GN=ADD1 PE=1 SV=2	59	43	103.3	92.7	113.6	139.2	113.0	103.5	77.7
P35612	Beta-adducin OS=Homo sapiens GN=ADD2 PE=1 SV=3	45	28	106.5	111.1	129.3	137.0	109.2	108.7	95.4
P35613	Basigin OS=Homo sapiens GN=BSG PE=1 SV=2	38	15	112.1	131.0	183.2	253.1	154.5	61.3	22.2
P35626	Beta-adrenergic receptor kinase 2 OS=Homo sapiens GN=ADRBK2 PE=1 SV=2	58	42	67.0	75.3	87.2	93.8	108.7	126.8	118.1
P35637	RNA-binding protein FUS OS=Homo sapiens GN=FUS PE=1 SV=1	36	26	41.7	38.3	49.6	77.4	137.0	187.2	131.3
P35658	Nuclear pore complex protein Nup214 OS=Homo sapiens GN=NUP214 PE=1 SV=2	35	51	108.0	97.2	124.6	171.3	119.7	74.1	76.8
P35659	Protein DEK OS=Homo sapiens GN=DEK PE=1 SV=1	37	21	182.4	154.6	120.0	88.1	60.6	48.8	30.6
P35754	Glutaredoxin-1 OS=Homo sapiens GN=GLRX PE=1 SV=2	88	10	82.5	92.3	99.1	78.6	71.6	100.8	159.6
P35813	Protein phosphatase 1A OS=Homo sapiens GN=PPM1A PE=1 SV=1	56	21	99.2	100.7	105.1	92.0	75.2	103.1	169.1
P35908	Keratin, type II cytoskeletal 2 epidermal OS=Homo sapiens GN=KRT2 PE=1 SV=2	69	40	41.9	105.1	59.5	45.3	120.1	84.3	153.4
P35914	Hydroxymethylglutaryl-CoA lyase, mitochondrial OS=Homo sapiens GN=HMGCL PE=1 SV=2	43	18	184.1	154.8	117.5	92.4	57.8	24.9	15.4
P35998	26S protease regulatory subunit 7 OS=Homo sapiens GN=PSMC2 PE=1 SV=3	83	45	65.6	80.6	88.7	73.4	71.0	86.0	178.5
P36404	ADP-ribosylation factor-like protein 2 OS=Homo sapiens GN=ARL2 PE=1 SV=4	42	8	103.3	122.5	113.8	57.4	56.6	57.1	120.9
P36405	ADP-ribosylation factor-like protein 3 OS=Homo sapiens GN=ARL3 PE=1 SV=2	82	14	78.8	94.3	107.0	95.6	94.9	91.7	170.3
P36507	Dual specificity mitogen-activated protein kinase kinase 2 OS=Homo sapiens GN=MAP2K2 PE=1 SV=1	61	29	72.1	93.1	107.2	82.4	70.3	87.4	137.9
P36542	ATP synthase subunit gamma, mitochondrial OS=Homo sapiens GN=ATP5C1 PE=1 SV=1	40	17	245.0	205.4	160.8	41.4	20.3	10.3	8.7
P36543	V-type proton ATPase subunit E 1 OS=Homo sapiens GN=ATP6V1E1 PE=1 SV=1	54	19	74.6	85.5	104.7	128.4	107.2	93.6	121.9
P36551	Oxygen-dependent coproporphyrinogen-III oxidase, mitochondrial OS=Homo sapiens GN=CPOX PE=1 SV=3	54	27	303.1	215.9	113.3	42.1	19.4	15.9	15.0
P36578	60S ribosomal protein L4 OS=Homo sapiens GN=RPL4 PE=1 SV=5	73	57	33.9	41.7	53.2	77.1	148.2	184.3	107.0
P36639	7,8-dihydro-8-oxoguanine triphosphatase OS=Homo sapiens GN=NUDT1 PE=1 SV=3	40	11	88.3	103.8	90.8	73.7	52.0	83.1	141.9
P36776	Lon protease homolog, mitochondrial OS=Homo sapiens GN=LONP1 PE=1 SV=2	60	69	245.6	193.9	113.4	41.6	20.3	16.0	19.7
P36871	Phosphoglucomutase-1 OS=Homo sapiens GN=PGM1 PE=1 SV=3	65	43	67.5	86.6	95.3	78.8	70.4	95.0	169.3
P36915	Guanine nucleotide-binding protein-like 1 OS=Homo sapiens GN=GNL1 PE=1 SV=2	43	23	92.1	103.9	108.9	88.6	73.0	104.2	171.5
P36954	DNA-directed RNA polymerase II subunit RPB9 OS=Homo sapiens GN=POLR2I PE=1 SV=1	72	7	62.1	89.0	87.2	75.8	66.7	114.1	176.5
P36957	Dihydrolipoyllysine-residue succinyltransferase component of 2-oxoglutarate dehydrogenase complex, mitochondrial OS=Homo sapiens GN=DLST PE=1 SV=4	35	15	295.0	192.7	94.0	37.1	13.8	9.2	9.5
P36969	Phospholipid hydroperoxide glutathione peroxidase, mitochondrial OS=Homo sapiens GN=GPX4 PE=1 SV=3	66	18	107.8	117.3	108.6	95.3	79.5	86.0	103.6
P37108	Signal recognition particle 14 kDa protein OS=Homo sapiens GN=SRP14 PE=1 SV=2	58	15	47.2	50.2	63.5	75.4	281.5	117.3	121.3
P37198	Nuclear pore glycoprotein p62 OS=Homo sapiens GN=NUP62 PE=1 SV=3	29	14	75.4	120.2	136.0	154.2	118.6	84.3	104.2
P37235	Hippocalcin-like protein 1 OS=Homo sapiens GN=HPCAL1 PE=1 SV=3	60	9	112.4	132.1	132.9	145.6	109.0	110.8	129.9
P37268	Squalene synthase OS=Homo sapiens GN=FDFT1 PE=1 SV=1	60	33	64.6	117.6	167.2	205.2	194.5	88.2	36.7
P37802	Transgelin-2 OS=Homo sapiens GN=TAGLN2 PE=1 SV=3	91	24	76.4	96.1	100.7	80.7	67.1	90.7	144.8
P37837	Transaldolase OS=Homo sapiens GN=TALDO1 PE=1 SV=2	59	33	65.6	72.6	82.5	70.7	65.7	91.1	171.6
P38117	Electron transfer flavoprotein subunit beta OS=Homo sapiens GN=ETFB PE=1 SV=3	90	28	253.2	215.0	108.2	41.4	16.9	14.6	13.5
P38159	RNA-binding motif protein, X chromosome OS=Homo sapiens GN=RBMX PE=1 SV=3	72	50	30.9	37.5	46.5	69.1	156.9	193.7	142.8
P38432	Coilin OS=Homo sapiens GN=COIL PE=1 SV=1	34	19	71.9	62.2	64.4	75.2	115.8	177.5	133.9
P38606	V-type proton ATPase catalytic subunit A OS=Homo sapiens GN=ATP6V1A PE=1 SV=2	73	36	59.8	92.0	118.5	126.2	108.6	88.3	124.1
P38646	Stress-70 protein, mitochondrial OS=Homo sapiens GN=HSPA9 PE=1 SV=2	73	76	280.0	195.2	95.3	39.0	17.7	12.3	11.9
P38919	Eukaryotic initiation factor 4A-III OS=Homo sapiens GN=EIF4A3 PE=1 SV=4	74	38	47.2	47.2	67.7	62.0	125.0	151.2	153.5
P38935	DNA-binding protein SMUBP-2 OS=Homo sapiens GN=IGHMBP2 PE=1 SV=3	57	56	35.3	36.1	50.6	81.2	164.3	203.5	105.8
P39019	40S ribosomal protein S19 OS=Homo sapiens GN=RPS19 PE=1 SV=2	75	21	39.0	39.9	52.1	78.2	246.8	164.8	104.6
P39023	60S ribosomal protein L3 OS=Homo sapiens GN=RPL3 PE=1 SV=2	67	51	31.3	47.0	63.9	80.1	145.7	185.6	118.1
P39656	Dolichyl-diphosphooligosaccharide--protein glycosyltransferase 48 kDa subunit OS=Homo sapiens GN=DDOST PE=1 SV=4	41	18	60.6	116.4	172.9	219.7	200.1	81.9	27.8
P39687	Acidic leucine-rich nuclear phosphoprotein 32 family member A OS=Homo sapiens GN=ANP32A PE=1 SV=1	48	25	64.7	76.3	80.2	73.0	65.1	99.2	169.7
P39748	Flap endonuclease 1 OS=Homo sapiens GN=FEN1 PE=1 SV=1	67	30	59.6	71.9	78.7	79.9	123.8	135.4	132.8
P40121	Macrophage-capping protein OS=Homo sapiens GN=CAPG PE=1 SV=2	63	22	91.2	87.1	91.7	81.5	67.2	97.8	155.6
P40200	T-cell surface protein tactile OS=Homo sapiens GN=CD96 PE=1 SV=2	16	6	75.5	84.5	132.9	195.3	151.8	74.3	25.9
P40222	Alpha-taxilin OS=Homo sapiens GN=TXLNA PE=1 SV=3	77	43	64.3	72.1	78.2	101.0	126.9	164.2	97.0
P40227	T-complex protein 1 subunit zeta OS=Homo sapiens GN=CCT6A PE=1 SV=3	76	45	74.5	90.0	97.2	80.9	74.1	106.8	136.9
P40306	Proteasome subunit beta type-10 OS=Homo sapiens GN=PSMB10 PE=1 SV=1	32	7	75.9	76.2	71.3	62.8	59.2	80.1	134.7
P40429	60S ribosomal protein L13a OS=Homo sapiens GN=RPL13A PE=1 SV=2	72	31	41.1	42.0	54.8	76.3	126.6	188.4	109.9
P40692	DNA mismatch repair protein Mlh1 OS=Homo sapiens GN=MLH1 PE=1 SV=1	44	24	70.9	80.9	96.9	85.7	88.1	119.6	180.6
P40763	Signal transducer and activator of transcription 3 OS=Homo sapiens GN=STAT3 PE=1 SV=2	61	43	74.6	93.2	98.8	86.2	74.5	89.9	146.5
P40818	Ubiquitin carboxyl-terminal hydrolase 8 OS=Homo sapiens GN=USP8 PE=1 SV=1	31	31	76.7	74.6	88.5	109.5	124.0	119.1	165.8
P40925	Malate dehydrogenase, cytoplasmic OS=Homo sapiens GN=MDH1 PE=1 SV=4	55	25	62.1	82.5	93.2	87.7	91.8	72.0	157.5
P40926	Malate dehydrogenase, mitochondrial OS=Homo sapiens GN=MDH2 PE=1 SV=3	76	39	287.2	209.1	98.2	37.3	13.8	8.6	6.8
P40937	Replication factor C subunit 5 OS=Homo sapiens GN=RFC5 PE=1 SV=1	66	23	94.5	75.6	77.4	82.6	100.9	131.4	120.7
P40938	Replication factor C subunit 3 OS=Homo sapiens GN=RFC3 PE=1 SV=2	65	25	79.6	60.1	74.5	74.7	102.4	135.7	134.8
P40939	Trifunctional enzyme subunit alpha, mitochondrial OS=Homo sapiens GN=HADHA PE=1 SV=2	80	79	184.7	237.2	118.0	45.4	17.3	11.1	9.2
P41091	Eukaryotic translation initiation factor 2 subunit 3 OS=Homo sapiens GN=EIF2S3 PE=1 SV=3	69	40	74.3	60.1	72.3	69.2	115.6	143.7	127.6
P41134	DNA-binding protein inhibitor ID-1 OS=Homo sapiens GN=ID1 PE=1 SV=3	52	6	81.3	91.1	89.7	81.1	87.2	112.8	145.9
P41214	Eukaryotic translation initiation factor 2D OS=Homo sapiens GN=EIF2D PE=1 SV=3	66	30	58.1	69.9	72.5	72.7	98.4	151.6	140.1
P41223	Protein BUD31 homolog OS=Homo sapiens GN=BUD31 PE=1 SV=2	70	15	49.8	51.3	65.8	72.4	123.2	162.4	132.2
P41227	N-alpha-acetyltransferase 10 OS=Homo sapiens GN=NAA10 PE=1 SV=1	80	17	77.8	77.5	92.5	81.0	95.4	97.9	152.2
P41229	Lysine-specific demethylase 5C OS=Homo sapiens GN=KDM5C PE=1 SV=2	13	15	81.2	88.2	95.6	87.2	94.4	115.6	177.2
P41236	Protein phosphatase inhibitor 2 OS=Homo sapiens GN=PPP1R2 PE=1 SV=2	24	8	78.5	81.4	88.1	77.5	55.9	93.2	143.3
P41240	Tyrosine-protein kinase CSK OS=Homo sapiens GN=CSK PE=1 SV=1	72	33	81.6	99.0	127.1	111.9	89.9	77.8	106.1
P41250	Glycine--tRNA ligase OS=Homo sapiens GN=GARS PE=1 SV=3	74	57	130.7	117.5	101.6	70.2	56.3	73.2	131.5
P41252	Isoleucine--tRNA ligase, cytoplasmic OS=Homo sapiens GN=IARS PE=1 SV=2	56	82	54.4	64.7	84.8	84.4	90.0	118.5	147.8
P41440	Folate transporter 1 OS=Homo sapiens GN=SLC19A1 PE=1 SV=3	18	8	111.6	126.1	169.4	252.7	172.6	81.0	27.8
P41567	Eukaryotic translation initiation factor 1 OS=Homo sapiens GN=EIF1 PE=1 SV=1	73	13	79.4	76.0	87.2	76.7	94.0	125.5	137.3
P41732	Tetraspanin-7 OS=Homo sapiens GN=TSPAN7 PE=1 SV=2	18	4	51.5	75.7	107.9	195.7	102.6	116.2	64.2
P42025	Beta-centractin OS=Homo sapiens GN=ACTR1B PE=1 SV=1	49	19	91.6	78.0	103.2	86.8	81.8	81.0	160.0
P42166	Lamina-associated polypeptide 2, isoform alpha OS=Homo sapiens GN=TMPO PE=1 SV=2	85	60	56.6	52.2	70.3	125.6	159.0	192.5	71.4
P42167	Lamina-associated polypeptide 2, isoforms beta/gamma OS=Homo sapiens GN=TMPO PE=1 SV=2	65	30	184.0	111.5	128.8	206.2	159.9	78.3	24.9
P42224	Signal transducer and activator of transcription 1-alpha/beta OS=Homo sapiens GN=STAT1 PE=1 SV=2	52	43	94.8	97.5	114.4	110.5	91.9	91.7	131.0
P42285	Superkiller viralicidic activity 2-like 2 OS=Homo sapiens GN=SKIV2L2 PE=1 SV=3	46	58	36.7	45.1	52.3	54.5	108.4	159.5	170.5
P42330	Aldo-keto reductase family 1 member C3 OS=Homo sapiens GN=AKR1C3 PE=1 SV=4	27	7	92.7	89.9	93.5	87.6	81.7	106.8	194.5
P42336	Phosphatidylinositol 4,5-bisphosphate 3-kinase catalytic subunit alpha isoform OS=Homo sapiens GN=PIK3CA PE=1 SV=2	22	20	111.9	113.1	114.6	121.5	101.7	94.9	131.8
P42345	Serine/threonine-protein kinase mTOR OS=Homo sapiens GN=MTOR PE=1 SV=1	37	76	61.1	72.3	87.2	105.9	102.5	132.3	134.8
P42356	Phosphatidylinositol 4-kinase alpha OS=Homo sapiens GN=PI4KA PE=1 SV=3	27	47	98.5	112.2	142.0	176.9	151.8	122.6	94.3
P42566	Epidermal growth factor receptor substrate 15 OS=Homo sapiens GN=EPS15 PE=1 SV=2	57	37	63.5	94.3	122.2	126.5	89.0	61.6	78.7
P42574	Caspase-3 OS=Homo sapiens GN=CASP3 PE=1 SV=2	50	13	53.6	112.5	150.7	70.9	80.6	85.5	209.4
P42575	Caspase-2 OS=Homo sapiens GN=CASP2 PE=1 SV=2	44	15	74.3	106.3	110.2	96.9	83.9	110.9	153.6
P42694	Probable helicase with zinc finger domain OS=Homo sapiens GN=HELZ PE=1 SV=2	40	60	75.0	71.6	82.7	98.9	125.1	159.1	130.8
P42695	Condensin-2 complex subunit D3 OS=Homo sapiens GN=NCAPD3 PE=1 SV=2	22	29	83.6	67.1	62.9	82.4	115.9	147.9	93.1
P42696	RNA-binding protein 34 OS=Homo sapiens GN=RBM34 PE=1 SV=2	58	31	36.9	40.5	49.9	68.7	133.8	182.3	131.3
P42704	Leucine-rich PPR motif-containing protein, mitochondrial OS=Homo sapiens GN=LRPPRC PE=1 SV=3	70	119	305.0	165.8	96.5	34.8	14.6	8.8	7.1
P42765	3-ketoacyl-CoA thiolase, mitochondrial OS=Homo sapiens GN=ACAA2 PE=1 SV=2	78	32	265.6	219.1	110.0	48.7	24.0	20.4	16.4
P42766	60S ribosomal protein L35 OS=Homo sapiens GN=RPL35 PE=1 SV=2	63	16	28.8	42.4	65.1	75.4	173.3	205.4	135.6
P42768	Wiskott-Aldrich syndrome protein OS=Homo sapiens GN=WAS PE=1 SV=4	42	16	86.3	98.0	109.9	133.7	135.4	131.8	101.9
P42785	Lysosomal Pro-X carboxypeptidase OS=Homo sapiens GN=PRCP PE=1 SV=1	29	16	61.5	82.6	146.9	229.3	157.9	70.5	28.6
P42858	Huntingtin OS=Homo sapiens GN=HTT PE=1 SV=2	24	54	94.4	94.4	104.6	108.8	88.4	93.9	152.4
P42892	Endothelin-converting enzyme 1 OS=Homo sapiens GN=ECE1 PE=1 SV=2	43	30	53.2	87.3	121.0	175.1	166.7	123.3	68.8
P43007	Neutral amino acid transporter A OS=Homo sapiens GN=SLC1A4 PE=1 SV=1	29	11	108.8	120.3	164.9	211.0	148.4	65.7	27.3
P43034	Platelet-activating factor acetylhydrolase IB subunit alpha OS=Homo sapiens GN=PAFAH1B1 PE=1 SV=2	61	33	104.9	93.4	116.8	92.4	86.5	72.9	145.0
P43155	Carnitine O-acetyltransferase OS=Homo sapiens GN=CRAT PE=1 SV=5	37	22	328.2	200.7	118.4	58.3	29.4	21.0	17.9
P43243	Matrin-3 OS=Homo sapiens GN=MATR3 PE=1 SV=2	61	67	43.2	58.5	72.6	78.3	105.2	140.3	146.0
P43250	G protein-coupled receptor kinase 6 OS=Homo sapiens GN=GRK6 PE=1 SV=2	45	22	93.2	101.1	142.6	167.1	132.2	74.4	41.9
P43307	Translocon-associated protein subunit alpha OS=Homo sapiens GN=SSR1 PE=1 SV=3	21	4	64.0	95.3	151.3	220.0	174.5	81.8	28.3
P43378	Tyrosine-protein phosphatase non-receptor type 9 OS=Homo sapiens GN=PTPN9 PE=1 SV=1	33	17	61.1	66.8	96.2	137.1	151.8	131.1	111.2
P43403	Tyrosine-protein kinase ZAP-70 OS=Homo sapiens GN=ZAP70 PE=1 SV=1	77	55	77.4	94.7	126.0	110.1	102.6	79.5	125.0
P43490	Nicotinamide phosphoribosyltransferase OS=Homo sapiens GN=NAMPT PE=1 SV=1	57	24	69.9	81.4	100.2	73.7	69.8	86.2	166.0
P43686	26S protease regulatory subunit 6B OS=Homo sapiens GN=PSMC4 PE=1 SV=2	81	39	63.2	81.2	85.2	70.5	62.9	82.0	151.4
P43897	Elongation factor Ts, mitochondrial OS=Homo sapiens GN=TSFM PE=1 SV=2	64	29	219.4	217.2	105.4	36.0	11.7	6.5	6.4
P45880	Voltage-dependent anion-selective channel protein 2 OS=Homo sapiens GN=VDAC2 PE=1 SV=2	72	21	249.7	233.1	133.1	60.9	26.2	15.8	11.6
P45954	Short/branched chain specific acyl-CoA dehydrogenase, mitochondrial OS=Homo sapiens GN=ACADSB PE=1 SV=1	52	21	302.7	242.2	121.3	47.1	19.7	14.9	14.3
P45974	Ubiquitin carboxyl-terminal hydrolase 5 OS=Homo sapiens GN=USP5 PE=1 SV=2	50	35	80.3	86.6	92.1	83.6	67.9	96.9	151.0
P45985	Dual specificity mitogen-activated protein kinase kinase 4 OS=Homo sapiens GN=MAP2K4 PE=1 SV=1	31	10	86.9	105.2	100.9	94.1	85.0	116.2	171.4
P46013	Antigen KI-67 OS=Homo sapiens GN=MKI67 PE=1 SV=2	50	126	117.1	59.3	60.1	84.2	137.7	180.7	78.3
P46019	Phosphorylase b kinase regulatory subunit alpha, liver isoform OS=Homo sapiens GN=PHKA2 PE=1 SV=1	19	19	55.2	109.6	111.6	92.7	90.0	110.3	189.0
P46020	Phosphorylase b kinase regulatory subunit alpha, skeletal muscle isoform OS=Homo sapiens GN=PHKA1 PE=1 SV=2	8	7	19.5	96.7	94.6	83.6	72.4	106.5	196.1
P46060	Ran GTPase-activating protein 1 OS=Homo sapiens GN=RANGAP1 PE=1 SV=1	66	33	66.3	96.0	123.3	151.3	120.3	70.1	81.8
P46063	ATP-dependent DNA helicase Q1 OS=Homo sapiens GN=RECQL PE=1 SV=3	50	27	154.2	92.3	73.2	71.3	87.7	128.5	88.7
P46087	Probable 28S rRNA (cytosine(4447)-C(5))-methyltransferase OS=Homo sapiens GN=NOP2 PE=1 SV=2	56	47	46.9	35.4	40.8	52.2	100.9	180.6	171.7
P46108	Adapter molecule crk OS=Homo sapiens GN=CRK PE=1 SV=2	70	18	119.3	124.1	116.0	119.7	90.7	125.5	183.6
P46109	Crk-like protein OS=Homo sapiens GN=CRKL PE=1 SV=1	62	20	75.0	91.8	93.3	92.6	71.3	104.2	152.0
P46199	Translation initiation factor IF-2, mitochondrial OS=Homo sapiens GN=MTIF2 PE=1 SV=2	21	13	328.2	218.3	137.8	93.2	68.6	58.7	33.6
P46379	Large proline-rich protein BAG6 OS=Homo sapiens GN=BAG6 PE=1 SV=2	41	31	87.4	94.8	106.1	99.4	85.2	107.5	178.0
P46459	Vesicle-fusing ATPase OS=Homo sapiens GN=NSF PE=1 SV=3	71	68	64.4	91.2	146.4	177.7	183.1	110.9	43.2
P46531	Neurogenic locus notch homolog protein 1 OS=Homo sapiens GN=NOTCH1 PE=1 SV=4	17	29	97.6	113.9	157.8	219.6	173.2	90.8	49.8
P46734	Dual specificity mitogen-activated protein kinase kinase 3 OS=Homo sapiens GN=MAP2K3 PE=1 SV=2	44	15	98.8	83.8	91.4	87.8	86.7	112.5	143.5
P46736	Lys-63-specific deubiquitinase BRCC36 OS=Homo sapiens GN=BRCC3 PE=1 SV=2	38	12	61.9	75.7	97.8	73.2	50.9	71.9	126.5
P46776	60S ribosomal protein L27a OS=Homo sapiens GN=RPL27A PE=1 SV=2	49	13	30.1	43.2	56.9	74.1	138.3	176.3	109.4
P46777	60S ribosomal protein L5 OS=Homo sapiens GN=RPL5 PE=1 SV=3	79	47	38.2	47.4	62.0	89.2	133.7	195.6	122.5
P46778	60S ribosomal protein L21 OS=Homo sapiens GN=RPL21 PE=1 SV=2	75	25	38.5	43.7	53.2	80.1	121.2	184.3	107.5
P46779	60S ribosomal protein L28 OS=Homo sapiens GN=RPL28 PE=1 SV=3	58	20	31.3	38.5	52.2	73.3	235.9	154.7	105.6
P46781	40S ribosomal protein S9 OS=Homo sapiens GN=RPS9 PE=1 SV=3	74	32	35.5	37.2	47.6	70.0	205.1	176.5	109.1
P46782	40S ribosomal protein S5 OS=Homo sapiens GN=RPS5 PE=1 SV=4	50	17	34.9	49.2	62.1	85.5	130.3	191.7	110.5
P46783	40S ribosomal protein S10 OS=Homo sapiens GN=RPS10 PE=1 SV=1	87	24	40.7	37.9	56.8	73.5	135.4	185.0	113.5
P46926	Glucosamine-6-phosphate isomerase 1 OS=Homo sapiens GN=GNPDA1 PE=1 SV=1	68	18	90.1	69.8	87.0	70.9	54.1	81.6	162.1
P46934	E3 ubiquitin-protein ligase NEDD4 OS=Homo sapiens GN=NEDD4 PE=1 SV=4	21	20	83.4	70.8	85.5	95.1	71.4	74.9	109.0
P46939	Utrophin OS=Homo sapiens GN=UTRN PE=1 SV=2	49	162	92.1	132.9	192.8	249.7	161.8	54.0	28.5
P46940	Ras GTPase-activating-like protein IQGAP1 OS=Homo sapiens GN=IQGAP1 PE=1 SV=1	65	116	91.8	101.5	120.1	111.2	80.7	74.4	116.3
P46977	Dolichyl-diphosphooligosaccharide--protein glycosyltransferase subunit STT3A OS=Homo sapiens GN=STT3A PE=1 SV=2	21	22	81.9	111.4	159.8	240.4	164.4	83.2	23.1
P47736	Rap1 GTPase-activating protein 1 OS=Homo sapiens GN=RAP1GAP PE=1 SV=2	39	20	79.6	88.3	93.5	82.7	77.4	85.3	131.1
P47755	F-actin-capping protein subunit alpha-2 OS=Homo sapiens GN=CAPZA2 PE=1 SV=3	72	18	79.4	99.0	126.4	92.8	89.3	90.5	166.0
P47756	F-actin-capping protein subunit beta OS=Homo sapiens GN=CAPZB PE=1 SV=4	65	22	73.9	88.5	111.3	91.0	81.4	92.8	148.6
P47897	Glutamine--tRNA ligase OS=Homo sapiens GN=QARS PE=1 SV=1	69	65	58.1	78.5	96.0	99.8	93.2	122.8	137.8
P47974	Zinc finger protein 36, C3H1 type-like 2 OS=Homo sapiens GN=ZFP36L2 PE=1 SV=3	48	20	102.2	82.0	64.1	66.5	73.1	147.8	114.7
P47985	Cytochrome b-c1 complex subunit Rieske, mitochondrial OS=Homo sapiens GN=UQCRFS1 PE=1 SV=2	66	19	146.7	201.5	105.0	48.3	23.7	16.0	15.9
P48047	ATP synthase subunit O, mitochondrial OS=Homo sapiens GN=ATP5O PE=1 SV=1	80	23	247.3	247.7	126.2	48.6	17.8	9.9	6.4
P48059	LIM and senescent cell antigen-like-containing domain protein 1 OS=Homo sapiens GN=LIMS1 PE=1 SV=4	65	23	98.1	115.9	141.1	173.0	119.8	69.8	47.3
P48147	Prolyl endopeptidase OS=Homo sapiens GN=PREP PE=1 SV=2	68	46	71.6	80.7	92.7	74.8	81.7	88.6	169.1
P48200	Iron-responsive element-binding protein 2 OS=Homo sapiens GN=IREB2 PE=1 SV=3	28	20	76.8	88.6	88.5	87.7	85.2	111.1	148.6
P48426	Phosphatidylinositol 5-phosphate 4-kinase type-2 alpha OS=Homo sapiens GN=PIP4K2A PE=1 SV=2	34	20	89.5	120.4	162.6	186.9	127.1	54.8	60.9
P48444	Coatomer subunit delta OS=Homo sapiens GN=ARCN1 PE=1 SV=1	54	32	75.5	94.4	121.9	122.1	120.7	71.3	123.7
P48449	Lanosterol synthase OS=Homo sapiens GN=LSS PE=1 SV=1	49	35	100.5	111.0	137.7	196.0	163.2	87.0	39.1
P48454	Serine/threonine-protein phosphatase 2B catalytic subunit gamma isoform OS=Homo sapiens GN=PPP3CC PE=1 SV=3	32	14	90.4	98.7	121.8	132.7	106.1	70.8	95.9
P48506	Glutamate--cysteine ligase catalytic subunit OS=Homo sapiens GN=GCLC PE=1 SV=2	41	24	92.5	89.8	92.5	80.6	68.8	92.9	155.9
P48507	Glutamate--cysteine ligase regulatory subunit OS=Homo sapiens GN=GCLM PE=1 SV=1	41	12	71.3	89.3	96.9	74.7	74.2	91.0	147.1
P48553	Trafficking protein particle complex subunit 10 OS=Homo sapiens GN=TRAPPC10 PE=1 SV=2	19	19	76.1	86.9	110.9	140.9	117.2	95.9	116.6
P48556	26S proteasome non-ATPase regulatory subunit 8 OS=Homo sapiens GN=PSMD8 PE=1 SV=2	42	19	93.6	72.6	77.0	69.6	62.8	89.2	179.4
P48634	Protein PRRC2A OS=Homo sapiens GN=PRRC2A PE=1 SV=3	46	85	56.4	54.5	60.3	77.8	110.2	167.9	150.1
P48637	Glutathione synthetase OS=Homo sapiens GN=GSS PE=1 SV=1	61	28	77.3	87.2	92.3	80.8	95.0	97.2	166.7
P48643	T-complex protein 1 subunit epsilon OS=Homo sapiens GN=CCT5 PE=1 SV=1	78	55	56.7	101.6	110.5	89.8	75.6	106.7	144.4
P48651	Phosphatidylserine synthase 1 OS=Homo sapiens GN=PTDSS1 PE=1 SV=1	16	7	92.6	107.2	163.6	280.4	214.4	81.7	15.3
P48723	Heat shock 70 kDa protein 13 OS=Homo sapiens GN=HSPA13 PE=1 SV=1	37	17	68.4	89.4	133.4	207.2	252.9	81.7	34.6
P48729	Casein kinase I isoform alpha OS=Homo sapiens GN=CSNK1A1 PE=1 SV=2	45	15	85.9	80.8	93.0	103.1	107.5	133.6	144.9
P48730	Casein kinase I isoform delta OS=Homo sapiens GN=CSNK1D PE=1 SV=2	43	17	66.9	69.2	66.9	83.6	111.0	144.9	157.1
P48735	Isocitrate dehydrogenase [NADP], mitochondrial OS=Homo sapiens GN=IDH2 PE=1 SV=2	72	45	204.4	232.6	109.3	40.2	15.6	9.5	8.3
P48739	Phosphatidylinositol transfer protein beta isoform OS=Homo sapiens GN=PITPNB PE=1 SV=2	79	26	87.8	98.8	109.0	71.6	67.6	82.3	140.5
P48960	CD97 antigen OS=Homo sapiens GN=CD97 PE=1 SV=4	35	20	90.3	123.6	168.3	220.5	151.8	84.1	40.0
P49005	DNA polymerase delta subunit 2 OS=Homo sapiens GN=POLD2 PE=1 SV=1	58	23	75.9	72.9	80.3	75.4	66.5	100.3	164.3
P49069	Calcium signal-modulating cyclophilin ligand OS=Homo sapiens GN=CAMLG PE=1 SV=1	58	15	94.2	108.4	151.4	244.6	207.3	101.4	28.8
P49189	4-trimethylaminobutyraldehyde dehydrogenase OS=Homo sapiens GN=ALDH9A1 PE=1 SV=3	63	33	199.4	174.4	110.5	57.0	41.0	46.9	80.8
P49207	60S ribosomal protein L34 OS=Homo sapiens GN=RPL34 PE=1 SV=3	55	14	22.7	41.2	55.9	79.9	175.9	152.7	117.8
P49247	Ribose-5-phosphate isomerase OS=Homo sapiens GN=RPIA PE=1 SV=3	64	15	84.6	88.3	87.7	74.6	97.8	84.0	124.1
P49257	Protein ERGIC-53 OS=Homo sapiens GN=LMAN1 PE=1 SV=2	54	31	59.2	103.8	152.0	182.5	204.6	101.7	36.7
P49321	Nuclear autoantigenic sperm protein OS=Homo sapiens GN=NASP PE=1 SV=2	72	48	68.3	94.0	101.2	80.1	69.9	104.3	180.4
P49327	Fatty acid synthase OS=Homo sapiens GN=FASN PE=1 SV=3	53	112	88.1	87.7	94.3	80.2	69.2	87.4	171.5
P49354	Protein farnesyltransferase/geranylgeranyltransferase type-1 subunit alpha OS=Homo sapiens GN=FNTA PE=1 SV=1	48	17	61.6	71.1	106.2	67.1	67.1	77.6	189.1
P49366	Deoxyhypusine synthase OS=Homo sapiens GN=DHPS PE=1 SV=1	84	22	69.4	87.8	91.1	75.5	54.5	96.6	166.1
P49368	T-complex protein 1 subunit gamma OS=Homo sapiens GN=CCT3 PE=1 SV=4	75	52	82.9	81.1	102.2	70.4	82.7	89.8	154.0
P49406	39S ribosomal protein L19, mitochondrial OS=Homo sapiens GN=MRPL19 PE=1 SV=2	51	16	318.4	159.8	85.5	28.5	9.1	4.6	4.0
P49411	Elongation factor Tu, mitochondrial OS=Homo sapiens GN=TUFM PE=1 SV=2	78	42	231.7	248.5	117.6	45.2	17.2	10.8	11.7
P49427	Ubiquitin-conjugating enzyme E2 R1 OS=Homo sapiens GN=CDC34 PE=1 SV=2	26	5	127.5	121.7	102.4	106.4	98.5	134.7	180.9
P49454	Centromere protein F OS=Homo sapiens GN=CENPF PE=1 SV=2	53	168	191.1	156.4	106.6	91.0	70.1	63.0	39.2
P49458	Signal recognition particle 9 kDa protein OS=Homo sapiens GN=SRP9 PE=1 SV=2	70	10	46.1	53.3	62.7	76.4	182.5	134.6	118.8
P49585	Choline-phosphate cytidylyltransferase A OS=Homo sapiens GN=PCYT1A PE=1 SV=2	51	18	51.6	70.5	84.2	105.1	111.8	115.5	161.5
P49588	Alanine--tRNA ligase, cytoplasmic OS=Homo sapiens GN=AARS PE=1 SV=2	67	67	78.8	91.1	96.5	79.2	73.0	127.3	158.4
P49589	Cysteine--tRNA ligase, cytoplasmic OS=Homo sapiens GN=CARS PE=1 SV=3	46	39	90.1	87.5	90.9	78.4	58.4	100.0	165.6
P49590	Probable histidine--tRNA ligase, mitochondrial OS=Homo sapiens GN=HARS2 PE=1 SV=1	67	38	348.5	217.4	126.8	44.3	18.0	11.7	13.3
P49591	Serine--tRNA ligase, cytoplasmic OS=Homo sapiens GN=SARS PE=1 SV=3	63	37	58.7	81.1	95.8	98.1	113.3	124.7	123.7
P49593	Protein phosphatase 1F OS=Homo sapiens GN=PPM1F PE=1 SV=3	55	16	81.3	108.3	122.4	105.5	80.1	101.0	158.4
P49641	Alpha-mannosidase 2x OS=Homo sapiens GN=MAN2A2 PE=2 SV=3	17	15	68.0	107.1	147.4	164.1	119.8	88.1	61.5
P49643	DNA primase large subunit OS=Homo sapiens GN=PRIM2 PE=1 SV=2	48	22	56.5	70.7	79.9	84.7	97.5	82.4	195.6
P49711	Transcriptional repressor CTCF OS=Homo sapiens GN=CTCF PE=1 SV=1	33	17	269.0	189.7	150.4	147.9	57.3	66.1	38.6
P49720	Proteasome subunit beta type-3 OS=Homo sapiens GN=PSMB3 PE=1 SV=2	47	13	46.7	79.0	85.4	58.5	65.2	87.0	183.5
P49721	Proteasome subunit beta type-2 OS=Homo sapiens GN=PSMB2 PE=1 SV=1	61	22	70.2	66.7	75.1	65.1	61.9	97.8	208.8
P49736	DNA replication licensing factor MCM2 OS=Homo sapiens GN=MCM2 PE=1 SV=4	61	62	69.9	79.4	87.2	72.9	61.6	100.5	175.2
P49748	Very long-chain specific acyl-CoA dehydrogenase, mitochondrial OS=Homo sapiens GN=ACADVL PE=1 SV=1	66	44	261.0	187.6	101.0	40.4	15.7	9.2	6.7
P49750	YLP motif-containing protein 1 OS=Homo sapiens GN=YLPM1 PE=1 SV=3	36	64	47.3	45.6	52.9	80.1	122.0	187.1	120.0
P49756	RNA-binding protein 25 OS=Homo sapiens GN=RBM25 PE=1 SV=3	41	42	36.8	36.3	47.1	71.4	119.2	191.5	123.7
P49757	Protein numb homolog OS=Homo sapiens GN=NUMB PE=1 SV=2	38	28	93.3	121.9	165.6	220.9	127.8	112.5	57.1
P49761	Dual specificity protein kinase CLK3 OS=Homo sapiens GN=CLK3 PE=1 SV=3	19	12	55.7	41.8	53.5	78.5	130.9	190.2	155.4
P49768	Presenilin-1 OS=Homo sapiens GN=PSEN1 PE=1 SV=1	24	7	106.6	101.5	150.5	252.2	183.1	103.4	40.0
P49770	Translation initiation factor eIF-2B subunit beta OS=Homo sapiens GN=EIF2B2 PE=1 SV=3	46	17	81.1	82.5	88.6	80.5	72.7	98.9	125.5
P49773	Histidine triad nucleotide-binding protein 1 OS=Homo sapiens GN=HINT1 PE=1 SV=2	86	11	59.9	90.0	100.4	67.1	64.1	88.9	168.6
P49790	Nuclear pore complex protein Nup153 OS=Homo sapiens GN=NUP153 PE=1 SV=2	54	57	117.7	76.9	82.2	85.8	77.9	90.5	149.6
P49792	E3 SUMO-protein ligase RanBP2 OS=Homo sapiens GN=RANBP2 PE=1 SV=2	58	186	102.4	104.0	142.8	204.7	167.6	73.2	68.3
P49815	Tuberin OS=Homo sapiens GN=TSC2 PE=1 SV=2	30	38	74.4	75.9	80.4	85.1	91.4	98.9	136.0
P49821	NADH dehydrogenase [ubiquinone] flavoprotein 1, mitochondrial OS=Homo sapiens GN=NDUFV1 PE=1 SV=4	72	33	242.3	244.2	118.1	44.4	17.2	9.3	7.5
P49840	Glycogen synthase kinase-3 alpha OS=Homo sapiens GN=GSK3A PE=1 SV=2	64	21	78.0	71.7	82.8	85.1	78.0	88.8	99.1
P49841	Glycogen synthase kinase-3 beta OS=Homo sapiens GN=GSK3B PE=1 SV=2	62	22	113.1	88.9	101.4	111.4	102.2	119.5	109.2
P49902	Cytosolic purine 5'-nucleotidase OS=Homo sapiens GN=NT5C2 PE=1 SV=1	39	16	38.3	87.8	75.3	56.5	51.6	60.7	106.3
P49903	Selenide, water dikinase 1 OS=Homo sapiens GN=SEPHS1 PE=1 SV=2	50	15	79.6	111.5	122.9	98.3	84.2	102.9	159.2
P49915	GMP synthase [glutamine-hydrolyzing] OS=Homo sapiens GN=GMPS PE=1 SV=1	82	60	63.2	84.3	93.3	78.9	82.5	97.6	173.6
P49916	DNA ligase 3 OS=Homo sapiens GN=LIG3 PE=1 SV=2	53	49	254.6	145.9	120.3	108.2	83.0	67.6	30.4
P49917	DNA ligase 4 OS=Homo sapiens GN=LIG4 PE=1 SV=2	33	25	117.3	122.3	121.7	120.6	101.9	95.2	74.5
P49959	Double-strand break repair protein MRE11A OS=Homo sapiens GN=MRE11A PE=1 SV=3	44	26	141.0	150.7	120.9	105.3	73.1	55.1	48.2
P50148	Guanine nucleotide-binding protein G(q) subunit alpha OS=Homo sapiens GN=GNAQ PE=1 SV=4	75	33	99.7	127.9	210.6	225.8	165.7	66.6	31.4
P50213	Isocitrate dehydrogenase [NAD] subunit alpha, mitochondrial OS=Homo sapiens GN=IDH3A PE=1 SV=1	58	30	257.2	230.9	113.6	40.8	14.8	8.3	7.2
P50238	Cysteine-rich protein 1 OS=Homo sapiens GN=CRIP1 PE=1 SV=3	79	6	24.7	74.2	80.0	78.5	64.8	93.6	160.1
P50336	Protoporphyrinogen oxidase OS=Homo sapiens GN=PPOX PE=1 SV=1	32	12	286.1	190.1	99.7	48.6	17.5	14.6	19.4
P50395	Rab GDP dissociation inhibitor beta OS=Homo sapiens GN=GDI2 PE=1 SV=2	87	46	83.8	103.1	111.6	85.3	73.1	86.9	154.9
P50402	Emerin OS=Homo sapiens GN=EMD PE=1 SV=1	72	19	97.5	103.0	143.3	227.6	190.8	94.8	29.7
P50416	Carnitine O-palmitoyltransferase 1, liver isoform OS=Homo sapiens GN=CPT1A PE=1 SV=2	51	38	144.5	133.0	130.6	130.4	102.2	44.8	15.3
P50452	Serpin B8 OS=Homo sapiens GN=SERPINB8 PE=1 SV=2	60	24	68.8	89.6	107.4	78.5	84.4	102.3	180.1
P50454	Serpin H1 OS=Homo sapiens GN=SERPINH1 PE=1 SV=2	55	20	49.4	107.7	149.3	212.4	156.0	80.1	25.2
P50542	Peroxisomal targeting signal 1 receptor OS=Homo sapiens GN=PEX5 PE=1 SV=3	39	16	104.3	136.8	160.4	171.9	119.9	99.2	114.2
P50552	Vasodilator-stimulated phosphoprotein OS=Homo sapiens GN=VASP PE=1 SV=3	57	23	104.2	85.3	92.9	115.4	125.8	142.5	93.8
P50570	Dynamin-2 OS=Homo sapiens GN=DNM2 PE=1 SV=2	69	62	99.5	129.9	168.4	178.8	119.2	69.1	33.0
P50579	Methionine aminopeptidase 2 OS=Homo sapiens GN=METAP2 PE=1 SV=1	58	25	46.4	56.5	65.1	72.9	105.1	150.3	123.5
P50583	Bis(5'-nucleosyl)-tetraphosphatase [asymmetrical] OS=Homo sapiens GN=NUDT2 PE=1 SV=3	82	10	45.4	121.6	128.9	57.2	63.2	73.0	123.0
P50613	Cyclin-dependent kinase 7 OS=Homo sapiens GN=CDK7 PE=1 SV=1	42	13	150.0	86.0	87.9	90.8	89.1	70.3	89.2
P50748	Kinetochore-associated protein 1 OS=Homo sapiens GN=KNTC1 PE=1 SV=1	14	27	102.6	99.4	112.2	110.7	95.4	111.3	184.9
P50749	Ras association domain-containing protein 2 OS=Homo sapiens GN=RASSF2 PE=1 SV=1	47	11	132.8	139.2	163.4	124.6	109.3	117.7	213.2
P50750	Cyclin-dependent kinase 9 OS=Homo sapiens GN=CDK9 PE=1 SV=3	40	16	63.6	65.6	70.9	71.0	98.8	115.4	153.3
P50851	Lipopolysaccharide-responsive and beige-like anchor protein OS=Homo sapiens GN=LRBA PE=1 SV=4	22	48	117.1	95.9	102.9	97.3	80.7	97.8	160.1
P50897	Palmitoyl-protein thioesterase 1 OS=Homo sapiens GN=PPT1 PE=1 SV=1	54	18	52.8	109.6	209.1	246.0	192.3	56.6	24.8
P50914	60S ribosomal protein L14 OS=Homo sapiens GN=RPL14 PE=1 SV=4	59	23	65.1	71.4	69.1	67.6	121.9	158.8	95.6
P50990	T-complex protein 1 subunit theta OS=Homo sapiens GN=CCT8 PE=1 SV=4	81	57	78.1	84.6	101.3	76.0	79.0	88.6	141.1
P50991	T-complex protein 1 subunit delta OS=Homo sapiens GN=CCT4 PE=1 SV=4	82	46	89.2	83.4	98.1	78.3	75.8	110.6	144.7
P50995	Annexin A11 OS=Homo sapiens GN=ANXA11 PE=1 SV=1	47	30	58.2	79.1	90.3	73.0	75.3	92.4	142.2
P51114	Fragile X mental retardation syndrome-related protein 1 OS=Homo sapiens GN=FXR1 PE=1 SV=3	59	43	51.2	46.2	62.9	95.4	168.5	196.3	79.9
P51116	Fragile X mental retardation syndrome-related protein 2 OS=Homo sapiens GN=FXR2 PE=1 SV=2	55	33	35.9	38.9	52.1	96.6	252.1	171.1	79.2
P51148	Ras-related protein Rab-5C OS=Homo sapiens GN=RAB5C PE=1 SV=2	74	18	84.8	115.9	147.8	182.1	122.0	93.3	55.3
P51149	Ras-related protein Rab-7a OS=Homo sapiens GN=RAB7A PE=1 SV=1	88	25	85.0	108.0	150.0	184.9	178.2	92.9	46.1
P51151	Ras-related protein Rab-9A OS=Homo sapiens GN=RAB9A PE=1 SV=1	45	7	127.4	133.3	155.7	221.5	172.5	96.4	56.8
P51398	28S ribosomal protein S29, mitochondrial OS=Homo sapiens GN=DAP3 PE=1 SV=1	59	27	285.8	203.8	101.9	44.1	26.1	23.4	21.4
P51452	Dual specificity protein phosphatase 3 OS=Homo sapiens GN=DUSP3 PE=1 SV=1	55	8	72.7	72.5	86.2	71.4	70.7	119.1	138.4
P51532	Transcription activator BRG1 OS=Homo sapiens GN=SMARCA4 PE=1 SV=2	26	39	306.6	145.4	130.4	105.1	87.5	66.6	48.5
P51553	Isocitrate dehydrogenase [NAD] subunit gamma, mitochondrial OS=Homo sapiens GN=IDH3G PE=1 SV=1	16	6	281.5	183.2	114.2	55.2	57.9	58.2	43.0
P51570	Galactokinase OS=Homo sapiens GN=GALK1 PE=1 SV=1	67	25	65.7	100.5	98.7	86.6	69.2	96.7	153.2
P51571	Translocon-associated protein subunit delta OS=Homo sapiens GN=SSR4 PE=1 SV=1	45	10	106.0	96.5	160.7	258.7	188.3	83.6	25.7
P51572	B-cell receptor-associated protein 31 OS=Homo sapiens GN=BCAP31 PE=1 SV=3	62	27	82.0	96.0	136.8	218.9	185.0	93.0	26.5
P51610	Host cell factor 1 OS=Homo sapiens GN=HCFC1 PE=1 SV=2	47	71	64.8	54.0	59.5	61.1	76.6	119.8	193.7
P51648	Fatty aldehyde dehydrogenase OS=Homo sapiens GN=ALDH3A2 PE=1 SV=1	42	25	70.3	110.6	162.6	231.3	185.4	95.3	36.2
P51649	Succinate-semialdehyde dehydrogenase, mitochondrial OS=Homo sapiens GN=ALDH5A1 PE=1 SV=2	62	33	263.8	204.1	109.5	39.8	16.3	11.9	11.7
P51659	Peroxisomal multifunctional enzyme type 2 OS=Homo sapiens GN=HSD17B4 PE=1 SV=3	73	63	89.4	118.6	177.6	176.7	147.5	46.3	24.0
P51665	26S proteasome non-ATPase regulatory subunit 7 OS=Homo sapiens GN=PSMD7 PE=1 SV=2	47	16	43.8	86.2	96.8	69.8	56.2	87.4	176.8
P51688	N-sulphoglucosamine sulphohydrolase OS=Homo sapiens GN=SGSH PE=1 SV=1	37	12	75.1	100.2	154.8	286.3	132.0	76.6	32.8
P51692	Signal transducer and activator of transcription 5B OS=Homo sapiens GN=STAT5B PE=1 SV=2	31	22	96.5	82.4	88.4	76.1	66.0	85.4	140.7
P51784	Ubiquitin carboxyl-terminal hydrolase 11 OS=Homo sapiens GN=USP11 PE=1 SV=3	41	40	59.1	90.3	102.6	82.0	64.1	89.1	154.2
P51790	H(+)/Cl(-) exchange transporter 3 OS=Homo sapiens GN=CLCN3 PE=1 SV=2	19	13	41.8	60.9	82.6	126.5	332.0	120.9	79.6
P51795	H(+)/Cl(-) exchange transporter 5 OS=Homo sapiens GN=CLCN5 PE=1 SV=1	17	10	47.7	47.6	81.9	172.6	190.6	153.3	69.9
P51797	Chloride transport protein 6 OS=Homo sapiens GN=CLCN6 PE=1 SV=2	7	5	66.0	67.0	94.4	194.1	195.4	141.3	60.5
P51798	H(+)/Cl(-) exchange transporter 7 OS=Homo sapiens GN=CLCN7 PE=1 SV=2	19	18	68.9	85.4	144.4	270.9	230.6	112.6	44.5
P51809	Vesicle-associated membrane protein 7 OS=Homo sapiens GN=VAMP7 PE=1 SV=3	67	18	48.7	64.2	95.3	167.1	200.8	140.0	86.7
P51812	Ribosomal protein S6 kinase alpha-3 OS=Homo sapiens GN=RPS6KA3 PE=1 SV=1	37	25	138.9	91.3	100.7	98.9	70.1	91.1	156.1
P51948	CDK-activating kinase assembly factor MAT1 OS=Homo sapiens GN=MNAT1 PE=1 SV=1	53	13	134.0	111.9	110.0	114.5	123.1	103.1	127.4
P51957	Serine/threonine-protein kinase Nek4 OS=Homo sapiens GN=NEK4 PE=1 SV=2	17	13	73.0	86.8	80.5	86.3	112.4	132.5	144.1
P51970	NADH dehydrogenase [ubiquinone] 1 alpha subcomplex subunit 8 OS=Homo sapiens GN=NDUFA8 PE=1 SV=3	58	11	252.9	264.9	133.1	46.4	16.3	7.3	7.1
P51991	Heterogeneous nuclear ribonucleoprotein A3 OS=Homo sapiens GN=HNRNPA3 PE=1 SV=2	64	41	26.8	33.5	53.8	62.6	122.2	196.1	126.1
P52209	6-phosphogluconate dehydrogenase, decarboxylating OS=Homo sapiens GN=PGD PE=1 SV=3	60	33	81.3	75.5	85.8	80.1	79.4	107.1	150.9
P52272	Heterogeneous nuclear ribonucleoprotein M OS=Homo sapiens GN=HNRNPM PE=1 SV=3	80	67	39.6	45.5	58.2	81.0	190.6	189.5	108.0
P52292	Importin subunit alpha-1 OS=Homo sapiens GN=KPNA2 PE=1 SV=1	66	24	91.8	93.0	93.9	90.3	79.5	93.7	145.2
P52298	Nuclear cap-binding protein subunit 2 OS=Homo sapiens GN=NCBP2 PE=1 SV=1	62	18	41.2	44.0	50.6	69.5	102.0	175.2	125.8
P52306	Rap1 GTPase-GDP dissociation stimulator 1 OS=Homo sapiens GN=RAP1GDS1 PE=1 SV=3	61	36	86.3	98.9	105.3	84.4	74.9	90.8	169.1
P52333	Tyrosine-protein kinase JAK3 OS=Homo sapiens GN=JAK3 PE=1 SV=2	31	25	101.6	84.9	97.3	114.1	142.7	89.6	93.7
P52429	Diacylglycerol kinase epsilon OS=Homo sapiens GN=DGKE PE=1 SV=1	40	21	117.5	108.0	139.4	199.0	178.7	91.5	46.8
P52434	DNA-directed RNA polymerases I, II, and III subunit RPABC3 OS=Homo sapiens GN=POLR2H PE=1 SV=4	74	9	99.1	93.9	98.7	92.1	77.5	124.9	205.1
P52565	Rho GDP-dissociation inhibitor 1 OS=Homo sapiens GN=ARHGDIA PE=1 SV=3	68	18	67.8	93.2	98.9	75.4	71.4	93.7	162.8
P52566	Rho GDP-dissociation inhibitor 2 OS=Homo sapiens GN=ARHGDIB PE=1 SV=3	91	27	56.0	85.1	92.5	73.2	66.1	86.7	152.0
P52594	Arf-GAP domain and FG repeat-containing protein 1 OS=Homo sapiens GN=AGFG1 PE=1 SV=2	34	18	122.4	126.8	173.4	215.7	114.8	59.5	50.7
P52597	Heterogeneous nuclear ribonucleoprotein F OS=Homo sapiens GN=HNRNPF PE=1 SV=3	73	25	60.6	75.7	85.1	76.0	76.1	121.6	173.2
P52630	Signal transducer and activator of transcription 2 OS=Homo sapiens GN=STAT2 PE=1 SV=1	25	19	99.8	125.2	171.6	192.4	146.4	80.4	74.8
P52732	Kinesin-like protein KIF11 OS=Homo sapiens GN=KIF11 PE=1 SV=2	58	68	86.3	89.6	101.6	87.4	74.6	81.3	135.7
P52735	Guanine nucleotide exchange factor VAV2 OS=Homo sapiens GN=VAV2 PE=1 SV=2	17	13	106.0	92.1	99.4	96.0	82.0	89.9	137.8
P52756	RNA-binding protein 5 OS=Homo sapiens GN=RBM5 PE=1 SV=2	29	28	43.5	49.2	58.7	74.4	115.5	162.5	149.4
P52758	Ribonuclease UK114 OS=Homo sapiens GN=HRSP12 PE=1 SV=1	70	9	175.3	195.6	146.5	92.7	88.9	49.4	97.6
P52788	Spermine synthase OS=Homo sapiens GN=SMS PE=1 SV=2	57	17	82.4	85.6	94.9	77.7	68.4	98.3	168.1
P52789	Hexokinase-2 OS=Homo sapiens GN=HK2 PE=1 SV=2	58	53	244.7	170.6	113.1	60.7	36.1	38.0	49.9
P52815	39S ribosomal protein L12, mitochondrial OS=Homo sapiens GN=MRPL12 PE=1 SV=2	64	14	333.3	188.4	93.2	33.0	10.6	7.4	5.7
P52888	Thimet oligopeptidase OS=Homo sapiens GN=THOP1 PE=1 SV=2	49	38	60.9	82.3	89.1	78.1	73.2	101.6	176.3
P52948	Nuclear pore complex protein Nup98-Nup96 OS=Homo sapiens GN=NUP98 PE=1 SV=4	30	47	113.5	104.4	135.7	187.8	141.9	83.5	67.9
P53004	Biliverdin reductase A OS=Homo sapiens GN=BLVRA PE=1 SV=2	42	18	76.0	90.6	92.1	77.6	68.1	94.5	161.6
P53007	Tricarboxylate transport protein, mitochondrial OS=Homo sapiens GN=SLC25A1 PE=1 SV=2	50	22	279.8	176.1	91.9	40.6	14.2	8.7	7.6
P53041	Serine/threonine-protein phosphatase 5 OS=Homo sapiens GN=PPP5C PE=1 SV=1	54	29	101.8	86.9	100.6	88.1	60.9	94.5	164.8
P53350	Serine/threonine-protein kinase PLK1 OS=Homo sapiens GN=PLK1 PE=1 SV=1	47	28	116.1	79.6	76.9	85.5	89.2	120.4	119.4
P53365	Arfaptin-2 OS=Homo sapiens GN=ARFIP2 PE=1 SV=1	39	14	46.0	79.3	106.2	139.1	148.0	119.7	106.4
P53367	Arfaptin-1 OS=Homo sapiens GN=ARFIP1 PE=1 SV=2	45	16	95.2	101.6	122.2	102.1	90.3	97.8	160.4
P53384	Cytosolic Fe-S cluster assembly factor NUBP1 OS=Homo sapiens GN=NUBP1 PE=1 SV=2	36	7	86.9	102.2	97.8	80.9	62.6	90.2	148.5
P53396	ATP-citrate synthase OS=Homo sapiens GN=ACLY PE=1 SV=3	56	66	78.0	81.5	89.3	75.4	73.5	102.2	181.7
P53582	Methionine aminopeptidase 1 OS=Homo sapiens GN=METAP1 PE=1 SV=2	66	19	60.7	66.5	72.6	83.4	102.8	173.9	130.8
P53597	Succinyl-CoA ligase [ADP/GDP-forming] subunit alpha, mitochondrial OS=Homo sapiens GN=SUCLG1 PE=1 SV=4	48	22	272.4	188.8	91.4	35.1	9.5	5.8	5.1
P53602	Diphosphomevalonate decarboxylase OS=Homo sapiens GN=MVD PE=1 SV=1	47	15	84.4	87.9	93.4	85.7	71.7	102.0	161.2
P53609	Geranylgeranyl transferase type-1 subunit beta OS=Homo sapiens GN=PGGT1B PE=1 SV=2	28	11	84.8	83.6	90.5	83.1	70.6	93.5	163.7
P53611	Geranylgeranyl transferase type-2 subunit beta OS=Homo sapiens GN=RABGGTB PE=1 SV=2	16	5	98.4	84.2	90.3	83.9	63.5	96.0	166.8
P53618	Coatomer subunit beta OS=Homo sapiens GN=COPB1 PE=1 SV=3	57	59	90.6	102.8	130.9	133.4	84.4	78.4	128.1
P53621	Coatomer subunit alpha OS=Homo sapiens GN=COPA PE=1 SV=2	71	101	79.9	100.1	127.9	139.0	84.3	77.5	114.5
P53634	Dipeptidyl peptidase 1 OS=Homo sapiens GN=CTSC PE=1 SV=2	37	17	47.9	102.8	187.8	288.4	195.5	77.5	27.8
P53680	AP-2 complex subunit sigma OS=Homo sapiens GN=AP2S1 PE=1 SV=2	34	5	100.8	123.4	186.1	199.5	117.4	86.7	76.4
P53701	Cytochrome c-type heme lyase OS=Homo sapiens GN=HCCS PE=1 SV=1	39	16	349.3	217.3	121.1	43.5	15.0	6.2	2.9
P53794	Sodium/myo-inositol cotransporter OS=Homo sapiens GN=SLC5A3 PE=3 SV=2	11	7	104.6	139.2	192.9	274.9	177.0	81.6	29.8
P53985	Monocarboxylate transporter 1 OS=Homo sapiens GN=SLC16A1 PE=1 SV=3	20	13	100.2	123.2	181.2	219.1	119.7	52.9	15.2
P53990	IST1 homolog OS=Homo sapiens GN=IST1 PE=1 SV=1	45	14	65.6	72.5	97.8	148.5	138.5	103.9	66.5
P53992	Protein transport protein Sec24C OS=Homo sapiens GN=SEC24C PE=1 SV=3	53	46	102.0	101.1	136.7	136.1	84.9	85.0	65.6
P53999	Activated RNA polymerase II transcriptional coactivator p15 OS=Homo sapiens GN=SUB1 PE=1 SV=3	69	14	54.4	79.5	82.8	85.4	88.6	133.3	156.1
P54098	DNA polymerase subunit gamma-1 OS=Homo sapiens GN=POLG PE=1 SV=1	49	53	248.4	172.5	99.8	45.6	38.9	29.2	31.5
P54105	Methylosome subunit pICln OS=Homo sapiens GN=CLNS1A PE=1 SV=1	56	7	107.4	104.6	109.2	98.6	78.4	111.2	175.6
P54132	Bloom syndrome protein OS=Homo sapiens GN=BLM PE=1 SV=1	44	48	55.4	48.1	57.1	86.0	150.2	195.2	102.4
P54136	Arginine--tRNA ligase, cytoplasmic OS=Homo sapiens GN=RARS PE=1 SV=2	69	63	52.5	70.7	86.9	88.4	96.5	128.8	140.9
P54252	Ataxin-3 OS=Homo sapiens GN=ATXN3 PE=1 SV=4	47	14	108.3	95.2	105.2	91.9	80.5	106.6	164.5
P54277	PMS1 protein homolog 1 OS=Homo sapiens GN=PMS1 PE=1 SV=1	11	9	67.5	74.3	78.8	83.2	90.8	114.6	185.3
P54278	Mismatch repair endonuclease PMS2 OS=Homo sapiens GN=PMS2 PE=1 SV=2	21	15	80.0	90.0	84.0	91.1	106.1	125.2	176.4
P54577	Tyrosine--tRNA ligase, cytoplasmic OS=Homo sapiens GN=YARS PE=1 SV=4	85	59	79.9	78.0	84.6	79.0	85.9	111.2	129.6
P54578	Ubiquitin carboxyl-terminal hydrolase 14 OS=Homo sapiens GN=USP14 PE=1 SV=3	80	45	85.1	79.5	93.0	76.2	70.3	91.8	159.7
P54619	5'-AMP-activated protein kinase subunit gamma-1 OS=Homo sapiens GN=PRKAG1 PE=1 SV=1	59	19	111.9	89.2	133.3	127.0	79.6	86.5	129.7
P54687	Branched-chain-amino-acid aminotransferase, cytosolic OS=Homo sapiens GN=BCAT1 PE=1 SV=3	42	15	34.5	103.3	93.9	63.3	63.5	76.6	138.3
P54709	Sodium/potassium-transporting ATPase subunit beta-3 OS=Homo sapiens GN=ATP1B3 PE=1 SV=1	68	17	98.1	125.4	177.1	229.4	144.9	58.3	20.5
P54725	UV excision repair protein RAD23 homolog A OS=Homo sapiens GN=RAD23A PE=1 SV=1	58	15	120.1	94.3	75.9	97.2	62.5	103.3	105.0
P54727	UV excision repair protein RAD23 homolog B OS=Homo sapiens GN=RAD23B PE=1 SV=1	43	18	112.5	80.2	84.7	85.3	59.4	92.0	138.4
P54819	Adenylate kinase 2, mitochondrial OS=Homo sapiens GN=AK2 PE=1 SV=2	82	24	236.5	198.3	98.3	37.6	16.2	12.8	14.5
P54886	Delta-1-pyrroline-5-carboxylate synthase OS=Homo sapiens GN=ALDH18A1 PE=1 SV=2	64	53	319.1	206.8	90.1	30.8	14.5	11.0	11.2
P54920	Alpha-soluble NSF attachment protein OS=Homo sapiens GN=NAPA PE=1 SV=3	90	32	62.9	74.9	145.1	162.3	170.3	113.5	76.9
P55010	Eukaryotic translation initiation factor 5 OS=Homo sapiens GN=EIF5 PE=1 SV=2	53	27	79.6	83.3	94.4	80.4	91.1	118.8	141.7
P55011	Solute carrier family 12 member 2 OS=Homo sapiens GN=SLC12A2 PE=1 SV=1	37	42	116.4	127.1	179.5	246.3	147.3	62.9	23.1
P55036	26S proteasome non-ATPase regulatory subunit 4 OS=Homo sapiens GN=PSMD4 PE=1 SV=1	48	17	95.9	91.9	89.2	83.1	77.5	114.9	158.6
P55060	Exportin-2 OS=Homo sapiens GN=CSE1L PE=1 SV=3	46	52	62.0	64.0	72.4	65.3	52.4	91.3	167.3
P55072	Transitional endoplasmic reticulum ATPase OS=Homo sapiens GN=VCP PE=1 SV=4	83	86	50.1	106.2	129.5	133.3	118.7	79.8	121.7
P55081	Microfibrillar-associated protein 1 OS=Homo sapiens GN=MFAP1 PE=1 SV=2	34	14	47.6	46.6	55.1	67.1	91.4	168.5	155.2
P55084	Trifunctional enzyme subunit beta, mitochondrial OS=Homo sapiens GN=HADHB PE=1 SV=3	76	42	235.7	208.4	105.9	40.6	15.0	8.3	6.5
P55160	Nck-associated protein 1-like OS=Homo sapiens GN=NCKAP1L PE=1 SV=3	23	25	119.4	84.4	93.3	110.0	103.8	113.4	90.1
P55196	Afadin OS=Homo sapiens GN=MLLT4 PE=1 SV=3	33	43	93.4	95.7	119.2	150.3	123.8	111.8	101.9
P55199	RNA polymerase II elongation factor ELL OS=Homo sapiens GN=ELL PE=1 SV=1	39	20	42.9	46.2	55.0	77.5	149.6	203.3	111.4
P55209	Nucleosome assembly protein 1-like 1 OS=Homo sapiens GN=NAP1L1 PE=1 SV=1	40	16	69.2	95.7	100.0	83.4	70.6	96.1	155.5
P55210	Caspase-7 OS=Homo sapiens GN=CASP7 PE=1 SV=1	56	14	99.9	90.5	96.9	78.8	66.0	101.0	153.4
P55212	Caspase-6 OS=Homo sapiens GN=CASP6 PE=1 SV=2	41	13	109.8	129.3	130.4	135.9	105.9	120.8	172.9
P55263	Adenosine kinase OS=Homo sapiens GN=ADK PE=1 SV=2	48	16	75.1	94.3	102.4	85.9	79.4	90.1	169.9
P55265	Double-stranded RNA-specific adenosine deaminase OS=Homo sapiens GN=ADAR PE=1 SV=4	68	101	38.5	32.8	41.8	73.5	148.3	205.4	121.4
P55283	Cadherin-4 OS=Homo sapiens GN=CDH4 PE=2 SV=2	26	17	108.8	130.1	164.4	230.5	170.6	89.6	42.9
P55735	Protein SEC13 homolog OS=Homo sapiens GN=SEC13 PE=1 SV=3	44	10	79.0	114.8	120.5	110.2	95.3	93.4	134.6
P55769	NHP2-like protein 1 OS=Homo sapiens GN=SNU13 PE=1 SV=3	52	9	81.0	50.6	56.9	63.3	85.2	141.6	146.8
P55786	Puromycin-sensitive aminopeptidase OS=Homo sapiens GN=NPEPPS PE=1 SV=2	56	47	95.8	98.4	100.3	83.3	69.9	88.7	154.2
P55795	Heterogeneous nuclear ribonucleoprotein H2 OS=Homo sapiens GN=HNRNPH2 PE=1 SV=1	52	21	61.9	58.8	67.6	91.4	124.4	191.8	144.5
P55809	Succinyl-CoA:3-ketoacid coenzyme A transferase 1, mitochondrial OS=Homo sapiens GN=OXCT1 PE=1 SV=1	59	32	262.3	201.2	100.3	36.5	13.5	8.5	8.1
P55854	Small ubiquitin-related modifier 3 OS=Homo sapiens GN=SUMO3 PE=1 SV=2	30	4	91.5	86.9	97.9	91.3	78.6	76.7	143.0
P55884	Eukaryotic translation initiation factor 3 subunit B OS=Homo sapiens GN=EIF3B PE=1 SV=3	60	50	59.8	69.9	81.6	78.4	86.2	114.8	161.8
P55899	IgG receptor FcRn large subunit p51 OS=Homo sapiens GN=FCGRT PE=1 SV=1	39	10	49.1	73.8	125.2	202.5	215.1	154.0	66.2
P55957	BH3-interacting domain death agonist OS=Homo sapiens GN=BID PE=1 SV=1	61	10	64.8	92.2	87.4	72.0	48.0	82.1	138.7
P56159	GDNF family receptor alpha-1 OS=Homo sapiens GN=GFRA1 PE=2 SV=2	47	22	109.0	106.5	154.2	203.5	190.5	74.4	40.5
P56182	Ribosomal RNA processing protein 1 homolog A OS=Homo sapiens GN=RRP1 PE=1 SV=1	37	17	56.6	38.1	40.8	55.2	109.9	184.0	138.0
P56192	Methionine--tRNA ligase, cytoplasmic OS=Homo sapiens GN=MARS PE=1 SV=2	59	56	65.7	67.9	79.9	92.0	101.4	140.5	142.9
P56202	Cathepsin W OS=Homo sapiens GN=CTSW PE=1 SV=2	40	11	86.6	115.4	161.1	258.1	215.8	95.6	33.7
P56270	Myc-associated zinc finger protein OS=Homo sapiens GN=MAZ PE=1 SV=1	27	7	296.4	175.8	164.3	131.0	85.0	89.5	58.0
P56385	ATP synthase subunit e, mitochondrial OS=Homo sapiens GN=ATP5I PE=1 SV=2	67	5	227.8	186.5	98.3	45.8	23.8	14.3	11.2
P56524	Histone deacetylase 4 OS=Homo sapiens GN=HDAC4 PE=1 SV=3	30	23	102.9	103.2	112.1	91.8	85.6	93.9	173.2
P56537	Eukaryotic translation initiation factor 6 OS=Homo sapiens GN=EIF6 PE=1 SV=1	60	9	72.0	89.2	93.0	93.1	84.2	122.7	162.2
P56556	NADH dehydrogenase [ubiquinone] 1 alpha subcomplex subunit 6 OS=Homo sapiens GN=NDUFA6 PE=1 SV=3	47	9	323.1	178.6	118.3	32.5	10.3	6.3	4.9
P56589	Peroxisomal biogenesis factor 3 OS=Homo sapiens GN=PEX3 PE=1 SV=1	58	18	87.8	139.6	178.9	242.6	121.8	69.8	31.5
P56937	3-keto-steroid reductase OS=Homo sapiens GN=HSD17B7 PE=1 SV=1	38	11	114.4	108.2	110.1	141.5	121.6	70.1	31.8
P56962	Syntaxin-17 OS=Homo sapiens GN=STX17 PE=1 SV=2	54	16	63.1	109.4	110.9	145.0	170.8	66.3	37.8
P57075	Ubiquitin-associated and SH3 domain-containing protein A OS=Homo sapiens GN=UBASH3A PE=1 SV=1	34	20	72.4	117.5	148.4	155.3	137.2	86.3	84.5
P57076	UPF0769 protein C21orf59 OS=Homo sapiens GN=C21orf59 PE=1 SV=1	40	11	96.8	104.2	95.7	112.5	107.6	127.6	152.0
P57088	Transmembrane protein 33 OS=Homo sapiens GN=TMEM33 PE=1 SV=2	36	10	85.7	91.2	130.6	221.2	194.5	100.6	26.3
P57105	Synaptojanin-2-binding protein OS=Homo sapiens GN=SYNJ2BP PE=1 SV=2	70	7	406.6	238.8	140.9	85.5	64.6	37.8	25.8
P57678	Gem-associated protein 4 OS=Homo sapiens GN=GEMIN4 PE=1 SV=2	32	33	55.4	54.1	55.4	60.2	68.7	112.9	185.8
P57737	Coronin-7 OS=Homo sapiens GN=CORO7 PE=1 SV=2	55	39	83.1	107.6	118.1	113.6	83.6	80.4	118.4
P57740	Nuclear pore complex protein Nup107 OS=Homo sapiens GN=NUP107 PE=1 SV=1	38	28	121.9	89.4	112.1	154.0	117.8	76.7	71.3
P57764	Gasdermin-D OS=Homo sapiens GN=GSDMD PE=1 SV=1	36	13	84.0	103.7	94.3	71.4	63.3	78.6	119.5
P57772	Selenocysteine-specific elongation factor OS=Homo sapiens GN=EEFSEC PE=1 SV=4	45	21	59.0	47.7	58.3	78.6	120.3	166.1	112.1
P59768	Guanine nucleotide-binding protein G(I)/G(S)/G(O) subunit gamma-2 OS=Homo sapiens GN=GNG2 PE=1 SV=2	68	10	87.5	105.1	155.8	189.9	140.7	62.5	23.8
P59998	Actin-related protein 2/3 complex subunit 4 OS=Homo sapiens GN=ARPC4 PE=1 SV=3	58	14	130.3	70.7	74.1	88.7	71.8	104.1	122.0
P60174	Triosephosphate isomerase OS=Homo sapiens GN=TPI1 PE=1 SV=3	85	30	68.3	80.4	83.1	67.7	58.7	85.1	147.8
P60228	Eukaryotic translation initiation factor 3 subunit E OS=Homo sapiens GN=EIF3E PE=1 SV=1	57	28	73.5	68.0	76.5	74.9	76.8	115.2	164.2
P60468	Protein transport protein Sec61 subunit beta OS=Homo sapiens GN=SEC61B PE=1 SV=2	22	2	169.9	121.6	136.5	214.8	155.5	98.9	55.4
P60510	Serine/threonine-protein phosphatase 4 catalytic subunit OS=Homo sapiens GN=PPP4C PE=1 SV=1	44	11	54.0	78.9	85.4	80.9	75.8	115.0	196.6
P60604	Ubiquitin-conjugating enzyme E2 G2 OS=Homo sapiens GN=UBE2G2 PE=1 SV=1	53	7	104.8	117.1	163.1	247.7	212.2	105.7	49.3
P60660	Myosin light polypeptide 6 OS=Homo sapiens GN=MYL6 PE=1 SV=2	70	14	56.1	81.3	82.9	72.0	56.6	66.5	203.2
P60709	Actin, cytoplasmic 1 OS=Homo sapiens GN=ACTB PE=1 SV=1	80	40	78.1	96.9	109.9	91.7	59.8	81.4	130.3
P60842	Eukaryotic initiation factor 4A-I OS=Homo sapiens GN=EIF4A1 PE=1 SV=1	81	38	84.8	82.4	100.9	85.8	92.3	120.6	142.0
P60866	40S ribosomal protein S20 OS=Homo sapiens GN=RPS20 PE=1 SV=1	77	14	36.9	45.5	55.2	82.7	135.0	189.1	107.1
P60891	Ribose-phosphate pyrophosphokinase 1 OS=Homo sapiens GN=PRPS1 PE=1 SV=2	67	29	56.7	100.0	114.3	68.1	76.1	91.1	153.9
P60900	Proteasome subunit alpha type-6 OS=Homo sapiens GN=PSMA6 PE=1 SV=1	78	24	40.3	82.3	89.0	71.5	61.2	96.2	202.5
P60953	Cell division control protein 42 homolog OS=Homo sapiens GN=CDC42 PE=1 SV=2	64	17	68.4	106.7	130.2	153.6	130.8	80.3	97.8
P60983	Glia maturation factor beta OS=Homo sapiens GN=GMFB PE=1 SV=2	66	9	76.3	84.2	90.3	73.9	62.5	80.7	131.4
P61006	Ras-related protein Rab-8A OS=Homo sapiens GN=RAB8A PE=1 SV=1	85	26	109.5	111.0	143.9	198.2	148.2	83.2	38.7
P61009	Signal peptidase complex subunit 3 OS=Homo sapiens GN=SPCS3 PE=1 SV=1	34	11	130.3	100.4	144.9	257.9	210.9	95.5	24.6
P61011	Signal recognition particle 54 kDa protein OS=Homo sapiens GN=SRP54 PE=1 SV=1	61	34	84.9	98.0	133.4	143.0	102.5	78.0	108.5
P61018	Ras-related protein Rab-4B OS=Homo sapiens GN=RAB4B PE=1 SV=1	77	12	75.4	95.9	115.0	153.7	148.1	115.1	88.4
P61019	Ras-related protein Rab-2A OS=Homo sapiens GN=RAB2A PE=1 SV=1	72	18	58.2	102.2	153.0	152.0	144.7	89.9	56.0
P61020	Ras-related protein Rab-5B OS=Homo sapiens GN=RAB5B PE=1 SV=1	53	10	114.9	131.7	148.5	183.7	142.6	97.2	74.1
P61024	Cyclin-dependent kinases regulatory subunit 1 OS=Homo sapiens GN=CKS1B PE=1 SV=1	41	5	84.8	86.7	97.0	96.4	60.7	110.4	126.9
P61026	Ras-related protein Rab-10 OS=Homo sapiens GN=RAB10 PE=1 SV=1	91	25	118.6	120.3	154.4	214.9	149.9	96.2	47.2
P61077	Ubiquitin-conjugating enzyme E2 D3 OS=Homo sapiens GN=UBE2D3 PE=1 SV=1	48	7	92.8	79.3	83.6	96.2	74.3	87.8	120.7
P61081	NEDD8-conjugating enzyme Ubc12 OS=Homo sapiens GN=UBE2M PE=1 SV=1	44	11	102.7	84.3	93.6	87.7	77.8	100.0	137.4
P61086	Ubiquitin-conjugating enzyme E2 K OS=Homo sapiens GN=UBE2K PE=1 SV=3	54	12	58.7	86.7	93.4	80.6	73.8	103.1	179.9
P61088	Ubiquitin-conjugating enzyme E2 N OS=Homo sapiens GN=UBE2N PE=1 SV=1	84	13	89.8	89.2	100.7	99.1	69.3	97.2	126.5
P61106	Ras-related protein Rab-14 OS=Homo sapiens GN=RAB14 PE=1 SV=4	88	26	68.5	113.0	161.7	156.2	150.9	94.6	78.7
P61129	Zinc finger CCCH domain-containing protein 6 OS=Homo sapiens GN=ZC3H6 PE=2 SV=2	15	10	49.6	54.4	63.8	75.3	115.3	167.8	155.1
P61158	Actin-related protein 3 OS=Homo sapiens GN=ACTR3 PE=1 SV=3	73	34	86.4	92.2	102.0	100.3	90.6	109.5	142.4
P61160	Actin-related protein 2 OS=Homo sapiens GN=ACTR2 PE=1 SV=1	61	26	95.2	103.4	111.8	99.1	84.7	105.3	146.9
P61163	Alpha-centractin OS=Homo sapiens GN=ACTR1A PE=1 SV=1	63	25	96.3	93.5	104.5	98.4	84.0	84.8	138.6
P61201	COP9 signalosome complex subunit 2 OS=Homo sapiens GN=COPS2 PE=1 SV=1	49	26	58.2	75.2	79.7	66.4	61.2	86.1	182.8
P61204	ADP-ribosylation factor 3 OS=Homo sapiens GN=ARF3 PE=1 SV=2	72	13	98.9	103.9	117.6	107.7	72.3	75.6	122.9
P61221	ATP-binding cassette sub-family E member 1 OS=Homo sapiens GN=ABCE1 PE=1 SV=1	73	54	59.0	55.4	64.5	83.8	119.4	159.7	117.1
P61224	Ras-related protein Rap-1b OS=Homo sapiens GN=RAP1B PE=1 SV=1	84	20	87.8	124.5	177.8	184.3	151.8	71.5	43.1
P61225	Ras-related protein Rap-2b OS=Homo sapiens GN=RAP2B PE=1 SV=1	79	15	86.7	126.6	187.3	229.4	171.4	86.7	37.5
P61247	40S ribosomal protein S3a OS=Homo sapiens GN=RPS3A PE=1 SV=2	84	51	39.2	46.3	64.4	79.0	168.8	173.8	117.5
P61254	60S ribosomal protein L26 OS=Homo sapiens GN=RPL26 PE=1 SV=1	73	24	37.9	39.7	57.8	73.6	133.7	183.3	112.5
P61289	Proteasome activator complex subunit 3 OS=Homo sapiens GN=PSME3 PE=1 SV=1	59	19	59.2	72.9	88.1	69.2	73.1	103.0	167.1
P61313	60S ribosomal protein L15 OS=Homo sapiens GN=RPL15 PE=1 SV=2	62	17	40.0	41.5	54.3	85.4	153.8	191.5	123.8
P61353	60S ribosomal protein L27 OS=Homo sapiens GN=RPL27 PE=1 SV=2	61	14	37.4	41.6	50.4	78.9	127.7	180.2	110.3
P61421	V-type proton ATPase subunit d 1 OS=Homo sapiens GN=ATP6V0D1 PE=1 SV=1	39	14	55.4	64.3	102.2	173.3	162.8	126.9	67.1
P61457	Pterin-4-alpha-carbinolamine dehydratase OS=Homo sapiens GN=PCBD1 PE=1 SV=2	56	6	62.3	149.2	122.4	86.9	55.7	72.8	156.6
P61586	Transforming protein RhoA OS=Homo sapiens GN=RHOA PE=1 SV=1	66	15	62.3	90.7	108.9	113.0	87.5	85.3	130.1
P61599	N-alpha-acetyltransferase 20 OS=Homo sapiens GN=NAA20 PE=1 SV=1	14	3	65.2	54.2	64.5	98.1	129.1	174.1	101.6
P61604	10 kDa heat shock protein, mitochondrial OS=Homo sapiens GN=HSPE1 PE=1 SV=2	93	26	253.7	190.4	121.1	38.3	14.0	7.0	6.7
P61619	Protein transport protein Sec61 subunit alpha isoform 1 OS=Homo sapiens GN=SEC61A1 PE=1 SV=2	28	16	111.8	100.6	154.8	241.8	182.2	91.3	37.0
P61758	Prefoldin subunit 3 OS=Homo sapiens GN=VBP1 PE=1 SV=3	72	21	67.4	92.4	90.9	68.4	60.7	77.3	140.0
P61764	Syntaxin-binding protein 1 OS=Homo sapiens GN=STXBP1 PE=1 SV=1	43	28	87.2	97.1	124.1	152.5	98.4	82.2	71.8
P61962	DDB1- and CUL4-associated factor 7 OS=Homo sapiens GN=DCAF7 PE=1 SV=1	38	12	92.0	82.3	90.7	96.3	90.3	107.5	139.3
P61964	WD repeat-containing protein 5 OS=Homo sapiens GN=WDR5 PE=1 SV=1	43	11	84.5	72.4	76.8	74.2	95.4	126.2	144.6
P61966	AP-1 complex subunit sigma-1A OS=Homo sapiens GN=AP1S1 PE=1 SV=1	33	5	95.3	101.7	120.6	136.0	127.6	129.6	126.4
P61970	Nuclear transport factor 2 OS=Homo sapiens GN=NUTF2 PE=1 SV=1	51	4	67.0	111.9	109.3	104.3	91.5	139.8	179.6
P61978	Heterogeneous nuclear ribonucleoprotein K OS=Homo sapiens GN=HNRNPK PE=1 SV=1	69	40	43.7	48.1	58.0	76.0	149.8	169.6	126.0
P61981	14-3-3 protein gamma OS=Homo sapiens GN=YWHAG PE=1 SV=2	84	26	73.2	89.2	113.3	95.5	100.6	76.1	136.9
P62070	Ras-related protein R-Ras2 OS=Homo sapiens GN=RRAS2 PE=1 SV=1	52	12	78.4	115.0	178.8	204.3	143.9	57.9	33.0
P62081	40S ribosomal protein S7 OS=Homo sapiens GN=RPS7 PE=1 SV=1	79	29	19.3	55.8	73.0	78.1	150.3	178.0	114.1
P62136	Serine/threonine-protein phosphatase PP1-alpha catalytic subunit OS=Homo sapiens GN=PPP1CA PE=1 SV=1	73	26	40.5	117.5	144.7	109.8	106.5	104.0	116.2
P62140	Serine/threonine-protein phosphatase PP1-beta catalytic subunit OS=Homo sapiens GN=PPP1CB PE=1 SV=3	67	22	37.2	88.1	115.2	77.1	94.0	74.6	124.7
P62158	Calmodulin OS=Homo sapiens GN=CALM1 PE=1 SV=2	77	13	81.4	123.1	181.2	179.6	130.5	74.4	73.0
P62191	26S protease regulatory subunit 4 OS=Homo sapiens GN=PSMC1 PE=1 SV=1	74	43	71.5	81.3	86.3	75.5	71.5	91.7	178.5
P62195	26S protease regulatory subunit 8 OS=Homo sapiens GN=PSMC5 PE=1 SV=1	79	38	45.6	93.0	101.3	77.0	80.3	91.5	189.8
P62241	40S ribosomal protein S8 OS=Homo sapiens GN=RPS8 PE=1 SV=2	68	25	41.3	55.9	69.5	83.1	149.1	179.5	115.5
P62244	40S ribosomal protein S15a OS=Homo sapiens GN=RPS15A PE=1 SV=2	88	21	47.2	49.3	62.1	79.4	128.6	193.6	111.3
P62249	40S ribosomal protein S16 OS=Homo sapiens GN=RPS16 PE=1 SV=2	76	22	36.5	35.4	47.4	69.3	150.4	191.1	100.0
P62258	14-3-3 protein epsilon OS=Homo sapiens GN=YWHAE PE=1 SV=1	80	32	62.4	97.7	118.1	94.5	79.8	87.2	148.1
P62263	40S ribosomal protein S14 OS=Homo sapiens GN=RPS14 PE=1 SV=3	43	11	22.6	41.7	53.0	76.7	135.8	189.4	107.1
P62266	40S ribosomal protein S23 OS=Homo sapiens GN=RPS23 PE=1 SV=3	65	16	38.0	50.2	67.4	77.9	198.7	162.4	105.0
P62269	40S ribosomal protein S18 OS=Homo sapiens GN=RPS18 PE=1 SV=3	72	29	33.7	43.2	61.3	72.5	147.2	187.6	115.5
P62273	40S ribosomal protein S29 OS=Homo sapiens GN=RPS29 PE=1 SV=2	70	7	41.0	47.1	59.3	89.1	145.8	207.5	116.8
P62277	40S ribosomal protein S13 OS=Homo sapiens GN=RPS13 PE=1 SV=2	77	27	15.7	48.9	63.5	75.1	167.9	176.4	115.1
P62280	40S ribosomal protein S11 OS=Homo sapiens GN=RPS11 PE=1 SV=3	79	29	48.5	42.2	56.1	81.1	132.6	191.0	108.7
P62304	Small nuclear ribonucleoprotein E OS=Homo sapiens GN=SNRPE PE=1 SV=1	57	4	41.1	46.8	57.3	61.4	96.3	161.2	156.3
P62308	Small nuclear ribonucleoprotein G OS=Homo sapiens GN=SNRPG PE=1 SV=1	49	6	35.1	61.8	80.6	80.9	121.3	195.8	210.6
P62310	U6 snRNA-associated Sm-like protein LSm3 OS=Homo sapiens GN=LSM3 PE=1 SV=2	23	4	72.5	76.6	74.7	76.1	85.1	138.0	170.0
P62312	U6 snRNA-associated Sm-like protein LSm6 OS=Homo sapiens GN=LSM6 PE=1 SV=1	60	8	59.9	58.8	65.5	65.0	82.5	131.1	167.2
P62314	Small nuclear ribonucleoprotein Sm D1 OS=Homo sapiens GN=SNRPD1 PE=1 SV=1	55	5	25.8	37.7	48.6	53.0	50.1	182.9	189.5
P62316	Small nuclear ribonucleoprotein Sm D2 OS=Homo sapiens GN=SNRPD2 PE=1 SV=1	70	16	27.8	45.7	54.8	64.3	91.9	161.6	161.7
P62318	Small nuclear ribonucleoprotein Sm D3 OS=Homo sapiens GN=SNRPD3 PE=1 SV=1	60	11	21.0	38.6	53.6	56.3	223.5	149.7	166.3
P62330	ADP-ribosylation factor 6 OS=Homo sapiens GN=ARF6 PE=1 SV=2	87	17	121.8	122.0	201.8	168.1	114.8	58.9	43.8
P62333	26S protease regulatory subunit 10B OS=Homo sapiens GN=PSMC6 PE=1 SV=1	83	37	91.9	86.7	79.5	65.5	56.2	82.6	140.8
P62341	Selenoprotein T OS=Homo sapiens GN=SELT PE=2 SV=2	33	6	67.0	71.1	92.0	122.7	115.8	66.1	48.4
P62424	60S ribosomal protein L7a OS=Homo sapiens GN=RPL7A PE=1 SV=2	62	34	43.8	43.1	56.0	79.1	138.7	196.0	113.0
P62495	Eukaryotic peptide chain release factor subunit 1 OS=Homo sapiens GN=ETF1 PE=1 SV=3	56	28	65.7	59.5	81.8	73.1	92.0	128.5	152.2
P62633	Cellular nucleic acid-binding protein OS=Homo sapiens GN=CNBP PE=1 SV=1	57	11	84.6	72.8	79.5	85.1	82.2	117.8	142.6
P62699	Protein yippee-like 5 OS=Homo sapiens GN=YPEL5 PE=1 SV=1	64	7	61.2	78.6	82.1	89.0	92.0	112.4	245.5
P62701	40S ribosomal protein S4, X isoform OS=Homo sapiens GN=RPS4X PE=1 SV=2	83	40	32.8	45.8	60.6	76.5	138.0	185.0	110.9
P62714	Serine/threonine-protein phosphatase 2A catalytic subunit beta isoform OS=Homo sapiens GN=PPP2CB PE=1 SV=1	66	20	99.3	93.0	115.0	105.5	92.0	107.2	163.8
P62753	40S ribosomal protein S6 OS=Homo sapiens GN=RPS6 PE=1 SV=1	65	35	27.8	43.8	57.0	70.3	230.9	166.5	104.2
P62805	Histone H4 OS=Homo sapiens GN=HIST1H4A PE=1 SV=2	70	20	228.2	142.1	135.6	86.6	88.7	69.9	44.7
P62820	Ras-related protein Rab-1A OS=Homo sapiens GN=RAB1A PE=1 SV=3	90	30	87.3	102.5	142.7	173.6	184.5	81.5	54.2
P62826	GTP-binding nuclear protein Ran OS=Homo sapiens GN=RAN PE=1 SV=3	53	19	68.7	87.3	102.6	81.2	70.2	80.4	164.1
P62829	60S ribosomal protein L23 OS=Homo sapiens GN=RPL23 PE=1 SV=1	66	16	38.8	45.6	55.6	85.6	165.9	189.3	98.3
P62834	Ras-related protein Rap-1A OS=Homo sapiens GN=RAP1A PE=1 SV=1	80	19	117.9	116.9	163.4	216.3	151.1	80.8	36.6
P62841	40S ribosomal protein S15 OS=Homo sapiens GN=RPS15 PE=1 SV=2	75	11	43.6	53.2	73.4	82.1	134.2	184.2	110.2
P62847	40S ribosomal protein S24 OS=Homo sapiens GN=RPS24 PE=1 SV=1	55	12	24.6	45.7	64.6	75.2	138.3	182.7	104.4
P62851	40S ribosomal protein S25 OS=Homo sapiens GN=RPS25 PE=1 SV=1	66	20	24.2	43.9	61.6	78.4	178.9	166.3	117.7
P62854	40S ribosomal protein S26 OS=Homo sapiens GN=RPS26 PE=1 SV=3	59	8	35.8	46.6	60.6	77.1	132.2	187.3	115.9
P62857	40S ribosomal protein S28 OS=Homo sapiens GN=RPS28 PE=1 SV=1	74	10	39.1	47.8	54.7	79.7	165.9	185.0	105.8
P62873	Guanine nucleotide-binding protein G(I)/G(S)/G(T) subunit beta-1 OS=Homo sapiens GN=GNB1 PE=1 SV=3	69	18	68.7	147.2	220.8	225.9	153.5	70.3	32.8
P62875	DNA-directed RNA polymerases I, II, and III subunit RPABC5 OS=Homo sapiens GN=POLR2L PE=1 SV=1	30	2	93.3	81.0	74.3	78.9	72.9	100.1	155.8
P62877	E3 ubiquitin-protein ligase RBX1 OS=Homo sapiens GN=RBX1 PE=1 SV=1	18	3	77.6	84.0	82.8	77.3	78.4	103.2	150.0
P62879	Guanine nucleotide-binding protein G(I)/G(S)/G(T) subunit beta-2 OS=Homo sapiens GN=GNB2 PE=1 SV=3	68	18	68.1	133.4	197.4	208.8	171.6	66.2	35.1
P62888	60S ribosomal protein L30 OS=Homo sapiens GN=RPL30 PE=1 SV=2	88	17	35.8	36.8	59.2	67.0	160.5	182.3	117.0
P62891	60S ribosomal protein L39 OS=Homo sapiens GN=RPL39 PE=1 SV=2	25	3	24.1	40.1	50.2	84.9	155.1	203.7	107.8
P62899	60S ribosomal protein L31 OS=Homo sapiens GN=RPL31 PE=1 SV=1	57	13	31.0	37.8	49.5	76.1	135.5	196.1	101.9
P62906	60S ribosomal protein L10a OS=Homo sapiens GN=RPL10A PE=1 SV=2	76	30	40.7	41.2	51.5	74.6	142.1	190.0	109.4
P62910	60S ribosomal protein L32 OS=Homo sapiens GN=RPL32 PE=1 SV=2	59	16	28.1	38.5	59.4	76.8	154.0	180.8	118.2
P62913	60S ribosomal protein L11 OS=Homo sapiens GN=RPL11 PE=1 SV=2	67	20	32.0	49.6	65.3	80.6	185.1	166.9	126.3
P62917	60S ribosomal protein L8 OS=Homo sapiens GN=RPL8 PE=1 SV=2	61	28	23.5	45.0	54.6	78.3	137.9	175.0	102.9
P62937	Peptidyl-prolyl cis-trans isomerase A OS=Homo sapiens GN=PPIA PE=1 SV=2	90	20	67.2	92.3	91.6	84.8	101.1	104.2	149.0
P62942	Peptidyl-prolyl cis-trans isomerase FKBP1A OS=Homo sapiens GN=FKBP1A PE=1 SV=2	39	6	58.0	78.1	104.0	92.0	60.1	96.4	167.9
P62979	Ubiquitin-40S ribosomal protein S27a OS=Homo sapiens GN=RPS27A PE=1 SV=2	84	23	133.8	82.6	80.5	130.8	147.5	125.0	81.7
P62993	Growth factor receptor-bound protein 2 OS=Homo sapiens GN=GRB2 PE=1 SV=1	89	24	89.8	124.8	136.4	140.6	99.3	91.2	129.6
P62995	Transformer-2 protein homolog beta OS=Homo sapiens GN=TRA2B PE=1 SV=1	55	26	29.2	35.2	46.2	67.8	132.2	200.8	148.3
P63010	AP-2 complex subunit beta OS=Homo sapiens GN=AP2B1 PE=1 SV=1	65	74	73.3	111.2	163.0	163.5	118.1	79.3	81.3
P63027	Vesicle-associated membrane protein 2 OS=Homo sapiens GN=VAMP2 PE=1 SV=3	46	9	54.2	59.5	88.9	142.5	154.7	130.5	77.0
P63098	Calcineurin subunit B type 1 OS=Homo sapiens GN=PPP3R1 PE=1 SV=2	52	6	63.8	114.9	147.0	127.7	113.6	89.8	109.6
P63104	14-3-3 protein zeta/delta OS=Homo sapiens GN=YWHAZ PE=1 SV=1	78	29	74.0	95.3	101.9	92.9	76.0	85.9	138.9
P63151	Serine/threonine-protein phosphatase 2A 55 kDa regulatory subunit B alpha isoform OS=Homo sapiens GN=PPP2R2A PE=1 SV=1	54	21	64.2	92.4	105.8	70.8	70.6	83.9	154.4
P63165	Small ubiquitin-related modifier 1 OS=Homo sapiens GN=SUMO1 PE=1 SV=1	44	6	86.5	95.5	117.1	135.1	118.3	85.5	122.1
P63172	Dynein light chain Tctex-type 1 OS=Homo sapiens GN=DYNLT1 PE=1 SV=1	60	4	94.9	101.1	108.4	113.0	93.1	75.2	106.6
P63173	60S ribosomal protein L38 OS=Homo sapiens GN=RPL38 PE=1 SV=2	57	7	26.1	54.6	71.8	71.0	149.0	167.5	104.9
P63218	Guanine nucleotide-binding protein G(I)/G(S)/G(O) subunit gamma-5 OS=Homo sapiens GN=GNG5 PE=1 SV=3	76	7	100.0	127.6	199.1	212.2	253.0	55.1	25.7
P63220	40S ribosomal protein S21 OS=Homo sapiens GN=RPS21 PE=1 SV=1	71	10	53.7	51.2	65.9	92.9	149.4	200.5	113.2
P63241	Eukaryotic translation initiation factor 5A-1 OS=Homo sapiens GN=EIF5A PE=1 SV=2	56	17	56.0	87.0	101.6	74.5	73.1	109.8	135.9
P63244	Guanine nucleotide-binding protein subunit beta-2-like 1 OS=Homo sapiens GN=GNB2L1 PE=1 SV=3	88	41	36.3	50.0	67.5	77.8	139.7	188.8	120.0
P63279	SUMO-conjugating enzyme UBC9 OS=Homo sapiens GN=UBE2I PE=1 SV=1	58	14	79.4	80.7	88.0	91.5	83.4	96.7	108.8
P67809	Nuclease-sensitive element-binding protein 1 OS=Homo sapiens GN=YBX1 PE=1 SV=3	67	29	48.7	37.5	49.6	75.7	116.5	183.5	128.6
P67812	Signal peptidase complex catalytic subunit SEC11A OS=Homo sapiens GN=SEC11A PE=1 SV=1	38	13	71.1	102.1	150.5	194.9	180.7	76.8	20.8
P67870	Casein kinase II subunit beta OS=Homo sapiens GN=CSNK2B PE=1 SV=1	51	9	78.0	86.6	93.2	88.6	73.0	111.1	173.1
P67936	Tropomyosin alpha-4 chain OS=Homo sapiens GN=TPM4 PE=1 SV=3	86	44	81.6	84.1	93.4	82.3	93.7	85.7	146.7
P68032	Actin, alpha cardiac muscle 1 OS=Homo sapiens GN=ACTC1 PE=1 SV=1	64	34	49.6	113.4	134.9	103.2	76.1	85.9	145.2
P68036	Ubiquitin-conjugating enzyme E2 L3 OS=Homo sapiens GN=UBE2L3 PE=1 SV=1	83	16	66.3	82.1	88.3	73.5	70.1	93.2	154.8
P68104	Elongation factor 1-alpha 1 OS=Homo sapiens GN=EEF1A1 PE=1 SV=1	84	44	53.4	81.7	117.2	64.6	81.7	106.2	115.4
P68366	Tubulin alpha-4A chain OS=Homo sapiens GN=TUBA4A PE=1 SV=1	65	31	61.0	99.9	103.6	85.0	87.2	100.6	157.1
P68400	Casein kinase II subunit alpha OS=Homo sapiens GN=CSNK2A1 PE=1 SV=1	54	20	51.7	74.8	86.4	66.3	63.2	89.8	162.9
P68402	Platelet-activating factor acetylhydrolase IB subunit beta OS=Homo sapiens GN=PAFAH1B2 PE=1 SV=1	33	7	75.1	71.3	66.6	62.1	47.7	75.5	122.9
P69905	Hemoglobin subunit alpha OS=Homo sapiens GN=HBA1 PE=1 SV=2	35	4	311.3	186.2	123.4	70.0	34.5	18.1	12.9
P78310	Coxsackievirus and adenovirus receptor OS=Homo sapiens GN=CXADR PE=1 SV=1	38	13	110.6	104.7	159.6	220.7	137.6	61.6	24.9
P78312	Protein FAM193A OS=Homo sapiens GN=FAM193A PE=1 SV=2	18	14	31.9	33.7	52.0	94.8	175.1	229.5	71.2
P78316	Nucleolar protein 14 OS=Homo sapiens GN=NOP14 PE=1 SV=3	29	27	64.0	43.9	53.0	64.0	97.8	159.6	164.6
P78318	Immunoglobulin-binding protein 1 OS=Homo sapiens GN=IGBP1 PE=1 SV=1	51	16	63.0	92.6	102.2	79.8	79.2	88.1	149.3
P78330	Phosphoserine phosphatase OS=Homo sapiens GN=PSPH PE=1 SV=2	55	12	71.2	150.7	107.3	112.4	96.6	171.4	290.4
P78332	RNA-binding protein 6 OS=Homo sapiens GN=RBM6 PE=1 SV=5	45	49	49.5	44.7	51.0	66.1	112.1	165.0	137.7
P78344	Eukaryotic translation initiation factor 4 gamma 2 OS=Homo sapiens GN=EIF4G2 PE=1 SV=1	65	61	55.6	69.5	80.8	89.4	114.4	142.3	116.7
P78345	Ribonuclease P protein subunit p38 OS=Homo sapiens GN=RPP38 PE=1 SV=2	36	11	55.9	47.6	56.3	69.8	108.7	167.7	168.7
P78346	Ribonuclease P protein subunit p30 OS=Homo sapiens GN=RPP30 PE=1 SV=1	62	16	42.5	50.2	61.1	65.7	109.0	165.9	164.8
P78347	General transcription factor II-I OS=Homo sapiens GN=GTF2I PE=1 SV=2	52	51	218.3	152.8	132.3	111.5	76.6	53.0	40.3
P78356	Phosphatidylinositol 5-phosphate 4-kinase type-2 beta OS=Homo sapiens GN=PIP4K2B PE=1 SV=1	35	21	83.5	102.0	146.6	162.7	105.1	61.4	62.0
P78362	SRSF protein kinase 2 OS=Homo sapiens GN=SRPK2 PE=1 SV=3	35	32	50.6	45.9	53.6	72.6	116.1	179.1	128.4
P78368	Casein kinase I isoform gamma-2 OS=Homo sapiens GN=CSNK1G2 PE=1 SV=1	64	26	57.9	123.8	178.1	179.4	156.2	80.4	46.4
P78371	T-complex protein 1 subunit beta OS=Homo sapiens GN=CCT2 PE=1 SV=4	85	54	64.2	97.1	106.4	83.1	77.1	94.7	127.1
P78382	CMP-sialic acid transporter OS=Homo sapiens GN=SLC35A1 PE=2 SV=1	6	3	109.0	133.8	184.4	211.1	124.2	100.5	57.2
P78406	mRNA export factor OS=Homo sapiens GN=RAE1 PE=1 SV=1	77	30	64.9	73.1	88.6	113.9	112.4	116.1	106.4
P78417	Glutathione S-transferase omega-1 OS=Homo sapiens GN=GSTO1 PE=1 SV=2	65	25	67.5	78.8	83.8	68.2	54.8	91.7	152.2
P78527	DNA-dependent protein kinase catalytic subunit OS=Homo sapiens GN=PRKDC PE=1 SV=3	56	288	73.1	66.5	78.7	114.4	152.5	163.5	76.0
P78536	Disintegrin and metalloproteinase domain-containing protein 17 OS=Homo sapiens GN=ADAM17 PE=1 SV=1	15	10	47.5	79.5	113.9	154.7	172.7	131.1	67.0
P78537	Biogenesis of lysosome-related organelles complex 1 subunit 1 OS=Homo sapiens GN=BLOC1S1 PE=1 SV=2	72	8	96.8	89.0	135.5	192.2	202.0	113.4	62.5
P78549	Endonuclease III-like protein 1 OS=Homo sapiens GN=NTHL1 PE=1 SV=2	26	5	210.4	93.3	96.6	80.0	227.7	89.8	67.1
P78559	Microtubule-associated protein 1A OS=Homo sapiens GN=MAP1A PE=1 SV=6	53	125	86.9	64.6	65.7	69.0	78.2	105.5	159.8
P80217	Interferon-induced 35 kDa protein OS=Homo sapiens GN=IFI35 PE=1 SV=5	51	14	96.9	92.6	121.4	156.8	128.0	86.8	85.3
P80303	Nucleobindin-2 OS=Homo sapiens GN=NUCB2 PE=1 SV=2	71	42	69.2	108.2	155.0	195.0	142.4	95.8	31.1
P80404	4-aminobutyrate aminotransferase, mitochondrial OS=Homo sapiens GN=ABAT PE=1 SV=3	61	24	229.6	242.8	135.3	50.6	22.9	16.2	17.7
P82094	TATA element modulatory factor OS=Homo sapiens GN=TMF1 PE=1 SV=2	60	67	99.6	150.5	213.5	236.1	106.8	61.6	29.4
P82650	28S ribosomal protein S22, mitochondrial OS=Homo sapiens GN=MRPS22 PE=1 SV=1	68	29	194.0	215.5	104.4	38.2	15.1	11.7	12.3
P82663	28S ribosomal protein S25, mitochondrial OS=Homo sapiens GN=MRPS25 PE=1 SV=1	80	14	277.9	186.6	96.5	37.0	18.0	9.4	10.0
P82664	28S ribosomal protein S10, mitochondrial OS=Homo sapiens GN=MRPS10 PE=1 SV=2	38	10	342.3	207.3	123.2	50.1	33.9	32.4	33.0
P82673	28S ribosomal protein S35, mitochondrial OS=Homo sapiens GN=MRPS35 PE=1 SV=1	62	21	267.4	215.3	115.7	39.4	13.4	8.8	10.8
P82675	28S ribosomal protein S5, mitochondrial OS=Homo sapiens GN=MRPS5 PE=1 SV=2	54	21	290.3	249.4	125.9	42.7	19.7	14.9	12.1
P82909	28S ribosomal protein S36, mitochondrial OS=Homo sapiens GN=MRPS36 PE=1 SV=2	73	7	292.6	170.9	90.8	35.4	12.1	7.0	5.9
P82912	28S ribosomal protein S11, mitochondrial OS=Homo sapiens GN=MRPS11 PE=1 SV=2	46	8	297.6	189.0	94.9	34.1	10.2	6.8	6.3
P82914	28S ribosomal protein S15, mitochondrial OS=Homo sapiens GN=MRPS15 PE=1 SV=1	38	17	384.2	185.9	110.1	34.5	13.7	8.5	7.3
P82921	28S ribosomal protein S21, mitochondrial OS=Homo sapiens GN=MRPS21 PE=1 SV=2	71	11	113.9	280.0	131.2	42.0	19.7	11.3	10.3
P82930	28S ribosomal protein S34, mitochondrial OS=Homo sapiens GN=MRPS34 PE=1 SV=2	75	20	191.9	250.4	111.5	44.3	15.2	9.5	7.6
P82932	28S ribosomal protein S6, mitochondrial OS=Homo sapiens GN=MRPS6 PE=1 SV=3	59	11	209.9	187.7	87.0	31.6	9.9	5.4	5.5
P82933	28S ribosomal protein S9, mitochondrial OS=Homo sapiens GN=MRPS9 PE=1 SV=2	60	28	321.1	206.0	102.5	34.1	12.5	8.2	7.6
P82979	SAP domain-containing ribonucleoprotein OS=Homo sapiens GN=SARNP PE=1 SV=3	53	16	80.3	57.8	60.2	78.3	118.6	161.6	112.0
P83111	Serine beta-lactamase-like protein LACTB, mitochondrial OS=Homo sapiens GN=LACTB PE=1 SV=2	35	22	203.4	205.1	116.1	40.7	20.0	13.9	10.6
P83436	Conserved oligomeric Golgi complex subunit 7 OS=Homo sapiens GN=COG7 PE=1 SV=1	26	16	112.2	95.0	104.3	92.7	66.7	84.4	139.0
P83731	60S ribosomal protein L24 OS=Homo sapiens GN=RPL24 PE=1 SV=1	64	19	44.7	51.4	61.0	88.3	147.6	208.8	102.7
P83916	Chromobox protein homolog 1 OS=Homo sapiens GN=CBX1 PE=1 SV=1	59	13	67.7	82.1	96.3	80.0	103.9	90.4	192.9
P84090	Enhancer of rudimentary homolog OS=Homo sapiens GN=ERH PE=1 SV=1	53	9	38.0	37.0	45.3	61.0	105.8	185.0	150.8
P84095	Rho-related GTP-binding protein RhoG OS=Homo sapiens GN=RHOG PE=1 SV=1	74	17	58.4	87.6	112.3	136.2	163.3	92.7	91.3
P84098	60S ribosomal protein L19 OS=Homo sapiens GN=RPL19 PE=1 SV=1	60	23	27.3	44.0	54.9	83.8	131.6	187.5	104.3
P84103	Serine/arginine-rich splicing factor 3 OS=Homo sapiens GN=SRSF3 PE=1 SV=1	59	17	30.7	33.5	42.8	69.4	181.5	189.4	116.6
P85037	Forkhead box protein K1 OS=Homo sapiens GN=FOXK1 PE=1 SV=1	55	30	98.7	99.2	91.9	93.0	83.0	91.4	93.0
P86790	Vacuolar fusion protein CCZ1 homolog B OS=Homo sapiens GN=CCZ1B PE=1 SV=1	59	27	60.2	84.7	149.4	233.0	168.8	102.7	59.5
P98095	Fibulin-2 OS=Homo sapiens GN=FBLN2 PE=1 SV=2	28	23	88.1	91.2	138.4	218.5	171.3	91.7	40.9
P98155	Very low-density lipoprotein receptor OS=Homo sapiens GN=VLDLR PE=1 SV=1	54	38	56.2	81.6	120.6	173.4	173.0	141.1	69.9
P98170	E3 ubiquitin-protein ligase XIAP OS=Homo sapiens GN=XIAP PE=1 SV=2	28	11	147.5	131.6	139.3	117.8	112.6	137.6	213.6
P98171	Rho GTPase-activating protein 4 OS=Homo sapiens GN=ARHGAP4 PE=1 SV=2	33	28	104.3	86.8	91.4	85.8	66.9	99.9	142.0
P98172	Ephrin-B1 OS=Homo sapiens GN=EFNB1 PE=1 SV=1	46	10	100.5	107.4	138.0	188.9	122.1	51.7	27.5
P98175	RNA-binding protein 10 OS=Homo sapiens GN=RBM10 PE=1 SV=3	55	53	38.4	42.6	50.7	65.4	104.6	177.0	160.8
P98179	RNA-binding protein 3 OS=Homo sapiens GN=RBM3 PE=1 SV=1	46	9	27.0	46.9	60.9	71.2	272.3	169.4	128.2
P98194	Calcium-transporting ATPase type 2C member 1 OS=Homo sapiens GN=ATP2C1 PE=1 SV=3	41	32	82.5	99.1	138.1	167.2	119.6	89.7	38.7
P98196	Probable phospholipid-transporting ATPase IH OS=Homo sapiens GN=ATP11A PE=1 SV=3	22	22	141.9	107.4	115.8	135.2	110.5	80.8	45.8
P99999	Cytochrome c OS=Homo sapiens GN=CYCS PE=1 SV=2	73	17	203.8	225.3	126.2	47.2	19.2	9.0	8.1
Q00013	55 kDa erythrocyte membrane protein OS=Homo sapiens GN=MPP1 PE=1 SV=2	91	38	71.2	135.3	173.2	198.5	128.1	61.4	44.7
Q00059	Transcription factor A, mitochondrial OS=Homo sapiens GN=TFAM PE=1 SV=1	61	30	248.7	203.9	91.2	33.3	11.6	7.9	7.7
Q00169	Phosphatidylinositol transfer protein alpha isoform OS=Homo sapiens GN=PITPNA PE=1 SV=2	85	30	80.6	85.2	97.9	74.8	56.2	67.6	155.2
Q00325	Phosphate carrier protein, mitochondrial OS=Homo sapiens GN=SLC25A3 PE=1 SV=2	57	32	302.0	183.2	102.9	41.8	18.8	12.3	8.8
Q00341	Vigilin OS=Homo sapiens GN=HDLBP PE=1 SV=2	67	100	39.9	54.9	76.2	121.2	167.1	192.8	67.5
Q00403	Transcription initiation factor IIB OS=Homo sapiens GN=GTF2B PE=1 SV=1	77	24	51.4	59.0	66.2	72.5	95.6	143.5	159.9
Q00534	Cyclin-dependent kinase 6 OS=Homo sapiens GN=CDK6 PE=1 SV=1	56	19	73.1	90.7	99.2	82.2	70.2	94.5	155.9
Q00535	Cyclin-dependent-like kinase 5 OS=Homo sapiens GN=CDK5 PE=1 SV=3	52	14	84.1	90.6	102.7	90.2	81.1	97.6	145.5
Q00537	Cyclin-dependent kinase 17 OS=Homo sapiens GN=CDK17 PE=1 SV=2	50	23	149.1	129.5	169.0	176.5	134.3	89.0	69.9
Q00577	Transcriptional activator protein Pur-alpha OS=Homo sapiens GN=PURA PE=1 SV=2	61	22	45.0	52.6	54.8	79.3	116.4	162.8	107.5
Q00610	Clathrin heavy chain 1 OS=Homo sapiens GN=CLTC PE=1 SV=5	66	127	90.3	114.4	147.0	146.7	95.2	72.4	103.7
Q00688	Peptidyl-prolyl cis-trans isomerase FKBP3 OS=Homo sapiens GN=FKBP3 PE=1 SV=1	87	38	54.8	57.8	66.9	84.7	150.4	172.6	99.5
Q00796	Sorbitol dehydrogenase OS=Homo sapiens GN=SORD PE=1 SV=4	76	23	65.3	80.4	88.3	78.2	68.0	88.3	144.3
Q00839	Heterogeneous nuclear ribonucleoprotein U OS=Homo sapiens GN=HNRNPU PE=1 SV=6	61	73	29.3	37.3	46.8	55.2	144.2	165.3	155.0
Q01081	Splicing factor U2AF 35 kDa subunit OS=Homo sapiens GN=U2AF1 PE=1 SV=3	46	12	25.1	41.3	48.3	68.0	136.2	192.9	136.4
Q01082	Spectrin beta chain, non-erythrocytic 1 OS=Homo sapiens GN=SPTBN1 PE=1 SV=2	76	221	88.4	112.4	147.3	160.8	98.4	68.3	88.1
Q01085	Nucleolysin TIAR OS=Homo sapiens GN=TIAL1 PE=1 SV=1	53	19	52.5	53.5	61.8	87.9	140.3	197.6	127.4
Q01105	Protein SET OS=Homo sapiens GN=SET PE=1 SV=3	42	17	47.9	70.7	80.0	67.5	60.1	93.5	176.8
Q01130	Serine/arginine-rich splicing factor 2 OS=Homo sapiens GN=SRSF2 PE=1 SV=4	45	14	41.7	45.7	54.6	64.5	140.2	145.4	146.4
Q01167	Forkhead box protein K2 OS=Homo sapiens GN=FOXK2 PE=1 SV=3	38	18	162.2	129.8	115.2	116.6	107.7	112.1	108.3
Q01196	Runt-related transcription factor 1 OS=Homo sapiens GN=RUNX1 PE=1 SV=3	44	15	224.5	126.6	105.1	93.0	64.3	50.6	34.5
Q01432	AMP deaminase 3 OS=Homo sapiens GN=AMPD3 PE=1 SV=1	22	14	89.5	98.4	105.4	92.8	80.3	104.2	175.9
Q01433	AMP deaminase 2 OS=Homo sapiens GN=AMPD2 PE=1 SV=2	30	26	117.1	105.1	113.2	99.5	81.1	98.6	171.8
Q01469	Fatty acid-binding protein, epidermal OS=Homo sapiens GN=FABP5 PE=1 SV=3	88	25	65.9	97.1	101.8	81.9	69.5	99.7	160.8
Q01518	Adenylyl cyclase-associated protein 1 OS=Homo sapiens GN=CAP1 PE=1 SV=5	60	43	66.8	81.1	94.0	75.3	65.6	81.9	172.8
Q01581	Hydroxymethylglutaryl-CoA synthase, cytoplasmic OS=Homo sapiens GN=HMGCS1 PE=1 SV=2	49	22	69.2	79.4	89.7	75.4	64.9	79.2	159.2
Q01650	Large neutral amino acids transporter small subunit 1 OS=Homo sapiens GN=SLC7A5 PE=1 SV=2	17	10	140.1	132.3	183.4	262.2	162.6	61.0	24.0
Q01658	Protein Dr1 OS=Homo sapiens GN=DR1 PE=1 SV=1	39	9	35.7	107.7	118.3	86.1	83.3	88.8	181.6
Q01780	Exosome component 10 OS=Homo sapiens GN=EXOSC10 PE=1 SV=2	68	59	34.2	39.3	45.5	56.1	104.1	149.4	176.2
Q01813	ATP-dependent 6-phosphofructokinase, platelet type OS=Homo sapiens GN=PFKP PE=1 SV=2	58	58	66.3	75.4	82.6	75.3	79.9	104.4	158.7
Q01844	RNA-binding protein EWS OS=Homo sapiens GN=EWSR1 PE=1 SV=1	18	13	31.7	36.3	49.6	72.4	120.0	178.7	123.5
Q01968	Inositol polyphosphate 5-phosphatase OCRL-1 OS=Homo sapiens GN=OCRL PE=1 SV=3	20	16	103.9	116.4	122.8	147.5	119.0	114.6	87.2
Q01970	1-phosphatidylinositol 4,5-bisphosphate phosphodiesterase beta-3 OS=Homo sapiens GN=PLCB3 PE=1 SV=2	38	37	86.6	102.1	116.7	153.1	129.5	103.1	75.5
Q02040	A-kinase anchor protein 17A OS=Homo sapiens GN=AKAP17A PE=1 SV=2	34	23	48.3	43.3	50.9	68.8	134.3	180.9	128.6
Q02083	N-acylethanolamine-hydrolyzing acid amidase OS=Homo sapiens GN=NAAA PE=1 SV=3	28	9	42.1	98.1	165.0	142.3	126.4	98.4	72.6
Q02127	Dihydroorotate dehydrogenase (quinone), mitochondrial OS=Homo sapiens GN=DHODH PE=1 SV=3	71	25	234.8	210.5	106.7	49.1	21.4	15.2	11.5
Q02218	2-oxoglutarate dehydrogenase, mitochondrial OS=Homo sapiens GN=OGDH PE=1 SV=3	54	63	205.0	224.6	120.9	38.9	17.8	10.2	10.5
Q02224	Centromere-associated protein E OS=Homo sapiens GN=CENPE PE=1 SV=2	22	47	94.2	89.7	110.2	129.8	206.5	133.2	164.6
Q02241	Kinesin-like protein KIF23 OS=Homo sapiens GN=KIF23 PE=1 SV=3	46	37	167.9	173.0	132.6	64.6	51.9	52.4	38.7
Q02252	Methylmalonate-semialdehyde dehydrogenase [acylating], mitochondrial OS=Homo sapiens GN=ALDH6A1 PE=1 SV=2	62	35	254.9	237.8	115.9	49.1	19.2	14.5	14.9
Q02338	D-beta-hydroxybutyrate dehydrogenase, mitochondrial OS=Homo sapiens GN=BDH1 PE=1 SV=3	53	19	235.6	235.1	118.6	49.7	26.9	20.2	14.4
Q02543	60S ribosomal protein L18a OS=Homo sapiens GN=RPL18A PE=1 SV=2	72	21	42.1	36.2	57.5	70.7	129.6	190.5	117.2
Q02750	Dual specificity mitogen-activated protein kinase kinase 1 OS=Homo sapiens GN=MAP2K1 PE=1 SV=2	65	26	100.8	95.9	98.0	81.5	52.1	85.3	134.9
Q02790	Peptidyl-prolyl cis-trans isomerase FKBP4 OS=Homo sapiens GN=FKBP4 PE=1 SV=3	84	54	57.3	91.1	106.4	78.1	76.6	89.1	170.0
Q02809	Procollagen-lysine,2-oxoglutarate 5-dioxygenase 1 OS=Homo sapiens GN=PLOD1 PE=1 SV=2	43	25	62.6	107.6	166.4	213.7	198.6	91.4	40.4
Q02833	Ras association domain-containing protein 7 OS=Homo sapiens GN=RASSF7 PE=1 SV=1	23	7	91.3	89.3	96.5	116.1	86.1	90.0	137.6
Q02878	60S ribosomal protein L6 OS=Homo sapiens GN=RPL6 PE=1 SV=3	68	33	40.9	40.3	58.5	80.7	114.3	193.7	111.4
Q02880	DNA topoisomerase 2-beta OS=Homo sapiens GN=TOP2B PE=1 SV=3	34	57	236.4	114.7	100.7	88.9	79.8	69.9	43.9
Q02978	Mitochondrial 2-oxoglutarate/malate carrier protein OS=Homo sapiens GN=SLC25A11 PE=1 SV=3	67	22	371.5	177.3	105.4	48.4	21.7	14.0	9.6
Q03154	Aminoacylase-1 OS=Homo sapiens GN=ACY1 PE=1 SV=1	30	10	89.1	104.8	146.3	144.8	123.7	97.4	134.6
Q03252	Lamin-B2 OS=Homo sapiens GN=LMNB2 PE=1 SV=4	75	60	158.6	144.5	141.6	162.2	139.9	72.1	58.6
Q03426	Mevalonate kinase OS=Homo sapiens GN=MVK PE=1 SV=1	35	10	122.6	106.4	105.8	106.3	87.4	110.0	172.8
Q03518	Antigen peptide transporter 1 OS=Homo sapiens GN=TAP1 PE=1 SV=2	35	19	71.1	107.1	160.6	237.1	210.7	91.7	25.2
Q03519	Antigen peptide transporter 2 OS=Homo sapiens GN=TAP2 PE=1 SV=1	29	17	70.2	91.6	133.4	202.5	182.5	87.8	34.2
Q03701	CCAAT/enhancer-binding protein zeta OS=Homo sapiens GN=CEBPZ PE=1 SV=3	25	18	41.8	45.5	48.6	54.4	108.7	152.2	147.4
Q04206	Transcription factor p65 OS=Homo sapiens GN=RELA PE=1 SV=2	34	17	106.7	109.0	109.9	94.6	83.6	101.5	160.9
Q04323	UBX domain-containing protein 1 OS=Homo sapiens GN=UBXN1 PE=1 SV=2	47	11	83.9	83.9	99.1	99.1	73.6	78.4	131.9
Q04446	1,4-alpha-glucan-branching enzyme OS=Homo sapiens GN=GBE1 PE=1 SV=3	32	22	72.0	70.1	73.1	64.5	165.1	80.3	141.2
Q04637	Eukaryotic translation initiation factor 4 gamma 1 OS=Homo sapiens GN=EIF4G1 PE=1 SV=4	49	97	59.2	52.2	62.2	80.7	126.9	179.4	114.6
Q04656	Copper-transporting ATPase 1 OS=Homo sapiens GN=ATP7A PE=1 SV=3	26	30	81.9	100.0	152.8	198.8	167.1	101.8	40.6
Q04721	Neurogenic locus notch homolog protein 2 OS=Homo sapiens GN=NOTCH2 PE=1 SV=3	18	30	78.2	99.8	122.6	167.0	133.9	79.4	59.5
Q04726	Transducin-like enhancer protein 3 OS=Homo sapiens GN=TLE3 PE=1 SV=2	32	18	78.8	83.8	92.7	81.2	79.3	116.3	202.0
Q04727	Transducin-like enhancer protein 4 OS=Homo sapiens GN=TLE4 PE=1 SV=3	27	12	62.2	64.2	71.5	58.3	58.4	89.9	161.3
Q04759	Protein kinase C theta type OS=Homo sapiens GN=PRKCQ PE=1 SV=3	32	23	51.3	101.9	145.9	189.6	149.7	83.2	67.4
Q04760	Lactoylglutathione lyase OS=Homo sapiens GN=GLO1 PE=1 SV=4	47	11	61.9	80.1	85.8	72.8	64.2	90.3	150.7
Q04771	Activin receptor type-1 OS=Homo sapiens GN=ACVR1 PE=1 SV=1	13	6	146.2	144.0	183.9	249.4	158.0	86.0	32.4
Q04837	Single-stranded DNA-binding protein, mitochondrial OS=Homo sapiens GN=SSBP1 PE=1 SV=1	73	16	165.1	291.8	142.9	56.7	24.5	16.1	16.6
Q04864	Proto-oncogene c-Rel OS=Homo sapiens GN=REL PE=1 SV=1	34	19	71.8	113.1	114.7	94.3	83.3	101.3	165.1
Q04917	14-3-3 protein eta OS=Homo sapiens GN=YWHAH PE=1 SV=4	70	24	90.0	99.0	118.9	112.3	83.3	91.3	147.7
Q05048	Cleavage stimulation factor subunit 1 OS=Homo sapiens GN=CSTF1 PE=1 SV=1	57	19	40.6	49.8	60.8	88.4	153.3	177.3	119.0
Q05086	Ubiquitin-protein ligase E3A OS=Homo sapiens GN=UBE3A PE=1 SV=4	52	43	81.3	84.2	92.0	83.4	68.7	104.7	166.8
Q05193	Dynamin-1 OS=Homo sapiens GN=DNM1 PE=1 SV=2	39	35	126.0	152.2	163.4	169.4	115.0	98.0	93.8
Q05397	Focal adhesion kinase 1 OS=Homo sapiens GN=PTK2 PE=1 SV=2	29	21	109.4	81.2	93.7	106.6	132.2	162.9	143.6
Q05519	Serine/arginine-rich splicing factor 11 OS=Homo sapiens GN=SRSF11 PE=1 SV=1	32	17	31.1	32.8	41.9	66.5	112.8	217.1	131.2
Q05655	Protein kinase C delta type OS=Homo sapiens GN=PRKCD PE=1 SV=2	31	22	59.1	84.1	111.8	159.9	127.2	92.5	86.6
Q05932	Folylpolyglutamate synthase, mitochondrial OS=Homo sapiens GN=FPGS PE=1 SV=3	48	17	251.3	172.5	109.1	59.0	51.9	46.5	66.7
Q06124	Tyrosine-protein phosphatase non-receptor type 11 OS=Homo sapiens GN=PTPN11 PE=1 SV=2	67	44	71.5	101.4	116.8	100.4	86.2	87.4	145.2
Q06136	3-ketodihydrosphingosine reductase OS=Homo sapiens GN=KDSR PE=1 SV=1	17	5	112.9	110.6	151.0	237.7	198.4	100.5	34.2
Q06203	Amidophosphoribosyltransferase OS=Homo sapiens GN=PPAT PE=1 SV=1	62	32	83.6	84.5	87.0	77.2	63.8	89.9	155.6
Q06210	Glutamine--fructose-6-phosphate aminotransferase [isomerizing] 1 OS=Homo sapiens GN=GFPT1 PE=1 SV=3	51	34	99.9	82.9	87.3	76.6	75.0	87.6	169.3
Q06265	Exosome complex component RRP45 OS=Homo sapiens GN=EXOSC9 PE=1 SV=3	28	13	48.6	45.2	49.4	54.5	93.4	164.6	180.2
Q06323	Proteasome activator complex subunit 1 OS=Homo sapiens GN=PSME1 PE=1 SV=1	74	22	46.7	83.5	107.8	69.1	65.8	84.6	164.1
Q06481	Amyloid-like protein 2 OS=Homo sapiens GN=APLP2 PE=1 SV=2	24	16	62.5	112.2	132.7	206.7	184.4	114.0	59.7
Q06787	Fragile X mental retardation protein 1 OS=Homo sapiens GN=FMR1 PE=1 SV=1	54	34	35.6	42.2	59.4	101.3	174.6	224.5	82.7
Q06830	Peroxiredoxin-1 OS=Homo sapiens GN=PRDX1 PE=1 SV=1	80	27	76.8	89.9	97.8	76.3	93.3	92.5	154.8
Q07020	60S ribosomal protein L18 OS=Homo sapiens GN=RPL18 PE=1 SV=2	53	20	42.0	43.7	54.4	75.9	195.1	176.9	103.8
Q07021	Complement component 1 Q subcomponent-binding protein, mitochondrial OS=Homo sapiens GN=C1QBP PE=1 SV=1	43	10	236.7	184.1	93.9	42.6	26.3	25.6	18.6
Q07065	Cytoskeleton-associated protein 4 OS=Homo sapiens GN=CKAP4 PE=1 SV=2	67	44	69.0	105.0	157.0	236.7	182.7	77.4	24.0
Q07666	KH domain-containing, RNA-binding, signal transduction-associated protein 1 OS=Homo sapiens GN=KHDRBS1 PE=1 SV=1	46	23	40.4	30.5	40.9	73.1	150.1	222.8	117.8
Q07864	DNA polymerase epsilon catalytic subunit A OS=Homo sapiens GN=POLE PE=1 SV=5	6	11	54.4	64.6	73.7	73.3	50.8	95.7	182.6
Q07866	Kinesin light chain 1 OS=Homo sapiens GN=KLC1 PE=1 SV=2	54	42	94.9	92.0	98.9	95.9	81.2	100.4	149.1
Q07954	Prolow-density lipoprotein receptor-related protein 1 OS=Homo sapiens GN=LRP1 PE=1 SV=2	14	51	62.0	78.6	114.2	187.9	181.0	140.8	58.9
Q07955	Serine/arginine-rich splicing factor 1 OS=Homo sapiens GN=SRSF1 PE=1 SV=2	70	30	40.9	45.7	56.3	78.6	126.0	182.8	130.7
Q07960	Rho GTPase-activating protein 1 OS=Homo sapiens GN=ARHGAP1 PE=1 SV=1	48	19	82.8	89.6	97.0	84.5	70.8	90.9	147.4
Q08117	Amino-terminal enhancer of split OS=Homo sapiens GN=AES PE=1 SV=4	39	6	65.8	82.6	88.2	76.6	42.6	108.5	172.9
Q08170	Serine/arginine-rich splicing factor 4 OS=Homo sapiens GN=SRSF4 PE=1 SV=2	41	36	31.9	37.3	46.1	61.4	130.2	166.4	152.9
Q08211	ATP-dependent RNA helicase A OS=Homo sapiens GN=DHX9 PE=1 SV=4	65	98	28.2	35.9	48.8	66.8	150.8	186.0	130.4
Q08257	Quinone oxidoreductase OS=Homo sapiens GN=CRYZ PE=1 SV=1	69	26	204.9	176.3	111.8	59.6	38.4	45.9	57.7
Q08357	Sodium-dependent phosphate transporter 2 OS=Homo sapiens GN=SLC20A2 PE=1 SV=1	16	7	65.8	104.4	147.8	216.0	142.2	82.3	32.8
Q08378	Golgin subfamily A member 3 OS=Homo sapiens GN=GOLGA3 PE=1 SV=2	47	65	70.8	77.3	81.0	74.2	82.5	83.1	186.2
Q08379	Golgin subfamily A member 2 OS=Homo sapiens GN=GOLGA2 PE=1 SV=3	55	50	70.7	149.8	174.2	165.0	112.8	89.5	50.3
Q08380	Galectin-3-binding protein OS=Homo sapiens GN=LGALS3BP PE=1 SV=1	34	17	50.5	84.2	150.2	237.4	285.0	74.2	40.8
Q08431	Lactadherin OS=Homo sapiens GN=MFGE8 PE=1 SV=2	68	21	53.3	115.5	168.6	194.5	164.4	84.8	49.6
Q08722	Leukocyte surface antigen CD47 OS=Homo sapiens GN=CD47 PE=1 SV=1	18	13	101.5	119.0	168.8	218.8	160.0	76.9	39.0
Q08752	Peptidyl-prolyl cis-trans isomerase D OS=Homo sapiens GN=PPID PE=1 SV=3	72	28	74.5	96.7	101.0	89.5	83.1	97.1	153.9
Q08881	Tyrosine-protein kinase ITK/TSK OS=Homo sapiens GN=ITK PE=1 SV=1	59	40	92.7	122.3	179.0	215.3	148.8	68.5	35.0
Q08945	FACT complex subunit SSRP1 OS=Homo sapiens GN=SSRP1 PE=1 SV=1	45	38	112.0	105.9	108.9	81.2	71.6	83.5	132.9
Q08AF3	Schlafen family member 5 OS=Homo sapiens GN=SLFN5 PE=1 SV=1	37	33	131.8	105.2	99.3	101.4	114.0	123.2	114.2
Q08AM6	Protein VAC14 homolog OS=Homo sapiens GN=VAC14 PE=1 SV=1	37	27	72.4	89.7	118.4	162.4	141.0	118.4	117.9
Q08J23	tRNA (cytosine(34)-C(5))-methyltransferase OS=Homo sapiens GN=NSUN2 PE=1 SV=2	79	68	54.0	71.7	70.9	61.3	79.8	120.7	184.9
Q09161	Nuclear cap-binding protein subunit 1 OS=Homo sapiens GN=NCBP1 PE=1 SV=1	43	36	43.3	37.7	48.1	67.9	114.0	179.8	144.2
Q09328	Alpha-1,6-mannosylglycoprotein 6-beta-N-acetylglucosaminyltransferase A OS=Homo sapiens GN=MGAT5 PE=2 SV=1	25	17	73.1	119.7	171.6	218.0	163.3	103.0	48.0
Q09472	Histone acetyltransferase p300 OS=Homo sapiens GN=EP300 PE=1 SV=2	19	32	57.9	60.5	64.8	73.4	75.2	139.7	171.7
Q09666	Neuroblast differentiation-associated protein AHNAK OS=Homo sapiens GN=AHNAK PE=1 SV=2	31	74	123.3	123.8	153.5	196.7	133.7	66.9	36.2
Q0VDF9	Heat shock 70 kDa protein 14 OS=Homo sapiens GN=HSPA14 PE=1 SV=1	60	26	57.9	71.4	74.6	87.8	127.2	151.6	115.9
Q10469	Alpha-1,6-mannosyl-glycoprotein 2-beta-N-acetylglucosaminyltransferase OS=Homo sapiens GN=MGAT2 PE=1 SV=1	36	16	117.7	140.1	201.1	209.0	121.5	94.0	53.6
Q10471	Polypeptide N-acetylgalactosaminyltransferase 2 OS=Homo sapiens GN=GALNT2 PE=1 SV=1	65	47	94.4	126.2	192.2	184.3	104.2	75.8	39.4
Q10472	Polypeptide N-acetylgalactosaminyltransferase 1 OS=Homo sapiens GN=GALNT1 PE=1 SV=1	40	23	107.0	120.6	175.1	179.0	111.6	92.0	47.4
Q10570	Cleavage and polyadenylation specificity factor subunit 1 OS=Homo sapiens GN=CPSF1 PE=1 SV=2	39	58	45.6	47.9	57.5	74.7	139.8	181.9	138.6
Q10589	Bone marrow stromal antigen 2 OS=Homo sapiens GN=BST2 PE=1 SV=1	25	7	86.3	103.3	155.1	220.9	182.1	116.6	53.8
Q10713	Mitochondrial-processing peptidase subunit alpha OS=Homo sapiens GN=PMPCA PE=1 SV=2	48	27	100.8	253.8	117.3	43.2	16.3	9.6	7.8
Q12765	Secernin-1 OS=Homo sapiens GN=SCRN1 PE=1 SV=2	36	16	78.9	90.0	94.7	82.1	66.8	87.2	146.7
Q12768	WASH complex subunit strumpellin OS=Homo sapiens GN=KIAA0196 PE=1 SV=1	33	33	82.1	89.4	119.8	125.5	82.9	82.6	129.9
Q12769	Nuclear pore complex protein Nup160 OS=Homo sapiens GN=NUP160 PE=1 SV=3	25	29	120.3	101.2	126.2	177.2	133.7	73.6	64.7
Q12770	Sterol regulatory element-binding protein cleavage-activating protein OS=Homo sapiens GN=SCAP PE=1 SV=4	18	15	61.7	93.8	135.1	195.0	165.2	92.7	34.7
Q12772	Sterol regulatory element-binding protein 2 OS=Homo sapiens GN=SREBF2 PE=1 SV=2	11	10	131.7	107.5	136.6	210.8	190.7	115.3	61.7
Q12788	Transducin beta-like protein 3 OS=Homo sapiens GN=TBL3 PE=1 SV=2	63	39	59.7	43.2	55.5	68.2	124.9	183.5	141.2
Q12789	General transcription factor 3C polypeptide 1 OS=Homo sapiens GN=GTF3C1 PE=1 SV=4	25	44	183.5	112.7	100.8	95.3	69.7	80.2	74.5
Q12797	Aspartyl/asparaginyl beta-hydroxylase OS=Homo sapiens GN=ASPH PE=1 SV=3	32	26	84.5	98.1	143.5	232.6	184.9	74.7	21.4
Q12800	Alpha-globin transcription factor CP2 OS=Homo sapiens GN=TFCP2 PE=1 SV=2	23	9	162.8	127.8	131.5	113.3	88.8	76.7	99.0
Q12802	A-kinase anchor protein 13 OS=Homo sapiens GN=AKAP13 PE=1 SV=2	13	21	93.2	83.6	92.6	102.1	121.3	131.8	129.6
Q12805	EGF-containing fibulin-like extracellular matrix protein 1 OS=Homo sapiens GN=EFEMP1 PE=1 SV=2	26	9	108.8	113.5	159.9	269.4	195.3	108.6	44.5
Q12815	Tastin OS=Homo sapiens GN=TROAP PE=1 SV=3	32	15	118.7	85.8	120.8	123.8	145.7	222.3	183.0
Q12824	SWI/SNF-related matrix-associated actin-dependent regulator of chromatin subfamily B member 1 OS=Homo sapiens GN=SMARCB1 PE=1 SV=2	47	12	233.2	143.2	147.8	99.5	93.0	70.5	66.3
Q12834	Cell division cycle protein 20 homolog OS=Homo sapiens GN=CDC20 PE=1 SV=2	44	17	104.9	74.0	81.7	100.6	118.9	152.2	130.3
Q12846	Syntaxin-4 OS=Homo sapiens GN=STX4 PE=1 SV=2	60	18	70.7	118.9	164.2	223.4	142.2	62.2	20.7
Q12849	G-rich sequence factor 1 OS=Homo sapiens GN=GRSF1 PE=1 SV=3	72	27	206.4	265.3	116.9	43.0	21.8	19.7	19.3
Q12851	Mitogen-activated protein kinase kinase kinase kinase 2 OS=Homo sapiens GN=MAP4K2 PE=1 SV=2	21	15	72.8	84.4	101.9	107.8	100.1	111.1	121.3
Q12872	Splicing factor, suppressor of white-apricot homolog OS=Homo sapiens GN=SFSWAP PE=1 SV=3	33	28	36.6	38.0	49.1	74.2	135.6	181.6	122.7
Q12873	Chromodomain-helicase-DNA-binding protein 3 OS=Homo sapiens GN=CHD3 PE=1 SV=3	16	27	236.1	120.9	93.7	91.5	84.6	107.6	77.1
Q12874	Splicing factor 3A subunit 3 OS=Homo sapiens GN=SF3A3 PE=1 SV=1	51	29	33.5	48.7	61.3	59.6	98.2	156.2	182.7
Q12882	Dihydropyrimidine dehydrogenase [NADP(+)] OS=Homo sapiens GN=DPYD PE=1 SV=2	41	37	98.8	87.7	93.0	84.4	76.8	93.4	157.8
Q12893	Transmembrane protein 115 OS=Homo sapiens GN=TMEM115 PE=1 SV=1	22	4	95.9	102.5	151.0	168.4	79.3	62.3	27.1
Q12899	Tripartite motif-containing protein 26 OS=Homo sapiens GN=TRIM26 PE=1 SV=1	39	17	101.2	89.4	110.4	93.0	119.9	114.1	150.6
Q12904	Aminoacyl tRNA synthase complex-interacting multifunctional protein 1 OS=Homo sapiens GN=AIMP1 PE=1 SV=2	84	29	59.7	67.8	80.8	93.5	102.2	140.1	141.2
Q12905	Interleukin enhancer-binding factor 2 OS=Homo sapiens GN=ILF2 PE=1 SV=2	77	29	30.2	33.1	46.3	66.5	128.3	204.7	137.9
Q12906	Interleukin enhancer-binding factor 3 OS=Homo sapiens GN=ILF3 PE=1 SV=3	72	66	35.2	32.1	42.9	68.0	125.5	208.0	130.1
Q12907	Vesicular integral-membrane protein VIP36 OS=Homo sapiens GN=LMAN2 PE=1 SV=1	63	24	65.7	107.4	160.9	155.4	137.5	96.1	33.0
Q12912	Lymphoid-restricted membrane protein OS=Homo sapiens GN=LRMP PE=1 SV=3	34	16	53.4	134.7	210.0	220.1	213.9	80.2	32.0
Q12931	Heat shock protein 75 kDa, mitochondrial OS=Homo sapiens GN=TRAP1 PE=1 SV=3	63	45	349.2	208.1	115.0	46.3	20.7	15.0	15.3
Q12933	TNF receptor-associated factor 2 OS=Homo sapiens GN=TRAF2 PE=1 SV=2	21	10	87.0	103.8	113.0	117.4	92.7	107.7	166.3
Q12959	Disks large homolog 1 OS=Homo sapiens GN=DLG1 PE=1 SV=2	49	36	119.6	114.1	147.9	230.8	113.7	60.4	31.6
Q12962	Transcription initiation factor TFIID subunit 10 OS=Homo sapiens GN=TAF10 PE=1 SV=1	31	5	115.3	89.8	89.8	89.6	89.7	118.0	131.1
Q12972	Nuclear inhibitor of protein phosphatase 1 OS=Homo sapiens GN=PPP1R8 PE=1 SV=2	52	17	62.8	66.1	75.3	77.8	86.8	128.8	146.5
Q12974	Protein tyrosine phosphatase type IVA 2 OS=Homo sapiens GN=PTP4A2 PE=1 SV=1	47	9	115.5	137.1	185.1	256.2	180.3	86.0	39.6
Q12979	Active breakpoint cluster region-related protein OS=Homo sapiens GN=ABR PE=2 SV=2	32	28	86.4	90.0	101.3	109.7	85.4	80.7	108.9
Q12981	Vesicle transport protein SEC20 OS=Homo sapiens GN=BNIP1 PE=1 SV=3	67	18	73.9	112.8	158.0	220.1	185.5	97.9	31.4
Q12986	Transcriptional repressor NF-X1 OS=Homo sapiens GN=NFX1 PE=1 SV=2	48	41	71.0	57.9	64.0	88.6	127.1	186.9	117.7
Q12996	Cleavage stimulation factor subunit 3 OS=Homo sapiens GN=CSTF3 PE=1 SV=1	44	29	59.4	51.2	66.1	94.9	159.9	195.8	115.4
Q13011	Delta(3,5)-Delta(2,4)-dienoyl-CoA isomerase, mitochondrial OS=Homo sapiens GN=ECH1 PE=1 SV=2	74	22	184.7	210.6	133.7	82.6	56.5	29.6	22.9
Q13015	Protein AF1q OS=Homo sapiens GN=MLLT11 PE=1 SV=1	91	4	141.7	175.8	118.6	72.5	56.7	58.7	70.6
Q13033	Striatin-3 OS=Homo sapiens GN=STRN3 PE=1 SV=3	43	29	68.0	98.5	141.5	199.4	160.4	86.0	59.3
Q13043	Serine/threonine-protein kinase 4 OS=Homo sapiens GN=STK4 PE=1 SV=2	54	25	68.5	91.1	107.6	90.7	80.1	78.1	119.7
Q13045	Protein flightless-1 homolog OS=Homo sapiens GN=FLII PE=1 SV=2	47	50	86.2	84.8	92.9	87.9	82.5	112.0	153.9
Q13049	E3 ubiquitin-protein ligase TRIM32 OS=Homo sapiens GN=TRIM32 PE=1 SV=2	38	22	85.4	106.9	122.0	120.8	117.1	113.2	136.6
Q13057	Bifunctional coenzyme A synthase OS=Homo sapiens GN=COASY PE=1 SV=4	46	17	164.8	161.5	110.3	65.3	42.9	55.8	90.2
Q13064	Probable E3 ubiquitin-protein ligase makorin-3 OS=Homo sapiens GN=MKRN3 PE=1 SV=1	31	12	72.5	58.6	61.8	70.9	112.3	160.7	115.4
Q13084	39S ribosomal protein L28, mitochondrial OS=Homo sapiens GN=MRPL28 PE=1 SV=4	64	15	349.9	209.6	104.4	41.7	19.1	13.9	15.6
Q13085	Acetyl-CoA carboxylase 1 OS=Homo sapiens GN=ACACA PE=1 SV=2	20	33	103.9	100.0	103.3	99.3	91.1	108.4	187.0
Q13094	Lymphocyte cytosolic protein 2 OS=Homo sapiens GN=LCP2 PE=1 SV=1	51	27	102.0	97.5	96.7	82.7	70.4	81.2	109.0
Q13098	COP9 signalosome complex subunit 1 OS=Homo sapiens GN=GPS1 PE=1 SV=4	45	27	79.5	73.2	80.9	72.5	65.6	92.0	178.5
Q13107	Ubiquitin carboxyl-terminal hydrolase 4 OS=Homo sapiens GN=USP4 PE=1 SV=3	24	20	87.5	92.3	97.0	87.4	75.2	99.5	162.1
Q13111	Chromatin assembly factor 1 subunit A OS=Homo sapiens GN=CHAF1A PE=1 SV=2	32	19	323.4	162.0	129.0	117.2	84.1	79.0	55.6
Q13112	Chromatin assembly factor 1 subunit B OS=Homo sapiens GN=CHAF1B PE=1 SV=1	37	17	200.1	96.6	92.8	82.8	78.1	95.1	89.6
Q13123	Protein Red OS=Homo sapiens GN=IK PE=1 SV=3	60	37	42.4	43.9	49.5	60.7	122.4	164.8	140.1
Q13131	5'-AMP-activated protein kinase catalytic subunit alpha-1 OS=Homo sapiens GN=PRKAA1 PE=1 SV=4	40	22	91.5	104.2	131.1	130.3	90.6	73.7	118.1
Q13136	Liprin-alpha-1 OS=Homo sapiens GN=PPFIA1 PE=1 SV=1	48	60	94.5	95.7	126.6	154.6	119.4	84.2	79.4
Q13137	Calcium-binding and coiled-coil domain-containing protein 2 OS=Homo sapiens GN=CALCOCO2 PE=1 SV=1	56	22	86.0	91.6	116.7	150.2	123.3	107.3	108.9
Q13144	Translation initiation factor eIF-2B subunit epsilon OS=Homo sapiens GN=EIF2B5 PE=1 SV=3	29	16	103.8	80.3	85.6	84.1	90.8	128.1	120.4
Q13148	TAR DNA-binding protein 43 OS=Homo sapiens GN=TARDBP PE=1 SV=1	63	20	56.1	58.8	82.0	95.6	149.9	161.6	98.4
Q13151	Heterogeneous nuclear ribonucleoprotein A0 OS=Homo sapiens GN=HNRNPA0 PE=1 SV=1	63	25	22.5	43.0	59.7	75.2	178.5	173.7	128.0
Q13153	Serine/threonine-protein kinase PAK 1 OS=Homo sapiens GN=PAK1 PE=1 SV=2	46	24	93.2	81.5	80.8	79.8	69.2	81.5	120.0
Q13155	Aminoacyl tRNA synthase complex-interacting multifunctional protein 2 OS=Homo sapiens GN=AIMP2 PE=1 SV=2	62	18	71.7	78.7	108.3	97.7	130.2	126.8	158.1
Q13162	Peroxiredoxin-4 OS=Homo sapiens GN=PRDX4 PE=1 SV=1	69	19	52.6	102.1	171.0	224.7	163.5	67.5	20.3
Q13177	Serine/threonine-protein kinase PAK 2 OS=Homo sapiens GN=PAK2 PE=1 SV=3	67	38	87.7	98.4	101.0	89.4	68.3	87.2	128.9
Q13185	Chromobox protein homolog 3 OS=Homo sapiens GN=CBX3 PE=1 SV=4	61	13	86.6	73.9	80.0	69.6	60.8	96.9	154.5
Q13188	Serine/threonine-protein kinase 3 OS=Homo sapiens GN=STK3 PE=1 SV=2	54	24	84.0	98.4	108.3	113.4	102.0	87.6	110.0
Q13190	Syntaxin-5 OS=Homo sapiens GN=STX5 PE=1 SV=2	42	13	101.1	99.2	156.2	152.6	140.8	87.2	48.1
Q13200	26S proteasome non-ATPase regulatory subunit 2 OS=Homo sapiens GN=PSMD2 PE=1 SV=3	62	56	64.6	72.7	78.9	70.2	66.4	90.2	178.9
Q13206	Probable ATP-dependent RNA helicase DDX10 OS=Homo sapiens GN=DDX10 PE=1 SV=2	31	25	50.4	47.0	49.5	59.3	72.6	139.7	150.6
Q13217	DnaJ homolog subfamily C member 3 OS=Homo sapiens GN=DNAJC3 PE=1 SV=1	71	37	74.0	95.2	141.1	216.9	238.5	67.8	29.6
Q13242	Serine/arginine-rich splicing factor 9 OS=Homo sapiens GN=SRSF9 PE=1 SV=1	69	26	33.4	31.1	42.3	68.8	129.7	208.2	137.7
Q13243	Serine/arginine-rich splicing factor 5 OS=Homo sapiens GN=SRSF5 PE=1 SV=1	48	15	30.0	36.3	43.7	61.8	131.4	165.6	133.1
Q13247	Serine/arginine-rich splicing factor 6 OS=Homo sapiens GN=SRSF6 PE=1 SV=2	48	25	41.8	34.1	40.3	58.9	108.6	175.6	148.0
Q13257	Mitotic spindle assembly checkpoint protein MAD2A OS=Homo sapiens GN=MAD2L1 PE=1 SV=1	27	8	90.8	76.1	97.8	80.4	71.7	89.4	156.9
Q13263	Transcription intermediary factor 1-beta OS=Homo sapiens GN=TRIM28 PE=1 SV=5	66	51	80.8	76.2	88.9	73.6	93.1	104.3	175.9
Q13277	Syntaxin-3 OS=Homo sapiens GN=STX3 PE=1 SV=3	38	12	69.2	103.5	149.4	212.1	176.8	105.2	61.3
Q13283	Ras GTPase-activating protein-binding protein 1 OS=Homo sapiens GN=G3BP1 PE=1 SV=1	61	30	34.0	41.7	54.8	94.7	204.3	220.7	81.1
Q13287	N-myc-interactor OS=Homo sapiens GN=NMI PE=1 SV=2	56	14	96.8	103.1	132.7	168.8	135.3	109.5	104.0
Q13303	Voltage-gated potassium channel subunit beta-2 OS=Homo sapiens GN=KCNAB2 PE=1 SV=2	77	33	92.3	78.0	87.3	101.6	94.3	114.6	102.0
Q13308	Inactive tyrosine-protein kinase 7 OS=Homo sapiens GN=PTK7 PE=1 SV=2	51	51	108.5	147.6	204.3	252.7	168.4	69.1	33.2
Q13309	S-phase kinase-associated protein 2 OS=Homo sapiens GN=SKP2 PE=1 SV=2	24	9	37.5	66.0	66.0	54.8	57.5	71.6	119.3
Q13310	Polyadenylate-binding protein 4 OS=Homo sapiens GN=PABPC4 PE=1 SV=1	71	61	46.1	48.9	57.4	76.0	113.9	178.0	111.6
Q13330	Metastasis-associated protein MTA1 OS=Homo sapiens GN=MTA1 PE=1 SV=2	39	28	199.0	116.1	115.2	101.8	88.0	85.5	95.5
Q13332	Receptor-type tyrosine-protein phosphatase S OS=Homo sapiens GN=PTPRS PE=1 SV=3	36	47	121.4	118.0	156.6	204.1	146.7	74.2	36.3
Q13347	Eukaryotic translation initiation factor 3 subunit I OS=Homo sapiens GN=EIF3I PE=1 SV=1	94	27	66.9	74.7	82.3	83.4	90.5	105.5	154.9
Q13356	Peptidyl-prolyl cis-trans isomerase-like 2 OS=Homo sapiens GN=PPIL2 PE=1 SV=1	44	19	62.1	61.7	64.6	77.4	127.1	179.1	134.5
Q13363	C-terminal-binding protein 1 OS=Homo sapiens GN=CTBP1 PE=1 SV=2	49	18	62.8	86.1	104.2	74.9	75.5	93.5	181.3
Q13370	cGMP-inhibited 3',5'-cyclic phosphodiesterase B OS=Homo sapiens GN=PDE3B PE=1 SV=2	35	30	90.2	93.8	130.9	216.5	187.3	109.9	56.4
Q13371	Phosducin-like protein OS=Homo sapiens GN=PDCL PE=1 SV=3	35	8	78.3	104.3	99.8	83.8	82.2	106.2	144.4
Q13395	Probable methyltransferase TARBP1 OS=Homo sapiens GN=TARBP1 PE=1 SV=1	13	14	90.5	92.2	92.9	90.1	100.8	133.3	157.3
Q13404	Ubiquitin-conjugating enzyme E2 variant 1 OS=Homo sapiens GN=UBE2V1 PE=1 SV=2	78	13	66.2	71.6	87.6	83.1	227.8	58.3	133.6
Q13405	39S ribosomal protein L49, mitochondrial OS=Homo sapiens GN=MRPL49 PE=1 SV=1	52	11	323.0	209.3	103.9	38.1	13.4	8.1	7.8
Q13409	Cytoplasmic dynein 1 intermediate chain 2 OS=Homo sapiens GN=DYNC1I2 PE=1 SV=3	44	22	128.8	116.9	123.1	130.2	96.9	80.3	103.6
Q13418	Integrin-linked protein kinase OS=Homo sapiens GN=ILK PE=1 SV=2	48	23	114.6	125.1	162.2	194.5	130.4	70.0	44.5
Q13422	DNA-binding protein Ikaros OS=Homo sapiens GN=IKZF1 PE=1 SV=1	24	10	185.8	166.4	133.3	122.0	55.6	43.9	35.4
Q13423	NAD(P) transhydrogenase, mitochondrial OS=Homo sapiens GN=NNT PE=1 SV=3	47	63	285.8	181.3	105.2	44.4	17.7	10.5	7.7
Q13425	Beta-2-syntrophin OS=Homo sapiens GN=SNTB2 PE=1 SV=1	54	27	115.6	151.1	206.4	256.0	152.8	60.6	29.7
Q13426	DNA repair protein XRCC4 OS=Homo sapiens GN=XRCC4 PE=1 SV=2	49	18	102.0	117.1	116.8	121.9	117.8	105.5	80.4
Q13427	Peptidyl-prolyl cis-trans isomerase G OS=Homo sapiens GN=PPIG PE=1 SV=2	21	17	34.0	29.6	38.1	61.2	132.3	211.1	143.1
Q13428	Treacle protein OS=Homo sapiens GN=TCOF1 PE=1 SV=3	40	55	161.5	110.6	102.4	110.0	97.2	87.5	59.2
Q13433	Zinc transporter ZIP6 OS=Homo sapiens GN=SLC39A6 PE=1 SV=3	13	8	131.4	122.5	180.9	269.7	162.7	69.9	31.6
Q13435	Splicing factor 3B subunit 2 OS=Homo sapiens GN=SF3B2 PE=1 SV=2	61	64	33.4	43.1	51.5	56.3	107.4	146.9	170.8
Q13438	Protein OS-9 OS=Homo sapiens GN=OS9 PE=1 SV=1	49	23	70.6	91.3	135.3	218.5	197.2	78.0	19.6
Q13439	Golgin subfamily A member 4 OS=Homo sapiens GN=GOLGA4 PE=1 SV=1	28	53	58.1	88.8	91.8	88.1	82.7	99.0	139.4
Q13442	28 kDa heat- and acid-stable phosphoprotein OS=Homo sapiens GN=PDAP1 PE=1 SV=1	66	24	47.8	50.5	58.5	58.8	84.4	130.4	165.6
Q13443	Disintegrin and metalloproteinase domain-containing protein 9 OS=Homo sapiens GN=ADAM9 PE=1 SV=1	32	19	83.0	101.4	140.0	217.2	170.8	124.0	73.2
Q13445	Transmembrane emp24 domain-containing protein 1 OS=Homo sapiens GN=TMED1 PE=1 SV=1	22	6	117.4	99.8	135.3	208.9	165.8	115.3	36.2
Q13449	Limbic system-associated membrane protein OS=Homo sapiens GN=LSAMP PE=1 SV=2	43	13	77.4	101.9	157.5	188.4	140.4	79.2	38.3
Q13451	Peptidyl-prolyl cis-trans isomerase FKBP5 OS=Homo sapiens GN=FKBP5 PE=1 SV=2	70	33	62.0	71.3	83.4	70.2	64.9	86.5	157.0
Q13454	Tumor suppressor candidate 3 OS=Homo sapiens GN=TUSC3 PE=1 SV=1	19	7	116.9	110.3	162.4	265.3	224.3	85.4	16.9
Q13459	Unconventional myosin-IXb OS=Homo sapiens GN=MYO9B PE=1 SV=3	22	37	63.2	55.8	64.0	66.0	69.7	121.7	149.8
Q13464	Rho-associated protein kinase 1 OS=Homo sapiens GN=ROCK1 PE=1 SV=1	45	62	98.7	96.3	103.5	108.0	84.9	83.1	117.9
Q13472	DNA topoisomerase 3-alpha OS=Homo sapiens GN=TOP3A PE=1 SV=1	19	20	179.7	123.3	89.1	76.8	71.7	92.1	52.3
Q13485	Mothers against decapentaplegic homolog 4 OS=Homo sapiens GN=SMAD4 PE=1 SV=1	18	13	191.9	138.5	132.0	116.9	96.0	83.1	106.1
Q13492	Phosphatidylinositol-binding clathrin assembly protein OS=Homo sapiens GN=PICALM PE=1 SV=2	45	27	99.3	122.8	179.1	179.3	100.8	49.7	38.0
Q13496	Myotubularin OS=Homo sapiens GN=MTM1 PE=1 SV=2	37	17	59.8	97.9	123.5	120.8	95.9	69.3	68.8
Q13501	Sequestosome-1 OS=Homo sapiens GN=SQSTM1 PE=1 SV=1	36	10	97.1	105.1	107.4	118.9	95.3	98.2	147.6
Q13505	Metaxin-1 OS=Homo sapiens GN=MTX1 PE=1 SV=2	38	19	329.1	213.9	120.9	49.2	20.3	10.9	8.1
Q13510	Acid ceramidase OS=Homo sapiens GN=ASAH1 PE=1 SV=5	47	21	48.8	110.6	182.5	308.4	220.7	80.3	33.8
Q13523	Serine/threonine-protein kinase PRP4 homolog OS=Homo sapiens GN=PRPF4B PE=1 SV=3	32	42	35.7	38.0	43.2	62.5	130.3	203.1	138.9
Q13526	Peptidyl-prolyl cis-trans isomerase NIMA-interacting 1 OS=Homo sapiens GN=PIN1 PE=1 SV=1	71	10	72.1	70.3	80.2	84.6	77.9	102.0	129.0
Q13530	Serine incorporator 3 OS=Homo sapiens GN=SERINC3 PE=1 SV=2	5	2	77.3	77.5	122.4	191.6	175.9	136.3	106.6
Q13541	Eukaryotic translation initiation factor 4E-binding protein 1 OS=Homo sapiens GN=EIF4EBP1 PE=1 SV=3	68	6	146.0	110.2	84.6	67.4	56.4	71.9	101.4
Q13542	Eukaryotic translation initiation factor 4E-binding protein 2 OS=Homo sapiens GN=EIF4EBP2 PE=1 SV=1	38	3	91.6	81.9	90.6	87.1	62.8	112.4	151.7
Q13547	Histone deacetylase 1 OS=Homo sapiens GN=HDAC1 PE=1 SV=1	54	25	108.3	86.5	89.2	73.6	59.6	82.5	132.1
Q13555	Calcium/calmodulin-dependent protein kinase type II subunit gamma OS=Homo sapiens GN=CAMK2G PE=1 SV=3	43	20	107.5	86.5	96.5	92.5	122.5	136.5	77.7
Q13557	Calcium/calmodulin-dependent protein kinase type II subunit delta OS=Homo sapiens GN=CAMK2D PE=1 SV=3	42	19	69.5	85.4	82.6	87.4	121.4	157.4	72.8
Q13561	Dynactin subunit 2 OS=Homo sapiens GN=DCTN2 PE=1 SV=4	71	36	99.1	98.8	101.1	96.9	70.4	80.9	134.2
Q13564	NEDD8-activating enzyme E1 regulatory subunit OS=Homo sapiens GN=NAE1 PE=1 SV=1	55	26	74.1	84.4	95.3	80.5	71.2	89.3	180.1
Q13573	SNW domain-containing protein 1 OS=Homo sapiens GN=SNW1 PE=1 SV=1	62	39	47.4	46.6	53.4	61.3	106.0	160.3	159.0
Q13574	Diacylglycerol kinase zeta OS=Homo sapiens GN=DGKZ PE=1 SV=3	23	18	85.6	87.2	92.4	100.2	99.9	113.5	142.2
Q13576	Ras GTPase-activating-like protein IQGAP2 OS=Homo sapiens GN=IQGAP2 PE=1 SV=4	65	124	119.9	115.6	149.8	197.3	124.9	65.8	61.9
Q13586	Stromal interaction molecule 1 OS=Homo sapiens GN=STIM1 PE=1 SV=3	55	42	73.1	99.9	148.0	220.4	171.0	75.9	21.9
Q13588	GRB2-related adapter protein OS=Homo sapiens GN=GRAP PE=1 SV=1	37	7	49.0	100.6	112.6	104.6	60.7	81.6	100.2
Q13595	Transformer-2 protein homolog alpha OS=Homo sapiens GN=TRA2A PE=1 SV=1	54	20	24.9	33.9	45.4	65.3	138.0	192.7	140.2
Q13596	Sorting nexin-1 OS=Homo sapiens GN=SNX1 PE=1 SV=3	48	24	110.5	107.2	124.9	106.5	77.4	93.5	148.3
Q13601	KRR1 small subunit processome component homolog OS=Homo sapiens GN=KRR1 PE=1 SV=4	49	22	37.1	32.5	45.2	63.5	130.9	196.3	134.7
Q13608	Peroxisome assembly factor 2 OS=Homo sapiens GN=PEX6 PE=1 SV=2	39	25	97.4	164.7	220.5	231.3	146.0	58.8	30.1
Q13610	Periodic tryptophan protein 1 homolog OS=Homo sapiens GN=PWP1 PE=1 SV=1	40	17	58.3	64.1	72.2	86.7	121.4	152.2	153.7
Q13613	Myotubularin-related protein 1 OS=Homo sapiens GN=MTMR1 PE=1 SV=4	31	16	89.7	93.2	115.1	132.4	112.3	100.1	108.3
Q13615	Myotubularin-related protein 3 OS=Homo sapiens GN=MTMR3 PE=1 SV=3	8	6	171.1	128.3	105.2	114.8	74.7	95.1	132.7
Q13616	Cullin-1 OS=Homo sapiens GN=CUL1 PE=1 SV=2	46	35	98.2	83.9	94.8	95.2	102.0	119.6	134.1
Q13617	Cullin-2 OS=Homo sapiens GN=CUL2 PE=1 SV=2	44	33	83.3	84.7	92.8	80.2	76.5	106.0	166.1
Q13618	Cullin-3 OS=Homo sapiens GN=CUL3 PE=1 SV=2	54	43	89.7	75.2	90.6	103.2	94.4	121.3	148.6
Q13619	Cullin-4A OS=Homo sapiens GN=CUL4A PE=1 SV=3	49	34	92.5	80.6	87.1	74.5	65.6	90.8	155.5
Q13620	Cullin-4B OS=Homo sapiens GN=CUL4B PE=1 SV=4	39	33	106.3	80.4	87.2	74.8	71.5	92.0	183.0
[truncated: 2,766 more rows]
