# Supplementary material for: Comparative Analysis of T-Cell Spatial Proteomics and the Influence of HIV Expression
Source: Mol Cell Proteomics. 2022 Jan 8;21(3):100194. doi: 10.1016/j.mcpro.2022.100194 (PMC8956815; doi:10.1016/j.mcpro.2022.100194)
Supplement: WT1_UnC [file mmc19.csv]

UniProt Accession	Description	Coverage [%]	# Peptides	3K	5.4K	12.2K	24K	78.4K	110K	195.5K
A0AVT1	Ubiquitin-like modifier-activating enzyme 6 OS=Homo sapiens GN=UBA6 PE=1 SV=1	51	51	90.0	85.1	95.2	102.5	77.7	92.1	155.9
A0FGR8	Extended synaptotagmin-2 OS=Homo sapiens GN=ESYT2 PE=1 SV=1	59	62	75.9	115.1	162.4	168.6	154.4	66.2	27.9
A0JLT2	Mediator of RNA polymerase II transcription subunit 19 OS=Homo sapiens GN=MED19 PE=1 SV=2	35	4	35.8	29.7	42.3	67.0	152.7	191.3	62.6
A0PJZ3	Glucoside xylosyltransferase 2 OS=Homo sapiens GN=GXYLT2 PE=2 SV=2	22	9	55.7	92.4	125.4	102.8	83.1	57.8	25.5
A1L020	RNA-binding protein MEX3A OS=Homo sapiens GN=MEX3A PE=1 SV=1	43	13	69.5	70.2	80.1	100.6	179.6	232.8	132.8
A1L0T0	Acetolactate synthase-like protein OS=Homo sapiens GN=ILVBL PE=1 SV=2	56	26	77.3	96.7	143.1	168.2	163.4	77.0	30.0
A1X283	SH3 and PX domain-containing protein 2B OS=Homo sapiens GN=SH3PXD2B PE=1 SV=3	17	12	115.5	122.2	131.4	125.0	171.4	191.3	143.2
A2RRP1	Neuroblastoma-amplified sequence OS=Homo sapiens GN=NBAS PE=1 SV=2	46	99	67.2	99.4	133.8	164.0	190.9	80.6	30.0
A2RU67	Uncharacterized protein KIAA1467 OS=Homo sapiens GN=KIAA1467 PE=1 SV=1	17	11	49.0	74.7	120.9	141.6	161.0	122.2	47.9
A2VDJ0	Transmembrane protein 131-like OS=Homo sapiens GN=KIAA0922 PE=1 SV=2	25	38	83.4	116.5	154.8	177.5	180.9	73.7	24.1
A3KMH1	von Willebrand factor A domain-containing protein 8 OS=Homo sapiens GN=VWA8 PE=1 SV=2	54	100	205.2	184.1	105.5	56.6	32.8	14.9	12.1
A3KN83	Protein strawberry notch homolog 1 OS=Homo sapiens GN=SBNO1 PE=1 SV=1	29	29	92.4	79.4	84.3	99.1	98.4	121.3	165.2
A4D1E9	GTP-binding protein 10 OS=Homo sapiens GN=GTPBP10 PE=1 SV=1	49	16	212.6	158.5	67.0	22.0	9.1	7.8	6.4
A4D1P6	WD repeat-containing protein 91 OS=Homo sapiens GN=WDR91 PE=1 SV=2	28	16	105.6	110.4	116.3	128.5	107.6	105.2	235.9
A4D1U4	Protein LCHN OS=Homo sapiens GN=LCHN PE=2 SV=1	26	8	73.0	100.8	144.3	162.0	190.4	143.5	98.1
A5PLN9	Trafficking protein particle complex subunit 13 OS=Homo sapiens GN=TRAPPC13 PE=1 SV=2	26	10	77.3	99.8	135.4	131.2	91.7	124.9	202.9
A5YKK6	CCR4-NOT transcription complex subunit 1 OS=Homo sapiens GN=CNOT1 PE=1 SV=2	48	116	48.9	51.8	70.2	98.2	187.8	183.7	69.1
A6NC98	Coiled-coil domain-containing protein 88B OS=Homo sapiens GN=CCDC88B PE=1 SV=1	12	13	89.4	167.4	144.1	180.8	76.0	98.2	134.4
A6NDG6	Phosphoglycolate phosphatase OS=Homo sapiens GN=PGP PE=1 SV=1	50	13	96.3	99.2	111.3	124.9	90.6	113.3	187.2
A6NED2	RCC1 domain-containing protein 1 OS=Homo sapiens GN=RCCD1 PE=1 SV=1	39	10	88.3	89.6	113.8	139.4	118.1	131.1	201.4
A6NHR9	Structural maintenance of chromosomes flexible hinge domain-containing protein 1 OS=Homo sapiens GN=SMCHD1 PE=1 SV=2	36	68	93.1	68.8	67.8	82.3	137.5	200.9	110.7
A6NIH7	Protein unc-119 homolog B OS=Homo sapiens GN=UNC119B PE=1 SV=1	38	6	83.4	82.4	94.2	103.4	79.5	87.2	122.0
A6NJ78	Probable methyltransferase-like protein 15 OS=Homo sapiens GN=METTL15 PE=1 SV=1	51	14	180.3	140.6	76.0	31.3	17.1	14.2	15.5
A6QL63	Ankyrin repeat and BTB/POZ domain-containing protein BTBD11 OS=Homo sapiens GN=BTBD11 PE=2 SV=3	23	21	86.4	123.1	164.0	147.9	114.9	51.8	52.0
A8MVW0	Protein FAM171A2 OS=Homo sapiens GN=FAM171A2 PE=1 SV=1	41	24	77.5	137.4	193.7	200.7	170.7	61.3	20.1
B0I1T2	Unconventional myosin-Ig OS=Homo sapiens GN=MYO1G PE=1 SV=2	70	83	94.3	142.6	205.9	190.1	116.0	44.0	22.0
C9JLW8	Mapk-regulated corepressor-interacting protein 1 OS=Homo sapiens GN=FAM195B PE=1 SV=1	70	8	41.7	46.9	55.5	74.8	128.8	167.1	80.6
O00115	Deoxyribonuclease-2-alpha OS=Homo sapiens GN=DNASE2 PE=1 SV=2	21	9	54.0	106.2	209.7	278.3	255.2	74.0	22.6
O00116	Alkyldihydroxyacetonephosphate synthase, peroxisomal OS=Homo sapiens GN=AGPS PE=1 SV=1	71	51	90.0	152.9	207.6	194.5	111.5	34.1	13.8
O00139	Kinesin-like protein KIF2A OS=Homo sapiens GN=KIF2A PE=1 SV=3	53	37	80.8	76.3	79.0	82.1	105.4	137.5	112.3
O00148	ATP-dependent RNA helicase DDX39A OS=Homo sapiens GN=DDX39A PE=1 SV=2	59	27	72.7	57.5	74.3	91.8	88.0	102.4	128.9
O00151	PDZ and LIM domain protein 1 OS=Homo sapiens GN=PDLIM1 PE=1 SV=4	79	24	107.8	111.2	130.0	124.7	84.2	73.3	136.7
O00154	Cytosolic acyl coenzyme A thioester hydrolase OS=Homo sapiens GN=ACOT7 PE=1 SV=3	48	20	71.8	70.1	90.8	98.4	64.6	92.6	175.4
O00159	Unconventional myosin-Ic OS=Homo sapiens GN=MYO1C PE=1 SV=4	30	28	96.1	125.5	166.6	152.2	100.3	43.3	34.2
O00161	Synaptosomal-associated protein 23 OS=Homo sapiens GN=SNAP23 PE=1 SV=1	90	28	92.4	142.9	194.9	189.8	165.3	59.4	34.7
O00165	HCLS1-associated protein X-1 OS=Homo sapiens GN=HAX1 PE=1 SV=2	60	13	197.1	171.5	77.8	27.5	12.3	6.4	5.5
O00170	AH receptor-interacting protein OS=Homo sapiens GN=AIP PE=1 SV=2	68	23	97.6	93.1	100.0	95.8	64.3	72.3	128.5
O00178	GTP-binding protein 1 OS=Homo sapiens GN=GTPBP1 PE=1 SV=3	65	36	48.9	47.6	55.6	70.9	104.5	163.2	153.9
O00182	Galectin-9 OS=Homo sapiens GN=LGALS9 PE=1 SV=2	35	14	83.4	152.4	182.7	178.3	102.8	35.8	22.6
O00186	Syntaxin-binding protein 3 OS=Homo sapiens GN=STXBP3 PE=1 SV=2	58	46	75.8	124.2	183.8	183.2	130.3	59.3	29.8
O00203	AP-3 complex subunit beta-1 OS=Homo sapiens GN=AP3B1 PE=1 SV=3	36	36	84.3	83.7	95.2	101.9	98.6	104.9	166.0
O00214	Galectin-8 OS=Homo sapiens GN=LGALS8 PE=1 SV=4	51	17	80.2	131.8	186.8	189.6	141.5	58.2	30.8
O00217	NADH dehydrogenase [ubiquinone] iron-sulfur protein 8, mitochondrial OS=Homo sapiens GN=NDUFS8 PE=1 SV=1	41	11	230.8	198.6	92.2	29.9	10.8	4.4	5.0
O00231	26S proteasome non-ATPase regulatory subunit 11 OS=Homo sapiens GN=PSMD11 PE=1 SV=3	73	37	74.7	71.9	83.3	87.4	74.2	85.5	194.5
O00232	26S proteasome non-ATPase regulatory subunit 12 OS=Homo sapiens GN=PSMD12 PE=1 SV=3	64	35	81.1	75.1	90.2	98.1	90.3	80.5	179.1
O00233	26S proteasome non-ATPase regulatory subunit 9 OS=Homo sapiens GN=PSMD9 PE=1 SV=3	47	11	97.4	89.0	102.5	115.8	92.5	109.4	166.5
O00244	Copper transport protein ATOX1 OS=Homo sapiens GN=ATOX1 PE=1 SV=1	59	6	79.6	76.2	91.8	95.7	79.0	75.3	149.5
O00264	Membrane-associated progesterone receptor component 1 OS=Homo sapiens GN=PGRMC1 PE=1 SV=3	54	15	84.5	105.5	137.6	164.2	229.6	78.7	27.8
O00267	Transcription elongation factor SPT5 OS=Homo sapiens GN=SUPT5H PE=1 SV=1	47	46	88.5	81.7	95.6	117.0	86.1	117.9	230.9
O00273	DNA fragmentation factor subunit alpha OS=Homo sapiens GN=DFFA PE=1 SV=1	66	18	84.5	82.8	96.1	112.5	91.9	110.2	169.9
O00291	Huntingtin-interacting protein 1 OS=Homo sapiens GN=HIP1 PE=1 SV=5	41	42	79.6	128.9	171.7	135.8	77.5	34.6	26.2
O00299	Chloride intracellular channel protein 1 OS=Homo sapiens GN=CLIC1 PE=1 SV=4	78	19	95.9	93.8	109.6	120.8	83.5	103.5	154.4
O00303	Eukaryotic translation initiation factor 3 subunit F OS=Homo sapiens GN=EIF3F PE=1 SV=1	38	15	88.0	87.8	93.6	98.3	109.6	148.9	221.6
O00308	NEDD4-like E3 ubiquitin-protein ligase WWP2 OS=Homo sapiens GN=WWP2 PE=1 SV=2	26	18	73.7	89.2	121.0	144.0	169.4	144.9	93.2
O00329	Phosphatidylinositol 4,5-bisphosphate 3-kinase catalytic subunit delta isoform OS=Homo sapiens GN=PIK3CD PE=1 SV=2	21	18	116.0	118.6	128.8	132.1	118.5	126.6	160.7
O00330	Pyruvate dehydrogenase protein X component, mitochondrial OS=Homo sapiens GN=PDHX PE=1 SV=3	43	23	193.8	187.7	80.6	28.6	13.5	10.3	12.6
O00400	Acetyl-coenzyme A transporter 1 OS=Homo sapiens GN=SLC33A1 PE=1 SV=1	20	11	58.1	82.9	109.1	123.6	151.3	61.5	20.3
O00410	Importin-5 OS=Homo sapiens GN=IPO5 PE=1 SV=4	62	59	86.0	82.1	88.3	95.1	70.9	76.2	138.7
O00411	DNA-directed RNA polymerase, mitochondrial OS=Homo sapiens GN=POLRMT PE=1 SV=2	55	48	237.4	189.2	90.8	34.4	17.6	12.7	11.6
O00418	Eukaryotic elongation factor 2 kinase OS=Homo sapiens GN=EEF2K PE=1 SV=2	23	16	155.9	140.3	120.5	109.6	79.4	127.1	130.0
O00422	Histone deacetylase complex subunit SAP18 OS=Homo sapiens GN=SAP18 PE=1 SV=1	78	17	34.0	29.4	40.2	64.8	150.5	244.2	188.3
O00425	Insulin-like growth factor 2 mRNA-binding protein 3 OS=Homo sapiens GN=IGF2BP3 PE=1 SV=2	63	48	42.3	47.4	58.7	80.8	146.1	215.6	106.6
O00429	Dynamin-1-like protein OS=Homo sapiens GN=DNM1L PE=1 SV=2	61	40	107.0	103.6	109.6	113.6	82.6	86.6	153.7
O00442	RNA 3'-terminal phosphate cyclase OS=Homo sapiens GN=RTCA PE=1 SV=1	63	18	69.3	60.0	76.7	87.2	97.0	130.2	144.4
O00443	Phosphatidylinositol 4-phosphate 3-kinase C2 domain-containing subunit alpha OS=Homo sapiens GN=PIK3C2A PE=1 SV=2	13	17	86.1	101.9	115.5	127.0	147.0	159.9	130.3
O00459	Phosphatidylinositol 3-kinase regulatory subunit beta OS=Homo sapiens GN=PIK3R2 PE=1 SV=2	24	12	102.1	120.5	152.5	158.6	112.3	115.1	143.1
O00462	Beta-mannosidase OS=Homo sapiens GN=MANBA PE=2 SV=3	22	15	56.0	89.8	159.0	226.5	195.5	109.4	58.7
O00463	TNF receptor-associated factor 5 OS=Homo sapiens GN=TRAF5 PE=1 SV=2	24	10	97.3	102.3	111.3	113.6	101.4	87.3	96.3
O00471	Exocyst complex component 5 OS=Homo sapiens GN=EXOC5 PE=1 SV=1	50	34	79.1	106.6	133.6	130.0	96.7	62.8	55.1
O00487	26S proteasome non-ATPase regulatory subunit 14 OS=Homo sapiens GN=PSMD14 PE=1 SV=1	63	17	72.0	69.1	83.2	93.2	76.5	102.4	194.9
O00505	Importin subunit alpha-4 OS=Homo sapiens GN=KPNA3 PE=1 SV=2	40	16	57.0	65.0	83.3	101.4	66.9	76.0	219.5
O00534	von Willebrand factor A domain-containing protein 5A OS=Homo sapiens GN=VWA5A PE=2 SV=2	22	13	116.3	111.9	144.4	144.2	124.3	124.2	167.5
O00541	Pescadillo homolog OS=Homo sapiens GN=PES1 PE=1 SV=1	37	24	55.9	45.7	55.9	70.6	94.3	151.0	166.1
O00560	Syntenin-1 OS=Homo sapiens GN=SDCBP PE=1 SV=1	62	15	81.3	126.8	198.3	212.3	164.6	89.8	59.0
O00567	Nucleolar protein 56 OS=Homo sapiens GN=NOP56 PE=1 SV=4	69	40	81.1	62.6	72.0	88.7	123.4	147.7	135.5
O00571	ATP-dependent RNA helicase DDX3X OS=Homo sapiens GN=DDX3X PE=1 SV=3	78	64	65.8	68.4	77.2	91.3	108.7	160.6	124.4
O00584	Ribonuclease T2 OS=Homo sapiens GN=RNASET2 PE=1 SV=2	50	13	43.9	71.3	139.1	190.1	151.1	53.5	22.3
O00592	Podocalyxin OS=Homo sapiens GN=PODXL PE=1 SV=2	20	7	43.7	59.6	77.4	84.8	116.8	95.1	60.4
O00623	Peroxisome assembly protein 12 OS=Homo sapiens GN=PEX12 PE=1 SV=1	29	9	103.8	148.4	186.0	184.0	137.7	76.0	164.1
O00629	Importin subunit alpha-3 OS=Homo sapiens GN=KPNA4 PE=1 SV=1	48	21	73.0	70.9	92.2	110.3	82.2	90.6	177.6
O00743	Serine/threonine-protein phosphatase 6 catalytic subunit OS=Homo sapiens GN=PPP6C PE=1 SV=1	52	16	84.9	75.6	90.3	100.4	75.8	85.4	183.0
O00746	Nucleoside diphosphate kinase, mitochondrial OS=Homo sapiens GN=NME4 PE=1 SV=1	60	14	166.8	135.4	68.7	28.1	16.0	15.5	14.9
O00754	Lysosomal alpha-mannosidase OS=Homo sapiens GN=MAN2B1 PE=1 SV=3	34	33	58.2	94.6	162.1	233.9	194.9	72.5	33.3
O00762	Ubiquitin-conjugating enzyme E2 C OS=Homo sapiens GN=UBE2C PE=1 SV=1	46	7	124.8	120.0	141.7	127.9	126.8	149.5	209.2
O14497	AT-rich interactive domain-containing protein 1A OS=Homo sapiens GN=ARID1A PE=1 SV=3	17	29	239.4	166.2	135.0	120.6	141.1	105.3	92.4
O14523	C2 domain-containing protein 2-like OS=Homo sapiens GN=C2CD2L PE=1 SV=3	38	19	94.5	141.6	184.6	193.1	207.9	89.0	35.2
O14526	F-BAR domain only protein 1 OS=Homo sapiens GN=FCHO1 PE=1 SV=2	21	16	63.1	80.2	98.8	107.7	89.9	97.4	80.2
O14530	Thioredoxin domain-containing protein 9 OS=Homo sapiens GN=TXNDC9 PE=1 SV=2	58	14	62.3	60.5	69.5	77.0	62.2	85.9	91.8
O14545	TRAF-type zinc finger domain-containing protein 1 OS=Homo sapiens GN=TRAFD1 PE=1 SV=1	20	9	126.7	107.3	134.6	133.0	102.9	114.8	172.6
O14548	Cytochrome c oxidase subunit 7A-related protein, mitochondrial OS=Homo sapiens GN=COX7A2L PE=1 SV=2	70	6	214.7	181.1	79.9	27.7	13.0	8.5	5.2
O14578	Citron Rho-interacting kinase OS=Homo sapiens GN=CIT PE=1 SV=2	44	82	64.6	86.4	88.8	81.5	108.3	125.6	88.9
O14579	Coatomer subunit epsilon OS=Homo sapiens GN=COPE PE=1 SV=3	69	25	73.4	102.6	133.2	141.6	88.2	82.7	138.0
O14617	AP-3 complex subunit delta-1 OS=Homo sapiens GN=AP3D1 PE=1 SV=1	40	35	71.6	71.2	87.6	94.1	99.3	101.7	159.2
O14618	Copper chaperone for superoxide dismutase OS=Homo sapiens GN=CCS PE=1 SV=1	37	9	80.4	82.6	97.8	100.0	78.7	74.7	125.1
O14639	Actin-binding LIM protein 1 OS=Homo sapiens GN=ABLIM1 PE=1 SV=3	53	34	97.8	144.6	191.6	173.3	114.2	59.3	72.2
O14646	Chromodomain-helicase-DNA-binding protein 1 OS=Homo sapiens GN=CHD1 PE=1 SV=2	33	56	78.0	73.1	86.9	104.4	94.7	118.9	191.6
O14653	Golgi SNAP receptor complex member 2 OS=Homo sapiens GN=GOSR2 PE=1 SV=2	65	12	69.3	87.9	144.0	144.7	115.8	68.8	34.4
O14656	Torsin-1A OS=Homo sapiens GN=TOR1A PE=1 SV=1	41	13	84.9	103.1	154.1	175.8	174.5	70.2	24.8
O14662	Syntaxin-16 OS=Homo sapiens GN=STX16 PE=1 SV=3	41	14	61.2	98.6	127.4	162.2	177.5	157.9	68.9
O14672	Disintegrin and metalloproteinase domain-containing protein 10 OS=Homo sapiens GN=ADAM10 PE=1 SV=1	57	42	80.8	122.4	179.9	192.3	186.2	75.6	36.7
O14681	Etoposide-induced protein 2.4 homolog OS=Homo sapiens GN=EI24 PE=1 SV=4	12	6	56.1	100.1	127.7	158.6	127.2	61.2	13.9
O14683	Tumor protein p53-inducible protein 11 OS=Homo sapiens GN=TP53I11 PE=1 SV=2	29	9	81.3	107.6	149.6	179.1	202.5	81.5	26.6
O14686	Histone-lysine N-methyltransferase 2D OS=Homo sapiens GN=KMT2D PE=1 SV=2	5	16	77.2	65.8	70.9	82.1	66.3	83.9	100.2
O14733	Dual specificity mitogen-activated protein kinase kinase 7 OS=Homo sapiens GN=MAP2K7 PE=1 SV=2	41	14	112.6	111.3	113.7	113.5	137.2	137.2	120.4
O14734	Acyl-coenzyme A thioesterase 8 OS=Homo sapiens GN=ACOT8 PE=1 SV=1	56	19	72.0	112.9	169.0	152.4	86.9	33.3	13.6
O14735	CDP-diacylglycerol--inositol 3-phosphatidyltransferase OS=Homo sapiens GN=CDIPT PE=1 SV=1	14	4	63.1	96.7	137.8	159.5	231.4	116.8	38.4
O14737	Programmed cell death protein 5 OS=Homo sapiens GN=PDCD5 PE=1 SV=3	55	8	70.6	65.1	75.2	80.1	60.6	77.2	99.2
O14744	Protein arginine N-methyltransferase 5 OS=Homo sapiens GN=PRMT5 PE=1 SV=4	49	31	85.6	78.6	84.2	92.0	84.2	101.4	196.0
O14745	Na(+)/H(+) exchange regulatory cofactor NHE-RF1 OS=Homo sapiens GN=SLC9A3R1 PE=1 SV=4	76	37	95.8	125.2	152.8	158.4	105.6	81.6	103.1
O14757	Serine/threonine-protein kinase Chk1 OS=Homo sapiens GN=CHEK1 PE=1 SV=2	41	21	71.3	72.2	80.5	90.5	121.3	136.2	116.1
O14773	Tripeptidyl-peptidase 1 OS=Homo sapiens GN=TPP1 PE=1 SV=2	30	9	55.0	101.0	173.6	225.2	193.8	62.8	31.3
O14776	Transcription elongation regulator 1 OS=Homo sapiens GN=TCERG1 PE=1 SV=2	41	68	44.0	46.0	58.4	81.4	135.2	204.9	113.0
O14777	Kinetochore protein NDC80 homolog OS=Homo sapiens GN=NDC80 PE=1 SV=1	40	22	78.4	75.0	77.1	77.9	87.5	96.7	111.0
O14787	Transportin-2 OS=Homo sapiens GN=TNPO2 PE=1 SV=3	31	22	110.3	91.6	112.4	128.0	94.3	106.8	255.6
O14802	DNA-directed RNA polymerase III subunit RPC1 OS=Homo sapiens GN=POLR3A PE=1 SV=2	42	48	45.6	42.6	51.8	66.3	67.6	97.9	183.5
O14818	Proteasome subunit alpha type-7 OS=Homo sapiens GN=PSMA7 PE=1 SV=1	71	22	70.4	72.4	90.8	100.2	70.4	107.1	251.7
O14828	Secretory carrier-associated membrane protein 3 OS=Homo sapiens GN=SCAMP3 PE=1 SV=3	55	18	51.0	80.9	128.7	149.5	201.6	152.1	91.5
O14874	[3-methyl-2-oxobutanoate dehydrogenase [lipoamide]] kinase, mitochondrial OS=Homo sapiens GN=BCKDK PE=1 SV=2	35	11	268.3	199.9	104.7	41.9	18.4	15.4	15.4
O14880	Microsomal glutathione S-transferase 3 OS=Homo sapiens GN=MGST3 PE=1 SV=1	39	5	153.3	137.0	81.0	40.0	25.2	15.2	9.4
O14893	Gem-associated protein 2 OS=Homo sapiens GN=GEMIN2 PE=1 SV=1	51	12	74.8	76.1	82.1	91.2	116.7	162.2	298.4
O14920	Inhibitor of nuclear factor kappa-B kinase subunit beta OS=Homo sapiens GN=IKBKB PE=1 SV=1	35	16	68.1	70.9	81.9	86.2	58.0	68.9	102.7
O14925	Mitochondrial import inner membrane translocase subunit Tim23 OS=Homo sapiens GN=TIMM23 PE=1 SV=1	54	8	186.1	157.1	96.2	51.0	31.8	23.6	27.1
O14929	Histone acetyltransferase type B catalytic subunit OS=Homo sapiens GN=HAT1 PE=1 SV=1	52	20	86.5	70.7	82.0	99.4	70.4	99.2	187.1
O14936	Peripheral plasma membrane protein CASK OS=Homo sapiens GN=CASK PE=1 SV=3	17	12	96.4	152.3	204.9	199.2	137.3	60.8	62.3
O14950	Myosin regulatory light chain 12B OS=Homo sapiens GN=MYL12B PE=1 SV=2	66	15	98.1	101.4	119.7	116.5	91.1	69.5	362.6
O14964	Hepatocyte growth factor-regulated tyrosine kinase substrate OS=Homo sapiens GN=HGS PE=1 SV=1	31	27	100.5	111.0	137.2	146.0	106.9	93.7	129.4
O14965	Aurora kinase A OS=Homo sapiens GN=AURKA PE=1 SV=2	61	23	95.6	120.2	102.0	113.5	130.0	155.8	136.1
O14966	Ras-related protein Rab-7L1 OS=Homo sapiens GN=RAB29 PE=1 SV=1	63	15	82.4	108.4	126.2	132.4	139.5	64.5	28.6
O14967	Calmegin OS=Homo sapiens GN=CLGN PE=1 SV=1	29	14	68.0	93.9	131.6	158.2	180.8	65.6	17.1
O14972	Down syndrome critical region protein 3 OS=Homo sapiens GN=DSCR3 PE=2 SV=1	32	10	85.7	96.2	127.2	139.7	108.1	74.7	114.6
O14974	Protein phosphatase 1 regulatory subunit 12A OS=Homo sapiens GN=PPP1R12A PE=1 SV=1	49	54	83.2	101.0	114.8	110.6	89.9	84.7	201.7
O14975	Very long-chain acyl-CoA synthetase OS=Homo sapiens GN=SLC27A2 PE=1 SV=2	22	12	97.2	134.9	180.9	185.6	217.0	90.3	39.2
O14976	Cyclin-G-associated kinase OS=Homo sapiens GN=GAK PE=1 SV=2	46	45	106.1	114.7	121.4	120.4	92.5	95.5	116.3
O14979	Heterogeneous nuclear ribonucleoprotein D-like OS=Homo sapiens GN=HNRNPDL PE=1 SV=3	46	29	30.6	26.2	35.6	64.7	135.7	229.2	117.5
O14980	Exportin-1 OS=Homo sapiens GN=XPO1 PE=1 SV=1	41	40	87.9	77.9	97.3	116.7	80.8	97.5	196.7
O15020	Spectrin beta chain, non-erythrocytic 2 OS=Homo sapiens GN=SPTBN2 PE=1 SV=3	41	92	87.5	135.1	179.7	168.5	126.3	74.7	65.9
O15027	Protein transport protein Sec16A OS=Homo sapiens GN=SEC16A PE=1 SV=3	43	60	80.1	95.4	115.4	103.8	78.0	70.8	122.5
O15042	U2 snRNP-associated SURP motif-containing protein OS=Homo sapiens GN=U2SURP PE=1 SV=2	48	49	44.0	41.5	54.2	81.2	146.4	220.7	201.6
O15066	Kinesin-like protein KIF3B OS=Homo sapiens GN=KIF3B PE=1 SV=1	15	11	111.8	111.0	139.4	137.7	125.4	141.0	172.7
O15067	Phosphoribosylformylglycinamidine synthase OS=Homo sapiens GN=PFAS PE=1 SV=4	63	61	87.2	80.8	98.0	108.1	71.8	90.0	159.1
O15078	Centrosomal protein of 290 kDa OS=Homo sapiens GN=CEP290 PE=1 SV=2	27	59	70.3	74.1	70.4	75.7	109.4	165.9	196.9
O15084	Serine/threonine-protein phosphatase 6 regulatory ankyrin repeat subunit A OS=Homo sapiens GN=ANKRD28 PE=1 SV=5	42	30	84.5	85.8	100.1	102.5	75.2	83.9	183.7
O15091	Mitochondrial ribonuclease P protein 3 OS=Homo sapiens GN=KIAA0391 PE=1 SV=2	44	25	214.5	168.8	72.9	27.3	12.4	9.8	8.9
O15111	Inhibitor of nuclear factor kappa-B kinase subunit alpha OS=Homo sapiens GN=CHUK PE=1 SV=2	33	23	98.8	94.7	102.6	109.8	84.2	87.4	148.7
O15117	FYN-binding protein OS=Homo sapiens GN=FYB PE=1 SV=2	57	43	67.0	74.2	77.5	83.8	111.4	133.6	80.6
O15118	Niemann-Pick C1 protein OS=Homo sapiens GN=NPC1 PE=1 SV=2	12	15	68.9	106.9	198.5	275.6	172.8	85.9	23.5
O15121	Sphingolipid delta(4)-desaturase DES1 OS=Homo sapiens GN=DEGS1 PE=1 SV=1	24	8	57.3	79.5	115.7	138.5	158.7	65.0	18.4
O15126	Secretory carrier-associated membrane protein 1 OS=Homo sapiens GN=SCAMP1 PE=1 SV=2	38	12	46.2	85.3	113.4	151.9	185.8	163.1	96.4
O15127	Secretory carrier-associated membrane protein 2 OS=Homo sapiens GN=SCAMP2 PE=1 SV=2	29	10	40.4	71.6	102.6	134.1	171.9	139.9	70.6
O15143	Actin-related protein 2/3 complex subunit 1B OS=Homo sapiens GN=ARPC1B PE=1 SV=3	57	24	82.1	95.0	98.8	103.9	85.7	97.9	160.8
O15144	Actin-related protein 2/3 complex subunit 2 OS=Homo sapiens GN=ARPC2 PE=1 SV=1	72	28	68.5	67.7	81.6	84.9	77.6	82.9	190.6
O15145	Actin-related protein 2/3 complex subunit 3 OS=Homo sapiens GN=ARPC3 PE=1 SV=3	62	11	70.9	70.0	85.2	93.8	78.7	86.9	131.9
O15155	BET1 homolog OS=Homo sapiens GN=BET1 PE=1 SV=1	57	6	84.1	125.2	193.7	203.1	177.6	113.2	61.1
O15160	DNA-directed RNA polymerases I and III subunit RPAC1 OS=Homo sapiens GN=POLR1C PE=1 SV=1	56	14	92.3	83.4	87.8	91.3	90.6	104.4	174.6
O15162	Phospholipid scramblase 1 OS=Homo sapiens GN=PLSCR1 PE=1 SV=1	27	8	99.5	141.6	213.8	213.5	186.4	97.4	47.8
O15165	Low-density lipoprotein receptor class A domain-containing protein 4 OS=Homo sapiens GN=LDLRAD4 PE=1 SV=1	23	6	81.1	123.2	158.0	158.9	176.5	102.2	54.9
O15173	Membrane-associated progesterone receptor component 2 OS=Homo sapiens GN=PGRMC2 PE=1 SV=1	59	15	84.4	105.9	131.1	142.7	155.0	74.0	28.2
O15212	Prefoldin subunit 6 OS=Homo sapiens GN=PFDN6 PE=1 SV=1	74	16	91.9	90.0	105.0	121.2	96.6	126.9	163.4
O15213	WD repeat-containing protein 46 OS=Homo sapiens GN=WDR46 PE=1 SV=3	44	23	54.6	40.0	42.0	47.6	106.2	142.8	97.0
O15226	NF-kappa-B-repressing factor OS=Homo sapiens GN=NKRF PE=1 SV=2	50	35	43.1	34.1	41.6	61.6	143.0	229.8	160.9
O15228	Dihydroxyacetone phosphate acyltransferase OS=Homo sapiens GN=GNPAT PE=1 SV=1	42	32	99.3	151.9	205.8	191.6	128.3	36.6	21.2
O15234	Protein CASC3 OS=Homo sapiens GN=CASC3 PE=1 SV=2	36	17	63.9	62.8	74.8	96.3	129.5	175.3	159.2
O15235	28S ribosomal protein S12, mitochondrial OS=Homo sapiens GN=MRPS12 PE=1 SV=1	39	5	185.9	155.8	62.1	19.2	8.8	6.8	7.0
O15254	Peroxisomal acyl-coenzyme A oxidase 3 OS=Homo sapiens GN=ACOX3 PE=1 SV=2	50	28	96.8	160.2	221.3	205.4	124.4	36.1	14.0
O15258	Protein RER1 OS=Homo sapiens GN=RER1 PE=1 SV=1	37	9	65.8	81.0	119.9	129.6	164.6	77.6	26.4
O15260	Surfeit locus protein 4 OS=Homo sapiens GN=SURF4 PE=1 SV=3	24	6	92.6	139.8	181.5	198.7	251.7	103.1	32.5
O15269	Serine palmitoyltransferase 1 OS=Homo sapiens GN=SPTLC1 PE=1 SV=1	54	27	95.0	118.8	157.4	178.7	195.9	85.1	31.2
O15270	Serine palmitoyltransferase 2 OS=Homo sapiens GN=SPTLC2 PE=1 SV=1	58	28	71.0	96.1	147.4	173.0	189.7	85.7	32.4
O15294	UDP-N-acetylglucosamine--peptide N-acetylglucosaminyltransferase 110 kDa subunit OS=Homo sapiens GN=OGT PE=1 SV=3	31	28	102.0	99.0	107.1	120.8	112.6	119.6	158.9
O15305	Phosphomannomutase 2 OS=Homo sapiens GN=PMM2 PE=1 SV=1	48	12	80.7	77.4	84.0	87.4	79.3	87.5	128.7
O15320	cTAGE family member 5 OS=Homo sapiens GN=CTAGE5 PE=1 SV=4	54	38	75.2	112.8	149.7	179.5	189.7	83.8	32.9
O15321	Transmembrane 9 superfamily member 1 OS=Homo sapiens GN=TM9SF1 PE=2 SV=2	17	9	78.4	113.3	154.9	130.8	113.5	72.1	41.4
O15355	Protein phosphatase 1G OS=Homo sapiens GN=PPM1G PE=1 SV=1	50	29	73.6	66.6	85.7	105.9	80.6	110.0	183.7
O15371	Eukaryotic translation initiation factor 3 subunit D OS=Homo sapiens GN=EIF3D PE=1 SV=1	61	35	75.8	70.2	86.2	98.6	100.8	126.7	187.4
O15372	Eukaryotic translation initiation factor 3 subunit H OS=Homo sapiens GN=EIF3H PE=1 SV=1	60	28	71.9	74.2	87.2	94.6	91.2	116.5	183.4
O15379	Histone deacetylase 3 OS=Homo sapiens GN=HDAC3 PE=1 SV=2	39	12	81.7	67.5	84.3	106.1	91.0	120.6	280.1
O15381	Nuclear valosin-containing protein-like OS=Homo sapiens GN=NVL PE=1 SV=1	41	27	50.2	40.6	56.5	87.3	165.1	247.1	119.2
O15382	Branched-chain-amino-acid aminotransferase, mitochondrial OS=Homo sapiens GN=BCAT2 PE=1 SV=2	51	19	206.9	147.3	72.1	27.5	11.6	8.4	8.8
O15397	Importin-8 OS=Homo sapiens GN=IPO8 PE=1 SV=2	25	22	82.8	78.4	94.1	103.4	82.7	93.1	153.2
O15400	Syntaxin-7 OS=Homo sapiens GN=STX7 PE=1 SV=4	57	15	52.8	78.8	130.2	169.6	207.2	147.3	68.4
O15439	Multidrug resistance-associated protein 4 OS=Homo sapiens GN=ABCC4 PE=1 SV=3	23	25	118.0	182.7	220.5	204.7	133.1	64.0	33.4
O15446	DNA-directed RNA polymerase I subunit RPA34 OS=Homo sapiens GN=CD3EAP PE=1 SV=1	48	15	124.5	97.2	82.2	85.8	147.1	185.9	121.6
O15484	Calpain-5 OS=Homo sapiens GN=CAPN5 PE=1 SV=2	32	15	109.5	162.9	242.1	225.6	161.1	66.8	32.0
O15498	Synaptobrevin homolog YKT6 OS=Homo sapiens GN=YKT6 PE=1 SV=1	51	12	78.8	87.2	89.6	95.8	80.0	61.0	85.2
O15504	Nucleoporin-like protein 2 OS=Homo sapiens GN=NUPL2 PE=1 SV=1	46	16	77.2	97.6	128.8	160.5	183.9	137.9	79.8
O15511	Actin-related protein 2/3 complex subunit 5 OS=Homo sapiens GN=ARPC5 PE=1 SV=3	75	11	90.8	90.4	111.9	120.5	101.9	113.8	158.7
O15514	DNA-directed RNA polymerase II subunit RPB4 OS=Homo sapiens GN=POLR2D PE=1 SV=1	67	8	82.8	63.1	79.2	95.0	83.2	104.1	212.1
O15530	3-phosphoinositide-dependent protein kinase 1 OS=Homo sapiens GN=PDPK1 PE=1 SV=1	55	22	77.9	89.8	111.9	117.0	106.7	84.5	104.6
O15533	Tapasin OS=Homo sapiens GN=TAPBP PE=1 SV=1	21	8	78.3	129.4	178.7	198.8	244.3	86.0	19.1
O15541	RING finger protein 113A OS=Homo sapiens GN=RNF113A PE=1 SV=1	37	10	83.5	77.1	102.3	119.5	105.2	134.6	219.0
O43143	Pre-mRNA-splicing factor ATP-dependent RNA helicase DHX15 OS=Homo sapiens GN=DHX15 PE=1 SV=2	56	59	52.7	42.0	57.5	81.1	122.7	187.7	189.4
O43148	mRNA cap guanine-N7 methyltransferase OS=Homo sapiens GN=RNMT PE=1 SV=1	47	20	73.7	71.0	88.7	111.4	102.0	143.1	254.9
O43149	Zinc finger ZZ-type and EF-hand domain-containing protein 1 OS=Homo sapiens GN=ZZEF1 PE=1 SV=6	21	45	86.4	88.5	99.5	102.0	94.6	110.6	285.3
O43156	TELO2-interacting protein 1 homolog OS=Homo sapiens GN=TTI1 PE=1 SV=3	25	20	88.2	84.7	105.1	112.9	122.5	121.6	132.3
O43159	Ribosomal RNA-processing protein 8 OS=Homo sapiens GN=RRP8 PE=1 SV=2	49	20	54.8	43.9	49.5	53.3	99.8	147.8	180.6
O43164	E3 ubiquitin-protein ligase Praja-2 OS=Homo sapiens GN=PJA2 PE=1 SV=4	27	10	103.5	114.0	124.6	129.8	119.7	115.6	181.3
O43166	Signal-induced proliferation-associated 1-like protein 1 OS=Homo sapiens GN=SIPA1L1 PE=1 SV=4	40	57	66.2	98.7	120.7	105.7	90.5	76.5	53.8
O43169	Cytochrome b5 type B OS=Homo sapiens GN=CYB5B PE=1 SV=2	61	9	152.0	158.5	182.6	178.6	228.7	66.7	32.8
O43172	U4/U6 small nuclear ribonucleoprotein Prp4 OS=Homo sapiens GN=PRPF4 PE=1 SV=2	68	43	47.1	44.5	53.0	72.2	130.2	206.2	178.3
O43175	D-3-phosphoglycerate dehydrogenase OS=Homo sapiens GN=PHGDH PE=1 SV=4	55	34	86.8	94.6	97.2	103.8	69.9	74.6	119.1
O43237	Cytoplasmic dynein 1 light intermediate chain 2 OS=Homo sapiens GN=DYNC1LI2 PE=1 SV=1	34	16	137.4	134.4	148.5	136.9	127.6	99.0	123.7
O43242	26S proteasome non-ATPase regulatory subunit 3 OS=Homo sapiens GN=PSMD3 PE=1 SV=2	70	44	84.3	79.2	84.8	93.8	82.6	99.1	206.5
O43252	Bifunctional 3'-phosphoadenosine 5'-phosphosulfate synthase 1 OS=Homo sapiens GN=PAPSS1 PE=1 SV=2	56	29	92.4	83.9	102.1	124.3	92.2	122.0	212.6
O43264	Centromere/kinetochore protein zw10 homolog OS=Homo sapiens GN=ZW10 PE=1 SV=3	57	41	70.4	91.8	129.9	145.0	157.4	83.9	62.0
O43278	Kunitz-type protease inhibitor 1 OS=Homo sapiens GN=SPINT1 PE=1 SV=2	35	16	81.2	114.0	157.8	169.4	183.0	114.3	66.2
O43290	U4/U6.U5 tri-snRNP-associated protein 1 OS=Homo sapiens GN=SART1 PE=1 SV=1	65	68	36.1	33.9	49.5	76.3	166.1	237.3	148.0
O43291	Kunitz-type protease inhibitor 2 OS=Homo sapiens GN=SPINT2 PE=1 SV=2	20	5	63.0	99.5	145.0	167.3	237.2	132.8	62.1
O43292	Glycosylphosphatidylinositol anchor attachment 1 protein OS=Homo sapiens GN=GPAA1 PE=1 SV=3	12	8	89.7	115.1	185.2	233.1	212.5	96.8	67.5
O43303	Centriolar coiled-coil protein of 110 kDa OS=Homo sapiens GN=CCP110 PE=1 SV=3	45	32	86.6	83.4	81.3	81.1	124.4	155.5	171.6
O43314	Inositol hexakisphosphate and diphosphoinositol-pentakisphosphate kinase 2 OS=Homo sapiens GN=PPIP5K2 PE=1 SV=3	33	33	97.1	106.5	120.7	122.3	115.2	129.5	164.0
O43318	Mitogen-activated protein kinase kinase kinase 7 OS=Homo sapiens GN=MAP3K7 PE=1 SV=1	28	15	91.3	102.1	120.1	121.4	104.2	119.7	179.1
O43324	Eukaryotic translation elongation factor 1 epsilon-1 OS=Homo sapiens GN=EEF1E1 PE=1 SV=1	73	13	52.1	50.7	67.8	78.5	105.3	160.5	155.7
O43379	WD repeat-containing protein 62 OS=Homo sapiens GN=WDR62 PE=1 SV=4	31	29	64.8	71.8	83.3	84.1	69.4	72.0	142.0
O43390	Heterogeneous nuclear ribonucleoprotein R OS=Homo sapiens GN=HNRNPR PE=1 SV=1	58	50	38.0	32.9	44.5	76.2	122.1	222.1	169.7
O43395	U4/U6 small nuclear ribonucleoprotein Prp3 OS=Homo sapiens GN=PRPF3 PE=1 SV=2	47	35	39.1	37.4	47.1	73.7	136.4	199.8	176.6
O43396	Thioredoxin-like protein 1 OS=Homo sapiens GN=TXNL1 PE=1 SV=3	58	18	94.6	91.6	106.1	115.1	100.8	119.1	175.5
O43399	Tumor protein D54 OS=Homo sapiens GN=TPD52L2 PE=1 SV=2	80	21	80.9	101.1	120.9	119.2	98.8	84.6	86.9
O43402	ER membrane protein complex subunit 8 OS=Homo sapiens GN=EMC8 PE=1 SV=1	61	11	68.8	98.3	139.2	165.7	154.9	57.6	20.2
O43426	Synaptojanin-1 OS=Homo sapiens GN=SYNJ1 PE=1 SV=2	25	25	90.4	105.5	117.8	111.7	132.0	148.0	138.9
O43427	Acidic fibroblast growth factor intracellular-binding protein OS=Homo sapiens GN=FIBP PE=1 SV=3	42	14	76.4	90.4	117.6	118.8	111.7	74.8	88.6
O43432	Eukaryotic translation initiation factor 4 gamma 3 OS=Homo sapiens GN=EIF4G3 PE=1 SV=2	41	71	50.2	54.0	67.2	89.3	171.0	206.1	99.2
O43447	Peptidyl-prolyl cis-trans isomerase H OS=Homo sapiens GN=PPIH PE=1 SV=1	82	20	76.2	70.2	82.7	101.3	126.3	169.8	183.1
O43464	Serine protease HTRA2, mitochondrial OS=Homo sapiens GN=HTRA2 PE=1 SV=2	35	11	215.4	162.2	81.3	34.4	19.5	12.7	15.3
O43482	Protein Mis18-beta OS=Homo sapiens GN=OIP5 PE=1 SV=2	39	5	128.4	98.3	146.8	150.1	114.0	132.5	229.8
O43488	Aflatoxin B1 aldehyde reductase member 2 OS=Homo sapiens GN=AKR7A2 PE=1 SV=3	52	17	165.5	146.0	112.2	99.7	40.0	55.7	127.6
O43491	Band 4.1-like protein 2 OS=Homo sapiens GN=EPB41L2 PE=1 SV=1	65	70	80.5	138.0	188.5	178.2	133.6	41.6	14.7
O43505	Beta-1,4-glucuronyltransferase 1 OS=Homo sapiens GN=B4GAT1 PE=1 SV=1	20	7	55.7	296.4	174.6	274.1	50.5	101.5	47.3
O43516	WAS/WASL-interacting protein family member 1 OS=Homo sapiens GN=WIPF1 PE=1 SV=3	49	14	25.3	34.5	41.7	48.5	62.0	90.3	52.6
O43561	Linker for activation of T-cells family member 1 OS=Homo sapiens GN=LAT PE=1 SV=1	63	8	94.8	139.9	192.1	202.7	208.6	83.9	34.1
O43566	Regulator of G-protein signaling 14 OS=Homo sapiens GN=RGS14 PE=1 SV=4	44	15	110.6	124.5	143.3	146.8	135.9	125.7	142.4
O43583	Density-regulated protein OS=Homo sapiens GN=DENR PE=1 SV=2	59	10	100.2	93.3	94.9	97.0	127.2	126.2	112.1
O43592	Exportin-T OS=Homo sapiens GN=XPOT PE=1 SV=2	31	26	52.7	49.1	56.1	69.1	51.6	64.1	124.9
O43598	2'-deoxynucleoside 5'-phosphate N-hydrolase 1 OS=Homo sapiens GN=DNPH1 PE=1 SV=1	64	7	107.8	107.5	131.2	151.3	122.3	108.1	181.2
O43615	Mitochondrial import inner membrane translocase subunit TIM44 OS=Homo sapiens GN=TIMM44 PE=1 SV=2	59	42	233.5	228.6	100.6	42.0	18.3	13.5	11.7
O43633	Charged multivesicular body protein 2a OS=Homo sapiens GN=CHMP2A PE=1 SV=1	36	11	71.0	79.6	103.4	113.9	130.3	116.3	87.2
O43639	Cytoplasmic protein NCK2 OS=Homo sapiens GN=NCK2 PE=1 SV=2	38	11	71.4	82.6	105.7	104.2	81.8	69.7	80.3
O43660	Pleiotropic regulator 1 OS=Homo sapiens GN=PLRG1 PE=1 SV=1	72	35	28.5	27.3	37.2	60.1	151.1	227.4	149.6
O43663	Protein regulator of cytokinesis 1 OS=Homo sapiens GN=PRC1 PE=1 SV=2	51	25	144.0	161.4	142.1	93.1	106.9	127.1	89.3
O43670	BUB3-interacting and GLEBS motif-containing protein ZNF207 OS=Homo sapiens GN=ZNF207 PE=1 SV=1	14	8	44.3	38.2	47.1	76.2	167.0	219.5	137.4
O43674	NADH dehydrogenase [ubiquinone] 1 beta subcomplex subunit 5, mitochondrial OS=Homo sapiens GN=NDUFB5 PE=1 SV=1	33	6	238.5	184.3	91.8	31.9	11.1	5.1	3.9
O43678	NADH dehydrogenase [ubiquinone] 1 alpha subcomplex subunit 2 OS=Homo sapiens GN=NDUFA2 PE=1 SV=3	63	8	206.4	173.6	79.8	30.3	12.2	5.5	5.7
O43681	ATPase ASNA1 OS=Homo sapiens GN=ASNA1 PE=1 SV=2	62	17	79.2	94.7	124.3	140.1	120.9	73.8	76.9
O43683	Mitotic checkpoint serine/threonine-protein kinase BUB1 OS=Homo sapiens GN=BUB1 PE=1 SV=1	27	21	107.6	121.2	116.0	121.5	108.3	122.8	156.9
O43684	Mitotic checkpoint protein BUB3 OS=Homo sapiens GN=BUB3 PE=1 SV=1	67	24	45.3	42.0	53.2	75.5	133.7	193.6	121.9
O43707	Alpha-actinin-4 OS=Homo sapiens GN=ACTN4 PE=1 SV=2	78	84	107.5	129.9	149.2	134.6	89.3	69.5	102.1
O43708	Maleylacetoacetate isomerase OS=Homo sapiens GN=GSTZ1 PE=1 SV=3	39	7	149.1	119.3	73.8	44.0	23.6	24.5	35.5
O43719	HIV Tat-specific factor 1 OS=Homo sapiens GN=HTATSF1 PE=1 SV=1	38	35	65.8	62.0	78.3	102.8	97.0	142.1	280.8
O43736	Integral membrane protein 2A OS=Homo sapiens GN=ITM2A PE=1 SV=2	37	13	44.7	61.3	90.5	110.7	116.2	76.5	45.7
O43747	AP-1 complex subunit gamma-1 OS=Homo sapiens GN=AP1G1 PE=1 SV=5	41	37	62.3	72.0	92.7	107.6	102.6	90.7	99.3
O43752	Syntaxin-6 OS=Homo sapiens GN=STX6 PE=1 SV=1	64	16	53.8	86.4	139.2	172.1	177.8	147.2	61.2
O43760	Synaptogyrin-2 OS=Homo sapiens GN=SYNGR2 PE=1 SV=1	19	6	69.8	76.1	101.0	119.0	156.7	119.8	79.1
O43765	Small glutamine-rich tetratricopeptide repeat-containing protein alpha OS=Homo sapiens GN=SGTA PE=1 SV=1	33	13	95.1	91.0	99.6	108.7	78.6	93.7	149.0
O43766	Lipoyl synthase, mitochondrial OS=Homo sapiens GN=LIAS PE=1 SV=3	30	9	285.3	233.7	111.3	34.7	15.6	9.5	7.6
O43768	Alpha-endosulfine OS=Homo sapiens GN=ENSA PE=1 SV=1	64	10	90.6	80.0	83.3	93.1	83.4	84.8	136.5
O43772	Mitochondrial carnitine/acylcarnitine carrier protein OS=Homo sapiens GN=SLC25A20 PE=1 SV=1	58	21	276.0	221.8	110.0	46.7	21.3	15.8	18.5
O43776	Asparagine--tRNA ligase, cytoplasmic OS=Homo sapiens GN=NARS PE=1 SV=1	53	37	64.3	61.9	73.5	84.6	105.0	172.7	148.9
O43795	Unconventional myosin-Ib OS=Homo sapiens GN=MYO1B PE=1 SV=3	53	65	88.7	139.0	191.3	177.4	124.8	41.7	21.3
O43805	Sjoegren syndrome nuclear autoantigen 1 OS=Homo sapiens GN=SSNA1 PE=1 SV=2	55	10	118.1	110.7	121.5	124.8	107.7	116.9	183.0
O43809	Cleavage and polyadenylation specificity factor subunit 5 OS=Homo sapiens GN=NUDT21 PE=1 SV=1	66	19	43.3	36.2	49.8	78.3	149.4	217.0	161.9
O43813	LanC-like protein 1 OS=Homo sapiens GN=LANCL1 PE=1 SV=1	46	20	96.9	89.4	107.3	117.3	97.5	105.8	172.9
O43815	Striatin OS=Homo sapiens GN=STRN PE=1 SV=4	51	27	86.2	117.0	160.7	173.4	197.8	89.9	64.6
O43818	U3 small nucleolar RNA-interacting protein 2 OS=Homo sapiens GN=RRP9 PE=1 SV=1	31	15	71.4	59.5	69.0	87.4	111.2	169.2	231.1
O43819	Protein SCO2 homolog, mitochondrial OS=Homo sapiens GN=SCO2 PE=1 SV=3	36	7	198.9	172.1	77.6	28.6	10.4	5.9	5.1
O43823	A-kinase anchor protein 8 OS=Homo sapiens GN=AKAP8 PE=1 SV=1	29	19	54.1	50.1	66.7	88.9	124.7	173.7	177.2
O43824	Putative GTP-binding protein 6 OS=Homo sapiens GN=GTPBP6 PE=2 SV=3	31	11	189.3	169.4	67.6	30.0	20.4	19.5	20.5
O43837	Isocitrate dehydrogenase [NAD] subunit beta, mitochondrial OS=Homo sapiens GN=IDH3B PE=1 SV=2	63	26	231.9	186.3	98.0	30.9	10.3	6.0	5.8
O43847	Nardilysin OS=Homo sapiens GN=NRD1 PE=1 SV=2	29	36	87.1	84.1	98.1	104.3	74.8	92.9	166.5
O43852	Calumenin OS=Homo sapiens GN=CALU PE=1 SV=2	60	25	74.1	109.0	151.6	182.1	173.1	59.7	21.1
O43861	Probable phospholipid-transporting ATPase IIB OS=Homo sapiens GN=ATP9B PE=2 SV=4	14	16	54.9	85.4	132.4	172.7	201.3	162.3	70.8
O43865	Adenosylhomocysteinase 2 OS=Homo sapiens GN=AHCYL1 PE=1 SV=2	51	30	71.6	76.3	88.5	95.9	74.4	77.2	123.7
O43903	Growth arrest-specific protein 2 OS=Homo sapiens GN=GAS2 PE=1 SV=1	58	17	120.6	138.2	161.4	152.7	116.4	96.5	143.1
O43909	Exostosin-like 3 OS=Homo sapiens GN=EXTL3 PE=1 SV=1	25	20	102.5	167.9	224.0	182.4	136.0	94.7	58.4
O43920	NADH dehydrogenase [ubiquinone] iron-sulfur protein 5 OS=Homo sapiens GN=NDUFS5 PE=1 SV=3	70	11	215.2	161.3	88.9	39.7	18.2	13.1	15.5
O43933	Peroxisome biogenesis factor 1 OS=Homo sapiens GN=PEX1 PE=1 SV=1	28	34	106.7	156.5	214.7	192.7	108.7	44.4	41.4
O60216	Double-strand-break repair protein rad21 homolog OS=Homo sapiens GN=RAD21 PE=1 SV=2	36	17	75.7	48.0	42.0	43.1	56.2	64.3	40.6
O60231	Putative pre-mRNA-splicing factor ATP-dependent RNA helicase DHX16 OS=Homo sapiens GN=DHX16 PE=1 SV=2	43	44	53.0	44.4	56.0	77.0	113.0	163.1	182.0
O60232	Sjoegren syndrome/scleroderma autoantigen 1 OS=Homo sapiens GN=SSSCA1 PE=1 SV=1	68	9	131.2	121.8	138.6	142.0	109.2	118.3	191.9
O60238	BCL2/adenovirus E1B 19 kDa protein-interacting protein 3-like OS=Homo sapiens GN=BNIP3L PE=1 SV=1	36	5	274.0	242.2	132.8	61.8	37.8	24.0	14.8
O60244	Mediator of RNA polymerase II transcription subunit 14 OS=Homo sapiens GN=MED14 PE=1 SV=2	26	28	55.3	51.2	68.0	101.4	180.9	223.2	114.7
O60256	Phosphoribosyl pyrophosphate synthase-associated protein 2 OS=Homo sapiens GN=PRPSAP2 PE=1 SV=1	57	18	93.4	94.6	98.8	111.8	88.7	108.5	171.8
O60264	SWI/SNF-related matrix-associated actin-dependent regulator of chromatin subfamily A member 5 OS=Homo sapiens GN=SMARCA5 PE=1 SV=1	44	45	169.4	95.2	71.1	63.1	74.8	73.9	53.0
O60271	C-Jun-amino-terminal kinase-interacting protein 4 OS=Homo sapiens GN=SPAG9 PE=1 SV=4	43	53	82.9	87.9	99.5	103.1	83.1	92.5	146.4
O60291	E3 ubiquitin-protein ligase MGRN1 OS=Homo sapiens GN=MGRN1 PE=1 SV=2	37	13	86.4	124.0	201.5	208.1	208.1	112.1	59.6
O60293	Zinc finger C3H1 domain-containing protein OS=Homo sapiens GN=ZFC3H1 PE=1 SV=3	23	35	39.6	38.3	47.3	74.4	153.5	233.3	155.6
O60294	tRNA wybutosine-synthesizing protein 4 OS=Homo sapiens GN=LCMT2 PE=1 SV=3	21	13	81.6	71.7	82.9	83.1	102.6	109.9	116.2
O60306	Intron-binding protein aquarius OS=Homo sapiens GN=AQR PE=1 SV=4	43	62	52.3	42.2	54.5	76.0	130.8	191.6	223.0
O60307	Microtubule-associated serine/threonine-protein kinase 3 OS=Homo sapiens GN=MAST3 PE=1 SV=2	16	14	58.9	70.6	75.2	89.2	127.7	168.9	139.4
O60313	Dynamin-like 120 kDa protein, mitochondrial OS=Homo sapiens GN=OPA1 PE=1 SV=3	67	78	219.7	199.4	105.8	43.1	22.2	15.7	10.8
O60333	Kinesin-like protein KIF1B OS=Homo sapiens GN=KIF1B PE=1 SV=5	17	24	93.9	101.8	111.3	132.6	144.5	170.5	158.1
O60337	E3 ubiquitin-protein ligase MARCH6 OS=Homo sapiens GN=MARCH6 PE=1 SV=2	7	6	89.8	107.1	158.2	196.5	204.4	102.4	46.6
O60341	Lysine-specific histone demethylase 1A OS=Homo sapiens GN=KDM1A PE=1 SV=2	68	43	94.6	79.1	82.1	91.2	95.9	118.7	208.2
O60343	TBC1 domain family member 4 OS=Homo sapiens GN=TBC1D4 PE=1 SV=2	16	20	115.5	113.7	135.0	128.9	109.4	119.9	181.9
O60427	Fatty acid desaturase 1 OS=Homo sapiens GN=FADS1 PE=1 SV=3	32	19	67.9	95.6	136.6	155.6	160.9	79.5	22.9
O60476	Mannosyl-oligosaccharide 1,2-alpha-mannosidase IB OS=Homo sapiens GN=MAN1A2 PE=1 SV=1	39	22	93.5	146.9	202.3	154.4	103.3	76.2	41.5
O60488	Long-chain-fatty-acid--CoA ligase 4 OS=Homo sapiens GN=ACSL4 PE=1 SV=2	70	50	162.4	160.4	124.0	93.0	74.6	36.1	27.2
O60493	Sorting nexin-3 OS=Homo sapiens GN=SNX3 PE=1 SV=3	80	14	85.6	100.3	125.5	137.7	97.8	83.5	94.1
O60496	Docking protein 2 OS=Homo sapiens GN=DOK2 PE=1 SV=2	28	8	88.1	89.2	114.1	109.0	80.8	76.8	95.8
O60499	Syntaxin-10 OS=Homo sapiens GN=STX10 PE=1 SV=1	71	13	45.0	71.1	110.7	141.5	180.8	133.5	54.5
O60502	Protein O-GlcNAcase OS=Homo sapiens GN=MGEA5 PE=1 SV=2	20	16	111.7	103.4	118.5	127.5	98.2	119.1	187.8
O60504	Vinexin OS=Homo sapiens GN=SORBS3 PE=1 SV=2	22	12	79.0	80.8	90.5	101.0	86.1	72.8	118.2
O60506	Heterogeneous nuclear ribonucleoprotein Q OS=Homo sapiens GN=SYNCRIP PE=1 SV=2	63	52	43.2	37.5	53.8	79.8	124.3	195.4	145.2
O60508	Pre-mRNA-processing factor 17 OS=Homo sapiens GN=CDC40 PE=1 SV=1	55	25	41.2	36.2	49.0	68.5	136.6	222.1	208.8
O60512	Beta-1,4-galactosyltransferase 3 OS=Homo sapiens GN=B4GALT3 PE=1 SV=2	22	5	73.3	101.2	124.6	111.0	91.3	60.2	28.7
O60518	Ran-binding protein 6 OS=Homo sapiens GN=RANBP6 PE=1 SV=2	18	17	184.2	140.2	140.6	112.7	91.2	112.9	153.3
O60524	Nuclear export mediator factor NEMF OS=Homo sapiens GN=NEMF PE=1 SV=4	24	27	77.4	87.6	105.7	117.7	119.9	127.7	134.6
O60547	GDP-mannose 4,6 dehydratase OS=Homo sapiens GN=GMDS PE=1 SV=1	62	28	94.3	136.3	176.6	152.8	98.5	43.6	50.7
O60566	Mitotic checkpoint serine/threonine-protein kinase BUB1 beta OS=Homo sapiens GN=BUB1B PE=1 SV=3	43	35	76.6	74.5	87.0	95.7	112.9	133.6	128.4
O60568	Procollagen-lysine,2-oxoglutarate 5-dioxygenase 3 OS=Homo sapiens GN=PLOD3 PE=1 SV=1	28	18	87.5	127.5	207.8	236.2	214.6	82.0	44.5
O60573	Eukaryotic translation initiation factor 4E type 2 OS=Homo sapiens GN=EIF4E2 PE=1 SV=1	42	10	51.9	52.5	69.2	105.4	203.7	229.0	87.0
O60610	Protein diaphanous homolog 1 OS=Homo sapiens GN=DIAPH1 PE=1 SV=2	56	81	94.2	99.1	113.0	114.0	87.4	84.8	152.9
O60613	15 kDa selenoprotein OS=Homo sapiens GN=SEP15 PE=1 SV=3	54	9	95.6	126.3	180.9	216.3	211.3	88.4	48.2
O60637	Tetraspanin-3 OS=Homo sapiens GN=TSPAN3 PE=2 SV=1	13	3	61.5	98.8	162.6	229.0	255.8	129.7	62.6
O60645	Exocyst complex component 3 OS=Homo sapiens GN=EXOC3 PE=1 SV=2	44	35	79.2	106.4	125.8	123.7	92.0	53.0	58.6
O60664	Perilipin-3 OS=Homo sapiens GN=PLIN3 PE=1 SV=3	84	29	76.0	87.7	89.7	102.6	72.7	81.1	130.0
O60678	Protein arginine N-methyltransferase 3 OS=Homo sapiens GN=PRMT3 PE=1 SV=3	36	18	115.6	112.5	137.4	138.1	93.1	103.9	218.5
O60684	Importin subunit alpha-7 OS=Homo sapiens GN=KPNA6 PE=1 SV=1	42	23	83.0	78.3	92.5	102.7	75.5	91.1	165.4
O60701	UDP-glucose 6-dehydrogenase OS=Homo sapiens GN=UGDH PE=1 SV=1	50	18	101.3	90.7	105.7	119.9	89.0	116.9	174.5
O60711	Leupaxin OS=Homo sapiens GN=LPXN PE=1 SV=1	45	16	102.1	111.1	153.4	151.4	104.7	75.8	105.5
O60749	Sorting nexin-2 OS=Homo sapiens GN=SNX2 PE=1 SV=2	49	30	90.6	110.2	125.2	124.4	105.0	91.4	144.3
O60762	Dolichol-phosphate mannosyltransferase subunit 1 OS=Homo sapiens GN=DPM1 PE=1 SV=1	57	20	89.1	119.0	158.6	188.2	245.1	90.2	28.4
O60763	General vesicular transport factor p115 OS=Homo sapiens GN=USO1 PE=1 SV=2	51	43	91.4	109.1	119.2	105.9	74.3	80.5	119.0
O60779	Thiamine transporter 1 OS=Homo sapiens GN=SLC19A2 PE=1 SV=2	10	3	103.1	162.0	221.5	214.2	188.7	78.8	31.7
O60783	28S ribosomal protein S14, mitochondrial OS=Homo sapiens GN=MRPS14 PE=1 SV=1	42	7	209.4	181.4	77.7	23.3	6.6	3.2	3.4
O60784	Target of Myb protein 1 OS=Homo sapiens GN=TOM1 PE=1 SV=2	48	16	110.4	118.5	163.0	169.6	124.8	87.3	124.1
O60825	6-phosphofructo-2-kinase/fructose-2,6-bisphosphatase 2 OS=Homo sapiens GN=PFKFB2 PE=1 SV=2	44	21	78.8	85.9	81.1	83.9	103.7	129.6	166.8
O60826	Coiled-coil domain-containing protein 22 OS=Homo sapiens GN=CCDC22 PE=1 SV=1	69	38	99.0	117.7	160.2	172.3	109.3	102.5	150.7
O60828	Polyglutamine-binding protein 1 OS=Homo sapiens GN=PQBP1 PE=1 SV=1	61	13	44.2	38.8	52.2	78.4	156.1	204.9	145.6
O60830	Mitochondrial import inner membrane translocase subunit Tim17-B OS=Homo sapiens GN=TIMM17B PE=1 SV=1	53	8	242.5	185.0	101.0	36.0	15.5	7.0	7.5
O60831	PRA1 family protein 2 OS=Homo sapiens GN=PRAF2 PE=1 SV=1	30	9	64.6	84.3	110.3	130.8	155.6	65.5	25.7
O60832	H/ACA ribonucleoprotein complex subunit 4 OS=Homo sapiens GN=DKC1 PE=1 SV=3	54	32	57.9	35.0	39.7	50.9	94.1	132.3	122.4
O60841	Eukaryotic translation initiation factor 5B OS=Homo sapiens GN=EIF5B PE=1 SV=4	43	64	86.4	85.2	92.3	95.2	88.5	110.4	176.6
O60861	Growth arrest-specific protein 7 OS=Homo sapiens GN=GAS7 PE=1 SV=3	41	23	79.2	124.2	166.2	162.7	133.1	63.8	36.8
O60869	Endothelial differentiation-related factor 1 OS=Homo sapiens GN=EDF1 PE=1 SV=1	76	22	53.7	51.0	62.7	92.2	204.9	225.3	71.7
O60870	DNA/RNA-binding protein KIN17 OS=Homo sapiens GN=KIN PE=1 SV=2	35	15	67.0	58.5	60.4	79.9	127.0	204.3	157.2
O60879	Protein diaphanous homolog 2 OS=Homo sapiens GN=DIAPH2 PE=1 SV=1	23	20	152.0	131.5	112.0	96.4	91.5	90.3	96.1
O60880	SH2 domain-containing protein 1A OS=Homo sapiens GN=SH2D1A PE=1 SV=1	62	9	57.4	54.1	69.7	75.3	66.0	74.1	94.4
O60884	DnaJ homolog subfamily A member 2 OS=Homo sapiens GN=DNAJA2 PE=1 SV=1	52	22	81.1	74.5	83.3	87.4	86.1	85.8	126.7
O60885	Bromodomain-containing protein 4 OS=Homo sapiens GN=BRD4 PE=1 SV=2	12	14	128.6	85.8	70.7	71.5	94.6	97.5	70.5
O60888	Protein CutA OS=Homo sapiens GN=CUTA PE=1 SV=2	49	6	79.7	66.1	72.0	72.1	51.9	48.8	74.7
O60906	Sphingomyelin phosphodiesterase 2 OS=Homo sapiens GN=SMPD2 PE=1 SV=2	23	7	95.9	117.7	173.9	185.2	216.7	92.5	45.7
O60925	Prefoldin subunit 1 OS=Homo sapiens GN=PFDN1 PE=1 SV=2	55	11	91.9	83.7	89.1	103.6	95.5	107.6	136.3
O60927	Protein phosphatase 1 regulatory subunit 11 OS=Homo sapiens GN=PPP1R11 PE=1 SV=1	42	6	113.2	105.7	154.4	159.1	141.6	128.0	198.0
O60930	Ribonuclease H1 OS=Homo sapiens GN=RNASEH1 PE=1 SV=2	37	10	133.7	130.6	101.6	97.1	107.4	150.9	130.1
O60934	Nibrin OS=Homo sapiens GN=NBN PE=1 SV=1	45	28	150.8	140.1	126.1	122.4	115.8	112.4	113.7
O60941	Dystrobrevin beta OS=Homo sapiens GN=DTNB PE=1 SV=1	38	16	98.6	131.9	181.5	169.1	134.3	89.4	59.6
O60942	mRNA-capping enzyme OS=Homo sapiens GN=RNGTT PE=1 SV=1	26	13	67.3	60.2	77.7	86.6	84.1	109.3	134.9
O75027	ATP-binding cassette sub-family B member 7, mitochondrial OS=Homo sapiens GN=ABCB7 PE=1 SV=2	34	24	237.2	203.2	100.7	39.7	17.8	9.9	9.6
O75044	SLIT-ROBO Rho GTPase-activating protein 2 OS=Homo sapiens GN=SRGAP2 PE=1 SV=2	33	28	92.2	93.8	110.9	114.2	139.0	154.7	146.0
O75063	Glycosaminoglycan xylosylkinase OS=Homo sapiens GN=FAM20B PE=1 SV=1	50	18	83.5	118.0	167.9	136.5	95.5	63.9	30.4
O75083	WD repeat-containing protein 1 OS=Homo sapiens GN=WDR1 PE=1 SV=4	78	51	95.0	96.6	118.7	123.1	79.8	88.7	140.1
O75093	Slit homolog 1 protein OS=Homo sapiens GN=SLIT1 PE=2 SV=4	36	40	70.4	107.0	133.1	157.2	159.3	83.7	34.9
O75113	NEDD4-binding protein 1 OS=Homo sapiens GN=N4BP1 PE=1 SV=4	29	18	102.5	115.2	125.5	141.1	104.4	119.8	191.7
O75116	Rho-associated protein kinase 2 OS=Homo sapiens GN=ROCK2 PE=1 SV=4	23	28	74.9	88.2	98.8	91.8	76.6	68.2	88.5
O75122	CLIP-associating protein 2 OS=Homo sapiens GN=CLASP2 PE=1 SV=2	55	69	72.8	79.8	86.3	98.9	138.5	169.9	99.7
O75131	Copine-3 OS=Homo sapiens GN=CPNE3 PE=1 SV=1	54	27	95.7	94.2	109.5	116.4	85.6	96.5	170.8
O75143	Autophagy-related protein 13 OS=Homo sapiens GN=ATG13 PE=1 SV=1	32	11	130.9	127.9	132.9	152.4	117.6	131.9	206.4
O75145	Liprin-alpha-3 OS=Homo sapiens GN=PPFIA3 PE=1 SV=3	31	31	84.5	103.2	130.7	129.9	110.5	75.0	92.6
O75146	Huntingtin-interacting protein 1-related protein OS=Homo sapiens GN=HIP1R PE=1 SV=2	54	54	74.2	98.9	134.8	128.3	74.0	57.9	67.9
O75150	E3 ubiquitin-protein ligase BRE1B OS=Homo sapiens GN=RNF40 PE=1 SV=4	43	48	67.8	61.0	76.7	96.8	162.8	207.3	129.2
O75152	Zinc finger CCCH domain-containing protein 11A OS=Homo sapiens GN=ZC3H11A PE=1 SV=3	59	53	38.8	35.6	46.7	75.4	154.6	233.9	148.9
O75153	Clustered mitochondria protein homolog OS=Homo sapiens GN=CLUH PE=1 SV=2	45	45	91.1	88.8	92.7	99.1	90.0	97.9	159.6
O75155	Cullin-associated NEDD8-dissociated protein 2 OS=Homo sapiens GN=CAND2 PE=1 SV=3	19	20	121.5	118.5	129.7	134.3	125.1	127.6	165.8
O75164	Lysine-specific demethylase 4A OS=Homo sapiens GN=KDM4A PE=1 SV=2	6	6	39.1	41.5	47.2	60.4	55.1	76.3	91.5
O75165	DnaJ homolog subfamily C member 13 OS=Homo sapiens GN=DNAJC13 PE=1 SV=5	55	112	47.5	73.4	124.5	173.5	214.1	131.1	59.6
O75170	Serine/threonine-protein phosphatase 6 regulatory subunit 2 OS=Homo sapiens GN=PPP6R2 PE=1 SV=2	34	20	65.9	68.1	75.4	72.9	63.4	71.5	115.3
O75175	CCR4-NOT transcription complex subunit 3 OS=Homo sapiens GN=CNOT3 PE=1 SV=1	37	31	43.0	52.5	72.8	106.9	193.1	214.0	75.3
O75179	Ankyrin repeat domain-containing protein 17 OS=Homo sapiens GN=ANKRD17 PE=1 SV=3	36	77	63.1	63.2	69.5	85.1	145.5	176.7	101.0
O75191	Xylulose kinase OS=Homo sapiens GN=XYLB PE=1 SV=3	31	10	107.3	107.1	124.3	131.5	102.6	123.0	198.0
O75208	Ubiquinone biosynthesis protein COQ9, mitochondrial OS=Homo sapiens GN=COQ9 PE=1 SV=1	46	13	233.0	187.0	88.0	30.0	16.6	12.9	12.2
O75223	Gamma-glutamylcyclotransferase OS=Homo sapiens GN=GGCT PE=1 SV=1	73	18	104.4	94.8	114.8	122.3	99.4	122.8	203.1
O75251	NADH dehydrogenase [ubiquinone] iron-sulfur protein 7, mitochondrial OS=Homo sapiens GN=NDUFS7 PE=1 SV=3	27	10	241.9	211.2	100.2	39.9	17.7	10.2	9.9
O75306	NADH dehydrogenase [ubiquinone] iron-sulfur protein 2, mitochondrial OS=Homo sapiens GN=NDUFS2 PE=1 SV=2	62	25	219.3	187.5	85.8	31.6	12.2	6.5	6.7
O75312	Zinc finger protein ZPR1 OS=Homo sapiens GN=ZPR1 PE=1 SV=1	63	25	120.3	111.5	126.9	135.6	105.4	115.7	187.2
O75323	Protein NipSnap homolog 2 OS=Homo sapiens GN=GBAS PE=1 SV=1	55	21	253.7	220.9	96.9	32.9	19.9	19.2	14.9
O75330	Hyaluronan mediated motility receptor OS=Homo sapiens GN=HMMR PE=1 SV=2	53	41	61.9	62.1	70.6	86.8	135.2	186.7	104.2
O75340	Programmed cell death protein 6 OS=Homo sapiens GN=PDCD6 PE=1 SV=1	54	9	68.3	65.1	77.5	88.2	66.4	85.1	148.7
O75347	Tubulin-specific chaperone A OS=Homo sapiens GN=TBCA PE=1 SV=3	87	19	95.2	87.2	103.0	107.1	77.5	92.1	150.7
O75348	V-type proton ATPase subunit G 1 OS=Homo sapiens GN=ATP6V1G1 PE=1 SV=3	64	7	108.4	102.9	164.5	184.4	157.0	115.6	137.3
O75351	Vacuolar protein sorting-associated protein 4B OS=Homo sapiens GN=VPS4B PE=1 SV=2	58	29	110.9	110.6	130.8	140.9	101.6	103.5	154.2
O75367	Core histone macro-H2A.1 OS=Homo sapiens GN=H2AFY PE=1 SV=4	47	16	218.6	88.1	70.2	64.6	80.5	76.1	46.1
O75368	SH3 domain-binding glutamic acid-rich-like protein OS=Homo sapiens GN=SH3BGRL PE=1 SV=1	91	12	108.6	102.2	109.8	120.5	98.0	98.2	165.0
O75369	Filamin-B OS=Homo sapiens GN=FLNB PE=1 SV=2	76	177	96.5	118.6	135.0	121.4	82.3	61.6	95.9
O75376	Nuclear receptor corepressor 1 OS=Homo sapiens GN=NCOR1 PE=1 SV=2	30	53	69.9	66.3	77.2	95.2	102.4	132.8	223.3
O75380	NADH dehydrogenase [ubiquinone] iron-sulfur protein 6, mitochondrial OS=Homo sapiens GN=NDUFS6 PE=1 SV=1	67	9	246.9	202.4	91.3	30.1	11.4	5.6	4.3
O75381	Peroxisomal membrane protein PEX14 OS=Homo sapiens GN=PEX14 PE=1 SV=1	29	15	95.1	183.2	213.3	208.8	131.9	40.7	13.1
O75385	Serine/threonine-protein kinase ULK1 OS=Homo sapiens GN=ULK1 PE=1 SV=2	17	14	92.1	94.8	100.4	101.4	100.9	91.1	120.0
O75390	Citrate synthase, mitochondrial OS=Homo sapiens GN=CS PE=1 SV=2	49	24	210.4	170.8	73.2	24.7	10.4	6.9	5.5
O75396	Vesicle-trafficking protein SEC22b OS=Homo sapiens GN=SEC22B PE=1 SV=4	49	13	78.5	107.3	160.9	179.9	169.5	84.0	35.7
O75400	Pre-mRNA-processing factor 40 homolog A OS=Homo sapiens GN=PRPF40A PE=1 SV=2	34	42	38.6	37.9	52.5	85.0	147.7	194.0	127.8
O75410	Transforming acidic coiled-coil-containing protein 1 OS=Homo sapiens GN=TACC1 PE=1 SV=2	42	32	83.1	122.3	158.9	169.3	134.9	62.1	39.5
O75427	Leucine-rich repeat and calponin homology domain-containing protein 4 OS=Homo sapiens GN=LRCH4 PE=1 SV=2	52	26	92.3	120.8	165.4	172.8	178.9	105.9	78.2
O75431	Metaxin-2 OS=Homo sapiens GN=MTX2 PE=1 SV=1	51	20	203.4	162.6	90.0	31.1	11.0	6.6	4.3
O75436	Vacuolar protein sorting-associated protein 26A OS=Homo sapiens GN=VPS26A PE=1 SV=2	41	12	87.9	89.6	110.6	122.4	97.2	92.4	139.8
O75439	Mitochondrial-processing peptidase subunit beta OS=Homo sapiens GN=PMPCB PE=1 SV=2	58	30	225.2	195.2	87.2	29.9	12.4	9.6	8.4
O75446	Histone deacetylase complex subunit SAP30 OS=Homo sapiens GN=SAP30 PE=1 SV=1	35	8	166.6	119.4	128.3	119.1	106.1	98.8	125.6
O75448	Mediator of RNA polymerase II transcription subunit 24 OS=Homo sapiens GN=MED24 PE=1 SV=1	25	17	42.6	36.4	49.6	71.6	147.2	172.9	70.2
O75449	Katanin p60 ATPase-containing subunit A1 OS=Homo sapiens GN=KATNA1 PE=1 SV=1	34	14	89.1	87.4	98.8	106.5	104.1	127.8	193.3
O75460	Serine/threonine-protein kinase/endoribonuclease IRE1 OS=Homo sapiens GN=ERN1 PE=1 SV=2	32	18	92.6	136.5	191.7	218.7	240.0	87.7	32.7
O75475	PC4 and SFRS1-interacting protein OS=Homo sapiens GN=PSIP1 PE=1 SV=1	48	24	187.7	100.6	76.5	71.2	83.1	80.3	71.3
O75477	Erlin-1 OS=Homo sapiens GN=ERLIN1 PE=1 SV=1	52	26	63.2	102.4	140.0	178.9	170.4	84.1	25.2
O75489	NADH dehydrogenase [ubiquinone] iron-sulfur protein 3, mitochondrial OS=Homo sapiens GN=NDUFS3 PE=1 SV=1	61	24	218.6	166.9	88.7	29.9	10.9	5.7	4.5
O75494	Serine/arginine-rich splicing factor 10 OS=Homo sapiens GN=SRSF10 PE=1 SV=1	39	18	39.4	29.6	48.4	77.9	134.2	215.0	151.3
O75503	Ceroid-lipofuscinosis neuronal protein 5 OS=Homo sapiens GN=CLN5 PE=1 SV=2	32	11	42.1	78.1	142.4	202.1	136.5	61.6	21.4
O75521	Enoyl-CoA delta isomerase 2, mitochondrial OS=Homo sapiens GN=ECI2 PE=1 SV=4	77	35	125.3	140.9	128.8	102.8	66.2	20.8	10.9
O75525	KH domain-containing, RNA-binding, signal transduction-associated protein 3 OS=Homo sapiens GN=KHDRBS3 PE=1 SV=1	41	17	33.8	24.4	33.9	58.1	151.4	225.3	115.2
O75529	TAF5-like RNA polymerase II p300/CBP-associated factor-associated factor 65 kDa subunit 5L OS=Homo sapiens GN=TAF5L PE=1 SV=1	18	9	126.4	92.7	103.0	113.6	109.9	129.4	161.6
O75530	Polycomb protein EED OS=Homo sapiens GN=EED PE=1 SV=2	23	8	150.8	95.2	122.0	130.9	134.4	153.0	213.7
O75531	Barrier-to-autointegration factor OS=Homo sapiens GN=BANF1 PE=1 SV=1	85	16	59.6	62.3	88.0	109.7	165.2	156.3	98.0
O75533	Splicing factor 3B subunit 1 OS=Homo sapiens GN=SF3B1 PE=1 SV=3	66	96	45.4	37.3	52.7	76.2	119.3	175.0	230.8
O75534	Cold shock domain-containing protein E1 OS=Homo sapiens GN=CSDE1 PE=1 SV=2	52	51	78.6	78.7	87.3	100.1	98.4	116.1	128.0
O75554	WW domain-binding protein 4 OS=Homo sapiens GN=WBP4 PE=1 SV=1	24	8	77.0	73.0	89.9	117.2	136.1	169.6	214.0
O75569	Interferon-inducible double-stranded RNA-dependent protein kinase activator A OS=Homo sapiens GN=PRKRA PE=1 SV=1	73	25	40.5	42.9	52.5	71.5	146.2	198.9	113.0
O75570	Peptide chain release factor 1, mitochondrial OS=Homo sapiens GN=MTRF1 PE=1 SV=2	32	14	71.6	61.3	38.0	23.1	15.4	25.4	21.4
O75582	Ribosomal protein S6 kinase alpha-5 OS=Homo sapiens GN=RPS6KA5 PE=1 SV=1	19	12	98.5	97.9	110.3	121.6	113.0	142.7	201.7
O75592	E3 ubiquitin-protein ligase MYCBP2 OS=Homo sapiens GN=MYCBP2 PE=1 SV=3	15	55	54.6	61.8	66.9	72.2	110.3	156.1	138.9
O75600	2-amino-3-ketobutyrate coenzyme A ligase, mitochondrial OS=Homo sapiens GN=GCAT PE=1 SV=1	48	14	226.0	185.5	93.6	35.4	15.6	13.0	14.7
O75607	Nucleoplasmin-3 OS=Homo sapiens GN=NPM3 PE=1 SV=3	37	5	60.2	54.6	72.6	101.3	145.3	170.1	167.8
O75608	Acyl-protein thioesterase 1 OS=Homo sapiens GN=LYPLA1 PE=1 SV=1	48	10	167.3	150.9	112.8	96.1	56.7	61.6	88.9
O75616	GTPase Era, mitochondrial OS=Homo sapiens GN=ERAL1 PE=1 SV=2	43	14	300.3	247.4	111.7	34.8	15.3	11.1	10.1
O75629	Protein CREG1 OS=Homo sapiens GN=CREG1 PE=1 SV=1	20	3	30.3	53.1	112.1	163.1	72.1	30.8	8.7
O75643	U5 small nuclear ribonucleoprotein 200 kDa helicase OS=Homo sapiens GN=SNRNP200 PE=1 SV=2	62	152	46.2	36.4	53.4	74.6	120.9	167.4	183.6
O75648	Mitochondrial tRNA-specific 2-thiouridylase 1 OS=Homo sapiens GN=TRMU PE=1 SV=2	39	13	398.0	332.2	145.5	54.5	19.0	19.9	30.9
O75663	TIP41-like protein OS=Homo sapiens GN=TIPRL PE=1 SV=2	66	18	99.8	92.2	113.0	121.2	82.6	94.3	165.9
O75683	Surfeit locus protein 6 OS=Homo sapiens GN=SURF6 PE=1 SV=3	50	17	51.4	42.5	45.7	70.5	161.4	232.1	190.1
O75691	Small subunit processome component 20 homolog OS=Homo sapiens GN=UTP20 PE=1 SV=3	17	45	58.9	42.6	47.4	62.8	125.5	184.6	138.3
O75694	Nuclear pore complex protein Nup155 OS=Homo sapiens GN=NUP155 PE=1 SV=1	35	41	89.9	106.7	138.4	156.6	152.7	61.5	44.8
O75695	Protein XRP2 OS=Homo sapiens GN=RP2 PE=1 SV=4	51	17	79.4	134.0	190.5	183.0	144.8	62.5	30.9
O75716	Serine/threonine-protein kinase 16 OS=Homo sapiens GN=STK16 PE=1 SV=4	22	6	70.6	81.6	115.2	129.6	141.6	185.9	109.5
O75717	WD repeat and HMG-box DNA-binding protein 1 OS=Homo sapiens GN=WDHD1 PE=1 SV=1	60	56	72.7	66.4	83.1	101.9	82.7	113.4	227.8
O75718	Cartilage-associated protein OS=Homo sapiens GN=CRTAP PE=1 SV=1	38	15	68.6	95.3	147.3	177.7	165.2	76.5	37.1
O75746	Calcium-binding mitochondrial carrier protein Aralar1 OS=Homo sapiens GN=SLC25A12 PE=1 SV=2	55	34	232.6	185.6	95.0	39.3	20.2	10.9	9.6
O75781	Paralemmin-1 OS=Homo sapiens GN=PALM PE=1 SV=2	36	15	59.5	137.4	156.5	168.3	68.3	36.3	15.0
O75787	Renin receptor OS=Homo sapiens GN=ATP6AP2 PE=1 SV=2	39	14	79.8	104.5	158.5	187.1	168.6	66.7	22.2
O75791	GRB2-related adapter protein 2 OS=Homo sapiens GN=GRAP2 PE=1 SV=1	63	19	103.0	102.8	116.5	126.6	94.6	101.4	149.0
O75792	Ribonuclease H2 subunit A OS=Homo sapiens GN=RNASEH2A PE=1 SV=2	61	26	78.2	65.5	77.4	88.0	86.6	115.1	136.8
O75794	Cell division cycle protein 123 homolog OS=Homo sapiens GN=CDC123 PE=1 SV=1	46	16	65.7	66.4	76.8	81.3	63.7	75.8	115.7
O75808	Calpain-15 OS=Homo sapiens GN=CAPN15 PE=1 SV=1	11	7	98.9	103.1	130.7	129.4	139.4	120.7	147.2
O75817	Ribonuclease P protein subunit p20 OS=Homo sapiens GN=POP7 PE=1 SV=2	44	6	34.6	64.1	60.1	105.5	68.3	225.8	227.2
O75818	Ribonuclease P protein subunit p40 OS=Homo sapiens GN=RPP40 PE=1 SV=3	29	9	49.6	41.1	53.4	75.2	125.5	167.0	147.9
O75821	Eukaryotic translation initiation factor 3 subunit G OS=Homo sapiens GN=EIF3G PE=1 SV=2	54	22	74.7	72.6	76.8	87.6	98.6	117.7	149.1
O75874	Isocitrate dehydrogenase [NADP] cytoplasmic OS=Homo sapiens GN=IDH1 PE=1 SV=2	62	32	75.8	76.3	87.3	97.7	70.5	89.1	143.0
O75879	Glutamyl-tRNA(Gln) amidotransferase subunit B, mitochondrial OS=Homo sapiens GN=GATB PE=1 SV=1	65	30	240.8	215.5	97.3	41.0	18.7	17.4	18.1
O75880	Protein SCO1 homolog, mitochondrial OS=Homo sapiens GN=SCO1 PE=1 SV=1	27	6	220.5	196.0	96.2	38.1	16.8	10.1	9.9
O75882	Attractin OS=Homo sapiens GN=ATRN PE=1 SV=2	23	28	65.5	111.9	163.7	188.9	162.8	87.9	46.3
O75886	Signal transducing adapter molecule 2 OS=Homo sapiens GN=STAM2 PE=1 SV=1	20	10	76.2	82.5	102.5	111.7	82.0	71.7	113.6
O75909	Cyclin-K OS=Homo sapiens GN=CCNK PE=1 SV=2	29	13	36.4	31.7	46.0	68.0	156.5	212.4	161.9
O75915	PRA1 family protein 3 OS=Homo sapiens GN=ARL6IP5 PE=1 SV=1	35	10	68.1	84.5	131.8	155.1	184.5	74.0	29.8
O75934	Pre-mRNA-splicing factor SPF27 OS=Homo sapiens GN=BCAS2 PE=1 SV=1	84	23	39.7	36.6	49.7	76.6	144.1	227.9	171.6
O75935	Dynactin subunit 3 OS=Homo sapiens GN=DCTN3 PE=1 SV=1	60	14	78.3	86.6	102.7	103.8	70.0	97.4	188.3
O75940	Survival of motor neuron-related-splicing factor 30 OS=Homo sapiens GN=SMNDC1 PE=1 SV=1	51	10	64.0	51.8	62.6	87.4	142.7	213.8	197.1
O75943	Cell cycle checkpoint protein RAD17 OS=Homo sapiens GN=RAD17 PE=1 SV=2	20	10	100.8	86.4	112.2	119.9	136.6	145.2	201.9
O75947	ATP synthase subunit d, mitochondrial OS=Homo sapiens GN=ATP5H PE=1 SV=3	90	23	227.7	179.5	88.2	31.2	11.9	6.7	4.4
O75955	Flotillin-1 OS=Homo sapiens GN=FLOT1 PE=1 SV=3	58	22	80.6	138.4	195.2	192.5	136.2	53.5	25.8
O75964	ATP synthase subunit g, mitochondrial OS=Homo sapiens GN=ATP5L PE=1 SV=3	59	7	204.5	165.1	75.7	26.8	10.5	4.6	3.7
O75976	Carboxypeptidase D OS=Homo sapiens GN=CPD PE=1 SV=2	38	43	53.3	78.9	124.3	153.1	165.1	109.6	46.2
O75995	SAM and SH3 domain-containing protein 3 OS=Homo sapiens GN=SASH3 PE=1 SV=2	72	17	99.1	88.0	107.8	104.9	85.5	85.3	119.5
O76003	Glutaredoxin-3 OS=Homo sapiens GN=GLRX3 PE=1 SV=2	56	25	91.8	87.6	95.5	103.7	73.7	86.1	144.8
O76021	Ribosomal L1 domain-containing protein 1 OS=Homo sapiens GN=RSL1D1 PE=1 SV=3	59	41	53.0	34.2	38.5	55.4	117.9	181.7	133.0
O76024	Wolframin OS=Homo sapiens GN=WFS1 PE=1 SV=2	20	14	108.9	124.7	173.9	188.8	196.9	102.0	61.0
O76031	ATP-dependent Clp protease ATP-binding subunit clpX-like, mitochondrial OS=Homo sapiens GN=CLPX PE=1 SV=2	69	41	199.9	173.5	73.0	23.8	9.4	5.8	4.8
O76054	SEC14-like protein 2 OS=Homo sapiens GN=SEC14L2 PE=1 SV=1	34	9	118.4	109.3	148.0	157.3	99.6	111.6	255.8
O76071	Probable cytosolic iron-sulfur protein assembly protein CIAO1 OS=Homo sapiens GN=CIAO1 PE=1 SV=1	58	14	68.5	82.3	96.8	98.2	67.4	95.0	145.0
O76094	Signal recognition particle subunit SRP72 OS=Homo sapiens GN=SRP72 PE=1 SV=3	64	48	93.1	108.2	141.1	155.9	106.0	82.7	141.6
O76095	Protein JTB OS=Homo sapiens GN=JTB PE=1 SV=1	15	3	79.4	151.5	212.6	198.7	155.5	151.8	50.5
O94762	ATP-dependent DNA helicase Q5 OS=Homo sapiens GN=RECQL5 PE=1 SV=2	26	19	68.8	59.4	73.3	92.0	169.8	233.0	157.4
O94763	Unconventional prefoldin RPB5 interactor 1 OS=Homo sapiens GN=URI1 PE=1 SV=3	40	21	76.0	77.8	76.5	88.1	151.1	193.1	105.6
O94766	Galactosylgalactosylxylosylprotein 3-beta-glucuronosyltransferase 3 OS=Homo sapiens GN=B3GAT3 PE=1 SV=2	46	14	90.7	167.5	207.5	160.8	129.5	85.4	37.3
O94776	Metastasis-associated protein MTA2 OS=Homo sapiens GN=MTA2 PE=1 SV=1	61	45	106.8	76.4	75.3	80.8	66.9	83.0	120.2
O94804	Serine/threonine-protein kinase 10 OS=Homo sapiens GN=STK10 PE=1 SV=1	28	26	68.7	78.7	97.2	100.9	100.6	98.0	90.5
O94819	Kelch repeat and BTB domain-containing protein 11 OS=Homo sapiens GN=KBTBD11 PE=1 SV=1	43	22	101.8	100.5	128.5	142.4	124.3	143.2	139.3
O94826	Mitochondrial import receptor subunit TOM70 OS=Homo sapiens GN=TOMM70A PE=1 SV=1	72	41	237.6	220.2	112.8	46.8	23.4	14.6	13.5
O94830	Phospholipase DDHD2 OS=Homo sapiens GN=DDHD2 PE=1 SV=2	21	10	80.9	67.3	78.1	79.8	57.2	61.3	110.2
O94832	Unconventional myosin-Id OS=Homo sapiens GN=MYO1D PE=1 SV=2	45	46	83.4	123.9	181.2	164.0	115.5	41.6	21.6
O94855	Protein transport protein Sec24D OS=Homo sapiens GN=SEC24D PE=1 SV=2	27	20	130.3	156.5	170.5	145.8	100.0	91.8	136.6
O94868	F-BAR and double SH3 domains protein 2 OS=Homo sapiens GN=FCHSD2 PE=1 SV=3	29	21	87.7	128.2	160.9	148.4	89.8	49.7	61.8
O94874	E3 UFM1-protein ligase 1 OS=Homo sapiens GN=UFL1 PE=1 SV=2	58	52	76.1	104.3	148.1	174.1	197.5	87.8	41.9
O94876	Transmembrane and coiled-coil domains protein 1 OS=Homo sapiens GN=TMCC1 PE=1 SV=3	17	10	69.5	69.7	77.9	86.0	74.8	68.8	89.5
O94886	CSC1-like protein 1 OS=Homo sapiens GN=TMEM63A PE=1 SV=3	17	9	44.6	70.1	113.2	145.7	191.2	151.8	100.7
O94888	UBX domain-containing protein 7 OS=Homo sapiens GN=UBXN7 PE=1 SV=2	47	19	89.2	75.9	99.4	109.8	88.8	101.2	172.3
O94900	Thymocyte selection-associated high mobility group box protein TOX OS=Homo sapiens GN=TOX PE=2 SV=3	27	10	129.4	102.2	118.1	131.7	109.7	132.1	193.8
O94901	SUN domain-containing protein 1 OS=Homo sapiens GN=SUN1 PE=1 SV=3	35	20	151.0	167.6	201.0	202.6	183.8	59.2	21.6
O94903	Proline synthase co-transcribed bacterial homolog protein OS=Homo sapiens GN=PROSC PE=1 SV=1	61	19	110.4	86.9	76.5	70.6	54.0	60.8	93.9
O94905	Erlin-2 OS=Homo sapiens GN=ERLIN2 PE=1 SV=1	61	24	64.9	95.0	138.6	165.4	190.0	73.0	18.3
O94906	Pre-mRNA-processing factor 6 OS=Homo sapiens GN=PRPF6 PE=1 SV=1	66	76	36.9	35.2	46.8	71.1	139.6	200.1	146.1
O94913	Pre-mRNA cleavage complex 2 protein Pcf11 OS=Homo sapiens GN=PCF11 PE=1 SV=3	34	39	56.0	46.2	56.7	79.1	160.3	224.7	143.9
O94915	Protein furry homolog-like OS=Homo sapiens GN=FRYL PE=1 SV=2	23	61	58.1	67.0	91.8	99.0	104.2	94.4	119.7
O94919	Endonuclease domain-containing 1 protein OS=Homo sapiens GN=ENDOD1 PE=1 SV=2	47	18	75.8	107.4	151.9	174.2	208.5	114.6	69.1
O94923	D-glucuronyl C5-epimerase OS=Homo sapiens GN=GLCE PE=1 SV=3	24	12	116.2	163.1	245.8	192.4	134.7	89.4	58.5
O94925	Glutaminase kidney isoform, mitochondrial OS=Homo sapiens GN=GLS PE=1 SV=1	53	32	310.3	239.9	114.6	39.1	17.9	11.0	10.5
O94927	HAUS augmin-like complex subunit 5 OS=Homo sapiens GN=HAUS5 PE=1 SV=2	39	22	98.4	94.6	87.3	87.6	90.3	115.5	148.5
O94953	Lysine-specific demethylase 4B OS=Homo sapiens GN=KDM4B PE=1 SV=4	16	12	63.2	49.4	52.6	60.3	83.7	99.8	96.8
O94966	Ubiquitin carboxyl-terminal hydrolase 19 OS=Homo sapiens GN=USP19 PE=1 SV=2	23	17	74.1	83.3	106.8	122.0	117.9	83.9	98.3
O94967	WD repeat-containing protein 47 OS=Homo sapiens GN=WDR47 PE=1 SV=1	15	9	59.4	56.9	55.0	61.3	46.7	48.2	86.1
O94973	AP-2 complex subunit alpha-2 OS=Homo sapiens GN=AP2A2 PE=1 SV=2	63	56	80.6	105.7	152.6	138.9	99.3	70.9	91.2
O94979	Protein transport protein Sec31A OS=Homo sapiens GN=SEC31A PE=1 SV=3	32	36	87.3	87.3	97.5	98.9	79.3	94.3	148.2
O94985	Calsyntenin-1 OS=Homo sapiens GN=CLSTN1 PE=1 SV=1	11	9	85.8	138.1	208.8	162.3	194.7	113.0	97.3
O94986	Centrosomal protein of 152 kDa OS=Homo sapiens GN=CEP152 PE=1 SV=4	19	25	203.3	210.0	101.1	44.1	30.5	36.1	43.1
O94992	Protein HEXIM1 OS=Homo sapiens GN=HEXIM1 PE=1 SV=1	41	13	74.4	81.9	105.6	126.5	107.1	133.5	231.6
O95067	G2/mitotic-specific cyclin-B2 OS=Homo sapiens GN=CCNB2 PE=1 SV=1	50	19	93.6	110.6	120.1	156.8	181.7	127.5	94.1
O95071	E3 ubiquitin-protein ligase UBR5 OS=Homo sapiens GN=UBR5 PE=1 SV=2	37	80	71.7	63.0	79.0	91.5	81.9	102.4	262.1
O95104	Splicing factor, arginine/serine-rich 15 OS=Homo sapiens GN=SCAF4 PE=1 SV=3	23	18	48.4	38.3	50.9	71.7	181.2	233.9	146.1
O95140	Mitofusin-2 OS=Homo sapiens GN=MFN2 PE=1 SV=3	34	20	177.0	166.0	94.8	43.6	21.4	13.1	11.2
O95155	Ubiquitin conjugation factor E4 B OS=Homo sapiens GN=UBE4B PE=1 SV=1	16	15	79.8	89.5	102.2	105.7	74.2	89.0	156.1
O95159	Zinc finger protein-like 1 OS=Homo sapiens GN=ZFPL1 PE=1 SV=2	49	11	86.4	133.9	170.7	136.5	102.4	74.9	31.2
O95163	Elongator complex protein 1 OS=Homo sapiens GN=IKBKAP PE=1 SV=3	43	46	84.7	80.2	91.6	94.7	82.3	91.2	174.4
O95169	NADH dehydrogenase [ubiquinone] 1 beta subcomplex subunit 8, mitochondrial OS=Homo sapiens GN=NDUFB8 PE=1 SV=1	41	7	385.8	321.2	164.7	57.1	35.5	19.2	16.5
O95182	NADH dehydrogenase [ubiquinone] 1 alpha subcomplex subunit 7 OS=Homo sapiens GN=NDUFA7 PE=1 SV=3	78	11	224.8	198.1	89.8	34.2	16.1	9.1	6.9
O95197	Reticulon-3 OS=Homo sapiens GN=RTN3 PE=1 SV=2	25	21	71.0	89.4	118.7	132.2	171.9	96.9	64.9
O95202	LETM1 and EF-hand domain-containing protein 1, mitochondrial OS=Homo sapiens GN=LETM1 PE=1 SV=1	59	49	225.6	194.3	93.2	37.0	17.9	12.6	8.7
O95218	Zinc finger Ran-binding domain-containing protein 2 OS=Homo sapiens GN=ZRANB2 PE=1 SV=2	26	10	85.3	73.4	101.1	124.9	111.5	145.3	247.7
O95229	ZW10 interactor OS=Homo sapiens GN=ZWINT PE=1 SV=2	36	10	124.0	107.3	148.2	136.1	115.2	125.6	243.5
O95232	Luc7-like protein 3 OS=Homo sapiens GN=LUC7L3 PE=1 SV=2	38	21	31.2	32.1	41.1	59.8	129.4	187.1	123.3
O95235	Kinesin-like protein KIF20A OS=Homo sapiens GN=KIF20A PE=1 SV=1	23	17	228.5	194.7	164.3	126.7	112.1	99.1	74.6
O95239	Chromosome-associated kinesin KIF4A OS=Homo sapiens GN=KIF4A PE=1 SV=3	45	47	112.2	116.1	91.4	72.0	85.9	113.7	79.3
O95248	Myotubularin-related protein 5 OS=Homo sapiens GN=SBF1 PE=1 SV=3	38	57	82.2	101.6	134.9	138.0	130.9	107.8	97.8
O95249	Golgi SNAP receptor complex member 1 OS=Homo sapiens GN=GOSR1 PE=1 SV=1	76	25	83.6	134.1	207.8	172.4	107.8	73.9	32.4
O95251	Histone acetyltransferase KAT7 OS=Homo sapiens GN=KAT7 PE=1 SV=1	31	15	126.7	94.3	100.6	121.0	113.8	133.5	199.2
O95271	Tankyrase-1 OS=Homo sapiens GN=TNKS PE=1 SV=2	12	15	98.5	107.6	181.5	183.8	121.1	99.3	95.7
O95292	Vesicle-associated membrane protein-associated protein B/C OS=Homo sapiens GN=VAPB PE=1 SV=3	64	20	73.0	98.1	130.1	143.8	175.1	74.1	35.3
O95295	SNARE-associated protein Snapin OS=Homo sapiens GN=SNAPIN PE=1 SV=1	49	9	66.9	90.0	128.0	183.0	219.8	125.8	78.5
O95297	Myelin protein zero-like protein 1 OS=Homo sapiens GN=MPZL1 PE=1 SV=1	24	8	72.3	113.3	155.4	157.6	141.1	53.4	24.3
O95299	NADH dehydrogenase [ubiquinone] 1 alpha subcomplex subunit 10, mitochondrial OS=Homo sapiens GN=NDUFA10 PE=1 SV=1	49	22	199.6	193.9	92.3	32.1	13.4	7.7	6.1
O95319	CUGBP Elav-like family member 2 OS=Homo sapiens GN=CELF2 PE=1 SV=1	33	19	53.8	52.6	60.8	85.9	130.1	223.9	133.7
O95336	6-phosphogluconolactonase OS=Homo sapiens GN=PGLS PE=1 SV=2	67	15	84.4	81.8	92.5	100.6	78.5	90.5	142.3
O95347	Structural maintenance of chromosomes protein 2 OS=Homo sapiens GN=SMC2 PE=1 SV=2	67	107	71.3	72.6	74.8	87.6	119.2	155.0	142.9
O95352	Ubiquitin-like modifier-activating enzyme ATG7 OS=Homo sapiens GN=ATG7 PE=1 SV=1	36	20	62.8	56.8	73.0	78.4	59.7	59.3	107.8
O95363	Phenylalanine--tRNA ligase, mitochondrial OS=Homo sapiens GN=FARS2 PE=1 SV=1	27	16	276.2	185.6	99.9	32.6	12.4	7.6	7.5
O95372	Acyl-protein thioesterase 2 OS=Homo sapiens GN=LYPLA2 PE=1 SV=1	60	11	98.2	102.3	110.3	122.7	96.8	95.9	132.9
O95373	Importin-7 OS=Homo sapiens GN=IPO7 PE=1 SV=1	32	30	96.9	89.1	98.7	115.6	97.5	108.1	212.1
O95376	E3 ubiquitin-protein ligase ARIH2 OS=Homo sapiens GN=ARIH2 PE=1 SV=1	39	14	83.0	76.8	99.1	109.4	78.0	97.7	191.4
O95379	Tumor necrosis factor alpha-induced protein 8 OS=Homo sapiens GN=TNFAIP8 PE=1 SV=1	26	6	58.6	66.1	82.9	87.1	66.6	59.0	90.7
O95394	Phosphoacetylglucosamine mutase OS=Homo sapiens GN=PGM3 PE=1 SV=1	20	10	91.0	86.6	108.7	127.0	92.4	118.9	185.6
O95396	Adenylyltransferase and sulfurtransferase MOCS3 OS=Homo sapiens GN=MOCS3 PE=1 SV=1	60	20	110.2	118.2	140.9	142.8	100.3	124.3	184.7
O95400	CD2 antigen cytoplasmic tail-binding protein 2 OS=Homo sapiens GN=CD2BP2 PE=1 SV=1	51	15	37.2	35.4	49.0	78.6	144.7	201.9	122.6
O95402	Mediator of RNA polymerase II transcription subunit 26 OS=Homo sapiens GN=MED26 PE=1 SV=2	34	12	49.7	58.2	72.4	102.5	275.0	330.7	111.5
O95425	Supervillin OS=Homo sapiens GN=SVIL PE=1 SV=2	25	34	81.5	108.8	140.2	127.5	90.9	73.2	79.9
O95429	BAG family molecular chaperone regulator 4 OS=Homo sapiens GN=BAG4 PE=1 SV=1	39	9	110.0	95.7	111.2	131.2	100.1	104.3	177.9
O95433	Activator of 90 kDa heat shock protein ATPase homolog 1 OS=Homo sapiens GN=AHSA1 PE=1 SV=1	68	26	96.4	94.1	109.3	118.9	83.2	102.4	169.5
O95453	Poly(A)-specific ribonuclease PARN OS=Homo sapiens GN=PARN PE=1 SV=1	38	25	67.0	59.8	76.4	94.2	82.4	135.4	210.6
O95456	Proteasome assembly chaperone 1 OS=Homo sapiens GN=PSMG1 PE=1 SV=1	60	15	87.2	71.0	82.3	89.7	77.9	89.9	202.8
O95466	Formin-like protein 1 OS=Homo sapiens GN=FMNL1 PE=1 SV=3	48	68	76.6	112.3	148.7	151.4	113.9	61.7	55.6
O95470	Sphingosine-1-phosphate lyase 1 OS=Homo sapiens GN=SGPL1 PE=1 SV=3	57	34	79.4	114.9	159.2	186.9	197.4	86.9	30.3
O95479	GDH/6PGL endoplasmic bifunctional protein OS=Homo sapiens GN=H6PD PE=1 SV=2	44	30	71.3	95.1	134.5	151.7	145.9	69.0	31.8
O95486	Protein transport protein Sec24A OS=Homo sapiens GN=SEC24A PE=1 SV=2	21	19	116.8	123.9	140.1	136.2	118.9	109.8	129.4
O95487	Protein transport protein Sec24B OS=Homo sapiens GN=SEC24B PE=1 SV=2	33	32	83.4	86.7	130.8	106.6	85.1	79.9	70.0
O95551	Tyrosyl-DNA phosphodiesterase 2 OS=Homo sapiens GN=TDP2 PE=1 SV=1	38	12	63.9	57.9	69.2	85.0	67.8	90.3	128.4
O95573	Long-chain-fatty-acid--CoA ligase 3 OS=Homo sapiens GN=ACSL3 PE=1 SV=3	63	45	72.5	110.9	148.3	175.0	190.2	80.8	26.3
O95602	DNA-directed RNA polymerase I subunit RPA1 OS=Homo sapiens GN=POLR1A PE=1 SV=2	31	35	126.8	108.9	101.0	96.2	105.7	110.9	101.0
O95613	Pericentrin OS=Homo sapiens GN=PCNT PE=1 SV=4	30	77	170.6	163.3	88.6	58.1	69.1	75.2	104.2
O95628	CCR4-NOT transcription complex subunit 4 OS=Homo sapiens GN=CNOT4 PE=1 SV=3	26	10	91.8	80.5	92.0	117.3	192.9	190.7	114.9
O95630	STAM-binding protein OS=Homo sapiens GN=STAMBP PE=1 SV=1	42	19	82.4	84.3	100.1	109.0	89.1	86.1	115.8
O95639	Cleavage and polyadenylation specificity factor subunit 4 OS=Homo sapiens GN=CPSF4 PE=1 SV=1	67	16	38.1	32.6	41.9	62.4	138.0	187.2	107.5
O95674	Phosphatidate cytidylyltransferase 2 OS=Homo sapiens GN=CDS2 PE=1 SV=1	31	10	86.7	93.5	135.9	163.1	184.6	66.2	21.5
O95684	FGFR1 oncogene partner OS=Homo sapiens GN=FGFR1OP PE=1 SV=1	41	14	127.7	133.7	107.8	86.3	105.6	124.7	191.8
O95714	E3 ubiquitin-protein ligase HERC2 OS=Homo sapiens GN=HERC2 PE=1 SV=2	30	117	77.0	98.2	118.9	140.6	154.7	106.0	122.6
O95721	Synaptosomal-associated protein 29 OS=Homo sapiens GN=SNAP29 PE=1 SV=1	79	20	125.0	129.9	130.3	117.7	107.4	70.9	54.4
O95747	Serine/threonine-protein kinase OSR1 OS=Homo sapiens GN=OXSR1 PE=1 SV=1	43	23	105.5	95.0	109.6	112.7	92.4	86.7	132.1
O95757	Heat shock 70 kDa protein 4L OS=Homo sapiens GN=HSPA4L PE=1 SV=3	80	76	74.5	74.3	90.3	100.7	70.0	84.7	144.5
O95758	Polypyrimidine tract-binding protein 3 OS=Homo sapiens GN=PTBP3 PE=1 SV=2	43	20	47.1	49.1	65.7	81.4	195.4	214.0	127.0
O95772	MLN64 N-terminal domain homolog OS=Homo sapiens GN=STARD3NL PE=1 SV=1	30	5	58.1	94.1	163.2	232.6	206.0	105.6	41.0
O95777	U6 snRNA-associated Sm-like protein LSm8 OS=Homo sapiens GN=LSM8 PE=1 SV=3	69	6	67.0	59.4	64.7	77.8	87.9	118.2	168.0
O95782	AP-2 complex subunit alpha-1 OS=Homo sapiens GN=AP2A1 PE=1 SV=3	62	65	78.4	114.9	150.2	143.2	104.0	68.1	66.8
O95786	Probable ATP-dependent RNA helicase DDX58 OS=Homo sapiens GN=DDX58 PE=1 SV=2	19	15	52.7	51.0	56.1	65.7	71.4	97.8	90.3
O95793	Double-stranded RNA-binding protein Staufen homolog 1 OS=Homo sapiens GN=STAU1 PE=1 SV=2	61	40	43.6	44.0	57.2	76.3	148.6	193.0	104.5
O95801	Tetratricopeptide repeat protein 4 OS=Homo sapiens GN=TTC4 PE=1 SV=3	60	21	105.9	100.0	114.2	117.5	88.3	97.1	158.1
O95816	BAG family molecular chaperone regulator 2 OS=Homo sapiens GN=BAG2 PE=1 SV=1	77	18	69.5	74.9	110.4	127.6	89.0	82.0	140.9
O95817	BAG family molecular chaperone regulator 3 OS=Homo sapiens GN=BAG3 PE=1 SV=3	65	21	63.9	62.9	78.7	86.4	74.8	86.4	121.2
O95819	Mitogen-activated protein kinase kinase kinase kinase 4 OS=Homo sapiens GN=MAP4K4 PE=1 SV=2	56	74	76.7	103.5	136.7	142.0	135.1	98.8	69.6
O95822	Malonyl-CoA decarboxylase, mitochondrial OS=Homo sapiens GN=MLYCD PE=1 SV=3	39	17	189.3	164.5	99.5	52.2	33.4	19.1	17.1
O95825	Quinone oxidoreductase-like protein 1 OS=Homo sapiens GN=CRYZL1 PE=1 SV=2	41	10	92.9	87.7	114.3	127.3	126.6	164.3	182.1
O95831	Apoptosis-inducing factor 1, mitochondrial OS=Homo sapiens GN=AIFM1 PE=1 SV=1	57	39	238.2	203.5	93.4	31.6	11.6	6.4	4.9
O95834	Echinoderm microtubule-associated protein-like 2 OS=Homo sapiens GN=EML2 PE=1 SV=1	32	17	94.1	89.5	106.0	120.4	87.3	106.3	186.2
O95858	Tetraspanin-15 OS=Homo sapiens GN=TSPAN15 PE=1 SV=1	24	6	107.4	155.4	226.5	197.1	181.3	52.1	29.3
O95861	3'(2'),5'-bisphosphate nucleotidase 1 OS=Homo sapiens GN=BPNT1 PE=1 SV=1	69	23	89.1	84.4	86.6	90.0	64.1	81.7	130.5
O95864	Fatty acid desaturase 2 OS=Homo sapiens GN=FADS2 PE=1 SV=1	30	15	72.7	92.1	126.1	152.6	185.6	77.8	30.0
O95865	N(G),N(G)-dimethylarginine dimethylaminohydrolase 2 OS=Homo sapiens GN=DDAH2 PE=1 SV=1	69	14	89.4	141.1	173.5	177.1	114.2	81.2	95.3
O95870	Abhydrolase domain-containing protein 16A OS=Homo sapiens GN=ABHD16A PE=1 SV=3	44	24	74.6	92.4	116.9	125.7	124.1	53.2	18.6
O95881	Thioredoxin domain-containing protein 12 OS=Homo sapiens GN=TXNDC12 PE=1 SV=1	52	10	65.6	95.5	135.8	165.9	146.9	60.8	18.5
O95926	Pre-mRNA-splicing factor SYF2 OS=Homo sapiens GN=SYF2 PE=1 SV=1	45	13	29.5	24.4	34.1	52.9	103.7	173.4	158.0
O95980	Reversion-inducing cysteine-rich protein with Kazal motifs OS=Homo sapiens GN=RECK PE=1 SV=1	21	17	96.2	157.6	198.5	202.3	188.9	104.1	52.4
O95985	DNA topoisomerase 3-beta-1 OS=Homo sapiens GN=TOP3B PE=1 SV=1	61	43	39.8	52.1	56.7	86.1	129.5	192.7	117.3
O96000	NADH dehydrogenase [ubiquinone] 1 beta subcomplex subunit 10 OS=Homo sapiens GN=NDUFB10 PE=1 SV=3	48	12	233.3	195.0	95.5	36.1	12.4	6.7	5.4
O96005	Cleft lip and palate transmembrane protein 1 OS=Homo sapiens GN=CLPTM1 PE=1 SV=1	33	18	86.2	122.0	167.5	194.9	251.3	81.6	24.9
O96008	Mitochondrial import receptor subunit TOM40 homolog OS=Homo sapiens GN=TOMM40 PE=1 SV=1	58	19	204.3	196.6	96.1	41.3	19.7	14.9	13.1
O96011	Peroxisomal membrane protein 11B OS=Homo sapiens GN=PEX11B PE=1 SV=1	66	18	89.5	150.4	199.7	183.0	122.6	43.0	23.0
O96013	Serine/threonine-protein kinase PAK 4 OS=Homo sapiens GN=PAK4 PE=1 SV=1	42	18	73.3	95.2	91.5	101.5	116.3	142.6	107.2
O96017	Serine/threonine-protein kinase Chk2 OS=Homo sapiens GN=CHEK2 PE=1 SV=1	37	17	103.5	95.8	111.5	136.1	117.3	140.8	218.3
O96019	Actin-like protein 6A OS=Homo sapiens GN=ACTL6A PE=1 SV=1	48	22	125.3	91.1	93.3	98.4	86.8	96.8	136.9
P00167	Cytochrome b5 OS=Homo sapiens GN=CYB5A PE=1 SV=2	47	6	93.6	121.5	149.5	158.2	135.6	68.7	27.4
P00338	L-lactate dehydrogenase A chain OS=Homo sapiens GN=LDHA PE=1 SV=2	85	38	96.1	90.5	108.9	116.6	85.3	95.2	181.3
P00367	Glutamate dehydrogenase 1, mitochondrial OS=Homo sapiens GN=GLUD1 PE=1 SV=2	57	41	220.1	190.9	89.0	33.3	17.5	13.5	6.1
P00374	Dihydrofolate reductase OS=Homo sapiens GN=DHFR PE=1 SV=2	80	18	65.2	60.5	71.0	75.8	58.0	74.0	116.2
P00387	NADH-cytochrome b5 reductase 3 OS=Homo sapiens GN=CYB5R3 PE=1 SV=3	84	19	113.6	136.8	141.9	130.6	136.3	59.9	29.6
P00390	Glutathione reductase, mitochondrial OS=Homo sapiens GN=GSR PE=1 SV=2	52	25	95.4	94.4	73.4	65.2	45.3	62.1	94.7
P00403	Cytochrome c oxidase subunit 2 OS=Homo sapiens GN=MT-CO2 PE=1 SV=1	48	9	220.2	183.2	88.5	34.6	14.4	8.8	9.1
P00441	Superoxide dismutase [Cu-Zn] OS=Homo sapiens GN=SOD1 PE=1 SV=2	97	16	85.1	88.0	96.8	105.3	78.2	93.8	160.4
P00491	Purine nucleoside phosphorylase OS=Homo sapiens GN=PNP PE=1 SV=2	84	22	88.4	72.1	99.2	114.8	68.9	99.9	217.9
P00492	Hypoxanthine-guanine phosphoribosyltransferase OS=Homo sapiens GN=HPRT1 PE=1 SV=2	76	18	78.5	70.1	84.6	94.5	62.8	77.5	145.6
P00505	Aspartate aminotransferase, mitochondrial OS=Homo sapiens GN=GOT2 PE=1 SV=3	71	35	245.8	202.0	97.3	36.9	16.7	12.1	11.7
P00558	Phosphoglycerate kinase 1 OS=Homo sapiens GN=PGK1 PE=1 SV=3	91	53	81.1	75.4	87.2	99.0	71.8	92.0	141.6
P00734	Prothrombin OS=Homo sapiens GN=F2 PE=1 SV=2	5	4	259.1	223.7	158.8	96.4	82.5	69.8	67.7
P00761	Trypsin OS=Sus scrofa OX=9823 PE=1 SV=1	47	9	86.3	103.5	73.8	79.0	79.8	84.3	91.8
P00813	Adenosine deaminase OS=Homo sapiens GN=ADA PE=1 SV=3	79	35	78.9	70.9	91.5	98.1	70.8	82.4	151.6
P00966	Argininosuccinate synthase OS=Homo sapiens GN=ASS1 PE=1 SV=2	55	21	99.3	95.3	103.0	115.4	80.5	100.7	178.6
P01034	Cystatin-C OS=Homo sapiens GN=CST3 PE=1 SV=1	45	5	45.7	67.9	78.4	92.7	95.1	56.6	48.1
P01112	GTPase HRas OS=Homo sapiens GN=HRAS PE=1 SV=1	85	15	81.4	122.1	176.4	169.0	122.9	60.4	33.8
P01116	GTPase KRas OS=Homo sapiens GN=KRAS PE=1 SV=1	75	14	71.7	115.5	162.3	160.6	128.8	51.1	23.1
P01130	Low-density lipoprotein receptor OS=Homo sapiens GN=LDLR PE=1 SV=1	40	25	66.3	92.0	124.0	144.5	165.1	92.8	37.0
P01137	Transforming growth factor beta-1 OS=Homo sapiens GN=TGFB1 PE=1 SV=2	41	13	62.0	82.8	128.0	150.2	152.7	77.0	38.5
P01733	T-cell receptor beta chain V region YT35 OS=Homo sapiens GN=TRBV12-3 PE=1 SV=1	15	2	56.1	99.6	146.3	172.2	164.9	68.8	18.2
P01850	T-cell receptor beta-1 chain C region OS=Homo sapiens GN=TRBC1 PE=1 SV=3	47	6	88.9	125.6	176.2	210.6	237.5	87.4	27.3
P01889	HLA class I histocompatibility antigen, B-7 alpha chain OS=Homo sapiens GN=HLA-B PE=1 SV=3	57	24	78.1	128.1	183.1	183.0	153.6	63.0	30.2
P02649	Apolipoprotein E OS=Homo sapiens GN=APOE PE=1 SV=1	5	2	199.5	174.4	143.9	160.0	178.5	86.6	57.1
P02686	Myelin basic protein OS=Homo sapiens GN=MBP PE=1 SV=3	27	6	159.1	193.8	214.6	184.1	145.2	63.4	39.8
P02769	Serum albumin OS=Bos taurus OX=9913 GN=ALB PE=1 SV=4	84	57	74.1	80.9	102.1	121.4	112.4	100.6	135.5
P02786	Transferrin receptor protein 1 OS=Homo sapiens GN=TFRC PE=1 SV=2	68	71	50.6	77.4	119.7	153.2	187.3	138.5	61.9
P02788	Lactotransferrin OS=Homo sapiens GN=LTF PE=1 SV=6	3	2	44.2	64.8	104.8	134.3	191.6	120.6	59.1
P04035	3-hydroxy-3-methylglutaryl-coenzyme A reductase OS=Homo sapiens GN=HMGCR PE=1 SV=1	9	6	77.4	115.6	168.8	208.3	237.5	89.7	24.2
P04040	Catalase OS=Homo sapiens GN=CAT PE=1 SV=3	75	48	101.9	157.8	213.4	200.5	128.5	39.5	23.2
P04049	RAF proto-oncogene serine/threonine-protein kinase OS=Homo sapiens GN=RAF1 PE=1 SV=1	49	26	86.4	92.6	115.4	118.0	114.7	100.4	151.3
P04053	DNA nucleotidylexotransferase OS=Homo sapiens GN=DNTT PE=1 SV=3	28	13	82.1	71.3	91.4	95.1	142.0	171.5	146.7
P04062	Glucosylceramidase OS=Homo sapiens GN=GBA PE=1 SV=3	26	12	72.3	98.6	194.0	287.8	219.2	98.0	30.1
P04066	Tissue alpha-L-fucosidase OS=Homo sapiens GN=FUCA1 PE=1 SV=4	25	8	47.7	77.1	143.3	203.6	157.5	69.6	40.0
P04075	Fructose-bisphosphate aldolase A OS=Homo sapiens GN=ALDOA PE=1 SV=2	94	45	95.0	98.8	111.4	117.6	88.1	97.4	160.5
P04080	Cystatin-B OS=Homo sapiens GN=CSTB PE=1 SV=2	52	4	183.6	141.0	123.9	122.7	174.7	84.4	105.5
P04083	Annexin A1 OS=Homo sapiens GN=ANXA1 PE=1 SV=2	76	29	85.7	82.1	99.5	113.4	92.2	113.4	163.9
P04150	Glucocorticoid receptor OS=Homo sapiens GN=NR3C1 PE=1 SV=1	23	14	84.8	82.2	89.1	93.5	94.0	102.0	147.3
P04181	Ornithine aminotransferase, mitochondrial OS=Homo sapiens GN=OAT PE=1 SV=1	84	39	211.3	177.0	90.2	33.8	17.1	13.4	11.4
P04183	Thymidine kinase, cytosolic OS=Homo sapiens GN=TK1 PE=1 SV=2	64	14	94.1	97.1	113.1	120.8	127.7	128.0	189.7
P04216	Thy-1 membrane glycoprotein OS=Homo sapiens GN=THY1 PE=1 SV=2	25	4	58.8	87.0	140.6	137.6	86.2	79.9	50.2
P04234	T-cell surface glycoprotein CD3 delta chain OS=Homo sapiens GN=CD3D PE=1 SV=1	28	9	89.7	130.9	183.3	206.7	216.8	87.2	31.8
P04264	Keratin, type II cytoskeletal 1 OS=Homo sapiens GN=KRT1 PE=1 SV=6	52	40	111.3	102.9	103.3	66.5	113.1	181.6	114.6
P04350	Tubulin beta-4A chain OS=Homo sapiens GN=TUBB4A PE=1 SV=2	86	38	71.1	78.9	88.7	94.4	59.0	81.2	144.1
P04406	Glyceraldehyde-3-phosphate dehydrogenase OS=Homo sapiens GN=GAPDH PE=1 SV=3	87	45	79.3	71.2	94.9	110.3	104.1	116.7	173.3
P04439	HLA class I histocompatibility antigen, A-3 alpha chain OS=Homo sapiens GN=HLA-A PE=1 SV=2	60	27	76.1	124.9	171.4	173.8	146.9	57.1	25.3
P04632	Calpain small subunit 1 OS=Homo sapiens GN=CAPNS1 PE=1 SV=1	72	16	108.3	112.0	132.8	144.2	97.1	123.1	216.3
P04818	Thymidylate synthase OS=Homo sapiens GN=TYMS PE=1 SV=3	64	19	98.3	94.7	112.5	127.4	92.1	108.5	187.7
P04843	Dolichyl-diphosphooligosaccharide--protein glycosyltransferase subunit 1 OS=Homo sapiens GN=RPN1 PE=1 SV=1	78	59	75.6	105.9	154.4	182.5	168.7	63.7	19.3
P04844	Dolichyl-diphosphooligosaccharide--protein glycosyltransferase subunit 2 OS=Homo sapiens GN=RPN2 PE=1 SV=3	54	33	66.6	81.8	137.7	165.3	149.9	50.8	16.6
P04899	Guanine nucleotide-binding protein G(i) subunit alpha-2 OS=Homo sapiens GN=GNAI2 PE=1 SV=3	75	36	81.2	119.2	174.5	159.2	119.1	44.5	29.6
P04920	Anion exchange protein 2 OS=Homo sapiens GN=SLC4A2 PE=1 SV=4	25	18	89.1	151.0	213.5	207.9	160.8	65.4	28.6
P05023	Sodium/potassium-transporting ATPase subunit alpha-1 OS=Homo sapiens GN=ATP1A1 PE=1 SV=1	54	66	88.2	142.4	199.4	184.0	134.8	46.4	21.7
P05026	Sodium/potassium-transporting ATPase subunit beta-1 OS=Homo sapiens GN=ATP1B1 PE=1 SV=1	43	12	92.4	141.2	186.3	170.1	137.6	49.6	20.2
P05067	Amyloid beta A4 protein OS=Homo sapiens GN=APP PE=1 SV=3	19	11	48.2	97.7	144.6	187.8	154.8	115.9	69.5
P05106	Integrin beta-3 OS=Homo sapiens GN=ITGB3 PE=1 SV=2	29	14	95.7	166.5	227.6	221.3	173.2	81.8	33.8
P05107	Integrin beta-2 OS=Homo sapiens GN=ITGB2 PE=1 SV=2	62	50	88.2	128.5	189.7	206.3	192.9	77.1	29.3
P05120	Plasminogen activator inhibitor 2 OS=Homo sapiens GN=SERPINB2 PE=1 SV=2	31	7	92.5	132.9	144.3	180.4	155.8	123.0	171.1
P05141	ADP/ATP translocase 2 OS=Homo sapiens GN=SLC25A5 PE=1 SV=7	69	43	265.7	211.7	104.4	42.0	20.6	14.8	10.7
P05161	Ubiquitin-like protein ISG15 OS=Homo sapiens GN=ISG15 PE=1 SV=5	41	5	91.4	91.8	107.3	123.2	81.6	117.0	161.7
P05165	Propionyl-CoA carboxylase alpha chain, mitochondrial OS=Homo sapiens GN=PCCA PE=1 SV=4	55	34	225.1	198.5	90.2	31.7	12.8	9.4	11.0
P05166	Propionyl-CoA carboxylase beta chain, mitochondrial OS=Homo sapiens GN=PCCB PE=1 SV=3	57	27	197.4	155.6	77.7	32.4	19.1	17.0	18.9
P05198	Eukaryotic translation initiation factor 2 subunit 1 OS=Homo sapiens GN=EIF2S1 PE=1 SV=3	84	37	63.2	60.5	67.4	76.9	110.0	146.9	136.8
P05362	Intercellular adhesion molecule 1 OS=Homo sapiens GN=ICAM1 PE=1 SV=2	20	9	104.3	170.8	224.8	213.1	168.7	67.8	50.6
P05387	60S acidic ribosomal protein P2 OS=Homo sapiens GN=RPLP2 PE=1 SV=1	100	16	42.8	45.2	56.0	78.1	160.6	206.2	107.8
P05388	60S acidic ribosomal protein P0 OS=Homo sapiens GN=RPLP0 PE=1 SV=1	71	32	45.0	46.9	64.1	87.5	145.7	214.7	126.8
P05423	DNA-directed RNA polymerase III subunit RPC4 OS=Homo sapiens GN=POLR3D PE=1 SV=2	28	11	63.5	62.6	71.2	84.1	83.7	110.8	236.3
P05455	Lupus La protein OS=Homo sapiens GN=SSB PE=1 SV=2	72	40	93.7	75.1	99.1	126.1	87.3	119.7	220.0
P05556	Integrin beta-1 OS=Homo sapiens GN=ITGB1 PE=1 SV=2	44	41	81.5	142.0	197.8	196.5	152.1	57.3	23.1
P05771	Protein kinase C beta type OS=Homo sapiens GN=PRKCB PE=1 SV=4	55	42	106.3	108.6	129.5	132.1	96.0	93.2	144.6
P06126	T-cell surface glycoprotein CD1a OS=Homo sapiens GN=CD1A PE=1 SV=4	25	5	95.5	149.0	266.6	240.3	138.2	58.1	52.4
P06127	T-cell surface glycoprotein CD5 OS=Homo sapiens GN=CD5 PE=1 SV=2	53	24	73.7	130.3	181.6	178.4	152.6	74.5	33.5
P06132	Uroporphyrinogen decarboxylase OS=Homo sapiens GN=UROD PE=1 SV=2	44	12	84.7	78.5	101.0	115.5	93.9	105.6	179.4
P06213	Insulin receptor OS=Homo sapiens GN=INSR PE=1 SV=4	29	39	80.3	134.0	184.0	185.5	152.3	65.6	27.0
P06239	Tyrosine-protein kinase Lck OS=Homo sapiens GN=LCK PE=1 SV=6	67	33	74.0	112.7	174.5	165.9	120.9	56.0	30.8
P06241	Tyrosine-protein kinase Fyn OS=Homo sapiens GN=FYN PE=1 SV=3	45	25	92.5	139.1	197.8	203.0	162.4	88.0	59.3
P06280	Alpha-galactosidase A OS=Homo sapiens GN=GLA PE=1 SV=1	39	16	53.3	98.7	184.2	261.6	219.7	72.5	22.3
P06396	Gelsolin OS=Homo sapiens GN=GSN PE=1 SV=1	18	12	69.8	66.4	74.8	80.7	62.9	75.6	105.4
P06400	Retinoblastoma-associated protein OS=Homo sapiens GN=RB1 PE=1 SV=2	59	63	63.8	57.4	59.3	75.8	112.5	147.1	118.2
P06493	Cyclin-dependent kinase 1 OS=Homo sapiens GN=CDK1 PE=1 SV=3	71	25	90.1	87.4	100.2	108.3	101.0	106.8	129.8
P06576	ATP synthase subunit beta, mitochondrial OS=Homo sapiens GN=ATP5B PE=1 SV=3	84	39	212.3	172.9	92.3	36.6	16.7	11.6	11.8
P06729	T-cell surface antigen CD2 OS=Homo sapiens GN=CD2 PE=1 SV=2	27	13	75.8	143.6	174.8	185.3	162.6	74.0	39.7
P06730	Eukaryotic translation initiation factor 4E OS=Homo sapiens GN=EIF4E PE=1 SV=2	34	12	69.9	66.0	91.8	111.7	131.5	198.4	136.1
P06733	Alpha-enolase OS=Homo sapiens GN=ENO1 PE=1 SV=2	89	57	85.5	73.7	95.2	108.5	68.8	74.1	145.1
P06744	Glucose-6-phosphate isomerase OS=Homo sapiens GN=GPI PE=1 SV=4	64	46	91.0	85.6	103.4	115.4	84.7	104.2	189.1
P06746	DNA polymerase beta OS=Homo sapiens GN=POLB PE=1 SV=3	25	8	76.2	58.8	66.2	73.4	97.5	121.3	97.8
P06748	Nucleophosmin OS=Homo sapiens GN=NPM1 PE=1 SV=2	74	34	44.0	38.1	56.8	85.0	148.7	196.1	149.0
P06753	Tropomyosin alpha-3 chain OS=Homo sapiens GN=TPM3 PE=1 SV=2	49	27	99.8	92.4	118.4	118.7	67.2	62.7	129.2
P06756	Integrin alpha-V OS=Homo sapiens GN=ITGAV PE=1 SV=2	27	20	74.6	120.6	172.9	164.5	143.1	52.9	28.3
P06865	Beta-hexosaminidase subunit alpha OS=Homo sapiens GN=HEXA PE=1 SV=2	41	28	54.1	97.2	201.1	276.2	177.8	72.5	31.7
P07099	Epoxide hydrolase 1 OS=Homo sapiens GN=EPHX1 PE=1 SV=1	49	23	66.9	89.9	133.3	155.2	175.9	76.9	28.6
P07195	L-lactate dehydrogenase B chain OS=Homo sapiens GN=LDHB PE=1 SV=2	68	35	86.1	75.0	95.7	104.1	75.3	78.6	145.0
P07203	Glutathione peroxidase 1 OS=Homo sapiens GN=GPX1 PE=1 SV=4	85	13	170.9	137.2	78.3	45.7	25.3	26.3	41.1
P07237	Protein disulfide-isomerase OS=Homo sapiens GN=P4HB PE=1 SV=3	81	64	72.0	108.6	151.9	185.5	184.1	66.1	17.5
P07305	Histone H1.0 OS=Homo sapiens GN=H1F0 PE=1 SV=3	23	5	92.5	43.3	42.7	61.0	119.9	151.9	60.0
P07311	Acylphosphatase-1 OS=Homo sapiens GN=ACYP1 PE=1 SV=2	69	9	72.3	61.8	69.2	79.2	71.1	73.7	102.1
P07339	Cathepsin D OS=Homo sapiens GN=CTSD PE=1 SV=1	60	27	55.1	88.5	180.6	250.6	163.6	57.7	22.6
P07355	Annexin A2 OS=Homo sapiens GN=ANXA2 PE=1 SV=2	76	38	82.3	95.1	126.1	128.3	95.8	77.4	122.5
P07384	Calpain-1 catalytic subunit OS=Homo sapiens GN=CAPN1 PE=1 SV=1	47	33	96.2	88.2	105.6	113.0	79.5	88.4	153.8
P07437	Tubulin beta chain OS=Homo sapiens GN=TUBB PE=1 SV=2	86	42	92.9	83.7	102.8	108.7	78.1	93.8	171.2
P07602	Prosaposin OS=Homo sapiens GN=PSAP PE=1 SV=2	55	29	57.7	85.0	130.0	169.7	245.4	89.4	33.7
P07686	Beta-hexosaminidase subunit beta OS=Homo sapiens GN=HEXB PE=1 SV=3	52	38	58.0	100.7	186.2	263.1	211.1	74.4	27.3
P07737	Profilin-1 OS=Homo sapiens GN=PFN1 PE=1 SV=2	79	20	91.3	89.6	98.3	114.4	69.5	89.4	146.0
P07741	Adenine phosphoribosyltransferase OS=Homo sapiens GN=APRT PE=1 SV=2	90	19	93.1	79.2	100.5	108.6	67.1	80.7	153.2
P07766	T-cell surface glycoprotein CD3 epsilon chain OS=Homo sapiens GN=CD3E PE=1 SV=2	29	7	69.4	102.0	148.7	177.3	197.5	79.1	25.2
P07814	Bifunctional glutamate/proline--tRNA ligase OS=Homo sapiens GN=EPRS PE=1 SV=5	74	142	53.1	59.5	75.1	86.5	126.1	173.2	141.6
P07858	Cathepsin B OS=Homo sapiens GN=CTSB PE=1 SV=3	48	17	67.5	108.3	191.8	233.2	229.6	86.9	50.2
P07900	Heat shock protein HSP 90-alpha OS=Homo sapiens GN=HSP90AA1 PE=1 SV=5	72	92	96.6	93.0	113.7	123.4	80.5	97.0	188.3
P07910	Heterogeneous nuclear ribonucleoproteins C1/C2 OS=Homo sapiens GN=HNRNPC PE=1 SV=4	48	27	46.8	33.1	40.8	66.2	155.7	233.0	144.1
P07942	Laminin subunit beta-1 OS=Homo sapiens GN=LAMB1 PE=1 SV=2	16	19	85.6	125.3	173.8	204.9	212.8	100.2	53.2
P07947	Tyrosine-protein kinase Yes OS=Homo sapiens GN=YES1 PE=1 SV=3	54	25	73.5	110.2	158.9	168.6	139.7	100.7	70.6
P07954	Fumarate hydratase, mitochondrial OS=Homo sapiens GN=FH PE=1 SV=3	78	39	214.3	183.9	90.9	41.7	21.0	19.3	27.0
P08069	Insulin-like growth factor 1 receptor OS=Homo sapiens GN=IGF1R PE=1 SV=1	27	32	75.5	136.5	203.9	200.7	155.0	63.4	17.0
P08133	Annexin A6 OS=Homo sapiens GN=ANXA6 PE=1 SV=3	85	75	85.3	82.4	101.2	110.7	75.5	91.6	187.4
P08134	Rho-related GTP-binding protein RhoC OS=Homo sapiens GN=RHOC PE=1 SV=1	62	13	100.2	112.3	136.4	145.9	104.1	109.1	182.7
P08174	Complement decay-accelerating factor OS=Homo sapiens GN=CD55 PE=1 SV=4	35	15	75.3	125.8	175.8	170.6	134.8	65.4	36.2
P08195	4F2 cell-surface antigen heavy chain OS=Homo sapiens GN=SLC3A2 PE=1 SV=3	53	39	82.1	133.1	181.2	170.6	127.5	47.5	23.3
P08236	Beta-glucuronidase OS=Homo sapiens GN=GUSB PE=1 SV=2	27	18	56.9	86.3	141.6	188.1	160.6	56.4	22.2
P08238	Heat shock protein HSP 90-beta OS=Homo sapiens GN=HSP90AB1 PE=1 SV=4	74	91	85.1	79.7	104.8	113.1	71.8	90.4	192.6
P08240	Signal recognition particle receptor subunit alpha OS=Homo sapiens GN=SRPR PE=1 SV=2	70	43	78.4	96.9	143.1	169.3	165.1	64.7	21.3
P08243	Asparagine synthetase [glutamine-hydrolyzing] OS=Homo sapiens GN=ASNS PE=1 SV=4	53	26	96.8	87.6	94.1	102.4	76.0	84.1	156.6
P08311	Cathepsin G OS=Homo sapiens GN=CTSG PE=1 SV=2	44	10	78.2	116.3	143.1	172.6	170.5	129.3	78.7
P08397	Porphobilinogen deaminase OS=Homo sapiens GN=HMBS PE=1 SV=2	47	16	76.7	69.6	87.6	101.4	73.3	86.5	156.1
P08559	Pyruvate dehydrogenase E1 component subunit alpha, somatic form, mitochondrial OS=Homo sapiens GN=PDHA1 PE=1 SV=3	72	37	228.7	188.3	88.0	32.9	18.3	15.1	12.5
P08574	Cytochrome c1, heme protein, mitochondrial OS=Homo sapiens GN=CYC1 PE=1 SV=3	57	16	235.4	195.0	97.3	34.8	14.1	6.4	5.7
P08575	Receptor-type tyrosine-protein phosphatase C OS=Homo sapiens GN=PTPRC PE=1 SV=2	47	81	77.8	122.1	167.0	160.5	137.0	49.5	25.1
P08579	U2 small nuclear ribonucleoprotein B'' OS=Homo sapiens GN=SNRPB2 PE=1 SV=1	30	8	60.6	54.4	59.9	86.1	112.7	192.2	244.3
P08621	U1 small nuclear ribonucleoprotein 70 kDa OS=Homo sapiens GN=SNRNP70 PE=1 SV=2	59	35	39.6	32.1	46.3	70.9	120.8	175.5	149.5
P08648	Integrin alpha-5 OS=Homo sapiens GN=ITGA5 PE=1 SV=2	24	19	66.2	99.0	131.1	128.1	106.9	42.9	24.8
P08670	Vimentin OS=Homo sapiens GN=VIM PE=1 SV=4	78	40	121.5	112.3	98.9	87.4	86.7	96.6	147.7
P08754	Guanine nucleotide-binding protein G(k) subunit alpha OS=Homo sapiens GN=GNAI3 PE=1 SV=3	68	32	92.2	128.0	204.3	183.6	116.1	43.5	27.2
P08758	Annexin A5 OS=Homo sapiens GN=ANXA5 PE=1 SV=2	62	21	83.4	70.9	89.8	104.5	68.6	83.6	172.6
P08865	40S ribosomal protein SA OS=Homo sapiens GN=RPSA PE=1 SV=4	66	21	59.4	52.9	73.0	97.5	121.3	189.0	151.9
P09001	39S ribosomal protein L3, mitochondrial OS=Homo sapiens GN=MRPL3 PE=1 SV=1	70	20	302.1	242.9	115.0	38.5	17.4	16.1	17.3
P09012	U1 small nuclear ribonucleoprotein A OS=Homo sapiens GN=SNRPA PE=1 SV=3	38	12	48.7	40.4	54.3	74.4	142.8	162.3	149.7
P09104	Gamma-enolase OS=Homo sapiens GN=ENO2 PE=1 SV=3	88	33	92.8	86.4	102.2	113.9	78.6	91.5	163.6
P09110	3-ketoacyl-CoA thiolase, peroxisomal OS=Homo sapiens GN=ACAA1 PE=1 SV=2	77	31	98.1	153.0	230.2	212.1	122.8	39.5	16.5
P09211	Glutathione S-transferase P OS=Homo sapiens GN=GSTP1 PE=1 SV=2	72	18	80.9	65.4	89.7	101.1	58.1	69.6	147.4
P09234	U1 small nuclear ribonucleoprotein C OS=Homo sapiens GN=SNRPC PE=1 SV=1	32	7	47.1	41.0	51.2	80.0	149.2	195.7	180.7
P09326	CD48 antigen OS=Homo sapiens GN=CD48 PE=1 SV=2	37	15	64.4	108.9	147.6	151.8	107.0	59.2	36.5
P09417	Dihydropteridine reductase OS=Homo sapiens GN=QDPR PE=1 SV=2	57	11	122.8	112.5	110.0	109.7	77.7	100.2	139.5
P09471	Guanine nucleotide-binding protein G(o) subunit alpha OS=Homo sapiens GN=GNAO1 PE=1 SV=4	44	15	84.5	130.5	173.6	165.9	135.5	64.0	50.3
P09496	Clathrin light chain A OS=Homo sapiens GN=CLTA PE=1 SV=1	29	16	127.4	142.8	169.7	167.5	109.7	80.5	126.1
P09497	Clathrin light chain B OS=Homo sapiens GN=CLTB PE=1 SV=1	32	17	93.0	108.2	125.2	130.9	89.8	70.1	97.9
P09525	Annexin A4 OS=Homo sapiens GN=ANXA4 PE=1 SV=4	47	15	93.0	86.6	120.3	151.3	121.2	136.7	191.2
P09543	2',3'-cyclic-nucleotide 3'-phosphodiesterase OS=Homo sapiens GN=CNP PE=1 SV=2	58	41	84.8	127.9	163.9	156.4	124.7	50.3	22.8
P09564	T-cell antigen CD7 OS=Homo sapiens GN=CD7 PE=1 SV=1	21	5	65.5	98.1	150.1	173.6	196.5	136.0	75.5
P09622	Dihydrolipoyl dehydrogenase, mitochondrial OS=Homo sapiens GN=DLD PE=1 SV=2	67	33	234.2	203.0	88.7	30.9	14.3	11.4	11.3
P09651	Heterogeneous nuclear ribonucleoprotein A1 OS=Homo sapiens GN=HNRNPA1 PE=1 SV=5	77	39	50.1	35.8	54.7	88.4	115.7	179.3	153.6
P09661	U2 small nuclear ribonucleoprotein A' OS=Homo sapiens GN=SNRPA1 PE=1 SV=2	69	34	41.2	34.4	42.7	61.2	89.9	142.8	156.6
P09669	Cytochrome c oxidase subunit 6C OS=Homo sapiens GN=COX6C PE=1 SV=2	53	10	217.1	188.0	82.5	30.6	10.9	4.5	2.7
P09874	Poly [ADP-ribose] polymerase 1 OS=Homo sapiens GN=PARP1 PE=1 SV=4	68	82	105.4	79.3	75.6	81.1	108.4	120.7	75.4
P09884	DNA polymerase alpha catalytic subunit OS=Homo sapiens GN=POLA1 PE=1 SV=2	29	35	100.7	91.9	105.2	120.0	108.1	127.4	231.3
P09960	Leukotriene A-4 hydrolase OS=Homo sapiens GN=LTA4H PE=1 SV=2	59	44	90.7	86.1	98.9	112.6	89.3	105.6	203.2
P09972	Fructose-bisphosphate aldolase C OS=Homo sapiens GN=ALDOC PE=1 SV=2	73	34	101.3	100.7	114.9	122.3	100.3	105.6	166.1
P0C2W1	F-box/SPRY domain-containing protein 1 OS=Homo sapiens GN=FBXO45 PE=1 SV=1	11	4	87.4	61.8	82.0	78.1	110.9	172.0	178.3
P0C7P0	CDGSH iron-sulfur domain-containing protein 3, mitochondrial OS=Homo sapiens GN=CISD3 PE=1 SV=1	54	10	248.0	212.9	93.8	39.1	14.1	15.5	18.9
P0C7T5	Ataxin-1-like OS=Homo sapiens GN=ATXN1L PE=1 SV=1	26	12	75.3	103.3	125.7	127.6	125.3	86.2	52.3
P0CG12	Chromosome transmission fidelity protein 8 homolog isoform 2 OS=Homo sapiens GN=CHTF8 PE=1 SV=1	67	19	121.8	118.4	120.0	117.3	161.4	174.7	148.4
P0CK96	Solute carrier family 35 member E2B OS=Homo sapiens GN=SLC35E2B PE=2 SV=1	14	4	117.1	164.3	217.8	172.4	171.2	97.5	59.7
P0DMV9	Heat shock 70 kDa protein 1B OS=Homo sapiens GN=HSPA1B PE=1 SV=1	73	55	95.1	94.8	108.4	120.7	90.1	99.5	167.2
P10109	Adrenodoxin, mitochondrial OS=Homo sapiens GN=FDX1 PE=1 SV=1	42	10	232.0	192.5	82.3	27.9	10.4	8.5	8.5
P10155	60 kDa SS-A/Ro ribonucleoprotein OS=Homo sapiens GN=TROVE2 PE=1 SV=2	53	28	78.5	71.3	83.2	96.1	88.1	95.0	141.4
P10242	Transcriptional activator Myb OS=Homo sapiens GN=MYB PE=1 SV=2	22	14	119.4	97.5	82.9	86.4	93.5	101.9	108.9
P10253	Lysosomal alpha-glucosidase OS=Homo sapiens GN=GAA PE=1 SV=4	40	33	64.1	98.9	192.9	259.8	170.4	64.2	27.3
P10301	Ras-related protein R-Ras OS=Homo sapiens GN=RRAS PE=1 SV=1	43	9	91.3	136.4	187.3	208.9	141.5	112.6	122.1
P10321	HLA class I histocompatibility antigen, Cw-7 alpha chain OS=Homo sapiens GN=HLA-C PE=1 SV=3	55	19	75.8	120.9	157.9	165.5	177.1	81.6	35.8
P10398	Serine/threonine-protein kinase A-Raf OS=Homo sapiens GN=ARAF PE=1 SV=2	46	25	79.4	85.6	101.0	100.5	106.0	89.3	130.6
P10415	Apoptosis regulator Bcl-2 OS=Homo sapiens GN=BCL2 PE=1 SV=2	46	6	119.6	207.7	211.1	173.6	154.1	87.7	46.1
P10515	Dihydrolipoyllysine-residue acetyltransferase component of pyruvate dehydrogenase complex, mitochondrial OS=Homo sapiens GN=DLAT PE=1 SV=3	45	29	208.7	174.3	81.6	29.0	12.5	8.4	10.6
P10586	Receptor-type tyrosine-protein phosphatase F OS=Homo sapiens GN=PTPRF PE=1 SV=2	31	45	100.6	145.5	190.1	181.8	147.3	58.0	31.5
P10599	Thioredoxin OS=Homo sapiens GN=TXN PE=1 SV=3	92	12	93.9	85.1	102.6	117.3	81.9	105.4	168.6
P10619	Lysosomal protective protein OS=Homo sapiens GN=CTSA PE=1 SV=2	36	17	74.2	112.9	232.8	304.6	159.2	84.4	31.9
P10636	Microtubule-associated protein tau OS=Homo sapiens GN=MAPT PE=1 SV=5	25	20	49.7	49.3	58.2	71.8	106.8	151.1	100.7
P10644	cAMP-dependent protein kinase type I-alpha regulatory subunit OS=Homo sapiens GN=PRKAR1A PE=1 SV=1	67	31	81.2	107.0	128.3	132.8	89.8	75.6	96.8
P10721	Mast/stem cell growth factor receptor Kit OS=Homo sapiens GN=KIT PE=1 SV=1	21	18	56.1	85.7	99.7	123.9	106.1	57.2	20.8
P10746	Uroporphyrinogen-III synthase OS=Homo sapiens GN=UROS PE=1 SV=1	37	8	72.8	71.4	94.9	102.4	94.5	108.4	153.9
P10747	T-cell-specific surface glycoprotein CD28 OS=Homo sapiens GN=CD28 PE=1 SV=1	20	9	91.3	163.4	200.1	206.3	170.8	86.5	40.5
P10768	S-formylglutathione hydrolase OS=Homo sapiens GN=ESD PE=1 SV=2	85	24	73.1	69.3	77.7	89.2	65.7	81.9	134.1
P10809	60 kDa heat shock protein, mitochondrial OS=Homo sapiens GN=HSPD1 PE=1 SV=2	82	80	231.6	170.1	96.9	32.6	13.1	8.3	9.3
P11021	78 kDa glucose-regulated protein OS=Homo sapiens GN=HSPA5 PE=1 SV=2	67	69	80.0	114.7	160.3	194.6	203.2	70.7	27.1
P11117	Lysosomal acid phosphatase OS=Homo sapiens GN=ACP2 PE=1 SV=3	33	12	44.4	74.6	134.8	179.0	138.5	72.1	36.2
P11142	Heat shock cognate 71 kDa protein OS=Homo sapiens GN=HSPA8 PE=1 SV=1	76	69	89.2	88.3	102.0	114.1	86.3	95.5	144.1
P11166	Solute carrier family 2, facilitated glucose transporter member 1 OS=Homo sapiens GN=SLC2A1 PE=1 SV=2	16	10	97.3	130.2	213.5	203.2	120.0	55.5	28.8
P11169	Solute carrier family 2, facilitated glucose transporter member 3 OS=Homo sapiens GN=SLC2A3 PE=1 SV=1	17	7	95.9	165.4	236.2	223.4	147.4	66.9	29.5
P11171	Protein 4.1 OS=Homo sapiens GN=EPB41 PE=1 SV=4	63	64	88.9	151.6	202.5	193.6	147.8	49.9	24.0
P11172	Uridine 5'-monophosphate synthase OS=Homo sapiens GN=UMPS PE=1 SV=1	62	36	105.6	105.3	96.5	96.1	68.9	83.0	137.2
P11177	Pyruvate dehydrogenase E1 component subunit beta, mitochondrial OS=Homo sapiens GN=PDHB PE=1 SV=3	64	21	216.1	168.0	77.1	26.3	9.7	6.6	7.9
P11182	Lipoamide acyltransferase component of branched-chain alpha-keto acid dehydrogenase complex, mitochondrial OS=Homo sapiens GN=DBT PE=1 SV=3	59	30	221.8	194.8	87.9	36.4	18.1	16.5	15.8
P11216	Glycogen phosphorylase, brain form OS=Homo sapiens GN=PYGB PE=1 SV=5	59	52	93.1	86.0	104.4	118.2	82.2	94.0	147.3
P11234	Ras-related protein Ral-B OS=Homo sapiens GN=RALB PE=1 SV=1	49	10	72.5	116.4	156.3	147.7	130.2	55.3	24.0
P11274	Breakpoint cluster region protein OS=Homo sapiens GN=BCR PE=1 SV=2	34	30	76.3	85.8	95.4	95.6	78.1	69.8	97.5
P11279	Lysosome-associated membrane glycoprotein 1 OS=Homo sapiens GN=LAMP1 PE=1 SV=3	28	11	46.8	84.8	162.6	238.6	226.8	98.3	31.5
P11310	Medium-chain specific acyl-CoA dehydrogenase, mitochondrial OS=Homo sapiens GN=ACADM PE=1 SV=1	67	39	214.3	177.0	84.1	29.2	12.8	8.1	7.0
P11387	DNA topoisomerase 1 OS=Homo sapiens GN=TOP1 PE=1 SV=2	47	39	165.9	100.9	85.5	80.1	88.9	89.9	51.1
P11388	DNA topoisomerase 2-alpha OS=Homo sapiens GN=TOP2A PE=1 SV=3	48	91	140.6	86.8	66.9	66.2	102.3	101.8	52.1
P11413	Glucose-6-phosphate 1-dehydrogenase OS=Homo sapiens GN=G6PD PE=1 SV=4	72	37	100.4	97.8	120.6	123.3	84.4	80.6	142.1
P11441	Ubiquitin-like protein 4A OS=Homo sapiens GN=UBL4A PE=1 SV=1	74	11	111.9	103.8	121.2	128.2	118.0	120.5	208.4
P11498	Pyruvate carboxylase, mitochondrial OS=Homo sapiens GN=PC PE=1 SV=2	57	56	230.7	207.8	96.3	33.1	13.1	9.6	10.3
P11586	C-1-tetrahydrofolate synthase, cytoplasmic OS=Homo sapiens GN=MTHFD1 PE=1 SV=3	82	94	44.5	49.2	65.8	92.5	167.9	225.5	67.7
P11717	Cation-independent mannose-6-phosphate receptor OS=Homo sapiens GN=IGF2R PE=1 SV=3	61	157	41.9	65.4	104.8	144.6	181.9	163.4	65.0
P11766	Alcohol dehydrogenase class-3 OS=Homo sapiens GN=ADH5 PE=1 SV=4	56	24	72.3	74.4	85.0	97.7	60.8	87.1	166.2
P11940	Polyadenylate-binding protein 1 OS=Homo sapiens GN=PABPC1 PE=1 SV=2	86	68	51.8	53.7	65.8	85.3	141.4	199.6	131.3
P12004	Proliferating cell nuclear antigen OS=Homo sapiens GN=PCNA PE=1 SV=1	82	25	86.8	76.9	96.3	119.2	91.9	116.3	194.3
P12081	Histidine--tRNA ligase, cytoplasmic OS=Homo sapiens GN=HARS PE=1 SV=2	78	49	56.2	57.3	64.0	73.5	91.6	153.6	163.7
P12236	ADP/ATP translocase 3 OS=Homo sapiens GN=SLC25A6 PE=1 SV=4	76	44	235.8	171.7	84.3	32.1	13.1	7.8	6.6
P12259	Coagulation factor V OS=Homo sapiens GN=F5 PE=1 SV=4	5	12	87.3	106.6	132.6	138.0	147.0	106.7	83.7
P12268	Inosine-5'-monophosphate dehydrogenase 2 OS=Homo sapiens GN=IMPDH2 PE=1 SV=2	63	49	100.1	96.3	103.2	109.5	76.6	87.3	174.1
P12270	Nucleoprotein TPR OS=Homo sapiens GN=TPR PE=1 SV=3	50	113	95.5	77.8	89.3	110.2	90.5	126.0	213.2
P12429	Annexin A3 OS=Homo sapiens GN=ANXA3 PE=1 SV=3	42	11	115.4	105.2	150.0	155.4	137.2	133.3	203.6
P12544	Granzyme A OS=Homo sapiens GN=GZMA PE=1 SV=2	75	25	71.3	103.7	210.7	287.2	169.5	92.7	29.0
P12694	2-oxoisovalerate dehydrogenase subunit alpha, mitochondrial OS=Homo sapiens GN=BCKDHA PE=1 SV=2	51	24	220.2	185.4	84.0	29.9	12.3	7.3	7.3
P12814	Alpha-actinin-1 OS=Homo sapiens GN=ACTN1 PE=1 SV=2	77	69	106.4	116.9	127.1	122.1	87.4	79.3	121.0
P12829	Myosin light chain 4 OS=Homo sapiens GN=MYL4 PE=1 SV=3	49	6	65.2	79.6	93.0	89.6	79.0	62.1	221.6
P12931	Proto-oncogene tyrosine-protein kinase Src OS=Homo sapiens GN=SRC PE=1 SV=3	48	24	83.7	113.8	148.9	142.2	142.7	70.5	52.3
P12955	Xaa-Pro dipeptidase OS=Homo sapiens GN=PEPD PE=1 SV=3	37	17	77.8	69.5	81.1	89.0	79.9	93.3	137.7
P12956	X-ray repair cross-complementing protein 6 OS=Homo sapiens GN=XRCC6 PE=1 SV=2	78	75	49.4	39.8	60.2	85.7	122.6	169.8	142.0
P13010	X-ray repair cross-complementing protein 5 OS=Homo sapiens GN=XRCC5 PE=1 SV=3	80	75	48.5	42.5	60.0	84.1	151.8	183.5	133.3
P13073	Cytochrome c oxidase subunit 4 isoform 1, mitochondrial OS=Homo sapiens GN=COX4I1 PE=1 SV=1	62	20	226.4	200.8	95.9	33.1	15.0	8.3	4.7
P13196	5-aminolevulinate synthase, nonspecific, mitochondrial OS=Homo sapiens GN=ALAS1 PE=1 SV=2	45	25	236.3	210.6	106.1	47.3	30.0	23.9	24.0
P13284	Gamma-interferon-inducible lysosomal thiol reductase OS=Homo sapiens GN=IFI30 PE=1 SV=3	25	4	61.1	106.7	201.6	280.5	227.4	84.5	38.2
P13489	Ribonuclease inhibitor OS=Homo sapiens GN=RNH1 PE=1 SV=2	77	32	76.0	68.7	82.2	91.0	67.4	79.6	135.8
P13598	Intercellular adhesion molecule 2 OS=Homo sapiens GN=ICAM2 PE=1 SV=2	28	10	84.4	141.1	185.2	171.4	148.4	58.0	22.7
P13612	Integrin alpha-4 OS=Homo sapiens GN=ITGA4 PE=1 SV=3	45	54	80.5	133.8	192.0	199.0	154.2	70.5	29.9
P13637	Sodium/potassium-transporting ATPase subunit alpha-3 OS=Homo sapiens GN=ATP1A3 PE=1 SV=3	50	49	78.3	133.3	176.2	166.7	133.5	47.3	22.1
P13639	Elongation factor 2 OS=Homo sapiens GN=EEF2 PE=1 SV=4	85	95	76.0	71.7	91.9	104.8	94.1	119.5	146.1
P13645	Keratin, type I cytoskeletal 10 OS=Homo sapiens GN=KRT10 PE=1 SV=6	60	32	83.4	47.3	70.9	59.7	74.1	140.5	135.9
P13667	Protein disulfide-isomerase A4 OS=Homo sapiens GN=PDIA4 PE=1 SV=2	69	67	77.9	115.4	163.7	195.4	199.1	71.0	22.3
P13674	Prolyl 4-hydroxylase subunit alpha-1 OS=Homo sapiens GN=P4HA1 PE=1 SV=2	61	35	78.0	113.8	170.8	203.2	192.0	66.9	18.9
P13716	Delta-aminolevulinic acid dehydratase OS=Homo sapiens GN=ALAD PE=1 SV=1	36	7	89.7	84.8	100.6	110.9	77.0	99.0	188.9
P13796	Plastin-2 OS=Homo sapiens GN=LCP1 PE=1 SV=6	87	61	109.5	92.9	116.1	124.4	86.5	93.6	166.7
P13798	Acylamino-acid-releasing enzyme OS=Homo sapiens GN=APEH PE=1 SV=4	51	32	81.7	82.9	98.0	108.7	70.1	89.3	203.3
P13804	Electron transfer flavoprotein subunit alpha, mitochondrial OS=Homo sapiens GN=ETFA PE=1 SV=1	73	33	233.6	194.4	84.4	26.9	10.0	6.3	6.6
P13807	Glycogen [starch] synthase, muscle OS=Homo sapiens GN=GYS1 PE=1 SV=2	53	41	58.6	54.3	73.4	110.2	146.5	120.0	46.5
P13861	cAMP-dependent protein kinase type II-alpha regulatory subunit OS=Homo sapiens GN=PRKAR2A PE=1 SV=2	74	32	108.3	120.3	114.2	96.2	60.6	58.8	92.9
P13995	Bifunctional methylenetetrahydrofolate dehydrogenase/cyclohydrolase, mitochondrial OS=Homo sapiens GN=MTHFD2 PE=1 SV=2	57	20	214.9	222.3	81.9	34.8	16.6	12.8	12.8
P14151	L-selectin OS=Homo sapiens GN=SELL PE=1 SV=2	20	10	128.5	152.2	190.3	197.1	139.5	79.4	76.1
P14174	Macrophage migration inhibitory factor OS=Homo sapiens GN=MIF PE=1 SV=4	43	5	85.1	70.2	95.5	104.6	64.9	59.6	139.9
P14209	CD99 antigen OS=Homo sapiens GN=CD99 PE=1 SV=1	22	5	81.9	136.4	185.0	178.0	140.1	52.6	22.4
P14314	Glucosidase 2 subunit beta OS=Homo sapiens GN=PRKCSH PE=1 SV=2	44	35	61.8	139.1	132.6	189.1	132.0	64.0	19.4
P14324	Farnesyl pyrophosphate synthase OS=Homo sapiens GN=FDPS PE=1 SV=4	33	18	106.4	97.3	95.7	102.5	78.1	95.9	158.3
P14373	Zinc finger protein RFP OS=Homo sapiens GN=TRIM27 PE=1 SV=1	32	16	58.3	85.4	131.9	171.1	173.5	82.4	45.2
P14550	Alcohol dehydrogenase [NADP(+)] OS=Homo sapiens GN=AKR1A1 PE=1 SV=3	65	22	90.4	82.3	92.2	104.1	77.5	99.0	151.7
P14618	Pyruvate kinase PKM OS=Homo sapiens GN=PKM PE=1 SV=4	85	61	92.0	86.8	104.6	113.0	76.6	91.0	163.9
P14625	Endoplasmin OS=Homo sapiens GN=HSP90B1 PE=1 SV=1	66	81	75.5	106.5	162.9	188.5	170.2	66.4	21.9
P14635	G2/mitotic-specific cyclin-B1 OS=Homo sapiens GN=CCNB1 PE=1 SV=1	33	13	91.1	98.4	111.2	124.7	153.0	135.6	84.1
P14678	Small nuclear ribonucleoprotein-associated proteins B and B' OS=Homo sapiens GN=SNRPB PE=1 SV=2	52	15	46.7	36.0	54.6	83.1	104.6	189.6	208.4
P14735	Insulin-degrading enzyme OS=Homo sapiens GN=IDE PE=1 SV=4	51	54	118.6	99.0	104.6	102.3	79.1	86.7	128.7
P14866	Heterogeneous nuclear ribonucleoprotein L OS=Homo sapiens GN=HNRNPL PE=1 SV=2	65	39	38.6	28.0	39.5	69.0	155.0	237.1	119.4
P14868	Aspartate--tRNA ligase, cytoplasmic OS=Homo sapiens GN=DARS PE=1 SV=2	80	55	61.2	59.3	74.5	85.6	113.3	152.7	149.2
P14921	Protein C-ets-1 OS=Homo sapiens GN=ETS1 PE=1 SV=1	28	9	102.8	88.3	99.3	113.4	109.9	137.8	198.4
P14927	Cytochrome b-c1 complex subunit 7 OS=Homo sapiens GN=UQCRB PE=1 SV=2	75	13	247.3	195.6	94.3	33.1	11.5	5.4	2.8
P15104	Glutamine synthetase OS=Homo sapiens GN=GLUL PE=1 SV=4	46	18	81.2	77.7	96.9	107.2	83.0	97.6	198.5
P15121	Aldose reductase OS=Homo sapiens GN=AKR1B1 PE=1 SV=3	79	22	77.6	72.9	88.0	99.6	57.9	96.9	169.9
P15151	Poliovirus receptor OS=Homo sapiens GN=PVR PE=1 SV=2	8	3	105.2	169.9	221.2	219.6	188.5	71.5	24.1
P15153	Ras-related C3 botulinum toxin substrate 2 OS=Homo sapiens GN=RAC2 PE=1 SV=1	51	13	72.3	82.7	98.5	110.0	104.2	77.8	128.9
P15170	Eukaryotic peptide chain release factor GTP-binding subunit ERF3A OS=Homo sapiens GN=GSPT1 PE=1 SV=1	63	38	88.1	80.6	94.9	98.6	64.8	80.2	140.4
P15260	Interferon gamma receptor 1 OS=Homo sapiens GN=IFNGR1 PE=1 SV=1	13	7	126.3	151.8	197.6	203.6	196.0	71.0	53.7
P15289	Arylsulfatase A OS=Homo sapiens GN=ARSA PE=1 SV=3	30	12	67.9	111.7	191.1	265.6	228.2	76.4	28.2
P15311	Ezrin OS=Homo sapiens GN=EZR PE=1 SV=4	79	76	90.4	138.7	192.8	184.3	126.6	73.0	50.2
P15374	Ubiquitin carboxyl-terminal hydrolase isozyme L3 OS=Homo sapiens GN=UCHL3 PE=1 SV=1	62	14	86.0	80.8	94.3	106.7	89.0	105.6	169.1
P15498	Proto-oncogene vav OS=Homo sapiens GN=VAV1 PE=1 SV=4	59	51	126.8	110.9	120.4	119.7	99.0	91.1	165.0
P15586	N-acetylglucosamine-6-sulfatase OS=Homo sapiens GN=GNS PE=1 SV=3	40	18	53.8	86.3	162.9	212.7	174.5	56.4	21.2
P15735	Phosphorylase b kinase gamma catalytic chain, liver/testis isoform OS=Homo sapiens GN=PHKG2 PE=1 SV=1	26	9	101.9	117.2	120.4	133.8	116.6	122.0	187.2
P15814	Immunoglobulin lambda-like polypeptide 1 OS=Homo sapiens GN=IGLL1 PE=1 SV=1	53	9	78.5	126.5	187.6	214.5	239.0	80.5	25.4
P15848	Arylsulfatase B OS=Homo sapiens GN=ARSB PE=1 SV=1	25	13	60.5	108.2	186.3	264.9	217.3	74.7	27.6
P15880	40S ribosomal protein S2 OS=Homo sapiens GN=RPS2 PE=1 SV=2	70	29	42.9	43.7	58.5	84.6	147.1	210.8	120.1
P15923	Transcription factor E2-alpha OS=Homo sapiens GN=TCF3 PE=1 SV=1	31	15	88.2	99.5	105.8	125.3	104.8	141.0	189.5
P15927	Replication protein A 32 kDa subunit OS=Homo sapiens GN=RPA2 PE=1 SV=1	71	17	73.3	61.9	84.2	99.4	109.4	96.6	132.6
P16083	Ribosyldihydronicotinamide dehydrogenase [quinone] OS=Homo sapiens GN=NQO2 PE=1 SV=5	59	10	67.0	63.4	70.6	86.1	61.1	74.6	122.0
P16150	Leukosialin OS=Homo sapiens GN=SPN PE=1 SV=1	32	15	86.4	139.0	195.9	183.0	149.8	46.7	15.3
P16219	Short-chain specific acyl-CoA dehydrogenase, mitochondrial OS=Homo sapiens GN=ACADS PE=1 SV=1	58	23	206.5	166.7	82.1	32.9	15.0	11.7	14.1
P16278	Beta-galactosidase OS=Homo sapiens GN=GLB1 PE=1 SV=2	32	21	72.8	104.0	195.3	272.6	209.8	76.1	36.9
P16284	Platelet endothelial cell adhesion molecule OS=Homo sapiens GN=PECAM1 PE=1 SV=1	50	40	88.9	158.5	231.9	210.3	146.2	60.4	26.1
P16298	Serine/threonine-protein phosphatase 2B catalytic subunit beta isoform OS=Homo sapiens GN=PPP3CB PE=1 SV=2	29	14	103.0	125.4	158.2	168.4	134.7	90.4	108.8
P16333	Cytoplasmic protein NCK1 OS=Homo sapiens GN=NCK1 PE=1 SV=1	56	23	115.7	123.7	141.4	153.0	110.3	99.5	136.4
P16383	GC-rich sequence DNA-binding factor 2 OS=Homo sapiens GN=GCFC2 PE=1 SV=2	25	14	62.9	58.2	67.3	79.2	98.8	175.2	262.4
P16435	NADPH--cytochrome P450 reductase OS=Homo sapiens GN=POR PE=1 SV=2	51	38	67.2	96.9	134.3	158.8	165.2	77.6	34.6
P16455	Methylated-DNA--protein-cysteine methyltransferase OS=Homo sapiens GN=MGMT PE=1 SV=1	55	9	137.2	105.5	119.4	116.0	94.2	126.4	157.7
P16615	Sarcoplasmic/endoplasmic reticulum calcium ATPase 2 OS=Homo sapiens GN=ATP2A2 PE=1 SV=1	49	59	74.4	106.5	151.5	176.6	174.7	80.4	32.0
P16885	1-phosphatidylinositol 4,5-bisphosphate phosphodiesterase gamma-2 OS=Homo sapiens GN=PLCG2 PE=1 SV=4	36	37	91.8	91.7	111.3	111.1	95.8	85.2	141.2
P16930	Fumarylacetoacetase OS=Homo sapiens GN=FAH PE=1 SV=2	55	16	106.9	99.5	128.4	141.8	88.3	108.5	205.6
P16989	Y-box-binding protein 3 OS=Homo sapiens GN=YBX3 PE=1 SV=4	73	28	44.6	45.5	58.4	78.0	152.1	190.0	149.8
P17026	Zinc finger protein 22 OS=Homo sapiens GN=ZNF22 PE=1 SV=3	42	9	132.8	80.9	72.9	81.0	140.2	168.0	139.0
P17028	Zinc finger protein 24 OS=Homo sapiens GN=ZNF24 PE=1 SV=4	42	12	114.0	108.7	103.6	88.0	83.9	64.6	56.3
P17029	Zinc finger protein with KRAB and SCAN domains 1 OS=Homo sapiens GN=ZKSCAN1 PE=1 SV=3	28	11	113.5	111.9	96.4	105.1	90.2	104.3	134.3
P17050	Alpha-N-acetylgalactosaminidase OS=Homo sapiens GN=NAGA PE=1 SV=2	32	10	41.8	78.7	143.1	195.3	169.5	51.2	21.6
P17152	Transmembrane protein 11, mitochondrial OS=Homo sapiens GN=TMEM11 PE=1 SV=1	32	6	141.8	152.1	66.3	29.9	15.5	9.5	4.6
P17174	Aspartate aminotransferase, cytoplasmic OS=Homo sapiens GN=GOT1 PE=1 SV=3	65	28	81.2	87.1	100.2	108.8	76.8	93.8	167.3
P17181	Interferon alpha/beta receptor 1 OS=Homo sapiens GN=IFNAR1 PE=1 SV=3	16	9	61.6	99.6	130.1	130.2	130.0	51.8	28.6
P17252	Protein kinase C alpha type OS=Homo sapiens GN=PRKCA PE=1 SV=4	64	49	98.4	101.6	117.8	120.1	95.3	92.3	149.3
P17480	Nucleolar transcription factor 1 OS=Homo sapiens GN=UBTF PE=1 SV=1	48	48	144.4	121.4	102.3	85.4	72.0	55.4	41.9
P17542	T-cell acute lymphocytic leukemia protein 1 OS=Homo sapiens GN=TAL1 PE=1 SV=2	27	7	113.0	101.6	108.4	115.5	121.9	163.1	181.3
P17568	NADH dehydrogenase [ubiquinone] 1 beta subcomplex subunit 7 OS=Homo sapiens GN=NDUFB7 PE=1 SV=4	54	9	238.3	206.8	98.7	40.9	23.1	18.2	14.7
P17706	Tyrosine-protein phosphatase non-receptor type 2 OS=Homo sapiens GN=PTPN2 PE=1 SV=2	58	26	90.9	100.1	129.9	142.4	147.5	84.1	80.1
P17812	CTP synthase 1 OS=Homo sapiens GN=CTPS1 PE=1 SV=2	73	44	85.4	84.7	96.1	100.3	71.5	81.2	138.8
P17844	Probable ATP-dependent RNA helicase DDX5 OS=Homo sapiens GN=DDX5 PE=1 SV=1	69	74	44.6	41.2	55.0	80.4	138.8	208.9	152.9
P17858	ATP-dependent 6-phosphofructokinase, liver type OS=Homo sapiens GN=PFKL PE=1 SV=6	54	36	96.1	86.3	96.9	100.2	81.0	95.8	179.9
P17900	Ganglioside GM2 activator OS=Homo sapiens GN=GM2A PE=1 SV=4	34	8	67.8	109.0	187.5	252.7	228.7	74.2	42.7
P17980	26S protease regulatory subunit 6A OS=Homo sapiens GN=PSMC3 PE=1 SV=3	67	33	83.5	74.7	87.8	97.8	80.3	98.2	189.1
P17987	T-complex protein 1 subunit alpha OS=Homo sapiens GN=TCP1 PE=1 SV=1	83	49	89.9	85.0	98.7	103.9	91.3	109.8	185.8
P18031	Tyrosine-protein phosphatase non-receptor type 1 OS=Homo sapiens GN=PTPN1 PE=1 SV=1	70	37	115.5	128.7	156.7	156.3	170.4	67.2	36.4
P18065	Insulin-like growth factor-binding protein 2 OS=Homo sapiens GN=IGFBP2 PE=1 SV=2	73	20	59.4	96.6	140.5	163.8	186.3	98.3	48.8
P18074	TFIIH basal transcription factor complex helicase XPD subunit OS=Homo sapiens GN=ERCC2 PE=1 SV=1	24	18	94.5	73.8	85.7	99.4	134.6	99.7	102.8
P18077	60S ribosomal protein L35a OS=Homo sapiens GN=RPL35A PE=1 SV=2	76	21	43.0	46.5	63.1	86.7	119.2	182.0	204.0
P18085	ADP-ribosylation factor 4 OS=Homo sapiens GN=ARF4 PE=1 SV=3	63	11	136.7	140.8	157.4	150.6	101.1	100.5	144.4
P18124	60S ribosomal protein L7 OS=Homo sapiens GN=RPL7 PE=1 SV=1	72	36	40.4	36.1	53.9	75.5	137.4	183.8	109.6
P18206	Vinculin OS=Homo sapiens GN=VCL PE=1 SV=4	27	22	73.8	83.0	85.8	92.2	91.0	92.1	115.9
P18433	Receptor-type tyrosine-protein phosphatase alpha OS=Homo sapiens GN=PTPRA PE=1 SV=2	47	33	92.0	139.3	191.9	189.2	151.9	66.7	40.4
P18583	Protein SON OS=Homo sapiens GN=SON PE=1 SV=4	29	53	47.5	45.5	59.8	87.5	166.6	198.8	101.0
P18615	Negative elongation factor E OS=Homo sapiens GN=NELFE PE=1 SV=3	58	25	48.8	45.4	57.3	83.6	150.7	196.3	130.6
P18621	60S ribosomal protein L17 OS=Homo sapiens GN=RPL17 PE=1 SV=3	71	22	47.2	49.2	62.1	88.8	128.7	186.5	119.7
P18669	Phosphoglycerate mutase 1 OS=Homo sapiens GN=PGAM1 PE=1 SV=2	80	26	90.9	88.6	102.1	113.7	72.0	95.1	161.6
P18754	Regulator of chromosome condensation OS=Homo sapiens GN=RCC1 PE=1 SV=1	55	16	136.8	81.5	85.3	94.7	116.5	97.7	94.9
P18858	DNA ligase 1 OS=Homo sapiens GN=LIG1 PE=1 SV=1	55	45	80.7	75.2	94.4	110.2	82.4	114.5	180.4
P18887	DNA repair protein XRCC1 OS=Homo sapiens GN=XRCC1 PE=1 SV=2	41	24	97.2	78.3	75.3	81.9	95.4	100.9	91.1
P19022	Cadherin-2 OS=Homo sapiens GN=CDH2 PE=1 SV=4	34	17	63.1	81.9	108.1	114.3	109.3	54.1	34.9
P19086	Guanine nucleotide-binding protein G(z) subunit alpha OS=Homo sapiens GN=GNAZ PE=2 SV=3	27	9	107.2	163.4	219.5	220.5	152.6	90.4	46.4
P19174	1-phosphatidylinositol 4,5-bisphosphate phosphodiesterase gamma-1 OS=Homo sapiens GN=PLCG1 PE=1 SV=1	46	58	100.5	102.7	114.2	117.6	89.7	90.4	162.0
P19256	Lymphocyte function-associated antigen 3 OS=Homo sapiens GN=CD58 PE=1 SV=1	18	6	116.2	158.1	208.2	188.8	185.3	93.7	49.8
P19338	Nucleolin OS=Homo sapiens GN=NCL PE=1 SV=3	56	74	63.2	57.0	75.4	97.4	99.4	128.9	218.5
P19367	Hexokinase-1 OS=Homo sapiens GN=HK1 PE=1 SV=3	57	67	179.1	158.0	88.4	40.3	20.1	13.5	13.2
P19387	DNA-directed RNA polymerase II subunit RPB3 OS=Homo sapiens GN=POLR2C PE=1 SV=2	43	12	100.8	74.2	90.3	91.9	79.4	88.3	172.3
P19388	DNA-directed RNA polymerases I, II, and III subunit RPABC1 OS=Homo sapiens GN=POLR2E PE=1 SV=4	65	14	69.3	60.0	69.3	82.6	101.5	138.2	165.0
P19404	NADH dehydrogenase [ubiquinone] flavoprotein 2, mitochondrial OS=Homo sapiens GN=NDUFV2 PE=1 SV=2	62	16	223.6	186.8	85.6	31.8	14.7	8.0	5.9
P19447	TFIIH basal transcription factor complex helicase XPB subunit OS=Homo sapiens GN=ERCC3 PE=1 SV=1	27	19	72.1	69.0	79.1	98.3	187.6	225.3	134.6
P19474	E3 ubiquitin-protein ligase TRIM21 OS=Homo sapiens GN=TRIM21 PE=1 SV=1	24	12	119.6	119.6	139.4	161.1	110.6	153.6	196.2
P19525	Interferon-induced, double-stranded RNA-activated protein kinase OS=Homo sapiens GN=EIF2AK2 PE=1 SV=2	44	28	40.1	41.2	51.1	68.9	115.2	169.5	103.7
P19623	Spermidine synthase OS=Homo sapiens GN=SRM PE=1 SV=1	65	16	114.8	104.9	111.7	114.2	79.6	88.1	173.2
P19634	Sodium/hydrogen exchanger 1 OS=Homo sapiens GN=SLC9A1 PE=1 SV=2	20	12	82.1	129.9	177.5	168.7	103.4	43.7	15.8
P19784	Casein kinase II subunit alpha' OS=Homo sapiens GN=CSNK2A2 PE=1 SV=1	74	26	105.4	82.7	117.5	130.9	78.0	93.3	226.1
P19838	Nuclear factor NF-kappa-B p105 subunit OS=Homo sapiens GN=NFKB1 PE=1 SV=2	41	39	73.4	72.9	85.3	85.3	67.3	75.7	115.7
P20020	Plasma membrane calcium-transporting ATPase 1 OS=Homo sapiens GN=ATP2B1 PE=1 SV=3	43	58	94.3	154.5	213.5	209.4	169.6	66.9	30.1
P20023	Complement receptor type 2 OS=Homo sapiens GN=CR2 PE=1 SV=2	17	16	99.3	155.9	217.2	196.4	175.3	92.8	63.0
P20042	Eukaryotic translation initiation factor 2 subunit 2 OS=Homo sapiens GN=EIF2S2 PE=1 SV=2	49	30	56.3	49.6	54.2	64.8	125.2	160.8	133.1
P20073	Annexin A7 OS=Homo sapiens GN=ANXA7 PE=1 SV=3	42	21	77.1	85.7	104.6	113.0	81.0	107.0	218.1
P20248	Cyclin-A2 OS=Homo sapiens GN=CCNA2 PE=1 SV=2	24	8	91.2	85.4	86.5	106.4	158.1	165.9	138.1
P20290	Transcription factor BTF3 OS=Homo sapiens GN=BTF3 PE=1 SV=1	84	21	63.9	60.2	74.2	91.1	122.6	141.7	106.3
P20292	Arachidonate 5-lipoxygenase-activating protein OS=Homo sapiens GN=ALOX5AP PE=1 SV=2	19	3	86.0	147.4	181.6	212.7	215.3	94.1	63.0
P20338	Ras-related protein Rab-4A OS=Homo sapiens GN=RAB4A PE=1 SV=3	72	14	95.7	116.4	148.1	162.5	169.1	110.9	97.5
P20339	Ras-related protein Rab-5A OS=Homo sapiens GN=RAB5A PE=1 SV=2	73	13	94.8	115.9	155.8	167.3	149.8	84.5	59.1
P20340	Ras-related protein Rab-6A OS=Homo sapiens GN=RAB6A PE=1 SV=3	70	19	86.9	112.2	156.6	154.4	140.9	79.4	53.2
P20618	Proteasome subunit beta type-1 OS=Homo sapiens GN=PSMB1 PE=1 SV=2	50	13	68.3	63.3	79.0	86.2	73.4	100.9	257.1
P20645	Cation-dependent mannose-6-phosphate receptor OS=Homo sapiens GN=M6PR PE=1 SV=1	38	17	50.5	62.7	86.5	111.3	185.3	193.6	112.2
P20674	Cytochrome c oxidase subunit 5A, mitochondrial OS=Homo sapiens GN=COX5A PE=1 SV=2	61	11	207.3	168.4	70.4	24.6	9.5	5.8	3.9
P20700	Lamin-B1 OS=Homo sapiens GN=LMNB1 PE=1 SV=2	83	81	142.8	117.6	115.7	115.3	103.2	69.8	51.6
P20701	Integrin alpha-L OS=Homo sapiens GN=ITGAL PE=1 SV=3	34	37	69.6	118.6	158.6	172.8	153.0	68.5	27.1
P20810	Calpastatin OS=Homo sapiens GN=CAST PE=1 SV=4	13	7	91.5	95.7	95.3	114.4	125.0	159.2	166.2
P20839	Inosine-5'-monophosphate dehydrogenase 1 OS=Homo sapiens GN=IMPDH1 PE=1 SV=2	50	26	106.3	100.3	116.2	118.6	84.3	94.0	162.9
P20933	N(4)-(beta-N-acetylglucosaminyl)-L-asparaginase OS=Homo sapiens GN=AGA PE=1 SV=2	36	10	64.2	109.3	202.9	261.5	252.4	82.6	27.1
P20936	Ras GTPase-activating protein 1 OS=Homo sapiens GN=RASA1 PE=1 SV=1	13	10	122.7	135.2	149.8	164.7	119.9	101.5	166.3
P20963	T-cell surface glycoprotein CD3 zeta chain OS=Homo sapiens GN=CD247 PE=1 SV=2	64	21	71.6	110.7	162.8	165.2	172.0	80.2	32.6
P21266	Glutathione S-transferase Mu 3 OS=Homo sapiens GN=GSTM3 PE=1 SV=3	63	19	107.6	94.2	102.7	109.5	95.7	95.7	212.8
P21281	V-type proton ATPase subunit B, brain isoform OS=Homo sapiens GN=ATP6V1B2 PE=1 SV=3	72	30	72.8	81.5	113.4	132.5	115.8	85.8	110.2
P21283	V-type proton ATPase subunit C 1 OS=Homo sapiens GN=ATP6V1C1 PE=1 SV=4	47	22	68.2	88.7	109.3	134.9	124.7	96.0	111.8
P21333	Filamin-A OS=Homo sapiens GN=FLNA PE=1 SV=4	71	188	101.4	126.6	145.1	134.2	92.9	74.5	119.3
P21359	Neurofibromin OS=Homo sapiens GN=NF1 PE=1 SV=2	17	42	96.6	102.2	137.4	144.5	161.4	153.1	92.4
P21399	Cytoplasmic aconitate hydratase OS=Homo sapiens GN=ACO1 PE=1 SV=3	54	46	89.1	85.6	105.3	121.0	83.1	101.8	176.4
P21580	Tumor necrosis factor alpha-induced protein 3 OS=Homo sapiens GN=TNFAIP3 PE=1 SV=1	37	25	104.0	96.6	111.4	111.4	92.3	77.1	119.8
P21796	Voltage-dependent anion-selective channel protein 1 OS=Homo sapiens GN=VDAC1 PE=1 SV=2	92	33	230.3	206.7	109.0	45.3	21.0	12.6	12.2
P21912	Succinate dehydrogenase [ubiquinone] iron-sulfur subunit, mitochondrial OS=Homo sapiens GN=SDHB PE=1 SV=3	63	26	197.8	172.6	79.2	31.2	13.6	7.9	6.3
P21953	2-oxoisovalerate dehydrogenase subunit beta, mitochondrial OS=Homo sapiens GN=BCKDHB PE=1 SV=2	41	11	201.8	126.0	72.0	22.5	10.6	5.3	5.8
P21964	Catechol O-methyltransferase OS=Homo sapiens GN=COMT PE=1 SV=2	77	23	74.9	87.5	146.0	162.5	138.5	65.9	32.8
P22001	Potassium voltage-gated channel subfamily A member 3 OS=Homo sapiens GN=KCNA3 PE=1 SV=3	16	7	95.5	130.3	213.4	216.1	211.1	105.7	28.0
P22033	Methylmalonyl-CoA mutase, mitochondrial OS=Homo sapiens GN=MUT PE=1 SV=4	54	36	212.1	171.7	81.9	32.4	14.9	9.2	9.8
P22059	Oxysterol-binding protein 1 OS=Homo sapiens GN=OSBP PE=1 SV=1	41	28	97.1	104.4	124.4	131.7	107.8	94.1	142.9
P22061	Protein-L-isoaspartate(D-aspartate) O-methyltransferase OS=Homo sapiens GN=PCMT1 PE=1 SV=4	66	12	113.8	106.6	102.0	99.0	76.4	75.0	116.4
P22087	rRNA 2'-O-methyltransferase fibrillarin OS=Homo sapiens GN=FBL PE=1 SV=2	54	22	73.4	45.2	50.0	61.3	94.7	157.7	148.8
P22090	40S ribosomal protein S4, Y isoform 1 OS=Homo sapiens GN=RPS4Y1 PE=1 SV=2	75	31	47.7	50.3	62.7	83.7	168.0	221.2	141.2
P22102	Trifunctional purine biosynthetic protein adenosine-3 OS=Homo sapiens GN=GART PE=1 SV=1	64	59	87.1	86.9	99.1	107.4	75.7	91.9	151.5
P22234	Multifunctional protein ADE2 OS=Homo sapiens GN=PAICS PE=1 SV=3	80	45	84.9	81.0	95.9	102.1	73.3	84.4	185.9
P22307	Non-specific lipid-transfer protein OS=Homo sapiens GN=SCP2 PE=1 SV=2	73	49	86.9	139.5	185.9	173.8	115.6	30.7	13.8
P22314	Ubiquitin-like modifier-activating enzyme 1 OS=Homo sapiens GN=UBA1 PE=1 SV=3	61	62	85.4	79.8	95.7	110.2	75.1	97.4	170.6
P22570	NADPH:adrenodoxin oxidoreductase, mitochondrial OS=Homo sapiens GN=FDXR PE=1 SV=3	82	34	253.7	206.4	93.0	33.2	14.3	10.5	11.2
P22626	Heterogeneous nuclear ribonucleoproteins A2/B1 OS=Homo sapiens GN=HNRNPA2B1 PE=1 SV=2	80	43	45.0	34.0	45.1	77.1	106.7	214.5	131.2
P22681	E3 ubiquitin-protein ligase CBL OS=Homo sapiens GN=CBL PE=1 SV=2	47	29	117.2	122.3	135.9	132.9	108.0	110.2	150.8
P22694	cAMP-dependent protein kinase catalytic subunit beta OS=Homo sapiens GN=PRKACB PE=1 SV=2	41	20	140.5	155.8	147.5	173.6	157.2	107.8	117.5
P22695	Cytochrome b-c1 complex subunit 2, mitochondrial OS=Homo sapiens GN=UQCRC2 PE=1 SV=3	66	32	199.0	217.4	93.7	34.5	14.2	8.7	6.9
P22830	Ferrochelatase, mitochondrial OS=Homo sapiens GN=FECH PE=1 SV=2	74	30	235.4	203.9	97.8	35.3	15.2	11.6	12.9
P23193	Transcription elongation factor A protein 1 OS=Homo sapiens GN=TCEA1 PE=1 SV=2	83	31	65.9	67.0	74.5	98.3	121.5	165.4	142.8
P23246	Splicing factor, proline- and glutamine-rich OS=Homo sapiens GN=SFPQ PE=1 SV=2	59	63	39.5	29.6	40.6	67.6	160.9	234.4	111.7
P23258	Tubulin gamma-1 chain OS=Homo sapiens GN=TUBG1 PE=1 SV=2	82	36	65.6	59.0	76.4	95.2	133.5	161.0	112.7
P23284	Peptidyl-prolyl cis-trans isomerase B OS=Homo sapiens GN=PPIB PE=1 SV=2	74	30	68.3	96.2	143.1	175.2	167.2	68.6	19.8
P23368	NAD-dependent malic enzyme, mitochondrial OS=Homo sapiens GN=ME2 PE=1 SV=1	85	45	203.8	191.1	83.4	31.4	11.9	8.0	9.0
P23378	Glycine dehydrogenase (decarboxylating), mitochondrial OS=Homo sapiens GN=GLDC PE=1 SV=2	27	16	209.4	159.9	104.6	43.9	21.2	18.9	30.1
P23381	Tryptophan--tRNA ligase, cytoplasmic OS=Homo sapiens GN=WARS PE=1 SV=2	59	28	92.5	94.0	104.7	109.9	80.6	98.3	153.9
P23396	40S ribosomal protein S3 OS=Homo sapiens GN=RPS3 PE=1 SV=2	90	41	43.1	41.1	57.0	75.9	160.6	189.0	125.3
P23458	Tyrosine-protein kinase JAK1 OS=Homo sapiens GN=JAK1 PE=1 SV=2	45	52	85.4	132.0	185.4	178.0	132.9	49.5	23.7
P23469	Receptor-type tyrosine-protein phosphatase epsilon OS=Homo sapiens GN=PTPRE PE=1 SV=1	37	22	115.3	141.4	183.4	179.7	126.9	82.0	96.1
P23526	Adenosylhomocysteinase OS=Homo sapiens GN=AHCY PE=1 SV=4	52	33	78.8	74.3	87.1	98.9	69.2	89.3	169.1
P23588	Eukaryotic translation initiation factor 4B OS=Homo sapiens GN=EIF4B PE=1 SV=2	60	44	68.3	69.9	82.1	99.3	117.4	154.3	178.2
P23634	Plasma membrane calcium-transporting ATPase 4 OS=Homo sapiens GN=ATP2B4 PE=1 SV=2	51	74	93.2	154.4	206.5	197.8	145.1	51.4	24.5
P23743	Diacylglycerol kinase alpha OS=Homo sapiens GN=DGKA PE=1 SV=3	50	36	85.3	83.7	97.2	106.0	101.5	119.0	123.3
P23786	Carnitine O-palmitoyltransferase 2, mitochondrial OS=Homo sapiens GN=CPT2 PE=1 SV=2	64	51	233.4	200.6	100.8	39.2	18.2	11.4	11.3
P23919	Thymidylate kinase OS=Homo sapiens GN=DTYMK PE=1 SV=4	72	21	161.6	142.6	80.2	53.4	36.4	39.4	44.8
P23921	Ribonucleoside-diphosphate reductase large subunit OS=Homo sapiens GN=RRM1 PE=1 SV=1	56	35	104.8	95.7	104.2	106.0	81.1	83.0	153.8
P24534	Elongation factor 1-beta OS=Homo sapiens GN=EEF1B2 PE=1 SV=3	74	18	95.0	88.4	90.5	89.8	92.0	109.5	131.7
P24539	ATP synthase F(0) complex subunit B1, mitochondrial OS=Homo sapiens GN=ATP5F1 PE=1 SV=2	52	23	211.6	185.2	88.9	32.8	15.1	8.1	6.1
P24666	Low molecular weight phosphotyrosine protein phosphatase OS=Homo sapiens GN=ACP1 PE=1 SV=3	85	16	104.4	90.2	101.1	109.8	70.2	88.2	146.0
P24723	Protein kinase C eta type OS=Homo sapiens GN=PRKCH PE=1 SV=4	38	24	93.0	145.6	210.1	210.1	148.0	55.3	27.7
P24752	Acetyl-CoA acetyltransferase, mitochondrial OS=Homo sapiens GN=ACAT1 PE=1 SV=1	75	40	216.1	179.0	83.9	31.4	12.9	11.1	15.5
P24928	DNA-directed RNA polymerase II subunit RPB1 OS=Homo sapiens GN=POLR2A PE=1 SV=2	39	67	73.6	69.3	81.8	94.4	104.9	119.4	194.9
P24941	Cyclin-dependent kinase 2 OS=Homo sapiens GN=CDK2 PE=1 SV=2	61	21	101.8	86.9	100.7	104.5	92.6	105.8	128.7
P25054	Adenomatous polyposis coli protein OS=Homo sapiens GN=APC PE=1 SV=2	17	36	68.8	122.7	140.8	139.7	119.5	114.5	65.5
P25098	Beta-adrenergic receptor kinase 1 OS=Homo sapiens GN=ADRBK1 PE=1 SV=2	54	41	95.5	102.4	116.0	122.5	127.4	142.3	166.5
P25205	DNA replication licensing factor MCM3 OS=Homo sapiens GN=MCM3 PE=1 SV=3	70	59	69.5	66.4	72.7	93.8	71.1	116.2	232.4
P25325	3-mercaptopyruvate sulfurtransferase OS=Homo sapiens GN=MPST PE=1 SV=3	71	18	190.7	153.7	90.1	59.3	35.5	38.4	62.3
P25398	40S ribosomal protein S12 OS=Homo sapiens GN=RPS12 PE=1 SV=3	71	17	43.9	46.1	59.0	83.6	162.0	208.6	112.0
P25440	Bromodomain-containing protein 2 OS=Homo sapiens GN=BRD2 PE=1 SV=2	22	12	105.7	63.0	64.1	66.5	55.7	69.3	78.0
P25445	Tumor necrosis factor receptor superfamily member 6 OS=Homo sapiens GN=FAS PE=1 SV=1	47	18	93.0	157.4	218.2	212.0	178.5	66.9	24.3
P25490	Transcriptional repressor protein YY1 OS=Homo sapiens GN=YY1 PE=1 SV=2	27	12	290.1	185.5	149.0	112.8	94.3	66.9	44.8
P25685	DnaJ homolog subfamily B member 1 OS=Homo sapiens GN=DNAJB1 PE=1 SV=4	66	28	94.0	96.4	101.1	106.2	119.8	132.0	79.5
P25705	ATP synthase subunit alpha, mitochondrial OS=Homo sapiens GN=ATP5A1 PE=1 SV=1	80	66	220.3	186.1	93.3	34.7	15.0	10.5	9.7
P25786	Proteasome subunit alpha type-1 OS=Homo sapiens GN=PSMA1 PE=1 SV=1	90	26	69.0	62.8	76.9	88.6	64.9	94.3	224.8
P25787	Proteasome subunit alpha type-2 OS=Homo sapiens GN=PSMA2 PE=1 SV=2	71	19	53.4	55.2	63.3	78.6	44.0	70.5	183.6
P25788	Proteasome subunit alpha type-3 OS=Homo sapiens GN=PSMA3 PE=1 SV=2	60	24	76.2	70.7	88.1	98.5	73.5	104.8	256.1
P25789	Proteasome subunit alpha type-4 OS=Homo sapiens GN=PSMA4 PE=1 SV=1	64	22	68.2	67.4	85.9	97.3	69.6	103.8	285.2
P26038	Moesin OS=Homo sapiens GN=MSN PE=1 SV=3	86	88	79.9	135.9	168.8	164.2	109.9	67.2	67.8
P26196	Probable ATP-dependent RNA helicase DDX6 OS=Homo sapiens GN=DDX6 PE=1 SV=2	73	35	55.2	54.2	66.4	84.3	148.4	174.4	123.4
P26358	DNA (cytosine-5)-methyltransferase 1 OS=Homo sapiens GN=DNMT1 PE=1 SV=2	38	58	134.1	88.0	68.9	63.8	79.0	80.0	54.8
P26368	Splicing factor U2AF 65 kDa subunit OS=Homo sapiens GN=U2AF2 PE=1 SV=4	61	24	34.1	41.5	44.3	79.6	146.0	208.8	142.4
P26373	60S ribosomal protein L13 OS=Homo sapiens GN=RPL13 PE=1 SV=4	73	34	43.2	50.3	58.3	86.6	135.6	196.4	146.2
P26440	Isovaleryl-CoA dehydrogenase, mitochondrial OS=Homo sapiens GN=IVD PE=1 SV=1	52	23	210.9	179.2	74.2	24.1	7.6	4.1	4.0
P26572	Alpha-1,3-mannosyl-glycoprotein 2-beta-N-acetylglucosaminyltransferase OS=Homo sapiens GN=MGAT1 PE=1 SV=2	31	12	100.2	163.6	205.9	168.5	162.9	94.3	43.5
P26583	High mobility group protein B2 OS=Homo sapiens GN=HMGB2 PE=1 SV=2	59	26	134.7	90.5	82.4	71.8	86.3	89.4	69.5
P26599	Polypyrimidine tract-binding protein 1 OS=Homo sapiens GN=PTBP1 PE=1 SV=1	69	36	41.0	35.4	50.5	78.5	161.1	230.8	119.8
P26639	Threonine--tRNA ligase, cytoplasmic OS=Homo sapiens GN=TARS PE=1 SV=3	67	58	94.4	87.8	97.9	104.7	101.3	120.9	157.1
P26640	Valine--tRNA ligase OS=Homo sapiens GN=VARS PE=1 SV=4	57	73	94.1	88.7	99.8	106.7	84.8	93.1	188.2
P26641	Elongation factor 1-gamma OS=Homo sapiens GN=EEF1G PE=1 SV=3	70	33	96.2	84.1	93.5	99.1	89.8	112.0	151.3
P26885	Peptidyl-prolyl cis-trans isomerase FKBP2 OS=Homo sapiens GN=FKBP2 PE=1 SV=2	73	11	71.3	101.0	140.9	167.0	182.5	69.1	23.5
P27105	Erythrocyte band 7 integral membrane protein OS=Homo sapiens GN=STOM PE=1 SV=3	62	14	87.2	129.8	191.0	214.1	172.1	80.0	38.6
P27144	Adenylate kinase 4, mitochondrial OS=Homo sapiens GN=AK4 PE=1 SV=1	74	17	206.7	185.4	82.3	30.1	11.1	7.9	7.7
P27348	14-3-3 protein theta OS=Homo sapiens GN=YWHAQ PE=1 SV=1	84	35	73.2	82.1	101.1	114.4	75.5	98.0	156.2
P27361	Mitogen-activated protein kinase 3 OS=Homo sapiens GN=MAPK3 PE=1 SV=4	52	18	92.6	94.1	100.3	106.2	90.1	99.4	132.4
P27448	MAP/microtubule affinity-regulating kinase 3 OS=Homo sapiens GN=MARK3 PE=1 SV=4	51	39	91.4	129.8	162.2	157.8	168.0	120.3	64.6
P27540	Aryl hydrocarbon receptor nuclear translocator OS=Homo sapiens GN=ARNT PE=1 SV=1	29	11	143.9	115.7	117.3	142.7	147.1	160.0	173.2
P27635	60S ribosomal protein L10 OS=Homo sapiens GN=RPL10 PE=1 SV=4	76	29	36.9	40.7	56.9	79.9	130.9	199.1	106.6
P27694	Replication protein A 70 kDa DNA-binding subunit OS=Homo sapiens GN=RPA1 PE=1 SV=2	72	40	83.2	87.5	90.4	119.1	117.8	134.3	190.3
P27695	DNA-(apurinic or apyrimidinic site) lyase OS=Homo sapiens GN=APEX1 PE=1 SV=2	71	26	76.6	59.6	64.5	79.4	119.4	156.2	143.3
P27707	Deoxycytidine kinase OS=Homo sapiens GN=DCK PE=1 SV=1	47	13	95.8	93.8	113.9	135.7	96.8	124.0	233.6
P27708	CAD protein OS=Homo sapiens GN=CAD PE=1 SV=3	64	112	72.3	73.1	78.5	80.8	74.4	88.9	198.3
P27797	Calreticulin OS=Homo sapiens GN=CALR PE=1 SV=1	80	45	77.7	112.1	158.2	191.8	181.8	64.6	23.1
P27816	Microtubule-associated protein 4 OS=Homo sapiens GN=MAP4 PE=1 SV=3	77	92	43.4	49.2	54.5	70.8	125.3	198.4	145.3
P27824	Calnexin OS=Homo sapiens GN=CANX PE=1 SV=2	59	48	72.7	92.4	132.5	159.8	179.5	73.8	24.9
P27986	Phosphatidylinositol 3-kinase regulatory subunit alpha OS=Homo sapiens GN=PIK3R1 PE=1 SV=2	44	30	82.6	90.7	100.5	105.0	87.4	82.4	111.6
P28062	Proteasome subunit beta type-8 OS=Homo sapiens GN=PSMB8 PE=1 SV=3	66	19	70.0	75.3	90.0	97.5	81.0	103.7	252.7
P28065	Proteasome subunit beta type-9 OS=Homo sapiens GN=PSMB9 PE=1 SV=2	42	10	75.7	81.6	85.8	93.2	78.3	105.3	218.3
P28066	Proteasome subunit alpha type-5 OS=Homo sapiens GN=PSMA5 PE=1 SV=3	72	17	100.4	73.4	113.9	125.1	81.1	101.2	284.5
P28070	Proteasome subunit beta type-4 OS=Homo sapiens GN=PSMB4 PE=1 SV=4	55	11	83.1	79.2	101.5	117.4	81.2	120.9	321.5
P28072	Proteasome subunit beta type-6 OS=Homo sapiens GN=PSMB6 PE=1 SV=4	59	9	74.0	71.3	83.3	95.4	78.8	105.7	235.5
P28074	Proteasome subunit beta type-5 OS=Homo sapiens GN=PSMB5 PE=1 SV=3	70	22	66.1	62.8	81.7	95.8	77.6	121.4	363.7
P28288	ATP-binding cassette sub-family D member 3 OS=Homo sapiens GN=ABCD3 PE=1 SV=1	53	45	106.1	153.8	219.8	204.1	112.1	35.6	13.5
P28290	Sperm-specific antigen 2 OS=Homo sapiens GN=SSFA2 PE=1 SV=3	38	33	94.9	153.8	202.5	197.9	162.5	63.4	28.9
P28331	NADH-ubiquinone oxidoreductase 75 kDa subunit, mitochondrial OS=Homo sapiens GN=NDUFS1 PE=1 SV=3	77	54	224.2	198.2	93.1	34.3	16.2	11.0	9.4
P28340	DNA polymerase delta catalytic subunit OS=Homo sapiens GN=POLD1 PE=1 SV=2	68	65	79.1	69.8	84.4	96.1	75.4	98.0	184.2
P28482	Mitogen-activated protein kinase 1 OS=Homo sapiens GN=MAPK1 PE=1 SV=3	58	22	80.9	78.8	92.2	99.6	85.0	92.2	127.1
P28702	Retinoic acid receptor RXR-beta OS=Homo sapiens GN=RXRB PE=1 SV=2	12	5	120.9	120.3	119.3	119.6	149.7	170.5	199.7
P28715	DNA repair protein complementing XP-G cells OS=Homo sapiens GN=ERCC5 PE=1 SV=3	14	13	64.8	63.8	73.3	91.2	92.3	133.2	162.8
P28799	Granulins OS=Homo sapiens GN=GRN PE=1 SV=2	22	11	59.2	102.4	179.0	247.9	239.2	89.2	27.4
P28838	Cytosol aminopeptidase OS=Homo sapiens GN=LAP3 PE=1 SV=3	77	37	170.9	137.6	89.1	58.3	38.1	37.3	67.9
P28907	ADP-ribosyl cyclase/cyclic ADP-ribose hydrolase 1 OS=Homo sapiens GN=CD38 PE=1 SV=2	53	29	84.4	135.1	184.3	177.8	143.9	59.0	31.6
P28908	Tumor necrosis factor receptor superfamily member 8 OS=Homo sapiens GN=TNFRSF8 PE=1 SV=1	41	19	128.0	150.9	213.6	162.8	172.4	96.5	75.8
P29016	T-cell surface glycoprotein CD1b OS=Homo sapiens GN=CD1B PE=1 SV=1	30	7	75.9	116.6	180.8	206.2	244.5	113.6	62.5
P29083	General transcription factor IIE subunit 1 OS=Homo sapiens GN=GTF2E1 PE=1 SV=2	26	8	89.1	75.9	99.6	123.1	96.9	145.4	223.6
P29144	Tripeptidyl-peptidase 2 OS=Homo sapiens GN=TPP2 PE=1 SV=4	62	74	60.9	59.9	71.2	78.6	96.0	160.2	185.1
P29218	Inositol monophosphatase 1 OS=Homo sapiens GN=IMPA1 PE=1 SV=1	55	13	92.6	87.2	111.7	126.1	82.8	109.5	193.3
P29320	Ephrin type-A receptor 3 OS=Homo sapiens GN=EPHA3 PE=1 SV=2	18	11	125.8	128.3	188.0	181.8	163.4	99.5	113.2
P29323	Ephrin type-B receptor 2 OS=Homo sapiens GN=EPHB2 PE=1 SV=5	41	37	78.8	120.2	167.1	160.3	121.0	56.3	40.8
P29350	Tyrosine-protein phosphatase non-receptor type 6 OS=Homo sapiens GN=PTPN6 PE=1 SV=1	60	34	107.9	96.8	105.2	108.3	124.5	112.0	108.8
P29401	Transketolase OS=Homo sapiens GN=TKT PE=1 SV=3	80	52	73.2	63.3	90.0	111.2	75.2	111.8	201.8
P29558	RNA-binding motif, single-stranded-interacting protein 1 OS=Homo sapiens GN=RBMS1 PE=1 SV=3	45	13	44.3	47.2	59.5	83.7	170.6	231.9	127.6
P29590	Protein PML OS=Homo sapiens GN=PML PE=1 SV=3	46	38	70.2	68.9	78.7	96.0	73.8	104.0	178.3
P29597	Non-receptor tyrosine-protein kinase TYK2 OS=Homo sapiens GN=TYK2 PE=1 SV=3	38	39	79.3	120.2	161.4	153.9	121.3	54.5	35.5
P29692	Elongation factor 1-delta OS=Homo sapiens GN=EEF1D PE=1 SV=5	63	21	86.5	84.8	89.2	93.3	93.9	109.8	144.9
P29728	2'-5'-oligoadenylate synthase 2 OS=Homo sapiens GN=OAS2 PE=1 SV=3	33	25	90.8	104.6	130.9	135.0	143.9	94.3	76.8
P29992	Guanine nucleotide-binding protein subunit alpha-11 OS=Homo sapiens GN=GNA11 PE=1 SV=2	57	20	128.4	198.0	228.9	197.2	151.3	63.3	32.8
P30038	Delta-1-pyrroline-5-carboxylate dehydrogenase, mitochondrial OS=Homo sapiens GN=ALDH4A1 PE=1 SV=3	54	26	235.5	201.4	87.8	31.6	13.2	9.1	9.1
P30040	Endoplasmic reticulum resident protein 29 OS=Homo sapiens GN=ERP29 PE=1 SV=4	71	21	80.0	112.7	159.2	187.9	192.6	70.3	22.7
P30041	Peroxiredoxin-6 OS=Homo sapiens GN=PRDX6 PE=1 SV=3	71	22	101.8	81.0	97.9	111.8	79.2	94.1	173.8
P30042	ES1 protein homolog, mitochondrial OS=Homo sapiens GN=C21orf33 PE=1 SV=3	69	19	233.5	187.4	88.1	30.9	11.7	6.5	7.0
P30044	Peroxiredoxin-5, mitochondrial OS=Homo sapiens GN=PRDX5 PE=1 SV=4	57	15	190.4	141.1	92.5	55.1	29.6	24.8	45.8
P30046	D-dopachrome decarboxylase OS=Homo sapiens GN=DDT PE=1 SV=3	46	6	59.5	54.6	57.6	67.0	44.6	51.8	89.7
P30048	Thioredoxin-dependent peroxide reductase, mitochondrial OS=Homo sapiens GN=PRDX3 PE=1 SV=3	49	16	215.2	163.3	73.4	24.0	8.1	4.7	5.3
P30049	ATP synthase subunit delta, mitochondrial OS=Homo sapiens GN=ATP5D PE=1 SV=2	44	6	310.8	233.7	158.9	74.2	56.0	44.4	44.7
P30050	60S ribosomal protein L12 OS=Homo sapiens GN=RPL12 PE=1 SV=1	75	18	39.9	42.9	55.7	76.0	151.0	206.3	101.7
P30084	Enoyl-CoA hydratase, mitochondrial OS=Homo sapiens GN=ECHS1 PE=1 SV=4	71	25	271.3	234.9	104.9	38.2	14.8	11.4	10.8
P30085	UMP-CMP kinase OS=Homo sapiens GN=CMPK1 PE=1 SV=3	71	14	83.8	72.3	76.0	84.5	60.3	68.2	113.6
P30086	Phosphatidylethanolamine-binding protein 1 OS=Homo sapiens GN=PEBP1 PE=1 SV=3	91	16	76.3	70.4	85.6	96.7	72.9	89.2	129.7
P30101	Protein disulfide-isomerase A3 OS=Homo sapiens GN=PDIA3 PE=1 SV=4	76	57	71.8	105.0	153.5	187.2	164.9	63.4	21.1
P30153	Serine/threonine-protein phosphatase 2A 65 kDa regulatory subunit A alpha isoform OS=Homo sapiens GN=PPP2R1A PE=1 SV=4	67	46	84.1	89.0	105.0	109.1	85.8	89.8	143.5
P30154	Serine/threonine-protein phosphatase 2A 65 kDa regulatory subunit A beta isoform OS=Homo sapiens GN=PPP2R1B PE=1 SV=3	51	32	74.6	70.8	95.7	98.0	73.5	76.0	120.4
P30203	T-cell differentiation antigen CD6 OS=Homo sapiens GN=CD6 PE=1 SV=3	20	9	122.6	142.1	138.9	134.8	137.9	59.1	20.8
P30260	Cell division cycle protein 27 homolog OS=Homo sapiens GN=CDC27 PE=1 SV=2	39	25	107.8	82.3	76.1	81.3	91.6	91.0	81.4
P30405	Peptidyl-prolyl cis-trans isomerase F, mitochondrial OS=Homo sapiens GN=PPIF PE=1 SV=1	82	21	236.1	184.5	84.4	26.5	9.4	5.8	4.6
P30414	NK-tumor recognition protein OS=Homo sapiens GN=NKTR PE=1 SV=2	16	17	44.2	41.0	53.7	68.4	105.0	160.1	208.8
P30419	Glycylpeptide N-tetradecanoyltransferase 1 OS=Homo sapiens GN=NMT1 PE=1 SV=2	44	28	53.5	47.4	62.7	83.4	129.9	166.2	105.3
P30491	HLA class I histocompatibility antigen, B-53 alpha chain OS=Homo sapiens GN=HLA-B PE=1 SV=1	56	19	69.6	103.4	156.2	145.0	121.8	50.0	24.5
P30504	HLA class I histocompatibility antigen, Cw-4 alpha chain OS=Homo sapiens GN=HLA-C PE=1 SV=1	61	24	80.7	121.9	174.1	174.9	185.9	78.1	28.9
P30519	Heme oxygenase 2 OS=Homo sapiens GN=HMOX2 PE=1 SV=2	78	32	83.7	112.3	163.1	191.9	189.6	76.2	29.0
P30520	Adenylosuccinate synthetase isozyme 2 OS=Homo sapiens GN=ADSS PE=1 SV=3	56	32	87.3	81.2	98.5	109.6	74.7	95.0	159.3
P30533	Alpha-2-macroglobulin receptor-associated protein OS=Homo sapiens GN=LRPAP1 PE=1 SV=1	55	25	89.8	119.8	179.7	200.4	208.2	69.9	24.2
P30566	Adenylosuccinate lyase OS=Homo sapiens GN=ADSL PE=1 SV=2	55	24	97.0	87.5	111.3	123.3	89.7	101.6	177.6
P30622	CAP-Gly domain-containing linker protein 1 OS=Homo sapiens GN=CLIP1 PE=1 SV=2	46	60	97.0	110.2	118.3	120.6	116.3	109.9	165.6
P30626	Sorcin OS=Homo sapiens GN=SRI PE=1 SV=1	57	13	98.1	90.7	107.1	113.4	87.8	105.8	160.1
P30679	Guanine nucleotide-binding protein subunit alpha-15 OS=Homo sapiens GN=GNA15 PE=1 SV=2	54	25	75.6	125.3	171.2	157.5	128.4	58.5	33.7
P30793	GTP cyclohydrolase 1 OS=Homo sapiens GN=GCH1 PE=1 SV=1	25	5	48.7	45.7	48.7	53.1	80.2	80.8	56.5
P30825	High affinity cationic amino acid transporter 1 OS=Homo sapiens GN=SLC7A1 PE=1 SV=1	14	10	64.1	139.5	175.0	181.0	115.1	66.6	29.4
P30876	DNA-directed RNA polymerase II subunit RPB2 OS=Homo sapiens GN=POLR2B PE=1 SV=1	49	57	92.2	80.0	84.5	95.2	95.6	119.1	179.5
P31040	Succinate dehydrogenase [ubiquinone] flavoprotein subunit, mitochondrial OS=Homo sapiens GN=SDHA PE=1 SV=2	76	46	217.0	190.4	91.9	36.9	18.6	11.0	7.9
P31146	Coronin-1A OS=Homo sapiens GN=CORO1A PE=1 SV=4	66	51	92.0	132.9	152.6	146.7	85.2	57.6	83.1
P31150	Rab GDP dissociation inhibitor alpha OS=Homo sapiens GN=GDI1 PE=1 SV=2	76	38	88.3	83.7	96.7	105.8	75.9	86.3	178.5
P31153	S-adenosylmethionine synthase isoform type-2 OS=Homo sapiens GN=MAT2A PE=1 SV=1	53	32	95.1	88.0	90.9	99.7	74.4	93.4	176.4
P31323	cAMP-dependent protein kinase type II-beta regulatory subunit OS=Homo sapiens GN=PRKAR2B PE=1 SV=3	44	14	162.6	164.5	181.9	154.8	119.1	86.7	130.5
P31350	Ribonucleoside-diphosphate reductase subunit M2 OS=Homo sapiens GN=RRM2 PE=1 SV=1	62	29	96.6	88.7	101.5	106.1	71.3	80.4	135.7
P31483	Nucleolysin TIA-1 isoform p40 OS=Homo sapiens GN=TIA1 PE=1 SV=3	58	21	51.6	52.0	60.6	83.3	130.9	194.6	121.1
P31689	DnaJ homolog subfamily A member 1 OS=Homo sapiens GN=DNAJA1 PE=1 SV=2	60	29	89.2	86.8	95.4	108.1	89.4	109.3	161.8
P31751	RAC-beta serine/threonine-protein kinase OS=Homo sapiens GN=AKT2 PE=1 SV=2	60	26	106.7	136.1	170.2	169.0	156.9	66.2	63.3
P31785	Cytokine receptor common subunit gamma OS=Homo sapiens GN=IL2RG PE=1 SV=1	28	11	62.6	95.2	139.6	161.8	189.5	91.0	34.1
P31930	Cytochrome b-c1 complex subunit 1, mitochondrial OS=Homo sapiens GN=UQCRC1 PE=1 SV=3	73	33	230.2	192.9	91.7	33.2	13.4	8.0	6.8
P31937	3-hydroxyisobutyrate dehydrogenase, mitochondrial OS=Homo sapiens GN=HIBADH PE=1 SV=2	76	22	257.2	209.3	98.4	31.7	9.7	4.3	5.1
P31939	Bifunctional purine biosynthesis protein PURH OS=Homo sapiens GN=ATIC PE=1 SV=3	90	58	89.3	83.7	102.9	107.4	71.5	84.8	154.4
P31942	Heterogeneous nuclear ribonucleoprotein H3 OS=Homo sapiens GN=HNRNPH3 PE=1 SV=2	67	18	64.2	51.3	67.2	91.8	171.0	232.7	141.4
P31943	Heterogeneous nuclear ribonucleoprotein H OS=Homo sapiens GN=HNRNPH1 PE=1 SV=4	63	28	72.6	60.4	76.4	96.8	142.0	169.8	155.0
P31946	14-3-3 protein beta/alpha OS=Homo sapiens GN=YWHAB PE=1 SV=3	69	24	95.2	99.8	124.0	127.4	103.1	98.7	158.2
P31948	Stress-induced-phosphoprotein 1 OS=Homo sapiens GN=STIP1 PE=1 SV=1	78	79	83.2	82.9	93.5	103.1	76.3	85.6	146.2
P32119	Peroxiredoxin-2 OS=Homo sapiens GN=PRDX2 PE=1 SV=5	74	21	94.2	82.6	102.8	112.4	69.2	85.1	147.7
P32121	Beta-arrestin-2 OS=Homo sapiens GN=ARRB2 PE=1 SV=2	50	16	101.3	116.0	165.1	146.6	93.9	73.7	94.8
P32321	Deoxycytidylate deaminase OS=Homo sapiens GN=DCTD PE=1 SV=2	52	8	69.0	68.6	74.0	86.9	66.4	73.2	128.4
P32322	Pyrroline-5-carboxylate reductase 1, mitochondrial OS=Homo sapiens GN=PYCR1 PE=1 SV=2	59	20	157.2	123.2	49.2	20.0	253.6	12.6	11.0
P32455	Guanylate-binding protein 1 OS=Homo sapiens GN=GBP1 PE=1 SV=2	49	28	81.6	78.7	91.8	100.5	69.0	78.8	136.8
P32519	ETS-related transcription factor Elf-1 OS=Homo sapiens GN=ELF1 PE=1 SV=2	34	12	205.1	143.2	126.0	107.5	120.4	114.6	117.9
P32856	Syntaxin-2 OS=Homo sapiens GN=STX2 PE=2 SV=3	47	12	89.3	151.8	211.3	210.2	165.8	86.5	46.8
P32929	Cystathionine gamma-lyase OS=Homo sapiens GN=CTH PE=1 SV=3	18	5	155.6	150.5	113.1	133.4	98.4	113.8	235.1
P32942	Intercellular adhesion molecule 3 OS=Homo sapiens GN=ICAM3 PE=1 SV=2	24	16	73.4	127.7	169.3	160.4	116.2	46.9	19.5
P32969	60S ribosomal protein L9 OS=Homo sapiens GN=RPL9 PE=1 SV=1	85	22	44.5	48.8	64.5	85.3	154.6	218.4	112.2
P33121	Long-chain-fatty-acid--CoA ligase 1 OS=Homo sapiens GN=ACSL1 PE=1 SV=1	49	29	124.8	148.4	160.0	142.0	106.9	43.3	28.9
P33176	Kinesin-1 heavy chain OS=Homo sapiens GN=KIF5B PE=1 SV=1	76	89	82.6	81.5	101.2	104.6	77.2	90.8	148.0
P33240	Cleavage stimulation factor subunit 2 OS=Homo sapiens GN=CSTF2 PE=1 SV=1	54	21	46.6	39.0	54.2	75.6	171.7	223.8	146.6
P33316	Deoxyuridine 5'-triphosphate nucleotidohydrolase, mitochondrial OS=Homo sapiens GN=DUT PE=1 SV=4	65	17	114.4	100.9	80.4	74.0	54.6	61.8	103.8
P33527	Multidrug resistance-associated protein 1 OS=Homo sapiens GN=ABCC1 PE=1 SV=3	48	66	76.3	114.6	166.7	158.7	109.8	35.8	20.0
P33552	Cyclin-dependent kinases regulatory subunit 2 OS=Homo sapiens GN=CKS2 PE=1 SV=1	73	7	127.6	121.2	155.4	164.7	111.5	89.8	175.5
P33897	ATP-binding cassette sub-family D member 1 OS=Homo sapiens GN=ABCD1 PE=1 SV=2	25	14	59.5	112.9	143.5	149.4	59.2	43.3	11.7
P33908	Mannosyl-oligosaccharide 1,2-alpha-mannosidase IA OS=Homo sapiens GN=MAN1A1 PE=1 SV=3	32	20	104.7	140.5	172.7	154.2	129.1	113.0	102.9
P33981	Dual specificity protein kinase TTK OS=Homo sapiens GN=TTK PE=1 SV=2	35	21	113.2	125.4	125.1	112.6	123.6	110.9	119.0
P33991	DNA replication licensing factor MCM4 OS=Homo sapiens GN=MCM4 PE=1 SV=5	66	57	85.2	74.9	92.2	108.4	81.0	108.4	206.4
P33992	DNA replication licensing factor MCM5 OS=Homo sapiens GN=MCM5 PE=1 SV=5	68	54	68.7	59.0	69.2	82.7	80.6	115.3	222.7
P33993	DNA replication licensing factor MCM7 OS=Homo sapiens GN=MCM7 PE=1 SV=4	75	54	87.1	70.8	82.5	100.9	77.7	96.4	208.1
P34059	N-acetylgalactosamine-6-sulfatase OS=Homo sapiens GN=GALNS PE=1 SV=1	30	14	50.1	87.8	153.6	216.5	182.9	59.5	23.2
P34896	Serine hydroxymethyltransferase, cytosolic OS=Homo sapiens GN=SHMT1 PE=1 SV=1	57	26	68.6	66.4	82.5	92.7	75.3	112.0	179.9
P34897	Serine hydroxymethyltransferase, mitochondrial OS=Homo sapiens GN=SHMT2 PE=1 SV=3	83	51	224.7	198.7	91.9	31.9	12.8	9.0	10.7
P34913	Bifunctional epoxide hydrolase 2 OS=Homo sapiens GN=EPHX2 PE=1 SV=2	57	23	78.7	115.7	148.9	137.7	97.2	44.1	46.0
P34932	Heat shock 70 kDa protein 4 OS=Homo sapiens GN=HSPA4 PE=1 SV=4	85	92	88.9	91.8	104.2	123.8	80.8	98.6	191.3
P35219	Carbonic anhydrase-related protein OS=Homo sapiens GN=CA8 PE=1 SV=3	43	10	88.0	91.7	117.4	141.3	96.9	127.3	241.1
P35221	Catenin alpha-1 OS=Homo sapiens GN=CTNNA1 PE=1 SV=1	70	58	86.2	127.4	174.1	169.2	153.9	74.1	52.8
P35222	Catenin beta-1 OS=Homo sapiens GN=CTNNB1 PE=1 SV=1	54	28	68.2	109.0	152.8	146.6	120.8	50.2	27.3
P35232	Prohibitin OS=Homo sapiens GN=PHB PE=1 SV=1	93	31	182.1	144.0	76.1	27.7	10.5	5.4	6.2
P35236	Tyrosine-protein phosphatase non-receptor type 7 OS=Homo sapiens GN=PTPN7 PE=1 SV=3	55	18	131.1	123.3	135.1	142.7	96.9	115.0	191.0
P35240	Merlin OS=Homo sapiens GN=NF2 PE=1 SV=1	44	30	73.7	116.1	168.4	176.6	151.5	58.6	32.7
P35241	Radixin OS=Homo sapiens GN=RDX PE=1 SV=1	64	57	68.6	132.0	147.2	153.4	99.1	62.5	51.7
P35249	Replication factor C subunit 4 OS=Homo sapiens GN=RFC4 PE=1 SV=2	91	35	70.2	61.6	70.0	84.3	108.3	161.2	137.5
P35250	Replication factor C subunit 2 OS=Homo sapiens GN=RFC2 PE=1 SV=3	71	27	65.8	54.7	60.9	72.5	98.4	121.3	132.2
P35251	Replication factor C subunit 1 OS=Homo sapiens GN=RFC1 PE=1 SV=4	44	52	55.0	47.4	57.3	76.5	136.6	186.8	112.1
P35268	60S ribosomal protein L22 OS=Homo sapiens GN=RPL22 PE=1 SV=2	75	12	33.6	36.1	56.3	83.2	136.8	228.3	130.1
P35269	General transcription factor IIF subunit 1 OS=Homo sapiens GN=GTF2F1 PE=1 SV=2	38	26	56.2	53.1	59.2	78.2	81.3	112.9	124.4
P35270	Sepiapterin reductase OS=Homo sapiens GN=SPR PE=1 SV=1	58	13	151.4	123.1	93.5	70.2	49.4	54.6	86.9
P35475	Alpha-L-iduronidase OS=Homo sapiens GN=IDUA PE=1 SV=2	18	8	43.4	41.7	83.2	102.0	45.3	30.1	32.9
P35527	Keratin, type I cytoskeletal 9 OS=Homo sapiens GN=KRT9 PE=1 SV=3	73	33	73.8	97.0	77.9	50.1	96.7	134.5	74.7
P35573	Glycogen debranching enzyme OS=Homo sapiens GN=AGL PE=1 SV=3	55	78	70.7	74.4	93.0	128.3	127.9	142.3	131.8
P35579	Myosin-9 OS=Homo sapiens GN=MYH9 PE=1 SV=4	84	266	80.2	86.7	94.7	90.9	72.5	66.8	275.4
P35580	Myosin-10 OS=Homo sapiens GN=MYH10 PE=1 SV=3	74	204	76.2	91.4	103.7	93.7	69.8	62.5	253.5
P35606	Coatomer subunit beta' OS=Homo sapiens GN=COPB2 PE=1 SV=2	64	56	84.8	109.2	131.4	135.1	93.9	75.6	129.4
P35610	Sterol O-acyltransferase 1 OS=Homo sapiens GN=SOAT1 PE=1 SV=3	22	11	92.3	122.1	163.8	197.1	217.1	87.4	33.1
P35611	Alpha-adducin OS=Homo sapiens GN=ADD1 PE=1 SV=2	59	43	82.8	102.7	139.9	135.4	131.3	114.3	87.1
P35612	Beta-adducin OS=Homo sapiens GN=ADD2 PE=1 SV=3	45	28	102.1	122.6	149.6	134.6	110.0	115.4	105.3
P35613	Basigin OS=Homo sapiens GN=BSG PE=1 SV=2	38	15	69.4	108.7	152.6	141.9	116.9	40.4	19.0
P35626	Beta-adrenergic receptor kinase 2 OS=Homo sapiens GN=ADRBK2 PE=1 SV=2	58	42	78.8	84.6	96.8	100.1	124.1	134.8	125.9
P35637	RNA-binding protein FUS OS=Homo sapiens GN=FUS PE=1 SV=1	36	26	42.6	41.4	50.1	74.0	154.3	204.3	146.0
P35658	Nuclear pore complex protein Nup214 OS=Homo sapiens GN=NUP214 PE=1 SV=2	35	51	101.1	122.4	163.9	179.9	176.0	84.7	85.3
P35659	Protein DEK OS=Homo sapiens GN=DEK PE=1 SV=1	37	21	200.2	87.6	65.3	57.5	50.5	59.3	31.7
P35754	Glutaredoxin-1 OS=Homo sapiens GN=GLRX PE=1 SV=2	88	10	82.6	77.2	89.6	97.8	74.1	86.6	138.2
P35813	Protein phosphatase 1A OS=Homo sapiens GN=PPM1A PE=1 SV=1	56	21	94.5	88.3	102.1	110.9	79.7	92.2	152.1
P35908	Keratin, type II cytoskeletal 2 epidermal OS=Homo sapiens GN=KRT2 PE=1 SV=2	69	40	65.9	54.4	78.0	58.2	69.7	138.5	117.2
P35914	Hydroxymethylglutaryl-CoA lyase, mitochondrial OS=Homo sapiens GN=HMGCL PE=1 SV=2	43	18	145.4	136.4	109.3	81.7	47.9	30.4	24.4
P35998	26S protease regulatory subunit 7 OS=Homo sapiens GN=PSMC2 PE=1 SV=3	83	45	71.5	71.0	81.4	88.1	70.4	95.2	199.5
P36404	ADP-ribosylation factor-like protein 2 OS=Homo sapiens GN=ARL2 PE=1 SV=4	42	8	103.6	86.0	81.1	74.1	51.1	66.2	119.5
P36405	ADP-ribosylation factor-like protein 3 OS=Homo sapiens GN=ARL3 PE=1 SV=2	82	14	115.7	116.0	128.1	139.0	94.3	111.4	178.5
P36507	Dual specificity mitogen-activated protein kinase kinase 2 OS=Homo sapiens GN=MAP2K2 PE=1 SV=1	61	29	113.7	105.3	123.6	131.3	82.9	96.9	146.5
P36542	ATP synthase subunit gamma, mitochondrial OS=Homo sapiens GN=ATP5C1 PE=1 SV=1	40	17	215.8	167.7	100.5	35.3	15.0	7.9	7.0
P36543	V-type proton ATPase subunit E 1 OS=Homo sapiens GN=ATP6V1E1 PE=1 SV=1	54	19	65.4	77.1	105.5	126.0	110.3	88.0	101.3
P36551	Oxygen-dependent coproporphyrinogen-III oxidase, mitochondrial OS=Homo sapiens GN=CPOX PE=1 SV=3	54	27	246.0	207.2	99.9	36.0	16.6	12.9	14.2
P36578	60S ribosomal protein L4 OS=Homo sapiens GN=RPL4 PE=1 SV=5	73	57	38.2	41.1	53.5	77.9	147.7	211.5	104.8
P36639	7,8-dihydro-8-oxoguanine triphosphatase OS=Homo sapiens GN=NUDT1 PE=1 SV=3	40	11	110.7	90.7	94.9	94.9	69.1	80.1	131.2
P36776	Lon protease homolog, mitochondrial OS=Homo sapiens GN=LONP1 PE=1 SV=2	60	69	221.4	188.9	92.9	31.6	12.4	8.9	8.9
P36871	Phosphoglucomutase-1 OS=Homo sapiens GN=PGM1 PE=1 SV=3	65	43	74.5	69.3	83.2	90.9	68.1	81.1	142.7
P36915	Guanine nucleotide-binding protein-like 1 OS=Homo sapiens GN=GNL1 PE=1 SV=2	43	23	103.3	97.5	101.8	98.6	70.7	78.7	134.2
P36954	DNA-directed RNA polymerase II subunit RPB9 OS=Homo sapiens GN=POLR2I PE=1 SV=1	72	7	114.2	105.0	136.3	132.9	110.4	117.6	159.9
P36957	Dihydrolipoyllysine-residue succinyltransferase component of 2-oxoglutarate dehydrogenase complex, mitochondrial OS=Homo sapiens GN=DLST PE=1 SV=4	35	15	242.3	199.1	89.2	30.3	12.4	8.5	11.1
P36969	Phospholipid hydroperoxide glutathione peroxidase, mitochondrial OS=Homo sapiens GN=GPX4 PE=1 SV=3	66	18	115.7	108.3	102.4	97.5	85.5	79.8	94.4
P37108	Signal recognition particle 14 kDa protein OS=Homo sapiens GN=SRP14 PE=1 SV=2	58	15	54.3	62.9	76.1	98.5	124.2	180.8	191.0
P37198	Nuclear pore glycoprotein p62 OS=Homo sapiens GN=NUP62 PE=1 SV=3	29	14	97.5	105.0	133.2	134.0	117.2	68.2	90.9
P37235	Hippocalcin-like protein 1 OS=Homo sapiens GN=HPCAL1 PE=1 SV=3	60	9	96.5	97.0	123.8	116.2	101.0	83.1	117.8
P37268	Squalene synthase OS=Homo sapiens GN=FDFT1 PE=1 SV=1	60	33	76.5	86.4	131.2	154.1	142.6	70.9	29.8
P37802	Transgelin-2 OS=Homo sapiens GN=TAGLN2 PE=1 SV=3	91	24	108.3	97.8	121.4	129.7	83.0	94.6	166.9
P37837	Transaldolase OS=Homo sapiens GN=TALDO1 PE=1 SV=2	59	33	69.1	72.3	76.8	100.8	77.6	98.2	179.6
P38117	Electron transfer flavoprotein subunit beta OS=Homo sapiens GN=ETFB PE=1 SV=3	90	28	233.3	197.8	87.0	32.6	13.0	9.7	11.7
P38159	RNA-binding motif protein, X chromosome OS=Homo sapiens GN=RBMX PE=1 SV=3	72	50	41.5	29.4	39.9	67.1	136.5	221.4	140.6
P38432	Coilin OS=Homo sapiens GN=COIL PE=1 SV=1	34	19	34.0	30.6	41.6	58.7	154.6	255.7	153.2
P38606	V-type proton ATPase catalytic subunit A OS=Homo sapiens GN=ATP6V1A PE=1 SV=2	73	36	81.4	93.4	138.4	162.4	122.5	101.0	137.8
P38646	Stress-70 protein, mitochondrial OS=Homo sapiens GN=HSPA9 PE=1 SV=2	73	76	211.0	185.9	85.3	33.3	16.7	14.6	13.7
P38919	Eukaryotic initiation factor 4A-III OS=Homo sapiens GN=EIF4A3 PE=1 SV=4	74	38	46.0	37.0	50.4	69.2	125.7	166.5	188.1
P38935	DNA-binding protein SMUBP-2 OS=Homo sapiens GN=IGHMBP2 PE=1 SV=3	57	56	39.4	43.4	57.3	85.1	183.3	238.2	106.7
P39019	40S ribosomal protein S19 OS=Homo sapiens GN=RPS19 PE=1 SV=2	75	21	38.1	46.6	52.0	81.4	140.1	203.0	107.2
P39023	60S ribosomal protein L3 OS=Homo sapiens GN=RPL3 PE=1 SV=2	67	51	38.8	47.4	60.1	87.3	141.8	212.0	120.0
P39656	Dolichyl-diphosphooligosaccharide--protein glycosyltransferase 48 kDa subunit OS=Homo sapiens GN=DDOST PE=1 SV=4	41	18	74.0	96.7	131.5	164.4	151.3	64.8	23.8
P39687	Acidic leucine-rich nuclear phosphoprotein 32 family member A OS=Homo sapiens GN=ANP32A PE=1 SV=1	48	25	78.0	70.8	85.4	109.6	87.7	111.7	185.5
P39748	Flap endonuclease 1 OS=Homo sapiens GN=FEN1 PE=1 SV=1	67	30	86.8	68.1	78.3	90.8	123.6	148.3	144.3
P40121	Macrophage-capping protein OS=Homo sapiens GN=CAPG PE=1 SV=2	63	22	100.5	103.7	113.9	125.0	90.8	109.8	175.0
P40200	T-cell surface protein tactile OS=Homo sapiens GN=CD96 PE=1 SV=2	16	6	75.1	149.0	197.2	209.3	184.6	77.2	29.4
P40222	Alpha-taxilin OS=Homo sapiens GN=TXLNA PE=1 SV=3	77	43	60.8	63.8	76.3	101.8	143.9	197.9	96.7
P40227	T-complex protein 1 subunit zeta OS=Homo sapiens GN=CCT6A PE=1 SV=3	76	45	82.3	80.8	95.2	103.8	76.1	105.3	128.5
P40306	Proteasome subunit beta type-10 OS=Homo sapiens GN=PSMB10 PE=1 SV=1	32	7	78.5	72.3	87.1	98.3	83.7	111.1	198.8
P40429	60S ribosomal protein L13a OS=Homo sapiens GN=RPL13A PE=1 SV=2	72	31	37.2	43.0	55.3	78.6	141.4	207.0	115.0
P40692	DNA mismatch repair protein Mlh1 OS=Homo sapiens GN=MLH1 PE=1 SV=1	44	24	72.6	69.0	79.6	98.0	103.7	114.4	191.0
P40763	Signal transducer and activator of transcription 3 OS=Homo sapiens GN=STAT3 PE=1 SV=2	61	43	85.7	81.4	97.8	102.3	74.7	81.0	145.5
P40818	Ubiquitin carboxyl-terminal hydrolase 8 OS=Homo sapiens GN=USP8 PE=1 SV=1	31	31	80.1	77.7	100.6	112.2	139.1	169.8	195.9
P40925	Malate dehydrogenase, cytoplasmic OS=Homo sapiens GN=MDH1 PE=1 SV=4	55	25	75.9	105.0	96.4	119.0	63.0	94.6	165.1
P40926	Malate dehydrogenase, mitochondrial OS=Homo sapiens GN=MDH2 PE=1 SV=3	76	39	208.1	185.2	79.7	27.4	10.3	7.2	6.8
P40937	Replication factor C subunit 5 OS=Homo sapiens GN=RFC5 PE=1 SV=1	66	23	65.2	52.9	62.0	73.5	108.6	125.2	121.5
P40938	Replication factor C subunit 3 OS=Homo sapiens GN=RFC3 PE=1 SV=2	65	25	66.3	61.7	70.9	81.7	125.2	155.3	170.0
P40939	Trifunctional enzyme subunit alpha, mitochondrial OS=Homo sapiens GN=HADHA PE=1 SV=2	80	79	227.7	199.8	98.3	36.6	15.1	9.8	8.9
P41091	Eukaryotic translation initiation factor 2 subunit 3 OS=Homo sapiens GN=EIF2S3 PE=1 SV=3	69	40	58.6	49.2	59.0	70.7	109.6	169.0	154.0
P41134	DNA-binding protein inhibitor ID-1 OS=Homo sapiens GN=ID1 PE=1 SV=3	52	6	108.2	104.8	120.8	131.4	116.2	134.6	158.2
P41214	Eukaryotic translation initiation factor 2D OS=Homo sapiens GN=EIF2D PE=1 SV=3	66	30	70.7	61.8	79.7	87.6	101.3	150.8	163.0
P41223	Protein BUD31 homolog OS=Homo sapiens GN=BUD31 PE=1 SV=2	70	15	51.7	43.8	55.9	79.3	149.2	226.0	162.7
P41227	N-alpha-acetyltransferase 10 OS=Homo sapiens GN=NAA10 PE=1 SV=1	80	17	95.3	100.4	108.2	124.6	98.9	125.8	194.4
P41229	Lysine-specific demethylase 5C OS=Homo sapiens GN=KDM5C PE=1 SV=2	13	15	89.1	84.3	100.0	126.8	120.8	149.5	200.1
P41236	Protein phosphatase inhibitor 2 OS=Homo sapiens GN=PPP1R2 PE=1 SV=2	24	8	98.7	93.6	99.2	105.5	80.7	99.5	157.5
P41240	Tyrosine-protein kinase CSK OS=Homo sapiens GN=CSK PE=1 SV=1	72	33	90.4	89.4	112.4	115.7	88.4	68.8	109.3
P41250	Glycine--tRNA ligase OS=Homo sapiens GN=GARS PE=1 SV=3	74	57	125.7	108.1	99.0	88.2	61.4	72.3	132.3
P41252	Isoleucine--tRNA ligase, cytoplasmic OS=Homo sapiens GN=IARS PE=1 SV=2	56	82	54.5	56.5	74.1	82.9	98.3	138.3	145.5
P41440	Folate transporter 1 OS=Homo sapiens GN=SLC19A1 PE=1 SV=3	18	8	70.1	113.4	162.9	149.3	138.9	50.7	20.4
P41567	Eukaryotic translation initiation factor 1 OS=Homo sapiens GN=EIF1 PE=1 SV=1	73	13	72.9	67.4	80.5	95.7	102.2	160.0	157.3
P41732	Tetraspanin-7 OS=Homo sapiens GN=TSPAN7 PE=1 SV=2	18	4	45.4	70.2	94.1	119.1	172.8	87.0	61.8
P42025	Beta-centractin OS=Homo sapiens GN=ACTR1B PE=1 SV=1	49	19	65.5	66.3	75.1	70.7	52.5	44.1	115.1
P42166	Lamina-associated polypeptide 2, isoform alpha OS=Homo sapiens GN=TMPO PE=1 SV=2	85	60	41.2	41.4	55.1	79.9	165.2	202.0	104.9
P42167	Lamina-associated polypeptide 2, isoforms beta/gamma OS=Homo sapiens GN=TMPO PE=1 SV=2	65	30	151.4	127.0	161.1	175.6	191.0	83.4	33.4
P42224	Signal transducer and activator of transcription 1-alpha/beta OS=Homo sapiens GN=STAT1 PE=1 SV=2	52	43	106.0	115.5	126.3	125.5	93.4	83.6	126.6
P42285	Superkiller viralicidic activity 2-like 2 OS=Homo sapiens GN=SKIV2L2 PE=1 SV=3	46	58	49.6	41.3	55.6	73.4	112.3	183.5	214.8
P42330	Aldo-keto reductase family 1 member C3 OS=Homo sapiens GN=AKR1C3 PE=1 SV=4	27	7	115.6	110.7	116.3	127.0	99.0	113.8	168.2
P42336	Phosphatidylinositol 4,5-bisphosphate 3-kinase catalytic subunit alpha isoform OS=Homo sapiens GN=PIK3CA PE=1 SV=2	22	20	111.3	106.9	123.6	121.1	96.0	88.3	122.7
P42345	Serine/threonine-protein kinase mTOR OS=Homo sapiens GN=MTOR PE=1 SV=1	37	76	62.4	65.2	85.0	97.9	110.0	118.1	123.7
P42356	Phosphatidylinositol 4-kinase alpha OS=Homo sapiens GN=PI4KA PE=1 SV=3	27	47	66.5	89.1	116.4	117.6	106.9	72.9	56.2
P42566	Epidermal growth factor receptor substrate 15 OS=Homo sapiens GN=EPS15 PE=1 SV=2	57	37	103.7	123.9	158.3	151.2	101.8	69.4	97.3
P42574	Caspase-3 OS=Homo sapiens GN=CASP3 PE=1 SV=2	50	13	64.8	62.2	84.8	92.5	55.0	70.4	176.5
P42575	Caspase-2 OS=Homo sapiens GN=CASP2 PE=1 SV=2	44	15	69.3	61.9	80.7	89.0	63.7	88.3	125.8
P42694	Probable helicase with zinc finger domain OS=Homo sapiens GN=HELZ PE=1 SV=2	40	60	67.0	69.5	76.5	84.3	115.1	135.6	107.3
P42695	Condensin-2 complex subunit D3 OS=Homo sapiens GN=NCAPD3 PE=1 SV=2	22	29	64.8	54.7	64.1	83.2	170.5	216.4	126.2
P42696	RNA-binding protein 34 OS=Homo sapiens GN=RBM34 PE=1 SV=2	58	31	38.5	38.0	50.6	75.3	150.6	228.2	144.1
P42704	Leucine-rich PPR motif-containing protein, mitochondrial OS=Homo sapiens GN=LRPPRC PE=1 SV=3	70	119	238.7	189.4	86.8	29.3	13.0	9.4	8.7
P42765	3-ketoacyl-CoA thiolase, mitochondrial OS=Homo sapiens GN=ACAA2 PE=1 SV=2	78	32	256.3	205.9	98.9	35.0	16.2	12.8	11.1
P42766	60S ribosomal protein L35 OS=Homo sapiens GN=RPL35 PE=1 SV=2	63	16	28.8	42.6	61.1	89.4	140.6	253.2	129.3
P42768	Wiskott-Aldrich syndrome protein OS=Homo sapiens GN=WAS PE=1 SV=4	42	16	39.0	41.1	54.7	61.7	76.3	99.7	61.9
P42785	Lysosomal Pro-X carboxypeptidase OS=Homo sapiens GN=PRCP PE=1 SV=1	29	16	45.5	73.5	147.9	210.5	159.3	61.0	23.8
P42858	Huntingtin OS=Homo sapiens GN=HTT PE=1 SV=2	24	54	74.5	84.1	98.4	100.1	85.0	77.9	129.0
P42892	Endothelin-converting enzyme 1 OS=Homo sapiens GN=ECE1 PE=1 SV=2	43	30	64.8	90.2	126.9	153.7	167.6	108.3	69.7
P43007	Neutral amino acid transporter A OS=Homo sapiens GN=SLC1A4 PE=1 SV=1	29	11	96.2	130.5	176.8	173.2	132.8	46.7	25.5
P43034	Platelet-activating factor acetylhydrolase IB subunit alpha OS=Homo sapiens GN=PAFAH1B1 PE=1 SV=2	61	33	99.2	105.9	121.2	123.5	109.7	88.4	131.8
P43155	Carnitine O-acetyltransferase OS=Homo sapiens GN=CRAT PE=1 SV=5	37	22	260.4	227.6	113.0	50.7	26.1	14.2	11.5
P43243	Matrin-3 OS=Homo sapiens GN=MATR3 PE=1 SV=2	61	67	56.6	50.2	67.1	92.8	122.1	166.2	157.5
P43250	G protein-coupled receptor kinase 6 OS=Homo sapiens GN=GRK6 PE=1 SV=2	45	22	64.9	94.7	135.2	133.0	120.0	68.5	38.4
P43307	Translocon-associated protein subunit alpha OS=Homo sapiens GN=SSR1 PE=1 SV=3	21	4	79.5	116.8	182.2	223.5	252.1	82.5	26.9
P43378	Tyrosine-protein phosphatase non-receptor type 9 OS=Homo sapiens GN=PTPN9 PE=1 SV=1	33	17	86.6	107.5	127.6	138.1	171.4	140.9	140.3
P43403	Tyrosine-protein kinase ZAP-70 OS=Homo sapiens GN=ZAP70 PE=1 SV=1	77	55	74.7	85.3	100.5	110.2	82.8	84.1	122.0
P43490	Nicotinamide phosphoribosyltransferase OS=Homo sapiens GN=NAMPT PE=1 SV=1	57	24	70.7	60.9	77.0	86.9	59.5	73.3	134.5
P43686	26S protease regulatory subunit 6B OS=Homo sapiens GN=PSMC4 PE=1 SV=2	81	39	94.9	88.2	101.2	107.9	80.0	97.6	173.2
P43897	Elongation factor Ts, mitochondrial OS=Homo sapiens GN=TSFM PE=1 SV=2	64	29	230.7	192.2	86.7	33.6	14.3	10.3	9.0
P45880	Voltage-dependent anion-selective channel protein 2 OS=Homo sapiens GN=VDAC2 PE=1 SV=2	72	21	193.3	176.3	95.6	40.8	19.7	12.6	11.4
P45954	Short/branched chain specific acyl-CoA dehydrogenase, mitochondrial OS=Homo sapiens GN=ACADSB PE=1 SV=1	52	21	246.1	208.4	95.7	34.2	15.4	10.9	10.9
P45974	Ubiquitin carboxyl-terminal hydrolase 5 OS=Homo sapiens GN=USP5 PE=1 SV=2	50	35	90.0	86.3	100.7	109.5	85.5	98.9	160.5
P45985	Dual specificity mitogen-activated protein kinase kinase 4 OS=Homo sapiens GN=MAP2K4 PE=1 SV=1	31	10	134.9	137.3	141.4	142.5	109.2	122.9	211.8
P46013	Antigen KI-67 OS=Homo sapiens GN=MKI67 PE=1 SV=2	50	126	65.3	49.0	51.1	73.4	157.9	194.4	77.7
P46019	Phosphorylase b kinase regulatory subunit alpha, liver isoform OS=Homo sapiens GN=PHKA2 PE=1 SV=1	19	19	85.3	78.5	89.7	97.7	73.3	86.6	187.8
P46020	Phosphorylase b kinase regulatory subunit alpha, skeletal muscle isoform OS=Homo sapiens GN=PHKA1 PE=1 SV=2	8	7	81.6	77.8	84.3	84.3	69.8	79.0	190.1
P46060	Ran GTPase-activating protein 1 OS=Homo sapiens GN=RANGAP1 PE=1 SV=1	66	33	75.7	85.7	120.9	135.8	120.9	64.0	79.1
P46063	ATP-dependent DNA helicase Q1 OS=Homo sapiens GN=RECQL PE=1 SV=3	50	27	116.6	91.2	84.5	92.1	135.8	177.2	138.8
P46087	Probable 28S rRNA (cytosine(4447)-C(5))-methyltransferase OS=Homo sapiens GN=NOP2 PE=1 SV=2	56	47	52.0	41.2	50.4	67.9	125.3	196.4	195.6
P46108	Adapter molecule crk OS=Homo sapiens GN=CRK PE=1 SV=2	70	18	91.9	86.9	111.2	116.5	88.3	85.5	112.4
P46109	Crk-like protein OS=Homo sapiens GN=CRKL PE=1 SV=1	62	20	110.3	84.7	104.9	112.5	83.8	77.0	124.7
P46199	Translation initiation factor IF-2, mitochondrial OS=Homo sapiens GN=MTIF2 PE=1 SV=2	21	13	186.7	172.9	87.4	32.7	16.5	13.1	15.9
P46379	Large proline-rich protein BAG6 OS=Homo sapiens GN=BAG6 PE=1 SV=2	41	31	105.9	106.6	121.2	135.5	114.2	123.3	201.8
P46459	Vesicle-fusing ATPase OS=Homo sapiens GN=NSF PE=1 SV=3	71	68	59.6	90.1	141.5	168.4	157.8	113.8	43.9
P46531	Neurogenic locus notch homolog protein 1 OS=Homo sapiens GN=NOTCH1 PE=1 SV=4	17	29	80.6	122.5	167.8	191.2	201.1	95.0	46.6
P46734	Dual specificity mitogen-activated protein kinase kinase 3 OS=Homo sapiens GN=MAP2K3 PE=1 SV=2	44	15	94.2	87.1	97.8	109.3	115.7	122.2	141.5
P46736	Lys-63-specific deubiquitinase BRCC36 OS=Homo sapiens GN=BRCC3 PE=1 SV=2	38	12	97.3	105.8	132.9	121.3	87.3	110.3	204.3
P46776	60S ribosomal protein L27a OS=Homo sapiens GN=RPL27A PE=1 SV=2	49	13	39.5	42.4	54.3	84.0	146.7	207.5	107.9
P46777	60S ribosomal protein L5 OS=Homo sapiens GN=RPL5 PE=1 SV=3	79	47	44.0	49.4	61.3	86.7	162.1	210.5	126.1
P46778	60S ribosomal protein L21 OS=Homo sapiens GN=RPL21 PE=1 SV=2	75	25	35.8	39.4	52.5	75.7	149.2	209.5	105.9
P46779	60S ribosomal protein L28 OS=Homo sapiens GN=RPL28 PE=1 SV=3	58	20	28.6	46.5	44.4	69.9	134.3	196.3	128.1
P46781	40S ribosomal protein S9 OS=Homo sapiens GN=RPS9 PE=1 SV=3	74	32	39.0	45.3	49.7	77.2	134.9	212.9	115.7
P46782	40S ribosomal protein S5 OS=Homo sapiens GN=RPS5 PE=1 SV=4	50	17	48.7	50.8	66.7	92.2	152.9	185.6	127.9
P46783	40S ribosomal protein S10 OS=Homo sapiens GN=RPS10 PE=1 SV=1	87	24	37.3	41.5	52.7	75.3	152.5	196.1	119.4
P46926	Glucosamine-6-phosphate isomerase 1 OS=Homo sapiens GN=GNPDA1 PE=1 SV=1	68	18	72.5	64.5	78.1	87.1	79.9	80.0	175.3
P46934	E3 ubiquitin-protein ligase NEDD4 OS=Homo sapiens GN=NEDD4 PE=1 SV=4	21	20	104.6	115.0	140.5	147.9	113.9	101.5	156.1
P46939	Utrophin OS=Homo sapiens GN=UTRN PE=1 SV=2	49	162	85.9	141.8	189.0	173.3	116.8	47.3	27.7
P46940	Ras GTPase-activating-like protein IQGAP1 OS=Homo sapiens GN=IQGAP1 PE=1 SV=1	65	116	86.4	107.4	128.7	125.9	85.1	64.7	109.4
P46977	Dolichyl-diphosphooligosaccharide--protein glycosyltransferase subunit STT3A OS=Homo sapiens GN=STT3A PE=1 SV=2	21	22	86.4	113.5	160.7	191.4	215.0	58.8	18.5
P47736	Rap1 GTPase-activating protein 1 OS=Homo sapiens GN=RAP1GAP PE=1 SV=2	39	20	80.7	83.6	95.6	96.3	71.6	77.0	114.7
P47755	F-actin-capping protein subunit alpha-2 OS=Homo sapiens GN=CAPZA2 PE=1 SV=3	72	18	113.0	95.3	156.4	164.7	60.4	69.8	155.8
P47756	F-actin-capping protein subunit beta OS=Homo sapiens GN=CAPZB PE=1 SV=4	65	22	88.0	89.3	115.0	118.5	92.4	91.4	140.4
P47897	Glutamine--tRNA ligase OS=Homo sapiens GN=QARS PE=1 SV=1	69	65	65.1	68.9	85.6	96.1	117.6	142.9	133.7
P47974	Zinc finger protein 36, C3H1 type-like 2 OS=Homo sapiens GN=ZFP36L2 PE=1 SV=3	48	20	52.6	52.2	64.8	86.0	147.9	200.0	154.9
P47985	Cytochrome b-c1 complex subunit Rieske, mitochondrial OS=Homo sapiens GN=UQCRFS1 PE=1 SV=2	66	19	239.8	193.4	102.9	40.2	17.5	13.6	12.2
P48047	ATP synthase subunit O, mitochondrial OS=Homo sapiens GN=ATP5O PE=1 SV=1	80	23	224.4	205.2	99.4	38.1	17.0	12.2	9.5
P48059	LIM and senescent cell antigen-like-containing domain protein 1 OS=Homo sapiens GN=LIMS1 PE=1 SV=4	65	23	82.4	132.0	146.4	164.4	104.0	58.0	44.3
P48147	Prolyl endopeptidase OS=Homo sapiens GN=PREP PE=1 SV=2	68	46	101.8	89.9	109.3	118.4	81.1	94.0	198.3
P48200	Iron-responsive element-binding protein 2 OS=Homo sapiens GN=IREB2 PE=1 SV=3	28	20	98.1	95.5	118.1	119.2	108.3	122.9	181.7
P48426	Phosphatidylinositol 5-phosphate 4-kinase type-2 alpha OS=Homo sapiens GN=PIP4K2A PE=1 SV=2	34	20	117.0	145.9	242.2	230.4	119.6	61.2	57.8
P48444	Coatomer subunit delta OS=Homo sapiens GN=ARCN1 PE=1 SV=1	54	32	83.7	102.3	130.3	131.9	87.9	81.2	149.0
P48449	Lanosterol synthase OS=Homo sapiens GN=LSS PE=1 SV=1	49	35	78.6	101.3	125.1	140.9	152.5	74.1	37.9
P48454	Serine/threonine-protein phosphatase 2B catalytic subunit gamma isoform OS=Homo sapiens GN=PPP3CC PE=1 SV=3	32	14	100.7	126.3	170.2	167.6	124.3	105.4	114.8
P48506	Glutamate--cysteine ligase catalytic subunit OS=Homo sapiens GN=GCLC PE=1 SV=2	41	24	101.6	93.6	112.9	118.2	83.2	98.6	168.8
P48507	Glutamate--cysteine ligase regulatory subunit OS=Homo sapiens GN=GCLM PE=1 SV=1	41	12	102.5	96.6	115.8	124.1	99.7	128.5	205.5
P48553	Trafficking protein particle complex subunit 10 OS=Homo sapiens GN=TRAPPC10 PE=1 SV=2	19	19	98.9	109.5	147.2	157.9	142.4	122.1	131.1
P48556	26S proteasome non-ATPase regulatory subunit 8 OS=Homo sapiens GN=PSMD8 PE=1 SV=2	42	19	87.9	74.3	78.2	88.1	84.3	90.0	201.1
P48634	Protein PRRC2A OS=Homo sapiens GN=PRRC2A PE=1 SV=3	46	85	51.8	58.9	67.7	83.3	131.0	196.1	174.4
P48637	Glutathione synthetase OS=Homo sapiens GN=GSS PE=1 SV=1	61	28	88.4	87.3	102.4	113.1	82.3	98.9	180.3
P48643	T-complex protein 1 subunit epsilon OS=Homo sapiens GN=CCT5 PE=1 SV=1	78	55	93.1	86.3	105.7	112.8	80.8	97.0	138.9
P48651	Phosphatidylserine synthase 1 OS=Homo sapiens GN=PTDSS1 PE=1 SV=1	16	7	47.1	46.1	67.3	83.2	65.5	29.6	12.7
P48723	Heat shock 70 kDa protein 13 OS=Homo sapiens GN=HSPA13 PE=1 SV=1	37	17	46.7	75.8	103.1	123.7	116.3	57.3	19.4
P48729	Casein kinase I isoform alpha OS=Homo sapiens GN=CSNK1A1 PE=1 SV=2	45	15	77.6	83.8	98.3	104.6	125.5	153.8	171.3
P48730	Casein kinase I isoform delta OS=Homo sapiens GN=CSNK1D PE=1 SV=2	43	17	45.3	49.7	53.1	60.4	83.3	112.1	130.1
P48735	Isocitrate dehydrogenase [NADP], mitochondrial OS=Homo sapiens GN=IDH2 PE=1 SV=2	72	45	225.1	184.6	86.8	28.9	10.6	6.5	6.8
P48739	Phosphatidylinositol transfer protein beta isoform OS=Homo sapiens GN=PITPNB PE=1 SV=2	79	26	102.2	89.6	107.0	113.4	82.3	88.5	169.7
P48960	CD97 antigen OS=Homo sapiens GN=CD97 PE=1 SV=4	35	20	78.4	119.9	184.5	176.1	143.2	64.6	35.8
P49005	DNA polymerase delta subunit 2 OS=Homo sapiens GN=POLD2 PE=1 SV=1	58	23	73.2	71.2	82.9	91.5	84.3	105.3	178.3
P49069	Calcium signal-modulating cyclophilin ligand OS=Homo sapiens GN=CAMLG PE=1 SV=1	58	15	81.6	109.0	142.6	162.1	196.6	85.8	35.7
P49189	4-trimethylaminobutyraldehyde dehydrogenase OS=Homo sapiens GN=ALDH9A1 PE=1 SV=3	63	33	163.1	143.0	85.6	55.6	32.5	39.3	66.2
P49207	60S ribosomal protein L34 OS=Homo sapiens GN=RPL34 PE=1 SV=3	55	14	44.0	48.1	66.4	105.7	104.6	205.0	123.2
P49247	Ribose-5-phosphate isomerase OS=Homo sapiens GN=RPIA PE=1 SV=3	64	15	118.0	107.0	108.7	107.9	86.3	98.2	162.0
P49257	Protein ERGIC-53 OS=Homo sapiens GN=LMAN1 PE=1 SV=2	54	31	78.0	120.5	170.7	174.9	184.2	115.6	46.1
P49321	Nuclear autoantigenic sperm protein OS=Homo sapiens GN=NASP PE=1 SV=2	72	48	80.9	69.0	94.6	114.3	83.3	101.6	187.0
P49327	Fatty acid synthase OS=Homo sapiens GN=FASN PE=1 SV=3	53	112	86.6	87.3	99.2	103.0	82.1	89.2	190.9
P49354	Protein farnesyltransferase/geranylgeranyltransferase type-1 subunit alpha OS=Homo sapiens GN=FNTA PE=1 SV=1	48	17	105.3	94.0	112.7	121.8	95.4	101.5	272.6
P49366	Deoxyhypusine synthase OS=Homo sapiens GN=DHPS PE=1 SV=1	84	22	98.3	87.9	104.6	118.6	87.4	92.9	191.6
P49368	T-complex protein 1 subunit gamma OS=Homo sapiens GN=CCT3 PE=1 SV=4	75	52	70.4	78.3	92.7	101.3	74.9	116.0	159.2
P49406	39S ribosomal protein L19, mitochondrial OS=Homo sapiens GN=MRPL19 PE=1 SV=2	51	16	262.0	200.2	95.5	38.2	19.2	14.3	17.7
P49411	Elongation factor Tu, mitochondrial OS=Homo sapiens GN=TUFM PE=1 SV=2	78	42	228.0	190.6	86.3	28.2	10.5	6.4	6.9
P49427	Ubiquitin-conjugating enzyme E2 R1 OS=Homo sapiens GN=CDC34 PE=1 SV=2	26	5	56.1	47.3	50.9	57.1	42.6	49.1	73.2
P49454	Centromere protein F OS=Homo sapiens GN=CENPF PE=1 SV=2	53	168	178.9	181.4	111.2	77.0	72.7	67.3	42.2
P49458	Signal recognition particle 9 kDa protein OS=Homo sapiens GN=SRP9 PE=1 SV=2	70	10	49.2	49.6	68.9	87.7	114.6	161.3	132.0
P49585	Choline-phosphate cytidylyltransferase A OS=Homo sapiens GN=PCYT1A PE=1 SV=2	51	18	69.6	60.6	95.3	114.8	96.8	105.4	162.1
P49588	Alanine--tRNA ligase, cytoplasmic OS=Homo sapiens GN=AARS PE=1 SV=2	67	67	94.2	93.8	109.5	115.4	81.2	97.4	174.0
P49589	Cysteine--tRNA ligase, cytoplasmic OS=Homo sapiens GN=CARS PE=1 SV=3	46	39	97.3	89.2	110.8	118.2	91.4	102.5	188.6
P49590	Probable histidine--tRNA ligase, mitochondrial OS=Homo sapiens GN=HARS2 PE=1 SV=1	67	38	223.2	182.4	86.2	32.7	19.0	17.8	17.3
P49591	Serine--tRNA ligase, cytoplasmic OS=Homo sapiens GN=SARS PE=1 SV=3	63	37	85.6	77.9	94.6	106.5	122.6	117.7	118.8
P49593	Protein phosphatase 1F OS=Homo sapiens GN=PPM1F PE=1 SV=3	55	16	109.3	94.2	135.2	147.2	90.7	109.4	191.3
P49641	Alpha-mannosidase 2x OS=Homo sapiens GN=MAN2A2 PE=2 SV=3	17	15	89.0	143.0	178.0	168.3	156.4	105.8	67.6
P49643	DNA primase large subunit OS=Homo sapiens GN=PRIM2 PE=1 SV=2	48	22	67.8	59.3	68.3	80.3	93.2	108.2	150.9
P49711	Transcriptional repressor CTCF OS=Homo sapiens GN=CTCF PE=1 SV=1	33	17	233.3	144.1	108.3	89.0	89.7	72.6	57.0
P49720	Proteasome subunit beta type-3 OS=Homo sapiens GN=PSMB3 PE=1 SV=2	47	13	68.4	57.1	67.5	73.7	55.7	80.7	205.5
P49721	Proteasome subunit beta type-2 OS=Homo sapiens GN=PSMB2 PE=1 SV=1	61	22	56.5	51.3	62.6	71.3	58.7	82.3	190.3
P49736	DNA replication licensing factor MCM2 OS=Homo sapiens GN=MCM2 PE=1 SV=4	61	62	85.6	72.6	90.1	106.5	85.1	104.9	172.9
P49748	Very long-chain specific acyl-CoA dehydrogenase, mitochondrial OS=Homo sapiens GN=ACADVL PE=1 SV=1	66	44	225.3	186.7	87.2	32.7	15.4	10.1	7.9
P49750	YLP motif-containing protein 1 OS=Homo sapiens GN=YLPM1 PE=1 SV=3	36	64	45.5	38.6	51.0	84.1	162.2	224.1	142.9
P49756	RNA-binding protein 25 OS=Homo sapiens GN=RBM25 PE=1 SV=3	41	42	37.1	31.6	43.5	73.2	148.0	233.2	137.6
P49757	Protein numb homolog OS=Homo sapiens GN=NUMB PE=1 SV=2	38	28	75.7	115.7	155.1	155.4	120.0	77.4	37.6
P49761	Dual specificity protein kinase CLK3 OS=Homo sapiens GN=CLK3 PE=1 SV=3	19	12	50.5	49.4	64.7	86.4	128.2	169.8	170.3
P49768	Presenilin-1 OS=Homo sapiens GN=PSEN1 PE=1 SV=1	24	7	114.5	153.2	195.8	178.6	191.7	111.3	54.9
P49770	Translation initiation factor eIF-2B subunit beta OS=Homo sapiens GN=EIF2B2 PE=1 SV=3	46	17	92.1	82.2	99.5	97.0	98.8	106.2	135.1
P49773	Histidine triad nucleotide-binding protein 1 OS=Homo sapiens GN=HINT1 PE=1 SV=2	86	11	87.3	79.3	89.6	103.1	75.6	93.2	152.1
P49790	Nuclear pore complex protein Nup153 OS=Homo sapiens GN=NUP153 PE=1 SV=2	54	57	83.9	61.6	70.0	82.8	79.5	74.3	135.6
P49792	E3 SUMO-protein ligase RanBP2 OS=Homo sapiens GN=RANBP2 PE=1 SV=2	58	186	77.5	98.7	136.3	161.2	158.0	59.9	56.8
P49815	Tuberin OS=Homo sapiens GN=TSC2 PE=1 SV=2	30	38	80.7	89.7	98.2	101.4	109.1	118.6	137.4
P49821	NADH dehydrogenase [ubiquinone] flavoprotein 1, mitochondrial OS=Homo sapiens GN=NDUFV1 PE=1 SV=4	72	33	239.3	197.9	98.4	37.8	20.7	17.2	14.4
P49840	Glycogen synthase kinase-3 alpha OS=Homo sapiens GN=GSK3A PE=1 SV=2	64	21	107.7	114.1	132.5	138.2	145.5	137.1	151.2
P49841	Glycogen synthase kinase-3 beta OS=Homo sapiens GN=GSK3B PE=1 SV=2	62	22	82.4	82.0	98.8	95.1	115.7	103.4	98.7
P49902	Cytosolic purine 5'-nucleotidase OS=Homo sapiens GN=NT5C2 PE=1 SV=1	39	16	153.7	87.9	158.0	158.4	75.3	93.5	226.6
P49903	Selenide, water dikinase 1 OS=Homo sapiens GN=SEPHS1 PE=1 SV=2	50	15	110.9	94.4	117.7	132.8	102.4	120.8	213.8
P49915	GMP synthase [glutamine-hydrolyzing] OS=Homo sapiens GN=GMPS PE=1 SV=1	82	60	75.1	74.6	85.3	105.9	71.3	97.4	174.1
P49916	DNA ligase 3 OS=Homo sapiens GN=LIG3 PE=1 SV=2	53	49	141.7	115.0	96.1	84.2	94.9	88.3	55.5
P49917	DNA ligase 4 OS=Homo sapiens GN=LIG4 PE=1 SV=2	33	25	108.2	99.1	116.0	129.3	142.9	144.0	139.8
P49959	Double-strand break repair protein MRE11A OS=Homo sapiens GN=MRE11A PE=1 SV=3	44	26	117.9	111.2	112.9	105.1	85.3	82.7	79.7
P50148	Guanine nucleotide-binding protein G(q) subunit alpha OS=Homo sapiens GN=GNAQ PE=1 SV=4	75	33	81.1	118.3	180.2	167.1	117.9	43.4	23.4
P50213	Isocitrate dehydrogenase [NAD] subunit alpha, mitochondrial OS=Homo sapiens GN=IDH3A PE=1 SV=1	58	30	222.4	191.1	85.3	28.1	9.7	5.6	5.7
P50238	Cysteine-rich protein 1 OS=Homo sapiens GN=CRIP1 PE=1 SV=3	79	6	87.0	83.9	96.0	114.0	89.0	91.4	153.4
P50336	Protoporphyrinogen oxidase OS=Homo sapiens GN=PPOX PE=1 SV=1	32	12	232.5	197.4	90.4	31.9	12.8	9.4	8.9
P50395	Rab GDP dissociation inhibitor beta OS=Homo sapiens GN=GDI2 PE=1 SV=2	87	46	80.8	74.2	95.4	100.5	75.7	76.1	135.1
P50402	Emerin OS=Homo sapiens GN=EMD PE=1 SV=1	72	19	71.9	100.7	139.1	157.7	192.8	79.6	28.9
P50416	Carnitine O-palmitoyltransferase 1, liver isoform OS=Homo sapiens GN=CPT1A PE=1 SV=2	51	38	135.4	136.0	128.2	112.5	111.6	42.1	14.8
P50452	Serpin B8 OS=Homo sapiens GN=SERPINB8 PE=1 SV=2	60	24	95.8	86.3	121.7	140.1	72.8	118.5	233.4
P50454	Serpin H1 OS=Homo sapiens GN=SERPINH1 PE=1 SV=2	55	20	63.1	87.8	127.1	151.8	142.7	58.8	18.7
P50542	Peroxisomal targeting signal 1 receptor OS=Homo sapiens GN=PEX5 PE=1 SV=3	39	16	88.4	112.2	131.5	123.7	88.7	68.9	100.4
P50552	Vasodilator-stimulated phosphoprotein OS=Homo sapiens GN=VASP PE=1 SV=3	57	23	86.8	99.3	114.0	117.1	128.6	127.1	78.8
P50570	Dynamin-2 OS=Homo sapiens GN=DNM2 PE=1 SV=2	69	62	88.8	113.0	150.6	148.4	110.4	82.2	43.2
P50579	Methionine aminopeptidase 2 OS=Homo sapiens GN=METAP2 PE=1 SV=1	58	25	67.2	65.8	76.1	93.1	121.6	178.4	142.4
P50583	Bis(5'-nucleosyl)-tetraphosphatase [asymmetrical] OS=Homo sapiens GN=NUDT2 PE=1 SV=3	82	10	99.1	72.9	101.2	102.6	53.4	76.8	147.7
P50613	Cyclin-dependent kinase 7 OS=Homo sapiens GN=CDK7 PE=1 SV=1	42	13	99.2	81.0	107.5	122.2	139.8	117.8	145.9
P50748	Kinetochore-associated protein 1 OS=Homo sapiens GN=KNTC1 PE=1 SV=1	14	27	115.6	111.6	118.2	117.5	107.6	105.5	251.8
P50749	Ras association domain-containing protein 2 OS=Homo sapiens GN=RASSF2 PE=1 SV=1	47	11	84.3	74.9	109.9	119.2	104.5	127.5	230.8
P50750	Cyclin-dependent kinase 9 OS=Homo sapiens GN=CDK9 PE=1 SV=3	40	16	80.0	77.2	86.8	96.0	120.5	137.6	202.0
P50851	Lipopolysaccharide-responsive and beige-like anchor protein OS=Homo sapiens GN=LRBA PE=1 SV=4	22	48	93.3	99.4	105.8	106.7	90.1	85.7	147.3
P50897	Palmitoyl-protein thioesterase 1 OS=Homo sapiens GN=PPT1 PE=1 SV=1	54	18	59.3	103.1	180.5	249.9	159.1	54.2	20.2
P50914	60S ribosomal protein L14 OS=Homo sapiens GN=RPL14 PE=1 SV=4	59	23	65.7	58.8	77.1	95.2	132.8	202.7	117.0
P50990	T-complex protein 1 subunit theta OS=Homo sapiens GN=CCT8 PE=1 SV=4	81	57	78.1	81.1	97.2	102.8	77.6	102.0	146.0
P50991	T-complex protein 1 subunit delta OS=Homo sapiens GN=CCT4 PE=1 SV=4	82	46	82.2	80.3	90.9	96.5	86.3	110.5	149.7
P50995	Annexin A11 OS=Homo sapiens GN=ANXA11 PE=1 SV=1	47	30	71.5	69.7	89.6	95.1	58.1	81.3	141.9
P51114	Fragile X mental retardation syndrome-related protein 1 OS=Homo sapiens GN=FXR1 PE=1 SV=3	59	43	45.5	46.3	60.5	89.8	168.1	210.0	86.3
P51116	Fragile X mental retardation syndrome-related protein 2 OS=Homo sapiens GN=FXR2 PE=1 SV=2	55	33	34.9	39.4	57.9	89.9	202.5	234.4	84.5
P51148	Ras-related protein Rab-5C OS=Homo sapiens GN=RAB5C PE=1 SV=2	74	18	84.5	110.4	139.5	143.9	139.1	78.0	50.0
P51149	Ras-related protein Rab-7a OS=Homo sapiens GN=RAB7A PE=1 SV=1	88	25	90.4	116.2	150.0	167.4	155.5	75.4	42.8
P51151	Ras-related protein Rab-9A OS=Homo sapiens GN=RAB9A PE=1 SV=1	45	7	106.8	129.5	170.4	173.8	172.7	94.3	60.6
P51398	28S ribosomal protein S29, mitochondrial OS=Homo sapiens GN=DAP3 PE=1 SV=1	59	27	249.4	186.7	85.4	30.3	12.7	8.2	8.8
P51452	Dual specificity protein phosphatase 3 OS=Homo sapiens GN=DUSP3 PE=1 SV=1	55	8	99.1	94.1	124.2	128.8	90.0	128.7	211.4
P51532	Transcription activator BRG1 OS=Homo sapiens GN=SMARCA4 PE=1 SV=2	26	39	169.7	114.8	84.9	73.7	69.3	70.8	47.2
P51553	Isocitrate dehydrogenase [NAD] subunit gamma, mitochondrial OS=Homo sapiens GN=IDH3G PE=1 SV=1	16	6	226.5	201.7	109.8	58.4	33.9	39.1	35.7
P51570	Galactokinase OS=Homo sapiens GN=GALK1 PE=1 SV=1	67	25	119.1	109.6	124.5	129.7	97.0	115.0	170.7
P51571	Translocon-associated protein subunit delta OS=Homo sapiens GN=SSR4 PE=1 SV=1	45	10	85.8	123.8	184.0	218.9	228.5	79.1	27.6
P51572	B-cell receptor-associated protein 31 OS=Homo sapiens GN=BCAP31 PE=1 SV=3	62	27	71.0	100.6	140.1	162.7	208.7	82.0	27.3
P51610	Host cell factor 1 OS=Homo sapiens GN=HCFC1 PE=1 SV=2	47	71	58.9	52.9	60.3	75.8	104.4	145.9	231.1
P51648	Fatty aldehyde dehydrogenase OS=Homo sapiens GN=ALDH3A2 PE=1 SV=1	42	25	94.1	119.5	160.3	173.3	154.9	68.4	26.5
P51649	Succinate-semialdehyde dehydrogenase, mitochondrial OS=Homo sapiens GN=ALDH5A1 PE=1 SV=2	62	33	224.8	186.7	82.0	27.4	10.7	6.7	6.2
P51659	Peroxisomal multifunctional enzyme type 2 OS=Homo sapiens GN=HSD17B4 PE=1 SV=3	73	63	79.8	135.2	187.9	177.1	108.5	34.5	11.9
P51665	26S proteasome non-ATPase regulatory subunit 7 OS=Homo sapiens GN=PSMD7 PE=1 SV=2	47	16	86.0	76.6	98.3	109.9	71.9	94.5	202.1
P51688	N-sulphoglucosamine sulphohydrolase OS=Homo sapiens GN=SGSH PE=1 SV=1	37	12	51.6	95.6	169.3	216.7	179.2	52.9	21.8
P51692	Signal transducer and activator of transcription 5B OS=Homo sapiens GN=STAT5B PE=1 SV=2	31	22	104.0	91.5	114.1	118.4	78.2	89.0	160.1
P51784	Ubiquitin carboxyl-terminal hydrolase 11 OS=Homo sapiens GN=USP11 PE=1 SV=3	41	40	97.4	80.6	108.4	110.6	72.0	78.5	159.3
P51790	H(+)/Cl(-) exchange transporter 3 OS=Homo sapiens GN=CLCN3 PE=1 SV=2	19	13	49.5	62.8	98.7	123.9	157.7	130.2	79.7
P51795	H(+)/Cl(-) exchange transporter 5 OS=Homo sapiens GN=CLCN5 PE=1 SV=1	17	10	40.2	58.8	106.2	157.0	209.1	149.1	70.1
P51797	Chloride transport protein 6 OS=Homo sapiens GN=CLCN6 PE=1 SV=2	7	5	106.2	119.4	137.2	181.5	216.6	144.2	94.8
P51798	H(+)/Cl(-) exchange transporter 7 OS=Homo sapiens GN=CLCN7 PE=1 SV=2	19	18	62.9	102.3	171.8	228.4	215.8	101.8	32.0
P51809	Vesicle-associated membrane protein 7 OS=Homo sapiens GN=VAMP7 PE=1 SV=3	67	18	40.6	62.0	107.9	149.0	173.6	137.9	85.2
P51812	Ribosomal protein S6 kinase alpha-3 OS=Homo sapiens GN=RPS6KA3 PE=1 SV=1	37	25	66.4	62.8	70.5	72.0	59.7	58.0	98.4
P51948	CDK-activating kinase assembly factor MAT1 OS=Homo sapiens GN=MNAT1 PE=1 SV=1	53	13	95.7	88.0	97.1	126.3	165.7	129.0	125.9
P51957	Serine/threonine-protein kinase Nek4 OS=Homo sapiens GN=NEK4 PE=1 SV=2	17	13	92.9	94.4	103.3	105.2	166.3	226.6	211.4
P51970	NADH dehydrogenase [ubiquinone] 1 alpha subcomplex subunit 8 OS=Homo sapiens GN=NDUFA8 PE=1 SV=3	58	11	278.4	224.1	110.0	40.4	14.1	12.1	7.9
P51991	Heterogeneous nuclear ribonucleoprotein A3 OS=Homo sapiens GN=HNRNPA3 PE=1 SV=2	64	41	50.4	32.9	51.6	80.4	144.8	202.8	157.9
P52209	6-phosphogluconate dehydrogenase, decarboxylating OS=Homo sapiens GN=PGD PE=1 SV=3	60	33	77.4	73.6	87.0	101.6	91.7	107.7	151.2
P52272	Heterogeneous nuclear ribonucleoprotein M OS=Homo sapiens GN=HNRNPM PE=1 SV=3	80	67	41.4	36.3	47.5	77.2	136.0	215.2	111.6
P52292	Importin subunit alpha-1 OS=Homo sapiens GN=KPNA2 PE=1 SV=1	66	24	89.0	83.3	104.4	115.1	90.9	94.6	172.3
P52298	Nuclear cap-binding protein subunit 2 OS=Homo sapiens GN=NCBP2 PE=1 SV=1	62	18	36.2	35.2	46.8	65.4	118.0	174.3	130.2
P52306	Rap1 GTPase-GDP dissociation stimulator 1 OS=Homo sapiens GN=RAP1GDS1 PE=1 SV=3	61	36	89.0	80.2	95.2	100.2	79.6	87.4	166.4
P52333	Tyrosine-protein kinase JAK3 OS=Homo sapiens GN=JAK3 PE=1 SV=2	31	25	100.9	111.6	144.1	154.5	160.7	107.7	117.1
P52429	Diacylglycerol kinase epsilon OS=Homo sapiens GN=DGKE PE=1 SV=1	40	21	68.2	84.4	122.9	136.4	163.1	63.9	27.5
P52434	DNA-directed RNA polymerases I, II, and III subunit RPABC3 OS=Homo sapiens GN=POLR2H PE=1 SV=4	74	9	109.0	83.1	106.5	114.8	115.5	152.0	254.5
P52565	Rho GDP-dissociation inhibitor 1 OS=Homo sapiens GN=ARHGDIA PE=1 SV=3	68	18	68.0	80.3	87.9	106.7	62.8	101.2	189.6
P52566	Rho GDP-dissociation inhibitor 2 OS=Homo sapiens GN=ARHGDIB PE=1 SV=3	91	27	83.2	74.1	99.2	109.1	64.2	86.7	160.9
P52594	Arf-GAP domain and FG repeat-containing protein 1 OS=Homo sapiens GN=AGFG1 PE=1 SV=2	34	18	105.7	169.5	213.2	190.9	133.5	60.1	55.5
P52597	Heterogeneous nuclear ribonucleoprotein F OS=Homo sapiens GN=HNRNPF PE=1 SV=3	73	25	84.2	74.2	90.9	112.4	103.5	128.6	186.7
P52630	Signal transducer and activator of transcription 2 OS=Homo sapiens GN=STAT2 PE=1 SV=1	25	19	72.5	111.5	142.4	140.7	109.9	65.9	60.5
P52732	Kinesin-like protein KIF11 OS=Homo sapiens GN=KIF11 PE=1 SV=2	58	68	86.3	93.1	103.8	105.6	83.9	85.3	152.2
P52735	Guanine nucleotide exchange factor VAV2 OS=Homo sapiens GN=VAV2 PE=1 SV=2	17	13	124.5	146.3	155.8	156.6	108.3	126.9	181.7
P52756	RNA-binding protein 5 OS=Homo sapiens GN=RBM5 PE=1 SV=2	29	28	40.5	34.6	49.5	66.2	128.3	201.8	179.2
P52758	Ribonuclease UK114 OS=Homo sapiens GN=HRSP12 PE=1 SV=1	70	9	281.7	218.2	158.9	107.1	64.1	62.4	107.6
P52788	Spermine synthase OS=Homo sapiens GN=SMS PE=1 SV=2	57	17	75.4	66.9	88.4	95.4	72.8	91.2	144.8
P52789	Hexokinase-2 OS=Homo sapiens GN=HK2 PE=1 SV=2	58	53	216.5	191.6	105.2	54.3	33.9	31.0	41.1
P52815	39S ribosomal protein L12, mitochondrial OS=Homo sapiens GN=MRPL12 PE=1 SV=2	64	14	231.2	194.9	83.9	28.4	9.4	5.3	5.4
P52888	Thimet oligopeptidase OS=Homo sapiens GN=THOP1 PE=1 SV=2	49	38	79.8	78.1	98.0	121.4	88.4	117.1	199.5
P52948	Nuclear pore complex protein Nup98-Nup96 OS=Homo sapiens GN=NUP98 PE=1 SV=4	30	47	89.4	96.4	126.3	148.1	155.2	70.0	58.7
P53004	Biliverdin reductase A OS=Homo sapiens GN=BLVRA PE=1 SV=2	42	18	81.3	78.4	92.4	104.5	73.3	95.7	162.2
P53007	Tricarboxylate transport protein, mitochondrial OS=Homo sapiens GN=SLC25A1 PE=1 SV=2	50	22	212.3	180.7	88.5	30.6	10.8	6.2	4.5
P53041	Serine/threonine-protein phosphatase 5 OS=Homo sapiens GN=PPP5C PE=1 SV=1	54	29	109.6	108.2	126.7	135.8	103.0	113.2	203.0
P53350	Serine/threonine-protein kinase PLK1 OS=Homo sapiens GN=PLK1 PE=1 SV=1	47	28	74.3	80.7	75.7	75.9	103.2	116.2	108.7
P53365	Arfaptin-2 OS=Homo sapiens GN=ARFIP2 PE=1 SV=1	39	14	112.9	119.8	128.2	136.7	113.9	117.0	196.6
P53367	Arfaptin-1 OS=Homo sapiens GN=ARFIP1 PE=1 SV=2	45	16	101.4	102.0	100.0	106.1	74.2	84.5	152.2
P53384	Cytosolic Fe-S cluster assembly factor NUBP1 OS=Homo sapiens GN=NUBP1 PE=1 SV=2	36	7	87.6	77.1	98.4	104.2	71.6	82.1	136.1
P53396	ATP-citrate synthase OS=Homo sapiens GN=ACLY PE=1 SV=3	56	66	74.8	68.9	83.7	90.1	76.1	88.5	181.4
P53582	Methionine aminopeptidase 1 OS=Homo sapiens GN=METAP1 PE=1 SV=2	66	19	57.9	52.0	63.6	77.0	118.2	154.2	115.8
P53597	Succinyl-CoA ligase [ADP/GDP-forming] subunit alpha, mitochondrial OS=Homo sapiens GN=SUCLG1 PE=1 SV=4	48	22	204.4	256.3	75.9	34.4	8.6	5.7	5.2
P53602	Diphosphomevalonate decarboxylase OS=Homo sapiens GN=MVD PE=1 SV=1	47	15	62.3	72.1	69.0	76.6	54.3	70.1	102.7
P53609	Geranylgeranyl transferase type-1 subunit beta OS=Homo sapiens GN=PGGT1B PE=1 SV=2	28	11	104.2	102.9	120.2	125.4	97.5	108.2	200.2
P53611	Geranylgeranyl transferase type-2 subunit beta OS=Homo sapiens GN=RABGGTB PE=1 SV=2	16	5	126.1	138.7	144.6	156.6	95.2	133.9	204.8
P53618	Coatomer subunit beta OS=Homo sapiens GN=COPB1 PE=1 SV=3	57	59	98.1	106.7	140.2	140.8	91.9	72.5	159.7
P53621	Coatomer subunit alpha OS=Homo sapiens GN=COPA PE=1 SV=2	71	101	89.7	105.0	133.5	135.1	100.0	75.3	132.8
P53634	Dipeptidyl peptidase 1 OS=Homo sapiens GN=CTSC PE=1 SV=2	37	17	53.4	87.5	162.5	218.1	181.7	55.3	26.2
P53680	AP-2 complex subunit sigma OS=Homo sapiens GN=AP2S1 PE=1 SV=2	34	5	91.1	100.2	128.3	118.2	78.7	57.4	72.7
P53701	Cytochrome c-type heme lyase OS=Homo sapiens GN=HCCS PE=1 SV=1	39	16	197.1	180.3	78.7	27.4	9.6	3.3	1.5
P53794	Sodium/myo-inositol cotransporter OS=Homo sapiens GN=SLC5A3 PE=3 SV=2	11	7	69.7	92.1	144.0	143.6	107.2	42.1	18.0
P53985	Monocarboxylate transporter 1 OS=Homo sapiens GN=SLC16A1 PE=1 SV=3	20	13	78.5	120.3	166.2	157.7	125.4	35.5	13.9
P53990	IST1 homolog OS=Homo sapiens GN=IST1 PE=1 SV=1	45	14	73.0	86.5	116.4	138.0	158.5	105.4	81.6
P53992	Protein transport protein Sec24C OS=Homo sapiens GN=SEC24C PE=1 SV=3	53	46	91.2	120.0	148.7	125.9	111.3	85.5	68.9
P53999	Activated RNA polymerase II transcriptional coactivator p15 OS=Homo sapiens GN=SUB1 PE=1 SV=3	69	14	73.2	73.2	80.3	104.0	95.9	127.1	148.0
P54098	DNA polymerase subunit gamma-1 OS=Homo sapiens GN=POLG PE=1 SV=1	49	53	182.4	154.4	78.6	34.4	24.2	23.4	35.3
P54105	Methylosome subunit pICln OS=Homo sapiens GN=CLNS1A PE=1 SV=1	56	7	118.3	106.4	123.7	131.3	105.2	116.6	209.8
P54132	Bloom syndrome protein OS=Homo sapiens GN=BLM PE=1 SV=1	44	48	42.2	38.9	52.3	78.4	172.7	238.6	114.6
P54136	Arginine--tRNA ligase, cytoplasmic OS=Homo sapiens GN=RARS PE=1 SV=2	69	63	54.4	58.2	74.2	87.9	102.7	151.8	133.4
P54252	Ataxin-3 OS=Homo sapiens GN=ATXN3 PE=1 SV=4	47	14	116.6	110.1	125.7	139.6	115.1	118.5	191.9
P54277	PMS1 protein homolog 1 OS=Homo sapiens GN=PMS1 PE=1 SV=1	11	9	84.7	88.1	92.0	115.8	123.8	145.5	188.8
P54278	Mismatch repair endonuclease PMS2 OS=Homo sapiens GN=PMS2 PE=1 SV=2	21	15	84.8	81.7	96.5	127.1	118.0	151.1	208.3
P54577	Tyrosine--tRNA ligase, cytoplasmic OS=Homo sapiens GN=YARS PE=1 SV=4	85	59	79.1	75.0	88.7	99.0	99.2	115.2	129.2
P54578	Ubiquitin carboxyl-terminal hydrolase 14 OS=Homo sapiens GN=USP14 PE=1 SV=3	80	45	107.0	93.4	115.5	121.4	87.2	96.2	193.3
P54619	5'-AMP-activated protein kinase subunit gamma-1 OS=Homo sapiens GN=PRKAG1 PE=1 SV=1	59	19	87.3	84.6	113.5	113.5	87.4	61.2	107.9
P54687	Branched-chain-amino-acid aminotransferase, cytosolic OS=Homo sapiens GN=BCAT1 PE=1 SV=3	42	15	99.1	83.9	109.2	118.5	71.7	88.7	185.8
P54709	Sodium/potassium-transporting ATPase subunit beta-3 OS=Homo sapiens GN=ATP1B3 PE=1 SV=1	68	17	90.7	151.3	205.2	195.4	145.1	62.4	24.4
P54725	UV excision repair protein RAD23 homolog A OS=Homo sapiens GN=RAD23A PE=1 SV=1	58	15	83.8	74.3	68.5	74.4	82.5	67.3	63.6
P54727	UV excision repair protein RAD23 homolog B OS=Homo sapiens GN=RAD23B PE=1 SV=1	43	18	113.2	100.5	105.5	112.0	103.4	94.2	152.3
P54819	Adenylate kinase 2, mitochondrial OS=Homo sapiens GN=AK2 PE=1 SV=2	82	24	224.4	179.4	93.0	34.7	15.0	11.5	14.9
P54886	Delta-1-pyrroline-5-carboxylate synthase OS=Homo sapiens GN=ALDH18A1 PE=1 SV=2	64	53	245.7	178.2	64.7	24.1	11.7	9.0	9.2
P54920	Alpha-soluble NSF attachment protein OS=Homo sapiens GN=NAPA PE=1 SV=3	90	32	52.6	73.5	119.5	145.2	167.6	111.7	75.0
P55010	Eukaryotic translation initiation factor 5 OS=Homo sapiens GN=EIF5 PE=1 SV=2	53	27	75.6	73.3	84.3	91.7	79.8	109.7	136.4
P55011	Solute carrier family 12 member 2 OS=Homo sapiens GN=SLC12A2 PE=1 SV=1	37	42	79.1	133.7	184.0	166.9	135.8	45.3	21.0
P55036	26S proteasome non-ATPase regulatory subunit 4 OS=Homo sapiens GN=PSMD4 PE=1 SV=1	48	17	78.2	77.9	88.1	98.9	87.5	108.5	155.4
P55060	Exportin-2 OS=Homo sapiens GN=CSE1L PE=1 SV=3	46	52	85.3	72.5	89.8	110.2	93.1	107.3	207.4
P55072	Transitional endoplasmic reticulum ATPase OS=Homo sapiens GN=VCP PE=1 SV=4	83	86	83.3	92.5	128.9	146.4	113.0	82.6	135.1
P55081	Microfibrillar-associated protein 1 OS=Homo sapiens GN=MFAP1 PE=1 SV=2	34	14	53.0	47.3	62.9	93.3	141.8	207.8	185.4
P55084	Trifunctional enzyme subunit beta, mitochondrial OS=Homo sapiens GN=HADHB PE=1 SV=3	76	42	203.2	163.1	82.7	29.6	12.0	7.1	6.7
P55160	Nck-associated protein 1-like OS=Homo sapiens GN=NCKAP1L PE=1 SV=3	23	25	83.5	90.6	105.9	117.8	130.6	118.2	90.1
P55196	Afadin OS=Homo sapiens GN=MLLT4 PE=1 SV=3	33	43	85.5	103.0	132.0	137.8	121.6	96.0	99.5
P55199	RNA polymerase II elongation factor ELL OS=Homo sapiens GN=ELL PE=1 SV=1	39	20	30.7	34.9	47.1	68.3	121.2	208.1	99.7
P55209	Nucleosome assembly protein 1-like 1 OS=Homo sapiens GN=NAP1L1 PE=1 SV=1	40	16	104.7	99.9	115.3	121.0	92.1	103.7	171.0
P55210	Caspase-7 OS=Homo sapiens GN=CASP7 PE=1 SV=1	56	14	57.7	53.1	66.2	72.0	45.8	52.2	95.1
P55212	Caspase-6 OS=Homo sapiens GN=CASP6 PE=1 SV=2	41	13	121.5	97.4	131.1	143.7	96.7	131.1	212.0
P55263	Adenosine kinase OS=Homo sapiens GN=ADK PE=1 SV=2	48	16	100.2	97.1	122.2	123.9	107.3	113.4	209.7
P55265	Double-stranded RNA-specific adenosine deaminase OS=Homo sapiens GN=ADAR PE=1 SV=4	68	101	41.4	37.9	48.1	74.2	161.7	232.7	124.9
P55283	Cadherin-4 OS=Homo sapiens GN=CDH4 PE=2 SV=2	26	17	103.6	147.4	191.7	195.6	201.4	99.2	61.1
P55735	Protein SEC13 homolog OS=Homo sapiens GN=SEC13 PE=1 SV=3	44	10	73.7	63.9	81.5	84.2	65.0	60.2	98.4
P55769	NHP2-like protein 1 OS=Homo sapiens GN=SNU13 PE=1 SV=3	52	9	44.5	29.4	32.2	40.1	65.4	92.8	93.5
P55786	Puromycin-sensitive aminopeptidase OS=Homo sapiens GN=NPEPPS PE=1 SV=2	56	47	101.6	95.8	103.7	108.8	79.8	85.2	153.1
P55795	Heterogeneous nuclear ribonucleoprotein H2 OS=Homo sapiens GN=HNRNPH2 PE=1 SV=1	52	21	82.1	81.3	105.9	115.7	169.0	165.6	155.5
P55809	Succinyl-CoA:3-ketoacid coenzyme A transferase 1, mitochondrial OS=Homo sapiens GN=OXCT1 PE=1 SV=1	59	32	237.1	182.5	89.8	32.1	13.7	9.6	9.5
P55854	Small ubiquitin-related modifier 3 OS=Homo sapiens GN=SUMO3 PE=1 SV=2	30	4	84.6	90.8	96.3	109.7	78.7	106.4	151.8
P55884	Eukaryotic translation initiation factor 3 subunit B OS=Homo sapiens GN=EIF3B PE=1 SV=3	60	50	83.9	72.5	90.7	100.8	102.0	125.7	214.6
P55899	IgG receptor FcRn large subunit p51 OS=Homo sapiens GN=FCGRT PE=1 SV=1	39	10	45.2	54.6	108.4	133.4	139.7	99.9	58.9
P55957	BH3-interacting domain death agonist OS=Homo sapiens GN=BID PE=1 SV=1	61	10	105.6	89.2	102.6	101.6	71.8	81.1	151.1
P56159	GDNF family receptor alpha-1 OS=Homo sapiens GN=GFRA1 PE=2 SV=2	47	22	97.7	149.4	193.0	186.3	171.7	87.6	45.2
P56182	Ribosomal RNA processing protein 1 homolog A OS=Homo sapiens GN=RRP1 PE=1 SV=1	37	17	46.5	36.1	44.0	65.5	134.2	207.1	151.9
P56192	Methionine--tRNA ligase, cytoplasmic OS=Homo sapiens GN=MARS PE=1 SV=2	59	56	56.1	64.9	73.8	86.7	118.8	157.9	132.2
P56202	Cathepsin W OS=Homo sapiens GN=CTSW PE=1 SV=2	40	11	72.2	119.1	193.5	210.3	221.5	123.3	60.1
P56270	Myc-associated zinc finger protein OS=Homo sapiens GN=MAZ PE=1 SV=1	27	7	132.1	109.3	87.9	78.1	86.2	71.4	52.2
P56385	ATP synthase subunit e, mitochondrial OS=Homo sapiens GN=ATP5I PE=1 SV=2	67	5	187.5	150.0	75.6	31.8	19.3	11.1	8.9
P56524	Histone deacetylase 4 OS=Homo sapiens GN=HDAC4 PE=1 SV=3	30	23	86.7	86.5	97.1	105.5	84.2	106.5	141.4
P56537	Eukaryotic translation initiation factor 6 OS=Homo sapiens GN=EIF6 PE=1 SV=1	60	9	93.9	81.6	99.5	107.1	97.3	114.0	174.5
P56556	NADH dehydrogenase [ubiquinone] 1 alpha subcomplex subunit 6 OS=Homo sapiens GN=NDUFA6 PE=1 SV=3	47	9	171.5	143.0	72.1	24.2	8.0	5.1	6.2
P56589	Peroxisomal biogenesis factor 3 OS=Homo sapiens GN=PEX3 PE=1 SV=1	58	18	100.0	153.8	207.3	181.3	136.7	42.1	27.3
P56937	3-keto-steroid reductase OS=Homo sapiens GN=HSD17B7 PE=1 SV=1	38	11	99.5	113.9	114.6	113.7	126.2	54.6	19.0
P56962	Syntaxin-17 OS=Homo sapiens GN=STX17 PE=1 SV=2	54	16	83.3	153.7	95.3	121.1	72.1	53.1	33.4
P57075	Ubiquitin-associated and SH3 domain-containing protein A OS=Homo sapiens GN=UBASH3A PE=1 SV=1	34	20	65.9	85.1	113.5	115.3	109.6	73.5	83.9
P57076	UPF0769 protein C21orf59 OS=Homo sapiens GN=C21orf59 PE=1 SV=1	40	11	90.0	88.8	96.1	106.2	102.7	116.2	134.7
P57088	Transmembrane protein 33 OS=Homo sapiens GN=TMEM33 PE=1 SV=2	36	10	110.6	100.4	179.5	209.5	211.2	94.5	32.1
P57105	Synaptojanin-2-binding protein OS=Homo sapiens GN=SYNJ2BP PE=1 SV=2	70	7	133.8	110.1	62.9	30.4	16.1	8.4	4.9
P57678	Gem-associated protein 4 OS=Homo sapiens GN=GEMIN4 PE=1 SV=2	32	33	66.2	58.9	67.7	74.3	96.6	130.8	248.8
P57737	Coronin-7 OS=Homo sapiens GN=CORO7 PE=1 SV=2	55	39	95.3	107.6	124.4	121.0	86.8	70.4	105.2
P57740	Nuclear pore complex protein Nup107 OS=Homo sapiens GN=NUP107 PE=1 SV=1	38	28	101.2	99.6	126.5	152.4	167.8	101.2	91.9
P57764	Gasdermin-D OS=Homo sapiens GN=GSDMD PE=1 SV=1	36	13	127.6	120.7	152.2	154.5	96.9	112.0	185.9
P57772	Selenocysteine-specific elongation factor OS=Homo sapiens GN=EEFSEC PE=1 SV=4	45	21	45.6	49.3	59.0	76.9	145.0	189.6	120.4
P59768	Guanine nucleotide-binding protein G(I)/G(S)/G(O) subunit gamma-2 OS=Homo sapiens GN=GNG2 PE=1 SV=2	68	10	100.6	156.2	210.5	208.9	223.0	63.1	27.3
P59998	Actin-related protein 2/3 complex subunit 4 OS=Homo sapiens GN=ARPC4 PE=1 SV=3	58	14	111.1	102.6	114.0	125.9	130.8	111.6	163.8
P60174	Triosephosphate isomerase OS=Homo sapiens GN=TPI1 PE=1 SV=3	85	30	75.7	71.2	88.8	95.0	69.8	84.4	140.4
P60228	Eukaryotic translation initiation factor 3 subunit E OS=Homo sapiens GN=EIF3E PE=1 SV=1	57	28	73.4	74.9	85.7	95.2	109.0	139.5	208.2
P60468	Protein transport protein Sec61 subunit beta OS=Homo sapiens GN=SEC61B PE=1 SV=2	22	2	109.2	124.8	166.9	192.2	298.8	91.8	16.3
P60510	Serine/threonine-protein phosphatase 4 catalytic subunit OS=Homo sapiens GN=PPP4C PE=1 SV=1	44	11	59.4	57.3	73.4	86.8	72.3	84.8	149.7
P60604	Ubiquitin-conjugating enzyme E2 G2 OS=Homo sapiens GN=UBE2G2 PE=1 SV=1	53	7	94.3	115.3	189.4	235.2	185.1	78.8	48.8
P60660	Myosin light polypeptide 6 OS=Homo sapiens GN=MYL6 PE=1 SV=2	70	14	74.2	80.6	87.8	88.2	64.6	65.1	228.0
P60709	Actin, cytoplasmic 1 OS=Homo sapiens GN=ACTB PE=1 SV=1	80	40	85.2	96.4	117.9	120.7	78.5	76.2	120.8
P60842	Eukaryotic initiation factor 4A-I OS=Homo sapiens GN=EIF4A1 PE=1 SV=1	81	38	88.1	77.8	87.2	95.7	108.8	109.5	146.3
P60866	40S ribosomal protein S20 OS=Homo sapiens GN=RPS20 PE=1 SV=1	77	14	38.6	40.4	52.9	76.0	170.3	220.3	122.7
P60891	Ribose-phosphate pyrophosphokinase 1 OS=Homo sapiens GN=PRPS1 PE=1 SV=2	67	29	98.0	80.1	112.2	113.9	55.8	88.6	162.2
P60900	Proteasome subunit alpha type-6 OS=Homo sapiens GN=PSMA6 PE=1 SV=1	78	24	90.1	84.9	107.2	116.7	86.3	116.7	277.7
P60953	Cell division control protein 42 homolog OS=Homo sapiens GN=CDC42 PE=1 SV=2	64	17	90.7	94.7	137.0	144.5	109.5	80.7	96.9
P60983	Glia maturation factor beta OS=Homo sapiens GN=GMFB PE=1 SV=2	66	9	129.2	122.2	122.4	132.1	93.7	119.2	172.0
P61006	Ras-related protein Rab-8A OS=Homo sapiens GN=RAB8A PE=1 SV=1	85	26	93.6	125.0	162.5	163.1	162.1	73.0	37.4
P61009	Signal peptidase complex subunit 3 OS=Homo sapiens GN=SPCS3 PE=1 SV=1	34	11	110.1	117.4	177.6	209.3	214.1	87.3	34.4
P61011	Signal recognition particle 54 kDa protein OS=Homo sapiens GN=SRP54 PE=1 SV=1	61	34	79.8	83.0	115.8	125.7	86.8	66.2	103.4
P61018	Ras-related protein Rab-4B OS=Homo sapiens GN=RAB4B PE=1 SV=1	77	12	76.9	96.3	130.9	145.7	161.0	112.2	75.1
P61019	Ras-related protein Rab-2A OS=Homo sapiens GN=RAB2A PE=1 SV=1	72	18	96.9	116.7	143.4	147.5	130.9	81.2	55.4
P61020	Ras-related protein Rab-5B OS=Homo sapiens GN=RAB5B PE=1 SV=1	53	10	97.2	104.7	121.2	117.5	127.3	64.4	55.7
P61024	Cyclin-dependent kinases regulatory subunit 1 OS=Homo sapiens GN=CKS1B PE=1 SV=1	41	5	119.0	104.7	128.6	138.0	129.5	97.1	177.4
P61026	Ras-related protein Rab-10 OS=Homo sapiens GN=RAB10 PE=1 SV=1	91	25	78.4	89.9	119.5	126.4	139.1	62.9	36.7
P61077	Ubiquitin-conjugating enzyme E2 D3 OS=Homo sapiens GN=UBE2D3 PE=1 SV=1	48	7	126.7	92.1	131.7	161.8	96.9	108.1	167.2
P61081	NEDD8-conjugating enzyme Ubc12 OS=Homo sapiens GN=UBE2M PE=1 SV=1	44	11	100.7	96.2	102.8	112.8	97.0	108.9	157.0
P61086	Ubiquitin-conjugating enzyme E2 K OS=Homo sapiens GN=UBE2K PE=1 SV=3	54	12	79.2	68.3	85.0	95.6	74.5	85.5	147.6
P61088	Ubiquitin-conjugating enzyme E2 N OS=Homo sapiens GN=UBE2N PE=1 SV=1	84	13	83.1	80.4	92.6	100.3	85.5	81.8	107.8
P61106	Ras-related protein Rab-14 OS=Homo sapiens GN=RAB14 PE=1 SV=4	88	26	93.5	109.5	151.6	162.7	156.9	92.6	78.6
P61129	Zinc finger CCCH domain-containing protein 6 OS=Homo sapiens GN=ZC3H6 PE=2 SV=2	15	10	73.9	85.4	120.7	134.2	160.9	148.0	160.0
P61158	Actin-related protein 3 OS=Homo sapiens GN=ACTR3 PE=1 SV=3	73	34	86.0	82.3	105.3	108.5	83.1	92.7	132.6
P61160	Actin-related protein 2 OS=Homo sapiens GN=ACTR2 PE=1 SV=1	61	26	93.8	93.1	112.4	117.3	100.0	101.3	137.7
P61163	Alpha-centractin OS=Homo sapiens GN=ACTR1A PE=1 SV=1	63	25	88.5	83.3	96.9	97.2	76.3	64.4	143.4
P61201	COP9 signalosome complex subunit 2 OS=Homo sapiens GN=COPS2 PE=1 SV=1	49	26	76.2	69.1	82.1	94.4	74.3	89.6	191.3
P61204	ADP-ribosylation factor 3 OS=Homo sapiens GN=ARF3 PE=1 SV=2	72	13	92.5	86.8	108.3	109.3	83.6	70.3	109.8
P61221	ATP-binding cassette sub-family E member 1 OS=Homo sapiens GN=ABCE1 PE=1 SV=1	73	54	56.2	56.4	71.4	89.6	139.1	177.0	121.3
P61224	Ras-related protein Rap-1b OS=Homo sapiens GN=RAP1B PE=1 SV=1	84	20	91.9	109.1	159.8	155.0	131.7	53.4	35.5
P61225	Ras-related protein Rap-2b OS=Homo sapiens GN=RAP2B PE=1 SV=1	79	15	87.3	123.2	192.0	186.7	144.6	63.3	35.2
P61247	40S ribosomal protein S3a OS=Homo sapiens GN=RPS3A PE=1 SV=2	84	51	43.7	48.3	61.8	89.4	134.8	203.8	132.0
P61254	60S ribosomal protein L26 OS=Homo sapiens GN=RPL26 PE=1 SV=1	73	24	31.3	37.8	45.9	66.6	131.6	231.4	101.6
P61289	Proteasome activator complex subunit 3 OS=Homo sapiens GN=PSME3 PE=1 SV=1	59	19	66.5	58.5	75.1	91.7	73.8	98.5	193.6
P61313	60S ribosomal protein L15 OS=Homo sapiens GN=RPL15 PE=1 SV=2	62	17	49.2	44.8	55.4	82.1	146.4	204.4	124.1
P61353	60S ribosomal protein L27 OS=Homo sapiens GN=RPL27 PE=1 SV=2	61	14	51.3	51.1	52.7	68.9	139.8	193.4	105.1
P61421	V-type proton ATPase subunit d 1 OS=Homo sapiens GN=ATP6V0D1 PE=1 SV=1	39	14	55.2	83.1	120.0	152.6	184.4	118.8	64.3
P61457	Pterin-4-alpha-carbinolamine dehydratase OS=Homo sapiens GN=PCBD1 PE=1 SV=2	56	6	132.7	148.9	135.7	140.0	66.4	86.4	180.5
P61586	Transforming protein RhoA OS=Homo sapiens GN=RHOA PE=1 SV=1	66	15	88.1	103.8	129.4	140.4	117.8	100.5	139.1
P61599	N-alpha-acetyltransferase 20 OS=Homo sapiens GN=NAA20 PE=1 SV=1	14	3	62.0	63.2	75.3	98.2	163.1	198.9	118.3
P61604	10 kDa heat shock protein, mitochondrial OS=Homo sapiens GN=HSPE1 PE=1 SV=2	93	26	230.3	192.2	117.6	36.7	11.7	5.6	6.0
P61619	Protein transport protein Sec61 subunit alpha isoform 1 OS=Homo sapiens GN=SEC61A1 PE=1 SV=2	28	16	68.7	82.4	136.2	161.7	153.7	54.0	14.3
P61758	Prefoldin subunit 3 OS=Homo sapiens GN=VBP1 PE=1 SV=3	72	21	73.8	68.4	81.7	89.5	60.6	76.3	124.9
P61764	Syntaxin-binding protein 1 OS=Homo sapiens GN=STXBP1 PE=1 SV=1	43	28	78.8	105.2	134.6	141.0	112.7	73.6	72.0
P61962	DDB1- and CUL4-associated factor 7 OS=Homo sapiens GN=DCAF7 PE=1 SV=1	38	12	60.1	65.6	76.5	83.7	77.4	85.4	112.1
P61964	WD repeat-containing protein 5 OS=Homo sapiens GN=WDR5 PE=1 SV=1	43	11	77.1	61.4	67.5	82.8	99.6	149.2	160.0
P61966	AP-1 complex subunit sigma-1A OS=Homo sapiens GN=AP1S1 PE=1 SV=1	33	5	89.4	93.8	124.4	138.8	142.3	122.7	128.0
P61970	Nuclear transport factor 2 OS=Homo sapiens GN=NUTF2 PE=1 SV=1	51	4	71.7	58.5	72.1	80.9	63.2	64.7	89.2
P61978	Heterogeneous nuclear ribonucleoprotein K OS=Homo sapiens GN=HNRNPK PE=1 SV=1	69	40	54.4	44.5	62.7	91.2	133.9	181.1	142.5
P61981	14-3-3 protein gamma OS=Homo sapiens GN=YWHAG PE=1 SV=2	84	26	79.8	96.7	122.5	120.3	76.8	84.6	150.2
P62070	Ras-related protein R-Ras2 OS=Homo sapiens GN=RRAS2 PE=1 SV=1	52	12	110.9	150.4	196.5	200.2	167.5	84.6	54.9
P62081	40S ribosomal protein S7 OS=Homo sapiens GN=RPS7 PE=1 SV=1	79	29	43.8	44.2	62.2	91.3	138.7	215.8	129.9
P62136	Serine/threonine-protein phosphatase PP1-alpha catalytic subunit OS=Homo sapiens GN=PPP1CA PE=1 SV=1	73	26	100.3	93.3	123.1	124.8	77.2	75.5	95.3
P62140	Serine/threonine-protein phosphatase PP1-beta catalytic subunit OS=Homo sapiens GN=PPP1CB PE=1 SV=3	67	22	109.4	89.1	148.3	148.6	77.7	101.9	193.9
P62158	Calmodulin OS=Homo sapiens GN=CALM1 PE=1 SV=2	77	13	101.0	131.9	171.8	164.7	121.3	63.6	70.0
P62191	26S protease regulatory subunit 4 OS=Homo sapiens GN=PSMC1 PE=1 SV=1	74	43	81.8	81.8	90.7	100.2	83.9	103.2	199.6
P62195	26S protease regulatory subunit 8 OS=Homo sapiens GN=PSMC5 PE=1 SV=1	79	38	85.7	83.2	93.8	100.5	61.8	87.7	188.3
P62241	40S ribosomal protein S8 OS=Homo sapiens GN=RPS8 PE=1 SV=2	68	25	39.6	39.2	56.1	78.7	127.5	178.4	108.8
P62244	40S ribosomal protein S15a OS=Homo sapiens GN=RPS15A PE=1 SV=2	88	21	55.4	50.2	69.8	97.5	164.2	215.3	147.4
P62249	40S ribosomal protein S16 OS=Homo sapiens GN=RPS16 PE=1 SV=2	76	22	37.9	34.5	46.3	70.8	171.5	220.5	111.7
P62258	14-3-3 protein epsilon OS=Homo sapiens GN=YWHAE PE=1 SV=1	80	32	92.1	97.3	124.8	139.4	94.1	100.0	173.9
P62263	40S ribosomal protein S14 OS=Homo sapiens GN=RPS14 PE=1 SV=3	43	11	40.8	42.1	56.9	80.2	155.5	221.7	117.7
P62266	40S ribosomal protein S23 OS=Homo sapiens GN=RPS23 PE=1 SV=3	65	16	35.0	62.6	51.5	97.4	117.9	178.4	151.2
P62269	40S ribosomal protein S18 OS=Homo sapiens GN=RPS18 PE=1 SV=3	72	29	33.4	37.2	52.2	76.6	142.2	224.1	116.6
P62273	40S ribosomal protein S29 OS=Homo sapiens GN=RPS29 PE=1 SV=2	70	7	41.5	43.2	60.1	90.5	179.8	235.1	127.1
P62277	40S ribosomal protein S13 OS=Homo sapiens GN=RPS13 PE=1 SV=2	77	27	40.0	39.7	58.1	85.9	141.0	224.2	127.1
P62280	40S ribosomal protein S11 OS=Homo sapiens GN=RPS11 PE=1 SV=3	79	29	46.8	49.5	53.7	78.5	137.1	197.9	103.6
P62304	Small nuclear ribonucleoprotein E OS=Homo sapiens GN=SNRPE PE=1 SV=1	57	4	50.1	42.5	56.7	78.9	115.0	175.3	191.4
P62308	Small nuclear ribonucleoprotein G OS=Homo sapiens GN=SNRPG PE=1 SV=1	49	6	55.4	47.5	74.0	108.5	118.4	191.9	235.5
P62310	U6 snRNA-associated Sm-like protein LSm3 OS=Homo sapiens GN=LSM3 PE=1 SV=2	23	4	62.5	54.6	73.9	91.4	90.3	135.4	160.0
P62312	U6 snRNA-associated Sm-like protein LSm6 OS=Homo sapiens GN=LSM6 PE=1 SV=1	60	8	46.1	40.4	49.2	65.4	76.5	110.8	140.9
P62314	Small nuclear ribonucleoprotein Sm D1 OS=Homo sapiens GN=SNRPD1 PE=1 SV=1	55	5	40.8	32.4	40.3	74.6	129.9	188.9	196.9
P62316	Small nuclear ribonucleoprotein Sm D2 OS=Homo sapiens GN=SNRPD2 PE=1 SV=1	70	16	51.6	43.7	57.8	82.1	125.4	182.7	184.5
P62318	Small nuclear ribonucleoprotein Sm D3 OS=Homo sapiens GN=SNRPD3 PE=1 SV=1	60	11	33.7	35.2	52.2	82.5	116.6	214.5	212.9
P62330	ADP-ribosylation factor 6 OS=Homo sapiens GN=ARF6 PE=1 SV=2	87	17	102.0	111.8	152.3	146.2	110.0	47.1	39.6
P62333	26S protease regulatory subunit 10B OS=Homo sapiens GN=PSMC6 PE=1 SV=1	83	37	88.2	86.9	98.6	105.4	88.1	112.5	212.3
P62341	Selenoprotein T OS=Homo sapiens GN=SELT PE=2 SV=2	33	6	76.1	92.0	131.1	137.1	170.9	70.7	39.3
P62424	60S ribosomal protein L7a OS=Homo sapiens GN=RPL7A PE=1 SV=2	62	34	36.4	42.0	53.7	84.5	159.9	238.8	116.2
P62495	Eukaryotic peptide chain release factor subunit 1 OS=Homo sapiens GN=ETF1 PE=1 SV=3	56	28	55.0	51.1	62.9	74.4	104.6	121.9	159.3
P62633	Cellular nucleic acid-binding protein OS=Homo sapiens GN=CNBP PE=1 SV=1	57	11	84.8	82.4	100.8	111.1	119.7	139.6	158.0
P62699	Protein yippee-like 5 OS=Homo sapiens GN=YPEL5 PE=1 SV=1	64	7	66.6	53.6	71.0	95.8	50.7	81.0	253.9
P62701	40S ribosomal protein S4, X isoform OS=Homo sapiens GN=RPS4X PE=1 SV=2	83	40	40.0	42.1	53.6	75.6	138.7	194.1	114.7
P62714	Serine/threonine-protein phosphatase 2A catalytic subunit beta isoform OS=Homo sapiens GN=PPP2CB PE=1 SV=1	66	20	118.2	114.1	114.8	142.1	117.0	103.9	169.1
P62753	40S ribosomal protein S6 OS=Homo sapiens GN=RPS6 PE=1 SV=1	65	35	44.5	48.4	60.4	87.8	138.1	178.4	128.6
P62805	Histone H4 OS=Homo sapiens GN=HIST1H4A PE=1 SV=2	70	20	171.2	57.0	51.3	52.4	72.3	68.9	56.1
P62820	Ras-related protein Rab-1A OS=Homo sapiens GN=RAB1A PE=1 SV=3	90	30	92.6	113.1	146.8	152.6	157.6	74.5	53.1
P62826	GTP-binding nuclear protein Ran OS=Homo sapiens GN=RAN PE=1 SV=3	53	19	77.1	73.3	88.4	113.9	61.0	88.2	150.8
P62829	60S ribosomal protein L23 OS=Homo sapiens GN=RPL23 PE=1 SV=1	66	16	34.3	43.9	48.6	75.6	139.2	182.9	89.6
P62834	Ras-related protein Rap-1A OS=Homo sapiens GN=RAP1A PE=1 SV=1	80	19	96.4	129.1	179.2	175.5	170.8	66.0	41.7
P62841	40S ribosomal protein S15 OS=Homo sapiens GN=RPS15 PE=1 SV=2	75	11	55.3	44.6	77.6	105.3	148.9	184.2	140.2
P62847	40S ribosomal protein S24 OS=Homo sapiens GN=RPS24 PE=1 SV=1	55	12	39.9	43.1	54.6	82.1	136.8	208.9	102.1
P62851	40S ribosomal protein S25 OS=Homo sapiens GN=RPS25 PE=1 SV=1	66	20	37.6	44.6	55.4	80.5	139.0	222.6	115.8
P62854	40S ribosomal protein S26 OS=Homo sapiens GN=RPS26 PE=1 SV=3	59	8	45.9	49.3	60.3	77.8	137.9	216.4	125.7
P62857	40S ribosomal protein S28 OS=Homo sapiens GN=RPS28 PE=1 SV=1	74	10	39.8	41.0	54.0	80.3	142.1	207.2	97.8
P62873	Guanine nucleotide-binding protein G(I)/G(S)/G(T) subunit beta-1 OS=Homo sapiens GN=GNB1 PE=1 SV=3	69	18	67.8	96.9	154.6	144.7	92.6	36.9	24.0
P62875	DNA-directed RNA polymerases I, II, and III subunit RPABC5 OS=Homo sapiens GN=POLR2L PE=1 SV=1	30	2	100.3	66.1	79.6	88.8	58.1	91.6	194.9
P62877	E3 ubiquitin-protein ligase RBX1 OS=Homo sapiens GN=RBX1 PE=1 SV=1	18	3	52.7	51.3	61.0	74.8	58.5	79.2	127.0
P62879	Guanine nucleotide-binding protein G(I)/G(S)/G(T) subunit beta-2 OS=Homo sapiens GN=GNB2 PE=1 SV=3	68	18	89.2	135.6	200.3	197.1	129.5	55.6	35.7
P62888	60S ribosomal protein L30 OS=Homo sapiens GN=RPL30 PE=1 SV=2	88	17	35.7	46.0	54.7	80.5	143.4	240.8	155.1
P62891	60S ribosomal protein L39 OS=Homo sapiens GN=RPL39 PE=1 SV=2	25	3	43.9	51.1	73.0	107.9	156.0	223.7	118.3
P62899	60S ribosomal protein L31 OS=Homo sapiens GN=RPL31 PE=1 SV=1	57	13	38.8	41.6	55.4	79.8	175.3	226.4	109.4
P62906	60S ribosomal protein L10a OS=Homo sapiens GN=RPL10A PE=1 SV=2	76	30	40.7	40.6	53.5	73.7	152.1	199.3	104.2
P62910	60S ribosomal protein L32 OS=Homo sapiens GN=RPL32 PE=1 SV=2	59	16	40.1	42.4	64.6	93.4	134.8	214.5	129.7
P62913	60S ribosomal protein L11 OS=Homo sapiens GN=RPL11 PE=1 SV=2	67	20	50.2	53.2	75.2	99.8	128.8	197.6	142.9
P62917	60S ribosomal protein L8 OS=Homo sapiens GN=RPL8 PE=1 SV=2	61	28	38.3	42.1	53.5	78.6	136.5	214.6	100.4
P62937	Peptidyl-prolyl cis-trans isomerase A OS=Homo sapiens GN=PPIA PE=1 SV=2	90	20	81.7	76.9	84.4	94.8	81.2	93.6	136.8
P62942	Peptidyl-prolyl cis-trans isomerase FKBP1A OS=Homo sapiens GN=FKBP1A PE=1 SV=2	39	6	123.4	120.0	134.5	138.6	119.9	114.4	210.6
P62979	Ubiquitin-40S ribosomal protein S27a OS=Homo sapiens GN=RPS27A PE=1 SV=2	84	23	85.4	90.9	103.2	111.4	146.2	97.6	68.7
P62993	Growth factor receptor-bound protein 2 OS=Homo sapiens GN=GRB2 PE=1 SV=1	89	24	91.6	104.7	130.6	142.7	114.8	97.3	125.4
P62995	Transformer-2 protein homolog beta OS=Homo sapiens GN=TRA2B PE=1 SV=1	55	26	31.5	27.2	41.5	70.1	134.2	210.3	162.8
P63010	AP-2 complex subunit beta OS=Homo sapiens GN=AP2B1 PE=1 SV=1	65	74	78.9	105.0	143.5	133.5	92.1	69.3	82.0
P63027	Vesicle-associated membrane protein 2 OS=Homo sapiens GN=VAMP2 PE=1 SV=3	46	9	98.2	114.6	125.4	135.7	159.1	148.1	80.3
P63098	Calcineurin subunit B type 1 OS=Homo sapiens GN=PPP3R1 PE=1 SV=2	52	6	101.1	123.2	142.7	137.2	67.4	80.9	97.9
P63104	14-3-3 protein zeta/delta OS=Homo sapiens GN=YWHAZ PE=1 SV=1	78	29	85.6	84.1	101.9	110.1	86.4	86.0	147.2
P63151	Serine/threonine-protein phosphatase 2A 55 kDa regulatory subunit B alpha isoform OS=Homo sapiens GN=PPP2R2A PE=1 SV=1	54	21	89.8	79.0	102.5	108.6	73.0	90.6	173.5
P63165	Small ubiquitin-related modifier 1 OS=Homo sapiens GN=SUMO1 PE=1 SV=1	44	6	68.9	80.9	104.4	119.9	102.6	84.0	105.1
P63172	Dynein light chain Tctex-type 1 OS=Homo sapiens GN=DYNLT1 PE=1 SV=1	60	4	73.4	85.7	83.9	77.2	62.4	48.1	70.5
P63173	60S ribosomal protein L38 OS=Homo sapiens GN=RPL38 PE=1 SV=2	57	7	42.0	46.9	63.7	92.3	161.3	229.8	113.5
P63218	Guanine nucleotide-binding protein G(I)/G(S)/G(O) subunit gamma-5 OS=Homo sapiens GN=GNG5 PE=1 SV=3	76	7	85.0	167.9	184.3	196.4	137.1	66.2	27.6
P63220	40S ribosomal protein S21 OS=Homo sapiens GN=RPS21 PE=1 SV=1	71	10	39.2	44.1	63.5	86.8	180.4	229.4	117.3
P63241	Eukaryotic translation initiation factor 5A-1 OS=Homo sapiens GN=EIF5A PE=1 SV=2	56	17	90.6	72.2	95.1	105.9	82.0	103.2	139.1
P63244	Guanine nucleotide-binding protein subunit beta-2-like 1 OS=Homo sapiens GN=GNB2L1 PE=1 SV=3	88	41	48.3	45.7	66.3	91.1	125.7	201.0	140.8
P63279	SUMO-conjugating enzyme UBC9 OS=Homo sapiens GN=UBE2I PE=1 SV=1	58	14	85.6	79.5	93.1	110.8	100.6	102.0	120.9
P67809	Nuclease-sensitive element-binding protein 1 OS=Homo sapiens GN=YBX1 PE=1 SV=3	67	29	39.8	41.9	55.1	71.7	154.6	186.8	140.7
P67812	Signal peptidase complex catalytic subunit SEC11A OS=Homo sapiens GN=SEC11A PE=1 SV=1	38	13	82.1	108.2	155.3	183.3	193.3	78.7	27.2
P67870	Casein kinase II subunit beta OS=Homo sapiens GN=CSNK2B PE=1 SV=1	51	9	73.7	66.2	83.5	91.2	75.5	87.4	154.0
P67936	Tropomyosin alpha-4 chain OS=Homo sapiens GN=TPM4 PE=1 SV=3	86	44	106.5	107.9	125.1	131.6	85.1	91.1	165.7
P68032	Actin, alpha cardiac muscle 1 OS=Homo sapiens GN=ACTC1 PE=1 SV=1	64	34	78.4	78.0	89.4	82.4	49.3	46.1	83.9
P68036	Ubiquitin-conjugating enzyme E2 L3 OS=Homo sapiens GN=UBE2L3 PE=1 SV=1	83	16	86.1	74.7	92.1	103.8	65.5	78.9	151.2
P68104	Elongation factor 1-alpha 1 OS=Homo sapiens GN=EEF1A1 PE=1 SV=1	84	44	70.8	64.9	85.4	98.5	104.3	142.8	145.6
P68366	Tubulin alpha-4A chain OS=Homo sapiens GN=TUBA4A PE=1 SV=1	65	31	80.9	71.6	86.5	87.6	59.0	79.5	144.8
P68400	Casein kinase II subunit alpha OS=Homo sapiens GN=CSNK2A1 PE=1 SV=1	54	20	88.7	77.5	102.3	117.6	83.0	89.8	219.4
P68402	Platelet-activating factor acetylhydrolase IB subunit beta OS=Homo sapiens GN=PAFAH1B2 PE=1 SV=1	33	7	114.1	103.3	120.8	130.5	94.1	128.7	184.1
P69905	Hemoglobin subunit alpha OS=Homo sapiens GN=HBA1 PE=1 SV=2	35	4	279.9	220.7	134.4	77.2	47.8	27.2	19.1
P78310	Coxsackievirus and adenovirus receptor OS=Homo sapiens GN=CXADR PE=1 SV=1	38	13	104.9	164.7	222.0	201.7	169.1	61.0	29.6
P78312	Protein FAM193A OS=Homo sapiens GN=FAM193A PE=1 SV=2	18	14	34.5	37.6	58.1	78.6	191.8	248.6	77.0
P78316	Nucleolar protein 14 OS=Homo sapiens GN=NOP14 PE=1 SV=3	29	27	53.2	42.0	52.5	63.9	94.9	139.3	151.3
P78318	Immunoglobulin-binding protein 1 OS=Homo sapiens GN=IGBP1 PE=1 SV=1	51	16	83.4	79.0	93.5	108.8	78.2	97.5	143.6
P78330	Phosphoserine phosphatase OS=Homo sapiens GN=PSPH PE=1 SV=2	55	12	109.7	106.7	129.5	148.5	122.6	119.5	197.1
P78332	RNA-binding protein 6 OS=Homo sapiens GN=RBM6 PE=1 SV=5	45	49	34.6	35.2	45.1	67.9	125.0	204.9	154.1
P78344	Eukaryotic translation initiation factor 4 gamma 2 OS=Homo sapiens GN=EIF4G2 PE=1 SV=1	65	61	76.1	73.6	88.3	99.1	131.7	153.4	123.4
P78345	Ribonuclease P protein subunit p38 OS=Homo sapiens GN=RPP38 PE=1 SV=2	36	11	53.5	58.7	63.3	94.7	166.3	213.0	245.5
P78346	Ribonuclease P protein subunit p30 OS=Homo sapiens GN=RPP30 PE=1 SV=1	62	16	51.6	47.1	60.8	81.8	123.2	180.0	196.7
P78347	General transcription factor II-I OS=Homo sapiens GN=GTF2I PE=1 SV=2	52	51	163.3	130.0	110.9	94.1	80.8	57.7	51.3
P78356	Phosphatidylinositol 5-phosphate 4-kinase type-2 beta OS=Homo sapiens GN=PIP4K2B PE=1 SV=1	35	21	101.7	145.0	185.7	176.3	135.3	59.2	62.9
P78362	SRSF protein kinase 2 OS=Homo sapiens GN=SRPK2 PE=1 SV=3	35	32	57.3	46.3	73.1	92.6	142.3	199.4	171.5
P78368	Casein kinase I isoform gamma-2 OS=Homo sapiens GN=CSNK1G2 PE=1 SV=1	64	26	70.7	112.7	159.2	166.8	145.3	76.6	40.0
P78371	T-complex protein 1 subunit beta OS=Homo sapiens GN=CCT2 PE=1 SV=4	85	54	101.2	96.1	112.1	117.5	83.0	101.6	127.5
P78382	CMP-sialic acid transporter OS=Homo sapiens GN=SLC35A1 PE=2 SV=1	6	3	112.7	168.9	216.0	184.8	158.0	110.3	49.4
P78406	mRNA export factor OS=Homo sapiens GN=RAE1 PE=1 SV=1	77	30	66.2	71.4	91.7	109.2	128.6	118.3	106.2
P78417	Glutathione S-transferase omega-1 OS=Homo sapiens GN=GSTO1 PE=1 SV=2	65	25	90.7	82.9	103.2	119.3	83.2	107.3	185.2
P78527	DNA-dependent protein kinase catalytic subunit OS=Homo sapiens GN=PRKDC PE=1 SV=3	56	288	53.6	55.4	66.9	93.2	167.3	184.0	96.2
P78536	Disintegrin and metalloproteinase domain-containing protein 17 OS=Homo sapiens GN=ADAM17 PE=1 SV=1	15	10	85.8	121.0	198.3	212.3	219.8	110.2	52.6
P78537	Biogenesis of lysosome-related organelles complex 1 subunit 1 OS=Homo sapiens GN=BLOC1S1 PE=1 SV=2	72	8	72.6	102.9	153.4	197.0	230.1	145.5	98.6
P78549	Endonuclease III-like protein 1 OS=Homo sapiens GN=NTHL1 PE=1 SV=2	26	5	134.6	99.4	93.0	89.4	112.7	144.8	125.9
P78559	Microtubule-associated protein 1A OS=Homo sapiens GN=MAP1A PE=1 SV=6	53	125	63.6	63.0	66.8	69.7	104.8	146.2	242.7
P80217	Interferon-induced 35 kDa protein OS=Homo sapiens GN=IFI35 PE=1 SV=5	51	14	64.6	70.2	94.7	105.0	92.5	57.2	57.9
P80303	Nucleobindin-2 OS=Homo sapiens GN=NUCB2 PE=1 SV=2	71	42	75.6	120.6	153.1	151.1	160.7	84.1	29.2
P80404	4-aminobutyrate aminotransferase, mitochondrial OS=Homo sapiens GN=ABAT PE=1 SV=3	61	24	262.9	209.5	106.2	39.7	19.8	14.5	14.7
P82094	TATA element modulatory factor OS=Homo sapiens GN=TMF1 PE=1 SV=2	60	67	84.7	148.3	196.0	157.2	105.1	58.9	31.0
P82650	28S ribosomal protein S22, mitochondrial OS=Homo sapiens GN=MRPS22 PE=1 SV=1	68	29	218.7	176.9	78.5	29.0	12.0	8.1	10.5
P82663	28S ribosomal protein S25, mitochondrial OS=Homo sapiens GN=MRPS25 PE=1 SV=1	80	14	264.0	186.9	93.8	42.0	20.8	14.7	17.5
P82664	28S ribosomal protein S10, mitochondrial OS=Homo sapiens GN=MRPS10 PE=1 SV=2	38	10	225.6	169.7	70.1	23.9	8.6	2.2	3.6
P82673	28S ribosomal protein S35, mitochondrial OS=Homo sapiens GN=MRPS35 PE=1 SV=1	62	21	220.5	191.8	87.5	27.1	10.7	7.2	8.4
P82675	28S ribosomal protein S5, mitochondrial OS=Homo sapiens GN=MRPS5 PE=1 SV=2	54	21	240.1	191.7	87.3	30.8	12.7	9.4	9.5
P82909	28S ribosomal protein S36, mitochondrial OS=Homo sapiens GN=MRPS36 PE=1 SV=2	73	7	191.4	169.4	76.0	27.6	12.7	10.1	9.0
P82912	28S ribosomal protein S11, mitochondrial OS=Homo sapiens GN=MRPS11 PE=1 SV=2	46	8	255.4	213.9	91.0	30.7	12.9	9.3	10.8
P82914	28S ribosomal protein S15, mitochondrial OS=Homo sapiens GN=MRPS15 PE=1 SV=1	38	17	250.9	185.8	85.4	29.5	11.7	9.8	9.8
P82921	28S ribosomal protein S21, mitochondrial OS=Homo sapiens GN=MRPS21 PE=1 SV=2	71	11	183.1	131.6	74.9	27.1	10.2	7.5	10.7
P82930	28S ribosomal protein S34, mitochondrial OS=Homo sapiens GN=MRPS34 PE=1 SV=2	75	20	273.5	170.1	85.8	33.7	15.4	13.4	12.2
P82932	28S ribosomal protein S6, mitochondrial OS=Homo sapiens GN=MRPS6 PE=1 SV=3	59	11	240.0	191.3	87.6	30.0	11.0	7.0	6.3
P82933	28S ribosomal protein S9, mitochondrial OS=Homo sapiens GN=MRPS9 PE=1 SV=2	60	28	228.1	176.7	79.8	25.0	9.1	6.4	7.9
P82979	SAP domain-containing ribonucleoprotein OS=Homo sapiens GN=SARNP PE=1 SV=3	53	16	71.3	52.5	64.5	90.7	150.6	192.2	122.6
P83111	Serine beta-lactamase-like protein LACTB, mitochondrial OS=Homo sapiens GN=LACTB PE=1 SV=2	35	22	178.4	151.8	78.8	30.6	15.0	12.5	9.3
P83436	Conserved oligomeric Golgi complex subunit 7 OS=Homo sapiens GN=COG7 PE=1 SV=1	26	16	68.9	75.9	81.7	80.2	61.1	55.5	100.7
P83731	60S ribosomal protein L24 OS=Homo sapiens GN=RPL24 PE=1 SV=1	64	19	38.6	41.6	50.5	71.8	152.3	207.5	88.0
P83916	Chromobox protein homolog 1 OS=Homo sapiens GN=CBX1 PE=1 SV=1	59	13	120.7	92.2	117.6	145.1	98.0	110.0	206.7
P84090	Enhancer of rudimentary homolog OS=Homo sapiens GN=ERH PE=1 SV=1	53	9	47.4	31.3	50.3	72.2	105.1	190.9	194.9
P84095	Rho-related GTP-binding protein RhoG OS=Homo sapiens GN=RHOG PE=1 SV=1	74	17	64.2	86.5	120.5	129.5	119.9	87.2	86.0
P84098	60S ribosomal protein L19 OS=Homo sapiens GN=RPL19 PE=1 SV=1	60	23	33.4	41.1	55.1	84.6	142.0	231.3	99.4
P84103	Serine/arginine-rich splicing factor 3 OS=Homo sapiens GN=SRSF3 PE=1 SV=1	59	17	31.6	29.6	43.0	67.3	152.3	211.7	117.0
P85037	Forkhead box protein K1 OS=Homo sapiens GN=FOXK1 PE=1 SV=1	55	30	91.3	89.7	100.9	101.4	111.7	136.7	153.7
P86790	Vacuolar fusion protein CCZ1 homolog B OS=Homo sapiens GN=CCZ1B PE=1 SV=1	59	27	70.8	90.0	168.0	223.3	176.4	86.4	58.9
P98095	Fibulin-2 OS=Homo sapiens GN=FBLN2 PE=1 SV=2	28	23	67.1	100.1	139.6	154.0	186.0	95.3	47.4
P98155	Very low-density lipoprotein receptor OS=Homo sapiens GN=VLDLR PE=1 SV=1	54	38	58.3	87.0	135.1	163.1	196.0	141.3	61.8
P98170	E3 ubiquitin-protein ligase XIAP OS=Homo sapiens GN=XIAP PE=1 SV=2	28	11	98.7	101.6	126.1	150.1	143.8	173.7	206.0
P98171	Rho GTPase-activating protein 4 OS=Homo sapiens GN=ARHGAP4 PE=1 SV=2	33	28	83.4	87.6	107.5	108.8	108.3	146.0	191.4
P98172	Ephrin-B1 OS=Homo sapiens GN=EFNB1 PE=1 SV=1	46	10	111.2	163.9	212.6	194.4	151.9	66.3	42.2
P98175	RNA-binding protein 10 OS=Homo sapiens GN=RBM10 PE=1 SV=3	55	53	45.0	42.8	55.0	79.9	143.5	208.7	186.2
P98179	RNA-binding protein 3 OS=Homo sapiens GN=RBM3 PE=1 SV=1	46	9	42.6	45.9	53.2	94.3	165.6	235.6	167.3
P98194	Calcium-transporting ATPase type 2C member 1 OS=Homo sapiens GN=ATP2C1 PE=1 SV=3	41	32	53.7	84.4	114.9	109.7	103.6	69.1	30.3
P98196	Probable phospholipid-transporting ATPase IH OS=Homo sapiens GN=ATP11A PE=1 SV=3	22	22	68.8	93.7	123.5	128.2	140.0	95.4	66.6
P99999	Cytochrome c OS=Homo sapiens GN=CYCS PE=1 SV=2	73	17	219.9	215.5	86.7	31.8	11.6	7.6	7.4
Q00013	55 kDa erythrocyte membrane protein OS=Homo sapiens GN=MPP1 PE=1 SV=2	91	38	81.3	117.0	160.3	148.3	97.6	45.7	32.8
Q00059	Transcription factor A, mitochondrial OS=Homo sapiens GN=TFAM PE=1 SV=1	61	30	235.6	193.5	77.6	25.1	9.1	5.9	4.7
Q00169	Phosphatidylinositol transfer protein alpha isoform OS=Homo sapiens GN=PITPNA PE=1 SV=2	85	30	83.5	87.9	100.4	114.0	66.2	89.4	163.9
Q00325	Phosphate carrier protein, mitochondrial OS=Homo sapiens GN=SLC25A3 PE=1 SV=2	57	32	251.4	198.3	98.0	38.4	17.4	12.0	9.9
Q00341	Vigilin OS=Homo sapiens GN=HDLBP PE=1 SV=2	67	100	41.9	57.9	76.0	111.7	168.3	209.5	62.0
Q00403	Transcription initiation factor IIB OS=Homo sapiens GN=GTF2B PE=1 SV=1	77	24	68.6	66.0	75.6	90.6	117.4	172.7	179.4
Q00534	Cyclin-dependent kinase 6 OS=Homo sapiens GN=CDK6 PE=1 SV=1	56	19	112.3	102.7	117.3	126.6	100.0	106.5	181.7
Q00535	Cyclin-dependent-like kinase 5 OS=Homo sapiens GN=CDK5 PE=1 SV=3	52	14	90.2	93.9	110.4	120.9	88.6	102.3	147.9
Q00537	Cyclin-dependent kinase 17 OS=Homo sapiens GN=CDK17 PE=1 SV=2	50	23	96.0	127.6	149.9	133.1	123.2	68.9	52.7
Q00577	Transcriptional activator protein Pur-alpha OS=Homo sapiens GN=PURA PE=1 SV=2	61	22	59.9	68.8	78.3	96.7	154.2	201.9	121.6
Q00610	Clathrin heavy chain 1 OS=Homo sapiens GN=CLTC PE=1 SV=5	66	127	100.7	108.8	137.8	132.7	84.3	63.0	105.5
Q00688	Peptidyl-prolyl cis-trans isomerase FKBP3 OS=Homo sapiens GN=FKBP3 PE=1 SV=1	87	38	41.9	46.1	59.7	85.7	167.8	209.4	111.2
Q00796	Sorbitol dehydrogenase OS=Homo sapiens GN=SORD PE=1 SV=4	76	23	81.8	82.2	92.3	101.3	78.9	94.9	149.8
Q00839	Heterogeneous nuclear ribonucleoprotein U OS=Homo sapiens GN=HNRNPU PE=1 SV=6	61	73	40.3	33.8	47.4	69.7	120.2	193.0	192.0
Q01081	Splicing factor U2AF 35 kDa subunit OS=Homo sapiens GN=U2AF1 PE=1 SV=3	46	12	51.3	42.7	53.4	77.4	149.5	222.8	140.9
Q01082	Spectrin beta chain, non-erythrocytic 1 OS=Homo sapiens GN=SPTBN1 PE=1 SV=2	76	221	97.6	137.6	174.7	154.8	96.7	56.4	80.6
Q01085	Nucleolysin TIAR OS=Homo sapiens GN=TIAL1 PE=1 SV=1	53	19	52.2	48.6	57.0	75.4	140.9	195.9	104.3
Q01105	Protein SET OS=Homo sapiens GN=SET PE=1 SV=3	42	17	59.7	54.1	75.3	93.3	67.2	93.9	154.4
Q01130	Serine/arginine-rich splicing factor 2 OS=Homo sapiens GN=SRSF2 PE=1 SV=4	45	14	44.1	49.2	53.6	78.3	103.7	178.7	170.9
Q01167	Forkhead box protein K2 OS=Homo sapiens GN=FOXK2 PE=1 SV=3	38	18	82.6	84.3	83.8	84.7	100.6	109.4	101.1
Q01196	Runt-related transcription factor 1 OS=Homo sapiens GN=RUNX1 PE=1 SV=3	44	15	169.2	113.4	91.7	73.9	74.7	63.0	48.5
Q01432	AMP deaminase 3 OS=Homo sapiens GN=AMPD3 PE=1 SV=1	22	14	76.0	85.6	99.9	98.4	83.1	91.0	143.8
Q01433	AMP deaminase 2 OS=Homo sapiens GN=AMPD2 PE=1 SV=2	30	26	95.3	97.4	118.8	134.4	108.8	141.7	224.9
Q01469	Fatty acid-binding protein, epidermal OS=Homo sapiens GN=FABP5 PE=1 SV=3	88	25	83.8	77.0	94.5	107.2	73.3	90.2	149.5
Q01518	Adenylyl cyclase-associated protein 1 OS=Homo sapiens GN=CAP1 PE=1 SV=5	60	43	80.4	80.6	92.5	98.2	68.9	81.0	168.6
Q01581	Hydroxymethylglutaryl-CoA synthase, cytoplasmic OS=Homo sapiens GN=HMGCS1 PE=1 SV=2	49	22	77.9	76.2	95.5	104.7	66.0	86.8	158.6
Q01650	Large neutral amino acids transporter small subunit 1 OS=Homo sapiens GN=SLC7A5 PE=1 SV=2	17	10	79.9	135.1	175.4	159.7	128.4	40.7	16.4
Q01658	Protein Dr1 OS=Homo sapiens GN=DR1 PE=1 SV=1	39	9	78.5	67.0	78.8	96.0	65.1	85.2	162.0
Q01780	Exosome component 10 OS=Homo sapiens GN=EXOSC10 PE=1 SV=2	68	59	40.9	37.9	44.7	60.6	105.2	181.3	202.8
Q01813	ATP-dependent 6-phosphofructokinase, platelet type OS=Homo sapiens GN=PFKP PE=1 SV=2	58	58	73.5	73.6	84.6	91.1	86.2	102.6	168.8
Q01844	RNA-binding protein EWS OS=Homo sapiens GN=EWSR1 PE=1 SV=1	18	13	49.7	42.7	53.9	80.9	195.3	221.4	167.9
Q01968	Inositol polyphosphate 5-phosphatase OCRL-1 OS=Homo sapiens GN=OCRL PE=1 SV=3	20	16	101.1	122.6	159.2	171.8	142.5	130.5	108.3
Q01970	1-phosphatidylinositol 4,5-bisphosphate phosphodiesterase beta-3 OS=Homo sapiens GN=PLCB3 PE=1 SV=2	38	37	77.9	102.0	134.2	137.5	122.2	101.3	76.9
Q02040	A-kinase anchor protein 17A OS=Homo sapiens GN=AKAP17A PE=1 SV=2	34	23	35.3	33.2	45.4	68.7	143.5	209.1	141.2
Q02083	N-acylethanolamine-hydrolyzing acid amidase OS=Homo sapiens GN=NAAA PE=1 SV=3	28	9	83.1	116.3	189.0	248.0	147.9	93.9	121.9
Q02127	Dihydroorotate dehydrogenase (quinone), mitochondrial OS=Homo sapiens GN=DHODH PE=1 SV=3	71	25	223.0	187.2	93.7	36.7	16.8	12.5	9.4
Q02218	2-oxoglutarate dehydrogenase, mitochondrial OS=Homo sapiens GN=OGDH PE=1 SV=3	54	63	287.9	232.6	117.8	44.0	24.1	22.7	24.3
Q02224	Centromere-associated protein E OS=Homo sapiens GN=CENPE PE=1 SV=2	22	47	46.8	63.3	69.7	88.8	99.2	135.1	131.8
Q02241	Kinesin-like protein KIF23 OS=Homo sapiens GN=KIF23 PE=1 SV=3	46	37	151.4	246.2	168.8	64.0	52.1	56.7	34.6
Q02252	Methylmalonate-semialdehyde dehydrogenase [acylating], mitochondrial OS=Homo sapiens GN=ALDH6A1 PE=1 SV=2	62	35	233.3	199.0	89.0	31.2	11.4	7.2	7.4
Q02338	D-beta-hydroxybutyrate dehydrogenase, mitochondrial OS=Homo sapiens GN=BDH1 PE=1 SV=3	53	19	240.8	203.5	106.6	37.2	18.5	13.6	11.5
Q02543	60S ribosomal protein L18a OS=Homo sapiens GN=RPL18A PE=1 SV=2	72	21	32.7	34.3	44.6	68.2	145.5	200.5	131.7
Q02750	Dual specificity mitogen-activated protein kinase kinase 1 OS=Homo sapiens GN=MAP2K1 PE=1 SV=2	65	26	78.6	75.2	83.6	85.6	69.8	74.4	113.7
Q02790	Peptidyl-prolyl cis-trans isomerase FKBP4 OS=Homo sapiens GN=FKBP4 PE=1 SV=3	84	54	86.0	90.2	105.5	117.0	70.7	102.2	178.0
Q02809	Procollagen-lysine,2-oxoglutarate 5-dioxygenase 1 OS=Homo sapiens GN=PLOD1 PE=1 SV=2	43	25	63.4	89.1	133.6	156.4	137.2	62.2	37.6
Q02833	Ras association domain-containing protein 7 OS=Homo sapiens GN=RASSF7 PE=1 SV=1	23	7	78.0	89.7	137.6	127.5	108.5	81.5	121.3
Q02878	60S ribosomal protein L6 OS=Homo sapiens GN=RPL6 PE=1 SV=3	68	33	41.2	45.3	54.3	71.8	150.3	203.8	99.8
Q02880	DNA topoisomerase 2-beta OS=Homo sapiens GN=TOP2B PE=1 SV=3	34	57	154.9	74.6	69.3	67.5	74.6	85.0	61.2
Q02978	Mitochondrial 2-oxoglutarate/malate carrier protein OS=Homo sapiens GN=SLC25A11 PE=1 SV=3	67	22	248.7	172.2	104.8	44.8	24.2	19.4	17.3
Q03154	Aminoacylase-1 OS=Homo sapiens GN=ACY1 PE=1 SV=1	30	10	116.6	102.7	126.5	141.5	99.0	119.8	191.7
Q03252	Lamin-B2 OS=Homo sapiens GN=LMNB2 PE=1 SV=4	75	60	161.2	131.0	128.2	130.0	110.4	62.0	49.1
Q03426	Mevalonate kinase OS=Homo sapiens GN=MVK PE=1 SV=1	35	10	142.7	146.6	142.9	146.7	106.9	114.0	200.1
Q03518	Antigen peptide transporter 1 OS=Homo sapiens GN=TAP1 PE=1 SV=2	35	19	67.7	91.3	128.8	151.1	176.0	75.3	30.6
Q03519	Antigen peptide transporter 2 OS=Homo sapiens GN=TAP2 PE=1 SV=1	29	17	74.7	113.1	156.3	190.9	201.3	87.1	26.9
Q03701	CCAAT/enhancer-binding protein zeta OS=Homo sapiens GN=CEBPZ PE=1 SV=3	25	18	83.2	49.7	60.9	78.7	125.5	194.9	194.1
Q04206	Transcription factor p65 OS=Homo sapiens GN=RELA PE=1 SV=2	34	17	96.8	91.1	104.1	107.6	88.8	95.8	150.0
Q04323	UBX domain-containing protein 1 OS=Homo sapiens GN=UBXN1 PE=1 SV=2	47	11	106.7	108.9	141.1	150.8	85.1	109.3	182.8
Q04446	1,4-alpha-glucan-branching enzyme OS=Homo sapiens GN=GBE1 PE=1 SV=3	32	22	97.0	88.5	100.8	106.9	75.9	90.5	163.8
Q04637	Eukaryotic translation initiation factor 4 gamma 1 OS=Homo sapiens GN=EIF4G1 PE=1 SV=4	49	97	51.9	54.1	61.8	80.4	143.5	190.6	116.3
Q04656	Copper-transporting ATPase 1 OS=Homo sapiens GN=ATP7A PE=1 SV=3	26	30	65.2	98.5	142.8	149.6	137.9	87.3	33.9
Q04721	Neurogenic locus notch homolog protein 2 OS=Homo sapiens GN=NOTCH2 PE=1 SV=3	18	30	98.6	143.4	190.9	203.8	205.7	95.4	62.3
Q04726	Transducin-like enhancer protein 3 OS=Homo sapiens GN=TLE3 PE=1 SV=2	32	18	94.5	81.5	104.5	130.7	107.9	141.4	229.4
Q04727	Transducin-like enhancer protein 4 OS=Homo sapiens GN=TLE4 PE=1 SV=3	27	12	81.0	100.3	105.2	133.2	112.8	142.8	220.1
Q04759	Protein kinase C theta type OS=Homo sapiens GN=PRKCQ PE=1 SV=3	32	23	58.0	90.4	124.1	131.8	118.9	66.5	53.9
Q04760	Lactoylglutathione lyase OS=Homo sapiens GN=GLO1 PE=1 SV=4	47	11	89.6	85.7	98.4	114.7	85.2	108.5	165.4
Q04771	Activin receptor type-1 OS=Homo sapiens GN=ACVR1 PE=1 SV=1	13	6	119.1	164.3	223.2	205.5	172.2	75.8	39.8
Q04837	Single-stranded DNA-binding protein, mitochondrial OS=Homo sapiens GN=SSBP1 PE=1 SV=1	73	16	208.7	173.3	88.7	34.7	17.4	13.9	13.9
Q04864	Proto-oncogene c-Rel OS=Homo sapiens GN=REL PE=1 SV=1	34	19	73.9	73.2	84.6	82.0	55.1	63.0	101.2
Q04917	14-3-3 protein eta OS=Homo sapiens GN=YWHAH PE=1 SV=4	70	24	74.8	81.5	96.9	100.8	72.4	74.2	122.6
Q05048	Cleavage stimulation factor subunit 1 OS=Homo sapiens GN=CSTF1 PE=1 SV=1	57	19	62.7	51.8	69.0	100.9	156.8	216.4	127.7
Q05086	Ubiquitin-protein ligase E3A OS=Homo sapiens GN=UBE3A PE=1 SV=4	52	43	83.8	79.1	94.0	102.4	76.3	91.6	163.1
Q05193	Dynamin-1 OS=Homo sapiens GN=DNM1 PE=1 SV=2	39	35	135.6	154.1	178.1	152.8	114.7	97.2	112.3
Q05397	Focal adhesion kinase 1 OS=Homo sapiens GN=PTK2 PE=1 SV=2	29	21	68.7	75.4	85.3	93.1	116.5	140.9	135.4
Q05519	Serine/arginine-rich splicing factor 11 OS=Homo sapiens GN=SRSF11 PE=1 SV=1	32	17	30.8	29.5	42.0	66.6	155.2	221.2	140.9
Q05655	Protein kinase C delta type OS=Homo sapiens GN=PRKCD PE=1 SV=2	31	22	55.7	79.7	102.4	106.5	92.1	66.5	73.5
Q05932	Folylpolyglutamate synthase, mitochondrial OS=Homo sapiens GN=FPGS PE=1 SV=3	48	17	121.2	106.7	61.6	37.1	23.6	25.4	36.1
Q06124	Tyrosine-protein phosphatase non-receptor type 11 OS=Homo sapiens GN=PTPN11 PE=1 SV=2	67	44	91.7	95.1	108.5	113.0	76.5	78.2	130.9
Q06136	3-ketodihydrosphingosine reductase OS=Homo sapiens GN=KDSR PE=1 SV=1	17	5	45.2	63.1	84.0	108.4	131.3	78.5	36.2
Q06203	Amidophosphoribosyltransferase OS=Homo sapiens GN=PPAT PE=1 SV=1	62	32	84.1	84.3	97.0	104.4	79.8	95.0	162.9
Q06210	Glutamine--fructose-6-phosphate aminotransferase [isomerizing] 1 OS=Homo sapiens GN=GFPT1 PE=1 SV=3	51	34	82.5	77.5	88.6	92.7	80.5	90.6	178.2
Q06265	Exosome complex component RRP45 OS=Homo sapiens GN=EXOSC9 PE=1 SV=3	28	13	58.0	53.0	65.4	78.5	115.7	194.1	251.7
Q06323	Proteasome activator complex subunit 1 OS=Homo sapiens GN=PSME1 PE=1 SV=1	74	22	89.9	80.4	92.7	104.1	77.6	86.1	166.2
Q06481	Amyloid-like protein 2 OS=Homo sapiens GN=APLP2 PE=1 SV=2	24	16	68.0	97.8	144.4	175.5	221.7	126.1	59.3
Q06787	Fragile X mental retardation protein 1 OS=Homo sapiens GN=FMR1 PE=1 SV=1	54	34	34.4	37.5	53.8	83.8	184.9	227.0	75.4
Q06830	Peroxiredoxin-1 OS=Homo sapiens GN=PRDX1 PE=1 SV=1	80	27	96.5	86.9	102.6	122.1	78.6	91.3	147.5
Q07020	60S ribosomal protein L18 OS=Homo sapiens GN=RPL18 PE=1 SV=2	53	20	37.3	41.2	55.9	79.9	155.0	223.7	122.3
Q07021	Complement component 1 Q subcomponent-binding protein, mitochondrial OS=Homo sapiens GN=C1QBP PE=1 SV=1	43	10	237.4	176.3	80.5	28.6	13.5	10.6	9.8
Q07065	Cytoskeleton-associated protein 4 OS=Homo sapiens GN=CKAP4 PE=1 SV=2	67	44	78.6	114.7	167.4	197.0	195.6	68.7	21.2
Q07666	KH domain-containing, RNA-binding, signal transduction-associated protein 1 OS=Homo sapiens GN=KHDRBS1 PE=1 SV=1	46	23	38.0	29.0	41.0	68.5	159.5	220.5	120.1
Q07864	DNA polymerase epsilon catalytic subunit A OS=Homo sapiens GN=POLE PE=1 SV=5	6	11	54.5	56.5	53.6	64.1	50.2	65.1	112.6
Q07866	Kinesin light chain 1 OS=Homo sapiens GN=KLC1 PE=1 SV=2	54	42	88.8	90.0	104.3	112.9	102.6	104.1	150.1
Q07954	Prolow-density lipoprotein receptor-related protein 1 OS=Homo sapiens GN=LRP1 PE=1 SV=2	14	51	60.8	91.4	133.9	158.1	180.7	123.4	49.8
Q07955	Serine/arginine-rich splicing factor 1 OS=Homo sapiens GN=SRSF1 PE=1 SV=2	70	30	55.0	46.1	59.7	85.4	138.6	190.5	144.6
Q07960	Rho GTPase-activating protein 1 OS=Homo sapiens GN=ARHGAP1 PE=1 SV=1	48	19	101.6	103.4	111.5	116.2	84.3	87.2	147.0
Q08117	Amino-terminal enhancer of split OS=Homo sapiens GN=AES PE=1 SV=4	39	6	94.9	90.3	105.4	116.0	106.3	126.0	207.7
Q08170	Serine/arginine-rich splicing factor 4 OS=Homo sapiens GN=SRSF4 PE=1 SV=2	41	36	35.7	39.1	48.2	72.4	122.5	221.8	196.4
Q08211	ATP-dependent RNA helicase A OS=Homo sapiens GN=DHX9 PE=1 SV=4	65	98	38.5	37.8	48.3	76.2	147.1	208.1	147.0
Q08257	Quinone oxidoreductase OS=Homo sapiens GN=CRYZ PE=1 SV=1	69	26	182.9	165.2	94.8	59.5	41.9	49.6	59.1
Q08357	Sodium-dependent phosphate transporter 2 OS=Homo sapiens GN=SLC20A2 PE=1 SV=1	16	7	81.5	138.1	200.7	198.8	171.6	83.6	28.5
Q08378	Golgin subfamily A member 3 OS=Homo sapiens GN=GOLGA3 PE=1 SV=2	47	65	102.2	104.5	113.2	109.2	93.3	109.9	250.4
Q08379	Golgin subfamily A member 2 OS=Homo sapiens GN=GOLGA2 PE=1 SV=3	55	50	87.7	138.9	164.9	128.1	112.2	85.1	45.3
Q08380	Galectin-3-binding protein OS=Homo sapiens GN=LGALS3BP PE=1 SV=1	34	17	63.2	113.6	165.3	229.5	185.2	79.6	41.6
Q08431	Lactadherin OS=Homo sapiens GN=MFGE8 PE=1 SV=2	68	21	68.5	108.0	166.7	168.2	129.1	78.1	43.0
Q08722	Leukocyte surface antigen CD47 OS=Homo sapiens GN=CD47 PE=1 SV=1	18	13	83.2	142.9	189.4	187.3	160.9	66.0	31.7
Q08752	Peptidyl-prolyl cis-trans isomerase D OS=Homo sapiens GN=PPID PE=1 SV=3	72	28	77.5	76.7	88.1	94.8	74.0	86.8	134.3
Q08881	Tyrosine-protein kinase ITK/TSK OS=Homo sapiens GN=ITK PE=1 SV=1	59	40	78.7	112.5	152.0	151.0	125.7	48.4	33.0
Q08945	FACT complex subunit SSRP1 OS=Homo sapiens GN=SSRP1 PE=1 SV=1	45	38	97.2	77.8	91.3	104.5	82.1	104.0	185.8
Q08AF3	Schlafen family member 5 OS=Homo sapiens GN=SLFN5 PE=1 SV=1	37	33	69.1	61.8	64.7	69.4	92.6	105.0	97.0
Q08AM6	Protein VAC14 homolog OS=Homo sapiens GN=VAC14 PE=1 SV=1	37	27	64.1	71.3	98.9	120.3	120.5	81.0	90.3
Q08J23	tRNA (cytosine(34)-C(5))-methyltransferase OS=Homo sapiens GN=NSUN2 PE=1 SV=2	79	68	74.4	63.6	70.5	82.2	92.6	128.9	223.8
Q09161	Nuclear cap-binding protein subunit 1 OS=Homo sapiens GN=NCBP1 PE=1 SV=1	43	36	45.9	41.9	54.5	81.1	159.3	206.1	181.3
Q09328	Alpha-1,6-mannosylglycoprotein 6-beta-N-acetylglucosaminyltransferase A OS=Homo sapiens GN=MGAT5 PE=2 SV=1	25	17	77.2	130.2	176.3	156.9	141.4	96.6	44.1
Q09472	Histone acetyltransferase p300 OS=Homo sapiens GN=EP300 PE=1 SV=2	19	32	50.4	44.9	55.3	72.7	101.0	139.5	177.6
Q09666	Neuroblast differentiation-associated protein AHNAK OS=Homo sapiens GN=AHNAK PE=1 SV=2	31	74	108.9	150.2	192.6	178.0	147.3	67.1	41.1
Q0VDF9	Heat shock 70 kDa protein 14 OS=Homo sapiens GN=HSPA14 PE=1 SV=1	60	26	71.0	74.3	82.0	94.1	127.7	193.2	143.6
Q10469	Alpha-1,6-mannosyl-glycoprotein 2-beta-N-acetylglucosaminyltransferase OS=Homo sapiens GN=MGAT2 PE=1 SV=1	36	16	84.7	149.2	183.0	151.5	120.3	81.7	40.0
Q10471	Polypeptide N-acetylgalactosaminyltransferase 2 OS=Homo sapiens GN=GALNT2 PE=1 SV=1	65	47	80.7	128.3	168.1	134.6	99.7	68.2	33.4
Q10472	Polypeptide N-acetylgalactosaminyltransferase 1 OS=Homo sapiens GN=GALNT1 PE=1 SV=1	40	23	107.1	176.0	210.9	163.5	142.6	97.5	47.8
Q10570	Cleavage and polyadenylation specificity factor subunit 1 OS=Homo sapiens GN=CPSF1 PE=1 SV=2	39	58	52.9	51.9	55.3	77.9	132.0	190.0	141.4
Q10589	Bone marrow stromal antigen 2 OS=Homo sapiens GN=BST2 PE=1 SV=1	25	7	78.3	125.7	159.1	175.6	170.3	117.9	82.6
Q10713	Mitochondrial-processing peptidase subunit alpha OS=Homo sapiens GN=PMPCA PE=1 SV=2	48	27	235.6	202.8	105.8	38.4	17.4	11.2	11.6
Q12765	Secernin-1 OS=Homo sapiens GN=SCRN1 PE=1 SV=2	36	16	78.6	75.1	87.7	92.8	66.3	77.3	131.2
Q12768	WASH complex subunit strumpellin OS=Homo sapiens GN=KIAA0196 PE=1 SV=1	33	33	82.0	103.2	127.8	138.7	98.4	76.5	133.8
Q12769	Nuclear pore complex protein Nup160 OS=Homo sapiens GN=NUP160 PE=1 SV=3	25	29	110.1	109.0	147.0	171.3	162.8	74.8	80.3
Q12770	Sterol regulatory element-binding protein cleavage-activating protein OS=Homo sapiens GN=SCAP PE=1 SV=4	18	15	44.9	61.0	83.7	101.4	107.9	49.2	21.6
Q12772	Sterol regulatory element-binding protein 2 OS=Homo sapiens GN=SREBF2 PE=1 SV=2	11	10	113.9	114.0	179.5	201.9	239.2	107.3	44.2
Q12788	Transducin beta-like protein 3 OS=Homo sapiens GN=TBL3 PE=1 SV=2	63	39	55.7	42.4	49.6	68.6	141.5	198.0	146.5
Q12789	General transcription factor 3C polypeptide 1 OS=Homo sapiens GN=GTF3C1 PE=1 SV=4	25	44	108.1	84.6	83.6	83.0	123.5	109.3	106.9
Q12797	Aspartyl/asparaginyl beta-hydroxylase OS=Homo sapiens GN=ASPH PE=1 SV=3	32	26	67.9	95.5	133.7	169.9	160.1	60.7	22.8
Q12800	Alpha-globin transcription factor CP2 OS=Homo sapiens GN=TFCP2 PE=1 SV=2	23	9	172.2	150.4	161.7	143.5	104.7	93.2	130.1
Q12802	A-kinase anchor protein 13 OS=Homo sapiens GN=AKAP13 PE=1 SV=2	13	21	81.9	81.7	113.9	112.2	131.9	171.6	164.3
Q12805	EGF-containing fibulin-like extracellular matrix protein 1 OS=Homo sapiens GN=EFEMP1 PE=1 SV=2	26	9	73.0	112.9	181.7	205.0	219.2	89.3	31.1
Q12815	Tastin OS=Homo sapiens GN=TROAP PE=1 SV=3	32	15	50.0	49.2	46.0	60.8	80.4	107.6	81.2
Q12824	SWI/SNF-related matrix-associated actin-dependent regulator of chromatin subfamily B member 1 OS=Homo sapiens GN=SMARCB1 PE=1 SV=2	47	12	136.3	89.2	77.6	68.0	60.1	86.6	67.5
Q12834	Cell division cycle protein 20 homolog OS=Homo sapiens GN=CDC20 PE=1 SV=2	44	17	94.6	97.1	100.6	105.1	145.0	162.3	145.3
Q12846	Syntaxin-4 OS=Homo sapiens GN=STX4 PE=1 SV=2	60	18	89.5	153.5	217.6	204.6	146.4	67.1	28.6
Q12849	G-rich sequence factor 1 OS=Homo sapiens GN=GRSF1 PE=1 SV=3	72	27	185.8	143.4	65.5	24.9	15.9	16.4	15.8
Q12851	Mitogen-activated protein kinase kinase kinase kinase 2 OS=Homo sapiens GN=MAP4K2 PE=1 SV=2	21	15	108.6	113.3	132.4	143.8	124.7	137.1	141.0
Q12872	Splicing factor, suppressor of white-apricot homolog OS=Homo sapiens GN=SFSWAP PE=1 SV=3	33	28	38.6	37.7	51.4	74.0	143.4	187.0	133.5
Q12873	Chromodomain-helicase-DNA-binding protein 3 OS=Homo sapiens GN=CHD3 PE=1 SV=3	16	27	90.5	65.7	55.9	54.2	62.5	77.3	64.0
Q12874	Splicing factor 3A subunit 3 OS=Homo sapiens GN=SF3A3 PE=1 SV=1	51	29	41.7	35.0	46.2	66.9	107.5	153.6	205.9
Q12882	Dihydropyrimidine dehydrogenase [NADP(+)] OS=Homo sapiens GN=DPYD PE=1 SV=2	41	37	58.9	67.7	69.9	78.5	47.9	69.9	127.7
Q12893	Transmembrane protein 115 OS=Homo sapiens GN=TMEM115 PE=1 SV=1	22	4	107.6	185.5	259.3	180.4	119.2	108.5	39.5
Q12899	Tripartite motif-containing protein 26 OS=Homo sapiens GN=TRIM26 PE=1 SV=1	39	17	93.7	85.6	95.6	97.1	83.1	107.4	126.2
Q12904	Aminoacyl tRNA synthase complex-interacting multifunctional protein 1 OS=Homo sapiens GN=AIMP1 PE=1 SV=2	84	29	61.4	70.8	86.2	101.0	143.3	192.8	142.5
Q12905	Interleukin enhancer-binding factor 2 OS=Homo sapiens GN=ILF2 PE=1 SV=2	77	29	35.9	28.7	42.0	70.2	166.7	217.7	153.6
Q12906	Interleukin enhancer-binding factor 3 OS=Homo sapiens GN=ILF3 PE=1 SV=3	72	66	37.1	33.6	43.6	68.4	160.2	215.3	136.4
Q12907	Vesicular integral-membrane protein VIP36 OS=Homo sapiens GN=LMAN2 PE=1 SV=1	63	24	95.1	110.0	176.4	170.3	130.8	85.7	36.4
Q12912	Lymphoid-restricted membrane protein OS=Homo sapiens GN=LRMP PE=1 SV=3	34	16	77.1	120.7	164.7	174.2	151.7	72.8	31.5
Q12931	Heat shock protein 75 kDa, mitochondrial OS=Homo sapiens GN=TRAP1 PE=1 SV=3	63	45	235.1	190.6	86.5	33.0	15.1	11.9	11.5
Q12933	TNF receptor-associated factor 2 OS=Homo sapiens GN=TRAF2 PE=1 SV=2	21	10	76.9	81.2	96.9	98.1	66.6	76.0	117.4
Q12959	Disks large homolog 1 OS=Homo sapiens GN=DLG1 PE=1 SV=2	49	36	95.3	145.9	195.2	172.1	134.6	37.4	19.7
Q12962	Transcription initiation factor TFIID subunit 10 OS=Homo sapiens GN=TAF10 PE=1 SV=1	31	5	58.1	46.3	55.3	58.2	70.4	73.5	91.8
Q12972	Nuclear inhibitor of protein phosphatase 1 OS=Homo sapiens GN=PPP1R8 PE=1 SV=2	52	17	78.4	69.3	82.3	106.8	119.1	148.7	168.8
Q12974	Protein tyrosine phosphatase type IVA 2 OS=Homo sapiens GN=PTP4A2 PE=1 SV=1	47	9	81.8	114.2	155.9	154.7	134.6	60.9	36.0
Q12979	Active breakpoint cluster region-related protein OS=Homo sapiens GN=ABR PE=2 SV=2	32	28	112.1	130.2	158.4	157.3	133.6	104.8	134.5
Q12981	Vesicle transport protein SEC20 OS=Homo sapiens GN=BNIP1 PE=1 SV=3	67	18	75.3	110.9	149.6	185.4	202.1	99.5	35.0
Q12986	Transcriptional repressor NF-X1 OS=Homo sapiens GN=NFX1 PE=1 SV=2	48	41	51.6	57.1	70.7	87.4	156.8	211.3	117.8
Q12996	Cleavage stimulation factor subunit 3 OS=Homo sapiens GN=CSTF3 PE=1 SV=1	44	29	62.8	47.0	64.9	89.7	191.6	205.2	114.4
Q13011	Delta(3,5)-Delta(2,4)-dienoyl-CoA isomerase, mitochondrial OS=Homo sapiens GN=ECH1 PE=1 SV=2	74	22	195.2	168.4	115.4	62.2	31.3	17.6	14.0
Q13015	Protein AF1q OS=Homo sapiens GN=MLLT11 PE=1 SV=1	91	4	115.8	72.1	54.5	38.8	26.4	19.4	29.9
Q13033	Striatin-3 OS=Homo sapiens GN=STRN3 PE=1 SV=3	43	29	93.8	124.8	163.2	184.9	194.7	97.2	69.4
Q13043	Serine/threonine-protein kinase 4 OS=Homo sapiens GN=STK4 PE=1 SV=2	54	25	106.5	115.6	125.8	130.5	101.1	93.9	131.8
Q13045	Protein flightless-1 homolog OS=Homo sapiens GN=FLII PE=1 SV=2	47	50	75.9	79.2	86.7	84.9	78.3	86.2	135.9
Q13049	E3 ubiquitin-protein ligase TRIM32 OS=Homo sapiens GN=TRIM32 PE=1 SV=2	38	22	60.8	72.4	88.0	95.6	82.0	84.9	93.5
Q13057	Bifunctional coenzyme A synthase OS=Homo sapiens GN=COASY PE=1 SV=4	46	17	119.3	102.2	72.9	56.2	34.1	34.5	63.9
Q13064	Probable E3 ubiquitin-protein ligase makorin-3 OS=Homo sapiens GN=MKRN3 PE=1 SV=1	31	12	51.7	56.5	64.4	90.1	149.4	207.3	159.1
Q13084	39S ribosomal protein L28, mitochondrial OS=Homo sapiens GN=MRPL28 PE=1 SV=4	64	15	156.8	175.9	65.8	27.8	9.5	7.4	8.8
Q13085	Acetyl-CoA carboxylase 1 OS=Homo sapiens GN=ACACA PE=1 SV=2	20	33	132.2	114.1	132.4	126.8	105.1	98.8	201.1
Q13094	Lymphocyte cytosolic protein 2 OS=Homo sapiens GN=LCP2 PE=1 SV=1	51	27	110.1	113.4	118.7	128.6	110.1	111.3	140.9
Q13098	COP9 signalosome complex subunit 1 OS=Homo sapiens GN=GPS1 PE=1 SV=4	45	27	79.0	75.9	86.3	99.1	85.0	95.9	199.1
Q13107	Ubiquitin carboxyl-terminal hydrolase 4 OS=Homo sapiens GN=USP4 PE=1 SV=3	24	20	64.3	58.6	84.5	90.0	74.2	109.0	128.2
Q13111	Chromatin assembly factor 1 subunit A OS=Homo sapiens GN=CHAF1A PE=1 SV=2	32	19	146.7	105.9	98.8	95.9	118.1	132.4	127.5
Q13112	Chromatin assembly factor 1 subunit B OS=Homo sapiens GN=CHAF1B PE=1 SV=1	37	17	93.9	71.2	69.6	80.6	88.3	113.2	94.8
Q13123	Protein Red OS=Homo sapiens GN=IK PE=1 SV=3	60	37	44.0	39.5	47.5	70.6	122.0	191.7	148.0
Q13131	5'-AMP-activated protein kinase catalytic subunit alpha-1 OS=Homo sapiens GN=PRKAA1 PE=1 SV=4	40	22	65.4	88.0	105.5	114.1	75.6	62.3	91.1
Q13136	Liprin-alpha-1 OS=Homo sapiens GN=PPFIA1 PE=1 SV=1	48	60	86.6	124.3	163.7	153.5	128.9	76.9	73.2
Q13137	Calcium-binding and coiled-coil domain-containing protein 2 OS=Homo sapiens GN=CALCOCO2 PE=1 SV=1	56	22	92.5	104.0	138.3	164.7	161.4	114.5	127.8
Q13144	Translation initiation factor eIF-2B subunit epsilon OS=Homo sapiens GN=EIF2B5 PE=1 SV=3	29	16	73.0	61.4	64.3	70.8	83.1	88.0	88.6
Q13148	TAR DNA-binding protein 43 OS=Homo sapiens GN=TARDBP PE=1 SV=1	63	20	81.5	74.2	94.8	111.1	140.4	190.4	101.0
Q13151	Heterogeneous nuclear ribonucleoprotein A0 OS=Homo sapiens GN=HNRNPA0 PE=1 SV=1	63	25	49.2	36.4	52.4	87.6	127.9	229.4	164.0
Q13153	Serine/threonine-protein kinase PAK 1 OS=Homo sapiens GN=PAK1 PE=1 SV=2	46	24	78.7	80.4	88.7	92.8	74.8	74.0	115.3
Q13155	Aminoacyl tRNA synthase complex-interacting multifunctional protein 2 OS=Homo sapiens GN=AIMP2 PE=1 SV=2	62	18	57.8	65.8	87.9	103.9	110.5	173.8	171.9
Q13162	Peroxiredoxin-4 OS=Homo sapiens GN=PRDX4 PE=1 SV=1	69	19	62.5	88.1	139.0	148.8	144.0	47.1	15.4
Q13177	Serine/threonine-protein kinase PAK 2 OS=Homo sapiens GN=PAK2 PE=1 SV=3	67	38	88.9	90.7	104.3	109.4	76.2	85.2	122.7
Q13185	Chromobox protein homolog 3 OS=Homo sapiens GN=CBX3 PE=1 SV=4	61	13	77.7	58.8	73.8	93.2	72.9	97.7	152.3
Q13188	Serine/threonine-protein kinase 3 OS=Homo sapiens GN=STK3 PE=1 SV=2	54	24	85.6	93.4	110.0	117.2	97.4	83.9	106.6
Q13190	Syntaxin-5 OS=Homo sapiens GN=STX5 PE=1 SV=2	42	13	91.8	123.3	152.4	157.0	155.1	102.6	60.3
Q13200	26S proteasome non-ATPase regulatory subunit 2 OS=Homo sapiens GN=PSMD2 PE=1 SV=3	62	56	82.0	76.1	85.7	93.9	78.9	96.1	207.9
Q13206	Probable ATP-dependent RNA helicase DDX10 OS=Homo sapiens GN=DDX10 PE=1 SV=2	31	25	63.6	51.1	59.2	80.9	114.2	176.6	201.3
Q13217	DnaJ homolog subfamily C member 3 OS=Homo sapiens GN=DNAJC3 PE=1 SV=1	71	37	66.4	100.3	149.7	179.5	159.9	68.2	18.2
Q13242	Serine/arginine-rich splicing factor 9 OS=Homo sapiens GN=SRSF9 PE=1 SV=1	69	26	32.3	30.7	43.4	69.3	143.9	226.6	139.9
Q13243	Serine/arginine-rich splicing factor 5 OS=Homo sapiens GN=SRSF5 PE=1 SV=1	48	15	42.5	39.0	50.5	69.5	110.4	180.5	146.6
Q13247	Serine/arginine-rich splicing factor 6 OS=Homo sapiens GN=SRSF6 PE=1 SV=2	48	25	49.4	41.1	56.7	78.9	144.6	215.4	183.7
Q13257	Mitotic spindle assembly checkpoint protein MAD2A OS=Homo sapiens GN=MAD2L1 PE=1 SV=1	27	8	85.5	87.4	106.6	110.8	87.9	109.3	196.9
Q13263	Transcription intermediary factor 1-beta OS=Homo sapiens GN=TRIM28 PE=1 SV=5	66	51	72.1	53.8	68.9	83.0	76.1	101.1	207.8
Q13277	Syntaxin-3 OS=Homo sapiens GN=STX3 PE=1 SV=3	38	12	49.5	78.5	117.7	124.3	118.6	71.4	41.6
Q13283	Ras GTPase-activating protein-binding protein 1 OS=Homo sapiens GN=G3BP1 PE=1 SV=1	61	30	37.9	43.2	57.6	88.6	187.2	233.6	77.0
Q13287	N-myc-interactor OS=Homo sapiens GN=NMI PE=1 SV=2	56	14	83.2	104.0	140.9	153.3	151.3	95.2	94.0
Q13303	Voltage-gated potassium channel subunit beta-2 OS=Homo sapiens GN=KCNAB2 PE=1 SV=2	77	33	89.4	89.5	106.9	110.0	142.8	125.6	109.3
Q13308	Inactive tyrosine-protein kinase 7 OS=Homo sapiens GN=PTK7 PE=1 SV=2	51	51	95.6	145.1	196.4	183.5	134.5	60.3	34.0
Q13309	S-phase kinase-associated protein 2 OS=Homo sapiens GN=SKP2 PE=1 SV=2	24	9	97.3	86.2	94.1	112.4	102.1	127.7	220.8
Q13310	Polyadenylate-binding protein 4 OS=Homo sapiens GN=PABPC4 PE=1 SV=1	71	61	47.2	50.6	61.0	81.8	151.9	199.0	121.7
Q13330	Metastasis-associated protein MTA1 OS=Homo sapiens GN=MTA1 PE=1 SV=2	39	28	143.4	92.3	95.0	89.5	82.7	79.2	134.2
Q13332	Receptor-type tyrosine-protein phosphatase S OS=Homo sapiens GN=PTPRS PE=1 SV=3	36	47	82.4	118.5	157.4	156.5	134.0	63.2	38.0
Q13347	Eukaryotic translation initiation factor 3 subunit I OS=Homo sapiens GN=EIF3I PE=1 SV=1	94	27	62.2	74.2	76.6	95.1	72.9	120.4	154.5
Q13356	Peptidyl-prolyl cis-trans isomerase-like 2 OS=Homo sapiens GN=PPIL2 PE=1 SV=1	44	19	68.1	58.4	73.6	82.8	157.3	207.1	165.3
Q13363	C-terminal-binding protein 1 OS=Homo sapiens GN=CTBP1 PE=1 SV=2	49	18	96.3	88.9	114.2	134.0	88.4	128.7	220.2
Q13370	cGMP-inhibited 3',5'-cyclic phosphodiesterase B OS=Homo sapiens GN=PDE3B PE=1 SV=2	35	30	58.1	77.9	108.9	123.3	144.6	70.6	37.2
Q13371	Phosducin-like protein OS=Homo sapiens GN=PDCL PE=1 SV=3	35	8	55.3	44.8	60.0	73.7	52.0	52.9	54.7
Q13395	Probable methyltransferase TARBP1 OS=Homo sapiens GN=TARBP1 PE=1 SV=1	13	14	117.2	132.3	142.9	129.1	121.7	134.1	222.8
Q13404	Ubiquitin-conjugating enzyme E2 variant 1 OS=Homo sapiens GN=UBE2V1 PE=1 SV=2	78	13	61.5	83.8	87.2	108.4	71.2	95.0	137.3
Q13405	39S ribosomal protein L49, mitochondrial OS=Homo sapiens GN=MRPL49 PE=1 SV=1	52	11	229.6	188.7	79.2	28.7	10.0	6.5	9.0
Q13409	Cytoplasmic dynein 1 intermediate chain 2 OS=Homo sapiens GN=DYNC1I2 PE=1 SV=3	44	22	108.0	109.1	112.3	102.6	89.1	72.0	106.5
Q13418	Integrin-linked protein kinase OS=Homo sapiens GN=ILK PE=1 SV=2	48	23	64.6	105.9	120.0	132.0	88.8	55.0	37.3
Q13422	DNA-binding protein Ikaros OS=Homo sapiens GN=IKZF1 PE=1 SV=1	24	10	229.0	170.1	143.5	134.4	121.4	72.7	64.1
Q13423	NAD(P) transhydrogenase, mitochondrial OS=Homo sapiens GN=NNT PE=1 SV=3	47	63	228.9	209.3	97.5	36.3	14.9	9.4	6.9
Q13425	Beta-2-syntrophin OS=Homo sapiens GN=SNTB2 PE=1 SV=1	54	27	92.2	140.9	184.2	172.7	123.2	49.5	33.9
Q13426	DNA repair protein XRCC4 OS=Homo sapiens GN=XRCC4 PE=1 SV=2	49	18	69.0	69.8	81.9	91.2	97.8	114.9	109.0
Q13427	Peptidyl-prolyl cis-trans isomerase G OS=Homo sapiens GN=PPIG PE=1 SV=2	21	17	46.1	32.9	44.9	73.6	152.6	235.8	155.8
Q13428	Treacle protein OS=Homo sapiens GN=TCOF1 PE=1 SV=3	40	55	84.1	85.3	83.8	87.8	116.1	117.3	68.9
Q13433	Zinc transporter ZIP6 OS=Homo sapiens GN=SLC39A6 PE=1 SV=3	13	8	79.2	131.4	164.4	166.2	136.6	65.4	34.1
Q13435	Splicing factor 3B subunit 2 OS=Homo sapiens GN=SF3B2 PE=1 SV=2	61	64	52.1	45.1	52.8	75.2	114.8	175.4	198.5
Q13438	Protein OS-9 OS=Homo sapiens GN=OS9 PE=1 SV=1	49	23	92.3	119.9	169.5	201.6	205.0	81.4	27.8
Q13439	Golgin subfamily A member 4 OS=Homo sapiens GN=GOLGA4 PE=1 SV=1	28	53	82.6	81.0	85.8	90.5	73.0	98.9	115.8
Q13442	28 kDa heat- and acid-stable phosphoprotein OS=Homo sapiens GN=PDAP1 PE=1 SV=1	66	24	55.6	54.5	64.7	74.0	100.9	176.0	212.3
Q13443	Disintegrin and metalloproteinase domain-containing protein 9 OS=Homo sapiens GN=ADAM9 PE=1 SV=1	32	19	48.0	77.2	115.4	125.5	143.6	93.1	52.7
Q13445	Transmembrane emp24 domain-containing protein 1 OS=Homo sapiens GN=TMED1 PE=1 SV=1	22	6	70.3	114.8	167.6	185.8	221.2	99.9	34.8
Q13449	Limbic system-associated membrane protein OS=Homo sapiens GN=LSAMP PE=1 SV=2	43	13	63.0	99.0	136.3	134.5	117.1	58.2	32.0
Q13451	Peptidyl-prolyl cis-trans isomerase FKBP5 OS=Homo sapiens GN=FKBP5 PE=1 SV=2	70	33	77.8	86.8	95.7	118.0	74.0	110.0	184.6
Q13454	Tumor suppressor candidate 3 OS=Homo sapiens GN=TUSC3 PE=1 SV=1	19	7	70.3	92.0	126.2	155.3	170.9	53.5	18.5
Q13459	Unconventional myosin-IXb OS=Homo sapiens GN=MYO9B PE=1 SV=3	22	37	54.6	57.4	65.9	71.7	76.5	123.6	147.1
Q13464	Rho-associated protein kinase 1 OS=Homo sapiens GN=ROCK1 PE=1 SV=1	45	62	100.9	116.7	136.8	136.0	108.4	85.4	121.1
Q13472	DNA topoisomerase 3-alpha OS=Homo sapiens GN=TOP3A PE=1 SV=1	19	20	136.7	122.6	68.4	56.2	75.1	81.8	55.1
Q13485	Mothers against decapentaplegic homolog 4 OS=Homo sapiens GN=SMAD4 PE=1 SV=1	18	13	138.4	148.9	136.9	133.1	90.4	109.0	127.0
Q13492	Phosphatidylinositol-binding clathrin assembly protein OS=Homo sapiens GN=PICALM PE=1 SV=2	45	27	102.9	162.3	201.9	175.6	108.5	63.6	45.0
Q13496	Myotubularin OS=Homo sapiens GN=MTM1 PE=1 SV=2	37	17	81.4	103.7	142.1	142.3	116.6	86.8	71.7
Q13501	Sequestosome-1 OS=Homo sapiens GN=SQSTM1 PE=1 SV=1	36	10	66.2	75.5	78.0	90.0	76.1	71.5	102.1
Q13505	Metaxin-1 OS=Homo sapiens GN=MTX1 PE=1 SV=2	38	19	201.7	178.8	89.0	36.3	16.6	7.8	6.3
Q13510	Acid ceramidase OS=Homo sapiens GN=ASAH1 PE=1 SV=5	47	21	71.8	114.6	202.1	278.7	226.1	71.9	34.8
Q13523	Serine/threonine-protein kinase PRP4 homolog OS=Homo sapiens GN=PRPF4B PE=1 SV=3	32	42	35.8	30.0	43.9	68.2	163.1	224.1	143.5
Q13526	Peptidyl-prolyl cis-trans isomerase NIMA-interacting 1 OS=Homo sapiens GN=PIN1 PE=1 SV=1	71	10	82.0	115.9	107.0	143.7	87.6	123.2	170.6
Q13530	Serine incorporator 3 OS=Homo sapiens GN=SERINC3 PE=1 SV=2	5	2	72.0	106.1	148.2	170.8	215.1	122.4	71.9
Q13541	Eukaryotic translation initiation factor 4E-binding protein 1 OS=Homo sapiens GN=EIF4EBP1 PE=1 SV=3	68	6	88.5	76.6	84.7	90.7	71.9	81.2	112.3
Q13542	Eukaryotic translation initiation factor 4E-binding protein 2 OS=Homo sapiens GN=EIF4EBP2 PE=1 SV=1	38	3	52.7	52.8	59.4	63.5	53.4	60.1	84.5
Q13547	Histone deacetylase 1 OS=Homo sapiens GN=HDAC1 PE=1 SV=1	54	25	106.5	82.8	87.4	99.6	83.4	99.8	183.2
Q13555	Calcium/calmodulin-dependent protein kinase type II subunit gamma OS=Homo sapiens GN=CAMK2G PE=1 SV=3	43	20	73.5	79.2	88.9	92.7	130.5	173.0	82.3
Q13557	Calcium/calmodulin-dependent protein kinase type II subunit delta OS=Homo sapiens GN=CAMK2D PE=1 SV=3	42	19	88.4	85.6	101.4	101.0	153.3	199.2	84.5
Q13561	Dynactin subunit 2 OS=Homo sapiens GN=DCTN2 PE=1 SV=4	71	36	87.8	87.3	91.3	88.6	67.3	64.2	107.6
Q13564	NEDD8-activating enzyme E1 regulatory subunit OS=Homo sapiens GN=NAE1 PE=1 SV=1	55	26	100.3	98.0	114.7	132.5	88.4	122.7	235.3
Q13573	SNW domain-containing protein 1 OS=Homo sapiens GN=SNW1 PE=1 SV=1	62	39	52.6	48.4	55.8	77.1	115.8	187.1	175.3
Q13574	Diacylglycerol kinase zeta OS=Homo sapiens GN=DGKZ PE=1 SV=3	23	18	74.4	77.8	95.1	102.6	92.1	114.6	146.9
Q13576	Ras GTPase-activating-like protein IQGAP2 OS=Homo sapiens GN=IQGAP2 PE=1 SV=4	65	124	92.9	130.6	163.3	153.8	117.9	46.2	48.8
Q13586	Stromal interaction molecule 1 OS=Homo sapiens GN=STIM1 PE=1 SV=3	55	42	75.3	123.7	169.9	182.8	183.4	69.6	21.2
Q13588	GRB2-related adapter protein OS=Homo sapiens GN=GRAP PE=1 SV=1	37	7	99.2	113.3	140.6	160.8	147.3	125.1	145.4
Q13595	Transformer-2 protein homolog alpha OS=Homo sapiens GN=TRA2A PE=1 SV=1	54	20	24.5	22.2	33.1	54.8	120.7	186.1	131.2
Q13596	Sorting nexin-1 OS=Homo sapiens GN=SNX1 PE=1 SV=3	48	24	95.3	104.3	115.7	114.3	76.0	81.1	138.5
Q13601	KRR1 small subunit processome component homolog OS=Homo sapiens GN=KRR1 PE=1 SV=4	49	22	30.8	26.2	35.8	56.1	125.4	209.3	129.4
Q13608	Peroxisome assembly factor 2 OS=Homo sapiens GN=PEX6 PE=1 SV=2	39	25	83.6	137.9	178.6	152.7	95.4	36.2	26.2
Q13610	Periodic tryptophan protein 1 homolog OS=Homo sapiens GN=PWP1 PE=1 SV=1	40	17	54.1	51.4	63.4	81.2	98.4	123.1	140.2
Q13613	Myotubularin-related protein 1 OS=Homo sapiens GN=MTMR1 PE=1 SV=4	31	16	58.4	72.3	91.9	97.8	88.7	72.0	72.4
Q13615	Myotubularin-related protein 3 OS=Homo sapiens GN=MTMR3 PE=1 SV=3	8	6	102.2	92.6	88.9	85.5	76.1	75.9	138.6
Q13616	Cullin-1 OS=Homo sapiens GN=CUL1 PE=1 SV=2	46	35	91.2	87.7	101.9	108.3	140.1	160.1	188.3
Q13617	Cullin-2 OS=Homo sapiens GN=CUL2 PE=1 SV=2	44	33	74.5	66.0	80.8	88.8	73.4	84.6	155.8
Q13618	Cullin-3 OS=Homo sapiens GN=CUL3 PE=1 SV=2	54	43	78.6	77.9	93.2	107.1	123.0	122.3	154.1
Q13619	Cullin-4A OS=Homo sapiens GN=CUL4A PE=1 SV=3	49	34	97.6	83.7	92.5	96.2	82.0	96.9	189.9
Q13620	Cullin-4B OS=Homo sapiens GN=CUL4B PE=1 SV=4	39	33	85.0	81.8	90.8	102.7	92.0	108.6	221.6
[truncated: 2,766 more rows]
