# Supplementary material for: Comparative Analysis of T-Cell Spatial Proteomics and the Influence of HIV Expression
Source: Mol Cell Proteomics. 2022 Jan 8;21(3):100194. doi: 10.1016/j.mcpro.2022.100194 (PMC8956815; doi:10.1016/j.mcpro.2022.100194)
Supplement: WT2_IndA [file mmc20.csv]

UniProt Accession	Description	Coverage [%]	# Peptides	3K	5.4K	12.2K	24K	78.4K	110K	195.5K
A0AVT1	Ubiquitin-like modifier-activating enzyme 6 OS=Homo sapiens GN=UBA6 PE=1 SV=1	55	49	110.6	105.6	119.5	112.8	85.2	68.9	117.4
A0FGR8	Extended synaptotagmin-2 OS=Homo sapiens GN=ESYT2 PE=1 SV=1	56	57	56.7	92.4	133.4	154.6	151.6	59.5	31.3
A0JLT2	Mediator of RNA polymerase II transcription subunit 19 OS=Homo sapiens GN=MED19 PE=1 SV=2	48	7	58.1	44.9	55.5	64.5	156.8	223.2	152.1
A0PJZ3	Glucoside xylosyltransferase 2 OS=Homo sapiens GN=GXYLT2 PE=2 SV=2	29	14	59.1	104.9	149.3	128.3	126.7	56.0	45.2
A1L020	RNA-binding protein MEX3A OS=Homo sapiens GN=MEX3A PE=1 SV=1	54	20	72.2	77.7	84.8	101.4	166.0	127.8	135.0
A1L0T0	Acetolactate synthase-like protein OS=Homo sapiens GN=ILVBL PE=1 SV=2	54	28	67.1	82.4	122.4	152.6	173.9	70.6	36.7
A1X283	SH3 and PX domain-containing protein 2B OS=Homo sapiens GN=SH3PXD2B PE=1 SV=3	21	17	111.4	95.5	89.4	77.1	108.2	117.9	118.6
A2RRP1	Neuroblastoma-amplified sequence OS=Homo sapiens GN=NBAS PE=1 SV=2	48	103	61.9	81.9	126.8	145.2	190.6	67.4	32.6
A2RU67	Uncharacterized protein KIAA1467 OS=Homo sapiens GN=KIAA1467 PE=1 SV=1	32	16	72.0	52.4	86.7	97.1	141.2	338.2	37.8
A2VDJ0	Transmembrane protein 131-like OS=Homo sapiens GN=KIAA0922 PE=1 SV=2	32	50	57.2	73.4	127.4	157.7	139.8	83.7	38.7
A3KMH1	von Willebrand factor A domain-containing protein 8 OS=Homo sapiens GN=VWA8 PE=1 SV=2	63	112	212.7	182.5	87.3	44.6	50.0	12.6	13.5
A3KN83	Protein strawberry notch homolog 1 OS=Homo sapiens GN=SBNO1 PE=1 SV=1	36	35	89.5	88.6	97.5	112.1	87.8	86.9	141.5
A4D1E9	GTP-binding protein 10 OS=Homo sapiens GN=GTPBP10 PE=1 SV=1	57	21	247.5	190.8	73.3	19.8	13.1	15.8	20.8
A4D1P6	WD repeat-containing protein 91 OS=Homo sapiens GN=WDR91 PE=1 SV=2	40	26	65.2	75.0	98.3	129.6	68.3	90.1	190.0
A4D1U4	Protein LCHN OS=Homo sapiens GN=LCHN PE=2 SV=1	37	12	49.3	55.8	62.5	125.4	78.2	207.1	223.3
A5PLN9	Trafficking protein particle complex subunit 13 OS=Homo sapiens GN=TRAPPC13 PE=1 SV=2	42	14	90.8	101.8	150.3	149.4	98.8	75.8	106.5
A5YKK6	CCR4-NOT transcription complex subunit 1 OS=Homo sapiens GN=CNOT1 PE=1 SV=2	53	128	59.5	60.9	83.6	101.7	195.7	141.5	88.4
A6NC98	Coiled-coil domain-containing protein 88B OS=Homo sapiens GN=CCDC88B PE=1 SV=1	18	21	86.2	97.1	110.8	103.3	114.4	50.2	77.8
A6NDG6	Phosphoglycolate phosphatase OS=Homo sapiens GN=PGP PE=1 SV=1	38	11	110.9	129.2	142.5	143.2	116.4	80.6	143.6
A6NED2	RCC1 domain-containing protein 1 OS=Homo sapiens GN=RCCD1 PE=1 SV=1	34	10	88.7	83.7	86.5	87.5	84.2	125.9	161.7
A6NHR9	Structural maintenance of chromosomes flexible hinge domain-containing protein 1 OS=Homo sapiens GN=SMCHD1 PE=1 SV=2	48	86	108.2	92.4	83.2	79.8	122.5	121.1	114.3
A6NIH7	Protein unc-119 homolog B OS=Homo sapiens GN=UNC119B PE=1 SV=1	46	8	99.1	96.1	99.0	96.4	84.5	65.9	111.1
A6NJ78	Probable methyltransferase-like protein 15 OS=Homo sapiens GN=METTL15 PE=1 SV=1	53	17	252.6	217.6	86.5	40.8	24.3	13.9	22.6
A6QL63	Ankyrin repeat and BTB/POZ domain-containing protein BTBD11 OS=Homo sapiens GN=BTBD11 PE=2 SV=3	31	25	87.1	123.8	142.5	149.2	128.1	49.5	67.1
A8MVW0	Protein FAM171A2 OS=Homo sapiens GN=FAM171A2 PE=1 SV=1	49	26	57.1	106.4	163.1	166.0	154.6	27.9	20.2
B0I1T2	Unconventional myosin-Ig OS=Homo sapiens GN=MYO1G PE=1 SV=2	69	72	62.4	104.3	160.4	154.0	124.2	47.9	17.1
C9JLW8	Mapk-regulated corepressor-interacting protein 1 OS=Homo sapiens GN=FAM195B PE=1 SV=1	70	8	79.1	95.4	67.2	79.8	89.9	137.6	136.6
O00115	Deoxyribonuclease-2-alpha OS=Homo sapiens GN=DNASE2 PE=1 SV=2	22	9	46.0	78.7	156.8	191.6	156.6	39.0	28.8
O00116	Alkyldihydroxyacetonephosphate synthase, peroxisomal OS=Homo sapiens GN=AGPS PE=1 SV=1	73	43	64.1	82.3	121.9	190.9	130.9	69.2	14.0
O00139	Kinesin-like protein KIF2A OS=Homo sapiens GN=KIF2A PE=1 SV=3	49	32	102.4	87.0	72.0	67.2	87.5	172.8	185.5
O00148	ATP-dependent RNA helicase DDX39A OS=Homo sapiens GN=DDX39A PE=1 SV=2	61	27	80.5	79.0	120.5	131.8	70.5	98.7	114.4
O00151	PDZ and LIM domain protein 1 OS=Homo sapiens GN=PDLIM1 PE=1 SV=4	76	24	93.4	99.2	107.0	122.5	80.3	76.1	140.5
O00154	Cytosolic acyl coenzyme A thioester hydrolase OS=Homo sapiens GN=ACOT7 PE=1 SV=3	51	20	120.0	110.5	91.9	83.6	47.8	95.0	168.1
O00159	Unconventional myosin-Ic OS=Homo sapiens GN=MYO1C PE=1 SV=4	35	33	64.5	103.3	162.2	164.0	113.4	28.5	32.1
O00161	Synaptosomal-associated protein 23 OS=Homo sapiens GN=SNAP23 PE=1 SV=1	82	23	49.5	89.4	148.5	149.7	138.4	71.3	37.9
O00165	HCLS1-associated protein X-1 OS=Homo sapiens GN=HAX1 PE=1 SV=2	85	15	224.5	200.5	77.3	32.4	23.2	15.6	17.8
O00170	AH receptor-interacting protein OS=Homo sapiens GN=AIP PE=1 SV=2	72	22	110.7	105.2	104.0	103.2	78.1	84.9	96.7
O00178	GTP-binding protein 1 OS=Homo sapiens GN=GTPBP1 PE=1 SV=3	58	31	71.4	70.1	65.8	76.4	106.8	168.5	208.6
O00182	Galectin-9 OS=Homo sapiens GN=LGALS9 PE=1 SV=2	48	14	66.5	86.7	131.6	129.6	105.1	188.2	17.3
O00186	Syntaxin-binding protein 3 OS=Homo sapiens GN=STXBP3 PE=1 SV=2	59	44	52.0	87.9	156.2	166.4	116.6	50.6	35.3
O00203	AP-3 complex subunit beta-1 OS=Homo sapiens GN=AP3B1 PE=1 SV=3	34	39	79.5	85.9	131.2	139.2	91.5	95.2	169.7
O00214	Galectin-8 OS=Homo sapiens GN=LGALS8 PE=1 SV=4	49	19	54.1	101.1	171.2	159.1	148.3	31.7	20.5
O00217	NADH dehydrogenase [ubiquinone] iron-sulfur protein 8, mitochondrial OS=Homo sapiens GN=NDUFS8 PE=1 SV=1	51	11	265.9	242.3	87.0	25.1	10.9	17.1	13.6
O00231	26S proteasome non-ATPase regulatory subunit 11 OS=Homo sapiens GN=PSMD11 PE=1 SV=3	62	33	99.5	100.2	101.4	93.3	80.8	81.3	137.0
O00232	26S proteasome non-ATPase regulatory subunit 12 OS=Homo sapiens GN=PSMD12 PE=1 SV=3	65	35	91.9	82.9	84.8	86.0	73.5	167.4	190.2
O00233	26S proteasome non-ATPase regulatory subunit 9 OS=Homo sapiens GN=PSMD9 PE=1 SV=3	47	11	91.0	86.9	96.1	110.0	60.7	83.7	161.1
O00244	Copper transport protein ATOX1 OS=Homo sapiens GN=ATOX1 PE=1 SV=1	59	5	90.0	90.6	94.0	112.1	81.0	64.6	139.9
O00264	Membrane-associated progesterone receptor component 1 OS=Homo sapiens GN=PGRMC1 PE=1 SV=3	65	15	65.7	90.0	114.1	126.9	197.7	55.7	25.9
O00267	Transcription elongation factor SPT5 OS=Homo sapiens GN=SUPT5H PE=1 SV=1	47	48	99.9	96.4	111.0	113.1	82.3	71.7	129.7
O00273	DNA fragmentation factor subunit alpha OS=Homo sapiens GN=DFFA PE=1 SV=1	58	19	87.4	85.5	102.3	110.5	80.9	106.5	127.7
O00291	Huntingtin-interacting protein 1 OS=Homo sapiens GN=HIP1 PE=1 SV=5	46	46	65.0	123.1	166.2	148.5	97.5	16.7	18.8
O00299	Chloride intracellular channel protein 1 OS=Homo sapiens GN=CLIC1 PE=1 SV=4	70	16	84.9	82.0	121.4	110.8	69.2	76.0	142.7
O00303	Eukaryotic translation initiation factor 3 subunit F OS=Homo sapiens GN=EIF3F PE=1 SV=1	51	15	85.2	79.3	93.8	93.1	98.8	128.8	150.8
O00308	NEDD4-like E3 ubiquitin-protein ligase WWP2 OS=Homo sapiens GN=WWP2 PE=1 SV=2	31	23	49.8	51.9	102.3	161.8	61.9	186.9	143.5
O00329	Phosphatidylinositol 4,5-bisphosphate 3-kinase catalytic subunit delta isoform OS=Homo sapiens GN=PIK3CD PE=1 SV=2	37	34	85.8	80.5	80.7	90.5	89.0	146.5	140.0
O00330	Pyruvate dehydrogenase protein X component, mitochondrial OS=Homo sapiens GN=PDHX PE=1 SV=3	47	20	231.7	203.0	76.7	20.2	11.9	5.5	13.8
O00400	Acetyl-coenzyme A transporter 1 OS=Homo sapiens GN=SLC33A1 PE=1 SV=1	20	12	57.2	85.3	129.5	145.0	202.8	60.5	36.0
O00410	Importin-5 OS=Homo sapiens GN=IPO5 PE=1 SV=4	62	55	100.3	87.2	87.7	91.2	71.1	169.4	100.3
O00411	DNA-directed RNA polymerase, mitochondrial OS=Homo sapiens GN=POLRMT PE=1 SV=2	49	46	228.9	200.9	77.0	23.4	16.0	10.0	20.9
O00418	Eukaryotic elongation factor 2 kinase OS=Homo sapiens GN=EEF2K PE=1 SV=2	26	18	90.4	111.1	103.2	108.6	81.1	54.2	87.5
O00422	Histone deacetylase complex subunit SAP18 OS=Homo sapiens GN=SAP18 PE=1 SV=1	78	13	56.0	46.6	48.0	70.0	95.7	240.2	262.7
O00425	Insulin-like growth factor 2 mRNA-binding protein 3 OS=Homo sapiens GN=IGF2BP3 PE=1 SV=2	58	35	60.7	62.4	72.7	83.1	175.5	153.9	149.2
O00429	Dynamin-1-like protein OS=Homo sapiens GN=DNM1L PE=1 SV=2	61	40	96.1	89.9	103.4	118.2	86.0	83.8	136.3
O00442	RNA 3'-terminal phosphate cyclase OS=Homo sapiens GN=RTCA PE=1 SV=1	61	18	128.4	139.7	93.4	87.1	100.0	82.0	115.4
O00443	Phosphatidylinositol 4-phosphate 3-kinase C2 domain-containing subunit alpha OS=Homo sapiens GN=PIK3C2A PE=1 SV=2	20	30	71.3	93.1	107.9	119.5	114.6	129.8	154.0
O00459	Phosphatidylinositol 3-kinase regulatory subunit beta OS=Homo sapiens GN=PIK3R2 PE=1 SV=2	28	15	90.3	105.1	116.5	123.5	86.3	67.9	91.3
O00462	Beta-mannosidase OS=Homo sapiens GN=MANBA PE=2 SV=3	34	25	41.0	72.1	169.7	186.6	153.1	34.3	25.2
O00463	TNF receptor-associated factor 5 OS=Homo sapiens GN=TRAF5 PE=1 SV=2	56	23	101.3	96.7	100.6	106.7	107.3	66.9	101.2
O00471	Exocyst complex component 5 OS=Homo sapiens GN=EXOC5 PE=1 SV=1	55	43	62.8	105.9	156.9	163.2	107.5	27.1	31.0
O00487	26S proteasome non-ATPase regulatory subunit 14 OS=Homo sapiens GN=PSMD14 PE=1 SV=1	68	17	79.7	79.6	78.7	79.3	65.4	122.4	211.0
O00505	Importin subunit alpha-4 OS=Homo sapiens GN=KPNA3 PE=1 SV=2	37	18	94.6	90.9	110.8	114.7	99.7	71.0	125.4
O00534	von Willebrand factor A domain-containing protein 5A OS=Homo sapiens GN=VWA5A PE=2 SV=2	30	18	96.3	97.5	124.5	127.9	94.4	87.3	146.1
O00541	Pescadillo homolog OS=Homo sapiens GN=PES1 PE=1 SV=1	44	26	58.5	53.1	57.8	103.6	51.5	201.2	273.4
O00560	Syntenin-1 OS=Homo sapiens GN=SDCBP PE=1 SV=1	63	11	56.9	90.3	131.1	149.5	144.9	57.7	51.8
O00567	Nucleolar protein 56 OS=Homo sapiens GN=NOP56 PE=1 SV=4	71	40	95.5	82.6	81.6	89.0	106.3	107.1	131.5
O00571	ATP-dependent RNA helicase DDX3X OS=Homo sapiens GN=DDX3X PE=1 SV=3	76	57	77.8	79.8	101.9	103.0	94.1	133.2	136.4
O00584	Ribonuclease T2 OS=Homo sapiens GN=RNASET2 PE=1 SV=2	52	13	49.7	86.4	152.5	170.1	172.5	29.5	20.4
O00592	Podocalyxin OS=Homo sapiens GN=PODXL PE=1 SV=2	23	9	31.4	60.8	128.0	181.2	95.4	99.9	81.2
O00623	Peroxisome assembly protein 12 OS=Homo sapiens GN=PEX12 PE=1 SV=1	41	11	51.2	72.0	138.3	161.8	185.0	47.9	13.1
O00629	Importin subunit alpha-3 OS=Homo sapiens GN=KPNA4 PE=1 SV=1	46	22	96.9	92.3	110.1	116.2	110.2	72.1	108.4
O00743	Serine/threonine-protein phosphatase 6 catalytic subunit OS=Homo sapiens GN=PPP6C PE=1 SV=1	49	15	91.9	71.7	83.9	77.3	64.7	242.2	112.3
O00746	Nucleoside diphosphate kinase, mitochondrial OS=Homo sapiens GN=NME4 PE=1 SV=1	63	13	263.1	211.9	80.1	19.6	11.7	8.4	15.4
O00754	Lysosomal alpha-mannosidase OS=Homo sapiens GN=MAN2B1 PE=1 SV=3	34	30	42.3	72.6	141.7	182.1	153.2	42.3	29.2
O00762	Ubiquitin-conjugating enzyme E2 C OS=Homo sapiens GN=UBE2C PE=1 SV=1	46	8	116.4	104.9	118.2	96.1	66.5	77.4	114.5
O14497	AT-rich interactive domain-containing protein 1A OS=Homo sapiens GN=ARID1A PE=1 SV=3	35	58	133.1	106.0	92.4	88.0	92.1	90.2	120.8
O14523	C2 domain-containing protein 2-like OS=Homo sapiens GN=C2CD2L PE=1 SV=3	49	23	64.0	102.9	131.2	166.8	173.1	61.3	37.5
O14526	F-BAR domain only protein 1 OS=Homo sapiens GN=FCHO1 PE=1 SV=2	29	21	88.6	102.8	108.2	110.3	115.7	60.0	101.9
O14530	Thioredoxin domain-containing protein 9 OS=Homo sapiens GN=TXNDC9 PE=1 SV=2	49	10	94.4	62.0	58.4	66.1	50.3	245.6	192.6
O14545	TRAF-type zinc finger domain-containing protein 1 OS=Homo sapiens GN=TRAFD1 PE=1 SV=1	19	8	104.8	102.8	99.3	92.7	81.6	57.8	87.1
O14548	Cytochrome c oxidase subunit 7A-related protein, mitochondrial OS=Homo sapiens GN=COX7A2L PE=1 SV=2	63	6	321.6	236.6	91.4	20.2	4.3	6.2	7.8
O14578	Citron Rho-interacting kinase OS=Homo sapiens GN=CIT PE=1 SV=2	49	90	85.2	93.9	84.8	78.7	134.9	122.5	131.7
O14579	Coatomer subunit epsilon OS=Homo sapiens GN=COPE PE=1 SV=3	74	24	69.3	93.8	110.3	125.1	93.4	62.4	113.6
O14617	AP-3 complex subunit delta-1 OS=Homo sapiens GN=AP3D1 PE=1 SV=1	41	45	79.5	80.9	91.5	99.4	105.6	99.0	149.9
O14618	Copper chaperone for superoxide dismutase OS=Homo sapiens GN=CCS PE=1 SV=1	40	10	107.9	112.7	122.4	133.6	131.9	67.2	113.9
O14639	Actin-binding LIM protein 1 OS=Homo sapiens GN=ABLIM1 PE=1 SV=3	67	48	62.7	98.9	157.9	155.1	94.6	46.1	82.1
O14646	Chromodomain-helicase-DNA-binding protein 1 OS=Homo sapiens GN=CHD1 PE=1 SV=2	43	77	90.3	85.8	92.5	99.1	78.0	125.0	177.1
O14653	Golgi SNAP receptor complex member 2 OS=Homo sapiens GN=GOSR2 PE=1 SV=2	66	13	58.4	88.9	122.9	156.6	167.0	91.4	47.4
O14656	Torsin-1A OS=Homo sapiens GN=TOR1A PE=1 SV=1	45	16	66.3	95.5	132.6	142.2	195.6	61.5	27.3
O14662	Syntaxin-16 OS=Homo sapiens GN=STX16 PE=1 SV=3	56	15	48.4	43.7	57.9	167.8	69.5	244.6	147.2
O14672	Disintegrin and metalloproteinase domain-containing protein 10 OS=Homo sapiens GN=ADAM10 PE=1 SV=1	65	41	45.4	66.4	151.7	188.3	115.3	60.6	35.5
O14681	Etoposide-induced protein 2.4 homolog OS=Homo sapiens GN=EI24 PE=1 SV=4	17	8	77.2	19.2	24.1	71.5	10.4	656.4	79.5
O14683	Tumor protein p53-inducible protein 11 OS=Homo sapiens GN=TP53I11 PE=1 SV=2	25	7	67.3	67.3	99.2	127.7	159.0	196.1	34.6
O14686	Histone-lysine N-methyltransferase 2D OS=Homo sapiens GN=KMT2D PE=1 SV=2	8	27	84.0	89.8	113.9	125.8	131.6	95.3	134.3
O14733	Dual specificity mitogen-activated protein kinase kinase 7 OS=Homo sapiens GN=MAP2K7 PE=1 SV=2	51	17	96.0	116.5	106.6	85.6	110.0	68.1	99.0
O14734	Acyl-coenzyme A thioesterase 8 OS=Homo sapiens GN=ACOT8 PE=1 SV=1	50	14	63.1	91.1	131.0	169.6	194.6	52.2	17.0
O14735	CDP-diacylglycerol--inositol 3-phosphatidyltransferase OS=Homo sapiens GN=CDIPT PE=1 SV=1	15	3	98.9	126.9	127.2	161.3	263.6	62.3	47.0
O14737	Programmed cell death protein 5 OS=Homo sapiens GN=PDCD5 PE=1 SV=3	64	9	77.6	75.3	78.4	76.7	69.2	227.3	94.4
O14744	Protein arginine N-methyltransferase 5 OS=Homo sapiens GN=PRMT5 PE=1 SV=4	47	31	81.1	80.2	97.8	99.7	83.1	108.0	185.9
O14745	Na(+)/H(+) exchange regulatory cofactor NHE-RF1 OS=Homo sapiens GN=SLC9A3R1 PE=1 SV=4	69	28	75.7	85.8	127.9	124.2	101.2	92.1	75.7
O14757	Serine/threonine-protein kinase Chk1 OS=Homo sapiens GN=CHEK1 PE=1 SV=2	60	27	97.3	98.0	94.9	85.1	118.9	84.7	98.3
O14773	Tripeptidyl-peptidase 1 OS=Homo sapiens GN=TPP1 PE=1 SV=2	47	14	44.4	77.0	153.6	185.9	169.4	34.2	21.0
O14776	Transcription elongation regulator 1 OS=Homo sapiens GN=TCERG1 PE=1 SV=2	42	65	67.5	66.0	71.1	84.8	155.8	159.2	159.8
O14777	Kinetochore protein NDC80 homolog OS=Homo sapiens GN=NDC80 PE=1 SV=1	53	30	114.2	107.3	110.7	95.9	106.7	81.9	125.1
O14787	Transportin-2 OS=Homo sapiens GN=TNPO2 PE=1 SV=3	29	20	109.3	114.5	111.3	114.2	92.0	73.0	142.7
O14802	DNA-directed RNA polymerase III subunit RPC1 OS=Homo sapiens GN=POLR3A PE=1 SV=2	49	62	75.5	73.5	86.4	98.1	78.9	177.9	207.4
O14818	Proteasome subunit alpha type-7 OS=Homo sapiens GN=PSMA7 PE=1 SV=1	68	19	96.5	96.4	101.6	97.0	77.9	73.4	178.1
O14828	Secretory carrier-associated membrane protein 3 OS=Homo sapiens GN=SCAMP3 PE=1 SV=3	51	16	53.8	70.1	105.2	116.2	167.3	135.7	98.7
O14874	[3-methyl-2-oxobutanoate dehydrogenase [lipoamide]] kinase, mitochondrial OS=Homo sapiens GN=BCKDK PE=1 SV=2	46	11	248.1	209.7	75.7	24.4	21.0	10.4	25.7
O14880	Microsomal glutathione S-transferase 3 OS=Homo sapiens GN=MGST3 PE=1 SV=1	39	6	224.9	195.0	92.9	36.1	45.0	10.7	12.5
O14893	Gem-associated protein 2 OS=Homo sapiens GN=GEMIN2 PE=1 SV=1	36	7	73.4	89.2	91.9	84.9	106.9	124.8	239.6
O14920	Inhibitor of nuclear factor kappa-B kinase subunit beta OS=Homo sapiens GN=IKBKB PE=1 SV=1	36	21	116.2	120.0	116.8	107.1	93.9	57.5	93.6
O14925	Mitochondrial import inner membrane translocase subunit Tim23 OS=Homo sapiens GN=TIMM23 PE=1 SV=1	54	8	206.2	169.5	80.1	38.8	45.6	31.7	61.3
O14929	Histone acetyltransferase type B catalytic subunit OS=Homo sapiens GN=HAT1 PE=1 SV=1	46	17	101.1	91.2	105.1	104.3	91.3	76.4	133.4
O14936	Peripheral plasma membrane protein CASK OS=Homo sapiens GN=CASK PE=1 SV=3	26	22	53.6	94.0	146.0	149.5	100.1	39.3	50.1
O14950	Myosin regulatory light chain 12B OS=Homo sapiens GN=MYL12B PE=1 SV=2	66	13	62.5	85.6	66.3	62.7	61.0	87.5	374.8
O14964	Hepatocyte growth factor-regulated tyrosine kinase substrate OS=Homo sapiens GN=HGS PE=1 SV=1	32	28	75.4	84.4	125.1	139.0	86.4	67.1	106.5
O14965	Aurora kinase A OS=Homo sapiens GN=AURKA PE=1 SV=2	59	21	122.0	130.7	100.2	79.8	89.9	99.7	56.1
O14966	Ras-related protein Rab-7L1 OS=Homo sapiens GN=RAB29 PE=1 SV=1	58	11	71.8	92.2	118.0	114.6	146.1	47.1	27.7
O14967	Calmegin OS=Homo sapiens GN=CLGN PE=1 SV=1	51	24	55.2	71.4	139.7	175.3	167.4	70.0	24.2
O14972	Down syndrome critical region protein 3 OS=Homo sapiens GN=DSCR3 PE=2 SV=1	41	9	82.0	103.7	128.6	124.3	104.6	40.9	69.9
O14974	Protein phosphatase 1 regulatory subunit 12A OS=Homo sapiens GN=PPP1R12A PE=1 SV=1	45	53	66.5	74.9	85.0	83.3	66.9	134.4	253.6
O14975	Very long-chain acyl-CoA synthetase OS=Homo sapiens GN=SLC27A2 PE=1 SV=2	45	26	57.5	75.3	134.8	160.5	177.8	62.8	25.5
O14976	Cyclin-G-associated kinase OS=Homo sapiens GN=GAK PE=1 SV=2	45	46	108.4	110.5	109.6	100.1	91.4	53.8	81.0
O14979	Heterogeneous nuclear ribonucleoprotein D-like OS=Homo sapiens GN=HNRNPDL PE=1 SV=3	44	25	81.3	67.1	54.2	66.2	140.4	175.8	215.6
O14980	Exportin-1 OS=Homo sapiens GN=XPO1 PE=1 SV=1	46	48	103.3	97.2	109.6	105.4	86.4	62.5	115.9
O15020	Spectrin beta chain, non-erythrocytic 2 OS=Homo sapiens GN=SPTBN2 PE=1 SV=3	47	100	71.6	101.4	130.9	131.5	104.0	78.7	91.0
O15027	Protein transport protein Sec16A OS=Homo sapiens GN=SEC16A PE=1 SV=3	48	70	86.0	103.7	128.3	121.0	81.3	63.2	98.2
O15042	U2 snRNP-associated SURP motif-containing protein OS=Homo sapiens GN=U2SURP PE=1 SV=2	54	55	66.4	60.1	68.1	76.5	141.2	167.9	205.0
O15066	Kinesin-like protein KIF3B OS=Homo sapiens GN=KIF3B PE=1 SV=1	25	16	128.3	135.1	131.8	138.5	107.4	99.2	149.3
O15067	Phosphoribosylformylglycinamidine synthase OS=Homo sapiens GN=PFAS PE=1 SV=4	60	65	77.4	82.6	100.5	116.3	63.4	105.3	155.0
O15078	Centrosomal protein of 290 kDa OS=Homo sapiens GN=CEP290 PE=1 SV=2	38	85	116.3	112.5	64.2	56.2	91.9	119.0	164.4
O15084	Serine/threonine-protein phosphatase 6 regulatory ankyrin repeat subunit A OS=Homo sapiens GN=ANKRD28 PE=1 SV=5	43	36	99.4	120.3	110.7	108.1	74.7	57.5	126.1
O15091	Mitochondrial ribonuclease P protein 3 OS=Homo sapiens GN=KIAA0391 PE=1 SV=2	53	29	248.8	206.8	75.4	25.0	20.9	11.0	17.6
O15111	Inhibitor of nuclear factor kappa-B kinase subunit alpha OS=Homo sapiens GN=CHUK PE=1 SV=2	42	31	110.3	119.0	108.8	101.0	82.8	61.0	92.5
O15117	FYN-binding protein OS=Homo sapiens GN=FYB PE=1 SV=2	51	30	83.4	75.8	92.4	90.9	143.2	117.9	122.2
O15118	Niemann-Pick C1 protein OS=Homo sapiens GN=NPC1 PE=1 SV=2	19	21	42.2	77.2	133.5	161.0	155.5	52.3	39.0
O15121	Sphingolipid delta(4)-desaturase DES1 OS=Homo sapiens GN=DEGS1 PE=1 SV=1	21	7	52.8	68.7	119.8	190.7	148.9	109.7	31.6
O15126	Secretory carrier-associated membrane protein 1 OS=Homo sapiens GN=SCAMP1 PE=1 SV=2	31	9	49.3	71.7	105.1	126.8	161.6	114.7	102.1
O15127	Secretory carrier-associated membrane protein 2 OS=Homo sapiens GN=SCAMP2 PE=1 SV=2	24	6	49.2	81.8	129.9	121.9	189.7	94.7	76.8
O15143	Actin-related protein 2/3 complex subunit 1B OS=Homo sapiens GN=ARPC1B PE=1 SV=3	55	20	84.5	91.2	94.1	99.0	89.4	121.4	182.5
O15144	Actin-related protein 2/3 complex subunit 2 OS=Homo sapiens GN=ARPC2 PE=1 SV=1	83	29	73.3	84.6	102.5	104.8	89.1	74.1	167.5
O15145	Actin-related protein 2/3 complex subunit 3 OS=Homo sapiens GN=ARPC3 PE=1 SV=3	47	10	82.0	87.5	100.9	104.2	90.9	73.0	148.9
O15155	BET1 homolog OS=Homo sapiens GN=BET1 PE=1 SV=1	57	6	61.5	90.5	113.6	143.5	177.8	56.7	40.5
O15160	DNA-directed RNA polymerases I and III subunit RPAC1 OS=Homo sapiens GN=POLR1C PE=1 SV=1	55	13	111.5	103.5	85.2	86.0	88.1	64.3	114.1
O15162	Phospholipid scramblase 1 OS=Homo sapiens GN=PLSCR1 PE=1 SV=1	25	7	61.3	60.8	92.6	238.0	85.8	221.6	143.6
O15165	Low-density lipoprotein receptor class A domain-containing protein 4 OS=Homo sapiens GN=LDLRAD4 PE=1 SV=1	39	9	53.0	91.3	146.1	151.0	130.8	65.5	70.5
O15173	Membrane-associated progesterone receptor component 2 OS=Homo sapiens GN=PGRMC2 PE=1 SV=1	57	15	65.3	93.7	123.3	152.7	193.2	57.8	31.5
O15212	Prefoldin subunit 6 OS=Homo sapiens GN=PFDN6 PE=1 SV=1	68	13	94.9	79.0	106.1	108.3	102.4	68.6	116.8
O15213	WD repeat-containing protein 46 OS=Homo sapiens GN=WDR46 PE=1 SV=3	45	22	71.3	61.0	57.1	76.6	104.7	252.1	216.6
O15226	NF-kappa-B-repressing factor OS=Homo sapiens GN=NKRF PE=1 SV=2	45	37	97.7	90.5	73.2	71.6	115.1	147.0	169.9
O15228	Dihydroxyacetone phosphate acyltransferase OS=Homo sapiens GN=GNPAT PE=1 SV=1	56	42	56.9	82.7	145.6	168.9	189.2	50.0	14.6
O15234	Protein CASC3 OS=Homo sapiens GN=CASC3 PE=1 SV=2	35	19	74.4	64.4	69.0	91.9	116.4	166.3	159.5
O15235	28S ribosomal protein S12, mitochondrial OS=Homo sapiens GN=MRPS12 PE=1 SV=1	39	5	134.3	198.4	178.1	45.7	12.5	6.5	16.8
O15254	Peroxisomal acyl-coenzyme A oxidase 3 OS=Homo sapiens GN=ACOX3 PE=1 SV=2	49	27	59.6	86.8	129.2	157.0	214.5	38.8	21.3
O15258	Protein RER1 OS=Homo sapiens GN=RER1 PE=1 SV=1	31	8	41.6	59.8	130.6	163.9	103.8	89.7	48.7
O15260	Surfeit locus protein 4 OS=Homo sapiens GN=SURF4 PE=1 SV=3	24	6	63.1	86.7	124.5	126.2	192.9	60.7	36.3
O15269	Serine palmitoyltransferase 1 OS=Homo sapiens GN=SPTLC1 PE=1 SV=1	59	25	53.6	67.3	144.7	186.9	155.1	95.3	36.6
O15270	Serine palmitoyltransferase 2 OS=Homo sapiens GN=SPTLC2 PE=1 SV=1	61	30	42.7	51.2	138.5	232.5	110.4	109.6	49.4
O15294	UDP-N-acetylglucosamine--peptide N-acetylglucosaminyltransferase 110 kDa subunit OS=Homo sapiens GN=OGT PE=1 SV=3	37	34	100.7	97.2	100.2	96.9	98.0	72.2	97.9
O15305	Phosphomannomutase 2 OS=Homo sapiens GN=PMM2 PE=1 SV=1	40	14	109.4	97.5	108.6	106.5	103.0	81.3	111.2
O15320	cTAGE family member 5 OS=Homo sapiens GN=CTAGE5 PE=1 SV=4	57	44	55.1	83.9	131.4	154.3	202.3	56.9	23.3
O15321	Transmembrane 9 superfamily member 1 OS=Homo sapiens GN=TM9SF1 PE=2 SV=2	26	12	57.4	114.1	146.0	125.9	142.2	64.7	61.2
O15355	Protein phosphatase 1G OS=Homo sapiens GN=PPM1G PE=1 SV=1	58	26	93.7	83.5	101.5	101.5	83.1	107.3	123.7
O15371	Eukaryotic translation initiation factor 3 subunit D OS=Homo sapiens GN=EIF3D PE=1 SV=1	65	34	80.3	79.8	80.8	94.7	99.2	123.2	180.3
O15372	Eukaryotic translation initiation factor 3 subunit H OS=Homo sapiens GN=EIF3H PE=1 SV=1	56	27	85.8	88.0	95.1	98.1	98.6	131.7	155.8
O15379	Histone deacetylase 3 OS=Homo sapiens GN=HDAC3 PE=1 SV=2	33	11	108.0	96.2	96.7	105.6	94.5	79.3	132.5
O15381	Nuclear valosin-containing protein-like OS=Homo sapiens GN=NVL PE=1 SV=1	54	36	92.3	78.1	71.2	70.0	182.8	164.9	119.5
O15382	Branched-chain-amino-acid aminotransferase, mitochondrial OS=Homo sapiens GN=BCAT2 PE=1 SV=2	57	22	263.2	206.6	75.2	21.2	13.8	6.4	15.7
O15397	Importin-8 OS=Homo sapiens GN=IPO8 PE=1 SV=2	25	23	101.5	107.4	93.9	102.1	78.9	83.5	161.9
O15400	Syntaxin-7 OS=Homo sapiens GN=STX7 PE=1 SV=4	61	13	47.3	68.4	124.8	155.0	175.6	91.4	69.6
O15439	Multidrug resistance-associated protein 4 OS=Homo sapiens GN=ABCC4 PE=1 SV=3	35	40	79.8	132.9	186.5	151.8	143.8	39.3	30.0
O15446	DNA-directed RNA polymerase I subunit RPA34 OS=Homo sapiens GN=CD3EAP PE=1 SV=1	52	14	132.3	95.5	82.8	76.2	136.0	113.3	118.2
O15484	Calpain-5 OS=Homo sapiens GN=CAPN5 PE=1 SV=2	37	21	60.5	99.4	151.4	145.5	142.4	39.4	41.8
O15498	Synaptobrevin homolog YKT6 OS=Homo sapiens GN=YKT6 PE=1 SV=1	69	16	92.1	98.2	138.7	149.3	125.8	74.4	99.5
O15504	Nucleoporin-like protein 2 OS=Homo sapiens GN=NUPL2 PE=1 SV=1	52	17	66.3	82.4	100.7	110.2	169.7	91.0	92.2
O15511	Actin-related protein 2/3 complex subunit 5 OS=Homo sapiens GN=ARPC5 PE=1 SV=3	73	11	66.0	79.0	95.2	132.1	80.1	99.3	198.5
O15514	DNA-directed RNA polymerase II subunit RPB4 OS=Homo sapiens GN=POLR2D PE=1 SV=1	69	10	74.7	71.1	57.3	78.2	56.2	202.4	313.2
O15530	3-phosphoinositide-dependent protein kinase 1 OS=Homo sapiens GN=PDPK1 PE=1 SV=1	57	25	83.9	91.9	121.3	109.9	104.2	66.5	92.3
O15533	Tapasin OS=Homo sapiens GN=TAPBP PE=1 SV=1	26	8	53.6	54.2	91.2	170.0	87.9	227.0	54.0
O15541	RING finger protein 113A OS=Homo sapiens GN=RNF113A PE=1 SV=1	43	13	91.4	84.2	95.8	105.4	88.9	82.8	141.7
O43143	Pre-mRNA-splicing factor ATP-dependent RNA helicase DHX15 OS=Homo sapiens GN=DHX15 PE=1 SV=2	56	55	79.3	68.5	66.0	77.8	101.5	176.0	172.9
O43148	mRNA cap guanine-N7 methyltransferase OS=Homo sapiens GN=RNMT PE=1 SV=1	52	25	94.2	92.9	104.2	107.9	101.8	90.1	166.7
O43149	Zinc finger ZZ-type and EF-hand domain-containing protein 1 OS=Homo sapiens GN=ZZEF1 PE=1 SV=6	30	74	84.7	96.3	94.2	92.6	80.1	75.7	207.9
O43156	TELO2-interacting protein 1 homolog OS=Homo sapiens GN=TTI1 PE=1 SV=3	30	26	98.4	101.4	115.9	107.1	122.0	80.0	102.6
O43159	Ribosomal RNA-processing protein 8 OS=Homo sapiens GN=RRP8 PE=1 SV=2	54	21	98.1	98.8	78.7	71.7	118.0	127.5	178.0
O43164	E3 ubiquitin-protein ligase Praja-2 OS=Homo sapiens GN=PJA2 PE=1 SV=4	39	14	56.0	109.5	83.5	124.4	101.2	74.1	135.4
O43166	Signal-induced proliferation-associated 1-like protein 1 OS=Homo sapiens GN=SIPA1L1 PE=1 SV=4	50	72	66.9	101.2	133.2	148.5	109.1	68.7	76.6
O43169	Cytochrome b5 type B OS=Homo sapiens GN=CYB5B PE=1 SV=2	69	9	106.1	117.5	106.5	124.0	125.7	38.2	21.2
O43172	U4/U6 small nuclear ribonucleoprotein Prp4 OS=Homo sapiens GN=PRPF4 PE=1 SV=2	66	36	67.1	57.4	58.4	62.0	100.1	229.4	224.3
O43175	D-3-phosphoglycerate dehydrogenase OS=Homo sapiens GN=PHGDH PE=1 SV=4	56	29	109.0	105.7	115.4	105.8	82.8	64.8	96.2
O43237	Cytoplasmic dynein 1 light intermediate chain 2 OS=Homo sapiens GN=DYNC1LI2 PE=1 SV=1	37	16	108.0	110.1	118.0	110.9	113.7	58.5	93.7
O43242	26S proteasome non-ATPase regulatory subunit 3 OS=Homo sapiens GN=PSMD3 PE=1 SV=2	68	45	94.0	81.4	87.1	87.1	67.1	165.7	140.5
O43252	Bifunctional 3'-phosphoadenosine 5'-phosphosulfate synthase 1 OS=Homo sapiens GN=PAPSS1 PE=1 SV=2	64	29	94.1	86.3	95.3	102.1	75.9	90.8	152.5
O43264	Centromere/kinetochore protein zw10 homolog OS=Homo sapiens GN=ZW10 PE=1 SV=3	59	43	69.1	88.0	123.9	135.2	194.4	59.1	40.3
O43278	Kunitz-type protease inhibitor 1 OS=Homo sapiens GN=SPINT1 PE=1 SV=2	37	20	58.1	96.1	141.8	140.1	183.9	77.1	66.8
O43290	U4/U6.U5 tri-snRNP-associated protein 1 OS=Homo sapiens GN=SART1 PE=1 SV=1	63	61	74.8	63.3	69.9	76.8	152.9	182.7	181.3
O43291	Kunitz-type protease inhibitor 2 OS=Homo sapiens GN=SPINT2 PE=1 SV=2	48	9	59.4	89.7	133.6	141.7	169.2	74.1	46.1
O43292	Glycosylphosphatidylinositol anchor attachment 1 protein OS=Homo sapiens GN=GPAA1 PE=1 SV=3	14	9	62.5	85.2	126.5	153.5	194.5	56.9	27.8
O43303	Centriolar coiled-coil protein of 110 kDa OS=Homo sapiens GN=CCP110 PE=1 SV=3	54	36	104.4	99.7	75.8	77.4	93.8	112.4	170.6
O43314	Inositol hexakisphosphate and diphosphoinositol-pentakisphosphate kinase 2 OS=Homo sapiens GN=PPIP5K2 PE=1 SV=3	37	38	105.5	89.6	89.3	89.3	111.2	87.9	117.8
O43318	Mitogen-activated protein kinase kinase kinase 7 OS=Homo sapiens GN=MAP3K7 PE=1 SV=1	35	16	104.5	56.6	65.6	66.8	58.2	311.8	89.7
O43324	Eukaryotic translation elongation factor 1 epsilon-1 OS=Homo sapiens GN=EEF1E1 PE=1 SV=1	71	14	70.5	83.3	98.5	95.6	102.9	112.2	170.9
O43379	WD repeat-containing protein 62 OS=Homo sapiens GN=WDR62 PE=1 SV=4	33	37	98.6	98.8	90.6	104.1	71.8	115.1	192.3
O43390	Heterogeneous nuclear ribonucleoprotein R OS=Homo sapiens GN=HNRNPR PE=1 SV=1	54	40	70.4	60.5	65.5	77.9	181.2	148.9	176.9
O43395	U4/U6 small nuclear ribonucleoprotein Prp3 OS=Homo sapiens GN=PRPF3 PE=1 SV=2	54	36	64.3	65.5	67.1	80.1	132.5	167.0	213.8
O43396	Thioredoxin-like protein 1 OS=Homo sapiens GN=TXNL1 PE=1 SV=3	62	16	111.8	96.7	107.4	95.0	87.7	112.3	121.7
O43399	Tumor protein D54 OS=Homo sapiens GN=TPD52L2 PE=1 SV=2	73	19	81.4	95.7	114.4	127.3	106.4	79.0	95.1
O43402	ER membrane protein complex subunit 8 OS=Homo sapiens GN=EMC8 PE=1 SV=1	58	10	74.3	85.5	119.6	132.7	186.0	110.4	30.7
O43426	Synaptojanin-1 OS=Homo sapiens GN=SYNJ1 PE=1 SV=2	32	37	79.4	79.2	110.2	112.4	129.6	119.0	146.6
O43427	Acidic fibroblast growth factor intracellular-binding protein OS=Homo sapiens GN=FIBP PE=1 SV=3	54	19	71.5	96.4	140.7	133.7	114.4	59.4	73.6
O43432	Eukaryotic translation initiation factor 4 gamma 3 OS=Homo sapiens GN=EIF4G3 PE=1 SV=2	45	75	58.1	57.8	76.8	101.6	163.3	179.0	133.3
O43447	Peptidyl-prolyl cis-trans isomerase H OS=Homo sapiens GN=PPIH PE=1 SV=1	82	17	87.5	85.5	89.7	96.6	115.4	114.0	150.9
O43464	Serine protease HTRA2, mitochondrial OS=Homo sapiens GN=HTRA2 PE=1 SV=2	50	16	241.4	243.1	56.2	21.6	14.8	8.2	11.7
O43482	Protein Mis18-beta OS=Homo sapiens GN=OIP5 PE=1 SV=2	34	5	116.5	106.3	121.1	95.6	100.2	43.5	114.8
O43488	Aflatoxin B1 aldehyde reductase member 2 OS=Homo sapiens GN=AKR7A2 PE=1 SV=3	47	15	102.1	94.7	104.4	136.4	46.5	76.8	141.0
O43491	Band 4.1-like protein 2 OS=Homo sapiens GN=EPB41L2 PE=1 SV=1	67	71	54.5	103.4	170.7	164.2	129.0	23.3	15.7
O43505	Beta-1,4-glucuronyltransferase 1 OS=Homo sapiens GN=B4GAT1 PE=1 SV=1	30	8	66.6	90.3	138.5	127.7	143.0	65.2	56.2
O43516	WAS/WASL-interacting protein family member 1 OS=Homo sapiens GN=WIPF1 PE=1 SV=3	44	14	103.3	86.5	77.2	122.3	127.4	188.1	166.3
O43561	Linker for activation of T-cells family member 1 OS=Homo sapiens GN=LAT PE=1 SV=1	60	8	60.1	107.0	173.4	181.7	196.5	31.2	25.7
O43566	Regulator of G-protein signaling 14 OS=Homo sapiens GN=RGS14 PE=1 SV=4	54	20	80.7	110.8	116.5	103.7	106.5	53.7	81.6
O43583	Density-regulated protein OS=Homo sapiens GN=DENR PE=1 SV=2	57	10	89.8	75.7	79.2	75.9	127.2	133.5	145.2
O43592	Exportin-T OS=Homo sapiens GN=XPOT PE=1 SV=2	28	24	95.1	89.6	105.6	103.0	82.2	69.6	128.5
O43598	2'-deoxynucleoside 5'-phosphate N-hydrolase 1 OS=Homo sapiens GN=DNPH1 PE=1 SV=1	49	7	94.6	90.4	109.6	116.3	92.7	69.4	110.4
O43615	Mitochondrial import inner membrane translocase subunit TIM44 OS=Homo sapiens GN=TIMM44 PE=1 SV=2	54	33	194.2	195.5	114.9	37.8	14.7	8.3	17.8
O43633	Charged multivesicular body protein 2a OS=Homo sapiens GN=CHMP2A PE=1 SV=1	41	11	84.6	92.9	120.7	130.8	144.2	114.9	89.8
O43639	Cytoplasmic protein NCK2 OS=Homo sapiens GN=NCK2 PE=1 SV=2	49	15	86.9	87.7	117.3	124.0	107.0	67.9	86.6
O43660	Pleiotropic regulator 1 OS=Homo sapiens GN=PLRG1 PE=1 SV=1	68	33	60.9	51.0	56.0	68.0	126.3	236.6	192.9
O43663	Protein regulator of cytokinesis 1 OS=Homo sapiens GN=PRC1 PE=1 SV=2	46	21	149.3	127.1	96.7	79.8	105.2	83.9	87.8
O43670	BUB3-interacting and GLEBS motif-containing protein ZNF207 OS=Homo sapiens GN=ZNF207 PE=1 SV=1	19	10	60.7	54.9	64.5	85.7	191.3	154.0	176.1
O43674	NADH dehydrogenase [ubiquinone] 1 beta subcomplex subunit 5, mitochondrial OS=Homo sapiens GN=NDUFB5 PE=1 SV=1	30	7	219.8	180.6	75.3	24.7	20.4	10.9	20.9
O43678	NADH dehydrogenase [ubiquinone] 1 alpha subcomplex subunit 2 OS=Homo sapiens GN=NDUFA2 PE=1 SV=3	42	5	235.9	197.7	76.2	22.8	18.4	7.9	21.1
O43681	ATPase ASNA1 OS=Homo sapiens GN=ASNA1 PE=1 SV=2	60	16	75.6	89.7	123.2	133.0	152.2	43.5	48.5
O43683	Mitotic checkpoint serine/threonine-protein kinase BUB1 OS=Homo sapiens GN=BUB1 PE=1 SV=1	33	26	108.8	121.9	106.9	106.0	86.8	68.3	98.1
O43684	Mitotic checkpoint protein BUB3 OS=Homo sapiens GN=BUB3 PE=1 SV=1	58	17	70.1	60.4	70.8	98.2	134.1	183.5	188.4
O43707	Alpha-actinin-4 OS=Homo sapiens GN=ACTN4 PE=1 SV=2	75	79	77.5	92.7	129.2	134.0	72.3	64.7	109.2
O43708	Maleylacetoacetate isomerase OS=Homo sapiens GN=GSTZ1 PE=1 SV=3	25	7	235.3	201.2	75.0	30.3	22.4	14.9	26.6
O43719	HIV Tat-specific factor 1 OS=Homo sapiens GN=HTATSF1 PE=1 SV=1	57	52	85.9	61.6	64.7	81.5	60.3	310.4	145.6
O43736	Integral membrane protein 2A OS=Homo sapiens GN=ITM2A PE=1 SV=2	32	13	66.6	91.7	120.0	126.8	149.2	63.1	59.6
O43747	AP-1 complex subunit gamma-1 OS=Homo sapiens GN=AP1G1 PE=1 SV=5	50	40	62.2	78.6	119.4	122.7	112.6	90.6	99.9
O43752	Syntaxin-6 OS=Homo sapiens GN=STX6 PE=1 SV=1	69	17	49.0	60.2	113.7	166.0	132.8	120.5	98.8
O43760	Synaptogyrin-2 OS=Homo sapiens GN=SYNGR2 PE=1 SV=1	24	8	67.8	88.0	111.0	106.9	171.8	125.2	122.0
O43765	Small glutamine-rich tetratricopeptide repeat-containing protein alpha OS=Homo sapiens GN=SGTA PE=1 SV=1	42	16	82.1	82.3	83.9	91.9	58.8	109.1	197.7
O43766	Lipoyl synthase, mitochondrial OS=Homo sapiens GN=LIAS PE=1 SV=3	34	10	246.8	198.5	67.2	20.2	11.4	4.5	13.7
O43768	Alpha-endosulfine OS=Homo sapiens GN=ENSA PE=1 SV=1	73	12	89.8	79.3	95.5	109.7	80.6	121.6	163.5
O43772	Mitochondrial carnitine/acylcarnitine carrier protein OS=Homo sapiens GN=SLC25A20 PE=1 SV=1	62	20	252.6	228.5	114.8	33.6	26.7	14.7	16.9
O43776	Asparagine--tRNA ligase, cytoplasmic OS=Homo sapiens GN=NARS PE=1 SV=1	58	37	95.1	76.6	69.7	74.0	90.7	154.0	149.3
O43795	Unconventional myosin-Ib OS=Homo sapiens GN=MYO1B PE=1 SV=3	51	62	60.5	101.0	152.8	167.6	124.1	29.6	26.8
O43805	Sjoegren syndrome nuclear autoantigen 1 OS=Homo sapiens GN=SSNA1 PE=1 SV=2	38	6	161.4	108.9	133.1	117.0	62.6	95.8	168.6
O43809	Cleavage and polyadenylation specificity factor subunit 5 OS=Homo sapiens GN=NUDT21 PE=1 SV=1	67	20	70.6	58.1	70.4	96.3	133.5	139.7	192.9
O43813	LanC-like protein 1 OS=Homo sapiens GN=LANCL1 PE=1 SV=1	47	16	83.3	81.5	106.3	122.7	75.4	94.0	163.8
O43815	Striatin OS=Homo sapiens GN=STRN PE=1 SV=4	56	33	69.4	90.6	126.0	137.0	189.4	63.4	38.3
O43818	U3 small nucleolar RNA-interacting protein 2 OS=Homo sapiens GN=RRP9 PE=1 SV=1	37	15	83.3	72.7	76.5	76.3	84.6	203.4	146.7
O43819	Protein SCO2 homolog, mitochondrial OS=Homo sapiens GN=SCO2 PE=1 SV=3	34	7	191.9	179.6	78.8	28.1	17.2	9.8	15.0
O43823	A-kinase anchor protein 8 OS=Homo sapiens GN=AKAP8 PE=1 SV=1	44	23	64.7	67.5	72.5	104.1	82.4	145.2	207.3
O43824	Putative GTP-binding protein 6 OS=Homo sapiens GN=GTPBP6 PE=2 SV=3	33	15	112.5	111.8	132.3	72.5	22.3	48.1	71.6
O43837	Isocitrate dehydrogenase [NAD] subunit beta, mitochondrial OS=Homo sapiens GN=IDH3B PE=1 SV=2	61	27	248.6	204.6	80.7	20.2	9.2	3.3	9.7
O43847	Nardilysin OS=Homo sapiens GN=NRD1 PE=1 SV=2	35	42	95.4	92.9	107.9	107.4	90.1	74.7	122.2
O43852	Calumenin OS=Homo sapiens GN=CALU PE=1 SV=2	76	29	65.3	75.8	122.1	126.1	179.3	143.7	17.6
O43861	Probable phospholipid-transporting ATPase IIB OS=Homo sapiens GN=ATP9B PE=2 SV=4	29	28	47.9	72.7	102.3	137.5	149.1	111.9	95.6
O43865	Adenosylhomocysteinase 2 OS=Homo sapiens GN=AHCYL1 PE=1 SV=2	57	32	98.0	95.5	114.0	113.6	83.4	59.1	106.3
O43903	Growth arrest-specific protein 2 OS=Homo sapiens GN=GAS2 PE=1 SV=1	65	20	110.8	121.5	124.5	126.1	104.0	66.0	116.2
O43909	Exostosin-like 3 OS=Homo sapiens GN=EXTL3 PE=1 SV=1	29	25	60.9	99.1	134.3	126.5	134.0	44.5	40.6
O43920	NADH dehydrogenase [ubiquinone] iron-sulfur protein 5 OS=Homo sapiens GN=NDUFS5 PE=1 SV=3	67	8	273.2	241.0	76.9	20.7	4.2	4.2	18.5
O43933	Peroxisome biogenesis factor 1 OS=Homo sapiens GN=PEX1 PE=1 SV=1	31	38	63.9	89.9	129.9	134.4	168.0	38.7	32.0
O60216	Double-strand-break repair protein rad21 homolog OS=Homo sapiens GN=RAD21 PE=1 SV=2	45	21	151.9	113.0	87.9	78.2	119.6	82.9	90.1
O60231	Putative pre-mRNA-splicing factor ATP-dependent RNA helicase DHX16 OS=Homo sapiens GN=DHX16 PE=1 SV=2	44	47	66.3	62.7	64.5	85.4	99.3	175.9	217.0
O60232	Sjoegren syndrome/scleroderma autoantigen 1 OS=Homo sapiens GN=SSSCA1 PE=1 SV=1	63	7	111.8	97.0	113.1	110.0	101.4	73.0	133.4
O60238	BCL2/adenovirus E1B 19 kDa protein-interacting protein 3-like OS=Homo sapiens GN=BNIP3L PE=1 SV=1	37	7	242.7	303.5	80.8	31.7	20.7	5.6	12.5
O60244	Mediator of RNA polymerase II transcription subunit 14 OS=Homo sapiens GN=MED14 PE=1 SV=2	33	38	71.7	62.5	70.1	79.5	181.4	164.8	125.6
O60256	Phosphoribosyl pyrophosphate synthase-associated protein 2 OS=Homo sapiens GN=PRPSAP2 PE=1 SV=1	67	22	96.0	86.8	107.4	100.7	105.9	80.5	123.6
O60264	SWI/SNF-related matrix-associated actin-dependent regulator of chromatin subfamily A member 5 OS=Homo sapiens GN=SMARCA5 PE=1 SV=1	44	49	144.5	109.0	91.0	75.2	96.5	72.8	88.1
O60271	C-Jun-amino-terminal kinase-interacting protein 4 OS=Homo sapiens GN=SPAG9 PE=1 SV=4	44	50	89.9	92.2	112.1	113.7	85.8	94.6	115.4
O60291	E3 ubiquitin-protein ligase MGRN1 OS=Homo sapiens GN=MGRN1 PE=1 SV=2	44	16	59.1	98.2	144.1	150.3	159.2	48.5	33.8
O60293	Zinc finger C3H1 domain-containing protein OS=Homo sapiens GN=ZFC3H1 PE=1 SV=3	33	53	82.4	68.1	65.1	67.1	143.1	171.2	188.4
O60294	tRNA wybutosine-synthesizing protein 4 OS=Homo sapiens GN=LCMT2 PE=1 SV=3	20	14	94.8	98.9	95.8	94.6	100.1	92.9	118.8
O60306	Intron-binding protein aquarius OS=Homo sapiens GN=AQR PE=1 SV=4	48	75	82.7	73.2	70.7	76.9	111.3	185.3	168.1
O60307	Microtubule-associated serine/threonine-protein kinase 3 OS=Homo sapiens GN=MAST3 PE=1 SV=2	29	27	57.4	71.4	84.7	105.1	132.1	173.7	244.8
O60313	Dynamin-like 120 kDa protein, mitochondrial OS=Homo sapiens GN=OPA1 PE=1 SV=3	63	68	211.9	197.6	96.2	35.7	18.0	9.6	15.3
O60333	Kinesin-like protein KIF1B OS=Homo sapiens GN=KIF1B PE=1 SV=5	17	27	69.8	79.1	104.8	110.1	104.3	89.1	120.5
O60337	E3 ubiquitin-protein ligase MARCH6 OS=Homo sapiens GN=MARCH6 PE=1 SV=2	14	10	58.3	50.0	85.7	177.1	118.3	209.2	70.4
O60341	Lysine-specific histone demethylase 1A OS=Homo sapiens GN=KDM1A PE=1 SV=2	65	37	102.7	66.9	77.5	98.8	72.2	277.6	109.9
O60343	TBC1 domain family member 4 OS=Homo sapiens GN=TBC1D4 PE=1 SV=2	29	32	75.9	69.7	67.6	72.8	54.9	144.3	275.2
O60427	Fatty acid desaturase 1 OS=Homo sapiens GN=FADS1 PE=1 SV=3	32	15	64.1	88.4	126.0	144.5	204.0	60.1	30.8
O60476	Mannosyl-oligosaccharide 1,2-alpha-mannosidase IB OS=Homo sapiens GN=MAN1A2 PE=1 SV=1	37	22	69.5	97.9	127.9	121.1	110.5	66.2	68.4
O60488	Long-chain-fatty-acid--CoA ligase 4 OS=Homo sapiens GN=ACSL4 PE=1 SV=2	69	49	148.0	157.5	110.1	83.8	61.2	25.8	26.0
O60493	Sorting nexin-3 OS=Homo sapiens GN=SNX3 PE=1 SV=3	80	15	95.0	86.6	103.6	98.9	83.8	165.3	55.3
O60496	Docking protein 2 OS=Homo sapiens GN=DOK2 PE=1 SV=2	37	11	94.5	96.6	90.2	97.6	119.5	82.3	88.5
O60499	Syntaxin-10 OS=Homo sapiens GN=STX10 PE=1 SV=1	57	14	49.3	65.4	95.0	137.7	150.3	130.7	106.6
O60502	Protein O-GlcNAcase OS=Homo sapiens GN=MGEA5 PE=1 SV=2	27	22	109.6	97.0	106.6	97.7	85.4	68.3	115.6
O60504	Vinexin OS=Homo sapiens GN=SORBS3 PE=1 SV=2	30	17	104.5	106.6	110.6	106.1	94.1	57.5	84.2
O60506	Heterogeneous nuclear ribonucleoprotein Q OS=Homo sapiens GN=SYNCRIP PE=1 SV=2	62	46	69.8	61.7	63.4	78.8	138.4	182.3	152.2
O60508	Pre-mRNA-processing factor 17 OS=Homo sapiens GN=CDC40 PE=1 SV=1	68	34	68.5	56.7	53.3	56.7	109.6	264.7	239.9
O60512	Beta-1,4-galactosyltransferase 3 OS=Homo sapiens GN=B4GALT3 PE=1 SV=2	23	7	47.1	99.8	174.2	167.3	116.3	78.6	47.3
O60518	Ran-binding protein 6 OS=Homo sapiens GN=RANBP6 PE=1 SV=2	20	21	174.9	169.6	96.8	68.6	71.1	39.3	57.7
O60524	Nuclear export mediator factor NEMF OS=Homo sapiens GN=NEMF PE=1 SV=4	24	24	76.2	87.3	108.7	110.1	132.6	98.1	134.7
O60547	GDP-mannose 4,6 dehydratase OS=Homo sapiens GN=GMDS PE=1 SV=1	66	25	46.8	71.0	143.0	184.1	42.7	59.8	87.2
O60566	Mitotic checkpoint serine/threonine-protein kinase BUB1 beta OS=Homo sapiens GN=BUB1B PE=1 SV=3	56	47	83.4	87.8	105.2	117.4	92.8	95.7	136.8
O60568	Procollagen-lysine,2-oxoglutarate 5-dioxygenase 3 OS=Homo sapiens GN=PLOD3 PE=1 SV=1	38	24	60.5	82.1	131.7	157.3	203.4	50.3	24.1
O60573	Eukaryotic translation initiation factor 4E type 2 OS=Homo sapiens GN=EIF4E2 PE=1 SV=1	49	11	79.3	72.9	92.7	103.8	189.9	138.7	116.2
O60610	Protein diaphanous homolog 1 OS=Homo sapiens GN=DIAPH1 PE=1 SV=2	56	77	83.4	83.3	107.6	110.9	79.5	83.4	141.9
O60613	15 kDa selenoprotein OS=Homo sapiens GN=SEP15 PE=1 SV=3	35	7	61.8	75.6	123.1	138.6	176.4	68.4	46.1
O60637	Tetraspanin-3 OS=Homo sapiens GN=TSPAN3 PE=2 SV=1	3	1	26.6	68.4	141.1	170.3	132.5	70.0	47.1
O60645	Exocyst complex component 3 OS=Homo sapiens GN=EXOC3 PE=1 SV=2	47	42	66.5	111.3	165.6	152.9	124.4	24.4	26.0
O60664	Perilipin-3 OS=Homo sapiens GN=PLIN3 PE=1 SV=3	74	23	90.6	80.3	95.8	101.1	80.7	119.4	127.6
O60678	Protein arginine N-methyltransferase 3 OS=Homo sapiens GN=PRMT3 PE=1 SV=3	37	17	96.6	97.2	105.6	102.8	84.1	63.0	122.6
O60684	Importin subunit alpha-7 OS=Homo sapiens GN=KPNA6 PE=1 SV=1	37	26	93.8	84.1	84.3	103.2	62.0	114.7	178.0
O60701	UDP-glucose 6-dehydrogenase OS=Homo sapiens GN=UGDH PE=1 SV=1	49	18	107.9	107.1	101.6	126.3	82.9	91.8	159.4
O60711	Leupaxin OS=Homo sapiens GN=LPXN PE=1 SV=1	51	15	93.5	97.3	146.1	137.9	97.2	56.6	89.3
O60749	Sorting nexin-2 OS=Homo sapiens GN=SNX2 PE=1 SV=2	48	30	85.3	94.0	117.2	112.9	94.9	89.6	98.9
O60762	Dolichol-phosphate mannosyltransferase subunit 1 OS=Homo sapiens GN=DPM1 PE=1 SV=1	61	20	70.6	87.3	123.9	142.0	193.8	83.2	20.2
O60763	General vesicular transport factor p115 OS=Homo sapiens GN=USO1 PE=1 SV=2	48	43	93.1	105.9	128.6	109.3	87.6	62.4	82.5
O60779	Thiamine transporter 1 OS=Homo sapiens GN=SLC19A2 PE=1 SV=2	17	5	55.9	107.8	169.1	156.8	142.5	58.1	34.0
O60783	28S ribosomal protein S14, mitochondrial OS=Homo sapiens GN=MRPS14 PE=1 SV=1	30	4	244.7	221.3	74.1	17.9	8.0	3.3	12.0
O60784	Target of Myb protein 1 OS=Homo sapiens GN=TOM1 PE=1 SV=2	43	16	95.5	98.8	119.1	116.8	123.6	127.6	126.1
O60825	6-phosphofructo-2-kinase/fructose-2,6-bisphosphatase 2 OS=Homo sapiens GN=PFKFB2 PE=1 SV=2	51	30	87.6	88.6	92.8	83.5	100.6	99.0	156.6
O60826	Coiled-coil domain-containing protein 22 OS=Homo sapiens GN=CCDC22 PE=1 SV=1	67	37	91.0	124.2	131.7	124.9	106.4	55.1	82.4
O60828	Polyglutamine-binding protein 1 OS=Homo sapiens GN=PQBP1 PE=1 SV=1	41	9	55.2	58.4	63.8	100.8	121.2	185.9	181.7
O60830	Mitochondrial import inner membrane translocase subunit Tim17-B OS=Homo sapiens GN=TIMM17B PE=1 SV=1	49	8	236.1	241.2	95.9	25.8	20.7	18.4	18.9
O60831	PRA1 family protein 2 OS=Homo sapiens GN=PRAF2 PE=1 SV=1	29	8	76.0	90.5	132.9	150.5	212.7	69.7	39.0
O60832	H/ACA ribonucleoprotein complex subunit 4 OS=Homo sapiens GN=DKC1 PE=1 SV=3	49	32	79.4	68.8	80.3	94.7	106.4	160.3	199.4
O60841	Eukaryotic translation initiation factor 5B OS=Homo sapiens GN=EIF5B PE=1 SV=4	46	69	84.6	75.6	78.3	76.8	79.7	155.4	188.0
O60861	Growth arrest-specific protein 7 OS=Homo sapiens GN=GAS7 PE=1 SV=3	39	17	72.2	91.9	136.3	159.4	132.3	64.9	48.2
O60869	Endothelial differentiation-related factor 1 OS=Homo sapiens GN=EDF1 PE=1 SV=1	53	12	56.2	35.7	46.6	91.5	107.5	307.2	136.1
O60870	DNA/RNA-binding protein KIN17 OS=Homo sapiens GN=KIN PE=1 SV=2	38	16	77.4	70.1	68.2	75.4	160.3	142.9	149.8
O60879	Protein diaphanous homolog 2 OS=Homo sapiens GN=DIAPH2 PE=1 SV=1	32	31	100.8	88.2	102.2	97.1	117.7	82.4	141.3
O60880	SH2 domain-containing protein 1A OS=Homo sapiens GN=SH2D1A PE=1 SV=1	62	11	87.6	82.5	101.1	110.1	131.3	91.7	133.6
O60884	DnaJ homolog subfamily A member 2 OS=Homo sapiens GN=DNAJA2 PE=1 SV=1	61	25	93.5	97.7	114.4	118.5	80.0	92.4	124.5
O60885	Bromodomain-containing protein 4 OS=Homo sapiens GN=BRD4 PE=1 SV=2	22	24	143.4	103.9	91.8	82.3	94.8	89.6	87.5
O60888	Protein CutA OS=Homo sapiens GN=CUTA PE=1 SV=2	49	5	113.4	112.5	101.6	98.9	90.9	47.6	80.3
O60906	Sphingomyelin phosphodiesterase 2 OS=Homo sapiens GN=SMPD2 PE=1 SV=2	45	17	60.9	85.8	114.6	141.4	194.7	63.3	40.5
O60925	Prefoldin subunit 1 OS=Homo sapiens GN=PFDN1 PE=1 SV=2	65	9	57.2	60.8	89.9	133.4	54.9	97.1	203.4
O60927	Protein phosphatase 1 regulatory subunit 11 OS=Homo sapiens GN=PPP1R11 PE=1 SV=1	42	6	114.4	94.6	113.9	117.5	99.0	75.3	137.7
O60930	Ribonuclease H1 OS=Homo sapiens GN=RNASEH1 PE=1 SV=2	52	11	103.5	99.4	81.6	70.4	75.9	87.1	106.0
O60934	Nibrin OS=Homo sapiens GN=NBN PE=1 SV=1	57	32	112.6	111.1	92.1	79.8	99.1	77.3	107.9
O60941	Dystrobrevin beta OS=Homo sapiens GN=DTNB PE=1 SV=1	34	16	77.0	99.4	136.4	149.2	132.8	43.7	33.4
O60942	mRNA-capping enzyme OS=Homo sapiens GN=RNGTT PE=1 SV=1	40	19	109.5	98.7	108.0	116.3	104.4	101.7	129.1
O75027	ATP-binding cassette sub-family B member 7, mitochondrial OS=Homo sapiens GN=ABCB7 PE=1 SV=2	35	26	238.2	215.1	77.0	23.6	12.1	4.5	11.3
O75044	SLIT-ROBO Rho GTPase-activating protein 2 OS=Homo sapiens GN=SRGAP2 PE=1 SV=2	44	36	81.3	82.8	99.7	101.1	125.5	97.9	118.1
O75063	Glycosaminoglycan xylosylkinase OS=Homo sapiens GN=FAM20B PE=1 SV=1	46	15	78.5	113.2	141.3	122.0	133.4	55.9	39.8
O75083	WD repeat-containing protein 1 OS=Homo sapiens GN=WDR1 PE=1 SV=4	73	44	81.2	84.3	111.2	125.6	70.1	85.3	137.4
O75093	Slit homolog 1 protein OS=Homo sapiens GN=SLIT1 PE=2 SV=4	39	45	60.0	80.6	114.9	125.6	162.3	129.2	54.1
O75113	NEDD4-binding protein 1 OS=Homo sapiens GN=N4BP1 PE=1 SV=4	31	22	94.7	92.2	108.1	122.6	87.4	73.9	139.4
O75116	Rho-associated protein kinase 2 OS=Homo sapiens GN=ROCK2 PE=1 SV=4	27	31	86.1	97.6	100.6	97.2	106.9	72.0	115.0
O75122	CLIP-associating protein 2 OS=Homo sapiens GN=CLASP2 PE=1 SV=2	59	68	77.2	76.9	83.9	91.5	138.2	120.6	142.9
O75131	Copine-3 OS=Homo sapiens GN=CPNE3 PE=1 SV=1	52	26	79.5	83.1	114.5	129.5	69.2	82.4	144.5
O75143	Autophagy-related protein 13 OS=Homo sapiens GN=ATG13 PE=1 SV=1	28	14	96.4	98.7	105.7	97.1	105.2	58.9	95.2
O75145	Liprin-alpha-3 OS=Homo sapiens GN=PPFIA3 PE=1 SV=3	39	39	72.4	80.2	126.8	126.8	127.7	86.5	96.3
O75146	Huntingtin-interacting protein 1-related protein OS=Homo sapiens GN=HIP1R PE=1 SV=2	54	53	69.2	92.8	148.3	141.2	81.4	37.6	54.8
O75150	E3 ubiquitin-protein ligase BRE1B OS=Homo sapiens GN=RNF40 PE=1 SV=4	42	44	94.6	81.8	87.9	99.0	146.0	148.2	140.3
O75152	Zinc finger CCCH domain-containing protein 11A OS=Homo sapiens GN=ZC3H11A PE=1 SV=3	55	51	69.4	62.1	59.4	76.8	120.8	223.3	191.9
O75153	Clustered mitochondria protein homolog OS=Homo sapiens GN=CLUH PE=1 SV=2	50	50	96.3	90.7	100.5	97.6	97.0	76.6	130.9
O75155	Cullin-associated NEDD8-dissociated protein 2 OS=Homo sapiens GN=CAND2 PE=1 SV=3	21	21	110.6	110.4	104.8	106.4	88.5	63.7	103.8
O75164	Lysine-specific demethylase 4A OS=Homo sapiens GN=KDM4A PE=1 SV=2	15	13	113.4	113.3	103.2	126.0	104.6	94.1	121.8
O75165	DnaJ homolog subfamily C member 13 OS=Homo sapiens GN=DNAJC13 PE=1 SV=5	59	130	53.2	80.2	119.7	148.6	171.7	76.0	60.5
O75170	Serine/threonine-protein phosphatase 6 regulatory subunit 2 OS=Homo sapiens GN=PPP6R2 PE=1 SV=2	50	36	87.9	89.2	99.0	126.4	64.3	91.0	150.5
O75175	CCR4-NOT transcription complex subunit 3 OS=Homo sapiens GN=CNOT3 PE=1 SV=1	35	25	61.0	59.8	88.3	116.4	185.4	138.6	92.8
O75179	Ankyrin repeat domain-containing protein 17 OS=Homo sapiens GN=ANKRD17 PE=1 SV=3	38	81	67.3	53.6	66.7	82.1	137.5	261.6	134.7
O75191	Xylulose kinase OS=Homo sapiens GN=XYLB PE=1 SV=3	32	12	95.7	86.9	90.4	94.9	69.7	194.1	150.6
O75208	Ubiquinone biosynthesis protein COQ9, mitochondrial OS=Homo sapiens GN=COQ9 PE=1 SV=1	36	8	163.3	141.7	151.1	51.2	11.5	5.5	15.9
O75223	Gamma-glutamylcyclotransferase OS=Homo sapiens GN=GGCT PE=1 SV=1	71	15	95.2	91.6	100.9	124.4	83.7	87.6	146.2
O75251	NADH dehydrogenase [ubiquinone] iron-sulfur protein 7, mitochondrial OS=Homo sapiens GN=NDUFS7 PE=1 SV=3	42	7	258.5	220.2	82.5	25.3	13.3	4.8	14.5
O75306	NADH dehydrogenase [ubiquinone] iron-sulfur protein 2, mitochondrial OS=Homo sapiens GN=NDUFS2 PE=1 SV=2	57	23	243.9	206.4	77.9	21.7	12.2	5.7	12.7
O75312	Zinc finger protein ZPR1 OS=Homo sapiens GN=ZPR1 PE=1 SV=1	58	23	104.6	88.8	108.2	104.6	82.7	68.7	117.0
O75323	Protein NipSnap homolog 2 OS=Homo sapiens GN=GBAS PE=1 SV=1	46	16	226.9	207.6	72.2	22.5	11.2	7.0	15.8
O75330	Hyaluronan mediated motility receptor OS=Homo sapiens GN=HMMR PE=1 SV=2	57	41	87.1	86.3	83.6	90.9	154.9	127.5	137.9
O75340	Programmed cell death protein 6 OS=Homo sapiens GN=PDCD6 PE=1 SV=1	54	11	93.0	85.6	107.6	107.1	86.6	64.8	125.4
O75347	Tubulin-specific chaperone A OS=Homo sapiens GN=TBCA PE=1 SV=3	64	15	98.2	89.0	105.6	109.4	79.6	71.6	124.7
O75348	V-type proton ATPase subunit G 1 OS=Homo sapiens GN=ATP6V1G1 PE=1 SV=3	55	6	60.0	100.1	114.2	119.1	133.2	65.7	104.7
O75351	Vacuolar protein sorting-associated protein 4B OS=Homo sapiens GN=VPS4B PE=1 SV=2	58	27	100.0	113.0	121.2	109.1	99.8	55.6	82.8
O75367	Core histone macro-H2A.1 OS=Homo sapiens GN=H2AFY PE=1 SV=4	52	20	140.8	81.7	67.9	66.3	127.9	116.4	160.8
O75368	SH3 domain-binding glutamic acid-rich-like protein OS=Homo sapiens GN=SH3BGRL PE=1 SV=1	85	13	98.8	88.6	108.1	108.2	93.1	61.7	109.3
O75369	Filamin-B OS=Homo sapiens GN=FLNB PE=1 SV=2	75	179	88.0	101.6	121.6	116.1	88.0	68.5	95.9
O75376	Nuclear receptor corepressor 1 OS=Homo sapiens GN=NCOR1 PE=1 SV=2	39	72	98.5	104.8	106.7	107.0	111.3	92.0	165.5
O75380	NADH dehydrogenase [ubiquinone] iron-sulfur protein 6, mitochondrial OS=Homo sapiens GN=NDUFS6 PE=1 SV=1	61	8	220.6	198.3	79.0	18.6	9.4	2.6	9.7
O75381	Peroxisomal membrane protein PEX14 OS=Homo sapiens GN=PEX14 PE=1 SV=1	54	15	67.1	94.8	131.1	142.8	206.2	52.8	31.6
O75385	Serine/threonine-protein kinase ULK1 OS=Homo sapiens GN=ULK1 PE=1 SV=2	35	24	118.9	110.7	131.9	115.3	129.9	83.6	129.4
O75390	Citrate synthase, mitochondrial OS=Homo sapiens GN=CS PE=1 SV=2	52	24	216.5	187.9	71.6	29.6	11.2	7.1	16.9
O75396	Vesicle-trafficking protein SEC22b OS=Homo sapiens GN=SEC22B PE=1 SV=4	48	12	75.7	43.7	74.7	126.6	88.4	400.2	25.5
O75400	Pre-mRNA-processing factor 40 homolog A OS=Homo sapiens GN=PRPF40A PE=1 SV=2	35	46	81.6	48.4	57.5	70.1	111.8	332.7	129.2
O75410	Transforming acidic coiled-coil-containing protein 1 OS=Homo sapiens GN=TACC1 PE=1 SV=2	59	45	81.7	105.7	138.4	144.3	119.8	54.9	35.2
O75427	Leucine-rich repeat and calponin homology domain-containing protein 4 OS=Homo sapiens GN=LRCH4 PE=1 SV=2	62	33	58.7	78.0	123.8	171.7	130.3	81.3	76.9
O75431	Metaxin-2 OS=Homo sapiens GN=MTX2 PE=1 SV=1	70	17	196.2	182.1	111.8	38.0	14.0	6.1	13.6
O75436	Vacuolar protein sorting-associated protein 26A OS=Homo sapiens GN=VPS26A PE=1 SV=2	63	21	100.1	100.1	126.7	121.4	117.9	68.5	102.2
O75439	Mitochondrial-processing peptidase subunit beta OS=Homo sapiens GN=PMPCB PE=1 SV=2	61	31	207.7	171.5	95.1	30.0	10.0	5.2	13.4
O75446	Histone deacetylase complex subunit SAP30 OS=Homo sapiens GN=SAP30 PE=1 SV=1	34	7	113.7	105.6	102.0	105.8	82.0	69.6	101.6
O75448	Mediator of RNA polymerase II transcription subunit 24 OS=Homo sapiens GN=MED24 PE=1 SV=1	33	24	84.4	73.7	82.7	83.5	188.9	168.7	123.7
O75449	Katanin p60 ATPase-containing subunit A1 OS=Homo sapiens GN=KATNA1 PE=1 SV=1	33	14	87.6	82.2	86.9	86.4	101.2	128.6	134.3
O75460	Serine/threonine-protein kinase/endoribonuclease IRE1 OS=Homo sapiens GN=ERN1 PE=1 SV=2	32	25	71.5	98.6	133.6	145.8	202.9	51.1	18.7
O75475	PC4 and SFRS1-interacting protein OS=Homo sapiens GN=PSIP1 PE=1 SV=1	56	26	144.8	96.4	80.4	69.6	103.5	108.9	119.7
O75477	Erlin-1 OS=Homo sapiens GN=ERLIN1 PE=1 SV=1	52	19	61.8	67.4	102.7	145.1	174.9	145.9	30.3
O75489	NADH dehydrogenase [ubiquinone] iron-sulfur protein 3, mitochondrial OS=Homo sapiens GN=NDUFS3 PE=1 SV=1	58	19	167.4	157.7	168.3	64.5	15.2	6.5	13.9
O75494	Serine/arginine-rich splicing factor 10 OS=Homo sapiens GN=SRSF10 PE=1 SV=1	38	16	78.7	65.8	59.4	59.7	128.9	227.0	132.4
O75503	Ceroid-lipofuscinosis neuronal protein 5 OS=Homo sapiens GN=CLN5 PE=1 SV=2	30	11	48.7	83.5	143.7	160.9	164.0	28.7	20.6
O75521	Enoyl-CoA delta isomerase 2, mitochondrial OS=Homo sapiens GN=ECI2 PE=1 SV=4	67	26	115.4	123.5	104.3	129.5	128.0	38.3	13.9
O75525	KH domain-containing, RNA-binding, signal transduction-associated protein 3 OS=Homo sapiens GN=KHDRBS3 PE=1 SV=1	40	17	68.5	52.3	38.6	73.4	100.0	256.4	220.5
O75529	TAF5-like RNA polymerase II p300/CBP-associated factor-associated factor 65 kDa subunit 5L OS=Homo sapiens GN=TAF5L PE=1 SV=1	18	9	98.1	117.3	176.6	153.0	73.3	115.2	163.4
O75530	Polycomb protein EED OS=Homo sapiens GN=EED PE=1 SV=2	40	17	128.9	104.4	90.2	80.9	91.5	75.2	109.4
O75531	Barrier-to-autointegration factor OS=Homo sapiens GN=BANF1 PE=1 SV=1	81	14	70.3	72.1	88.5	96.4	166.0	109.4	143.7
O75533	Splicing factor 3B subunit 1 OS=Homo sapiens GN=SF3B1 PE=1 SV=3	69	91	66.5	62.5	69.9	83.0	115.3	172.0	209.1
O75534	Cold shock domain-containing protein E1 OS=Homo sapiens GN=CSDE1 PE=1 SV=2	62	59	95.5	92.4	103.6	99.1	95.3	85.8	95.1
O75554	WW domain-binding protein 4 OS=Homo sapiens GN=WBP4 PE=1 SV=1	27	9	77.9	65.8	53.8	66.0	62.8	213.8	251.8
O75569	Interferon-inducible double-stranded RNA-dependent protein kinase activator A OS=Homo sapiens GN=PRKRA PE=1 SV=1	66	22	71.1	65.9	65.5	70.3	149.7	165.0	147.0
O75570	Peptide chain release factor 1, mitochondrial OS=Homo sapiens GN=MTRF1 PE=1 SV=2	33	13	259.7	217.4	80.6	33.1	21.8	13.0	18.0
O75582	Ribosomal protein S6 kinase alpha-5 OS=Homo sapiens GN=RPS6KA5 PE=1 SV=1	29	17	125.4	115.7	125.5	124.9	76.5	87.7	142.3
O75592	E3 ubiquitin-protein ligase MYCBP2 OS=Homo sapiens GN=MYCBP2 PE=1 SV=3	23	88	77.8	77.9	76.3	74.6	109.3	131.0	190.1
O75600	2-amino-3-ketobutyrate coenzyme A ligase, mitochondrial OS=Homo sapiens GN=GCAT PE=1 SV=1	49	15	238.0	203.6	69.9	21.0	12.8	6.5	15.1
O75607	Nucleoplasmin-3 OS=Homo sapiens GN=NPM3 PE=1 SV=3	38	4	113.0	82.5	91.4	99.1	152.4	105.9	122.0
O75608	Acyl-protein thioesterase 1 OS=Homo sapiens GN=LYPLA1 PE=1 SV=1	57	8	179.2	154.4	103.3	74.3	57.5	40.0	61.8
O75616	GTPase Era, mitochondrial OS=Homo sapiens GN=ERAL1 PE=1 SV=2	47	17	290.3	242.3	81.2	23.3	11.2	9.3	16.1
O75629	Protein CREG1 OS=Homo sapiens GN=CREG1 PE=1 SV=1	25	4	58.8	87.1	147.3	164.1	179.8	49.6	28.4
O75643	U5 small nuclear ribonucleoprotein 200 kDa helicase OS=Homo sapiens GN=SNRNP200 PE=1 SV=2	65	156	73.9	70.5	74.9	84.7	127.4	155.9	181.6
O75648	Mitochondrial tRNA-specific 2-thiouridylase 1 OS=Homo sapiens GN=TRMU PE=1 SV=2	59	18	264.6	234.6	94.0	26.5	25.3	19.9	33.0
O75663	TIP41-like protein OS=Homo sapiens GN=TIPRL PE=1 SV=2	66	20	91.4	96.7	112.6	114.0	91.9	74.7	129.4
O75683	Surfeit locus protein 6 OS=Homo sapiens GN=SURF6 PE=1 SV=3	45	16	76.0	70.2	62.2	70.7	154.9	170.3	200.9
O75691	Small subunit processome component 20 homolog OS=Homo sapiens GN=UTP20 PE=1 SV=3	23	58	86.0	76.4	71.8	69.9	149.8	141.1	143.7
O75694	Nuclear pore complex protein Nup155 OS=Homo sapiens GN=NUP155 PE=1 SV=1	43	48	86.3	90.0	107.9	145.1	120.1	63.8	47.8
O75695	Protein XRP2 OS=Homo sapiens GN=RP2 PE=1 SV=4	41	15	56.6	89.8	155.7	164.9	126.9	54.1	26.8
O75716	Serine/threonine-protein kinase 16 OS=Homo sapiens GN=STK16 PE=1 SV=4	38	9	44.7	77.6	137.6	159.8	116.7	106.9	78.5
O75717	WD repeat and HMG-box DNA-binding protein 1 OS=Homo sapiens GN=WDHD1 PE=1 SV=1	60	54	98.9	97.3	106.5	110.5	92.9	75.0	140.0
O75718	Cartilage-associated protein OS=Homo sapiens GN=CRTAP PE=1 SV=1	40	16	52.2	77.4	125.7	138.1	185.6	56.7	31.4
O75746	Calcium-binding mitochondrial carrier protein Aralar1 OS=Homo sapiens GN=SLC25A12 PE=1 SV=2	53	35	249.9	215.7	80.4	24.3	11.8	5.5	13.7
O75781	Paralemmin-1 OS=Homo sapiens GN=PALM PE=1 SV=2	51	18	58.1	98.7	208.7	229.2	113.2	31.2	17.9
O75787	Renin receptor OS=Homo sapiens GN=ATP6AP2 PE=1 SV=2	43	13	69.4	84.0	131.9	147.3	209.0	58.1	21.7
O75791	GRB2-related adapter protein 2 OS=Homo sapiens GN=GRAP2 PE=1 SV=1	68	23	95.3	89.9	104.2	99.8	90.1	109.1	98.9
O75792	Ribonuclease H2 subunit A OS=Homo sapiens GN=RNASEH2A PE=1 SV=2	69	27	94.6	80.2	102.1	104.1	95.5	112.4	150.0
O75794	Cell division cycle protein 123 homolog OS=Homo sapiens GN=CDC123 PE=1 SV=1	50	17	106.3	111.7	110.0	100.1	83.7	58.1	90.9
O75808	Calpain-15 OS=Homo sapiens GN=CAPN15 PE=1 SV=1	11	9	99.8	82.2	108.8	104.9	81.7	71.5	90.7
O75817	Ribonuclease P protein subunit p20 OS=Homo sapiens GN=POP7 PE=1 SV=2	39	5	68.3	79.5	76.3	87.9	113.5	130.9	164.7
O75818	Ribonuclease P protein subunit p40 OS=Homo sapiens GN=RPP40 PE=1 SV=3	41	10	59.5	54.7	76.9	111.3	68.6	154.0	220.2
O75821	Eukaryotic translation initiation factor 3 subunit G OS=Homo sapiens GN=EIF3G PE=1 SV=2	60	23	83.1	78.4	108.1	103.8	105.3	116.5	146.0
O75874	Isocitrate dehydrogenase [NADP] cytoplasmic OS=Homo sapiens GN=IDH1 PE=1 SV=2	68	29	97.8	88.2	99.5	106.7	83.4	75.6	130.5
O75879	Glutamyl-tRNA(Gln) amidotransferase subunit B, mitochondrial OS=Homo sapiens GN=GATB PE=1 SV=1	53	21	228.2	203.8	82.2	24.5	18.2	11.7	21.3
O75880	Protein SCO1 homolog, mitochondrial OS=Homo sapiens GN=SCO1 PE=1 SV=1	28	8	233.2	182.7	70.3	20.9	11.1	4.1	11.3
O75882	Attractin OS=Homo sapiens GN=ATRN PE=1 SV=2	24	31	48.1	72.2	126.5	192.6	132.4	66.0	43.2
O75886	Signal transducing adapter molecule 2 OS=Homo sapiens GN=STAM2 PE=1 SV=1	28	11	123.6	95.7	98.1	135.0	140.6	61.9	94.9
O75909	Cyclin-K OS=Homo sapiens GN=CCNK PE=1 SV=2	33	14	62.6	57.2	66.9	78.7	168.0	159.1	173.9
O75915	PRA1 family protein 3 OS=Homo sapiens GN=ARL6IP5 PE=1 SV=1	24	6	51.5	75.2	152.3	186.5	148.9	77.9	38.6
O75934	Pre-mRNA-splicing factor SPF27 OS=Homo sapiens GN=BCAS2 PE=1 SV=1	79	18	74.7	67.6	64.2	80.5	154.7	169.9	172.5
O75935	Dynactin subunit 3 OS=Homo sapiens GN=DCTN3 PE=1 SV=1	55	9	95.3	94.0	123.9	119.6	105.6	69.7	141.8
O75940	Survival of motor neuron-related-splicing factor 30 OS=Homo sapiens GN=SMNDC1 PE=1 SV=1	50	9	77.6	67.5	79.7	88.8	139.5	161.2	181.2
O75943	Cell cycle checkpoint protein RAD17 OS=Homo sapiens GN=RAD17 PE=1 SV=2	30	15	92.0	101.0	87.4	89.9	90.0	86.5	126.1
O75947	ATP synthase subunit d, mitochondrial OS=Homo sapiens GN=ATP5H PE=1 SV=3	86	20	253.9	205.4	74.9	19.7	8.3	1.7	10.8
O75955	Flotillin-1 OS=Homo sapiens GN=FLOT1 PE=1 SV=3	73	29	58.2	99.6	166.8	158.2	147.2	34.3	27.7
O75964	ATP synthase subunit g, mitochondrial OS=Homo sapiens GN=ATP5L PE=1 SV=3	59	7	149.1	164.5	189.9	68.4	32.8	15.0	27.7
O75976	Carboxypeptidase D OS=Homo sapiens GN=CPD PE=1 SV=2	45	55	50.4	70.5	113.4	136.9	177.6	100.0	67.7
O75995	SAM and SH3 domain-containing protein 3 OS=Homo sapiens GN=SASH3 PE=1 SV=2	75	15	81.2	78.5	93.0	96.9	100.1	94.3	136.2
O76003	Glutaredoxin-3 OS=Homo sapiens GN=GLRX3 PE=1 SV=2	47	23	88.1	86.4	118.3	119.3	73.4	76.5	131.0
O76021	Ribosomal L1 domain-containing protein 1 OS=Homo sapiens GN=RSL1D1 PE=1 SV=3	43	34	72.3	64.2	68.4	76.4	131.7	172.8	190.2
O76024	Wolframin OS=Homo sapiens GN=WFS1 PE=1 SV=2	26	19	56.5	78.8	124.1	128.2	174.6	55.9	32.7
O76031	ATP-dependent Clp protease ATP-binding subunit clpX-like, mitochondrial OS=Homo sapiens GN=CLPX PE=1 SV=2	59	42	243.2	190.4	71.6	23.8	10.0	8.3	14.1
O76054	SEC14-like protein 2 OS=Homo sapiens GN=SEC14L2 PE=1 SV=1	32	11	126.1	112.1	135.3	128.0	99.1	65.8	123.1
O76071	Probable cytosolic iron-sulfur protein assembly protein CIAO1 OS=Homo sapiens GN=CIAO1 PE=1 SV=1	47	12	109.7	106.9	106.6	107.0	80.0	97.8	107.8
O76094	Signal recognition particle subunit SRP72 OS=Homo sapiens GN=SRP72 PE=1 SV=3	62	42	80.4	97.4	145.5	139.6	105.0	56.8	97.9
O76095	Protein JTB OS=Homo sapiens GN=JTB PE=1 SV=1	15	3	70.8	112.8	176.6	173.3	184.1	86.4	64.8
O94762	ATP-dependent DNA helicase Q5 OS=Homo sapiens GN=RECQL5 PE=1 SV=2	38	28	117.6	108.3	96.2	88.0	147.0	120.6	112.0
O94763	Unconventional prefoldin RPB5 interactor 1 OS=Homo sapiens GN=URI1 PE=1 SV=3	48	25	71.9	60.8	79.2	87.8	168.2	144.1	120.7
O94766	Galactosylgalactosylxylosylprotein 3-beta-glucuronosyltransferase 3 OS=Homo sapiens GN=B3GAT3 PE=1 SV=2	41	12	68.7	117.8	154.2	131.6	119.5	47.7	40.4
O94776	Metastasis-associated protein MTA2 OS=Homo sapiens GN=MTA2 PE=1 SV=1	63	40	110.6	99.5	98.3	92.8	86.1	95.9	144.4
O94804	Serine/threonine-protein kinase 10 OS=Homo sapiens GN=STK10 PE=1 SV=1	41	31	83.9	92.6	80.9	95.9	105.4	161.6	162.3
O94819	Kelch repeat and BTB domain-containing protein 11 OS=Homo sapiens GN=KBTBD11 PE=1 SV=1	54	27	103.3	95.7	103.3	94.2	112.9	81.6	105.7
O94826	Mitochondrial import receptor subunit TOM70 OS=Homo sapiens GN=TOMM70A PE=1 SV=1	71	42	236.5	213.4	92.5	28.6	16.7	6.6	12.6
O94830	Phospholipase DDHD2 OS=Homo sapiens GN=DDHD2 PE=1 SV=2	27	14	102.4	97.9	104.5	107.7	100.7	66.3	101.7
O94832	Unconventional myosin-Id OS=Homo sapiens GN=MYO1D PE=1 SV=2	54	59	53.4	98.1	160.4	165.9	121.6	29.7	23.8
O94855	Protein transport protein Sec24D OS=Homo sapiens GN=SEC24D PE=1 SV=2	38	32	93.1	115.1	138.4	115.4	96.8	62.0	90.4
O94868	F-BAR and double SH3 domains protein 2 OS=Homo sapiens GN=FCHSD2 PE=1 SV=3	34	21	100.9	126.0	139.4	138.6	93.6	41.9	73.6
O94874	E3 UFM1-protein ligase 1 OS=Homo sapiens GN=UFL1 PE=1 SV=2	55	46	58.7	80.4	123.7	136.3	185.4	63.4	38.0
O94876	Transmembrane and coiled-coil domains protein 1 OS=Homo sapiens GN=TMCC1 PE=1 SV=3	29	14	64.5	78.6	142.6	167.3	215.6	65.9	39.1
O94886	CSC1-like protein 1 OS=Homo sapiens GN=TMEM63A PE=1 SV=3	23	12	40.7	71.5	149.4	171.0	115.2	116.3	95.1
O94888	UBX domain-containing protein 7 OS=Homo sapiens GN=UBXN7 PE=1 SV=2	47	24	69.6	74.3	120.4	135.3	68.1	88.7	147.5
O94900	Thymocyte selection-associated high mobility group box protein TOX OS=Homo sapiens GN=TOX PE=2 SV=3	31	13	128.6	107.7	106.2	110.7	115.9	96.6	125.3
O94901	SUN domain-containing protein 1 OS=Homo sapiens GN=SUN1 PE=1 SV=3	36	23	96.3	116.0	121.5	124.9	160.3	50.5	15.5
O94903	Proline synthase co-transcribed bacterial homolog protein OS=Homo sapiens GN=PROSC PE=1 SV=1	57	15	157.6	129.6	101.6	84.0	63.4	41.7	76.8
O94905	Erlin-2 OS=Homo sapiens GN=ERLIN2 PE=1 SV=1	66	26	62.4	69.0	112.5	129.8	192.7	141.6	27.7
O94906	Pre-mRNA-processing factor 6 OS=Homo sapiens GN=PRPF6 PE=1 SV=1	62	62	66.0	65.4	69.4	83.3	104.7	176.0	197.4
O94913	Pre-mRNA cleavage complex 2 protein Pcf11 OS=Homo sapiens GN=PCF11 PE=1 SV=3	38	43	97.4	80.6	67.1	76.0	101.9	190.6	160.1
O94915	Protein furry homolog-like OS=Homo sapiens GN=FRYL PE=1 SV=2	28	76	66.8	75.9	98.1	105.4	151.3	108.2	131.9
O94919	Endonuclease domain-containing 1 protein OS=Homo sapiens GN=ENDOD1 PE=1 SV=2	47	18	80.0	101.6	110.3	117.0	164.1	65.2	44.3
O94923	D-glucuronyl C5-epimerase OS=Homo sapiens GN=GLCE PE=1 SV=3	29	16	59.5	109.9	144.9	127.8	112.3	61.1	56.0
O94925	Glutaminase kidney isoform, mitochondrial OS=Homo sapiens GN=GLS PE=1 SV=1	59	34	257.6	208.1	71.9	17.2	8.3	3.7	11.5
O94927	HAUS augmin-like complex subunit 5 OS=Homo sapiens GN=HAUS5 PE=1 SV=2	46	26	112.9	110.6	98.9	88.5	90.4	92.3	136.9
O94953	Lysine-specific demethylase 4B OS=Homo sapiens GN=KDM4B PE=1 SV=4	26	21	109.7	100.7	102.5	96.5	97.2	101.6	141.6
O94966	Ubiquitin carboxyl-terminal hydrolase 19 OS=Homo sapiens GN=USP19 PE=1 SV=2	36	31	65.3	77.1	125.7	151.5	108.5	87.3	98.8
O94967	WD repeat-containing protein 47 OS=Homo sapiens GN=WDR47 PE=1 SV=1	29	19	60.6	97.6	134.8	147.2	52.1	107.7	146.3
O94973	AP-2 complex subunit alpha-2 OS=Homo sapiens GN=AP2A2 PE=1 SV=2	57	49	61.5	92.9	148.0	142.1	108.6	54.6	74.8
O94979	Protein transport protein Sec31A OS=Homo sapiens GN=SEC31A PE=1 SV=3	29	35	81.8	91.2	103.0	111.3	80.5	72.9	144.3
O94985	Calsyntenin-1 OS=Homo sapiens GN=CLSTN1 PE=1 SV=1	19	16	59.4	81.7	135.9	173.2	162.5	37.4	38.8
O94986	Centrosomal protein of 152 kDa OS=Homo sapiens GN=CEP152 PE=1 SV=4	34	43	246.7	226.4	87.6	38.0	33.8	28.4	43.8
O94992	Protein HEXIM1 OS=Homo sapiens GN=HEXIM1 PE=1 SV=1	44	14	86.2	82.8	98.9	108.3	87.2	82.7	159.9
O95067	G2/mitotic-specific cyclin-B2 OS=Homo sapiens GN=CCNB2 PE=1 SV=1	50	15	102.9	101.4	103.3	100.9	160.6	73.0	68.6
O95071	E3 ubiquitin-protein ligase UBR5 OS=Homo sapiens GN=UBR5 PE=1 SV=2	36	80	97.4	97.9	102.4	109.4	80.8	102.0	155.8
O95104	Splicing factor, arginine/serine-rich 15 OS=Homo sapiens GN=SCAF4 PE=1 SV=3	23	19	78.3	58.0	44.0	58.0	93.1	252.1	208.9
O95140	Mitofusin-2 OS=Homo sapiens GN=MFN2 PE=1 SV=3	44	30	210.1	196.6	88.2	36.7	26.5	15.1	23.5
O95155	Ubiquitin conjugation factor E4 B OS=Homo sapiens GN=UBE4B PE=1 SV=1	21	21	115.8	114.4	124.7	120.3	105.2	78.2	131.7
O95159	Zinc finger protein-like 1 OS=Homo sapiens GN=ZFPL1 PE=1 SV=2	52	14	67.2	112.3	144.7	116.2	118.9	52.8	40.9
O95163	Elongator complex protein 1 OS=Homo sapiens GN=IKBKAP PE=1 SV=3	49	52	105.9	102.5	99.9	109.6	84.7	78.1	152.8
O95169	NADH dehydrogenase [ubiquinone] 1 beta subcomplex subunit 8, mitochondrial OS=Homo sapiens GN=NDUFB8 PE=1 SV=1	41	7	232.8	220.2	74.4	19.7	9.0	6.1	11.1
O95182	NADH dehydrogenase [ubiquinone] 1 alpha subcomplex subunit 7 OS=Homo sapiens GN=NDUFA7 PE=1 SV=3	79	11	200.4	202.7	85.5	27.0	12.1	6.4	17.0
O95197	Reticulon-3 OS=Homo sapiens GN=RTN3 PE=1 SV=2	31	23	59.4	77.0	121.5	134.3	174.8	65.0	62.7
O95202	LETM1 and EF-hand domain-containing protein 1, mitochondrial OS=Homo sapiens GN=LETM1 PE=1 SV=1	64	48	220.4	193.1	86.6	32.4	11.3	5.2	12.0
O95218	Zinc finger Ran-binding domain-containing protein 2 OS=Homo sapiens GN=ZRANB2 PE=1 SV=2	43	16	62.3	68.8	99.9	129.6	87.0	131.0	216.4
O95229	ZW10 interactor OS=Homo sapiens GN=ZWINT PE=1 SV=2	32	9	113.8	108.2	106.8	97.1	97.5	62.9	115.7
O95232	Luc7-like protein 3 OS=Homo sapiens GN=LUC7L3 PE=1 SV=2	41	23	62.4	43.0	31.0	66.6	71.5	335.5	257.6
O95235	Kinesin-like protein KIF20A OS=Homo sapiens GN=KIF20A PE=1 SV=1	38	26	148.5	146.7	112.7	78.7	90.7	59.1	65.7
O95239	Chromosome-associated kinesin KIF4A OS=Homo sapiens GN=KIF4A PE=1 SV=3	46	52	132.8	118.2	88.1	73.2	96.4	94.0	124.9
O95248	Myotubularin-related protein 5 OS=Homo sapiens GN=SBF1 PE=1 SV=3	50	75	79.6	97.0	114.1	117.4	141.6	93.6	109.8
O95249	Golgi SNAP receptor complex member 1 OS=Homo sapiens GN=GOSR1 PE=1 SV=1	69	21	81.7	105.7	141.3	159.7	78.5	36.0	30.9
O95251	Histone acetyltransferase KAT7 OS=Homo sapiens GN=KAT7 PE=1 SV=1	38	22	63.0	64.9	58.6	136.3	31.3	191.7	287.1
O95271	Tankyrase-1 OS=Homo sapiens GN=TNKS PE=1 SV=2	36	34	68.3	82.1	99.8	115.4	136.6	75.8	94.2
O95292	Vesicle-associated membrane protein-associated protein B/C OS=Homo sapiens GN=VAPB PE=1 SV=3	62	17	62.8	79.4	124.0	148.8	175.7	82.8	38.9
O95295	SNARE-associated protein Snapin OS=Homo sapiens GN=SNAPIN PE=1 SV=1	63	8	57.5	83.3	115.6	140.5	167.0	68.7	57.1
O95297	Myelin protein zero-like protein 1 OS=Homo sapiens GN=MPZL1 PE=1 SV=1	23	8	26.9	50.2	174.9	206.0	71.8	51.4	33.5
O95299	NADH dehydrogenase [ubiquinone] 1 alpha subcomplex subunit 10, mitochondrial OS=Homo sapiens GN=NDUFA10 PE=1 SV=1	44	20	257.8	209.3	75.6	19.8	8.7	3.5	11.1
O95319	CUGBP Elav-like family member 2 OS=Homo sapiens GN=CELF2 PE=1 SV=1	32	16	70.1	60.8	59.2	74.1	176.5	167.7	164.4
O95336	6-phosphogluconolactonase OS=Homo sapiens GN=PGLS PE=1 SV=2	67	15	94.0	87.1	96.6	101.1	80.0	122.4	126.4
O95347	Structural maintenance of chromosomes protein 2 OS=Homo sapiens GN=SMC2 PE=1 SV=2	55	80	80.3	73.1	81.4	97.6	80.5	150.1	179.8
O95352	Ubiquitin-like modifier-activating enzyme ATG7 OS=Homo sapiens GN=ATG7 PE=1 SV=1	42	23	101.7	101.9	104.0	107.0	86.5	63.9	123.5
O95363	Phenylalanine--tRNA ligase, mitochondrial OS=Homo sapiens GN=FARS2 PE=1 SV=1	41	22	230.3	191.8	89.7	31.5	19.6	9.8	13.4
O95372	Acyl-protein thioesterase 2 OS=Homo sapiens GN=LYPLA2 PE=1 SV=1	61	11	56.8	65.1	95.3	145.6	35.8	162.8	173.7
O95373	Importin-7 OS=Homo sapiens GN=IPO7 PE=1 SV=1	34	35	94.6	95.8	100.2	108.6	92.3	82.9	124.4
O95376	E3 ubiquitin-protein ligase ARIH2 OS=Homo sapiens GN=ARIH2 PE=1 SV=1	48	19	92.0	100.6	119.2	119.5	88.0	68.9	126.1
O95379	Tumor necrosis factor alpha-induced protein 8 OS=Homo sapiens GN=TNFAIP8 PE=1 SV=1	35	7	74.8	91.6	115.4	113.3	99.8	62.0	94.3
O95394	Phosphoacetylglucosamine mutase OS=Homo sapiens GN=PGM3 PE=1 SV=1	26	15	75.3	93.9	113.2	121.1	85.4	79.8	146.9
O95396	Adenylyltransferase and sulfurtransferase MOCS3 OS=Homo sapiens GN=MOCS3 PE=1 SV=1	47	16	114.8	115.9	107.7	106.4	87.6	58.0	96.8
O95400	CD2 antigen cytoplasmic tail-binding protein 2 OS=Homo sapiens GN=CD2BP2 PE=1 SV=1	53	16	52.2	53.2	82.9	114.5	65.0	205.8	199.0
O95402	Mediator of RNA polymerase II transcription subunit 26 OS=Homo sapiens GN=MED26 PE=1 SV=2	41	14	51.3	39.7	56.0	104.3	116.0	228.5	170.8
O95425	Supervillin OS=Homo sapiens GN=SVIL PE=1 SV=2	33	53	70.9	110.1	127.5	120.5	111.2	78.7	86.6
O95429	BAG family molecular chaperone regulator 4 OS=Homo sapiens GN=BAG4 PE=1 SV=1	51	14	38.2	44.4	47.4	200.3	17.3	169.1	286.3
O95433	Activator of 90 kDa heat shock protein ATPase homolog 1 OS=Homo sapiens GN=AHSA1 PE=1 SV=1	82	28	91.8	86.2	118.9	129.6	78.0	85.4	162.6
O95453	Poly(A)-specific ribonuclease PARN OS=Homo sapiens GN=PARN PE=1 SV=1	45	35	93.5	97.4	103.0	100.6	89.8	81.7	143.9
O95456	Proteasome assembly chaperone 1 OS=Homo sapiens GN=PSMG1 PE=1 SV=1	66	15	85.0	81.2	100.0	103.9	82.7	73.8	145.2
O95466	Formin-like protein 1 OS=Homo sapiens GN=FMNL1 PE=1 SV=3	50	68	64.1	85.6	141.1	146.9	112.2	78.1	57.6
O95470	Sphingosine-1-phosphate lyase 1 OS=Homo sapiens GN=SGPL1 PE=1 SV=3	51	27	65.7	90.0	136.3	156.7	169.7	55.6	30.3
O95479	GDH/6PGL endoplasmic bifunctional protein OS=Homo sapiens GN=H6PD PE=1 SV=2	54	38	63.2	88.2	131.8	157.0	166.9	47.8	22.9
O95486	Protein transport protein Sec24A OS=Homo sapiens GN=SEC24A PE=1 SV=2	36	28	100.2	109.6	128.7	113.9	106.8	61.8	77.2
O95487	Protein transport protein Sec24B OS=Homo sapiens GN=SEC24B PE=1 SV=2	36	33	82.2	107.1	125.2	107.3	108.8	68.4	66.4
O95551	Tyrosyl-DNA phosphodiesterase 2 OS=Homo sapiens GN=TDP2 PE=1 SV=1	41	14	75.8	79.4	122.0	156.4	98.2	78.9	86.0
O95573	Long-chain-fatty-acid--CoA ligase 3 OS=Homo sapiens GN=ACSL3 PE=1 SV=3	67	39	68.9	90.6	131.0	143.9	206.2	61.6	27.0
O95602	DNA-directed RNA polymerase I subunit RPA1 OS=Homo sapiens GN=POLR1A PE=1 SV=2	43	57	122.8	102.6	86.4	82.0	99.4	97.2	110.3
O95613	Pericentrin OS=Homo sapiens GN=PCNT PE=1 SV=4	44	118	146.2	141.4	78.5	68.1	68.5	76.4	115.6
O95628	CCR4-NOT transcription complex subunit 4 OS=Homo sapiens GN=CNOT4 PE=1 SV=3	33	17	87.4	88.8	94.9	104.4	172.6	151.4	82.3
O95630	STAM-binding protein OS=Homo sapiens GN=STAMBP PE=1 SV=1	53	21	82.2	105.7	105.6	122.4	102.0	56.2	110.8
O95639	Cleavage and polyadenylation specificity factor subunit 4 OS=Homo sapiens GN=CPSF4 PE=1 SV=1	62	14	77.7	65.7	75.5	88.6	167.5	158.9	175.7
O95674	Phosphatidate cytidylyltransferase 2 OS=Homo sapiens GN=CDS2 PE=1 SV=1	35	13	64.8	63.5	93.5	119.2	152.9	232.8	32.3
O95684	FGFR1 oncogene partner OS=Homo sapiens GN=FGFR1OP PE=1 SV=1	40	14	57.9	56.0	57.4	119.9	32.9	176.2	283.4
O95714	E3 ubiquitin-protein ligase HERC2 OS=Homo sapiens GN=HERC2 PE=1 SV=2	39	148	69.0	86.9	119.4	131.0	158.6	74.1	75.6
O95721	Synaptosomal-associated protein 29 OS=Homo sapiens GN=SNAP29 PE=1 SV=1	70	15	95.3	103.3	112.6	142.9	107.9	72.0	78.7
O95747	Serine/threonine-protein kinase OSR1 OS=Homo sapiens GN=OXSR1 PE=1 SV=1	49	27	95.2	100.3	97.8	104.5	90.8	78.5	122.5
O95757	Heat shock 70 kDa protein 4L OS=Homo sapiens GN=HSPA4L PE=1 SV=3	71	60	94.8	88.7	92.1	116.6	80.2	113.0	160.9
O95758	Polypyrimidine tract-binding protein 3 OS=Homo sapiens GN=PTBP3 PE=1 SV=2	43	18	69.4	75.0	71.0	84.2	147.7	186.1	170.5
O95772	MLN64 N-terminal domain homolog OS=Homo sapiens GN=STARD3NL PE=1 SV=1	31	5	58.2	74.2	147.4	146.5	203.6	59.6	51.7
O95777	U6 snRNA-associated Sm-like protein LSm8 OS=Homo sapiens GN=LSM8 PE=1 SV=3	89	6	77.0	87.2	103.1	124.0	116.4	137.9	222.1
O95782	AP-2 complex subunit alpha-1 OS=Homo sapiens GN=AP2A1 PE=1 SV=3	67	59	59.5	86.4	133.2	132.2	96.1	91.5	79.7
O95786	Probable ATP-dependent RNA helicase DDX58 OS=Homo sapiens GN=DDX58 PE=1 SV=2	27	22	108.9	121.5	106.6	104.9	85.0	64.8	98.4
O95793	Double-stranded RNA-binding protein Staufen homolog 1 OS=Homo sapiens GN=STAU1 PE=1 SV=2	64	39	69.2	66.6	71.1	79.1	194.5	171.8	159.2
O95801	Tetratricopeptide repeat protein 4 OS=Homo sapiens GN=TTC4 PE=1 SV=3	57	23	120.5	97.2	108.9	94.6	63.9	58.7	98.9
O95816	BAG family molecular chaperone regulator 2 OS=Homo sapiens GN=BAG2 PE=1 SV=1	69	14	75.9	81.0	118.8	115.5	162.8	105.0	68.6
O95817	BAG family molecular chaperone regulator 3 OS=Homo sapiens GN=BAG3 PE=1 SV=3	75	26	77.1	88.4	117.8	133.1	79.3	89.6	142.8
O95819	Mitogen-activated protein kinase kinase kinase kinase 4 OS=Homo sapiens GN=MAP4K4 PE=1 SV=2	56	65	60.5	65.3	91.8	148.2	87.3	170.8	121.7
O95822	Malonyl-CoA decarboxylase, mitochondrial OS=Homo sapiens GN=MLYCD PE=1 SV=3	49	22	204.4	178.0	72.3	36.6	35.7	10.5	13.2
O95825	Quinone oxidoreductase-like protein 1 OS=Homo sapiens GN=CRYZL1 PE=1 SV=2	41	14	101.4	84.6	104.7	113.9	96.5	112.7	146.9
O95831	Apoptosis-inducing factor 1, mitochondrial OS=Homo sapiens GN=AIFM1 PE=1 SV=1	58	32	238.0	206.2	75.9	23.8	9.8	3.8	11.8
O95834	Echinoderm microtubule-associated protein-like 2 OS=Homo sapiens GN=EML2 PE=1 SV=1	38	18	96.7	94.2	116.7	103.4	82.1	53.7	127.3
O95858	Tetraspanin-15 OS=Homo sapiens GN=TSPAN15 PE=1 SV=1	27	9	69.1	106.5	147.8	133.8	137.6	29.9	17.6
O95861	3'(2'),5'-bisphosphate nucleotidase 1 OS=Homo sapiens GN=BPNT1 PE=1 SV=1	59	17	111.1	99.2	100.4	94.7	73.0	67.7	122.0
O95864	Fatty acid desaturase 2 OS=Homo sapiens GN=FADS2 PE=1 SV=1	32	16	63.1	81.4	125.7	128.3	208.7	65.5	25.2
O95865	N(G),N(G)-dimethylarginine dimethylaminohydrolase 2 OS=Homo sapiens GN=DDAH2 PE=1 SV=1	69	14	76.6	92.6	125.0	124.4	127.9	57.8	77.6
O95870	Abhydrolase domain-containing protein 16A OS=Homo sapiens GN=ABHD16A PE=1 SV=3	48	26	77.0	92.1	121.5	130.8	196.7	57.6	35.6
O95881	Thioredoxin domain-containing protein 12 OS=Homo sapiens GN=TXNDC12 PE=1 SV=1	67	10	60.5	84.7	127.9	140.0	190.6	48.2	22.4
O95926	Pre-mRNA-splicing factor SYF2 OS=Homo sapiens GN=SYF2 PE=1 SV=1	43	12	66.4	38.9	36.6	47.7	93.9	363.9	211.5
O95980	Reversion-inducing cysteine-rich protein with Kazal motifs OS=Homo sapiens GN=RECK PE=1 SV=1	42	31	49.1	99.3	155.1	168.0	146.3	47.8	34.8
O95985	DNA topoisomerase 3-beta-1 OS=Homo sapiens GN=TOP3B PE=1 SV=1	60	39	62.5	64.4	72.4	91.5	125.2	178.4	182.5
O96000	NADH dehydrogenase [ubiquinone] 1 beta subcomplex subunit 10 OS=Homo sapiens GN=NDUFB10 PE=1 SV=3	61	13	241.1	217.2	76.9	25.4	12.6	5.3	11.3
O96005	Cleft lip and palate transmembrane protein 1 OS=Homo sapiens GN=CLPTM1 PE=1 SV=1	39	22	68.8	82.1	122.4	170.6	186.5	149.6	41.3
O96008	Mitochondrial import receptor subunit TOM40 homolog OS=Homo sapiens GN=TOMM40 PE=1 SV=1	63	15	233.2	206.0	82.4	28.1	20.8	9.0	16.6
O96011	Peroxisomal membrane protein 11B OS=Homo sapiens GN=PEX11B PE=1 SV=1	67	19	48.1	72.4	140.0	180.8	140.8	81.3	18.3
O96013	Serine/threonine-protein kinase PAK 4 OS=Homo sapiens GN=PAK4 PE=1 SV=1	51	24	85.6	82.3	81.0	86.0	104.9	169.1	97.3
O96017	Serine/threonine-protein kinase Chk2 OS=Homo sapiens GN=CHEK2 PE=1 SV=1	37	19	111.7	108.6	140.7	148.0	91.1	81.6	151.4
O96019	Actin-like protein 6A OS=Homo sapiens GN=ACTL6A PE=1 SV=1	54	22	107.3	95.4	89.7	98.1	83.4	79.4	146.1
P00167	Cytochrome b5 OS=Homo sapiens GN=CYB5A PE=1 SV=2	54	7	78.6	100.2	129.2	119.8	186.9	52.5	24.0
P00338	L-lactate dehydrogenase A chain OS=Homo sapiens GN=LDHA PE=1 SV=2	90	33	68.0	68.0	110.2	138.3	60.9	102.6	169.6
P00367	Glutamate dehydrogenase 1, mitochondrial OS=Homo sapiens GN=GLUD1 PE=1 SV=2	67	36	234.0	195.4	71.7	29.3	16.2	15.5	17.3
P00374	Dihydrofolate reductase OS=Homo sapiens GN=DHFR PE=1 SV=2	73	18	113.1	106.1	106.6	101.5	89.1	56.6	97.5
P00387	NADH-cytochrome b5 reductase 3 OS=Homo sapiens GN=CYB5R3 PE=1 SV=3	83	23	106.3	118.9	116.8	115.0	153.4	46.4	24.9
P00390	Glutathione reductase, mitochondrial OS=Homo sapiens GN=GSR PE=1 SV=2	64	28	130.5	128.0	96.3	91.8	64.2	55.0	107.6
P00403	Cytochrome c oxidase subunit 2 OS=Homo sapiens GN=MT-CO2 PE=1 SV=1	45	7	257.6	207.3	73.6	21.0	9.8	3.8	9.9
P00441	Superoxide dismutase [Cu-Zn] OS=Homo sapiens GN=SOD1 PE=1 SV=2	93	14	85.4	78.4	89.3	98.4	75.1	187.8	120.7
P00491	Purine nucleoside phosphorylase OS=Homo sapiens GN=PNP PE=1 SV=2	84	23	77.0	74.6	91.6	105.7	68.5	119.4	188.8
P00492	Hypoxanthine-guanine phosphoribosyltransferase OS=Homo sapiens GN=HPRT1 PE=1 SV=2	74	13	94.7	88.5	115.9	119.0	83.4	70.0	135.8
P00505	Aspartate aminotransferase, mitochondrial OS=Homo sapiens GN=GOT2 PE=1 SV=3	70	32	247.8	212.5	77.3	21.5	8.7	4.8	12.4
P00558	Phosphoglycerate kinase 1 OS=Homo sapiens GN=PGK1 PE=1 SV=3	92	45	85.7	68.6	85.9	91.5	64.6	213.2	131.7
P00734	Prothrombin OS=Homo sapiens GN=F2 PE=1 SV=2	9	7	157.6	162.0	106.2	68.3	52.1	19.9	25.2
P00761	Trypsin OS=Sus scrofa OX=9823 PE=1 SV=1	36	6	95.8	88.7	95.2	96.0	117.9	97.8	102.7
P00813	Adenosine deaminase OS=Homo sapiens GN=ADA PE=1 SV=3	92	37	88.4	84.8	106.2	107.9	75.5	89.0	133.8
P00966	Argininosuccinate synthase OS=Homo sapiens GN=ASS1 PE=1 SV=2	45	21	101.6	104.3	104.8	106.0	85.1	69.8	128.7
P01034	Cystatin-C OS=Homo sapiens GN=CST3 PE=1 SV=1	32	5	57.0	86.8	150.1	155.0	196.1	74.2	55.6
P01112	GTPase HRas OS=Homo sapiens GN=HRAS PE=1 SV=1	76	13	57.8	92.3	117.8	125.1	114.3	52.1	48.3
P01116	GTPase KRas OS=Homo sapiens GN=KRAS PE=1 SV=1	70	12	50.7	90.1	147.5	151.3	144.3	34.8	23.9
P01130	Low-density lipoprotein receptor OS=Homo sapiens GN=LDLR PE=1 SV=1	49	28	56.6	74.8	119.5	160.9	165.1	110.2	62.9
P01137	Transforming growth factor beta-1 OS=Homo sapiens GN=TGFB1 PE=1 SV=2	46	15	55.6	89.0	151.2	143.7	180.8	49.4	31.3
P01733	T-cell receptor beta chain V region YT35 OS=Homo sapiens GN=TRBV12-3 PE=1 SV=1	20	2	63.2	119.1	154.4	156.0	177.3	44.7	23.2
P01850	T-cell receptor beta-1 chain C region OS=Homo sapiens GN=TRBC1 PE=1 SV=3	47	6	59.7	90.5	130.1	132.6	193.5	48.4	19.5
P01889	HLA class I histocompatibility antigen, B-7 alpha chain OS=Homo sapiens GN=HLA-B PE=1 SV=3	59	22	33.1	57.2	148.5	191.3	109.9	82.8	73.0
P02649	Apolipoprotein E OS=Homo sapiens GN=APOE PE=1 SV=1	9	3	191.9	149.3	102.0	57.8	55.2	14.6	21.5
P02686	Myelin basic protein OS=Homo sapiens GN=MBP PE=1 SV=3	37	8	77.2	108.1	125.4	130.8	126.3	32.5	30.0
P02769	Serum albumin OS=Bos taurus OX=9913 GN=ALB PE=1 SV=4	78	53	99.6	106.1	120.3	116.0	108.1	70.9	89.5
P02786	Transferrin receptor protein 1 OS=Homo sapiens GN=TFRC PE=1 SV=2	67	60	49.1	64.1	100.1	139.9	125.2	150.4	98.2
P02788	Lactotransferrin OS=Homo sapiens GN=LTF PE=1 SV=6	3	2	47.7	71.8	115.3	127.4	176.1	88.5	67.3
P04035	3-hydroxy-3-methylglutaryl-coenzyme A reductase OS=Homo sapiens GN=HMGCR PE=1 SV=1	22	19	41.0	53.9	119.3	174.9	123.4	87.1	63.6
P04040	Catalase OS=Homo sapiens GN=CAT PE=1 SV=3	70	39	65.4	72.3	106.5	129.0	161.9	206.9	21.1
P04049	RAF proto-oncogene serine/threonine-protein kinase OS=Homo sapiens GN=RAF1 PE=1 SV=1	46	23	83.9	96.4	84.9	95.0	120.7	81.5	120.8
P04053	DNA nucleotidylexotransferase OS=Homo sapiens GN=DNTT PE=1 SV=3	33	16	88.7	90.8	71.7	89.8	109.7	99.8	154.5
P04062	Glucosylceramidase OS=Homo sapiens GN=GBA PE=1 SV=3	27	12	45.5	66.9	146.2	165.7	171.1	46.4	27.0
P04066	Tissue alpha-L-fucosidase OS=Homo sapiens GN=FUCA1 PE=1 SV=4	32	15	34.3	47.0	190.1	239.5	78.1	54.7	40.0
P04075	Fructose-bisphosphate aldolase A OS=Homo sapiens GN=ALDOA PE=1 SV=2	89	39	81.2	77.8	93.7	104.9	71.6	183.5	142.5
P04080	Cystatin-B OS=Homo sapiens GN=CSTB PE=1 SV=2	55	5	132.4	106.8	114.0	84.7	123.2	74.2	87.4
P04083	Annexin A1 OS=Homo sapiens GN=ANXA1 PE=1 SV=2	67	24	93.8	98.4	110.4	125.2	90.5	73.8	152.5
P04150	Glucocorticoid receptor OS=Homo sapiens GN=NR3C1 PE=1 SV=1	30	17	109.1	115.6	101.8	107.6	113.1	83.4	137.8
P04181	Ornithine aminotransferase, mitochondrial OS=Homo sapiens GN=OAT PE=1 SV=1	72	29	228.9	201.6	78.6	27.5	18.1	8.7	14.4
P04183	Thymidine kinase, cytosolic OS=Homo sapiens GN=TK1 PE=1 SV=2	64	16	58.7	91.0	148.5	130.8	49.8	85.7	133.8
P04216	Thy-1 membrane glycoprotein OS=Homo sapiens GN=THY1 PE=1 SV=2	25	4	58.7	97.0	154.2	151.4	157.9	23.2	23.4
P04234	T-cell surface glycoprotein CD3 delta chain OS=Homo sapiens GN=CD3D PE=1 SV=1	28	8	21.9	19.7	159.9	278.4	42.1	120.1	34.9
P04264	Keratin, type II cytoskeletal 1 OS=Homo sapiens GN=KRT1 PE=1 SV=6	55	40	57.7	93.7	93.1	235.8	64.6	37.0	141.5
P04350	Tubulin beta-4A chain OS=Homo sapiens GN=TUBB4A PE=1 SV=2	86	35	111.7	114.9	106.4	112.2	93.6	41.8	97.9
P04406	Glyceraldehyde-3-phosphate dehydrogenase OS=Homo sapiens GN=GAPDH PE=1 SV=3	92	40	83.7	75.2	84.6	92.0	126.8	124.5	146.8
P04439	HLA class I histocompatibility antigen, A-3 alpha chain OS=Homo sapiens GN=HLA-A PE=1 SV=2	66	29	54.6	78.8	118.5	132.6	156.0	66.7	59.5
P04632	Calpain small subunit 1 OS=Homo sapiens GN=CAPNS1 PE=1 SV=1	81	16	91.4	99.5	113.5	116.6	80.6	67.9	135.6
P04818	Thymidylate synthase OS=Homo sapiens GN=TYMS PE=1 SV=3	67	22	74.8	68.4	68.5	105.9	50.8	189.4	195.0
P04843	Dolichyl-diphosphooligosaccharide--protein glycosyltransferase subunit 1 OS=Homo sapiens GN=RPN1 PE=1 SV=1	74	49	61.9	81.8	133.4	154.8	187.3	59.4	19.3
P04844	Dolichyl-diphosphooligosaccharide--protein glycosyltransferase subunit 2 OS=Homo sapiens GN=RPN2 PE=1 SV=3	68	35	62.3	81.1	129.8	155.1	185.1	90.8	18.2
P04899	Guanine nucleotide-binding protein G(i) subunit alpha-2 OS=Homo sapiens GN=GNAI2 PE=1 SV=3	77	30	60.8	101.5	159.3	158.0	142.8	30.6	27.6
P04920	Anion exchange protein 2 OS=Homo sapiens GN=SLC4A2 PE=1 SV=4	26	19	54.4	105.7	151.2	153.0	164.6	39.5	35.5
P05023	Sodium/potassium-transporting ATPase subunit alpha-1 OS=Homo sapiens GN=ATP1A1 PE=1 SV=1	53	61	53.5	87.8	145.3	154.4	107.7	105.4	35.0
P05026	Sodium/potassium-transporting ATPase subunit beta-1 OS=Homo sapiens GN=ATP1B1 PE=1 SV=1	44	13	59.2	115.3	165.2	169.2	145.8	32.0	17.3
P05067	Amyloid beta A4 protein OS=Homo sapiens GN=APP PE=1 SV=3	31	22	42.3	61.4	104.3	184.6	136.4	113.2	71.1
P05106	Integrin beta-3 OS=Homo sapiens GN=ITGB3 PE=1 SV=2	35	24	63.6	105.2	141.7	134.4	139.7	36.1	24.1
P05107	Integrin beta-2 OS=Homo sapiens GN=ITGB2 PE=1 SV=2	59	44	54.3	83.7	137.8	154.2	163.5	51.3	28.3
P05120	Plasminogen activator inhibitor 2 OS=Homo sapiens GN=SERPINB2 PE=1 SV=2	15	5	75.2	87.8	99.3	109.4	114.8	67.6	101.5
P05141	ADP/ATP translocase 2 OS=Homo sapiens GN=SLC25A5 PE=1 SV=7	60	31	257.9	214.0	86.8	25.8	13.1	5.3	13.4
P05161	Ubiquitin-like protein ISG15 OS=Homo sapiens GN=ISG15 PE=1 SV=5	50	8	96.5	92.3	113.5	89.1	93.0	78.4	112.3
P05165	Propionyl-CoA carboxylase alpha chain, mitochondrial OS=Homo sapiens GN=PCCA PE=1 SV=4	57	39	234.5	203.3	76.2	23.1	14.9	7.0	15.0
P05166	Propionyl-CoA carboxylase beta chain, mitochondrial OS=Homo sapiens GN=PCCB PE=1 SV=3	60	28	246.2	204.0	72.1	21.9	14.8	9.1	18.7
P05198	Eukaryotic translation initiation factor 2 subunit 1 OS=Homo sapiens GN=EIF2S1 PE=1 SV=3	80	38	80.7	73.7	81.9	84.6	131.1	138.8	172.8
P05362	Intercellular adhesion molecule 1 OS=Homo sapiens GN=ICAM1 PE=1 SV=2	29	13	67.6	116.4	169.5	146.2	159.3	34.2	28.1
P05387	60S acidic ribosomal protein P2 OS=Homo sapiens GN=RPLP2 PE=1 SV=1	96	13	60.6	60.6	72.7	96.8	174.3	192.3	174.9
P05388	60S acidic ribosomal protein P0 OS=Homo sapiens GN=RPLP0 PE=1 SV=1	66	24	53.1	49.6	71.3	86.1	149.3	190.1	186.0
P05423	DNA-directed RNA polymerase III subunit RPC4 OS=Homo sapiens GN=POLR3D PE=1 SV=2	30	12	81.9	88.8	88.7	86.2	78.4	77.4	171.6
P05455	Lupus La protein OS=Homo sapiens GN=SSB PE=1 SV=2	69	44	94.7	86.9	106.7	117.8	81.1	103.2	145.0
P05556	Integrin beta-1 OS=Homo sapiens GN=ITGB1 PE=1 SV=2	43	34	57.7	85.9	142.7	135.9	136.4	108.2	20.3
P05771	Protein kinase C beta type OS=Homo sapiens GN=PRKCB PE=1 SV=4	55	41	96.0	105.1	107.0	121.3	79.5	69.2	114.3
P06126	T-cell surface glycoprotein CD1a OS=Homo sapiens GN=CD1A PE=1 SV=4	29	7	68.3	86.6	145.0	126.7	132.6	43.8	51.9
P06127	T-cell surface glycoprotein CD5 OS=Homo sapiens GN=CD5 PE=1 SV=2	56	24	58.7	81.5	125.9	123.3	117.6	193.4	75.0
P06132	Uroporphyrinogen decarboxylase OS=Homo sapiens GN=UROD PE=1 SV=2	50	14	94.4	90.6	100.6	107.6	87.0	70.1	121.4
P06213	Insulin receptor OS=Homo sapiens GN=INSR PE=1 SV=4	32	47	59.3	102.8	143.5	158.0	140.4	36.6	26.8
P06239	Tyrosine-protein kinase Lck OS=Homo sapiens GN=LCK PE=1 SV=6	75	30	59.8	98.4	153.3	149.9	139.2	40.7	35.6
P06241	Tyrosine-protein kinase Fyn OS=Homo sapiens GN=FYN PE=1 SV=3	58	28	47.6	84.7	159.6	183.8	119.7	37.9	25.6
P06280	Alpha-galactosidase A OS=Homo sapiens GN=GLA PE=1 SV=1	36	13	47.3	78.3	140.2	167.8	167.3	55.0	30.2
P06396	Gelsolin OS=Homo sapiens GN=GSN PE=1 SV=1	21	13	118.8	99.5	94.5	83.1	72.9	63.4	117.3
P06400	Retinoblastoma-associated protein OS=Homo sapiens GN=RB1 PE=1 SV=2	61	66	99.2	93.7	84.5	76.6	109.9	127.1	152.1
P06493	Cyclin-dependent kinase 1 OS=Homo sapiens GN=CDK1 PE=1 SV=3	81	25	108.3	103.8	106.0	96.1	107.5	77.5	95.5
P06576	ATP synthase subunit beta, mitochondrial OS=Homo sapiens GN=ATP5B PE=1 SV=3	88	36	248.3	210.8	78.5	26.7	15.3	6.2	14.5
P06729	T-cell surface antigen CD2 OS=Homo sapiens GN=CD2 PE=1 SV=2	36	13	42.2	69.7	152.3	154.7	87.9	156.6	41.8
P06730	Eukaryotic translation initiation factor 4E OS=Homo sapiens GN=EIF4E PE=1 SV=2	33	11	68.1	73.0	91.4	85.1	152.2	144.5	142.7
P06733	Alpha-enolase OS=Homo sapiens GN=ENO1 PE=1 SV=2	82	45	87.4	84.2	105.9	118.6	78.5	86.7	146.4
P06744	Glucose-6-phosphate isomerase OS=Homo sapiens GN=GPI PE=1 SV=4	63	37	88.8	87.1	105.6	114.3	80.7	83.9	166.3
P06746	DNA polymerase beta OS=Homo sapiens GN=POLB PE=1 SV=3	41	13	89.8	73.5	89.6	85.1	88.9	125.3	141.3
P06748	Nucleophosmin OS=Homo sapiens GN=NPM1 PE=1 SV=2	70	27	63.8	55.2	59.2	82.7	136.7	227.7	183.8
P06753	Tropomyosin alpha-3 chain OS=Homo sapiens GN=TPM3 PE=1 SV=2	56	25	86.4	80.1	113.6	113.2	67.3	66.9	127.9
P06756	Integrin alpha-V OS=Homo sapiens GN=ITGAV PE=1 SV=2	30	26	45.8	89.1	135.2	179.3	135.1	62.3	40.0
P06865	Beta-hexosaminidase subunit alpha OS=Homo sapiens GN=HEXA PE=1 SV=2	45	25	47.8	82.9	162.8	196.3	186.4	33.2	27.2
P07099	Epoxide hydrolase 1 OS=Homo sapiens GN=EPHX1 PE=1 SV=1	53	30	66.2	84.0	115.9	122.3	176.0	108.1	39.4
P07195	L-lactate dehydrogenase B chain OS=Homo sapiens GN=LDHB PE=1 SV=2	63	27	76.6	75.5	101.7	123.4	74.7	95.5	157.7
P07203	Glutathione peroxidase 1 OS=Homo sapiens GN=GPX1 PE=1 SV=4	85	13	196.8	176.4	93.5	47.5	46.0	21.6	36.9
P07237	Protein disulfide-isomerase OS=Homo sapiens GN=P4HB PE=1 SV=3	83	56	62.7	72.2	126.5	140.8	168.3	120.4	22.3
P07305	Histone H1.0 OS=Homo sapiens GN=H1F0 PE=1 SV=3	23	6	74.8	51.8	55.7	69.3	128.7	190.3	221.5
P07311	Acylphosphatase-1 OS=Homo sapiens GN=ACYP1 PE=1 SV=2	64	6	117.4	111.4	105.5	78.3	69.0	55.8	93.7
P07339	Cathepsin D OS=Homo sapiens GN=CTSD PE=1 SV=1	58	26	47.0	79.5	154.9	176.6	169.1	31.0	18.4
P07355	Annexin A2 OS=Homo sapiens GN=ANXA2 PE=1 SV=2	69	29	84.9	91.3	117.3	124.0	114.3	84.8	118.1
P07384	Calpain-1 catalytic subunit OS=Homo sapiens GN=CAPN1 PE=1 SV=1	49	41	106.4	97.9	107.1	111.4	87.4	62.9	113.2
P07437	Tubulin beta chain OS=Homo sapiens GN=TUBB PE=1 SV=2	87	39	104.2	98.6	102.8	99.9	106.2	75.7	127.2
P07602	Prosaposin OS=Homo sapiens GN=PSAP PE=1 SV=2	55	30	49.9	75.9	131.1	133.8	215.4	47.7	27.6
P07686	Beta-hexosaminidase subunit beta OS=Homo sapiens GN=HEXB PE=1 SV=3	50	35	47.7	79.1	155.6	170.4	167.8	36.4	21.7
P07737	Profilin-1 OS=Homo sapiens GN=PFN1 PE=1 SV=2	79	19	83.7	58.4	75.1	87.1	50.8	266.5	139.7
P07741	Adenine phosphoribosyltransferase OS=Homo sapiens GN=APRT PE=1 SV=2	88	16	91.8	95.9	102.4	118.1	68.9	84.0	159.7
P07766	T-cell surface glycoprotein CD3 epsilon chain OS=Homo sapiens GN=CD3E PE=1 SV=2	52	9	57.0	100.9	126.7	121.6	182.8	53.5	27.7
P07814	Bifunctional glutamate/proline--tRNA ligase OS=Homo sapiens GN=EPRS PE=1 SV=5	73	138	66.6	76.1	90.4	96.5	109.5	105.9	192.0
P07858	Cathepsin B OS=Homo sapiens GN=CTSB PE=1 SV=3	47	18	53.9	98.0	161.8	181.7	167.4	41.0	18.2
P07900	Heat shock protein HSP 90-alpha OS=Homo sapiens GN=HSP90AA1 PE=1 SV=5	72	76	98.1	90.5	103.2	102.7	75.1	89.6	129.5
P07910	Heterogeneous nuclear ribonucleoproteins C1/C2 OS=Homo sapiens GN=HNRNPC PE=1 SV=4	66	30	76.7	41.7	47.1	50.5	110.5	354.0	141.9
P07942	Laminin subunit beta-1 OS=Homo sapiens GN=LAMB1 PE=1 SV=2	31	38	62.9	81.9	140.1	158.1	195.7	60.1	26.3
P07947	Tyrosine-protein kinase Yes OS=Homo sapiens GN=YES1 PE=1 SV=3	61	28	58.9	102.1	151.3	146.0	131.4	37.1	34.6
P07954	Fumarate hydratase, mitochondrial OS=Homo sapiens GN=FH PE=1 SV=3	69	32	192.2	165.0	75.5	52.3	13.3	62.2	57.6
P08069	Insulin-like growth factor 1 receptor OS=Homo sapiens GN=IGF1R PE=1 SV=1	22	26	52.4	82.8	117.8	191.1	117.9	66.4	34.6
P08133	Annexin A6 OS=Homo sapiens GN=ANXA6 PE=1 SV=3	80	66	83.6	88.0	112.2	114.4	80.2	88.3	142.9
P08134	Rho-related GTP-binding protein RhoC OS=Homo sapiens GN=RHOC PE=1 SV=1	75	13	87.8	90.0	110.2	120.1	109.1	56.0	103.9
P08174	Complement decay-accelerating factor OS=Homo sapiens GN=CD55 PE=1 SV=4	38	14	62.7	107.6	146.7	126.2	157.0	60.7	46.8
P08195	4F2 cell-surface antigen heavy chain OS=Homo sapiens GN=SLC3A2 PE=1 SV=3	54	38	62.3	100.9	164.3	141.4	134.7	27.0	21.2
P08236	Beta-glucuronidase OS=Homo sapiens GN=GUSB PE=1 SV=2	34	20	55.6	82.6	145.7	161.0	179.9	41.3	24.7
P08238	Heat shock protein HSP 90-beta OS=Homo sapiens GN=HSP90AB1 PE=1 SV=4	76	75	86.4	83.1	101.0	114.4	69.0	92.1	152.7
P08240	Signal recognition particle receptor subunit alpha OS=Homo sapiens GN=SRPR PE=1 SV=2	58	39	57.3	77.4	134.6	168.5	169.1	64.6	29.7
P08243	Asparagine synthetase [glutamine-hydrolyzing] OS=Homo sapiens GN=ASNS PE=1 SV=4	55	26	87.8	88.4	113.3	128.0	75.1	71.5	131.8
P08311	Cathepsin G OS=Homo sapiens GN=CTSG PE=1 SV=2	36	8	64.2	103.8	116.2	112.9	173.8	64.6	50.5
P08397	Porphobilinogen deaminase OS=Homo sapiens GN=HMBS PE=1 SV=2	42	14	76.9	82.2	109.1	118.9	80.1	79.2	138.6
P08559	Pyruvate dehydrogenase E1 component subunit alpha, somatic form, mitochondrial OS=Homo sapiens GN=PDHA1 PE=1 SV=3	64	32	204.4	188.4	93.6	45.8	12.3	6.0	12.9
P08574	Cytochrome c1, heme protein, mitochondrial OS=Homo sapiens GN=CYC1 PE=1 SV=3	39	12	241.3	217.4	87.8	29.1	15.5	5.6	14.7
P08575	Receptor-type tyrosine-protein phosphatase C OS=Homo sapiens GN=PTPRC PE=1 SV=2	53	87	59.4	95.5	157.0	140.6	148.3	68.6	28.2
P08579	U2 small nuclear ribonucleoprotein B'' OS=Homo sapiens GN=SNRPB2 PE=1 SV=1	36	10	90.6	89.8	75.9	78.0	146.9	180.9	205.2
P08621	U1 small nuclear ribonucleoprotein 70 kDa OS=Homo sapiens GN=SNRNP70 PE=1 SV=2	54	28	69.0	48.8	43.2	53.6	87.6	316.4	207.4
P08648	Integrin alpha-5 OS=Homo sapiens GN=ITGA5 PE=1 SV=2	24	19	47.2	93.5	151.8	155.1	143.5	33.7	20.3
P08670	Vimentin OS=Homo sapiens GN=VIM PE=1 SV=4	75	43	112.0	104.7	81.8	76.0	78.6	107.5	162.8
P08754	Guanine nucleotide-binding protein G(k) subunit alpha OS=Homo sapiens GN=GNAI3 PE=1 SV=3	62	24	58.6	99.2	158.1	156.6	150.2	30.9	25.6
P08758	Annexin A5 OS=Homo sapiens GN=ANXA5 PE=1 SV=2	50	19	77.4	77.2	114.9	127.9	67.9	74.3	160.4
P08865	40S ribosomal protein SA OS=Homo sapiens GN=RPSA PE=1 SV=4	61	20	57.6	60.9	80.8	92.3	178.9	142.3	151.4
P09001	39S ribosomal protein L3, mitochondrial OS=Homo sapiens GN=MRPL3 PE=1 SV=1	53	16	255.6	209.1	83.4	22.8	12.8	7.0	15.0
P09012	U1 small nuclear ribonucleoprotein A OS=Homo sapiens GN=SNRPA PE=1 SV=3	39	13	74.5	57.4	63.8	65.8	109.5	256.1	135.8
P09104	Gamma-enolase OS=Homo sapiens GN=ENO2 PE=1 SV=3	86	31	86.8	82.2	98.4	116.7	86.3	85.4	148.0
P09110	3-ketoacyl-CoA thiolase, peroxisomal OS=Homo sapiens GN=ACAA1 PE=1 SV=2	73	28	63.5	83.9	133.1	152.5	186.8	38.3	12.0
P09211	Glutathione S-transferase P OS=Homo sapiens GN=GSTP1 PE=1 SV=2	71	16	93.2	92.3	106.4	120.5	83.7	69.6	140.5
P09234	U1 small nuclear ribonucleoprotein C OS=Homo sapiens GN=SNRPC PE=1 SV=1	32	7	60.0	54.2	81.2	94.9	108.2	212.9	172.8
P09326	CD48 antigen OS=Homo sapiens GN=CD48 PE=1 SV=2	35	14	59.8	105.6	168.6	156.3	161.2	42.1	36.5
P09417	Dihydropteridine reductase OS=Homo sapiens GN=QDPR PE=1 SV=2	72	15	103.3	115.9	103.3	102.7	62.0	73.9	117.5
P09471	Guanine nucleotide-binding protein G(o) subunit alpha OS=Homo sapiens GN=GNAO1 PE=1 SV=4	47	16	51.9	95.0	162.1	161.4	118.3	41.9	37.1
P09496	Clathrin light chain A OS=Homo sapiens GN=CLTA PE=1 SV=1	21	9	76.1	95.9	137.5	123.4	97.0	50.9	78.3
P09497	Clathrin light chain B OS=Homo sapiens GN=CLTB PE=1 SV=1	29	12	77.6	92.7	144.1	162.7	104.7	68.7	91.3
P09525	Annexin A4 OS=Homo sapiens GN=ANXA4 PE=1 SV=4	51	17	77.1	89.1	107.2	112.2	114.4	96.2	171.9
P09543	2',3'-cyclic-nucleotide 3'-phosphodiesterase OS=Homo sapiens GN=CNP PE=1 SV=2	56	33	69.4	102.7	155.0	141.9	128.3	35.9	28.2
P09564	T-cell antigen CD7 OS=Homo sapiens GN=CD7 PE=1 SV=1	21	5	56.8	95.6	138.1	147.8	196.2	89.6	68.7
P09622	Dihydrolipoyl dehydrogenase, mitochondrial OS=Homo sapiens GN=DLD PE=1 SV=2	68	26	216.2	184.8	74.9	38.9	10.2	37.8	31.9
P09651	Heterogeneous nuclear ribonucleoprotein A1 OS=Homo sapiens GN=HNRNPA1 PE=1 SV=5	74	35	70.2	45.5	46.1	63.5	103.0	347.9	151.2
P09661	U2 small nuclear ribonucleoprotein A' OS=Homo sapiens GN=SNRPA1 PE=1 SV=2	80	30	65.5	63.2	76.6	89.9	119.1	139.3	220.4
P09669	Cytochrome c oxidase subunit 6C OS=Homo sapiens GN=COX6C PE=1 SV=2	53	7	237.7	197.1	76.6	24.7	16.8	11.6	17.8
P09874	Poly [ADP-ribose] polymerase 1 OS=Homo sapiens GN=PARP1 PE=1 SV=4	63	74	105.6	81.7	74.7	74.9	119.6	129.9	157.3
P09884	DNA polymerase alpha catalytic subunit OS=Homo sapiens GN=POLA1 PE=1 SV=2	29	36	81.3	84.5	96.7	111.3	86.9	85.7	150.7
P09960	Leukotriene A-4 hydrolase OS=Homo sapiens GN=LTA4H PE=1 SV=2	61	42	86.7	92.2	108.7	111.6	82.1	70.9	138.3
P09972	Fructose-bisphosphate aldolase C OS=Homo sapiens GN=ALDOC PE=1 SV=2	76	29	82.0	79.0	106.9	108.5	86.0	84.8	143.1
P0C2W1	F-box/SPRY domain-containing protein 1 OS=Homo sapiens GN=FBXO45 PE=1 SV=1	25	8	51.0	62.3	68.6	107.5	45.4	145.1	246.4
P0C7P0	CDGSH iron-sulfur domain-containing protein 3, mitochondrial OS=Homo sapiens GN=CISD3 PE=1 SV=1	54	9	212.4	191.8	71.3	22.5	11.1	15.1	27.9
P0C7T5	Ataxin-1-like OS=Homo sapiens GN=ATXN1L PE=1 SV=1	22	10	81.9	96.4	110.2	102.2	131.4	91.9	96.4
P0CG12	Chromosome transmission fidelity protein 8 homolog isoform 2 OS=Homo sapiens GN=CHTF8 PE=1 SV=1	63	17	78.8	99.9	102.7	99.6	110.8	118.1	151.8
P0CK96	Solute carrier family 35 member E2B OS=Homo sapiens GN=SLC35E2B PE=2 SV=1	14	4	58.3	94.9	134.4	123.1	132.9	52.5	39.7
P0DMV9	Heat shock 70 kDa protein 1B OS=Homo sapiens GN=HSPA1B PE=1 SV=1	67	43	83.8	81.1	106.9	129.8	87.1	92.5	144.0
P10109	Adrenodoxin, mitochondrial OS=Homo sapiens GN=FDX1 PE=1 SV=1	33	6	225.5	187.5	66.3	18.0	10.9	3.6	10.7
P10155	60 kDa SS-A/Ro ribonucleoprotein OS=Homo sapiens GN=TROVE2 PE=1 SV=2	55	27	95.8	91.0	97.8	102.5	97.3	89.4	106.4
P10242	Transcriptional activator Myb OS=Homo sapiens GN=MYB PE=1 SV=2	26	17	141.5	117.3	91.0	88.4	105.3	69.9	98.4
P10253	Lysosomal alpha-glucosidase OS=Homo sapiens GN=GAA PE=1 SV=4	40	34	50.5	85.9	145.8	173.1	178.7	31.0	25.2
P10301	Ras-related protein R-Ras OS=Homo sapiens GN=RRAS PE=1 SV=1	61	12	48.4	81.0	136.8	222.0	98.8	86.4	88.1
P10321	HLA class I histocompatibility antigen, Cw-7 alpha chain OS=Homo sapiens GN=HLA-C PE=1 SV=3	57	21	52.2	92.1	131.6	152.8	165.1	55.8	41.7
P10398	Serine/threonine-protein kinase A-Raf OS=Homo sapiens GN=ARAF PE=1 SV=2	48	24	89.4	86.8	86.6	97.0	76.1	108.0	154.0
P10415	Apoptosis regulator Bcl-2 OS=Homo sapiens GN=BCL2 PE=1 SV=2	45	7	95.0	118.2	137.0	135.8	93.9	56.1	55.1
P10515	Dihydrolipoyllysine-residue acetyltransferase component of pyruvate dehydrogenase complex, mitochondrial OS=Homo sapiens GN=DLAT PE=1 SV=3	52	31	261.1	217.9	76.6	20.2	10.1	4.5	11.0
P10586	Receptor-type tyrosine-protein phosphatase F OS=Homo sapiens GN=PTPRF PE=1 SV=2	38	55	65.9	109.2	155.9	146.3	137.2	40.6	35.1
P10599	Thioredoxin OS=Homo sapiens GN=TXN PE=1 SV=3	90	11	105.6	94.7	105.9	101.9	81.8	72.3	117.3
P10619	Lysosomal protective protein OS=Homo sapiens GN=CTSA PE=1 SV=2	29	13	48.7	84.3	153.9	165.1	170.8	37.7	27.2
P10636	Microtubule-associated protein tau OS=Homo sapiens GN=MAPT PE=1 SV=5	19	13	71.7	75.3	82.2	104.3	125.7	199.7	217.6
P10644	cAMP-dependent protein kinase type I-alpha regulatory subunit OS=Homo sapiens GN=PRKAR1A PE=1 SV=1	69	28	82.3	90.0	121.6	118.8	123.0	54.6	71.7
P10721	Mast/stem cell growth factor receptor Kit OS=Homo sapiens GN=KIT PE=1 SV=1	23	20	74.7	114.3	147.5	146.9	193.5	55.6	47.5
P10746	Uroporphyrinogen-III synthase OS=Homo sapiens GN=UROS PE=1 SV=1	42	9	144.4	124.2	121.0	122.3	100.4	74.3	116.7
P10747	T-cell-specific surface glycoprotein CD28 OS=Homo sapiens GN=CD28 PE=1 SV=1	23	8	38.0	40.9	64.7	187.0	64.8	232.9	118.9
P10768	S-formylglutathione hydrolase OS=Homo sapiens GN=ESD PE=1 SV=2	82	21	85.9	85.8	105.5	113.8	72.1	73.1	144.4
P10809	60 kDa heat shock protein, mitochondrial OS=Homo sapiens GN=HSPD1 PE=1 SV=2	86	71	245.5	202.1	76.0	23.6	9.5	4.4	12.3
P11021	78 kDa glucose-regulated protein OS=Homo sapiens GN=HSPA5 PE=1 SV=2	60	55	61.0	80.1	133.6	146.7	186.5	96.4	19.0
P11117	Lysosomal acid phosphatase OS=Homo sapiens GN=ACP2 PE=1 SV=3	32	12	45.6	81.2	145.9	172.0	187.8	37.4	27.8
P11142	Heat shock cognate 71 kDa protein OS=Homo sapiens GN=HSPA8 PE=1 SV=1	79	68	92.1	83.4	106.6	105.0	98.2	124.8	105.2
P11166	Solute carrier family 2, facilitated glucose transporter member 1 OS=Homo sapiens GN=SLC2A1 PE=1 SV=2	17	12	61.1	103.7	154.7	145.5	145.0	35.0	27.6
P11169	Solute carrier family 2, facilitated glucose transporter member 3 OS=Homo sapiens GN=SLC2A3 PE=1 SV=1	14	8	47.3	93.5	143.9	146.5	145.3	39.8	36.5
P11171	Protein 4.1 OS=Homo sapiens GN=EPB41 PE=1 SV=4	64	51	56.1	97.1	170.4	175.6	125.5	27.4	20.4
P11172	Uridine 5'-monophosphate synthase OS=Homo sapiens GN=UMPS PE=1 SV=1	64	41	107.3	103.8	97.3	84.5	60.3	102.8	128.2
P11177	Pyruvate dehydrogenase E1 component subunit beta, mitochondrial OS=Homo sapiens GN=PDHB PE=1 SV=3	69	18	260.8	213.5	75.1	19.3	10.8	4.2	12.7
P11182	Lipoamide acyltransferase component of branched-chain alpha-keto acid dehydrogenase complex, mitochondrial OS=Homo sapiens GN=DBT PE=1 SV=3	50	23	245.4	196.5	70.8	18.6	9.6	6.8	13.2
P11216	Glycogen phosphorylase, brain form OS=Homo sapiens GN=PYGB PE=1 SV=5	60	51	95.5	97.7	104.6	112.9	100.5	62.0	105.2
P11234	Ras-related protein Ral-B OS=Homo sapiens GN=RALB PE=1 SV=1	44	11	64.2	93.8	132.0	127.0	131.8	62.8	52.7
P11274	Breakpoint cluster region protein OS=Homo sapiens GN=BCR PE=1 SV=2	37	39	96.6	109.9	116.1	113.5	87.7	66.4	107.5
P11279	Lysosome-associated membrane glycoprotein 1 OS=Homo sapiens GN=LAMP1 PE=1 SV=3	21	8	79.7	87.2	122.1	123.9	160.8	41.4	25.3
P11310	Medium-chain specific acyl-CoA dehydrogenase, mitochondrial OS=Homo sapiens GN=ACADM PE=1 SV=1	58	29	228.9	202.3	72.4	22.5	11.2	6.6	17.3
P11387	DNA topoisomerase 1 OS=Homo sapiens GN=TOP1 PE=1 SV=2	44	39	111.1	82.8	84.0	91.2	89.7	126.9	166.2
P11388	DNA topoisomerase 2-alpha OS=Homo sapiens GN=TOP2A PE=1 SV=3	55	97	118.8	94.9	79.4	81.7	81.0	126.2	159.3
P11413	Glucose-6-phosphate 1-dehydrogenase OS=Homo sapiens GN=G6PD PE=1 SV=4	77	40	86.8	88.3	109.6	129.5	95.2	67.8	111.2
P11441	Ubiquitin-like protein 4A OS=Homo sapiens GN=UBL4A PE=1 SV=1	70	11	77.6	74.4	93.8	96.1	90.0	77.9	127.0
P11498	Pyruvate carboxylase, mitochondrial OS=Homo sapiens GN=PC PE=1 SV=2	58	57	210.9	209.3	93.6	28.5	21.7	8.4	13.2
P11586	C-1-tetrahydrofolate synthase, cytoplasmic OS=Homo sapiens GN=MTHFD1 PE=1 SV=3	83	76	64.7	49.6	64.4	86.8	153.2	260.6	102.3
P11717	Cation-independent mannose-6-phosphate receptor OS=Homo sapiens GN=IGF2R PE=1 SV=3	62	148	54.8	66.7	101.3	123.1	172.9	145.4	88.1
P11766	Alcohol dehydrogenase class-3 OS=Homo sapiens GN=ADH5 PE=1 SV=4	54	24	90.6	89.6	116.0	109.6	74.1	118.0	127.6
P11940	Polyadenylate-binding protein 1 OS=Homo sapiens GN=PABPC1 PE=1 SV=2	75	50	70.8	56.4	59.0	65.2	138.6	270.9	149.0
P12004	Proliferating cell nuclear antigen OS=Homo sapiens GN=PCNA PE=1 SV=1	81	22	83.0	79.0	106.2	113.1	71.7	89.5	159.1
P12081	Histidine--tRNA ligase, cytoplasmic OS=Homo sapiens GN=HARS PE=1 SV=2	78	47	83.4	78.5	75.2	71.9	104.4	131.4	197.6
P12236	ADP/ATP translocase 3 OS=Homo sapiens GN=SLC25A6 PE=1 SV=4	74	34	238.2	211.2	91.6	30.6	13.7	7.9	15.7
P12259	Coagulation factor V OS=Homo sapiens GN=F5 PE=1 SV=4	6	13	86.8	112.0	122.3	110.3	143.0	74.0	68.3
P12268	Inosine-5'-monophosphate dehydrogenase 2 OS=Homo sapiens GN=IMPDH2 PE=1 SV=2	77	43	112.3	102.8	101.6	96.4	64.6	108.4	112.5
P12270	Nucleoprotein TPR OS=Homo sapiens GN=TPR PE=1 SV=3	53	119	95.0	80.8	100.4	109.7	86.3	89.0	146.6
P12429	Annexin A3 OS=Homo sapiens GN=ANXA3 PE=1 SV=3	52	16	90.6	95.5	100.9	99.4	102.1	70.2	135.6
P12544	Granzyme A OS=Homo sapiens GN=GZMA PE=1 SV=2	76	22	44.2	78.6	147.2	176.7	163.2	44.6	32.8
P12694	2-oxoisovalerate dehydrogenase subunit alpha, mitochondrial OS=Homo sapiens GN=BCKDHA PE=1 SV=2	65	24	237.6	203.3	79.6	22.6	10.2	6.3	12.0
P12814	Alpha-actinin-1 OS=Homo sapiens GN=ACTN1 PE=1 SV=2	75	73	91.5	99.5	122.1	115.5	85.0	61.0	109.4
P12829	Myosin light chain 4 OS=Homo sapiens GN=MYL4 PE=1 SV=3	60	9	30.4	68.2	40.5	79.3	19.8	100.9	477.4
P12931	Proto-oncogene tyrosine-protein kinase Src OS=Homo sapiens GN=SRC PE=1 SV=3	57	25	68.1	108.0	165.2	162.2	161.0	73.5	83.4
P12955	Xaa-Pro dipeptidase OS=Homo sapiens GN=PEPD PE=1 SV=3	37	17	90.2	86.1	101.5	111.1	92.0	63.9	120.0
P12956	X-ray repair cross-complementing protein 6 OS=Homo sapiens GN=XRCC6 PE=1 SV=2	75	68	71.4	68.0	68.5	76.3	129.7	160.6	188.1
P13010	X-ray repair cross-complementing protein 5 OS=Homo sapiens GN=XRCC5 PE=1 SV=3	80	68	64.7	63.8	69.1	81.8	125.0	151.0	203.7
P13073	Cytochrome c oxidase subunit 4 isoform 1, mitochondrial OS=Homo sapiens GN=COX4I1 PE=1 SV=1	53	15	209.4	183.4	117.1	44.8	22.1	10.5	18.5
P13196	5-aminolevulinate synthase, nonspecific, mitochondrial OS=Homo sapiens GN=ALAS1 PE=1 SV=2	47	23	221.8	195.2	71.9	19.6	13.1	6.0	14.2
P13284	Gamma-interferon-inducible lysosomal thiol reductase OS=Homo sapiens GN=IFI30 PE=1 SV=3	12	3	22.6	62.8	182.9	222.6	79.0	46.0	28.7
P13489	Ribonuclease inhibitor OS=Homo sapiens GN=RNH1 PE=1 SV=2	74	29	77.8	85.4	94.9	113.0	73.6	81.3	148.7
P13598	Intercellular adhesion molecule 2 OS=Homo sapiens GN=ICAM2 PE=1 SV=2	25	7	43.2	51.0	96.8	175.8	107.8	131.0	101.1
P13612	Integrin alpha-4 OS=Homo sapiens GN=ITGA4 PE=1 SV=3	48	53	50.5	86.7	152.8	170.5	146.3	44.0	24.0
P13637	Sodium/potassium-transporting ATPase subunit alpha-3 OS=Homo sapiens GN=ATP1A3 PE=1 SV=3	55	54	53.6	104.3	160.5	164.2	138.3	37.9	26.5
P13639	Elongation factor 2 OS=Homo sapiens GN=EEF2 PE=1 SV=4	83	83	80.0	78.4	105.5	107.8	107.0	131.1	126.7
P13645	Keratin, type I cytoskeletal 10 OS=Homo sapiens GN=KRT10 PE=1 SV=6	54	31	42.5	78.7	148.9	168.3	54.1	43.4	215.1
P13667	Protein disulfide-isomerase A4 OS=Homo sapiens GN=PDIA4 PE=1 SV=2	66	65	57.6	79.5	132.5	155.6	183.4	66.4	19.7
P13674	Prolyl 4-hydroxylase subunit alpha-1 OS=Homo sapiens GN=P4HA1 PE=1 SV=2	62	37	62.7	89.2	136.8	156.6	201.5	48.2	17.7
P13716	Delta-aminolevulinic acid dehydratase OS=Homo sapiens GN=ALAD PE=1 SV=1	44	13	75.8	82.1	99.1	106.0	86.2	71.4	138.2
P13796	Plastin-2 OS=Homo sapiens GN=LCP1 PE=1 SV=6	85	55	89.8	82.6	108.6	112.1	84.6	80.6	149.5
P13798	Acylamino-acid-releasing enzyme OS=Homo sapiens GN=APEH PE=1 SV=4	54	33	87.4	78.8	100.3	111.4	77.0	123.2	177.8
P13804	Electron transfer flavoprotein subunit alpha, mitochondrial OS=Homo sapiens GN=ETFA PE=1 SV=1	73	21	218.4	180.8	91.6	35.4	19.4	8.2	15.8
P13807	Glycogen [starch] synthase, muscle OS=Homo sapiens GN=GYS1 PE=1 SV=2	57	43	69.3	66.8	104.6	132.2	228.2	102.2	34.6
P13861	cAMP-dependent protein kinase type II-alpha regulatory subunit OS=Homo sapiens GN=PRKAR2A PE=1 SV=2	65	24	124.8	131.6	115.0	94.7	81.1	41.1	66.5
P13995	Bifunctional methylenetetrahydrofolate dehydrogenase/cyclohydrolase, mitochondrial OS=Homo sapiens GN=MTHFD2 PE=1 SV=2	70	20	252.5	199.5	74.9	16.1	8.8	3.2	11.3
P14151	L-selectin OS=Homo sapiens GN=SELL PE=1 SV=2	19	9	51.8	87.9	130.1	142.6	143.8	60.5	53.6
P14174	Macrophage migration inhibitory factor OS=Homo sapiens GN=MIF PE=1 SV=4	43	4	127.5	54.7	77.5	57.0	42.1	427.8	64.6
P14209	CD99 antigen OS=Homo sapiens GN=CD99 PE=1 SV=1	22	6	42.9	78.5	120.5	146.8	108.3	140.4	69.5
P14314	Glucosidase 2 subunit beta OS=Homo sapiens GN=PRKCSH PE=1 SV=2	50	31	69.4	66.8	105.1	119.8	150.2	208.0	23.3
P14324	Farnesyl pyrophosphate synthase OS=Homo sapiens GN=FDPS PE=1 SV=4	39	16	99.1	71.1	86.7	82.9	64.0	237.7	104.4
P14373	Zinc finger protein RFP OS=Homo sapiens GN=TRIM27 PE=1 SV=1	52	19	42.4	51.0	95.1	230.8	133.2	92.7	49.9
P14550	Alcohol dehydrogenase [NADP(+)] OS=Homo sapiens GN=AKR1A1 PE=1 SV=3	73	22	104.4	101.0	112.5	110.9	87.3	73.2	129.2
P14618	Pyruvate kinase PKM OS=Homo sapiens GN=PKM PE=1 SV=4	81	51	95.7	85.5	103.1	104.7	81.8	113.1	125.8
P14625	Endoplasmin OS=Homo sapiens GN=HSP90B1 PE=1 SV=1	78	85	57.5	76.2	136.1	166.5	167.2	79.3	23.2
P14635	G2/mitotic-specific cyclin-B1 OS=Homo sapiens GN=CCNB1 PE=1 SV=1	34	13	100.3	93.6	95.0	90.5	144.5	88.3	87.4
P14678	Small nuclear ribonucleoprotein-associated proteins B and B' OS=Homo sapiens GN=SNRPB PE=1 SV=2	56	14	67.3	63.6	72.9	80.6	129.7	144.9	191.5
P14735	Insulin-degrading enzyme OS=Homo sapiens GN=IDE PE=1 SV=4	47	55	126.5	108.5	99.2	90.7	85.0	100.5	91.8
P14866	Heterogeneous nuclear ribonucleoprotein L OS=Homo sapiens GN=HNRNPL PE=1 SV=2	70	38	68.4	48.9	48.6	57.9	141.1	276.8	179.1
P14868	Aspartate--tRNA ligase, cytoplasmic OS=Homo sapiens GN=DARS PE=1 SV=2	79	48	69.3	73.4	91.1	98.4	102.8	99.0	186.2
P14921	Protein C-ets-1 OS=Homo sapiens GN=ETS1 PE=1 SV=1	45	14	95.9	97.9	103.2	110.7	82.5	69.3	163.1
P14927	Cytochrome b-c1 complex subunit 7 OS=Homo sapiens GN=UQCRB PE=1 SV=2	77	16	248.9	203.0	77.7	20.5	8.8	4.4	12.6
P15104	Glutamine synthetase OS=Homo sapiens GN=GLUL PE=1 SV=4	42	16	84.4	80.9	92.9	89.9	90.2	125.5	139.4
P15121	Aldose reductase OS=Homo sapiens GN=AKR1B1 PE=1 SV=3	62	20	93.8	90.7	113.6	113.6	74.9	89.9	158.1
P15151	Poliovirus receptor OS=Homo sapiens GN=PVR PE=1 SV=2	13	4	27.7	58.1	210.2	213.2	57.0	106.6	57.4
P15153	Ras-related C3 botulinum toxin substrate 2 OS=Homo sapiens GN=RAC2 PE=1 SV=1	48	11	86.2	78.5	98.6	116.4	138.6	79.0	146.4
P15170	Eukaryotic peptide chain release factor GTP-binding subunit ERF3A OS=Homo sapiens GN=GSPT1 PE=1 SV=1	63	39	97.5	91.3	114.2	114.8	75.4	76.7	124.7
P15260	Interferon gamma receptor 1 OS=Homo sapiens GN=IFNGR1 PE=1 SV=1	15	6	58.6	101.0	154.2	147.3	175.1	58.6	41.9
P15289	Arylsulfatase A OS=Homo sapiens GN=ARSA PE=1 SV=3	27	9	45.9	98.2	157.5	175.0	202.6	37.1	20.1
P15311	Ezrin OS=Homo sapiens GN=EZR PE=1 SV=4	70	60	63.8	90.8	126.5	123.0	102.2	89.9	76.3
P15374	Ubiquitin carboxyl-terminal hydrolase isozyme L3 OS=Homo sapiens GN=UCHL3 PE=1 SV=1	70	16	93.5	89.4	80.5	106.3	59.7	99.1	176.0
P15498	Proto-oncogene vav OS=Homo sapiens GN=VAV1 PE=1 SV=4	61	51	102.2	102.1	114.2	114.2	79.4	68.7	103.5
P15586	N-acetylglucosamine-6-sulfatase OS=Homo sapiens GN=GNS PE=1 SV=3	36	16	66.5	92.0	140.2	155.1	164.8	31.5	24.9
P15735	Phosphorylase b kinase gamma catalytic chain, liver/testis isoform OS=Homo sapiens GN=PHKG2 PE=1 SV=1	41	15	118.2	101.7	104.3	94.9	88.9	61.0	124.7
P15814	Immunoglobulin lambda-like polypeptide 1 OS=Homo sapiens GN=IGLL1 PE=1 SV=1	40	7	52.3	48.5	106.2	159.0	99.9	176.2	28.5
P15848	Arylsulfatase B OS=Homo sapiens GN=ARSB PE=1 SV=1	37	17	35.7	69.8	159.3	200.1	125.9	40.4	26.4
P15880	40S ribosomal protein S2 OS=Homo sapiens GN=RPS2 PE=1 SV=2	69	27	65.1	49.7	58.9	68.3	141.9	294.4	132.3
P15923	Transcription factor E2-alpha OS=Homo sapiens GN=TCF3 PE=1 SV=1	45	16	95.4	83.6	98.0	112.3	93.6	97.1	132.4
P15927	Replication protein A 32 kDa subunit OS=Homo sapiens GN=RPA2 PE=1 SV=1	76	16	59.5	72.1	101.6	117.9	75.6	102.5	179.6
P16083	Ribosyldihydronicotinamide dehydrogenase [quinone] OS=Homo sapiens GN=NQO2 PE=1 SV=5	54	12	86.9	76.8	103.3	106.0	74.9	73.4	132.0
P16150	Leukosialin OS=Homo sapiens GN=SPN PE=1 SV=1	40	15	49.2	86.0	149.4	165.4	130.3	44.9	32.2
P16219	Short-chain specific acyl-CoA dehydrogenase, mitochondrial OS=Homo sapiens GN=ACADS PE=1 SV=1	58	21	238.3	208.4	72.3	18.2	9.1	3.6	9.5
P16278	Beta-galactosidase OS=Homo sapiens GN=GLB1 PE=1 SV=2	34	19	47.1	78.9	152.9	170.8	176.8	27.2	19.1
P16284	Platelet endothelial cell adhesion molecule OS=Homo sapiens GN=PECAM1 PE=1 SV=1	54	41	54.8	95.6	150.7	159.8	127.6	49.2	32.4
P16298	Serine/threonine-protein phosphatase 2B catalytic subunit beta isoform OS=Homo sapiens GN=PPP3CB PE=1 SV=2	40	17	83.7	95.7	122.0	133.8	102.9	64.9	93.0
P16333	Cytoplasmic protein NCK1 OS=Homo sapiens GN=NCK1 PE=1 SV=1	68	26	95.9	98.1	116.4	121.5	109.0	69.4	87.6
P16383	GC-rich sequence DNA-binding factor 2 OS=Homo sapiens GN=GCFC2 PE=1 SV=2	30	22	80.7	82.6	76.0	75.7	93.9	100.4	196.0
P16435	NADPH--cytochrome P450 reductase OS=Homo sapiens GN=POR PE=1 SV=2	60	41	62.6	80.9	124.4	152.8	176.3	69.6	31.2
P16455	Methylated-DNA--protein-cysteine methyltransferase OS=Homo sapiens GN=MGMT PE=1 SV=1	48	9	125.1	101.2	95.6	86.7	98.8	72.7	95.7
P16615	Sarcoplasmic/endoplasmic reticulum calcium ATPase 2 OS=Homo sapiens GN=ATP2A2 PE=1 SV=1	53	60	60.7	79.4	128.2	161.8	177.7	89.3	31.0
P16885	1-phosphatidylinositol 4,5-bisphosphate phosphodiesterase gamma-2 OS=Homo sapiens GN=PLCG2 PE=1 SV=4	43	43	88.0	92.5	102.5	102.9	93.0	60.9	98.0
P16930	Fumarylacetoacetase OS=Homo sapiens GN=FAH PE=1 SV=2	60	17	93.5	76.8	96.2	94.3	72.9	218.8	103.5
P16989	Y-box-binding protein 3 OS=Homo sapiens GN=YBX3 PE=1 SV=4	67	24	63.4	56.4	41.2	51.6	73.9	285.9	262.1
P17026	Zinc finger protein 22 OS=Homo sapiens GN=ZNF22 PE=1 SV=3	46	10	106.0	88.5	75.1	68.6	118.4	113.0	129.5
P17028	Zinc finger protein 24 OS=Homo sapiens GN=ZNF24 PE=1 SV=4	53	13	129.5	122.2	112.3	90.8	94.0	55.4	60.9
P17029	Zinc finger protein with KRAB and SCAN domains 1 OS=Homo sapiens GN=ZKSCAN1 PE=1 SV=3	25	10	132.6	130.1	121.8	95.9	90.0	71.6	101.4
P17050	Alpha-N-acetylgalactosaminidase OS=Homo sapiens GN=NAGA PE=1 SV=2	40	13	50.3	78.2	148.9	164.1	184.0	37.5	23.6
P17152	Transmembrane protein 11, mitochondrial OS=Homo sapiens GN=TMEM11 PE=1 SV=1	40	7	278.3	242.3	111.0	46.9	25.3	7.4	15.4
P17174	Aspartate aminotransferase, cytoplasmic OS=Homo sapiens GN=GOT1 PE=1 SV=3	64	27	87.9	86.0	107.5	111.3	81.5	71.6	133.0
P17181	Interferon alpha/beta receptor 1 OS=Homo sapiens GN=IFNAR1 PE=1 SV=3	39	17	54.6	111.8	169.5	171.4	169.7	41.1	47.8
P17252	Protein kinase C alpha type OS=Homo sapiens GN=PRKCA PE=1 SV=4	60	41	97.5	101.1	117.2	110.5	84.5	57.0	113.5
P17480	Nucleolar transcription factor 1 OS=Homo sapiens GN=UBTF PE=1 SV=1	43	39	157.1	118.1	108.6	91.7	72.4	52.1	48.5
P17542	T-cell acute lymphocytic leukemia protein 1 OS=Homo sapiens GN=TAL1 PE=1 SV=2	31	7	133.3	125.2	148.5	87.8	106.9	125.7	157.8
P17568	NADH dehydrogenase [ubiquinone] 1 beta subcomplex subunit 7 OS=Homo sapiens GN=NDUFB7 PE=1 SV=4	55	10	200.8	214.4	108.8	36.2	15.5	8.5	15.7
P17706	Tyrosine-protein phosphatase non-receptor type 2 OS=Homo sapiens GN=PTPN2 PE=1 SV=2	57	26	80.5	94.4	131.9	140.8	127.9	57.4	51.4
P17812	CTP synthase 1 OS=Homo sapiens GN=CTPS1 PE=1 SV=2	60	35	79.0	71.0	103.6	110.7	45.5	208.4	128.1
P17844	Probable ATP-dependent RNA helicase DDX5 OS=Homo sapiens GN=DDX5 PE=1 SV=1	66	59	81.3	65.7	66.5	70.0	129.4	210.3	148.1
P17858	ATP-dependent 6-phosphofructokinase, liver type OS=Homo sapiens GN=PFKL PE=1 SV=6	50	34	76.3	79.3	79.3	114.2	59.4	113.3	209.5
P17900	Ganglioside GM2 activator OS=Homo sapiens GN=GM2A PE=1 SV=4	23	7	38.9	84.7	152.4	218.2	161.1	24.7	30.4
P17980	26S protease regulatory subunit 6A OS=Homo sapiens GN=PSMC3 PE=1 SV=3	75	35	93.3	93.0	94.8	97.6	77.8	93.0	147.0
P17987	T-complex protein 1 subunit alpha OS=Homo sapiens GN=TCP1 PE=1 SV=1	78	41	87.7	87.0	100.3	107.1	80.2	101.9	161.8
P18031	Tyrosine-protein phosphatase non-receptor type 1 OS=Homo sapiens GN=PTPN1 PE=1 SV=1	70	35	70.8	83.1	129.3	139.2	140.0	74.2	33.5
P18065	Insulin-like growth factor-binding protein 2 OS=Homo sapiens GN=IGFBP2 PE=1 SV=2	68	19	57.7	65.5	101.1	137.4	130.0	195.3	73.3
P18074	TFIIH basal transcription factor complex helicase XPD subunit OS=Homo sapiens GN=ERCC2 PE=1 SV=1	33	25	81.5	86.4	118.4	133.3	92.3	87.4	104.6
P18077	60S ribosomal protein L35a OS=Homo sapiens GN=RPL35A PE=1 SV=2	60	13	81.9	26.0	38.3	44.9	67.2	521.4	76.1
P18085	ADP-ribosylation factor 4 OS=Homo sapiens GN=ARF4 PE=1 SV=3	72	14	104.7	103.8	122.9	98.7	99.9	59.3	71.5
P18124	60S ribosomal protein L7 OS=Homo sapiens GN=RPL7 PE=1 SV=1	70	29	63.1	44.0	55.5	63.4	112.4	309.3	159.4
P18206	Vinculin OS=Homo sapiens GN=VCL PE=1 SV=4	32	29	96.4	95.9	116.7	112.6	93.7	76.8	128.8
P18433	Receptor-type tyrosine-protein phosphatase alpha OS=Homo sapiens GN=PTPRA PE=1 SV=2	53	42	78.3	114.1	153.3	140.8	129.4	24.4	20.2
P18583	Protein SON OS=Homo sapiens GN=SON PE=1 SV=4	33	68	68.3	62.7	77.6	98.6	178.6	158.4	127.6
P18615	Negative elongation factor E OS=Homo sapiens GN=NELFE PE=1 SV=3	57	19	67.3	66.0	79.6	93.6	161.1	182.5	160.1
P18621	60S ribosomal protein L17 OS=Homo sapiens GN=RPL17 PE=1 SV=3	61	17	64.1	58.6	78.0	83.2	192.7	138.4	137.5
P18669	Phosphoglycerate mutase 1 OS=Homo sapiens GN=PGAM1 PE=1 SV=2	77	23	80.9	79.8	102.4	111.7	73.1	118.7	158.3
P18754	Regulator of chromosome condensation OS=Homo sapiens GN=RCC1 PE=1 SV=1	64	19	112.3	85.3	74.8	81.9	133.8	115.9	176.1
P18858	DNA ligase 1 OS=Homo sapiens GN=LIG1 PE=1 SV=1	57	51	110.0	108.4	104.3	98.3	81.9	60.7	106.4
P18887	DNA repair protein XRCC1 OS=Homo sapiens GN=XRCC1 PE=1 SV=2	41	22	121.7	108.7	80.2	74.8	91.7	176.3	144.4
P19022	Cadherin-2 OS=Homo sapiens GN=CDH2 PE=1 SV=4	37	24	51.6	87.9	153.8	159.6	140.1	65.4	46.6
P19086	Guanine nucleotide-binding protein G(z) subunit alpha OS=Homo sapiens GN=GNAZ PE=2 SV=3	45	14	54.5	107.4	154.3	155.6	141.0	31.9	21.8
P19174	1-phosphatidylinositol 4,5-bisphosphate phosphodiesterase gamma-1 OS=Homo sapiens GN=PLCG1 PE=1 SV=1	53	64	85.7	87.7	114.9	118.1	73.5	76.9	132.8
P19256	Lymphocyte function-associated antigen 3 OS=Homo sapiens GN=CD58 PE=1 SV=1	18	7	50.8	82.5	97.9	139.7	117.4	217.6	97.4
P19338	Nucleolin OS=Homo sapiens GN=NCL PE=1 SV=3	51	56	76.7	67.5	74.4	92.4	94.2	190.2	171.9
P19367	Hexokinase-1 OS=Homo sapiens GN=HK1 PE=1 SV=3	56	60	207.6	190.9	82.3	33.1	21.2	10.3	18.6
P19387	DNA-directed RNA polymerase II subunit RPB3 OS=Homo sapiens GN=POLR2C PE=1 SV=2	42	10	97.2	93.8	90.6	99.1	80.0	98.1	160.0
P19388	DNA-directed RNA polymerases I, II, and III subunit RPABC1 OS=Homo sapiens GN=POLR2E PE=1 SV=4	54	10	89.3	92.0	90.3	95.5	107.3	102.5	133.6
P19404	NADH dehydrogenase [ubiquinone] flavoprotein 2, mitochondrial OS=Homo sapiens GN=NDUFV2 PE=1 SV=2	54	13	259.7	214.1	73.7	18.7	9.8	3.7	10.5
P19447	TFIIH basal transcription factor complex helicase XPB subunit OS=Homo sapiens GN=ERCC3 PE=1 SV=1	43	27	107.7	103.0	97.2	93.0	150.6	96.7	95.6
P19474	E3 ubiquitin-protein ligase TRIM21 OS=Homo sapiens GN=TRIM21 PE=1 SV=1	39	17	81.1	93.2	110.9	106.4	90.5	66.1	109.6
P19525	Interferon-induced, double-stranded RNA-activated protein kinase OS=Homo sapiens GN=EIF2AK2 PE=1 SV=2	52	29	79.5	69.7	79.5	82.1	152.4	137.4	136.9
P19623	Spermidine synthase OS=Homo sapiens GN=SRM PE=1 SV=1	77	19	86.1	87.8	84.4	95.4	58.0	138.9	189.2
P19634	Sodium/hydrogen exchanger 1 OS=Homo sapiens GN=SLC9A1 PE=1 SV=2	22	16	48.3	85.4	145.7	166.0	119.2	43.8	32.9
P19784	Casein kinase II subunit alpha' OS=Homo sapiens GN=CSNK2A2 PE=1 SV=1	67	21	74.3	77.2	118.3	122.4	67.4	103.2	156.0
P19838	Nuclear factor NF-kappa-B p105 subunit OS=Homo sapiens GN=NFKB1 PE=1 SV=2	42	36	109.3	107.9	109.3	111.7	76.6	71.8	122.5
P20020	Plasma membrane calcium-transporting ATPase 1 OS=Homo sapiens GN=ATP2B1 PE=1 SV=3	39	50	55.3	105.4	150.2	187.0	123.6	39.4	27.3
P20023	Complement receptor type 2 OS=Homo sapiens GN=CR2 PE=1 SV=2	28	26	40.9	47.5	155.5	231.6	78.8	63.1	48.7
P20042	Eukaryotic translation initiation factor 2 subunit 2 OS=Homo sapiens GN=EIF2S2 PE=1 SV=2	65	32	74.7	66.9	66.2	69.9	124.6	169.1	184.1
P20073	Annexin A7 OS=Homo sapiens GN=ANXA7 PE=1 SV=3	42	22	86.6	75.0	101.4	117.0	73.4	94.9	167.0
P20248	Cyclin-A2 OS=Homo sapiens GN=CCNA2 PE=1 SV=2	37	13	83.2	81.3	79.8	92.2	110.1	153.7	136.3
P20290	Transcription factor BTF3 OS=Homo sapiens GN=BTF3 PE=1 SV=1	78	19	76.0	66.1	79.5	97.4	136.9	171.6	173.3
P20292	Arachidonate 5-lipoxygenase-activating protein OS=Homo sapiens GN=ALOX5AP PE=1 SV=2	27	5	75.1	84.8	146.5	146.9	208.0	59.4	16.6
P20338	Ras-related protein Rab-4A OS=Homo sapiens GN=RAB4A PE=1 SV=3	55	12	73.7	99.6	125.3	135.8	141.8	62.4	57.6
P20339	Ras-related protein Rab-5A OS=Homo sapiens GN=RAB5A PE=1 SV=2	68	13	69.7	89.4	128.4	170.3	123.5	56.5	62.9
P20340	Ras-related protein Rab-6A OS=Homo sapiens GN=RAB6A PE=1 SV=3	69	19	68.2	99.4	133.1	130.6	142.0	58.6	51.1
P20618	Proteasome subunit beta type-1 OS=Homo sapiens GN=PSMB1 PE=1 SV=2	57	16	69.9	78.2	95.3	107.9	73.3	89.7	237.9
P20645	Cation-dependent mannose-6-phosphate receptor OS=Homo sapiens GN=M6PR PE=1 SV=1	55	18	64.7	45.9	74.8	94.9	94.1	361.6	98.1
P20674	Cytochrome c oxidase subunit 5A, mitochondrial OS=Homo sapiens GN=COX5A PE=1 SV=2	61	10	249.0	210.6	71.5	17.6	9.3	3.1	12.4
P20700	Lamin-B1 OS=Homo sapiens GN=LMNB1 PE=1 SV=2	74	61	97.8	93.8	122.2	135.1	105.4	69.5	58.9
P20701	Integrin alpha-L OS=Homo sapiens GN=ITGAL PE=1 SV=3	36	40	59.4	76.4	132.4	151.7	134.0	118.6	34.7
P20810	Calpastatin OS=Homo sapiens GN=CAST PE=1 SV=4	30	14	73.3	71.5	86.0	122.6	80.9	156.3	193.3
P20839	Inosine-5'-monophosphate dehydrogenase 1 OS=Homo sapiens GN=IMPDH1 PE=1 SV=2	52	24	86.6	87.1	117.5	123.0	69.9	70.0	135.8
P20933	N(4)-(beta-N-acetylglucosaminyl)-L-asparaginase OS=Homo sapiens GN=AGA PE=1 SV=2	34	8	46.1	78.2	129.4	189.7	163.3	46.9	28.1
P20936	Ras GTPase-activating protein 1 OS=Homo sapiens GN=RASA1 PE=1 SV=1	25	21	97.3	100.0	124.1	110.6	92.4	59.6	90.3
P20963	T-cell surface glycoprotein CD3 zeta chain OS=Homo sapiens GN=CD247 PE=1 SV=2	57	21	65.9	101.9	149.6	126.7	135.0	35.8	22.2
P21266	Glutathione S-transferase Mu 3 OS=Homo sapiens GN=GSTM3 PE=1 SV=3	75	20	106.0	103.3	109.1	126.9	67.4	83.7	143.0
P21281	V-type proton ATPase subunit B, brain isoform OS=Homo sapiens GN=ATP6V1B2 PE=1 SV=3	79	33	63.4	85.3	124.3	139.5	119.3	70.0	93.1
P21283	V-type proton ATPase subunit C 1 OS=Homo sapiens GN=ATP6V1C1 PE=1 SV=4	64	26	64.5	76.9	125.2	130.7	115.6	75.1	102.2
P21333	Filamin-A OS=Homo sapiens GN=FLNA PE=1 SV=4	71	169	84.9	86.8	103.9	102.3	70.7	137.0	118.2
P21359	Neurofibromin OS=Homo sapiens GN=NF1 PE=1 SV=2	28	74	75.9	91.9	109.6	120.1	134.5	100.9	97.8
P21399	Cytoplasmic aconitate hydratase OS=Homo sapiens GN=ACO1 PE=1 SV=3	63	50	81.9	83.3	108.0	116.5	77.6	94.1	137.4
P21580	Tumor necrosis factor alpha-induced protein 3 OS=Homo sapiens GN=TNFAIP3 PE=1 SV=1	58	34	93.1	102.5	106.3	104.2	107.2	97.5	88.2
P21796	Voltage-dependent anion-selective channel protein 1 OS=Homo sapiens GN=VDAC1 PE=1 SV=2	88	31	227.9	195.5	83.8	32.7	21.7	15.0	19.1
P21912	Succinate dehydrogenase [ubiquinone] iron-sulfur subunit, mitochondrial OS=Homo sapiens GN=SDHB PE=1 SV=3	71	24	238.0	209.1	83.0	23.3	10.8	2.9	10.8
P21953	2-oxoisovalerate dehydrogenase subunit beta, mitochondrial OS=Homo sapiens GN=BCKDHB PE=1 SV=2	36	11	250.2	197.3	68.6	17.4	7.6	3.0	9.9
P21964	Catechol O-methyltransferase OS=Homo sapiens GN=COMT PE=1 SV=2	74	26	70.2	81.8	131.7	151.0	192.5	51.8	24.6
P22001	Potassium voltage-gated channel subfamily A member 3 OS=Homo sapiens GN=KCNA3 PE=1 SV=3	26	13	57.9	96.3	143.3	147.1	160.6	50.7	39.8
P22033	Methylmalonyl-CoA mutase, mitochondrial OS=Homo sapiens GN=MUT PE=1 SV=4	55	36	260.0	201.0	72.8	17.7	9.2	4.5	11.1
P22059	Oxysterol-binding protein 1 OS=Homo sapiens GN=OSBP PE=1 SV=1	55	34	75.7	98.1	131.9	134.6	108.9	59.6	83.9
P22061	Protein-L-isoaspartate(D-aspartate) O-methyltransferase OS=Homo sapiens GN=PCMT1 PE=1 SV=4	66	13	111.9	99.1	115.1	109.8	75.7	65.4	101.4
P22087	rRNA 2'-O-methyltransferase fibrillarin OS=Homo sapiens GN=FBL PE=1 SV=2	69	22	113.0	94.8	86.1	79.8	114.2	112.2	138.8
P22090	40S ribosomal protein S4, Y isoform 1 OS=Homo sapiens GN=RPS4Y1 PE=1 SV=2	75	27	64.6	53.2	52.8	73.3	112.2	279.1	188.9
P22102	Trifunctional purine biosynthetic protein adenosine-3 OS=Homo sapiens GN=GART PE=1 SV=1	69	58	72.9	73.8	94.3	142.0	48.1	112.2	170.9
P22234	Multifunctional protein ADE2 OS=Homo sapiens GN=PAICS PE=1 SV=3	75	37	89.6	86.7	101.0	102.3	79.4	110.0	156.3
P22307	Non-specific lipid-transfer protein OS=Homo sapiens GN=SCP2 PE=1 SV=2	73	44	63.3	87.9	132.5	154.7	202.0	41.8	15.1
P22314	Ubiquitin-like modifier-activating enzyme 1 OS=Homo sapiens GN=UBA1 PE=1 SV=3	72	61	87.0	78.2	86.7	105.4	66.0	146.4	148.1
P22570	NADPH:adrenodoxin oxidoreductase, mitochondrial OS=Homo sapiens GN=FDXR PE=1 SV=3	70	30	255.4	207.4	78.2	23.4	14.6	7.1	13.9
P22626	Heterogeneous nuclear ribonucleoproteins A2/B1 OS=Homo sapiens GN=HNRNPA2B1 PE=1 SV=2	78	37	76.0	40.7	48.8	58.2	122.3	353.3	129.9
P22681	E3 ubiquitin-protein ligase CBL OS=Homo sapiens GN=CBL PE=1 SV=2	53	29	97.5	89.0	114.1	122.4	95.2	65.3	112.5
P22694	cAMP-dependent protein kinase catalytic subunit beta OS=Homo sapiens GN=PRKACB PE=1 SV=2	64	27	88.8	113.1	129.0	110.0	102.7	46.4	78.8
P22695	Cytochrome b-c1 complex subunit 2, mitochondrial OS=Homo sapiens GN=UQCRC2 PE=1 SV=3	65	25	231.6	194.2	92.2	34.9	13.5	7.5	14.2
P22830	Ferrochelatase, mitochondrial OS=Homo sapiens GN=FECH PE=1 SV=2	67	27	222.8	195.4	97.5	33.2	12.3	5.8	15.0
P23193	Transcription elongation factor A protein 1 OS=Homo sapiens GN=TCEA1 PE=1 SV=2	65	25	85.7	70.5	84.4	82.8	121.6	168.1	133.3
P23246	Splicing factor, proline- and glutamine-rich OS=Homo sapiens GN=SFPQ PE=1 SV=2	58	46	63.7	44.8	51.6	73.0	138.8	279.7	181.5
P23258	Tubulin gamma-1 chain OS=Homo sapiens GN=TUBG1 PE=1 SV=2	84	32	72.9	66.4	54.3	66.2	105.8	235.3	192.4
P23284	Peptidyl-prolyl cis-trans isomerase B OS=Homo sapiens GN=PPIB PE=1 SV=2	68	26	60.3	72.7	123.1	146.0	180.7	121.3	24.4
P23368	NAD-dependent malic enzyme, mitochondrial OS=Homo sapiens GN=ME2 PE=1 SV=1	75	38	234.2	207.9	84.1	24.0	10.2	6.2	13.5
P23378	Glycine dehydrogenase (decarboxylating), mitochondrial OS=Homo sapiens GN=GLDC PE=1 SV=2	24	15	200.6	183.9	76.0	35.4	29.8	23.1	39.0
P23381	Tryptophan--tRNA ligase, cytoplasmic OS=Homo sapiens GN=WARS PE=1 SV=2	68	30	90.8	87.1	99.1	108.1	77.6	134.9	130.4
P23396	40S ribosomal protein S3 OS=Homo sapiens GN=RPS3 PE=1 SV=2	89	32	57.1	56.4	67.6	84.7	151.4	186.2	173.5
P23458	Tyrosine-protein kinase JAK1 OS=Homo sapiens GN=JAK1 PE=1 SV=2	50	60	53.9	101.1	156.2	146.3	140.7	33.5	24.3
P23469	Receptor-type tyrosine-protein phosphatase epsilon OS=Homo sapiens GN=PTPRE PE=1 SV=1	45	29	55.7	74.2	131.4	191.7	95.7	70.6	84.2
P23526	Adenosylhomocysteinase OS=Homo sapiens GN=AHCY PE=1 SV=4	55	29	89.4	87.2	116.9	110.7	77.5	73.4	138.6
P23588	Eukaryotic translation initiation factor 4B OS=Homo sapiens GN=EIF4B PE=1 SV=2	55	41	59.8	59.3	68.0	99.9	83.2	185.7	210.9
P23634	Plasma membrane calcium-transporting ATPase 4 OS=Homo sapiens GN=ATP2B4 PE=1 SV=2	46	71	50.0	92.0	147.2	177.7	113.9	43.0	31.0
P23743	Diacylglycerol kinase alpha OS=Homo sapiens GN=DGKA PE=1 SV=3	62	39	75.4	85.7	117.7	120.8	75.3	99.7	117.6
P23786	Carnitine O-palmitoyltransferase 2, mitochondrial OS=Homo sapiens GN=CPT2 PE=1 SV=2	60	45	235.2	208.4	77.4	22.2	13.2	8.4	13.9
P23919	Thymidylate kinase OS=Homo sapiens GN=DTYMK PE=1 SV=4	69	19	187.2	145.7	77.0	45.9	30.7	32.9	53.2
P23921	Ribonucleoside-diphosphate reductase large subunit OS=Homo sapiens GN=RRM1 PE=1 SV=1	64	41	105.8	98.3	106.4	97.0	82.9	85.6	115.9
P24534	Elongation factor 1-beta OS=Homo sapiens GN=EEF1B2 PE=1 SV=3	74	16	84.8	67.6	65.4	78.3	73.4	191.6	173.6
P24539	ATP synthase F(0) complex subunit B1, mitochondrial OS=Homo sapiens GN=ATP5F1 PE=1 SV=2	55	21	202.3	182.8	100.6	38.2	18.8	15.3	14.4
P24666	Low molecular weight phosphotyrosine protein phosphatase OS=Homo sapiens GN=ACP1 PE=1 SV=3	77	12	81.1	76.3	69.3	108.5	52.5	147.3	224.3
P24723	Protein kinase C eta type OS=Homo sapiens GN=PRKCH PE=1 SV=4	43	29	52.7	92.9	169.6	173.5	126.0	29.0	23.4
P24752	Acetyl-CoA acetyltransferase, mitochondrial OS=Homo sapiens GN=ACAT1 PE=1 SV=1	72	32	208.7	183.5	73.1	72.2	7.5	10.9	24.2
P24928	DNA-directed RNA polymerase II subunit RPB1 OS=Homo sapiens GN=POLR2A PE=1 SV=2	47	79	103.4	99.3	98.0	102.0	105.2	80.4	144.0
P24941	Cyclin-dependent kinase 2 OS=Homo sapiens GN=CDK2 PE=1 SV=2	67	21	90.9	94.3	114.0	111.6	92.8	78.2	107.9
P25054	Adenomatous polyposis coli protein OS=Homo sapiens GN=APC PE=1 SV=2	21	41	74.4	100.5	126.1	135.7	118.1	96.5	88.4
P25098	Beta-adrenergic receptor kinase 1 OS=Homo sapiens GN=ADRBK1 PE=1 SV=2	59	47	93.5	84.9	87.3	88.2	98.5	184.4	104.3
P25205	DNA replication licensing factor MCM3 OS=Homo sapiens GN=MCM3 PE=1 SV=3	71	60	90.1	81.2	72.9	85.9	67.0	167.6	203.2
P25325	3-mercaptopyruvate sulfurtransferase OS=Homo sapiens GN=MPST PE=1 SV=3	71	18	124.0	112.5	75.4	74.5	22.1	124.9	155.8
P25398	40S ribosomal protein S12 OS=Homo sapiens GN=RPS12 PE=1 SV=3	72	16	59.8	58.9	75.4	81.6	176.7	156.8	152.0
P25440	Bromodomain-containing protein 2 OS=Homo sapiens GN=BRD2 PE=1 SV=2	27	16	141.7	98.3	95.7	88.2	104.9	80.7	105.2
P25445	Tumor necrosis factor receptor superfamily member 6 OS=Homo sapiens GN=FAS PE=1 SV=1	39	16	57.8	122.1	151.2	154.6	138.3	42.7	29.8
P25490	Transcriptional repressor protein YY1 OS=Homo sapiens GN=YY1 PE=1 SV=2	24	10	174.8	133.5	92.7	67.4	82.7	45.5	56.0
P25685	DnaJ homolog subfamily B member 1 OS=Homo sapiens GN=DNAJB1 PE=1 SV=4	77	30	86.3	62.5	67.4	69.9	84.3	340.4	75.2
P25705	ATP synthase subunit alpha, mitochondrial OS=Homo sapiens GN=ATP5A1 PE=1 SV=1	73	48	223.2	206.1	83.3	29.6	16.9	10.2	16.9
P25786	Proteasome subunit alpha type-1 OS=Homo sapiens GN=PSMA1 PE=1 SV=1	86	25	82.5	80.2	82.0	91.7	65.8	143.3	213.4
P25787	Proteasome subunit alpha type-2 OS=Homo sapiens GN=PSMA2 PE=1 SV=2	70	18	86.8	82.1	102.3	105.6	83.6	89.1	212.7
P25788	Proteasome subunit alpha type-3 OS=Homo sapiens GN=PSMA3 PE=1 SV=2	56	19	81.6	78.4	91.5	88.6	72.8	117.5	181.5
P25789	Proteasome subunit alpha type-4 OS=Homo sapiens GN=PSMA4 PE=1 SV=1	65	20	79.4	75.6	96.0	96.9	75.6	112.1	213.6
P26038	Moesin OS=Homo sapiens GN=MSN PE=1 SV=3	85	79	54.5	75.8	128.7	124.7	75.9	124.2	118.5
P26196	Probable ATP-dependent RNA helicase DDX6 OS=Homo sapiens GN=DDX6 PE=1 SV=2	81	37	70.4	63.4	74.8	87.6	159.3	150.3	146.5
P26358	DNA (cytosine-5)-methyltransferase 1 OS=Homo sapiens GN=DNMT1 PE=1 SV=2	47	66	113.4	89.2	73.2	70.6	79.0	180.7	143.8
P26368	Splicing factor U2AF 65 kDa subunit OS=Homo sapiens GN=U2AF2 PE=1 SV=4	63	21	65.2	41.8	48.5	60.8	138.6	340.7	139.0
P26373	60S ribosomal protein L13 OS=Homo sapiens GN=RPL13 PE=1 SV=4	60	19	48.4	48.3	49.8	82.3	104.3	237.3	203.6
P26440	Isovaleryl-CoA dehydrogenase, mitochondrial OS=Homo sapiens GN=IVD PE=1 SV=1	52	20	247.7	212.8	77.4	21.8	9.4	4.7	13.7
P26572	Alpha-1,3-mannosyl-glycoprotein 2-beta-N-acetylglucosaminyltransferase OS=Homo sapiens GN=MGAT1 PE=1 SV=2	34	16	61.0	105.7	143.9	136.7	123.6	47.1	44.2
P26583	High mobility group protein B2 OS=Homo sapiens GN=HMGB2 PE=1 SV=2	71	28	153.0	97.5	88.5	84.7	94.1	75.2	100.7
P26599	Polypyrimidine tract-binding protein 1 OS=Homo sapiens GN=PTBP1 PE=1 SV=1	72	31	61.0	52.8	63.5	82.5	158.5	190.8	177.0
P26639	Threonine--tRNA ligase, cytoplasmic OS=Homo sapiens GN=TARS PE=1 SV=3	64	52	89.5	81.5	100.4	101.8	92.0	95.5	149.6
P26640	Valine--tRNA ligase OS=Homo sapiens GN=VARS PE=1 SV=4	53	67	96.4	94.4	98.6	99.7	82.4	77.9	141.3
P26641	Elongation factor 1-gamma OS=Homo sapiens GN=EEF1G PE=1 SV=3	71	29	84.4	60.3	63.0	76.3	62.1	297.1	148.7
P26885	Peptidyl-prolyl cis-trans isomerase FKBP2 OS=Homo sapiens GN=FKBP2 PE=1 SV=2	67	9	48.7	57.6	89.7	211.8	114.9	139.8	38.1
P27105	Erythrocyte band 7 integral membrane protein OS=Homo sapiens GN=STOM PE=1 SV=3	61	16	53.5	93.1	145.1	159.7	158.9	40.5	33.0
P27144	Adenylate kinase 4, mitochondrial OS=Homo sapiens GN=AK4 PE=1 SV=1	70	13	228.2	192.3	72.0	20.3	10.6	4.4	12.4
P27348	14-3-3 protein theta OS=Homo sapiens GN=YWHAQ PE=1 SV=1	84	32	83.8	49.9	60.8	80.8	43.6	356.3	141.5
P27361	Mitogen-activated protein kinase 3 OS=Homo sapiens GN=MAPK3 PE=1 SV=4	59	20	92.6	99.5	113.0	120.2	87.7	81.5	106.3
P27448	MAP/microtubule affinity-regulating kinase 3 OS=Homo sapiens GN=MARK3 PE=1 SV=4	60	49	74.5	88.5	109.6	117.6	145.2	98.5	106.8
P27540	Aryl hydrocarbon receptor nuclear translocator OS=Homo sapiens GN=ARNT PE=1 SV=1	40	17	105.5	94.2	105.7	112.8	110.2	80.7	146.6
P27635	60S ribosomal protein L10 OS=Homo sapiens GN=RPL10 PE=1 SV=4	71	24	50.4	50.9	60.1	79.3	126.2	202.4	201.0
P27694	Replication protein A 70 kDa DNA-binding subunit OS=Homo sapiens GN=RPA1 PE=1 SV=2	63	39	85.4	78.3	93.7	94.1	102.2	147.4	159.2
P27695	DNA-(apurinic or apyrimidinic site) lyase OS=Homo sapiens GN=APEX1 PE=1 SV=2	63	30	94.0	77.2	78.5	85.0	127.6	127.7	148.7
P27707	Deoxycytidine kinase OS=Homo sapiens GN=DCK PE=1 SV=1	58	15	81.0	93.9	115.6	120.9	64.8	78.5	138.4
P27708	CAD protein OS=Homo sapiens GN=CAD PE=1 SV=3	65	112	94.0	97.7	92.1	94.1	78.3	85.2	178.0
P27797	Calreticulin OS=Homo sapiens GN=CALR PE=1 SV=1	81	34	61.9	79.3	131.5	146.7	189.5	82.4	21.0
P27816	Microtubule-associated protein 4 OS=Homo sapiens GN=MAP4 PE=1 SV=3	78	78	67.4	48.1	53.3	64.0	117.3	315.7	150.3
P27824	Calnexin OS=Homo sapiens GN=CANX PE=1 SV=2	61	44	52.3	68.6	149.6	155.7	156.5	99.7	23.3
P27986	Phosphatidylinositol 3-kinase regulatory subunit alpha OS=Homo sapiens GN=PIK3R1 PE=1 SV=2	56	36	92.0	94.7	117.9	118.0	122.8	69.2	110.3
P28062	Proteasome subunit beta type-8 OS=Homo sapiens GN=PSMB8 PE=1 SV=3	60	15	83.9	85.8	90.1	93.9	79.3	103.3	212.5
P28065	Proteasome subunit beta type-9 OS=Homo sapiens GN=PSMB9 PE=1 SV=2	42	9	74.2	83.1	88.2	109.3	68.9	69.5	205.3
P28066	Proteasome subunit alpha type-5 OS=Homo sapiens GN=PSMA5 PE=1 SV=3	63	14	97.7	95.2	107.1	103.8	89.1	85.1	167.3
P28070	Proteasome subunit beta type-4 OS=Homo sapiens GN=PSMB4 PE=1 SV=4	63	11	98.6	95.2	92.9	84.4	69.9	74.4	168.6
P28072	Proteasome subunit beta type-6 OS=Homo sapiens GN=PSMB6 PE=1 SV=4	68	11	42.6	55.7	107.2	119.6	41.4	111.2	240.1
P28074	Proteasome subunit beta type-5 OS=Homo sapiens GN=PSMB5 PE=1 SV=3	67	18	64.2	77.0	87.7	88.3	61.0	122.4	234.3
P28288	ATP-binding cassette sub-family D member 3 OS=Homo sapiens GN=ABCD3 PE=1 SV=1	54	38	65.2	77.2	122.6	155.4	183.0	87.3	17.8
P28290	Sperm-specific antigen 2 OS=Homo sapiens GN=SSFA2 PE=1 SV=3	45	45	64.4	96.1	135.8	154.0	147.8	45.0	29.2
P28331	NADH-ubiquinone oxidoreductase 75 kDa subunit, mitochondrial OS=Homo sapiens GN=NDUFS1 PE=1 SV=3	81	47	236.3	208.3	79.6	22.9	14.2	5.4	13.5
P28340	DNA polymerase delta catalytic subunit OS=Homo sapiens GN=POLD1 PE=1 SV=2	70	67	96.1	97.8	101.1	108.0	81.3	82.7	131.1
P28482	Mitogen-activated protein kinase 1 OS=Homo sapiens GN=MAPK1 PE=1 SV=3	54	22	73.1	78.1	94.7	125.7	75.5	103.0	161.1
P28702	Retinoic acid receptor RXR-beta OS=Homo sapiens GN=RXRB PE=1 SV=2	34	15	79.0	94.6	112.1	114.4	71.4	89.5	124.4
P28715	DNA repair protein complementing XP-G cells OS=Homo sapiens GN=ERCC5 PE=1 SV=3	31	30	96.3	92.3	92.8	93.4	119.8	96.6	152.6
P28799	Granulins OS=Homo sapiens GN=GRN PE=1 SV=2	50	18	52.5	73.0	150.1	173.8	213.1	78.1	26.9
P28838	Cytosol aminopeptidase OS=Homo sapiens GN=LAP3 PE=1 SV=3	78	38	193.8	165.4	83.5	50.1	36.2	28.0	49.0
P28907	ADP-ribosyl cyclase/cyclic ADP-ribose hydrolase 1 OS=Homo sapiens GN=CD38 PE=1 SV=2	56	26	49.2	91.4	145.2	147.9	138.3	48.6	40.7
P28908	Tumor necrosis factor receptor superfamily member 8 OS=Homo sapiens GN=TNFRSF8 PE=1 SV=1	36	16	54.7	96.1	140.5	143.4	156.2	47.6	33.3
P29016	T-cell surface glycoprotein CD1b OS=Homo sapiens GN=CD1B PE=1 SV=1	37	9	63.8	107.5	152.8	154.7	148.8	37.5	36.2
P29083	General transcription factor IIE subunit 1 OS=Homo sapiens GN=GTF2E1 PE=1 SV=2	31	9	93.8	85.2	88.1	98.0	105.1	81.1	122.0
P29144	Tripeptidyl-peptidase 2 OS=Homo sapiens GN=TPP2 PE=1 SV=4	63	76	74.7	63.4	72.0	74.4	96.8	224.5	168.1
P29218	Inositol monophosphatase 1 OS=Homo sapiens GN=IMPA1 PE=1 SV=1	55	17	96.7	84.0	124.0	120.5	95.6	75.2	130.7
P29320	Ephrin type-A receptor 3 OS=Homo sapiens GN=EPHA3 PE=1 SV=2	27	20	71.4	108.9	145.5	131.8	150.9	39.2	34.1
P29323	Ephrin type-B receptor 2 OS=Homo sapiens GN=EPHB2 PE=1 SV=5	42	33	63.8	102.9	151.4	142.1	141.9	37.5	33.6
P29350	Tyrosine-protein phosphatase non-receptor type 6 OS=Homo sapiens GN=PTPN6 PE=1 SV=1	64	34	80.5	78.3	89.5	109.5	82.4	117.6	156.6
P29401	Transketolase OS=Homo sapiens GN=TKT PE=1 SV=3	78	43	74.3	71.9	94.5	111.1	73.7	98.9	178.7
P29558	RNA-binding motif, single-stranded-interacting protein 1 OS=Homo sapiens GN=RBMS1 PE=1 SV=3	42	12	87.6	48.5	53.3	62.6	131.0	322.6	125.6
P29590	Protein PML OS=Homo sapiens GN=PML PE=1 SV=3	54	45	77.9	76.8	85.7	125.9	70.8	114.4	187.1
P29597	Non-receptor tyrosine-protein kinase TYK2 OS=Homo sapiens GN=TYK2 PE=1 SV=3	45	46	57.8	97.1	132.2	147.2	130.2	58.6	54.5
P29692	Elongation factor 1-delta OS=Homo sapiens GN=EEF1D PE=1 SV=5	68	18	100.2	89.0	101.0	102.7	95.3	97.2	142.3
P29728	2'-5'-oligoadenylate synthase 2 OS=Homo sapiens GN=OAS2 PE=1 SV=3	38	30	85.8	103.2	119.7	124.9	142.0	63.9	66.1
P29992	Guanine nucleotide-binding protein subunit alpha-11 OS=Homo sapiens GN=GNA11 PE=1 SV=2	50	17	62.2	105.7	172.3	166.5	155.5	30.8	22.2
P30038	Delta-1-pyrroline-5-carboxylate dehydrogenase, mitochondrial OS=Homo sapiens GN=ALDH4A1 PE=1 SV=3	54	24	235.6	213.6	78.7	24.9	13.4	4.3	12.1
P30040	Endoplasmic reticulum resident protein 29 OS=Homo sapiens GN=ERP29 PE=1 SV=4	64	18	62.7	75.7	119.1	163.6	175.0	71.1	28.2
P30041	Peroxiredoxin-6 OS=Homo sapiens GN=PRDX6 PE=1 SV=3	72	24	102.9	89.1	101.9	98.1	71.8	131.4	139.1
P30042	ES1 protein homolog, mitochondrial OS=Homo sapiens GN=C21orf33 PE=1 SV=3	73	17	237.7	197.1	80.0	27.2	15.6	6.6	13.9
P30044	Peroxiredoxin-5, mitochondrial OS=Homo sapiens GN=PRDX5 PE=1 SV=4	57	14	206.3	163.1	85.5	48.3	39.5	22.7	40.8
P30046	D-dopachrome decarboxylase OS=Homo sapiens GN=DDT PE=1 SV=3	40	5	129.1	116.6	111.8	130.6	73.4	38.3	100.7
P30048	Thioredoxin-dependent peroxide reductase, mitochondrial OS=Homo sapiens GN=PRDX3 PE=1 SV=3	59	15	258.9	217.0	82.0	22.2	9.1	4.4	11.3
P30049	ATP synthase subunit delta, mitochondrial OS=Homo sapiens GN=ATP5D PE=1 SV=2	62	6	259.7	227.5	87.2	26.5	28.5	14.9	29.0
P30050	60S ribosomal protein L12 OS=Homo sapiens GN=RPL12 PE=1 SV=1	71	13	50.4	46.4	64.7	71.1	185.1	225.0	144.8
P30084	Enoyl-CoA hydratase, mitochondrial OS=Homo sapiens GN=ECHS1 PE=1 SV=4	70	24	240.4	224.7	97.1	28.4	12.0	6.2	14.1
P30085	UMP-CMP kinase OS=Homo sapiens GN=CMPK1 PE=1 SV=3	65	13	107.2	110.9	105.6	110.5	78.3	63.7	123.7
P30086	Phosphatidylethanolamine-binding protein 1 OS=Homo sapiens GN=PEBP1 PE=1 SV=3	89	17	88.3	88.9	106.8	122.8	75.4	80.2	149.7
P30101	Protein disulfide-isomerase A3 OS=Homo sapiens GN=PDIA3 PE=1 SV=4	80	55	55.0	74.1	139.8	159.1	169.8	73.7	24.2
P30153	Serine/threonine-protein phosphatase 2A 65 kDa regulatory subunit A alpha isoform OS=Homo sapiens GN=PPP2R1A PE=1 SV=4	63	41	86.4	87.0	104.6	112.0	88.3	97.0	129.7
P30154	Serine/threonine-protein phosphatase 2A 65 kDa regulatory subunit A beta isoform OS=Homo sapiens GN=PPP2R1B PE=1 SV=3	52	32	98.1	103.5	112.7	115.5	101.9	62.1	98.2
P30203	T-cell differentiation antigen CD6 OS=Homo sapiens GN=CD6 PE=1 SV=3	27	13	48.8	71.4	125.7	170.9	141.0	72.1	62.2
P30260	Cell division cycle protein 27 homolog OS=Homo sapiens GN=CDC27 PE=1 SV=2	38	26	117.0	73.3	64.6	58.2	90.5	294.9	135.0
P30405	Peptidyl-prolyl cis-trans isomerase F, mitochondrial OS=Homo sapiens GN=PPIF PE=1 SV=1	72	14	251.4	204.4	80.7	28.7	14.7	8.0	14.6
P30414	NK-tumor recognition protein OS=Homo sapiens GN=NKTR PE=1 SV=2	25	25	81.1	71.3	85.0	94.8	148.0	163.0	225.4
P30419	Glycylpeptide N-tetradecanoyltransferase 1 OS=Homo sapiens GN=NMT1 PE=1 SV=2	50	25	66.8	65.3	67.0	84.9	143.2	167.0	170.8
P30491	HLA class I histocompatibility antigen, B-53 alpha chain OS=Homo sapiens GN=HLA-B PE=1 SV=1	51	16	47.8	73.0	106.8	117.0	112.2	78.0	82.7
P30504	HLA class I histocompatibility antigen, Cw-4 alpha chain OS=Homo sapiens GN=HLA-C PE=1 SV=1	54	22	55.5	87.5	138.0	160.2	150.4	70.2	41.3
P30519	Heme oxygenase 2 OS=Homo sapiens GN=HMOX2 PE=1 SV=2	76	30	55.4	76.3	117.3	167.4	174.4	79.7	33.0
P30520	Adenylosuccinate synthetase isozyme 2 OS=Homo sapiens GN=ADSS PE=1 SV=3	52	30	86.2	83.9	104.2	106.4	77.5	92.5	150.7
P30533	Alpha-2-macroglobulin receptor-associated protein OS=Homo sapiens GN=LRPAP1 PE=1 SV=1	51	24	78.2	71.8	113.7	126.4	150.1	182.7	21.2
P30566	Adenylosuccinate lyase OS=Homo sapiens GN=ADSL PE=1 SV=2	58	21	106.0	92.0	109.0	111.4	78.7	66.8	106.9
P30622	CAP-Gly domain-containing linker protein 1 OS=Homo sapiens GN=CLIP1 PE=1 SV=2	54	78	90.0	99.9	101.4	104.5	107.3	90.0	126.4
P30626	Sorcin OS=Homo sapiens GN=SRI PE=1 SV=1	67	14	86.5	87.9	113.5	114.6	96.8	67.7	113.9
P30679	Guanine nucleotide-binding protein subunit alpha-15 OS=Homo sapiens GN=GNA15 PE=1 SV=2	60	27	62.9	104.6	151.2	147.2	133.5	34.5	30.5
P30793	GTP cyclohydrolase 1 OS=Homo sapiens GN=GCH1 PE=1 SV=1	30	8	70.3	80.8	75.8	89.8	104.6	76.4	128.0
P30825	High affinity cationic amino acid transporter 1 OS=Homo sapiens GN=SLC7A1 PE=1 SV=1	11	6	70.1	39.9	97.0	116.2	62.3	378.4	42.3
P30876	DNA-directed RNA polymerase II subunit RPB2 OS=Homo sapiens GN=POLR2B PE=1 SV=1	55	61	98.9	99.8	101.6	100.9	94.0	77.3	147.5
P31040	Succinate dehydrogenase [ubiquinone] flavoprotein subunit, mitochondrial OS=Homo sapiens GN=SDHA PE=1 SV=2	71	40	180.8	178.3	127.0	39.9	13.9	5.1	13.1
P31146	Coronin-1A OS=Homo sapiens GN=CORO1A PE=1 SV=4	65	43	64.9	78.1	113.3	145.7	69.3	110.9	109.9
P31150	Rab GDP dissociation inhibitor alpha OS=Homo sapiens GN=GDI1 PE=1 SV=2	72	35	107.5	94.6	116.2	111.7	90.8	75.0	143.1
P31153	S-adenosylmethionine synthase isoform type-2 OS=Homo sapiens GN=MAT2A PE=1 SV=1	63	29	90.8	90.7	97.5	119.3	66.1	78.2	151.1
P31323	cAMP-dependent protein kinase type II-beta regulatory subunit OS=Homo sapiens GN=PRKAR2B PE=1 SV=3	52	17	102.7	117.8	108.7	106.6	84.2	37.3	73.5
P31350	Ribonucleoside-diphosphate reductase subunit M2 OS=Homo sapiens GN=RRM2 PE=1 SV=1	70	31	101.2	82.0	106.7	100.4	87.3	149.8	105.2
P31483	Nucleolysin TIA-1 isoform p40 OS=Homo sapiens GN=TIA1 PE=1 SV=3	62	20	63.2	63.4	79.5	88.1	179.9	173.0	178.1
P31689	DnaJ homolog subfamily A member 1 OS=Homo sapiens GN=DNAJA1 PE=1 SV=2	73	30	109.5	102.4	95.7	92.8	97.8	81.0	121.1
P31751	RAC-beta serine/threonine-protein kinase OS=Homo sapiens GN=AKT2 PE=1 SV=2	63	29	72.5	87.0	127.8	141.1	107.5	60.1	75.3
P31785	Cytokine receptor common subunit gamma OS=Homo sapiens GN=IL2RG PE=1 SV=1	28	9	51.3	84.5	134.2	143.5	176.8	55.1	34.7
P31930	Cytochrome b-c1 complex subunit 1, mitochondrial OS=Homo sapiens GN=UQCRC1 PE=1 SV=3	70	29	215.0	188.2	78.4	67.8	10.7	9.8	15.1
P31937	3-hydroxyisobutyrate dehydrogenase, mitochondrial OS=Homo sapiens GN=HIBADH PE=1 SV=2	60	20	254.2	213.3	80.5	17.6	8.6	2.7	10.7
P31939	Bifunctional purine biosynthesis protein PURH OS=Homo sapiens GN=ATIC PE=1 SV=3	88	53	105.2	101.5	105.9	101.3	76.5	88.3	112.7
P31942	Heterogeneous nuclear ribonucleoprotein H3 OS=Homo sapiens GN=HNRNPH3 PE=1 SV=2	77	20	100.8	95.4	83.5	70.9	130.7	126.3	105.0
P31943	Heterogeneous nuclear ribonucleoprotein H OS=Homo sapiens GN=HNRNPH1 PE=1 SV=4	65	24	100.7	92.1	90.2	90.5	149.1	153.1	140.7
P31946	14-3-3 protein beta/alpha OS=Homo sapiens GN=YWHAB PE=1 SV=3	74	22	93.3	93.4	124.8	118.4	101.5	72.0	123.6
P31948	Stress-induced-phosphoprotein 1 OS=Homo sapiens GN=STIP1 PE=1 SV=1	73	71	91.6	82.7	101.1	108.1	74.2	116.9	133.3
P32119	Peroxiredoxin-2 OS=Homo sapiens GN=PRDX2 PE=1 SV=5	72	18	78.0	76.6	109.0	123.3	67.6	88.3	170.1
P32121	Beta-arrestin-2 OS=Homo sapiens GN=ARRB2 PE=1 SV=2	54	20	76.7	117.3	144.8	131.2	111.5	36.9	52.0
P32321	Deoxycytidylate deaminase OS=Homo sapiens GN=DCTD PE=1 SV=2	75	12	77.4	95.6	96.5	111.0	72.6	69.4	145.3
P32322	Pyrroline-5-carboxylate reductase 1, mitochondrial OS=Homo sapiens GN=PYCR1 PE=1 SV=2	59	20	243.7	197.8	70.0	20.7	12.8	6.0	14.0
P32455	Guanylate-binding protein 1 OS=Homo sapiens GN=GBP1 PE=1 SV=2	40	29	84.5	79.2	105.6	111.9	83.2	84.2	125.1
P32519	ETS-related transcription factor Elf-1 OS=Homo sapiens GN=ELF1 PE=1 SV=2	37	14	113.0	95.8	109.8	101.8	84.5	88.3	117.5
P32856	Syntaxin-2 OS=Homo sapiens GN=STX2 PE=2 SV=3	55	16	59.0	105.1	164.6	162.0	139.0	28.2	29.0
P32929	Cystathionine gamma-lyase OS=Homo sapiens GN=CTH PE=1 SV=3	40	11	103.0	102.1	123.8	138.9	114.4	106.5	171.1
P32942	Intercellular adhesion molecule 3 OS=Homo sapiens GN=ICAM3 PE=1 SV=2	27	15	63.4	90.3	129.1	129.2	128.1	163.2	23.8
P32969	60S ribosomal protein L9 OS=Homo sapiens GN=RPL9 PE=1 SV=1	81	19	65.2	50.4	60.9	71.9	153.7	273.5	151.9
P33121	Long-chain-fatty-acid--CoA ligase 1 OS=Homo sapiens GN=ACSL1 PE=1 SV=1	50	35	89.4	107.9	120.1	127.8	162.3	36.9	23.5
P33176	Kinesin-1 heavy chain OS=Homo sapiens GN=KIF5B PE=1 SV=1	70	76	85.1	92.3	109.4	112.8	92.7	87.8	125.1
P33240	Cleavage stimulation factor subunit 2 OS=Homo sapiens GN=CSTF2 PE=1 SV=1	52	19	75.6	73.3	74.7	95.7	155.2	157.1	158.5
P33316	Deoxyuridine 5'-triphosphate nucleotidohydrolase, mitochondrial OS=Homo sapiens GN=DUT PE=1 SV=4	62	17	119.3	103.9	76.6	75.4	53.5	167.9	157.0
P33527	Multidrug resistance-associated protein 1 OS=Homo sapiens GN=ABCC1 PE=1 SV=3	49	67	45.9	89.3	183.0	187.7	103.5	35.4	23.1
P33552	Cyclin-dependent kinases regulatory subunit 2 OS=Homo sapiens GN=CKS2 PE=1 SV=1	34	5	108.7	101.0	108.1	116.6	100.1	51.3	71.0
P33897	ATP-binding cassette sub-family D member 1 OS=Homo sapiens GN=ABCD1 PE=1 SV=2	37	21	64.1	92.3	156.6	181.6	179.2	54.7	18.0
P33908	Mannosyl-oligosaccharide 1,2-alpha-mannosidase IA OS=Homo sapiens GN=MAN1A1 PE=1 SV=3	29	17	61.6	104.5	129.5	117.3	127.1	70.0	45.2
P33981	Dual specificity protein kinase TTK OS=Homo sapiens GN=TTK PE=1 SV=2	51	33	131.3	121.3	95.4	96.0	76.8	82.7	138.6
P33991	DNA replication licensing factor MCM4 OS=Homo sapiens GN=MCM4 PE=1 SV=5	65	56	98.2	92.5	92.0	97.1	69.1	107.7	143.1
P33992	DNA replication licensing factor MCM5 OS=Homo sapiens GN=MCM5 PE=1 SV=5	68	54	85.4	82.8	84.9	86.0	67.4	115.5	196.3
P33993	DNA replication licensing factor MCM7 OS=Homo sapiens GN=MCM7 PE=1 SV=4	73	58	94.2	89.2	99.1	111.9	65.9	81.9	167.6
P34059	N-acetylgalactosamine-6-sulfatase OS=Homo sapiens GN=GALNS PE=1 SV=1	40	17	50.4	77.9	149.7	180.5	157.6	34.9	24.8
P34896	Serine hydroxymethyltransferase, cytosolic OS=Homo sapiens GN=SHMT1 PE=1 SV=1	57	23	75.7	79.3	91.8	110.5	92.4	101.5	176.1
P34897	Serine hydroxymethyltransferase, mitochondrial OS=Homo sapiens GN=SHMT2 PE=1 SV=3	79	40	218.0	194.7	69.1	37.1	11.9	41.9	36.1
P34913	Bifunctional epoxide hydrolase 2 OS=Homo sapiens GN=EPHX2 PE=1 SV=2	76	31	72.4	96.3	142.6	157.7	205.3	40.6	26.2
P34932	Heat shock 70 kDa protein 4 OS=Homo sapiens GN=HSPA4 PE=1 SV=4	80	78	90.4	87.9	108.0	112.6	81.1	101.1	129.1
P35219	Carbonic anhydrase-related protein OS=Homo sapiens GN=CA8 PE=1 SV=3	43	10	81.9	78.4	100.2	101.0	89.1	66.5	111.5
P35221	Catenin alpha-1 OS=Homo sapiens GN=CTNNA1 PE=1 SV=1	65	53	57.3	95.2	151.2	143.8	144.6	48.3	40.6
P35222	Catenin beta-1 OS=Homo sapiens GN=CTNNB1 PE=1 SV=1	53	32	55.6	80.1	150.1	157.5	122.7	65.8	37.6
P35232	Prohibitin OS=Homo sapiens GN=PHB PE=1 SV=1	89	26	221.7	199.2	80.0	25.4	13.2	6.3	14.3
P35236	Tyrosine-protein phosphatase non-receptor type 7 OS=Homo sapiens GN=PTPN7 PE=1 SV=3	53	17	104.3	105.4	107.3	98.8	86.5	57.6	99.0
P35240	Merlin OS=Homo sapiens GN=NF2 PE=1 SV=1	51	35	74.6	111.3	153.5	146.6	135.6	39.0	51.1
P35241	Radixin OS=Homo sapiens GN=RDX PE=1 SV=1	69	56	54.7	76.5	139.8	128.5	79.0	114.5	97.0
P35249	Replication factor C subunit 4 OS=Homo sapiens GN=RFC4 PE=1 SV=2	80	29	83.8	84.6	101.1	93.7	113.3	103.8	135.7
P35250	Replication factor C subunit 2 OS=Homo sapiens GN=RFC2 PE=1 SV=3	69	27	96.0	84.8	78.2	75.1	94.6	143.6	173.3
P35251	Replication factor C subunit 1 OS=Homo sapiens GN=RFC1 PE=1 SV=4	47	50	96.9	83.3	77.6	79.6	131.9	134.8	151.3
P35268	60S ribosomal protein L22 OS=Homo sapiens GN=RPL22 PE=1 SV=2	70	11	46.8	50.3	66.0	91.3	144.0	177.1	204.1
P35269	General transcription factor IIF subunit 1 OS=Homo sapiens GN=GTF2F1 PE=1 SV=2	36	24	90.6	91.4	87.0	86.4	92.8	112.0	142.0
P35270	Sepiapterin reductase OS=Homo sapiens GN=SPR PE=1 SV=1	57	12	175.3	152.7	88.3	56.4	44.4	35.2	65.3
P35475	Alpha-L-iduronidase OS=Homo sapiens GN=IDUA PE=1 SV=2	23	11	42.8	72.5	141.0	174.0	160.4	34.2	27.2
P35527	Keratin, type I cytoskeletal 9 OS=Homo sapiens GN=KRT9 PE=1 SV=3	61	29	49.5	85.3	59.4	322.2	52.7	31.8	132.1
P35573	Glycogen debranching enzyme OS=Homo sapiens GN=AGL PE=1 SV=3	65	92	69.2	69.1	91.3	138.2	129.6	144.1	110.2
P35579	Myosin-9 OS=Homo sapiens GN=MYH9 PE=1 SV=4	78	234	63.4	75.9	60.0	58.2	45.0	100.8	369.4
P35580	Myosin-10 OS=Homo sapiens GN=MYH10 PE=1 SV=3	71	196	66.4	77.7	57.6	52.5	43.2	122.2	364.3
P35606	Coatomer subunit beta' OS=Homo sapiens GN=COPB2 PE=1 SV=2	73	59	88.0	92.8	109.4	106.9	90.8	123.8	92.6
P35610	Sterol O-acyltransferase 1 OS=Homo sapiens GN=SOAT1 PE=1 SV=3	24	14	73.0	96.3	134.1	146.3	200.3	54.6	31.7
P35611	Alpha-adducin OS=Homo sapiens GN=ADD1 PE=1 SV=2	55	39	67.3	72.6	89.3	98.4	97.9	174.3	163.5
P35612	Beta-adducin OS=Homo sapiens GN=ADD2 PE=1 SV=3	50	27	79.3	85.4	100.3	98.2	111.0	93.4	126.0
P35613	Basigin OS=Homo sapiens GN=BSG PE=1 SV=2	35	10	57.3	110.7	167.0	159.3	141.9	31.0	21.3
P35626	Beta-adrenergic receptor kinase 2 OS=Homo sapiens GN=ADRBK2 PE=1 SV=2	65	47	87.2	78.1	76.4	84.1	92.1	191.9	182.2
P35637	RNA-binding protein FUS OS=Homo sapiens GN=FUS PE=1 SV=1	30	20	70.5	59.4	67.6	72.8	177.6	172.2	165.4
P35658	Nuclear pore complex protein Nup214 OS=Homo sapiens GN=NUP214 PE=1 SV=2	41	60	87.0	101.2	126.6	126.6	142.9	47.5	54.0
P35659	Protein DEK OS=Homo sapiens GN=DEK PE=1 SV=1	46	21	115.3	88.5	80.9	81.5	122.4	134.9	159.6
P35754	Glutaredoxin-1 OS=Homo sapiens GN=GLRX PE=1 SV=2	56	7	100.3	90.7	105.6	100.0	84.1	68.3	127.2
P35813	Protein phosphatase 1A OS=Homo sapiens GN=PPM1A PE=1 SV=1	65	24	97.2	97.5	108.8	117.1	88.4	72.0	130.6
P35908	Keratin, type II cytoskeletal 2 epidermal OS=Homo sapiens GN=KRT2 PE=1 SV=2	67	40	56.0	102.9	71.5	143.0	92.4	52.5	208.2
P35914	Hydroxymethylglutaryl-CoA lyase, mitochondrial OS=Homo sapiens GN=HMGCL PE=1 SV=2	45	16	119.6	123.4	119.3	113.3	77.9	30.7	20.3
P35998	26S protease regulatory subunit 7 OS=Homo sapiens GN=PSMC2 PE=1 SV=3	77	41	100.7	97.3	105.5	102.2	84.7	70.6	140.5
P36404	ADP-ribosylation factor-like protein 2 OS=Homo sapiens GN=ARL2 PE=1 SV=4	51	8	146.7	132.6	120.4	84.2	65.0	48.2	106.3
P36405	ADP-ribosylation factor-like protein 3 OS=Homo sapiens GN=ARL3 PE=1 SV=2	83	13	90.6	86.8	115.5	117.6	80.5	104.4	106.0
P36507	Dual specificity mitogen-activated protein kinase kinase 2 OS=Homo sapiens GN=MAP2K2 PE=1 SV=1	58	26	103.2	102.0	110.9	104.2	83.7	59.2	96.9
P36542	ATP synthase subunit gamma, mitochondrial OS=Homo sapiens GN=ATP5C1 PE=1 SV=1	48	16	219.5	197.0	88.6	25.5	12.7	7.1	13.1
P36543	V-type proton ATPase subunit E 1 OS=Homo sapiens GN=ATP6V1E1 PE=1 SV=1	63	15	68.6	78.7	118.9	125.2	122.7	75.9	102.7
P36551	Oxygen-dependent coproporphyrinogen-III oxidase, mitochondrial OS=Homo sapiens GN=CPOX PE=1 SV=3	65	33	254.2	204.9	78.6	23.5	13.1	31.2	15.5
P36578	60S ribosomal protein L4 OS=Homo sapiens GN=RPL4 PE=1 SV=5	62	45	54.7	51.9	67.8	77.6	164.9	183.8	160.9
P36639	7,8-dihydro-8-oxoguanine triphosphatase OS=Homo sapiens GN=NUDT1 PE=1 SV=3	36	9	60.5	61.7	56.5	164.9	24.4	129.6	223.2
P36776	Lon protease homolog, mitochondrial OS=Homo sapiens GN=LONP1 PE=1 SV=2	61	63	237.9	203.5	86.4	26.4	14.6	9.2	22.8
P36871	Phosphoglucomutase-1 OS=Homo sapiens GN=PGM1 PE=1 SV=3	65	42	96.4	91.7	104.1	118.5	88.1	78.3	144.9
P36915	Guanine nucleotide-binding protein-like 1 OS=Homo sapiens GN=GNL1 PE=1 SV=2	43	25	112.6	113.8	110.1	106.4	82.6	67.2	114.2
P36954	DNA-directed RNA polymerase II subunit RPB9 OS=Homo sapiens GN=POLR2I PE=1 SV=1	66	6	107.3	101.7	95.3	102.0	91.9	76.1	125.1
P36957	Dihydrolipoyllysine-residue succinyltransferase component of 2-oxoglutarate dehydrogenase complex, mitochondrial OS=Homo sapiens GN=DLST PE=1 SV=4	40	19	237.9	223.2	86.5	30.0	12.5	8.5	20.6
P36969	Phospholipid hydroperoxide glutathione peroxidase, mitochondrial OS=Homo sapiens GN=GPX4 PE=1 SV=3	66	17	113.8	105.2	101.9	91.9	70.2	105.4	90.1
P37108	Signal recognition particle 14 kDa protein OS=Homo sapiens GN=SRP14 PE=1 SV=2	40	9	78.2	66.5	68.8	73.4	110.7	370.6	113.1
P37198	Nuclear pore glycoprotein p62 OS=Homo sapiens GN=NUP62 PE=1 SV=3	27	14	103.2	104.4	125.4	125.4	137.2	73.4	70.0
P37235	Hippocalcin-like protein 1 OS=Homo sapiens GN=HPCAL1 PE=1 SV=3	66	15	91.7	99.9	132.4	131.3	110.3	50.1	68.4
P37268	Squalene synthase OS=Homo sapiens GN=FDFT1 PE=1 SV=1	65	34	69.3	87.7	125.1	144.5	186.0	65.1	33.8
P37802	Transgelin-2 OS=Homo sapiens GN=TAGLN2 PE=1 SV=3	89	20	61.1	69.2	121.1	133.7	55.9	91.3	142.9
P37837	Transaldolase OS=Homo sapiens GN=TALDO1 PE=1 SV=2	56	29	79.3	78.3	96.8	110.3	72.7	93.4	159.6
P38117	Electron transfer flavoprotein subunit beta OS=Homo sapiens GN=ETFB PE=1 SV=3	83	24	257.3	197.5	76.0	19.5	11.7	6.2	14.6
P38159	RNA-binding motif protein, X chromosome OS=Homo sapiens GN=RBMX PE=1 SV=3	67	42	62.2	55.6	57.7	75.0	123.6	205.5	206.5
P38432	Coilin OS=Homo sapiens GN=COIL PE=1 SV=1	40	23	63.5	60.9	53.8	63.9	122.7	179.7	226.5
P38606	V-type proton ATPase catalytic subunit A OS=Homo sapiens GN=ATP6V1A PE=1 SV=2	79	41	74.7	89.0	120.7	128.6	128.6	67.6	79.5
P38646	Stress-70 protein, mitochondrial OS=Homo sapiens GN=HSPA9 PE=1 SV=2	68	58	233.0	206.2	86.1	34.5	11.0	5.8	14.0
P38919	Eukaryotic initiation factor 4A-III OS=Homo sapiens GN=EIF4A3 PE=1 SV=4	73	36	73.2	69.8	77.1	73.8	126.3	148.9	201.9
P38935	DNA-binding protein SMUBP-2 OS=Homo sapiens GN=IGHMBP2 PE=1 SV=3	56	55	55.7	52.9	63.5	86.9	128.4	195.8	182.0
P39019	40S ribosomal protein S19 OS=Homo sapiens GN=RPS19 PE=1 SV=2	77	18	61.7	57.9	67.7	82.4	155.0	212.2	139.7
P39023	60S ribosomal protein L3 OS=Homo sapiens GN=RPL3 PE=1 SV=2	68	45	63.7	52.5	59.1	76.6	144.6	262.1	154.9
P39656	Dolichyl-diphosphooligosaccharide--protein glycosyltransferase 48 kDa subunit OS=Homo sapiens GN=DDOST PE=1 SV=4	52	18	68.2	87.1	130.7	138.2	195.0	53.9	27.0
P39687	Acidic leucine-rich nuclear phosphoprotein 32 family member A OS=Homo sapiens GN=ANP32A PE=1 SV=1	60	20	78.5	75.1	97.9	103.5	77.2	106.5	141.4
P39748	Flap endonuclease 1 OS=Homo sapiens GN=FEN1 PE=1 SV=1	59	22	101.0	90.7	91.0	89.4	107.7	118.1	140.9
P40121	Macrophage-capping protein OS=Homo sapiens GN=CAPG PE=1 SV=2	51	16	99.8	90.6	110.1	116.9	88.6	83.6	133.3
P40200	T-cell surface protein tactile OS=Homo sapiens GN=CD96 PE=1 SV=2	23	11	66.8	119.1	146.8	152.2	174.7	63.3	26.5
P40222	Alpha-taxilin OS=Homo sapiens GN=TXLNA PE=1 SV=3	72	39	79.7	68.5	77.2	95.7	171.4	147.9	105.3
P40227	T-complex protein 1 subunit zeta OS=Homo sapiens GN=CCT6A PE=1 SV=3	83	43	78.1	67.8	75.9	97.7	70.7	201.5	140.6
P40306	Proteasome subunit beta type-10 OS=Homo sapiens GN=PSMB10 PE=1 SV=1	46	10	88.6	94.3	101.6	108.2	87.8	79.9	153.1
P40429	60S ribosomal protein L13a OS=Homo sapiens GN=RPL13A PE=1 SV=2	56	23	59.8	45.8	56.4	75.6	112.2	270.8	175.6
P40692	DNA mismatch repair protein Mlh1 OS=Homo sapiens GN=MLH1 PE=1 SV=1	57	35	89.7	96.6	85.1	81.8	80.1	85.6	282.7
P40763	Signal transducer and activator of transcription 3 OS=Homo sapiens GN=STAT3 PE=1 SV=2	61	43	111.6	106.1	107.8	103.5	75.3	92.8	101.9
P40818	Ubiquitin carboxyl-terminal hydrolase 8 OS=Homo sapiens GN=USP8 PE=1 SV=1	36	39	75.5	77.2	86.6	89.8	104.6	160.1	183.4
P40925	Malate dehydrogenase, cytoplasmic OS=Homo sapiens GN=MDH1 PE=1 SV=4	52	20	83.4	72.4	89.3	95.2	78.7	163.2	144.9
P40926	Malate dehydrogenase, mitochondrial OS=Homo sapiens GN=MDH2 PE=1 SV=3	72	26	242.8	194.0	78.5	23.5	13.5	25.3	16.9
P40937	Replication factor C subunit 5 OS=Homo sapiens GN=RFC5 PE=1 SV=1	76	25	104.6	100.8	90.4	79.2	119.0	122.3	122.2
P40938	Replication factor C subunit 3 OS=Homo sapiens GN=RFC3 PE=1 SV=2	76	30	89.5	90.2	85.7	83.7	102.1	117.0	142.8
P40939	Trifunctional enzyme subunit alpha, mitochondrial OS=Homo sapiens GN=HADHA PE=1 SV=2	77	53	249.8	218.1	77.8	24.7	9.5	4.3	11.7
P41091	Eukaryotic translation initiation factor 2 subunit 3 OS=Homo sapiens GN=EIF2S3 PE=1 SV=3	57	30	66.4	63.4	78.2	76.9	119.7	159.0	201.0
P41134	DNA-binding protein inhibitor ID-1 OS=Homo sapiens GN=ID1 PE=1 SV=3	50	5	138.7	139.8	106.4	92.3	82.4	57.8	80.1
P41214	Eukaryotic translation initiation factor 2D OS=Homo sapiens GN=EIF2D PE=1 SV=3	55	24	92.4	93.9	90.0	89.2	128.4	115.1	157.5
P41223	Protein BUD31 homolog OS=Homo sapiens GN=BUD31 PE=1 SV=2	63	12	66.2	59.2	53.4	67.2	96.7	220.1	247.2
P41227	N-alpha-acetyltransferase 10 OS=Homo sapiens GN=NAA10 PE=1 SV=1	86	19	98.0	82.4	95.2	91.1	109.4	111.3	121.7
P41229	Lysine-specific demethylase 5C OS=Homo sapiens GN=KDM5C PE=1 SV=2	24	28	97.4	95.2	104.3	112.1	88.3	69.4	124.2
P41236	Protein phosphatase inhibitor 2 OS=Homo sapiens GN=PPP1R2 PE=1 SV=2	43	9	89.8	83.1	100.8	103.1	83.2	102.4	141.6
P41240	Tyrosine-protein kinase CSK OS=Homo sapiens GN=CSK PE=1 SV=1	68	29	100.8	107.0	117.5	110.7	94.4	51.5	84.9
P41250	Glycine--tRNA ligase OS=Homo sapiens GN=GARS PE=1 SV=3	63	48	123.0	117.1	91.9	92.6	57.1	67.2	138.9
P41252	Isoleucine--tRNA ligase, cytoplasmic OS=Homo sapiens GN=IARS PE=1 SV=2	63	85	78.5	83.6	91.9	98.7	104.9	102.0	175.2
P41440	Folate transporter 1 OS=Homo sapiens GN=SLC19A1 PE=1 SV=3	23	12	41.2	91.0	115.1	170.9	151.8	63.8	40.1
P41567	Eukaryotic translation initiation factor 1 OS=Homo sapiens GN=EIF1 PE=1 SV=1	72	14	66.9	74.6	77.9	98.3	104.9	107.6	197.4
P41732	Tetraspanin-7 OS=Homo sapiens GN=TSPAN7 PE=1 SV=2	18	5	47.5	76.1	130.6	127.3	188.9	76.3	62.6
P42025	Beta-centractin OS=Homo sapiens GN=ACTR1B PE=1 SV=1	58	19	82.4	97.5	104.6	103.3	96.4	71.1	136.1
P42166	Lamina-associated polypeptide 2, isoform alpha OS=Homo sapiens GN=TMPO PE=1 SV=2	81	50	60.4	67.5	73.7	96.8	123.7	160.6	200.1
P42167	Lamina-associated polypeptide 2, isoforms beta/gamma OS=Homo sapiens GN=TMPO PE=1 SV=2	64	26	88.3	95.8	105.8	130.9	166.9	130.4	49.3
P42224	Signal transducer and activator of transcription 1-alpha/beta OS=Homo sapiens GN=STAT1 PE=1 SV=2	59	41	96.4	108.4	114.1	110.8	93.2	58.3	89.3
P42285	Superkiller viralicidic activity 2-like 2 OS=Homo sapiens GN=SKIV2L2 PE=1 SV=3	49	54	74.9	70.0	69.4	72.0	123.8	135.5	205.3
P42330	Aldo-keto reductase family 1 member C3 OS=Homo sapiens GN=AKR1C3 PE=1 SV=4	35	12	105.5	99.4	101.4	109.0	84.1	80.9	130.6
P42336	Phosphatidylinositol 4,5-bisphosphate 3-kinase catalytic subunit alpha isoform OS=Homo sapiens GN=PIK3CA PE=1 SV=2	31	28	105.0	103.6	111.7	108.4	101.6	52.7	78.9
P42345	Serine/threonine-protein kinase mTOR OS=Homo sapiens GN=MTOR PE=1 SV=1	44	92	73.3	87.0	98.7	106.2	119.8	87.5	125.7
P42356	Phosphatidylinositol 4-kinase alpha OS=Homo sapiens GN=PI4KA PE=1 SV=3	39	71	67.7	99.5	140.9	136.6	140.6	47.3	48.3
P42566	Epidermal growth factor receptor substrate 15 OS=Homo sapiens GN=EPS15 PE=1 SV=2	61	43	85.3	95.3	125.5	127.1	111.3	63.5	88.8
P42574	Caspase-3 OS=Homo sapiens GN=CASP3 PE=1 SV=2	69	16	100.1	96.3	112.4	103.8	87.6	61.4	112.4
P42575	Caspase-2 OS=Homo sapiens GN=CASP2 PE=1 SV=2	58	21	97.4	99.2	105.0	102.0	87.5	58.4	104.5
P42694	Probable helicase with zinc finger domain OS=Homo sapiens GN=HELZ PE=1 SV=2	48	77	77.6	71.6	84.6	90.4	132.9	218.2	134.6
P42695	Condensin-2 complex subunit D3 OS=Homo sapiens GN=NCAPD3 PE=1 SV=2	34	41	89.1	74.0	84.0	88.7	126.8	125.9	129.4
P42696	RNA-binding protein 34 OS=Homo sapiens GN=RBM34 PE=1 SV=2	52	30	66.8	74.1	77.2	83.5	162.5	156.7	190.8
P42704	Leucine-rich PPR motif-containing protein, mitochondrial OS=Homo sapiens GN=LRPPRC PE=1 SV=3	75	118	227.4	200.6	75.2	19.3	8.5	5.9	12.1
P42765	3-ketoacyl-CoA thiolase, mitochondrial OS=Homo sapiens GN=ACAA2 PE=1 SV=2	78	30	254.5	221.0	90.4	32.3	10.8	6.5	15.6
P42766	60S ribosomal protein L35 OS=Homo sapiens GN=RPL35 PE=1 SV=2	43	9	54.3	56.4	72.3	80.7	192.0	190.4	141.9
P42768	Wiskott-Aldrich syndrome protein OS=Homo sapiens GN=WAS PE=1 SV=4	46	18	80.0	78.5	100.3	95.4	156.6	117.9	122.2
P42785	Lysosomal Pro-X carboxypeptidase OS=Homo sapiens GN=PRCP PE=1 SV=1	35	15	47.2	82.7	147.2	171.0	172.3	35.6	25.8
P42858	Huntingtin OS=Homo sapiens GN=HTT PE=1 SV=2	32	79	87.6	101.6	121.6	116.5	102.9	67.8	104.7
P42892	Endothelin-converting enzyme 1 OS=Homo sapiens GN=ECE1 PE=1 SV=2	48	34	40.2	65.3	133.7	166.8	133.1	101.5	76.1
P43007	Neutral amino acid transporter A OS=Homo sapiens GN=SLC1A4 PE=1 SV=1	30	13	44.0	87.4	154.9	176.6	122.5	47.9	29.0
P43034	Platelet-activating factor acetylhydrolase IB subunit alpha OS=Homo sapiens GN=PAFAH1B1 PE=1 SV=2	70	29	104.1	102.3	118.0	109.6	87.3	61.0	101.5
P43155	Carnitine O-acetyltransferase OS=Homo sapiens GN=CRAT PE=1 SV=5	33	18	209.0	173.6	83.4	38.0	40.5	16.3	17.2
P43243	Matrin-3 OS=Homo sapiens GN=MATR3 PE=1 SV=2	63	61	72.9	71.3	81.3	94.4	80.9	183.8	177.5
P43250	G protein-coupled receptor kinase 6 OS=Homo sapiens GN=GRK6 PE=1 SV=2	48	23	71.2	103.6	132.1	138.0	128.4	55.4	57.7
P43307	Translocon-associated protein subunit alpha OS=Homo sapiens GN=SSR1 PE=1 SV=3	21	4	67.1	97.2	144.1	154.2	234.9	54.1	20.3
P43378	Tyrosine-protein phosphatase non-receptor type 9 OS=Homo sapiens GN=PTPN9 PE=1 SV=1	42	21	78.2	102.4	112.5	116.8	133.3	65.3	73.9
P43403	Tyrosine-protein kinase ZAP-70 OS=Homo sapiens GN=ZAP70 PE=1 SV=1	76	48	98.2	100.9	116.6	107.4	87.5	105.5	89.7
P43490	Nicotinamide phosphoribosyltransferase OS=Homo sapiens GN=NAMPT PE=1 SV=1	67	24	100.3	99.6	115.2	119.8	91.7	73.8	134.3
P43686	26S protease regulatory subunit 6B OS=Homo sapiens GN=PSMC4 PE=1 SV=2	79	37	87.3	83.1	91.5	103.4	64.7	94.1	157.8
P43897	Elongation factor Ts, mitochondrial OS=Homo sapiens GN=TSFM PE=1 SV=2	62	24	218.4	198.1	82.5	23.0	13.2	7.3	12.2
P45880	Voltage-dependent anion-selective channel protein 2 OS=Homo sapiens GN=VDAC2 PE=1 SV=2	68	20	233.5	211.8	87.7	32.1	24.8	7.8	13.6
P45954	Short/branched chain specific acyl-CoA dehydrogenase, mitochondrial OS=Homo sapiens GN=ACADSB PE=1 SV=1	59	21	254.6	206.4	72.4	19.6	12.0	20.9	18.1
P45974	Ubiquitin carboxyl-terminal hydrolase 5 OS=Homo sapiens GN=USP5 PE=1 SV=2	49	33	114.3	109.9	120.4	117.0	81.4	60.2	99.8
P45985	Dual specificity mitogen-activated protein kinase kinase 4 OS=Homo sapiens GN=MAP2K4 PE=1 SV=1	42	13	122.2	116.8	118.4	114.0	104.1	75.0	128.3
P46013	Antigen KI-67 OS=Homo sapiens GN=MKI67 PE=1 SV=2	54	144	106.6	79.4	80.2	85.0	140.9	143.1	121.7
P46019	Phosphorylase b kinase regulatory subunit alpha, liver isoform OS=Homo sapiens GN=PHKA2 PE=1 SV=1	28	28	96.5	95.4	101.2	126.0	83.4	87.1	151.8
P46020	Phosphorylase b kinase regulatory subunit alpha, skeletal muscle isoform OS=Homo sapiens GN=PHKA1 PE=1 SV=2	26	25	108.6	105.6	100.1	100.0	83.8	66.5	141.8
P46060	Ran GTPase-activating protein 1 OS=Homo sapiens GN=RANGAP1 PE=1 SV=1	63	39	77.9	88.6	117.0	124.7	150.0	45.2	59.8
P46063	ATP-dependent DNA helicase Q1 OS=Homo sapiens GN=RECQL PE=1 SV=3	56	33	118.0	92.3	77.8	74.9	99.5	99.0	113.6
P46087	Probable 28S rRNA (cytosine(4447)-C(5))-methyltransferase OS=Homo sapiens GN=NOP2 PE=1 SV=2	46	39	81.1	76.1	61.9	68.9	109.3	171.3	240.8
P46108	Adapter molecule crk OS=Homo sapiens GN=CRK PE=1 SV=2	61	19	91.8	89.3	111.7	121.1	88.0	72.9	122.4
P46109	Crk-like protein OS=Homo sapiens GN=CRKL PE=1 SV=1	69	21	100.1	91.3	110.8	108.4	92.9	68.2	106.0
P46199	Translation initiation factor IF-2, mitochondrial OS=Homo sapiens GN=MTIF2 PE=1 SV=2	25	14	232.8	207.9	65.8	22.9	15.4	2.3	16.6
P46379	Large proline-rich protein BAG6 OS=Homo sapiens GN=BAG6 PE=1 SV=2	38	32	105.5	94.9	98.6	94.1	92.3	139.7	114.5
P46459	Vesicle-fusing ATPase OS=Homo sapiens GN=NSF PE=1 SV=3	70	71	63.0	85.6	128.1	128.9	177.3	76.2	36.3
P46531	Neurogenic locus notch homolog protein 1 OS=Homo sapiens GN=NOTCH1 PE=1 SV=4	20	35	57.6	84.5	130.4	135.4	164.6	55.2	37.4
P46734	Dual specificity mitogen-activated protein kinase kinase 3 OS=Homo sapiens GN=MAP2K3 PE=1 SV=2	46	13	108.8	99.3	88.1	89.8	81.2	117.5	127.4
P46736	Lys-63-specific deubiquitinase BRCC36 OS=Homo sapiens GN=BRCC3 PE=1 SV=2	35	11	87.1	92.6	107.1	114.7	76.9	68.2	127.9
P46776	60S ribosomal protein L27a OS=Homo sapiens GN=RPL27A PE=1 SV=2	51	13	48.3	46.3	86.5	102.0	81.4	218.3	176.3
P46777	60S ribosomal protein L5 OS=Homo sapiens GN=RPL5 PE=1 SV=3	71	33	59.5	55.7	66.4	79.5	149.9	197.5	164.9
P46778	60S ribosomal protein L21 OS=Homo sapiens GN=RPL21 PE=1 SV=2	64	19	58.4	51.9	57.4	72.8	139.7	235.1	171.3
P46779	60S ribosomal protein L28 OS=Homo sapiens GN=RPL28 PE=1 SV=3	57	17	65.8	29.4	22.2	59.6	37.6	465.7	198.0
P46781	40S ribosomal protein S9 OS=Homo sapiens GN=RPS9 PE=1 SV=3	69	27	68.0	41.4	45.9	56.8	111.6	341.3	131.0
P46782	40S ribosomal protein S5 OS=Homo sapiens GN=RPS5 PE=1 SV=4	47	13	55.4	48.2	69.4	90.5	75.7	293.1	154.7
P46783	40S ribosomal protein S10 OS=Homo sapiens GN=RPS10 PE=1 SV=1	80	19	56.8	46.5	58.1	73.0	134.8	252.5	155.2
P46926	Glucosamine-6-phosphate isomerase 1 OS=Homo sapiens GN=GNPDA1 PE=1 SV=1	75	18	83.4	80.6	101.8	107.2	79.6	63.8	142.0
P46934	E3 ubiquitin-protein ligase NEDD4 OS=Homo sapiens GN=NEDD4 PE=1 SV=4	21	25	86.3	95.7	103.5	118.8	101.7	100.4	106.0
P46939	Utrophin OS=Homo sapiens GN=UTRN PE=1 SV=2	50	160	60.6	104.0	161.9	154.5	122.8	32.0	20.6
P46940	Ras GTPase-activating-like protein IQGAP1 OS=Homo sapiens GN=IQGAP1 PE=1 SV=1	64	111	84.8	94.9	116.2	108.8	91.3	67.0	108.4
P46977	Dolichyl-diphosphooligosaccharide--protein glycosyltransferase subunit STT3A OS=Homo sapiens GN=STT3A PE=1 SV=2	28	23	57.4	78.2	131.9	188.3	164.5	62.1	24.4
P47736	Rap1 GTPase-activating protein 1 OS=Homo sapiens GN=RAP1GAP PE=1 SV=2	43	22	88.4	93.8	99.6	105.4	80.8	55.3	111.6
P47755	F-actin-capping protein subunit alpha-2 OS=Homo sapiens GN=CAPZA2 PE=1 SV=3	70	17	86.2	98.9	131.3	126.5	100.5	68.0	144.9
P47756	F-actin-capping protein subunit beta OS=Homo sapiens GN=CAPZB PE=1 SV=4	65	21	73.3	88.1	117.0	122.3	82.0	78.7	134.7
P47897	Glutamine--tRNA ligase OS=Homo sapiens GN=QARS PE=1 SV=1	74	67	72.9	71.9	83.4	92.9	95.1	170.8	164.4
P47974	Zinc finger protein 36, C3H1 type-like 2 OS=Homo sapiens GN=ZFP36L2 PE=1 SV=3	41	21	63.1	54.9	50.4	68.4	103.8	249.0	254.4
P47985	Cytochrome b-c1 complex subunit Rieske, mitochondrial OS=Homo sapiens GN=UQCRFS1 PE=1 SV=2	60	16	242.0	199.3	86.5	27.6	12.2	4.2	11.2
P48047	ATP synthase subunit O, mitochondrial OS=Homo sapiens GN=ATP5O PE=1 SV=1	77	18	218.2	199.0	110.0	30.8	15.5	8.8	15.8
P48059	LIM and senescent cell antigen-like-containing domain protein 1 OS=Homo sapiens GN=LIMS1 PE=1 SV=4	76	24	82.8	93.3	134.5	129.7	122.0	57.5	62.9
P48147	Prolyl endopeptidase OS=Homo sapiens GN=PREP PE=1 SV=2	62	40	98.6	88.8	109.0	101.6	86.3	75.8	118.5
P48200	Iron-responsive element-binding protein 2 OS=Homo sapiens GN=IREB2 PE=1 SV=3	32	22	93.0	95.0	109.0	108.6	98.6	80.2	129.1
P48426	Phosphatidylinositol 5-phosphate 4-kinase type-2 alpha OS=Homo sapiens GN=PIP4K2A PE=1 SV=2	36	22	68.8	99.8	142.8	160.6	109.3	71.0	54.1
P48444	Coatomer subunit delta OS=Homo sapiens GN=ARCN1 PE=1 SV=1	56	36	73.3	90.2	123.7	132.0	85.0	67.7	125.6
P48449	Lanosterol synthase OS=Homo sapiens GN=LSS PE=1 SV=1	52	38	78.0	95.0	121.3	139.8	163.6	63.4	40.7
P48454	Serine/threonine-protein phosphatase 2B catalytic subunit gamma isoform OS=Homo sapiens GN=PPP3CC PE=1 SV=3	33	14	53.6	66.1	120.7	190.0	65.0	80.5	108.8
P48506	Glutamate--cysteine ligase catalytic subunit OS=Homo sapiens GN=GCLC PE=1 SV=2	46	28	98.3	94.4	116.6	111.7	89.8	68.1	116.7
P48507	Glutamate--cysteine ligase regulatory subunit OS=Homo sapiens GN=GCLM PE=1 SV=1	42	11	107.2	100.8	108.7	112.3	88.7	68.3	119.6
P48553	Trafficking protein particle complex subunit 10 OS=Homo sapiens GN=TRAPPC10 PE=1 SV=2	32	32	74.8	87.6	119.7	133.6	107.2	64.9	82.2
P48556	26S proteasome non-ATPase regulatory subunit 8 OS=Homo sapiens GN=PSMD8 PE=1 SV=2	37	18	89.4	96.2	93.8	102.4	77.9	67.8	156.1
P48634	Protein PRRC2A OS=Homo sapiens GN=PRRC2A PE=1 SV=3	51	89	58.1	59.5	69.9	88.2	128.9	163.7	225.6
P48637	Glutathione synthetase OS=Homo sapiens GN=GSS PE=1 SV=1	58	25	74.5	86.9	106.7	113.8	74.5	105.3	136.3
P48643	T-complex protein 1 subunit epsilon OS=Homo sapiens GN=CCT5 PE=1 SV=1	79	50	85.8	78.9	113.2	114.3	79.8	104.9	122.5
P48651	Phosphatidylserine synthase 1 OS=Homo sapiens GN=PTDSS1 PE=1 SV=1	22	11	55.9	79.7	134.8	139.8	177.8	42.5	16.4
P48723	Heat shock 70 kDa protein 13 OS=Homo sapiens GN=HSPA13 PE=1 SV=1	29	16	62.0	88.1	141.0	153.4	200.8	51.9	26.2
P48729	Casein kinase I isoform alpha OS=Homo sapiens GN=CSNK1A1 PE=1 SV=2	56	21	84.1	108.1	112.5	107.6	120.4	86.5	120.8
P48730	Casein kinase I isoform delta OS=Homo sapiens GN=CSNK1D PE=1 SV=2	52	21	94.5	94.5	75.5	71.9	96.0	169.0	159.5
P48735	Isocitrate dehydrogenase [NADP], mitochondrial OS=Homo sapiens GN=IDH2 PE=1 SV=2	84	44	241.5	196.0	75.4	22.3	9.6	6.7	14.3
P48739	Phosphatidylinositol transfer protein beta isoform OS=Homo sapiens GN=PITPNB PE=1 SV=2	87	30	97.9	103.6	130.6	129.2	81.9	65.7	124.3
P48960	CD97 antigen OS=Homo sapiens GN=CD97 PE=1 SV=4	34	22	50.3	89.1	151.5	152.5	136.7	51.9	39.8
P49005	DNA polymerase delta subunit 2 OS=Homo sapiens GN=POLD2 PE=1 SV=1	58	23	82.9	89.2	94.7	118.3	58.4	106.9	189.1
P49069	Calcium signal-modulating cyclophilin ligand OS=Homo sapiens GN=CAMLG PE=1 SV=1	57	16	57.0	93.4	129.2	155.9	219.1	64.8	30.0
P49189	4-trimethylaminobutyraldehyde dehydrogenase OS=Homo sapiens GN=ALDH9A1 PE=1 SV=3	66	33	173.1	156.8	90.3	57.9	31.8	31.2	65.3
P49207	60S ribosomal protein L34 OS=Homo sapiens GN=RPL34 PE=1 SV=3	48	10	56.8	52.6	68.2	71.9	157.1	209.1	152.7
P49247	Ribose-5-phosphate isomerase OS=Homo sapiens GN=RPIA PE=1 SV=3	63	15	69.4	88.6	123.9	131.7	54.5	84.0	145.3
P49257	Protein ERGIC-53 OS=Homo sapiens GN=LMAN1 PE=1 SV=2	51	29	78.4	77.1	110.6	106.4	153.4	246.4	25.2
P49321	Nuclear autoantigenic sperm protein OS=Homo sapiens GN=NASP PE=1 SV=2	72	49	94.8	88.8	108.4	116.2	88.9	75.5	127.8
P49327	Fatty acid synthase OS=Homo sapiens GN=FASN PE=1 SV=3	55	112	105.2	103.0	101.7	101.5	80.8	74.6	141.1
P49354	Protein farnesyltransferase/geranylgeranyltransferase type-1 subunit alpha OS=Homo sapiens GN=FNTA PE=1 SV=1	41	14	70.8	86.1	92.6	106.4	36.6	111.6	280.5
P49366	Deoxyhypusine synthase OS=Homo sapiens GN=DHPS PE=1 SV=1	84	23	63.9	67.8	83.6	107.7	53.1	137.9	263.6
P49368	T-complex protein 1 subunit gamma OS=Homo sapiens GN=CCT3 PE=1 SV=4	72	50	73.4	70.9	85.8	107.0	63.9	165.9	156.3
P49406	39S ribosomal protein L19, mitochondrial OS=Homo sapiens GN=MRPL19 PE=1 SV=2	51	17	228.0	209.1	90.3	31.0	14.0	7.3	17.0
P49411	Elongation factor Tu, mitochondrial OS=Homo sapiens GN=TUFM PE=1 SV=2	71	35	196.2	178.0	142.5	46.6	12.1	5.3	14.2
P49427	Ubiquitin-conjugating enzyme E2 R1 OS=Homo sapiens GN=CDC34 PE=1 SV=2	38	7	112.3	105.2	102.3	113.2	79.2	53.7	105.6
P49454	Centromere protein F OS=Homo sapiens GN=CENPF PE=1 SV=2	59	185	174.5	168.7	94.9	61.9	63.7	60.2	48.8
P49458	Signal recognition particle 9 kDa protein OS=Homo sapiens GN=SRP9 PE=1 SV=2	62	8	74.9	40.6	55.6	62.9	71.8	379.6	111.0
P49585	Choline-phosphate cytidylyltransferase A OS=Homo sapiens GN=PCYT1A PE=1 SV=2	47	15	102.4	98.7	99.1	104.1	88.7	57.3	87.0
P49588	Alanine--tRNA ligase, cytoplasmic OS=Homo sapiens GN=AARS PE=1 SV=2	60	57	87.9	87.2	103.8	118.8	73.2	86.6	149.3
P49589	Cysteine--tRNA ligase, cytoplasmic OS=Homo sapiens GN=CARS PE=1 SV=3	60	47	94.9	92.9	99.6	105.9	88.7	75.2	146.5
P49590	Probable histidine--tRNA ligase, mitochondrial OS=Homo sapiens GN=HARS2 PE=1 SV=1	60	32	193.4	197.1	92.0	28.3	14.1	11.9	16.1
P49591	Serine--tRNA ligase, cytoplasmic OS=Homo sapiens GN=SARS PE=1 SV=3	58	30	81.7	78.3	94.3	115.5	127.8	89.8	120.3
P49593	Protein phosphatase 1F OS=Homo sapiens GN=PPM1F PE=1 SV=3	51	16	97.0	105.5	115.2	115.6	93.5	73.8	108.4
P49641	Alpha-mannosidase 2x OS=Homo sapiens GN=MAN2A2 PE=2 SV=3	29	27	88.2	121.6	137.9	115.8	137.9	46.1	42.2
P49643	DNA primase large subunit OS=Homo sapiens GN=PRIM2 PE=1 SV=2	53	26	107.1	90.7	106.6	100.1	114.9	89.9	139.7
P49711	Transcriptional repressor CTCF OS=Homo sapiens GN=CTCF PE=1 SV=1	28	18	167.4	108.7	84.2	65.5	89.1	65.1	84.0
P49720	Proteasome subunit beta type-3 OS=Homo sapiens GN=PSMB3 PE=1 SV=2	56	16	65.6	51.9	57.8	58.7	47.5	243.4	255.2
P49721	Proteasome subunit beta type-2 OS=Homo sapiens GN=PSMB2 PE=1 SV=1	71	21	77.6	76.1	89.4	93.3	73.2	96.7	205.5
P49736	DNA replication licensing factor MCM2 OS=Homo sapiens GN=MCM2 PE=1 SV=4	66	55	101.9	92.6	98.1	104.5	77.6	85.5	132.0
P49748	Very long-chain specific acyl-CoA dehydrogenase, mitochondrial OS=Homo sapiens GN=ACADVL PE=1 SV=1	64	44	208.6	195.7	128.2	38.0	16.5	6.5	16.5
P49750	YLP motif-containing protein 1 OS=Homo sapiens GN=YLPM1 PE=1 SV=3	43	74	71.8	53.5	54.2	72.5	138.2	234.5	174.1
P49756	RNA-binding protein 25 OS=Homo sapiens GN=RBM25 PE=1 SV=3	42	40	62.3	56.5	63.7	81.1	154.1	166.0	169.4
P49757	Protein numb homolog OS=Homo sapiens GN=NUMB PE=1 SV=2	54	30	51.8	83.8	140.1	141.8	134.9	68.7	58.2
P49761	Dual specificity protein kinase CLK3 OS=Homo sapiens GN=CLK3 PE=1 SV=3	30	18	72.8	76.7	84.2	85.5	105.9	141.7	155.2
P49768	Presenilin-1 OS=Homo sapiens GN=PSEN1 PE=1 SV=1	25	9	50.4	102.6	148.2	162.5	161.5	60.2	29.9
P49770	Translation initiation factor eIF-2B subunit beta OS=Homo sapiens GN=EIF2B2 PE=1 SV=3	38	13	27.8	27.6	121.6	221.1	15.9	176.1	275.5
P49773	Histidine triad nucleotide-binding protein 1 OS=Homo sapiens GN=HINT1 PE=1 SV=2	79	9	95.8	95.5	121.8	121.1	79.2	70.3	122.1
P49790	Nuclear pore complex protein Nup153 OS=Homo sapiens GN=NUP153 PE=1 SV=2	47	50	108.8	91.7	94.9	108.6	91.5	91.7	164.5
P49792	E3 SUMO-protein ligase RanBP2 OS=Homo sapiens GN=RANBP2 PE=1 SV=2	59	168	80.5	93.7	120.4	137.6	144.8	70.4	47.0
P49815	Tuberin OS=Homo sapiens GN=TSC2 PE=1 SV=2	39	52	91.0	95.4	98.0	99.7	119.0	83.7	125.8
P49821	NADH dehydrogenase [ubiquinone] flavoprotein 1, mitochondrial OS=Homo sapiens GN=NDUFV1 PE=1 SV=4	74	32	232.0	209.3	76.3	30.6	19.7	7.5	17.9
P49840	Glycogen synthase kinase-3 alpha OS=Homo sapiens GN=GSK3A PE=1 SV=2	59	21	90.0	101.2	100.0	103.9	117.2	78.2	109.1
P49841	Glycogen synthase kinase-3 beta OS=Homo sapiens GN=GSK3B PE=1 SV=2	70	26	83.5	80.8	83.1	95.7	97.7	182.1	148.6
P49902	Cytosolic purine 5'-nucleotidase OS=Homo sapiens GN=NT5C2 PE=1 SV=1	35	16	98.5	95.0	109.9	108.7	76.0	57.9	120.8
P49903	Selenide, water dikinase 1 OS=Homo sapiens GN=SEPHS1 PE=1 SV=2	59	15	101.5	105.4	110.3	122.8	100.1	74.7	124.5
P49915	GMP synthase [glutamine-hydrolyzing] OS=Homo sapiens GN=GMPS PE=1 SV=1	78	53	100.5	88.7	99.6	97.2	79.2	86.9	142.5
P49916	DNA ligase 3 OS=Homo sapiens GN=LIG3 PE=1 SV=2	50	50	131.0	123.3	99.5	84.7	106.9	69.5	82.5
P49917	DNA ligase 4 OS=Homo sapiens GN=LIG4 PE=1 SV=2	49	35	110.3	108.3	95.9	86.2	118.9	72.9	84.2
P49959	Double-strand break repair protein MRE11A OS=Homo sapiens GN=MRE11A PE=1 SV=3	46	31	114.1	112.6	92.8	90.2	97.3	70.8	108.8
P50148	Guanine nucleotide-binding protein G(q) subunit alpha OS=Homo sapiens GN=GNAQ PE=1 SV=4	64	28	51.8	66.2	119.3	152.7	83.3	198.5	24.3
P50213	Isocitrate dehydrogenase [NAD] subunit alpha, mitochondrial OS=Homo sapiens GN=IDH3A PE=1 SV=1	50	21	222.6	201.3	72.7	19.4	10.1	5.5	11.7
P50238	Cysteine-rich protein 1 OS=Homo sapiens GN=CRIP1 PE=1 SV=3	79	6	70.8	72.4	115.2	114.0	70.6	77.9	119.8
P50336	Protoporphyrinogen oxidase OS=Homo sapiens GN=PPOX PE=1 SV=1	45	15	195.4	168.2	92.6	25.5	14.0	5.6	12.8
P50395	Rab GDP dissociation inhibitor beta OS=Homo sapiens GN=GDI2 PE=1 SV=2	84	46	95.7	90.6	111.9	114.1	92.4	64.9	114.3
P50402	Emerin OS=Homo sapiens GN=EMD PE=1 SV=1	72	22	66.3	86.4	134.8	142.3	195.9	63.2	30.0
P50416	Carnitine O-palmitoyltransferase 1, liver isoform OS=Homo sapiens GN=CPT1A PE=1 SV=2	47	40	104.6	116.4	124.4	122.8	109.9	47.4	22.4
P50452	Serpin B8 OS=Homo sapiens GN=SERPINB8 PE=1 SV=2	53	23	91.7	93.2	110.4	113.3	93.0	73.4	125.5
P50454	Serpin H1 OS=Homo sapiens GN=SERPINH1 PE=1 SV=2	51	20	63.4	87.0	129.4	146.6	201.0	51.1	23.5
P50542	Peroxisomal targeting signal 1 receptor OS=Homo sapiens GN=PEX5 PE=1 SV=3	57	27	90.4	112.1	121.5	132.4	164.2	51.4	45.4
P50552	Vasodilator-stimulated phosphoprotein OS=Homo sapiens GN=VASP PE=1 SV=3	53	19	74.5	74.7	106.2	129.2	90.9	103.9	127.2
P50570	Dynamin-2 OS=Homo sapiens GN=DNM2 PE=1 SV=2	69	66	81.7	94.0	114.1	121.6	98.6	96.9	73.7
P50579	Methionine aminopeptidase 2 OS=Homo sapiens GN=METAP2 PE=1 SV=1	66	26	71.8	69.2	73.0	88.2	132.4	156.1	173.5
P50583	Bis(5'-nucleosyl)-tetraphosphatase [asymmetrical] OS=Homo sapiens GN=NUDT2 PE=1 SV=3	83	10	142.4	120.7	126.2	106.3	88.0	68.1	101.3
P50613	Cyclin-dependent kinase 7 OS=Homo sapiens GN=CDK7 PE=1 SV=1	40	14	118.4	92.6	99.3	100.6	137.2	64.7	77.1
P50748	Kinetochore-associated protein 1 OS=Homo sapiens GN=KNTC1 PE=1 SV=1	19	37	109.1	106.1	103.4	98.2	81.2	67.6	134.2
P50749	Ras association domain-containing protein 2 OS=Homo sapiens GN=RASSF2 PE=1 SV=1	44	12	61.8	118.0	149.2	167.3	93.4	112.5	174.6
P50750	Cyclin-dependent kinase 9 OS=Homo sapiens GN=CDK9 PE=1 SV=3	45	18	92.7	76.1	73.9	82.6	132.7	189.6	133.6
P50851	Lipopolysaccharide-responsive and beige-like anchor protein OS=Homo sapiens GN=LRBA PE=1 SV=4	29	69	90.6	96.1	106.2	125.0	80.0	77.8	145.7
P50897	Palmitoyl-protein thioesterase 1 OS=Homo sapiens GN=PPT1 PE=1 SV=1	47	14	55.7	81.8	154.9	195.3	124.7	85.3	22.6
P50914	60S ribosomal protein L14 OS=Homo sapiens GN=RPL14 PE=1 SV=4	46	12	55.2	54.9	68.0	85.0	180.6	168.4	151.2
P50990	T-complex protein 1 subunit theta OS=Homo sapiens GN=CCT8 PE=1 SV=4	84	54	78.5	74.8	105.9	113.1	68.5	156.4	129.8
P50991	T-complex protein 1 subunit delta OS=Homo sapiens GN=CCT4 PE=1 SV=4	80	42	74.4	67.0	93.0	103.1	61.8	175.3	161.8
P50995	Annexin A11 OS=Homo sapiens GN=ANXA11 PE=1 SV=1	44	26	85.5	87.1	107.1	126.6	77.9	83.7	139.6
P51114	Fragile X mental retardation syndrome-related protein 1 OS=Homo sapiens GN=FXR1 PE=1 SV=3	64	40	71.5	67.5	83.5	94.0	176.1	150.4	103.7
P51116	Fragile X mental retardation syndrome-related protein 2 OS=Homo sapiens GN=FXR2 PE=1 SV=2	66	39	66.1	61.8	69.4	84.9	172.7	224.4	109.8
P51148	Ras-related protein Rab-5C OS=Homo sapiens GN=RAB5C PE=1 SV=2	84	16	76.2	99.7	124.7	126.9	135.5	57.7	58.0
P51149	Ras-related protein Rab-7a OS=Homo sapiens GN=RAB7A PE=1 SV=1	85	25	72.9	101.4	133.1	127.2	169.2	53.6	34.4
P51151	Ras-related protein Rab-9A OS=Homo sapiens GN=RAB9A PE=1 SV=1	70	12	66.2	110.1	136.9	138.8	163.2	48.0	30.4
P51398	28S ribosomal protein S29, mitochondrial OS=Homo sapiens GN=DAP3 PE=1 SV=1	66	27	257.1	183.8	72.3	16.0	8.4	2.6	10.5
P51452	Dual specificity protein phosphatase 3 OS=Homo sapiens GN=DUSP3 PE=1 SV=1	55	8	115.4	107.3	118.2	117.8	82.3	75.8	128.0
P51532	Transcription activator BRG1 OS=Homo sapiens GN=SMARCA4 PE=1 SV=2	28	46	145.9	105.9	90.1	78.7	87.2	124.0	79.4
P51553	Isocitrate dehydrogenase [NAD] subunit gamma, mitochondrial OS=Homo sapiens GN=IDH3G PE=1 SV=1	50	14	211.3	205.2	80.0	29.8	24.9	16.1	24.4
P51570	Galactokinase OS=Homo sapiens GN=GALK1 PE=1 SV=1	64	23	110.0	61.2	80.9	69.8	57.8	355.6	73.9
P51571	Translocon-associated protein subunit delta OS=Homo sapiens GN=SSR4 PE=1 SV=1	42	8	60.3	62.9	125.0	151.1	145.1	160.5	24.2
P51572	B-cell receptor-associated protein 31 OS=Homo sapiens GN=BCAP31 PE=1 SV=3	52	20	51.1	67.5	105.6	156.8	161.4	108.9	59.5
P51610	Host cell factor 1 OS=Homo sapiens GN=HCFC1 PE=1 SV=2	45	65	71.5	64.2	69.8	81.8	84.6	169.0	226.7
P51648	Fatty aldehyde dehydrogenase OS=Homo sapiens GN=ALDH3A2 PE=1 SV=1	41	20	62.8	76.6	128.7	156.3	154.9	62.6	45.3
P51649	Succinate-semialdehyde dehydrogenase, mitochondrial OS=Homo sapiens GN=ALDH5A1 PE=1 SV=2	51	26	193.5	164.5	124.6	58.2	14.6	8.0	17.1
P51659	Peroxisomal multifunctional enzyme type 2 OS=Homo sapiens GN=HSD17B4 PE=1 SV=3	71	50	62.9	70.3	119.9	154.6	153.4	147.9	14.9
P51665	26S proteasome non-ATPase regulatory subunit 7 OS=Homo sapiens GN=PSMD7 PE=1 SV=2	51	14	104.6	97.0	102.5	98.2	82.1	68.0	145.4
P51688	N-sulphoglucosamine sulphohydrolase OS=Homo sapiens GN=SGSH PE=1 SV=1	31	12	50.4	82.4	155.6	200.1	204.6	33.1	23.4
P51692	Signal transducer and activator of transcription 5B OS=Homo sapiens GN=STAT5B PE=1 SV=2	43	29	89.8	96.6	90.3	108.0	65.3	102.3	167.5
P51784	Ubiquitin carboxyl-terminal hydrolase 11 OS=Homo sapiens GN=USP11 PE=1 SV=3	47	42	112.4	109.0	109.2	99.2	86.2	62.5	93.9
P51790	H(+)/Cl(-) exchange transporter 3 OS=Homo sapiens GN=CLCN3 PE=1 SV=2	21	15	57.1	73.7	130.4	152.0	171.5	100.8	115.2
P51795	H(+)/Cl(-) exchange transporter 5 OS=Homo sapiens GN=CLCN5 PE=1 SV=1	18	13	48.0	72.6	102.2	122.0	183.1	90.5	71.3
P51797	Chloride transport protein 6 OS=Homo sapiens GN=CLCN6 PE=1 SV=2	32	19	54.6	90.7	137.3	146.9	220.9	98.5	73.3
P51798	H(+)/Cl(-) exchange transporter 7 OS=Homo sapiens GN=CLCN7 PE=1 SV=2	29	24	50.8	75.0	133.7	175.9	184.4	50.6	33.4
P51809	Vesicle-associated membrane protein 7 OS=Homo sapiens GN=VAMP7 PE=1 SV=3	64	16	52.1	63.1	116.1	144.1	182.6	150.9	112.3
P51812	Ribosomal protein S6 kinase alpha-3 OS=Homo sapiens GN=RPS6KA3 PE=1 SV=1	57	36	108.8	105.0	116.7	101.6	85.4	53.7	104.6
P51948	CDK-activating kinase assembly factor MAT1 OS=Homo sapiens GN=MNAT1 PE=1 SV=1	45	13	89.1	81.6	95.0	101.0	133.8	58.2	75.5
P51957	Serine/threonine-protein kinase Nek4 OS=Homo sapiens GN=NEK4 PE=1 SV=2	22	14	121.6	97.6	111.9	98.5	150.8	123.8	163.6
P51970	NADH dehydrogenase [ubiquinone] 1 alpha subcomplex subunit 8 OS=Homo sapiens GN=NDUFA8 PE=1 SV=3	51	10	270.6	225.8	86.1	29.2	13.5	1.3	12.5
P51991	Heterogeneous nuclear ribonucleoprotein A3 OS=Homo sapiens GN=HNRNPA3 PE=1 SV=2	63	38	64.6	43.8	50.7	62.7	99.9	339.2	153.2
P52209	6-phosphogluconate dehydrogenase, decarboxylating OS=Homo sapiens GN=PGD PE=1 SV=3	70	33	66.2	69.5	106.1	120.7	72.4	108.9	161.8
P52272	Heterogeneous nuclear ribonucleoprotein M OS=Homo sapiens GN=HNRNPM PE=1 SV=3	81	58	76.4	64.0	66.2	80.2	126.7	220.6	124.7
P52292	Importin subunit alpha-1 OS=Homo sapiens GN=KPNA2 PE=1 SV=1	60	24	118.4	97.1	111.0	102.1	106.5	74.1	116.6
P52298	Nuclear cap-binding protein subunit 2 OS=Homo sapiens GN=NCBP2 PE=1 SV=1	49	11	61.5	43.2	46.6	54.7	94.5	281.6	226.5
P52306	Rap1 GTPase-GDP dissociation stimulator 1 OS=Homo sapiens GN=RAP1GDS1 PE=1 SV=3	60	33	101.0	92.9	108.1	105.1	80.5	71.3	127.6
P52333	Tyrosine-protein kinase JAK3 OS=Homo sapiens GN=JAK3 PE=1 SV=2	42	39	72.3	106.4	144.0	148.1	128.8	57.3	46.9
P52429	Diacylglycerol kinase epsilon OS=Homo sapiens GN=DGKE PE=1 SV=1	41	22	73.3	88.1	116.6	120.9	168.5	56.2	29.1
P52434	DNA-directed RNA polymerases I, II, and III subunit RPABC3 OS=Homo sapiens GN=POLR2H PE=1 SV=4	65	8	121.3	105.8	110.5	92.9	88.2	65.4	117.0
P52565	Rho GDP-dissociation inhibitor 1 OS=Homo sapiens GN=ARHGDIA PE=1 SV=3	73	15	81.6	43.5	34.8	84.7	24.9	359.7	202.6
P52566	Rho GDP-dissociation inhibitor 2 OS=Homo sapiens GN=ARHGDIB PE=1 SV=3	88	21	96.4	94.4	112.2	125.2	75.9	90.0	115.8
P52594	Arf-GAP domain and FG repeat-containing protein 1 OS=Homo sapiens GN=AGFG1 PE=1 SV=2	41	17	64.2	89.2	112.9	114.1	74.6	169.8	77.1
P52597	Heterogeneous nuclear ribonucleoprotein F OS=Homo sapiens GN=HNRNPF PE=1 SV=3	70	21	95.9	94.8	99.4	100.1	94.4	72.9	119.5
P52630	Signal transducer and activator of transcription 2 OS=Homo sapiens GN=STAT2 PE=1 SV=1	26	22	82.7	108.2	148.7	144.9	122.6	56.5	60.2
P52732	Kinesin-like protein KIF11 OS=Homo sapiens GN=KIF11 PE=1 SV=2	54	65	105.1	106.9	111.7	99.1	82.6	64.3	117.8
P52735	Guanine nucleotide exchange factor VAV2 OS=Homo sapiens GN=VAV2 PE=1 SV=2	17	13	31.4	35.9	194.5	227.1	35.6	138.8	201.9
P52756	RNA-binding protein 5 OS=Homo sapiens GN=RBM5 PE=1 SV=2	32	34	65.3	65.2	67.3	89.2	103.2	155.0	227.2
P52758	Ribonuclease UK114 OS=Homo sapiens GN=HRSP12 PE=1 SV=1	78	7	172.6	130.9	89.8	56.4	49.1	29.6	49.8
P52788	Spermine synthase OS=Homo sapiens GN=SMS PE=1 SV=2	68	20	68.2	73.2	75.7	119.3	60.2	130.1	237.1
P52789	Hexokinase-2 OS=Homo sapiens GN=HK2 PE=1 SV=2	55	54	198.4	164.1	82.8	46.4	35.3	22.8	39.9
P52815	39S ribosomal protein L12, mitochondrial OS=Homo sapiens GN=MRPL12 PE=1 SV=2	55	8	239.4	174.6	74.2	31.7	27.4	12.1	34.7
P52888	Thimet oligopeptidase OS=Homo sapiens GN=THOP1 PE=1 SV=2	45	33	85.8	77.4	88.1	102.1	75.0	98.6	160.4
P52948	Nuclear pore complex protein Nup98-Nup96 OS=Homo sapiens GN=NUP98 PE=1 SV=4	35	55	98.8	99.3	118.9	121.8	138.5	45.8	49.6
P53004	Biliverdin reductase A OS=Homo sapiens GN=BLVRA PE=1 SV=2	49	18	110.3	104.1	134.2	128.3	94.5	89.4	143.7
P53007	Tricarboxylate transport protein, mitochondrial OS=Homo sapiens GN=SLC25A1 PE=1 SV=2	64	22	191.9	189.9	112.0	44.8	15.7	38.8	17.7
P53041	Serine/threonine-protein phosphatase 5 OS=Homo sapiens GN=PPP5C PE=1 SV=1	60	32	86.1	89.5	92.1	102.2	82.7	139.5	179.6
P53350	Serine/threonine-protein kinase PLK1 OS=Homo sapiens GN=PLK1 PE=1 SV=1	56	27	132.5	129.1	103.9	85.1	113.1	80.9	102.1
P53365	Arfaptin-2 OS=Homo sapiens GN=ARFIP2 PE=1 SV=1	55	18	93.4	108.9	102.2	104.6	75.0	75.6	117.5
P53367	Arfaptin-1 OS=Homo sapiens GN=ARFIP1 PE=1 SV=2	53	18	78.2	97.4	116.4	108.7	88.4	59.4	92.8
P53384	Cytosolic Fe-S cluster assembly factor NUBP1 OS=Homo sapiens GN=NUBP1 PE=1 SV=2	40	8	130.7	135.0	114.7	112.0	77.1	57.3	91.9
P53396	ATP-citrate synthase OS=Homo sapiens GN=ACLY PE=1 SV=3	59	65	81.7	83.2	93.3	111.6	71.8	115.4	181.5
P53582	Methionine aminopeptidase 1 OS=Homo sapiens GN=METAP1 PE=1 SV=2	64	19	79.3	81.6	78.6	86.2	145.3	124.1	138.6
P53597	Succinyl-CoA ligase [ADP/GDP-forming] subunit alpha, mitochondrial OS=Homo sapiens GN=SUCLG1 PE=1 SV=4	45	17	252.9	194.3	71.8	27.0	11.4	5.8	14.2
P53602	Diphosphomevalonate decarboxylase OS=Homo sapiens GN=MVD PE=1 SV=1	49	15	88.2	85.0	89.4	98.8	80.1	98.6	148.4
P53609	Geranylgeranyl transferase type-1 subunit beta OS=Homo sapiens GN=PGGT1B PE=1 SV=2	36	15	89.6	89.0	117.4	119.7	67.0	84.0	127.8
P53611	Geranylgeranyl transferase type-2 subunit beta OS=Homo sapiens GN=RABGGTB PE=1 SV=2	21	6	90.8	96.1	106.5	111.1	71.9	67.3	106.5
P53618	Coatomer subunit beta OS=Homo sapiens GN=COPB1 PE=1 SV=3	58	59	84.1	98.3	108.9	119.3	86.3	79.2	124.0
P53621	Coatomer subunit alpha OS=Homo sapiens GN=COPA PE=1 SV=2	69	95	77.8	90.6	119.1	136.0	92.8	74.1	102.0
P53634	Dipeptidyl peptidase 1 OS=Homo sapiens GN=CTSC PE=1 SV=2	42	18	54.8	85.9	137.8	182.6	148.6	53.8	39.4
P53680	AP-2 complex subunit sigma OS=Homo sapiens GN=AP2S1 PE=1 SV=2	34	6	62.5	95.9	141.3	129.2	110.4	38.6	70.5
P53701	Cytochrome c-type heme lyase OS=Homo sapiens GN=HCCS PE=1 SV=1	54	17	199.0	217.5	122.6	38.2	13.3	15.1	11.9
P53794	Sodium/myo-inositol cotransporter OS=Homo sapiens GN=SLC5A3 PE=3 SV=2	20	11	65.2	112.1	161.0	145.6	169.2	51.9	37.4
P53985	Monocarboxylate transporter 1 OS=Homo sapiens GN=SLC16A1 PE=1 SV=3	20	11	56.8	101.8	167.3	144.6	149.5	32.0	20.8
P53990	IST1 homolog OS=Homo sapiens GN=IST1 PE=1 SV=1	62	17	67.9	78.6	134.4	125.4	180.1	75.6	66.3
P53992	Protein transport protein Sec24C OS=Homo sapiens GN=SEC24C PE=1 SV=3	52	44	79.6	114.9	142.3	116.3	104.6	60.9	56.9
P53999	Activated RNA polymerase II transcriptional coactivator p15 OS=Homo sapiens GN=SUB1 PE=1 SV=3	59	11	103.5	93.1	95.0	102.8	113.5	90.4	128.9
P54098	DNA polymerase subunit gamma-1 OS=Homo sapiens GN=POLG PE=1 SV=1	53	54	223.8	187.3	69.1	25.3	18.9	12.0	20.1
P54105	Methylosome subunit pICln OS=Homo sapiens GN=CLNS1A PE=1 SV=1	56	8	104.5	103.9	118.0	119.1	89.5	74.4	139.2
P54132	Bloom syndrome protein OS=Homo sapiens GN=BLM PE=1 SV=1	49	61	76.3	80.7	75.7	86.0	146.6	158.2	145.4
P54136	Arginine--tRNA ligase, cytoplasmic OS=Homo sapiens GN=RARS PE=1 SV=2	70	57	75.9	72.2	87.5	86.6	108.3	150.7	155.0
P54252	Ataxin-3 OS=Homo sapiens GN=ATXN3 PE=1 SV=4	48	15	119.5	106.0	125.4	113.1	89.4	72.9	114.7
P54277	PMS1 protein homolog 1 OS=Homo sapiens GN=PMS1 PE=1 SV=1	26	20	126.1	117.3	121.0	128.6	124.2	97.7	150.5
P54278	Mismatch repair endonuclease PMS2 OS=Homo sapiens GN=PMS2 PE=1 SV=2	30	22	94.5	86.4	98.4	101.2	119.6	94.1	143.0
P54577	Tyrosine--tRNA ligase, cytoplasmic OS=Homo sapiens GN=YARS PE=1 SV=4	80	60	97.5	87.8	91.8	92.0	106.7	109.0	105.4
P54578	Ubiquitin carboxyl-terminal hydrolase 14 OS=Homo sapiens GN=USP14 PE=1 SV=3	77	42	93.4	81.1	91.8	103.1	69.5	148.1	147.2
P54619	5'-AMP-activated protein kinase subunit gamma-1 OS=Homo sapiens GN=PRKAG1 PE=1 SV=1	57	18	93.7	109.7	134.7	117.0	107.0	51.3	80.3
P54687	Branched-chain-amino-acid aminotransferase, cytosolic OS=Homo sapiens GN=BCAT1 PE=1 SV=3	39	14	98.1	91.6	117.1	112.9	91.6	68.9	137.1
P54709	Sodium/potassium-transporting ATPase subunit beta-3 OS=Homo sapiens GN=ATP1B3 PE=1 SV=1	68	16	55.6	105.2	165.7	151.3	140.1	26.1	20.1
P54725	UV excision repair protein RAD23 homolog A OS=Homo sapiens GN=RAD23A PE=1 SV=1	49	17	61.9	66.8	110.3	134.8	57.4	90.5	149.1
P54727	UV excision repair protein RAD23 homolog B OS=Homo sapiens GN=RAD23B PE=1 SV=1	57	20	79.4	74.4	91.2	112.7	67.4	151.4	147.9
P54819	Adenylate kinase 2, mitochondrial OS=Homo sapiens GN=AK2 PE=1 SV=2	72	16	223.7	195.7	64.0	22.6	15.2	8.3	20.8
P54886	Delta-1-pyrroline-5-carboxylate synthase OS=Homo sapiens GN=ALDH18A1 PE=1 SV=2	62	48	282.6	212.2	65.7	19.8	8.7	6.8	14.4
P54920	Alpha-soluble NSF attachment protein OS=Homo sapiens GN=NAPA PE=1 SV=3	93	30	50.6	70.8	120.5	146.7	137.7	80.7	80.5
P55010	Eukaryotic translation initiation factor 5 OS=Homo sapiens GN=EIF5 PE=1 SV=2	47	25	75.9	77.2	98.3	104.4	81.5	139.0	153.9
P55011	Solute carrier family 12 member 2 OS=Homo sapiens GN=SLC12A2 PE=1 SV=1	38	44	56.9	98.6	148.7	179.2	121.4	45.7	26.5
P55036	26S proteasome non-ATPase regulatory subunit 4 OS=Homo sapiens GN=PSMD4 PE=1 SV=1	44	14	92.3	89.3	97.7	103.4	88.6	75.4	127.6
P55060	Exportin-2 OS=Homo sapiens GN=CSE1L PE=1 SV=3	53	52	96.0	93.4	106.9	111.8	86.4	84.7	142.1
P55072	Transitional endoplasmic reticulum ATPase OS=Homo sapiens GN=VCP PE=1 SV=4	78	66	78.9	90.0	118.5	127.2	134.4	69.0	89.6
P55081	Microfibrillar-associated protein 1 OS=Homo sapiens GN=MFAP1 PE=1 SV=2	28	12	73.2	65.7	75.9	89.3	127.6	135.2	174.2
P55084	Trifunctional enzyme subunit beta, mitochondrial OS=Homo sapiens GN=HADHB PE=1 SV=3	72	37	229.1	193.6	86.0	26.3	10.3	5.5	12.6
P55160	Nck-associated protein 1-like OS=Homo sapiens GN=NCKAP1L PE=1 SV=3	35	35	91.5	93.2	98.0	103.8	136.8	93.1	97.2
P55196	Afadin OS=Homo sapiens GN=MLLT4 PE=1 SV=3	42	57	73.6	101.3	131.7	130.9	138.5	60.4	73.0
P55199	RNA polymerase II elongation factor ELL OS=Homo sapiens GN=ELL PE=1 SV=1	48	28	54.9	51.4	70.1	131.9	65.8	234.8	204.6
P55209	Nucleosome assembly protein 1-like 1 OS=Homo sapiens GN=NAP1L1 PE=1 SV=1	53	18	98.2	98.7	112.5	115.7	95.5	68.0	116.3
P55210	Caspase-7 OS=Homo sapiens GN=CASP7 PE=1 SV=1	57	14	85.4	85.2	96.1	118.4	73.7	78.7	136.0
P55212	Caspase-6 OS=Homo sapiens GN=CASP6 PE=1 SV=2	54	15	96.7	92.4	113.8	115.5	90.9	66.1	131.7
P55263	Adenosine kinase OS=Homo sapiens GN=ADK PE=1 SV=2	49	20	111.5	95.2	109.9	107.7	74.9	61.5	111.7
P55265	Double-stranded RNA-specific adenosine deaminase OS=Homo sapiens GN=ADAR PE=1 SV=4	69	91	73.7	59.1	57.9	69.0	141.8	247.7	157.5
P55283	Cadherin-4 OS=Homo sapiens GN=CDH4 PE=2 SV=2	30	20	57.4	99.0	147.8	153.7	175.5	52.8	36.3
P55735	Protein SEC13 homolog OS=Homo sapiens GN=SEC13 PE=1 SV=3	63	13	106.9	112.6	133.2	104.5	117.7	67.3	87.1
P55769	NHP2-like protein 1 OS=Homo sapiens GN=SNU13 PE=1 SV=3	53	8	97.1	82.6	79.3	77.5	112.4	120.3	155.8
P55786	Puromycin-sensitive aminopeptidase OS=Homo sapiens GN=NPEPPS PE=1 SV=2	56	50	87.4	84.8	91.5	108.5	71.5	106.9	153.1
P55795	Heterogeneous nuclear ribonucleoprotein H2 OS=Homo sapiens GN=HNRNPH2 PE=1 SV=1	56	21	105.2	116.9	103.5	98.5	149.1	145.8	141.5
P55809	Succinyl-CoA:3-ketoacid coenzyme A transferase 1, mitochondrial OS=Homo sapiens GN=OXCT1 PE=1 SV=1	67	29	230.3	184.6	72.7	36.5	9.0	5.7	14.9
P55854	Small ubiquitin-related modifier 3 OS=Homo sapiens GN=SUMO3 PE=1 SV=2	30	4	92.8	64.5	61.4	61.5	67.9	316.6	140.6
P55884	Eukaryotic translation initiation factor 3 subunit B OS=Homo sapiens GN=EIF3B PE=1 SV=3	62	47	84.1	83.4	92.9	95.0	104.6	100.6	149.9
P55899	IgG receptor FcRn large subunit p51 OS=Homo sapiens GN=FCGRT PE=1 SV=1	40	13	52.6	87.2	111.5	138.4	183.5	72.3	64.7
P55957	BH3-interacting domain death agonist OS=Homo sapiens GN=BID PE=1 SV=1	56	9	105.9	103.7	102.8	93.7	77.8	58.8	98.6
P56159	GDNF family receptor alpha-1 OS=Homo sapiens GN=GFRA1 PE=2 SV=2	40	17	62.9	72.6	96.7	140.3	108.5	143.3	113.7
P56182	Ribosomal RNA processing protein 1 homolog A OS=Homo sapiens GN=RRP1 PE=1 SV=1	39	18	64.1	45.3	43.5	70.7	55.6	341.6	226.2
P56192	Methionine--tRNA ligase, cytoplasmic OS=Homo sapiens GN=MARS PE=1 SV=2	57	53	71.7	78.7	91.5	94.0	112.7	111.8	168.0
P56202	Cathepsin W OS=Homo sapiens GN=CTSW PE=1 SV=2	42	11	59.6	80.0	133.8	157.0	183.9	59.7	33.6
P56270	Myc-associated zinc finger protein OS=Homo sapiens GN=MAZ PE=1 SV=1	14	6	136.6	113.5	81.1	74.1	80.6	61.1	53.3
P56385	ATP synthase subunit e, mitochondrial OS=Homo sapiens GN=ATP5I PE=1 SV=2	62	4	241.9	222.5	83.0	24.5	14.8	4.9	11.1
P56524	Histone deacetylase 4 OS=Homo sapiens GN=HDAC4 PE=1 SV=3	41	31	95.1	86.1	101.1	115.1	81.5	108.8	153.1
P56537	Eukaryotic translation initiation factor 6 OS=Homo sapiens GN=EIF6 PE=1 SV=1	59	10	110.0	102.5	133.9	129.3	112.4	122.0	158.0
P56556	NADH dehydrogenase [ubiquinone] 1 alpha subcomplex subunit 6 OS=Homo sapiens GN=NDUFA6 PE=1 SV=3	36	7	229.0	194.4	77.6	18.4	8.1	3.1	9.2
P56589	Peroxisomal biogenesis factor 3 OS=Homo sapiens GN=PEX3 PE=1 SV=1	65	18	66.2	84.8	121.1	132.1	177.7	67.8	19.2
P56937	3-keto-steroid reductase OS=Homo sapiens GN=HSD17B7 PE=1 SV=1	33	10	82.6	87.6	114.4	160.1	114.4	74.2	33.2
P56962	Syntaxin-17 OS=Homo sapiens GN=STX17 PE=1 SV=2	46	13	104.0	114.7	105.1	98.2	133.4	44.7	35.1
P57075	Ubiquitin-associated and SH3 domain-containing protein A OS=Homo sapiens GN=UBASH3A PE=1 SV=1	39	24	92.3	111.4	141.5	125.2	135.9	61.5	73.8
P57076	UPF0769 protein C21orf59 OS=Homo sapiens GN=C21orf59 PE=1 SV=1	44	13	111.6	107.5	106.2	99.3	125.0	96.9	111.6
P57088	Transmembrane protein 33 OS=Homo sapiens GN=TMEM33 PE=1 SV=2	36	11	60.6	81.6	128.9	131.1	196.5	55.7	23.5
P57105	Synaptojanin-2-binding protein OS=Homo sapiens GN=SYNJ2BP PE=1 SV=2	70	8	195.2	187.7	99.2	51.0	42.4	14.5	19.3
P57678	Gem-associated protein 4 OS=Homo sapiens GN=GEMIN4 PE=1 SV=2	37	38	87.3	87.1	80.6	76.3	86.1	96.7	198.2
P57737	Coronin-7 OS=Homo sapiens GN=CORO7 PE=1 SV=2	55	39	99.5	99.6	112.8	105.4	78.7	133.5	82.4
P57740	Nuclear pore complex protein Nup107 OS=Homo sapiens GN=NUP107 PE=1 SV=1	36	29	104.6	104.3	117.0	116.0	124.8	52.1	57.7
P57764	Gasdermin-D OS=Homo sapiens GN=GSDMD PE=1 SV=1	34	14	126.9	121.5	123.5	123.1	92.4	45.1	94.3
P57772	Selenocysteine-specific elongation factor OS=Homo sapiens GN=EEFSEC PE=1 SV=4	47	28	75.6	76.3	77.9	88.5	155.4	125.9	130.9
P59768	Guanine nucleotide-binding protein G(I)/G(S)/G(O) subunit gamma-2 OS=Homo sapiens GN=GNG2 PE=1 SV=2	65	7	51.4	100.1	153.4	154.6	173.6	36.7	25.3
P59998	Actin-related protein 2/3 complex subunit 4 OS=Homo sapiens GN=ARPC4 PE=1 SV=3	60	10	78.2	47.0	60.3	62.5	57.2	337.6	138.8
P60174	Triosephosphate isomerase OS=Homo sapiens GN=TPI1 PE=1 SV=3	85	23	105.1	98.9	102.4	106.1	79.1	63.0	127.9
P60228	Eukaryotic translation initiation factor 3 subunit E OS=Homo sapiens GN=EIF3E PE=1 SV=1	67	30	87.7	83.4	92.1	94.8	112.5	122.2	160.7
P60468	Protein transport protein Sec61 subunit beta OS=Homo sapiens GN=SEC61B PE=1 SV=2	30	3	82.7	83.0	148.0	163.7	219.4	69.2	20.2
P60510	Serine/threonine-protein phosphatase 4 catalytic subunit OS=Homo sapiens GN=PPP4C PE=1 SV=1	56	14	94.7	77.6	114.5	114.3	94.9	87.3	158.9
P60604	Ubiquitin-conjugating enzyme E2 G2 OS=Homo sapiens GN=UBE2G2 PE=1 SV=1	38	6	68.1	80.0	122.0	141.9	197.8	54.5	28.9
P60660	Myosin light polypeptide 6 OS=Homo sapiens GN=MYL6 PE=1 SV=2	67	11	67.8	80.1	67.3	57.6	55.6	88.5	317.4
P60709	Actin, cytoplasmic 1 OS=Homo sapiens GN=ACTB PE=1 SV=1	79	37	81.5	86.1	116.4	131.0	65.8	69.2	127.5
P60842	Eukaryotic initiation factor 4A-I OS=Homo sapiens GN=EIF4A1 PE=1 SV=1	67	32	100.1	100.2	101.9	99.9	111.8	86.0	102.6
P60866	40S ribosomal protein S20 OS=Homo sapiens GN=RPS20 PE=1 SV=1	74	10	56.1	58.9	61.8	80.0	159.4	168.5	168.3
P60891	Ribose-phosphate pyrophosphokinase 1 OS=Homo sapiens GN=PRPS1 PE=1 SV=2	66	26	95.8	90.6	103.3	97.2	81.9	117.1	133.1
P60900	Proteasome subunit alpha type-6 OS=Homo sapiens GN=PSMA6 PE=1 SV=1	72	20	80.0	85.1	92.0	99.1	78.2	86.0	197.4
P60953	Cell division control protein 42 homolog OS=Homo sapiens GN=CDC42 PE=1 SV=2	50	11	69.8	84.0	118.4	120.5	140.6	79.8	80.3
P60983	Glia maturation factor beta OS=Homo sapiens GN=GMFB PE=1 SV=2	65	8	86.7	86.7	104.2	122.7	94.4	62.6	132.3
P61006	Ras-related protein Rab-8A OS=Homo sapiens GN=RAB8A PE=1 SV=1	76	18	35.0	52.2	134.2	244.1	53.7	112.6	66.5
P61009	Signal peptidase complex subunit 3 OS=Homo sapiens GN=SPCS3 PE=1 SV=1	29	7	70.8	91.6	133.1	139.3	202.7	55.4	26.9
P61011	Signal recognition particle 54 kDa protein OS=Homo sapiens GN=SRP54 PE=1 SV=1	62	32	51.4	60.8	120.7	184.7	60.6	80.9	119.7
P61018	Ras-related protein Rab-4B OS=Homo sapiens GN=RAB4B PE=1 SV=1	62	12	72.9	102.9	121.9	120.9	155.6	67.9	67.0
P61019	Ras-related protein Rab-2A OS=Homo sapiens GN=RAB2A PE=1 SV=1	88	19	80.9	91.3	122.8	124.3	134.5	137.4	43.2
P61020	Ras-related protein Rab-5B OS=Homo sapiens GN=RAB5B PE=1 SV=1	48	8	75.3	69.1	79.0	90.0	86.7	240.6	121.5
P61024	Cyclin-dependent kinases regulatory subunit 1 OS=Homo sapiens GN=CKS1B PE=1 SV=1	33	3	88.6	95.5	106.5	104.1	119.6	78.4	97.9
P61026	Ras-related protein Rab-10 OS=Homo sapiens GN=RAB10 PE=1 SV=1	90	22	65.4	88.6	136.2	139.3	138.4	70.7	46.2
P61077	Ubiquitin-conjugating enzyme E2 D3 OS=Homo sapiens GN=UBE2D3 PE=1 SV=1	47	6	83.2	96.9	100.6	111.9	95.8	62.7	120.1
P61081	NEDD8-conjugating enzyme Ubc12 OS=Homo sapiens GN=UBE2M PE=1 SV=1	48	12	77.2	76.9	104.6	113.4	68.8	90.4	140.7
P61086	Ubiquitin-conjugating enzyme E2 K OS=Homo sapiens GN=UBE2K PE=1 SV=3	71	16	94.5	91.6	126.3	122.9	96.7	88.2	137.7
P61088	Ubiquitin-conjugating enzyme E2 N OS=Homo sapiens GN=UBE2N PE=1 SV=1	66	11	70.0	72.1	93.1	128.9	73.8	104.5	158.8
P61106	Ras-related protein Rab-14 OS=Homo sapiens GN=RAB14 PE=1 SV=4	87	23	67.8	88.9	119.7	132.4	131.4	97.5	70.8
P61129	Zinc finger CCCH domain-containing protein 6 OS=Homo sapiens GN=ZC3H6 PE=2 SV=2	24	17	91.0	81.3	90.2	96.3	148.9	129.0	167.9
P61158	Actin-related protein 3 OS=Homo sapiens GN=ACTR3 PE=1 SV=3	79	30	90.7	91.6	110.8	114.6	108.7	91.6	134.0
P61160	Actin-related protein 2 OS=Homo sapiens GN=ACTR2 PE=1 SV=1	65	24	91.8	91.3	101.9	105.7	104.2	77.4	118.0
P61163	Alpha-centractin OS=Homo sapiens GN=ACTR1A PE=1 SV=1	59	22	84.5	89.0	94.0	104.1	95.2	84.4	147.4
P61201	COP9 signalosome complex subunit 2 OS=Homo sapiens GN=COPS2 PE=1 SV=1	51	26	88.0	87.6	101.8	102.4	84.5	88.5	144.4
P61204	ADP-ribosylation factor 3 OS=Homo sapiens GN=ARF3 PE=1 SV=2	69	14	80.6	98.8	123.4	129.8	98.1	47.5	84.9
P61221	ATP-binding cassette sub-family E member 1 OS=Homo sapiens GN=ABCE1 PE=1 SV=1	69	44	76.7	56.0	63.4	73.8	114.3	262.9	132.0
P61224	Ras-related protein Rap-1b OS=Homo sapiens GN=RAP1B PE=1 SV=1	80	19	64.0	94.4	149.9	150.7	137.5	36.4	30.2
P61225	Ras-related protein Rap-2b OS=Homo sapiens GN=RAP2B PE=1 SV=1	79	16	57.0	98.3	139.6	142.0	162.1	53.5	46.4
P61247	40S ribosomal protein S3a OS=Homo sapiens GN=RPS3A PE=1 SV=2	79	37	55.5	45.3	67.3	83.8	99.2	311.0	155.5
P61254	60S ribosomal protein L26 OS=Homo sapiens GN=RPL26 PE=1 SV=1	70	21	55.3	46.7	51.0	83.8	92.8	266.8	224.1
P61289	Proteasome activator complex subunit 3 OS=Homo sapiens GN=PSME3 PE=1 SV=1	47	15	87.4	89.5	114.2	115.9	89.2	79.7	184.1
P61313	60S ribosomal protein L15 OS=Homo sapiens GN=RPL15 PE=1 SV=2	55	13	68.2	42.3	52.4	71.1	108.9	287.7	182.1
P61353	60S ribosomal protein L27 OS=Homo sapiens GN=RPL27 PE=1 SV=2	54	12	58.4	53.6	72.4	80.7	168.9	149.0	156.3
P61421	V-type proton ATPase subunit d 1 OS=Homo sapiens GN=ATP6V0D1 PE=1 SV=1	53	19	50.9	81.0	118.7	137.1	175.2	81.6	66.1
P61457	Pterin-4-alpha-carbinolamine dehydratase OS=Homo sapiens GN=PCBD1 PE=1 SV=2	51	5	106.8	87.4	119.8	132.5	93.6	57.5	114.1
P61586	Transforming protein RhoA OS=Homo sapiens GN=RHOA PE=1 SV=1	77	15	75.9	89.7	109.4	124.4	108.3	74.2	135.7
P61599	N-alpha-acetyltransferase 20 OS=Homo sapiens GN=NAA20 PE=1 SV=1	34	6	76.1	66.0	83.4	87.7	170.1	150.8	136.6
P61604	10 kDa heat shock protein, mitochondrial OS=Homo sapiens GN=HSPE1 PE=1 SV=2	93	24	212.5	178.8	99.4	33.8	10.3	4.8	13.9
P61619	Protein transport protein Sec61 subunit alpha isoform 1 OS=Homo sapiens GN=SEC61A1 PE=1 SV=2	36	18	55.4	69.4	118.3	159.3	171.8	88.5	24.1
P61758	Prefoldin subunit 3 OS=Homo sapiens GN=VBP1 PE=1 SV=3	53	18	92.7	79.4	100.4	93.6	72.3	170.9	100.9
P61764	Syntaxin-binding protein 1 OS=Homo sapiens GN=STXBP1 PE=1 SV=1	54	31	56.2	87.5	142.1	168.9	109.6	53.1	67.6
P61962	DDB1- and CUL4-associated factor 7 OS=Homo sapiens GN=DCAF7 PE=1 SV=1	47	14	59.8	59.8	42.7	113.3	67.6	230.0	263.3
P61964	WD repeat-containing protein 5 OS=Homo sapiens GN=WDR5 PE=1 SV=1	60	16	81.2	73.7	60.3	80.5	73.7	184.4	251.2
P61966	AP-1 complex subunit sigma-1A OS=Homo sapiens GN=AP1S1 PE=1 SV=1	33	7	68.4	93.0	113.0	110.5	132.3	69.7	72.2
P61970	Nuclear transport factor 2 OS=Homo sapiens GN=NUTF2 PE=1 SV=1	69	5	115.2	108.6	115.9	99.5	99.8	73.0	112.4
P61978	Heterogeneous nuclear ribonucleoprotein K OS=Homo sapiens GN=HNRNPK PE=1 SV=1	69	36	79.0	77.0	80.0	88.0	156.8	157.9	151.9
P61981	14-3-3 protein gamma OS=Homo sapiens GN=YWHAG PE=1 SV=2	82	20	99.3	96.9	124.1	109.1	92.8	70.5	102.1
P62070	Ras-related protein R-Ras2 OS=Homo sapiens GN=RRAS2 PE=1 SV=1	50	13	63.4	102.3	160.9	149.9	136.7	35.0	29.6
P62081	40S ribosomal protein S7 OS=Homo sapiens GN=RPS7 PE=1 SV=1	66	17	55.2	54.1	76.3	86.2	169.2	193.3	153.2
P62136	Serine/threonine-protein phosphatase PP1-alpha catalytic subunit OS=Homo sapiens GN=PPP1CA PE=1 SV=1	73	24	91.3	97.3	124.3	118.1	124.6	62.5	88.6
P62140	Serine/threonine-protein phosphatase PP1-beta catalytic subunit OS=Homo sapiens GN=PPP1CB PE=1 SV=3	73	23	82.6	99.4	107.2	101.5	106.5	69.8	137.1
P62158	Calmodulin OS=Homo sapiens GN=CALM1 PE=1 SV=2	77	12	69.2	95.1	144.0	144.7	118.6	68.4	56.9
P62191	26S protease regulatory subunit 4 OS=Homo sapiens GN=PSMC1 PE=1 SV=1	74	38	79.2	83.1	100.4	114.1	65.2	114.1	160.3
P62195	26S protease regulatory subunit 8 OS=Homo sapiens GN=PSMC5 PE=1 SV=1	71	35	95.5	91.6	103.4	103.4	76.7	107.9	140.9
P62241	40S ribosomal protein S8 OS=Homo sapiens GN=RPS8 PE=1 SV=2	65	20	61.1	53.2	70.9	97.6	154.8	203.1	202.9
P62244	40S ribosomal protein S15a OS=Homo sapiens GN=RPS15A PE=1 SV=2	86	18	62.3	55.6	62.5	95.5	130.2	186.7	182.5
P62249	40S ribosomal protein S16 OS=Homo sapiens GN=RPS16 PE=1 SV=2	79	17	66.2	45.5	57.1	64.3	135.4	254.1	137.7
P62258	14-3-3 protein epsilon OS=Homo sapiens GN=YWHAE PE=1 SV=1	78	29	84.0	92.6	126.6	126.0	98.4	69.4	121.0
P62263	40S ribosomal protein S14 OS=Homo sapiens GN=RPS14 PE=1 SV=3	43	11	57.6	57.7	77.5	83.9	199.8	172.5	152.7
P62266	40S ribosomal protein S23 OS=Homo sapiens GN=RPS23 PE=1 SV=3	62	12	81.0	29.6	42.3	46.4	72.1	487.6	91.7
P62269	40S ribosomal protein S18 OS=Homo sapiens GN=RPS18 PE=1 SV=3	68	22	66.9	42.6	43.5	62.7	96.6	377.4	141.1
P62273	40S ribosomal protein S29 OS=Homo sapiens GN=RPS29 PE=1 SV=2	50	5	54.0	53.7	76.0	83.3	165.0	159.5	155.0
P62277	40S ribosomal protein S13 OS=Homo sapiens GN=RPS13 PE=1 SV=2	68	19	53.5	56.2	69.0	82.6	168.5	183.2	158.8
P62280	40S ribosomal protein S11 OS=Homo sapiens GN=RPS11 PE=1 SV=3	66	22	58.8	67.3	78.2	95.2	151.7	160.5	149.9
P62304	Small nuclear ribonucleoprotein E OS=Homo sapiens GN=SNRPE PE=1 SV=1	70	5	62.1	69.8	60.1	84.8	108.4	123.5	217.7
P62308	Small nuclear ribonucleoprotein G OS=Homo sapiens GN=SNRPG PE=1 SV=1	76	5	78.2	52.6	51.5	52.1	94.6	322.4	127.4
P62310	U6 snRNA-associated Sm-like protein LSm3 OS=Homo sapiens GN=LSM3 PE=1 SV=2	22	3	81.6	73.1	90.4	93.3	129.4	111.0	163.2
P62312	U6 snRNA-associated Sm-like protein LSm6 OS=Homo sapiens GN=LSM6 PE=1 SV=1	93	9	79.1	73.3	91.4	98.7	110.0	113.1	188.5
P62314	Small nuclear ribonucleoprotein Sm D1 OS=Homo sapiens GN=SNRPD1 PE=1 SV=1	55	5	73.7	62.2	75.7	81.8	155.1	138.0	150.5
P62316	Small nuclear ribonucleoprotein Sm D2 OS=Homo sapiens GN=SNRPD2 PE=1 SV=1	69	14	63.8	57.8	62.4	76.8	112.2	196.9	191.8
P62318	Small nuclear ribonucleoprotein Sm D3 OS=Homo sapiens GN=SNRPD3 PE=1 SV=1	49	6	63.4	53.2	62.6	75.1	138.9	154.1	194.5
P62330	ADP-ribosylation factor 6 OS=Homo sapiens GN=ARF6 PE=1 SV=2	78	15	77.7	106.5	125.6	138.5	102.4	30.4	36.8
P62333	26S protease regulatory subunit 10B OS=Homo sapiens GN=PSMC6 PE=1 SV=1	80	33	102.9	82.6	82.1	76.3	65.7	196.1	118.8
P62341	Selenoprotein T OS=Homo sapiens GN=SELT PE=2 SV=2	34	7	71.7	88.4	121.2	143.1	181.4	86.2	36.3
P62424	60S ribosomal protein L7a OS=Homo sapiens GN=RPL7A PE=1 SV=2	64	26	54.7	48.3	65.4	80.2	146.6	246.5	164.9
P62495	Eukaryotic peptide chain release factor subunit 1 OS=Homo sapiens GN=ETF1 PE=1 SV=3	48	28	72.2	73.9	94.6	94.5	129.9	125.1	209.9
P62633	Cellular nucleic acid-binding protein OS=Homo sapiens GN=CNBP PE=1 SV=1	70	13	91.3	73.9	96.3	118.0	111.7	122.8	143.3
P62699	Protein yippee-like 5 OS=Homo sapiens GN=YPEL5 PE=1 SV=1	64	7	89.2	91.3	98.6	99.5	89.8	68.0	161.2
P62701	40S ribosomal protein S4, X isoform OS=Homo sapiens GN=RPS4X PE=1 SV=2	78	33	58.1	53.7	76.2	87.0	156.0	184.5	151.6
P62714	Serine/threonine-protein phosphatase 2A catalytic subunit beta isoform OS=Homo sapiens GN=PPP2CB PE=1 SV=1	61	16	104.5	98.1	105.5	102.3	91.9	72.6	110.4
P62753	40S ribosomal protein S6 OS=Homo sapiens GN=RPS6 PE=1 SV=1	61	26	58.7	51.9	64.4	80.5	154.9	229.5	152.0
P62805	Histone H4 OS=Homo sapiens GN=HIST1H4A PE=1 SV=2	69	19	93.4	61.3	51.8	60.2	89.5	163.9	289.9
P62820	Ras-related protein Rab-1A OS=Homo sapiens GN=RAB1A PE=1 SV=3	83	23	69.9	78.0	111.0	122.7	114.8	152.6	67.8
P62826	GTP-binding nuclear protein Ran OS=Homo sapiens GN=RAN PE=1 SV=3	58	17	85.1	48.9	56.0	64.3	45.9	436.8	92.7
P62829	60S ribosomal protein L23 OS=Homo sapiens GN=RPL23 PE=1 SV=1	84	17	69.5	44.2	54.1	62.3	134.3	317.9	121.2
P62834	Ras-related protein Rap-1A OS=Homo sapiens GN=RAP1A PE=1 SV=1	80	18	60.4	103.8	158.0	134.6	166.1	36.8	29.6
P62841	40S ribosomal protein S15 OS=Homo sapiens GN=RPS15 PE=1 SV=2	70	9	60.3	60.0	70.0	83.1	176.9	161.6	138.8
P62847	40S ribosomal protein S24 OS=Homo sapiens GN=RPS24 PE=1 SV=1	44	8	60.9	59.7	72.2	79.3	179.3	152.0	143.1
P62851	40S ribosomal protein S25 OS=Homo sapiens GN=RPS25 PE=1 SV=1	54	12	51.9	43.9	62.9	78.6	135.0	232.2	166.2
P62854	40S ribosomal protein S26 OS=Homo sapiens GN=RPS26 PE=1 SV=3	50	5	57.0	56.0	73.1	87.6	171.3	178.1	165.0
P62857	40S ribosomal protein S28 OS=Homo sapiens GN=RPS28 PE=1 SV=1	61	8	70.5	41.4	46.5	62.1	120.7	358.0	123.0
P62873	Guanine nucleotide-binding protein G(I)/G(S)/G(T) subunit beta-1 OS=Homo sapiens GN=GNB1 PE=1 SV=3	69	17	64.7	88.5	142.6	139.8	126.7	123.6	23.0
P62875	DNA-directed RNA polymerases I, II, and III subunit RPABC5 OS=Homo sapiens GN=POLR2L PE=1 SV=1	40	4	102.0	96.5	92.1	79.3	93.3	83.1	128.5
P62877	E3 ubiquitin-protein ligase RBX1 OS=Homo sapiens GN=RBX1 PE=1 SV=1	16	3	93.7	98.4	117.4	125.1	109.9	98.5	166.1
P62879	Guanine nucleotide-binding protein G(I)/G(S)/G(T) subunit beta-2 OS=Homo sapiens GN=GNB2 PE=1 SV=3	66	16	55.9	103.3	149.3	174.7	144.0	28.9	25.8
P62888	60S ribosomal protein L30 OS=Homo sapiens GN=RPL30 PE=1 SV=2	85	15	55.7	50.3	66.7	82.6	153.6	205.7	171.9
P62891	60S ribosomal protein L39 OS=Homo sapiens GN=RPL39 PE=1 SV=2	24	2	68.5	59.1	68.5	89.8	157.4	170.9	117.9
P62899	60S ribosomal protein L31 OS=Homo sapiens GN=RPL31 PE=1 SV=1	55	12	67.1	21.7	35.6	50.7	82.0	449.8	133.0
P62906	60S ribosomal protein L10a OS=Homo sapiens GN=RPL10A PE=1 SV=2	66	21	68.4	59.1	67.9	77.1	164.2	202.5	151.2
P62910	60S ribosomal protein L32 OS=Homo sapiens GN=RPL32 PE=1 SV=2	53	14	60.5	41.9	44.0	78.9	79.2	312.0	234.7
P62913	60S ribosomal protein L11 OS=Homo sapiens GN=RPL11 PE=1 SV=2	70	14	65.8	52.7	61.5	72.5	140.9	258.3	150.2
P62917	60S ribosomal protein L8 OS=Homo sapiens GN=RPL8 PE=1 SV=2	71	26	76.1	50.1	56.5	73.2	117.7	294.3	138.9
P62937	Peptidyl-prolyl cis-trans isomerase A OS=Homo sapiens GN=PPIA PE=1 SV=2	90	19	94.8	85.4	100.0	101.8	98.8	90.6	125.9
P62942	Peptidyl-prolyl cis-trans isomerase FKBP1A OS=Homo sapiens GN=FKBP1A PE=1 SV=2	64	7	111.4	106.0	115.5	115.8	94.3	77.3	131.0
P62979	Ubiquitin-40S ribosomal protein S27a OS=Homo sapiens GN=RPS27A PE=1 SV=2	78	18	89.4	98.6	109.6	110.5	141.0	65.5	82.1
P62993	Growth factor receptor-bound protein 2 OS=Homo sapiens GN=GRB2 PE=1 SV=1	87	22	70.8	85.0	118.3	123.9	90.7	84.5	102.3
P62995	Transformer-2 protein homolog beta OS=Homo sapiens GN=TRA2B PE=1 SV=1	50	18	64.8	64.9	60.9	83.2	123.8	154.9	183.2
P63010	AP-2 complex subunit beta OS=Homo sapiens GN=AP2B1 PE=1 SV=1	62	70	63.0	98.7	143.7	135.5	111.2	54.4	65.0
P63027	Vesicle-associated membrane protein 2 OS=Homo sapiens GN=VAMP2 PE=1 SV=3	43	6	34.9	64.2	103.5	145.9	110.2	88.8	115.5
P63098	Calcineurin subunit B type 1 OS=Homo sapiens GN=PPP3R1 PE=1 SV=2	64	8	78.0	73.3	125.0	143.0	69.5	104.6	107.6
P63104	14-3-3 protein zeta/delta OS=Homo sapiens GN=YWHAZ PE=1 SV=1	76	29	86.2	73.5	115.0	106.8	69.9	140.1	113.4
P63151	Serine/threonine-protein phosphatase 2A 55 kDa regulatory subunit B alpha isoform OS=Homo sapiens GN=PPP2R2A PE=1 SV=1	54	22	83.3	82.6	95.4	108.0	67.1	115.5	170.8
P63165	Small ubiquitin-related modifier 1 OS=Homo sapiens GN=SUMO1 PE=1 SV=1	38	5	101.0	74.3	102.1	101.6	106.5	222.4	84.7
P63172	Dynein light chain Tctex-type 1 OS=Homo sapiens GN=DYNLT1 PE=1 SV=1	60	4	114.5	142.4	156.1	126.2	177.7	76.9	101.5
P63173	60S ribosomal protein L38 OS=Homo sapiens GN=RPL38 PE=1 SV=2	57	8	51.3	54.7	75.1	87.2	183.7	141.9	137.6
P63218	Guanine nucleotide-binding protein G(I)/G(S)/G(O) subunit gamma-5 OS=Homo sapiens GN=GNG5 PE=1 SV=3	76	6	56.4	49.3	95.3	158.8	72.2	247.3	55.2
P63220	40S ribosomal protein S21 OS=Homo sapiens GN=RPS21 PE=1 SV=1	67	8	64.5	57.1	72.7	71.5	156.2	295.0	124.7
P63241	Eukaryotic translation initiation factor 5A-1 OS=Homo sapiens GN=EIF5A PE=1 SV=2	72	20	102.9	89.8	110.2	104.3	124.0	82.4	100.2
P63244	Guanine nucleotide-binding protein subunit beta-2-like 1 OS=Homo sapiens GN=GNB2L1 PE=1 SV=3	87	31	63.4	66.1	83.5	91.8	167.0	176.6	159.5
P63279	SUMO-conjugating enzyme UBC9 OS=Homo sapiens GN=UBE2I PE=1 SV=1	76	12	113.5	96.8	108.4	90.5	122.0	85.9	101.3
P67809	Nuclease-sensitive element-binding protein 1 OS=Homo sapiens GN=YBX1 PE=1 SV=3	63	25	58.4	59.4	68.8	75.6	157.5	187.5	207.3
P67812	Signal peptidase complex catalytic subunit SEC11A OS=Homo sapiens GN=SEC11A PE=1 SV=1	38	11	65.1	66.5	94.2	116.2	144.7	214.3	36.8
P67870	Casein kinase II subunit beta OS=Homo sapiens GN=CSNK2B PE=1 SV=1	49	9	62.2	63.9	109.0	144.0	53.2	108.7	198.5
P67936	Tropomyosin alpha-4 chain OS=Homo sapiens GN=TPM4 PE=1 SV=3	82	40	87.9	85.9	101.6	109.6	73.2	98.8	125.0
P68032	Actin, alpha cardiac muscle 1 OS=Homo sapiens GN=ACTC1 PE=1 SV=1	66	30	108.9	113.5	123.7	114.4	97.6	59.7	96.0
P68036	Ubiquitin-conjugating enzyme E2 L3 OS=Homo sapiens GN=UBE2L3 PE=1 SV=1	81	14	101.9	90.5	106.4	105.3	87.4	70.9	125.8
P68104	Elongation factor 1-alpha 1 OS=Homo sapiens GN=EEF1A1 PE=1 SV=1	80	36	80.6	79.8	93.1	100.6	114.8	116.6	161.0
P68366	Tubulin alpha-4A chain OS=Homo sapiens GN=TUBA4A PE=1 SV=1	64	31	101.1	88.6	107.2	90.9	102.4	73.1	131.0
P68400	Casein kinase II subunit alpha OS=Homo sapiens GN=CSNK2A1 PE=1 SV=1	59	21	78.7	79.6	105.9	114.7	76.9	104.9	149.3
P68402	Platelet-activating factor acetylhydrolase IB subunit beta OS=Homo sapiens GN=PAFAH1B2 PE=1 SV=1	33	5	77.9	84.1	111.4	111.1	83.0	73.6	116.7
P69905	Hemoglobin subunit alpha OS=Homo sapiens GN=HBA1 PE=1 SV=2	35	4	218.9	183.8	82.0	35.5	32.7	12.2	12.1
P78310	Coxsackievirus and adenovirus receptor OS=Homo sapiens GN=CXADR PE=1 SV=1	47	16	64.0	106.2	142.9	127.6	118.1	29.9	24.1
P78312	Protein FAM193A OS=Homo sapiens GN=FAM193A PE=1 SV=2	22	24	60.4	49.2	62.9	76.8	212.9	169.8	106.1
P78316	Nucleolar protein 14 OS=Homo sapiens GN=NOP14 PE=1 SV=3	31	27	85.3	83.8	79.1	76.2	121.4	124.0	167.9
P78318	Immunoglobulin-binding protein 1 OS=Homo sapiens GN=IGBP1 PE=1 SV=1	69	21	110.1	101.6	111.8	128.6	77.9	46.4	80.3
P78330	Phosphoserine phosphatase OS=Homo sapiens GN=PSPH PE=1 SV=2	48	11	76.0	86.0	103.6	116.4	86.2	78.1	119.7
P78332	RNA-binding protein 6 OS=Homo sapiens GN=RBM6 PE=1 SV=5	52	61	70.0	58.1	65.6	82.1	111.4	249.8	181.3
P78344	Eukaryotic translation initiation factor 4 gamma 2 OS=Homo sapiens GN=EIF4G2 PE=1 SV=1	64	55	85.4	86.9	88.8	87.2	123.7	113.8	117.5
P78345	Ribonuclease P protein subunit p38 OS=Homo sapiens GN=RPP38 PE=1 SV=2	46	12	77.0	74.2	83.2	86.5	110.5	105.8	170.4
P78346	Ribonuclease P protein subunit p30 OS=Homo sapiens GN=RPP30 PE=1 SV=1	68	17	73.2	74.8	83.0	79.4	122.7	122.9	145.5
P78347	General transcription factor II-I OS=Homo sapiens GN=GTF2I PE=1 SV=2	49	53	148.9	124.7	105.4	80.6	82.0	42.5	48.5
P78356	Phosphatidylinositol 5-phosphate 4-kinase type-2 beta OS=Homo sapiens GN=PIP4K2B PE=1 SV=1	42	23	79.0	103.4	157.9	131.5	115.3	35.8	37.8
P78362	SRSF protein kinase 2 OS=Homo sapiens GN=SRPK2 PE=1 SV=3	39	30	82.2	48.7	56.6	61.7	121.8	316.0	139.0
P78368	Casein kinase I isoform gamma-2 OS=Homo sapiens GN=CSNK1G2 PE=1 SV=1	46	19	69.0	125.8	158.4	149.0	161.1	54.9	46.6
P78371	T-complex protein 1 subunit beta OS=Homo sapiens GN=CCT2 PE=1 SV=4	84	46	86.0	72.7	83.2	85.3	72.3	202.1	127.8
P78382	CMP-sialic acid transporter OS=Homo sapiens GN=SLC35A1 PE=2 SV=1	23	7	43.1	75.0	117.5	218.5	78.4	173.4	140.9
P78406	mRNA export factor OS=Homo sapiens GN=RAE1 PE=1 SV=1	76	26	78.6	72.1	75.9	94.4	95.1	196.7	126.8
P78417	Glutathione S-transferase omega-1 OS=Homo sapiens GN=GSTO1 PE=1 SV=2	56	22	95.1	80.9	108.2	100.0	81.3	79.5	131.3
P78527	DNA-dependent protein kinase catalytic subunit OS=Homo sapiens GN=PRKDC PE=1 SV=3	59	278	71.7	69.3	76.2	88.2	116.0	147.6	176.3
P78536	Disintegrin and metalloproteinase domain-containing protein 17 OS=Homo sapiens GN=ADAM17 PE=1 SV=1	25	15	68.0	85.8	123.7	153.3	216.8	53.3	30.1
P78537	Biogenesis of lysosome-related organelles complex 1 subunit 1 OS=Homo sapiens GN=BLOC1S1 PE=1 SV=2	56	6	48.9	67.0	116.0	146.9	184.5	62.7	55.1
P78549	Endonuclease III-like protein 1 OS=Homo sapiens GN=NTHL1 PE=1 SV=2	32	8	107.0	90.4	66.0	71.3	77.9	148.6	206.1
P78559	Microtubule-associated protein 1A OS=Homo sapiens GN=MAP1A PE=1 SV=6	57	123	71.2	72.3	61.5	76.2	82.8	142.8	273.2
P80217	Interferon-induced 35 kDa protein OS=Homo sapiens GN=IFI35 PE=1 SV=5	54	15	73.4	87.8	127.3	128.4	164.5	60.0	63.9
P80303	Nucleobindin-2 OS=Homo sapiens GN=NUCB2 PE=1 SV=2	65	38	64.7	88.9	121.7	132.7	142.3	111.1	55.2
P80404	4-aminobutyrate aminotransferase, mitochondrial OS=Homo sapiens GN=ABAT PE=1 SV=3	65	27	225.2	196.5	77.2	24.2	13.0	8.1	14.4
P82094	TATA element modulatory factor OS=Homo sapiens GN=TMF1 PE=1 SV=2	64	69	60.1	120.2	168.0	156.9	104.3	36.6	21.5
P82650	28S ribosomal protein S22, mitochondrial OS=Homo sapiens GN=MRPS22 PE=1 SV=1	59	22	247.0	202.7	68.2	19.0	9.4	4.0	12.2
P82663	28S ribosomal protein S25, mitochondrial OS=Homo sapiens GN=MRPS25 PE=1 SV=1	79	14	179.0	214.8	125.3	32.4	9.4	4.2	13.9
P82664	28S ribosomal protein S10, mitochondrial OS=Homo sapiens GN=MRPS10 PE=1 SV=2	59	11	266.4	229.2	98.4	22.4	14.3	5.5	15.3
P82673	28S ribosomal protein S35, mitochondrial OS=Homo sapiens GN=MRPS35 PE=1 SV=1	55	18	242.7	209.9	79.4	21.4	8.8	3.7	14.6
P82675	28S ribosomal protein S5, mitochondrial OS=Homo sapiens GN=MRPS5 PE=1 SV=2	45	23	222.6	182.0	68.4	33.8	18.5	15.6	30.0
P82909	28S ribosomal protein S36, mitochondrial OS=Homo sapiens GN=MRPS36 PE=1 SV=2	74	8	201.4	234.3	67.3	21.2	7.9	3.3	13.2
P82912	28S ribosomal protein S11, mitochondrial OS=Homo sapiens GN=MRPS11 PE=1 SV=2	43	7	250.9	199.5	72.9	18.1	11.8	5.6	13.3
P82914	28S ribosomal protein S15, mitochondrial OS=Homo sapiens GN=MRPS15 PE=1 SV=1	32	14	258.6	229.6	78.2	25.7	13.9	5.4	14.4
P82921	28S ribosomal protein S21, mitochondrial OS=Homo sapiens GN=MRPS21 PE=1 SV=2	61	8	205.0	180.7	71.0	26.3	23.1	10.4	20.9
P82930	28S ribosomal protein S34, mitochondrial OS=Homo sapiens GN=MRPS34 PE=1 SV=2	74	19	230.7	192.8	72.0	22.0	15.5	8.3	16.3
P82932	28S ribosomal protein S6, mitochondrial OS=Homo sapiens GN=MRPS6 PE=1 SV=3	68	9	202.6	215.2	96.2	26.6	10.0	9.5	15.0
P82933	28S ribosomal protein S9, mitochondrial OS=Homo sapiens GN=MRPS9 PE=1 SV=2	53	25	225.6	197.2	85.1	29.0	8.5	14.4	18.5
P82979	SAP domain-containing ribonucleoprotein OS=Homo sapiens GN=SARNP PE=1 SV=3	48	13	83.7	64.9	71.9	94.7	154.4	137.8	181.4
P83111	Serine beta-lactamase-like protein LACTB, mitochondrial OS=Homo sapiens GN=LACTB PE=1 SV=2	56	28	250.0	204.4	83.9	23.7	12.4	6.7	15.0
P83436	Conserved oligomeric Golgi complex subunit 7 OS=Homo sapiens GN=COG7 PE=1 SV=1	46	29	75.7	100.1	134.7	126.8	70.2	73.0	124.4
P83731	60S ribosomal protein L24 OS=Homo sapiens GN=RPL24 PE=1 SV=1	45	11	72.5	59.4	65.6	77.0	151.2	212.8	142.0
P83916	Chromobox protein homolog 1 OS=Homo sapiens GN=CBX1 PE=1 SV=1	39	11	99.8	87.9	112.9	109.7	95.7	79.2	136.4
P84090	Enhancer of rudimentary homolog OS=Homo sapiens GN=ERH PE=1 SV=1	54	11	62.9	51.2	49.4	46.7	73.8	311.6	239.6
P84095	Rho-related GTP-binding protein RhoG OS=Homo sapiens GN=RHOG PE=1 SV=1	71	15	57.5	82.7	108.3	120.5	146.9	75.6	110.2
P84098	60S ribosomal protein L19 OS=Homo sapiens GN=RPL19 PE=1 SV=1	44	16	50.2	52.2	71.8	95.8	148.8	176.2	170.6
P84103	Serine/arginine-rich splicing factor 3 OS=Homo sapiens GN=SRSF3 PE=1 SV=1	59	16	62.4	45.1	65.5	97.1	54.6	309.1	191.5
P85037	Forkhead box protein K1 OS=Homo sapiens GN=FOXK1 PE=1 SV=1	54	30	106.2	111.0	91.1	80.0	107.0	95.3	110.7
P86790	Vacuolar fusion protein CCZ1 homolog B OS=Homo sapiens GN=CCZ1B PE=1 SV=1	60	31	56.3	82.2	133.3	145.0	163.1	55.7	44.1
P98095	Fibulin-2 OS=Homo sapiens GN=FBLN2 PE=1 SV=2	34	28	52.6	85.8	123.9	138.4	172.7	65.4	45.5
P98155	Very low-density lipoprotein receptor OS=Homo sapiens GN=VLDLR PE=1 SV=1	54	45	51.7	73.7	114.1	138.2	187.6	104.2	77.9
P98170	E3 ubiquitin-protein ligase XIAP OS=Homo sapiens GN=XIAP PE=1 SV=2	47	19	102.4	109.0	57.7	44.4	42.4	31.7	58.1
P98171	Rho GTPase-activating protein 4 OS=Homo sapiens GN=ARHGAP4 PE=1 SV=2	40	35	103.9	111.5	94.2	97.3	92.2	112.4	194.2
P98172	Ephrin-B1 OS=Homo sapiens GN=EFNB1 PE=1 SV=1	51	13	66.5	113.1	176.8	155.5	139.3	46.1	41.2
P98175	RNA-binding protein 10 OS=Homo sapiens GN=RBM10 PE=1 SV=3	59	53	62.8	53.0	64.2	87.3	106.7	231.0	199.4
P98179	RNA-binding protein 3 OS=Homo sapiens GN=RBM3 PE=1 SV=1	61	8	70.9	69.2	71.7	92.2	170.5	179.6	159.2
P98194	Calcium-transporting ATPase type 2C member 1 OS=Homo sapiens GN=ATP2C1 PE=1 SV=3	45	36	60.3	94.9	139.9	144.0	137.2	84.2	66.4
P98196	Probable phospholipid-transporting ATPase IH OS=Homo sapiens GN=ATP11A PE=1 SV=3	37	39	63.9	96.3	125.2	145.9	144.4	84.2	61.4
P99999	Cytochrome c OS=Homo sapiens GN=CYCS PE=1 SV=2	68	13	239.6	165.4	61.4	21.8	21.3	7.6	11.7
Q00013	55 kDa erythrocyte membrane protein OS=Homo sapiens GN=MPP1 PE=1 SV=2	83	33	70.7	110.0	149.0	160.3	108.4	30.3	31.6
Q00059	Transcription factor A, mitochondrial OS=Homo sapiens GN=TFAM PE=1 SV=1	54	22	221.3	191.7	91.1	30.1	10.9	6.8	16.0
Q00169	Phosphatidylinositol transfer protein alpha isoform OS=Homo sapiens GN=PITPNA PE=1 SV=2	79	29	99.7	47.0	62.8	80.9	48.1	395.8	86.6
Q00325	Phosphate carrier protein, mitochondrial OS=Homo sapiens GN=SLC25A3 PE=1 SV=2	46	24	197.8	176.4	89.6	53.4	13.6	14.2	29.5
Q00341	Vigilin OS=Homo sapiens GN=HDLBP PE=1 SV=2	58	85	60.9	61.7	85.6	112.7	172.3	151.3	96.4
Q00403	Transcription initiation factor IIB OS=Homo sapiens GN=GTF2B PE=1 SV=1	65	20	69.4	71.3	83.4	87.7	118.4	131.8	176.0
Q00534	Cyclin-dependent kinase 6 OS=Homo sapiens GN=CDK6 PE=1 SV=1	58	20	107.5	107.3	114.0	106.7	89.5	60.8	105.5
Q00535	Cyclin-dependent-like kinase 5 OS=Homo sapiens GN=CDK5 PE=1 SV=3	66	20	67.9	75.5	125.3	153.2	64.0	91.4	136.0
Q00537	Cyclin-dependent kinase 17 OS=Homo sapiens GN=CDK17 PE=1 SV=2	55	27	85.3	122.3	123.4	111.7	116.1	56.4	78.4
Q00577	Transcriptional activator protein Pur-alpha OS=Homo sapiens GN=PURA PE=1 SV=2	43	16	73.3	46.3	48.2	62.0	92.6	348.0	138.1
Q00610	Clathrin heavy chain 1 OS=Homo sapiens GN=CLTC PE=1 SV=5	65	122	82.6	101.6	133.7	126.0	94.7	65.0	79.8
Q00688	Peptidyl-prolyl cis-trans isomerase FKBP3 OS=Homo sapiens GN=FKBP3 PE=1 SV=1	75	26	59.9	57.9	72.2	88.3	189.4	167.1	142.0
Q00796	Sorbitol dehydrogenase OS=Homo sapiens GN=SORD PE=1 SV=4	66	19	66.6	54.1	83.3	107.9	54.8	207.9	160.6
Q00839	Heterogeneous nuclear ribonucleoprotein U OS=Homo sapiens GN=HNRNPU PE=1 SV=6	66	70	75.4	68.0	65.4	69.3	114.3	185.5	186.8
Q01081	Splicing factor U2AF 35 kDa subunit OS=Homo sapiens GN=U2AF1 PE=1 SV=3	44	10	71.1	53.6	53.7	57.6	140.5	317.0	140.0
Q01082	Spectrin beta chain, non-erythrocytic 1 OS=Homo sapiens GN=SPTBN1 PE=1 SV=2	76	225	71.9	96.2	128.4	126.0	93.8	62.6	89.6
Q01085	Nucleolysin TIAR OS=Homo sapiens GN=TIAL1 PE=1 SV=1	58	20	74.3	67.2	73.1	85.2	162.4	160.0	152.9
Q01105	Protein SET OS=Homo sapiens GN=SET PE=1 SV=3	48	19	91.8	83.8	101.8	108.6	80.7	73.7	135.3
Q01130	Serine/arginine-rich splicing factor 2 OS=Homo sapiens GN=SRSF2 PE=1 SV=4	37	10	75.6	52.0	43.7	45.8	86.7	311.7	178.4
Q01167	Forkhead box protein K2 OS=Homo sapiens GN=FOXK2 PE=1 SV=3	43	22	125.9	115.4	92.1	78.7	105.0	69.7	90.1
Q01196	Runt-related transcription factor 1 OS=Homo sapiens GN=RUNX1 PE=1 SV=3	58	22	142.3	116.5	85.9	74.9	81.9	96.2	81.2
Q01432	AMP deaminase 3 OS=Homo sapiens GN=AMPD3 PE=1 SV=1	35	23	117.5	102.8	113.2	110.1	84.9	79.0	134.1
Q01433	AMP deaminase 2 OS=Homo sapiens GN=AMPD2 PE=1 SV=2	39	33	86.4	88.4	104.9	119.2	78.5	65.6	143.5
Q01469	Fatty acid-binding protein, epidermal OS=Homo sapiens GN=FABP5 PE=1 SV=3	81	18	84.6	82.6	98.1	123.0	73.0	75.4	156.3
Q01518	Adenylyl cyclase-associated protein 1 OS=Homo sapiens GN=CAP1 PE=1 SV=5	61	34	60.6	63.0	103.9	123.2	46.4	172.2	175.5
Q01581	Hydroxymethylglutaryl-CoA synthase, cytoplasmic OS=Homo sapiens GN=HMGCS1 PE=1 SV=2	55	26	132.8	136.6	104.9	88.1	58.1	51.0	89.3
Q01650	Large neutral amino acids transporter small subunit 1 OS=Homo sapiens GN=SLC7A5 PE=1 SV=2	15	9	51.9	88.3	186.0	182.0	127.8	42.8	23.3
Q01658	Protein Dr1 OS=Homo sapiens GN=DR1 PE=1 SV=1	31	5	70.1	80.4	82.1	97.4	68.8	48.1	159.1
Q01780	Exosome component 10 OS=Homo sapiens GN=EXOSC10 PE=1 SV=2	64	56	74.5	62.1	57.3	60.6	115.2	232.8	214.9
Q01813	ATP-dependent 6-phosphofructokinase, platelet type OS=Homo sapiens GN=PFKP PE=1 SV=2	63	53	87.6	95.2	95.4	95.5	89.9	86.8	139.4
Q01844	RNA-binding protein EWS OS=Homo sapiens GN=EWSR1 PE=1 SV=1	20	12	74.1	59.1	72.2	79.0	167.2	150.1	154.7
Q01968	Inositol polyphosphate 5-phosphatase OCRL-1 OS=Homo sapiens GN=OCRL PE=1 SV=3	34	30	88.6	109.9	119.0	116.5	123.5	66.5	88.1
Q01970	1-phosphatidylinositol 4,5-bisphosphate phosphodiesterase beta-3 OS=Homo sapiens GN=PLCB3 PE=1 SV=2	36	46	69.7	77.1	105.6	131.9	118.9	142.9	154.3
Q02040	A-kinase anchor protein 17A OS=Homo sapiens GN=AKAP17A PE=1 SV=2	34	26	78.2	59.3	62.3	64.1	126.7	282.1	128.6
Q02083	N-acylethanolamine-hydrolyzing acid amidase OS=Homo sapiens GN=NAAA PE=1 SV=3	32	11	38.7	73.3	141.9	187.9	144.1	37.1	23.6
Q02127	Dihydroorotate dehydrogenase (quinone), mitochondrial OS=Homo sapiens GN=DHODH PE=1 SV=3	71	23	249.8	222.6	121.1	38.7	18.9	5.2	15.7
Q02218	2-oxoglutarate dehydrogenase, mitochondrial OS=Homo sapiens GN=OGDH PE=1 SV=3	67	71	244.2	208.8	89.9	24.4	11.9	5.8	14.3
Q02224	Centromere-associated protein E OS=Homo sapiens GN=CENPE PE=1 SV=2	24	60	85.8	90.8	84.2	90.1	114.2	153.0	141.0
Q02241	Kinesin-like protein KIF23 OS=Homo sapiens GN=KIF23 PE=1 SV=3	40	31	95.4	106.7	112.2	94.2	56.3	116.4	162.1
Q02252	Methylmalonate-semialdehyde dehydrogenase [acylating], mitochondrial OS=Homo sapiens GN=ALDH6A1 PE=1 SV=2	64	35	249.6	212.5	78.2	22.1	12.6	4.3	12.2
Q02338	D-beta-hydroxybutyrate dehydrogenase, mitochondrial OS=Homo sapiens GN=BDH1 PE=1 SV=3	53	17	223.5	205.3	85.2	25.9	14.5	4.5	14.4
Q02543	60S ribosomal protein L18a OS=Homo sapiens GN=RPL18A PE=1 SV=2	69	19	64.8	41.0	38.6	44.1	85.7	354.1	204.4
Q02750	Dual specificity mitogen-activated protein kinase kinase 1 OS=Homo sapiens GN=MAP2K1 PE=1 SV=2	61	24	25.9	29.8	112.8	205.2	16.1	152.1	247.2
Q02790	Peptidyl-prolyl cis-trans isomerase FKBP4 OS=Homo sapiens GN=FKBP4 PE=1 SV=3	79	48	91.8	86.5	113.6	114.2	82.7	73.1	134.6
Q02809	Procollagen-lysine,2-oxoglutarate 5-dioxygenase 1 OS=Homo sapiens GN=PLOD1 PE=1 SV=2	41	26	58.4	100.8	132.2	163.6	193.7	48.9	22.5
Q02833	Ras association domain-containing protein 7 OS=Homo sapiens GN=RASSF7 PE=1 SV=1	18	5	99.7	95.7	136.9	128.0	140.3	74.2	125.5
Q02878	60S ribosomal protein L6 OS=Homo sapiens GN=RPL6 PE=1 SV=3	65	31	67.0	47.6	63.0	71.9	124.6	287.8	138.9
Q02880	DNA topoisomerase 2-beta OS=Homo sapiens GN=TOP2B PE=1 SV=3	43	69	140.7	100.5	78.8	68.8	95.8	114.8	118.8
Q02978	Mitochondrial 2-oxoglutarate/malate carrier protein OS=Homo sapiens GN=SLC25A11 PE=1 SV=3	77	19	250.8	216.8	79.6	22.8	13.4	5.6	12.4
Q03154	Aminoacylase-1 OS=Homo sapiens GN=ACY1 PE=1 SV=1	43	14	102.2	104.7	106.7	110.9	81.7	81.8	115.7
Q03252	Lamin-B2 OS=Homo sapiens GN=LMNB2 PE=1 SV=4	68	54	114.2	108.1	118.8	120.1	119.2	51.6	56.7
Q03426	Mevalonate kinase OS=Homo sapiens GN=MVK PE=1 SV=1	38	11	123.2	116.6	114.8	118.9	96.1	53.1	111.7
Q03518	Antigen peptide transporter 1 OS=Homo sapiens GN=TAP1 PE=1 SV=2	35	20	61.8	84.4	132.4	146.5	200.7	61.1	26.4
Q03519	Antigen peptide transporter 2 OS=Homo sapiens GN=TAP2 PE=1 SV=1	28	18	51.8	72.0	134.8	151.6	181.7	67.5	26.1
Q03701	CCAAT/enhancer-binding protein zeta OS=Homo sapiens GN=CEBPZ PE=1 SV=3	31	25	82.5	79.0	78.5	86.6	92.7	164.1	177.3
Q04206	Transcription factor p65 OS=Homo sapiens GN=RELA PE=1 SV=2	38	21	88.0	94.4	111.7	119.7	73.9	77.0	131.5
Q04323	UBX domain-containing protein 1 OS=Homo sapiens GN=UBXN1 PE=1 SV=2	59	14	97.9	102.1	117.0	105.0	89.4	66.1	87.6
Q04446	1,4-alpha-glucan-branching enzyme OS=Homo sapiens GN=GBE1 PE=1 SV=3	41	27	90.8	75.5	88.6	97.2	71.2	227.3	106.8
Q04637	Eukaryotic translation initiation factor 4 gamma 1 OS=Homo sapiens GN=EIF4G1 PE=1 SV=4	54	85	63.6	56.2	70.7	80.8	123.9	224.7	152.8
Q04656	Copper-transporting ATPase 1 OS=Homo sapiens GN=ATP7A PE=1 SV=3	29	35	54.0	95.6	145.5	151.1	160.4	54.4	40.4
Q04721	Neurogenic locus notch homolog protein 2 OS=Homo sapiens GN=NOTCH2 PE=1 SV=3	28	46	59.7	92.1	136.8	143.5	155.0	49.1	37.3
Q04726	Transducin-like enhancer protein 3 OS=Homo sapiens GN=TLE3 PE=1 SV=2	48	25	63.2	81.1	116.1	146.6	58.8	91.6	176.5
Q04727	Transducin-like enhancer protein 4 OS=Homo sapiens GN=TLE4 PE=1 SV=3	38	18	88.0	90.6	108.3	118.3	85.9	72.2	136.2
Q04759	Protein kinase C theta type OS=Homo sapiens GN=PRKCQ PE=1 SV=3	53	38	41.8	71.8	151.9	206.9	130.8	48.4	37.8
Q04760	Lactoylglutathione lyase OS=Homo sapiens GN=GLO1 PE=1 SV=4	57	14	90.8	81.6	107.2	111.8	83.4	70.2	123.8
Q04771	Activin receptor type-1 OS=Homo sapiens GN=ACVR1 PE=1 SV=1	21	9	59.8	108.1	149.3	150.9	145.0	37.3	31.1
Q04837	Single-stranded DNA-binding protein, mitochondrial OS=Homo sapiens GN=SSBP1 PE=1 SV=1	69	14	207.4	226.3	95.9	24.6	12.8	6.2	13.3
Q04864	Proto-oncogene c-Rel OS=Homo sapiens GN=REL PE=1 SV=1	35	20	88.1	84.8	119.5	130.6	61.7	68.2	120.8
Q04917	14-3-3 protein eta OS=Homo sapiens GN=YWHAH PE=1 SV=4	67	21	75.3	78.8	119.2	136.7	78.5	77.4	129.6
Q05048	Cleavage stimulation factor subunit 1 OS=Homo sapiens GN=CSTF1 PE=1 SV=1	55	17	76.5	70.8	56.2	91.3	102.4	178.6	182.6
Q05086	Ubiquitin-protein ligase E3A OS=Homo sapiens GN=UBE3A PE=1 SV=4	53	40	86.2	93.7	113.7	125.3	76.7	80.3	148.3
Q05193	Dynamin-1 OS=Homo sapiens GN=DNM1 PE=1 SV=2	49	46	91.1	104.7	109.5	107.2	91.0	56.7	78.9
Q05397	Focal adhesion kinase 1 OS=Homo sapiens GN=PTK2 PE=1 SV=2	38	33	64.5	73.1	86.4	109.2	99.6	152.2	163.3
Q05519	Serine/arginine-rich splicing factor 11 OS=Homo sapiens GN=SRSF11 PE=1 SV=1	27	14	59.2	51.2	61.7	65.4	192.8	223.6	198.7
Q05655	Protein kinase C delta type OS=Homo sapiens GN=PRKCD PE=1 SV=2	41	29	60.5	85.2	136.8	162.0	162.4	46.5	45.9
Q05932	Folylpolyglutamate synthase, mitochondrial OS=Homo sapiens GN=FPGS PE=1 SV=3	50	23	200.6	175.8	87.2	49.8	33.2	30.9	44.0
Q06124	Tyrosine-protein phosphatase non-receptor type 11 OS=Homo sapiens GN=PTPN11 PE=1 SV=2	68	42	87.3	90.9	105.8	117.9	82.4	59.5	117.9
Q06136	3-ketodihydrosphingosine reductase OS=Homo sapiens GN=KDSR PE=1 SV=1	27	8	47.9	59.8	95.0	221.0	136.2	123.9	52.4
Q06203	Amidophosphoribosyltransferase OS=Homo sapiens GN=PPAT PE=1 SV=1	63	30	94.4	91.9	105.0	110.1	88.4	91.1	141.2
Q06210	Glutamine--fructose-6-phosphate aminotransferase [isomerizing] 1 OS=Homo sapiens GN=GFPT1 PE=1 SV=3	65	42	94.0	96.7	105.5	104.7	75.4	69.6	129.3
Q06265	Exosome complex component RRP45 OS=Homo sapiens GN=EXOSC9 PE=1 SV=3	32	12	30.7	31.8	30.1	83.8	32.7	215.1	334.7
Q06323	Proteasome activator complex subunit 1 OS=Homo sapiens GN=PSME1 PE=1 SV=1	75	24	97.3	83.6	116.7	107.0	90.4	87.9	110.6
Q06481	Amyloid-like protein 2 OS=Homo sapiens GN=APLP2 PE=1 SV=2	33	22	50.7	82.4	130.6	147.5	198.0	62.2	51.5
Q06787	Fragile X mental retardation protein 1 OS=Homo sapiens GN=FMR1 PE=1 SV=1	55	33	62.9	44.5	47.5	68.7	124.6	259.8	145.9
Q06830	Peroxiredoxin-1 OS=Homo sapiens GN=PRDX1 PE=1 SV=1	80	24	93.6	89.5	107.5	111.3	85.2	85.6	129.2
Q07020	60S ribosomal protein L18 OS=Homo sapiens GN=RPL18 PE=1 SV=2	49	14	65.0	54.8	62.3	68.1	153.0	267.6	142.3
Q07021	Complement component 1 Q subcomponent-binding protein, mitochondrial OS=Homo sapiens GN=C1QBP PE=1 SV=1	67	14	248.4	210.8	70.9	21.0	14.3	6.1	12.5
Q07065	Cytoskeleton-associated protein 4 OS=Homo sapiens GN=CKAP4 PE=1 SV=2	67	38	61.9	85.6	129.4	148.0	205.4	64.7	21.0
Q07666	KH domain-containing, RNA-binding, signal transduction-associated protein 1 OS=Homo sapiens GN=KHDRBS1 PE=1 SV=1	42	20	65.1	47.8	56.2	72.2	147.6	230.5	184.4
Q07864	DNA polymerase epsilon catalytic subunit A OS=Homo sapiens GN=POLE PE=1 SV=5	17	30	124.7	113.9	107.6	116.8	83.1	74.4	123.6
Q07866	Kinesin light chain 1 OS=Homo sapiens GN=KLC1 PE=1 SV=2	62	48	99.3	98.1	106.5	100.1	88.8	80.3	113.2
Q07954	Prolow-density lipoprotein receptor-related protein 1 OS=Homo sapiens GN=LRP1 PE=1 SV=2	28	96	60.1	94.7	119.1	126.4	168.0	79.9	66.4
Q07955	Serine/arginine-rich splicing factor 1 OS=Homo sapiens GN=SRSF1 PE=1 SV=2	56	24	82.5	80.6	73.9	87.2	123.5	136.0	151.3
Q07960	Rho GTPase-activating protein 1 OS=Homo sapiens GN=ARHGAP1 PE=1 SV=1	58	26	109.0	104.8	113.1	102.5	78.2	53.6	101.5
Q08117	Amino-terminal enhancer of split OS=Homo sapiens GN=AES PE=1 SV=4	45	9	55.3	45.3	66.7	120.9	45.1	103.8	285.6
Q08170	Serine/arginine-rich splicing factor 4 OS=Homo sapiens GN=SRSF4 PE=1 SV=2	31	25	67.2	56.3	54.9	75.2	106.3	257.9	213.4
Q08211	ATP-dependent RNA helicase A OS=Homo sapiens GN=DHX9 PE=1 SV=4	63	87	69.4	52.9	58.0	70.3	133.1	263.7	161.2
Q08257	Quinone oxidoreductase OS=Homo sapiens GN=CRYZ PE=1 SV=1	73	23	170.0	135.9	66.6	37.5	23.1	185.2	55.0
Q08357	Sodium-dependent phosphate transporter 2 OS=Homo sapiens GN=SLC20A2 PE=1 SV=1	23	9	57.2	105.5	154.1	159.4	133.0	24.9	24.3
Q08378	Golgin subfamily A member 3 OS=Homo sapiens GN=GOLGA3 PE=1 SV=2	59	92	82.8	91.3	95.1	101.0	87.5	104.8	204.3
Q08379	Golgin subfamily A member 2 OS=Homo sapiens GN=GOLGA2 PE=1 SV=3	61	52	79.5	118.2	144.2	117.5	105.8	58.7	41.2
Q08380	Galectin-3-binding protein OS=Homo sapiens GN=LGALS3BP PE=1 SV=1	35	16	44.5	75.0	150.7	188.4	159.2	41.8	25.2
Q08431	Lactadherin OS=Homo sapiens GN=MFGE8 PE=1 SV=2	55	18	70.7	95.9	133.1	126.1	165.9	69.6	51.3
Q08722	Leukocyte surface antigen CD47 OS=Homo sapiens GN=CD47 PE=1 SV=1	17	9	59.7	94.2	152.1	147.2	151.8	48.0	32.6
Q08752	Peptidyl-prolyl cis-trans isomerase D OS=Homo sapiens GN=PPID PE=1 SV=3	78	33	74.2	75.1	70.1	82.8	57.5	165.6	231.0
Q08881	Tyrosine-protein kinase ITK/TSK OS=Homo sapiens GN=ITK PE=1 SV=1	60	40	50.9	76.4	123.2	199.0	96.5	63.5	50.7
Q08945	FACT complex subunit SSRP1 OS=Homo sapiens GN=SSRP1 PE=1 SV=1	45	39	127.8	102.4	99.8	93.6	86.7	69.5	114.8
Q08AF3	Schlafen family member 5 OS=Homo sapiens GN=SLFN5 PE=1 SV=1	41	35	93.4	92.8	96.7	99.9	103.9	102.4	120.0
Q08AM6	Protein VAC14 homolog OS=Homo sapiens GN=VAC14 PE=1 SV=1	44	31	73.3	85.6	111.2	125.2	129.5	75.0	104.3
Q08J23	tRNA (cytosine(34)-C(5))-methyltransferase OS=Homo sapiens GN=NSUN2 PE=1 SV=2	78	62	84.6	87.0	86.9	87.4	79.8	118.1	190.0
Q09161	Nuclear cap-binding protein subunit 1 OS=Homo sapiens GN=NCBP1 PE=1 SV=1	54	38	72.2	64.8	64.9	73.8	128.0	178.4	188.5
Q09328	Alpha-1,6-mannosylglycoprotein 6-beta-N-acetylglucosaminyltransferase A OS=Homo sapiens GN=MGAT5 PE=2 SV=1	32	22	51.8	94.9	135.3	123.3	160.6	62.3	47.6
Q09472	Histone acetyltransferase p300 OS=Homo sapiens GN=EP300 PE=1 SV=2	23	43	67.3	63.7	64.6	94.5	84.6	151.1	238.8
Q09666	Neuroblast differentiation-associated protein AHNAK OS=Homo sapiens GN=AHNAK PE=1 SV=2	59	184	88.8	116.6	123.9	119.0	122.0	39.4	43.8
Q0VDF9	Heat shock 70 kDa protein 14 OS=Homo sapiens GN=HSPA14 PE=1 SV=1	65	30	87.0	79.2	92.6	94.3	137.3	125.3	133.9
Q10469	Alpha-1,6-mannosyl-glycoprotein 2-beta-N-acetylglucosaminyltransferase OS=Homo sapiens GN=MGAT2 PE=1 SV=1	40	20	64.2	110.6	151.0	118.4	120.1	52.2	46.6
Q10471	Polypeptide N-acetylgalactosaminyltransferase 2 OS=Homo sapiens GN=GALNT2 PE=1 SV=1	60	43	58.7	104.0	157.9	130.7	112.9	54.2	50.7
Q10472	Polypeptide N-acetylgalactosaminyltransferase 1 OS=Homo sapiens GN=GALNT1 PE=1 SV=1	46	22	73.7	111.9	144.9	138.2	119.5	49.1	48.3
Q10570	Cleavage and polyadenylation specificity factor subunit 1 OS=Homo sapiens GN=CPSF1 PE=1 SV=2	42	59	72.5	64.6	72.0	85.8	136.4	157.7	175.5
Q10589	Bone marrow stromal antigen 2 OS=Homo sapiens GN=BST2 PE=1 SV=1	19	4	48.8	78.7	115.3	124.6	173.9	73.1	60.1
Q10713	Mitochondrial-processing peptidase subunit alpha OS=Homo sapiens GN=PMPCA PE=1 SV=2	55	24	248.4	193.7	75.4	19.2	10.5	5.0	11.3
Q12765	Secernin-1 OS=Homo sapiens GN=SCRN1 PE=1 SV=2	41	16	102.7	96.4	102.2	110.4	77.2	67.5	110.9
Q12768	WASH complex subunit strumpellin OS=Homo sapiens GN=KIAA0196 PE=1 SV=1	41	45	86.6	101.8	127.8	119.6	99.2	55.8	72.4
Q12769	Nuclear pore complex protein Nup160 OS=Homo sapiens GN=NUP160 PE=1 SV=3	33	41	105.6	108.1	118.2	118.2	124.0	50.4	66.7
Q12770	Sterol regulatory element-binding protein cleavage-activating protein OS=Homo sapiens GN=SCAP PE=1 SV=4	24	20	60.6	83.7	127.7	146.6	168.9	60.1	31.8
Q12772	Sterol regulatory element-binding protein 2 OS=Homo sapiens GN=SREBF2 PE=1 SV=2	16	16	72.2	87.1	118.6	127.5	183.7	61.3	38.6
Q12788	Transducin beta-like protein 3 OS=Homo sapiens GN=TBL3 PE=1 SV=2	63	42	100.2	91.6	74.9	76.1	128.3	136.6	142.7
Q12789	General transcription factor 3C polypeptide 1 OS=Homo sapiens GN=GTF3C1 PE=1 SV=4	33	57	132.0	119.7	97.6	83.6	106.3	73.3	80.9
Q12797	Aspartyl/asparaginyl beta-hydroxylase OS=Homo sapiens GN=ASPH PE=1 SV=3	43	29	50.2	75.7	144.6	163.0	159.2	59.8	17.5
Q12800	Alpha-globin transcription factor CP2 OS=Homo sapiens GN=TFCP2 PE=1 SV=2	36	14	128.9	137.7	122.5	81.7	87.9	44.6	52.0
Q12802	A-kinase anchor protein 13 OS=Homo sapiens GN=AKAP13 PE=1 SV=2	35	63	73.7	75.5	84.7	88.5	158.8	140.4	172.2
Q12805	EGF-containing fibulin-like extracellular matrix protein 1 OS=Homo sapiens GN=EFEMP1 PE=1 SV=2	42	15	58.7	93.1	133.7	143.0	199.4	55.3	29.8
Q12815	Tastin OS=Homo sapiens GN=TROAP PE=1 SV=3	36	23	80.9	83.0	87.7	99.9	92.2	131.0	164.8
Q12824	SWI/SNF-related matrix-associated actin-dependent regulator of chromatin subfamily B member 1 OS=Homo sapiens GN=SMARCB1 PE=1 SV=2	46	12	151.9	108.4	83.8	70.4	79.6	67.0	89.7
Q12834	Cell division cycle protein 20 homolog OS=Homo sapiens GN=CDC20 PE=1 SV=2	44	14	66.5	63.6	98.5	136.9	60.9	177.9	202.9
Q12846	Syntaxin-4 OS=Homo sapiens GN=STX4 PE=1 SV=2	46	14	50.4	87.4	148.4	149.4	130.6	48.0	40.3
Q12849	G-rich sequence factor 1 OS=Homo sapiens GN=GRSF1 PE=1 SV=3	70	30	239.9	202.2	73.6	26.4	22.0	21.6	31.0
Q12851	Mitogen-activated protein kinase kinase kinase kinase 2 OS=Homo sapiens GN=MAP4K2 PE=1 SV=2	23	15	95.2	107.5	114.2	98.6	108.3	64.3	85.6
Q12872	Splicing factor, suppressor of white-apricot homolog OS=Homo sapiens GN=SFSWAP PE=1 SV=3	36	31	64.7	59.0	71.7	79.6	169.3	175.5	168.6
Q12873	Chromodomain-helicase-DNA-binding protein 3 OS=Homo sapiens GN=CHD3 PE=1 SV=3	29	46	109.6	112.9	102.0	99.5	92.5	67.3	89.3
Q12874	Splicing factor 3A subunit 3 OS=Homo sapiens GN=SF3A3 PE=1 SV=1	62	32	75.8	66.3	65.5	74.9	89.4	143.6	241.2
Q12882	Dihydropyrimidine dehydrogenase [NADP(+)] OS=Homo sapiens GN=DPYD PE=1 SV=2	48	44	94.6	88.7	114.5	125.2	94.1	84.4	166.0
Q12893	Transmembrane protein 115 OS=Homo sapiens GN=TMEM115 PE=1 SV=1	23	7	67.3	129.9	165.1	139.6	123.6	49.3	39.4
Q12899	Tripartite motif-containing protein 26 OS=Homo sapiens GN=TRIM26 PE=1 SV=1	47	23	85.7	101.5	101.4	107.1	89.3	88.1	110.7
Q12904	Aminoacyl tRNA synthase complex-interacting multifunctional protein 1 OS=Homo sapiens GN=AIMP1 PE=1 SV=2	79	21	70.4	73.3	99.8	96.4	128.2	135.5	181.0
Q12905	Interleukin enhancer-binding factor 2 OS=Homo sapiens GN=ILF2 PE=1 SV=2	85	29	59.5	46.2	52.5	66.8	159.9	230.6	179.2
Q12906	Interleukin enhancer-binding factor 3 OS=Homo sapiens GN=ILF3 PE=1 SV=3	72	65	55.1	50.3	58.8	79.9	149.7	202.7	200.0
Q12907	Vesicular integral-membrane protein VIP36 OS=Homo sapiens GN=LMAN2 PE=1 SV=1	62	21	70.6	100.8	137.0	132.9	167.4	49.7	31.5
Q12912	Lymphoid-restricted membrane protein OS=Homo sapiens GN=LRMP PE=1 SV=3	56	25	61.9	98.8	137.9	154.5	184.9	41.8	20.6
Q12931	Heat shock protein 75 kDa, mitochondrial OS=Homo sapiens GN=TRAP1 PE=1 SV=3	68	50	218.9	190.3	84.9	56.4	10.6	7.0	17.6
Q12933	TNF receptor-associated factor 2 OS=Homo sapiens GN=TRAF2 PE=1 SV=2	40	18	93.5	97.9	106.3	106.4	92.3	73.6	115.3
Q12959	Disks large homolog 1 OS=Homo sapiens GN=DLG1 PE=1 SV=2	61	45	50.0	103.1	182.8	169.2	105.8	28.3	20.6
Q12962	Transcription initiation factor TFIID subunit 10 OS=Homo sapiens GN=TAF10 PE=1 SV=1	31	5	119.8	100.7	108.1	98.4	121.1	93.3	121.1
Q12972	Nuclear inhibitor of protein phosphatase 1 OS=Homo sapiens GN=PPP1R8 PE=1 SV=2	55	19	84.8	80.6	98.5	106.1	101.0	96.8	129.2
Q12974	Protein tyrosine phosphatase type IVA 2 OS=Homo sapiens GN=PTP4A2 PE=1 SV=1	52	8	79.6	121.4	162.0	151.2	174.4	44.2	41.4
Q12979	Active breakpoint cluster region-related protein OS=Homo sapiens GN=ABR PE=2 SV=2	35	26	97.6	114.1	129.1	130.4	111.0	68.1	106.6
Q12981	Vesicle transport protein SEC20 OS=Homo sapiens GN=BNIP1 PE=1 SV=3	65	17	61.3	89.0	141.8	147.7	199.0	73.2	30.7
Q12986	Transcriptional repressor NF-X1 OS=Homo sapiens GN=NFX1 PE=1 SV=2	56	56	68.8	76.4	76.2	90.3	119.9	159.2	162.6
Q12996	Cleavage stimulation factor subunit 3 OS=Homo sapiens GN=CSTF3 PE=1 SV=1	49	34	61.4	54.0	65.2	87.4	188.8	161.7	133.0
Q13011	Delta(3,5)-Delta(2,4)-dienoyl-CoA isomerase, mitochondrial OS=Homo sapiens GN=ECH1 PE=1 SV=2	66	17	185.3	168.7	96.3	66.5	53.4	23.5	12.8
Q13015	Protein AF1q OS=Homo sapiens GN=MLLT11 PE=1 SV=1	91	5	220.0	188.3	93.3	62.1	72.9	30.3	56.7
Q13033	Striatin-3 OS=Homo sapiens GN=STRN3 PE=1 SV=3	40	29	71.0	95.0	136.1	147.7	193.6	62.0	44.8
Q13043	Serine/threonine-protein kinase 4 OS=Homo sapiens GN=STK4 PE=1 SV=2	57	27	98.3	103.3	112.7	111.8	85.9	60.7	102.8
Q13045	Protein flightless-1 homolog OS=Homo sapiens GN=FLII PE=1 SV=2	50	59	94.1	88.3	92.2	86.5	90.6	119.5	148.5
Q13049	E3 ubiquitin-protein ligase TRIM32 OS=Homo sapiens GN=TRIM32 PE=1 SV=2	51	29	89.6	95.4	101.2	106.6	108.3	74.2	105.7
Q13057	Bifunctional coenzyme A synthase OS=Homo sapiens GN=COASY PE=1 SV=4	33	16	163.3	146.3	95.3	76.0	69.3	35.3	41.6
Q13064	Probable E3 ubiquitin-protein ligase makorin-3 OS=Homo sapiens GN=MKRN3 PE=1 SV=1	36	14	75.7	37.2	42.4	45.8	92.2	475.1	97.6
Q13084	39S ribosomal protein L28, mitochondrial OS=Homo sapiens GN=MRPL28 PE=1 SV=4	59	15	224.0	175.8	71.0	23.2	20.9	8.9	20.9
Q13085	Acetyl-CoA carboxylase 1 OS=Homo sapiens GN=ACACA PE=1 SV=2	34	63	92.5	97.2	109.7	117.4	73.1	130.3	127.2
Q13094	Lymphocyte cytosolic protein 2 OS=Homo sapiens GN=LCP2 PE=1 SV=1	53	28	88.2	87.0	98.1	117.9	86.5	99.9	163.9
Q13098	COP9 signalosome complex subunit 1 OS=Homo sapiens GN=GPS1 PE=1 SV=4	45	26	99.3	94.1	110.8	119.3	100.6	80.2	153.4
Q13107	Ubiquitin carboxyl-terminal hydrolase 4 OS=Homo sapiens GN=USP4 PE=1 SV=3	25	23	93.7	109.4	114.0	110.8	87.5	60.4	109.7
Q13111	Chromatin assembly factor 1 subunit A OS=Homo sapiens GN=CHAF1A PE=1 SV=2	30	24	128.5	108.8	86.5	77.0	93.7	80.7	83.9
Q13112	Chromatin assembly factor 1 subunit B OS=Homo sapiens GN=CHAF1B PE=1 SV=1	38	15	116.5	98.9	94.7	85.5	113.7	85.6	112.2
Q13123	Protein Red OS=Homo sapiens GN=IK PE=1 SV=3	59	37	76.0	54.0	55.9	65.5	111.5	261.7	149.4
Q13131	5'-AMP-activated protein kinase catalytic subunit alpha-1 OS=Homo sapiens GN=PRKAA1 PE=1 SV=4	55	28	97.4	110.2	120.0	117.8	99.9	48.3	75.4
Q13136	Liprin-alpha-1 OS=Homo sapiens GN=PPFIA1 PE=1 SV=1	54	60	52.3	81.4	111.8	186.8	92.0	86.8	102.9
Q13137	Calcium-binding and coiled-coil domain-containing protein 2 OS=Homo sapiens GN=CALCOCO2 PE=1 SV=1	71	29	89.0	94.9	120.0	125.3	144.6	57.4	72.2
Q13144	Translation initiation factor eIF-2B subunit epsilon OS=Homo sapiens GN=EIF2B5 PE=1 SV=3	30	19	106.1	122.3	138.5	132.8	120.3	77.5	85.8
Q13148	TAR DNA-binding protein 43 OS=Homo sapiens GN=TARDBP PE=1 SV=1	60	18	82.7	85.3	89.2	88.6	115.4	122.4	101.8
Q13151	Heterogeneous nuclear ribonucleoprotein A0 OS=Homo sapiens GN=HNRNPA0 PE=1 SV=1	56	22	69.1	59.8	56.1	76.0	145.6	255.9	144.6
Q13153	Serine/threonine-protein kinase PAK 1 OS=Homo sapiens GN=PAK1 PE=1 SV=2	50	25	77.9	79.6	114.5	136.9	83.9	93.1	148.8
Q13155	Aminoacyl tRNA synthase complex-interacting multifunctional protein 2 OS=Homo sapiens GN=AIMP2 PE=1 SV=2	60	15	80.7	82.9	85.7	85.1	112.2	165.2	161.8
Q13162	Peroxiredoxin-4 OS=Homo sapiens GN=PRDX4 PE=1 SV=1	67	20	59.8	91.7	147.3	161.8	177.0	51.5	18.0
Q13177	Serine/threonine-protein kinase PAK 2 OS=Homo sapiens GN=PAK2 PE=1 SV=3	69	36	93.2	103.9	118.6	114.2	99.6	53.6	90.4
Q13185	Chromobox protein homolog 3 OS=Homo sapiens GN=CBX3 PE=1 SV=4	60	11	98.5	86.5	92.9	97.0	84.5	74.6	137.7
Q13188	Serine/threonine-protein kinase 3 OS=Homo sapiens GN=STK3 PE=1 SV=2	55	26	65.2	65.8	131.5	168.7	54.1	82.6	134.0
Q13190	Syntaxin-5 OS=Homo sapiens GN=STX5 PE=1 SV=2	68	20	65.5	101.9	149.4	151.2	143.8	61.4	60.8
Q13200	26S proteasome non-ATPase regulatory subunit 2 OS=Homo sapiens GN=PSMD2 PE=1 SV=3	64	56	93.5	93.6	99.6	99.5	78.3	95.7	142.3
Q13206	Probable ATP-dependent RNA helicase DDX10 OS=Homo sapiens GN=DDX10 PE=1 SV=2	41	33	96.7	89.8	84.6	82.5	111.4	106.2	163.6
Q13217	DnaJ homolog subfamily C member 3 OS=Homo sapiens GN=DNAJC3 PE=1 SV=1	68	36	65.3	88.2	126.5	142.0	185.1	62.5	34.0
Q13242	Serine/arginine-rich splicing factor 9 OS=Homo sapiens GN=SRSF9 PE=1 SV=1	72	21	57.6	59.4	65.3	78.0	104.4	194.6	222.3
Q13243	Serine/arginine-rich splicing factor 5 OS=Homo sapiens GN=SRSF5 PE=1 SV=1	42	15	69.3	65.3	64.0	69.4	147.6	151.7	170.9
Q13247	Serine/arginine-rich splicing factor 6 OS=Homo sapiens GN=SRSF6 PE=1 SV=2	45	25	52.8	54.3	56.2	94.5	59.2	207.3	258.6
Q13257	Mitotic spindle assembly checkpoint protein MAD2A OS=Homo sapiens GN=MAD2L1 PE=1 SV=1	43	9	76.2	73.0	56.5	84.6	40.2	198.9	291.6
Q13263	Transcription intermediary factor 1-beta OS=Homo sapiens GN=TRIM28 PE=1 SV=5	64	39	114.8	111.0	108.3	94.8	83.8	72.0	122.3
Q13277	Syntaxin-3 OS=Homo sapiens GN=STX3 PE=1 SV=3	34	9	73.4	111.6	166.4	154.7	169.4	41.1	28.6
Q13283	Ras GTPase-activating protein-binding protein 1 OS=Homo sapiens GN=G3BP1 PE=1 SV=1	69	28	55.7	50.1	60.8	83.5	196.7	204.9	119.9
Q13287	N-myc-interactor OS=Homo sapiens GN=NMI PE=1 SV=2	73	20	64.0	87.5	115.0	152.6	148.9	54.9	71.5
Q13303	Voltage-gated potassium channel subunit beta-2 OS=Homo sapiens GN=KCNAB2 PE=1 SV=2	76	31	77.6	77.3	65.1	109.6	63.8	175.1	175.7
Q13308	Inactive tyrosine-protein kinase 7 OS=Homo sapiens GN=PTK7 PE=1 SV=2	51	46	54.1	94.1	158.8	172.1	122.8	38.7	28.6
Q13309	S-phase kinase-associated protein 2 OS=Homo sapiens GN=SKP2 PE=1 SV=2	21	8	116.0	119.3	101.1	99.8	89.1	60.3	85.7
Q13310	Polyadenylate-binding protein 4 OS=Homo sapiens GN=PABPC4 PE=1 SV=1	71	53	68.6	59.9	59.4	69.5	113.8	234.8	182.5
Q13330	Metastasis-associated protein MTA1 OS=Homo sapiens GN=MTA1 PE=1 SV=2	60	38	111.1	92.8	89.0	77.5	97.8	96.8	136.1
Q13332	Receptor-type tyrosine-protein phosphatase S OS=Homo sapiens GN=PTPRS PE=1 SV=3	37	52	48.2	76.0	150.3	164.4	112.5	61.8	53.3
Q13347	Eukaryotic translation initiation factor 3 subunit I OS=Homo sapiens GN=EIF3I PE=1 SV=1	88	24	74.0	67.5	84.4	85.7	96.2	179.1	130.0
Q13356	Peptidyl-prolyl cis-trans isomerase-like 2 OS=Homo sapiens GN=PPIL2 PE=1 SV=1	64	30	99.3	99.6	87.8	84.7	150.7	130.1	124.9
Q13363	C-terminal-binding protein 1 OS=Homo sapiens GN=CTBP1 PE=1 SV=2	43	18	116.8	122.3	113.8	100.3	80.3	64.9	99.0
Q13370	cGMP-inhibited 3',5'-cyclic phosphodiesterase B OS=Homo sapiens GN=PDE3B PE=1 SV=2	45	36	62.1	90.2	118.4	143.2	172.2	87.9	44.9
Q13371	Phosducin-like protein OS=Homo sapiens GN=PDCL PE=1 SV=3	30	8	109.5	100.1	100.0	98.3	92.1	66.1	91.3
Q13395	Probable methyltransferase TARBP1 OS=Homo sapiens GN=TARBP1 PE=1 SV=1	22	25	90.5	98.3	128.3	124.3	76.4	94.2	154.2
Q13404	Ubiquitin-conjugating enzyme E2 variant 1 OS=Homo sapiens GN=UBE2V1 PE=1 SV=2	76	12	63.8	74.8	96.2	142.3	79.2	97.0	187.0
Q13405	39S ribosomal protein L49, mitochondrial OS=Homo sapiens GN=MRPL49 PE=1 SV=1	45	9	217.2	190.7	68.3	18.9	10.4	6.5	15.5
Q13409	Cytoplasmic dynein 1 intermediate chain 2 OS=Homo sapiens GN=DYNC1I2 PE=1 SV=3	51	23	94.2	100.9	116.8	107.3	104.6	63.8	95.4
Q13418	Integrin-linked protein kinase OS=Homo sapiens GN=ILK PE=1 SV=2	52	23	89.0	107.7	126.4	124.8	129.9	53.8	59.0
Q13422	DNA-binding protein Ikaros OS=Homo sapiens GN=IKZF1 PE=1 SV=1	41	13	122.8	109.3	105.7	84.7	84.9	51.9	54.3
Q13423	NAD(P) transhydrogenase, mitochondrial OS=Homo sapiens GN=NNT PE=1 SV=3	47	52	230.0	195.6	77.4	40.7	18.4	9.6	14.5
Q13425	Beta-2-syntrophin OS=Homo sapiens GN=SNTB2 PE=1 SV=1	56	29	52.4	82.4	169.3	184.2	102.6	43.5	40.1
Q13426	DNA repair protein XRCC4 OS=Homo sapiens GN=XRCC4 PE=1 SV=2	47	21	91.4	90.2	97.5	94.9	107.5	85.0	96.8
Q13427	Peptidyl-prolyl cis-trans isomerase G OS=Homo sapiens GN=PPIG PE=1 SV=2	31	21	64.0	58.3	62.5	78.8	140.1	174.2	193.0
Q13428	Treacle protein OS=Homo sapiens GN=TCOF1 PE=1 SV=3	32	46	101.0	84.0	84.2	91.0	112.0	154.1	112.9
Q13433	Zinc transporter ZIP6 OS=Homo sapiens GN=SLC39A6 PE=1 SV=3	19	8	65.7	99.3	139.2	145.8	172.6	118.7	50.6
Q13435	Splicing factor 3B subunit 2 OS=Homo sapiens GN=SF3B2 PE=1 SV=2	56	55	66.0	60.8	69.6	79.7	121.3	147.8	205.6
Q13438	Protein OS-9 OS=Homo sapiens GN=OS9 PE=1 SV=1	49	25	58.2	75.3	128.4	143.8	207.2	58.9	23.3
Q13439	Golgin subfamily A member 4 OS=Homo sapiens GN=GOLGA4 PE=1 SV=1	40	76	112.8	111.2	110.6	109.3	107.3	82.1	113.5
Q13442	28 kDa heat- and acid-stable phosphoprotein OS=Homo sapiens GN=PDAP1 PE=1 SV=1	56	15	64.6	65.8	65.2	72.2	103.2	154.2	239.0
Q13443	Disintegrin and metalloproteinase domain-containing protein 9 OS=Homo sapiens GN=ADAM9 PE=1 SV=1	29	20	56.2	78.6	124.3	156.7	141.3	85.3	64.7
Q13445	Transmembrane emp24 domain-containing protein 1 OS=Homo sapiens GN=TMED1 PE=1 SV=1	27	9	72.3	92.3	149.6	134.9	177.6	58.1	29.4
Q13449	Limbic system-associated membrane protein OS=Homo sapiens GN=LSAMP PE=1 SV=2	41	14	44.2	86.5	160.1	164.5	122.6	55.8	42.9
Q13451	Peptidyl-prolyl cis-trans isomerase FKBP5 OS=Homo sapiens GN=FKBP5 PE=1 SV=2	67	35	96.7	102.7	117.6	117.6	88.6	64.2	115.4
Q13454	Tumor suppressor candidate 3 OS=Homo sapiens GN=TUSC3 PE=1 SV=1	25	11	58.2	87.3	123.6	156.3	197.9	42.9	19.5
Q13459	Unconventional myosin-IXb OS=Homo sapiens GN=MYO9B PE=1 SV=3	31	56	80.4	85.0	80.3	80.4	87.3	170.5	193.6
Q13464	Rho-associated protein kinase 1 OS=Homo sapiens GN=ROCK1 PE=1 SV=1	55	76	95.7	94.6	110.3	111.4	92.5	72.1	109.6
Q13472	DNA topoisomerase 3-alpha OS=Homo sapiens GN=TOP3A PE=1 SV=1	33	30	149.6	130.3	74.7	59.5	80.4	63.2	80.1
Q13485	Mothers against decapentaplegic homolog 4 OS=Homo sapiens GN=SMAD4 PE=1 SV=1	28	14	126.8	114.0	90.8	81.7	86.5	52.2	84.5
Q13492	Phosphatidylinositol-binding clathrin assembly protein OS=Homo sapiens GN=PICALM PE=1 SV=2	57	26	63.0	79.6	141.8	136.1	77.1	130.4	48.1
Q13496	Myotubularin OS=Homo sapiens GN=MTM1 PE=1 SV=2	42	26	71.0	93.5	138.2	148.9	114.5	66.4	78.4
Q13501	Sequestosome-1 OS=Homo sapiens GN=SQSTM1 PE=1 SV=1	55	14	104.6	117.3	109.6	106.6	104.8	64.1	104.8
Q13505	Metaxin-1 OS=Homo sapiens GN=MTX1 PE=1 SV=2	40	17	180.5	168.7	149.0	57.7	20.3	7.2	15.7
Q13510	Acid ceramidase OS=Homo sapiens GN=ASAH1 PE=1 SV=5	51	22	56.8	86.0	157.7	170.8	160.1	44.2	31.4
Q13523	Serine/threonine-protein kinase PRP4 homolog OS=Homo sapiens GN=PRPF4B PE=1 SV=3	41	51	55.6	50.8	56.8	75.2	129.7	199.1	229.9
Q13526	Peptidyl-prolyl cis-trans isomerase NIMA-interacting 1 OS=Homo sapiens GN=PIN1 PE=1 SV=1	65	8	95.2	92.9	105.3	103.1	102.5	75.6	119.2
Q13530	Serine incorporator 3 OS=Homo sapiens GN=SERINC3 PE=1 SV=2	12	7	60.1	91.2	125.2	127.2	190.0	88.2	103.5
Q13541	Eukaryotic translation initiation factor 4E-binding protein 1 OS=Homo sapiens GN=EIF4EBP1 PE=1 SV=3	68	6	88.5	76.0	94.1	99.7	78.2	74.0	109.4
Q13542	Eukaryotic translation initiation factor 4E-binding protein 2 OS=Homo sapiens GN=EIF4EBP2 PE=1 SV=1	73	5	84.4	92.5	90.9	101.3	98.8	64.8	116.3
Q13547	Histone deacetylase 1 OS=Homo sapiens GN=HDAC1 PE=1 SV=1	49	20	85.1	81.9	103.4	115.6	59.5	106.3	167.6
Q13555	Calcium/calmodulin-dependent protein kinase type II subunit gamma OS=Homo sapiens GN=CAMK2G PE=1 SV=3	43	21	60.4	69.7	119.2	121.8	60.8	160.0	122.6
Q13557	Calcium/calmodulin-dependent protein kinase type II subunit delta OS=Homo sapiens GN=CAMK2D PE=1 SV=3	39	20	103.3	95.0	94.1	88.3	141.0	111.7	83.6
Q13561	Dynactin subunit 2 OS=Homo sapiens GN=DCTN2 PE=1 SV=4	72	27	84.5	89.4	117.1	132.9	94.5	79.4	143.4
Q13564	NEDD8-activating enzyme E1 regulatory subunit OS=Homo sapiens GN=NAE1 PE=1 SV=1	57	27	85.9	85.9	97.2	104.9	80.4	102.1	141.4
Q13573	SNW domain-containing protein 1 OS=Homo sapiens GN=SNW1 PE=1 SV=1	56	33	64.0	59.9	58.6	66.7	112.3	213.0	227.8
Q13574	Diacylglycerol kinase zeta OS=Homo sapiens GN=DGKZ PE=1 SV=3	36	31	89.5	91.1	89.2	104.2	85.8	86.3	136.4
Q13576	Ras GTPase-activating-like protein IQGAP2 OS=Homo sapiens GN=IQGAP2 PE=1 SV=4	66	119	81.1	111.9	144.3	126.6	110.9	32.0	45.3
Q13586	Stromal interaction molecule 1 OS=Homo sapiens GN=STIM1 PE=1 SV=3	57	44	55.9	85.2	137.6	151.1	172.5	67.8	24.6
Q13588	GRB2-related adapter protein OS=Homo sapiens GN=GRAP PE=1 SV=1	65	12	95.4	98.9	106.0	102.3	99.9	57.6	84.1
Q13595	Transformer-2 protein homolog alpha OS=Homo sapiens GN=TRA2A PE=1 SV=1	53	19	70.0	61.6	46.1	67.1	74.4	233.2	262.6
Q13596	Sorting nexin-1 OS=Homo sapiens GN=SNX1 PE=1 SV=3	51	27	95.7	96.1	121.3	113.6	89.3	61.6	107.8
Q13601	KRR1 small subunit processome component homolog OS=Homo sapiens GN=KRR1 PE=1 SV=4	47	23	76.0	66.1	59.8	66.1	140.7	199.9	178.6
Q13608	Peroxisome assembly factor 2 OS=Homo sapiens GN=PEX6 PE=1 SV=2	45	31	61.1	93.3	138.2	152.4	159.6	37.6	28.5
Q13610	Periodic tryptophan protein 1 homolog OS=Homo sapiens GN=PWP1 PE=1 SV=1	49	19	69.9	71.8	78.6	113.5	87.3	144.6	182.9
Q13613	Myotubularin-related protein 1 OS=Homo sapiens GN=MTMR1 PE=1 SV=4	43	24	98.2	129.9	134.9	155.0	139.1	81.4	125.4
Q13615	Myotubularin-related protein 3 OS=Homo sapiens GN=MTMR3 PE=1 SV=3	20	18	71.8	82.8	139.9	154.5	59.2	111.2	152.9
Q13616	Cullin-1 OS=Homo sapiens GN=CUL1 PE=1 SV=2	54	43	80.4	76.0	76.5	107.3	96.6	113.5	190.7
Q13617	Cullin-2 OS=Homo sapiens GN=CUL2 PE=1 SV=2	51	42	90.4	91.1	96.9	98.1	100.9	94.5	167.3
Q13618	Cullin-3 OS=Homo sapiens GN=CUL3 PE=1 SV=2	58	48	79.1	83.6	100.5	105.7	111.7	94.1	137.8
Q13619	Cullin-4A OS=Homo sapiens GN=CUL4A PE=1 SV=3	63	53	97.8	76.5	85.3	91.0	83.2	166.5	128.2
Q13620	Cullin-4B OS=Homo sapiens GN=CUL4B PE=1 SV=4	51	48	92.7	83.5	100.7	105.6	88.4	78.7	138.6
[truncated: 2,766 more rows]
