# Supplementary material for: Comparative Analysis of T-Cell Spatial Proteomics and the Influence of HIV Expression
Source: Mol Cell Proteomics. 2022 Jan 8;21(3):100194. doi: 10.1016/j.mcpro.2022.100194 (PMC8956815; doi:10.1016/j.mcpro.2022.100194)
Supplement: WT2_IndB [file mmc21.csv]

UniProt Accession	Description	Coverage [%]	# Peptides	3K	5.4K	12.2K	24K	78.4K	110K	195.5K
A0AVT1	Ubiquitin-like modifier-activating enzyme 6 OS=Homo sapiens GN=UBA6 PE=1 SV=1	55	49	100.8	95.8	103.3	98.9	93.9	99.5	137.0
A0FGR8	Extended synaptotagmin-2 OS=Homo sapiens GN=ESYT2 PE=1 SV=1	56	57	46.4	100.5	117.6	145.7	155.5	76.3	16.3
A0JLT2	Mediator of RNA polymerase II transcription subunit 19 OS=Homo sapiens GN=MED19 PE=1 SV=2	48	7	55.5	61.4	63.5	69.5	155.1	236.0	75.6
A0PJZ3	Glucoside xylosyltransferase 2 OS=Homo sapiens GN=GXYLT2 PE=2 SV=2	29	14	58.3	98.7	142.5	145.6	118.9	108.7	34.4
A1L020	RNA-binding protein MEX3A OS=Homo sapiens GN=MEX3A PE=1 SV=1	54	20	54.6	56.3	56.2	80.6	149.9	214.0	76.2
A1L0T0	Acetolactate synthase-like protein OS=Homo sapiens GN=ILVBL PE=1 SV=2	54	28	53.2	81.0	105.8	138.5	167.0	96.2	15.7
A1X283	SH3 and PX domain-containing protein 2B OS=Homo sapiens GN=SH3PXD2B PE=1 SV=3	21	17	81.9	55.1	91.6	93.3	98.6	170.9	84.3
A2RRP1	Neuroblastoma-amplified sequence OS=Homo sapiens GN=NBAS PE=1 SV=2	48	103	55.0	80.7	112.5	144.7	179.8	98.7	18.0
A2RU67	Uncharacterized protein KIAA1467 OS=Homo sapiens GN=KIAA1467 PE=1 SV=1	32	16	39.5	46.2	110.3	142.9	153.4	234.1	59.1
A2VDJ0	Transmembrane protein 131-like OS=Homo sapiens GN=KIAA0922 PE=1 SV=2	32	50	48.0	74.3	139.3	170.7	167.9	90.7	13.2
A3KMH1	von Willebrand factor A domain-containing protein 8 OS=Homo sapiens GN=VWA8 PE=1 SV=2	63	112	236.4	229.2	94.3	52.6	51.1	21.0	8.2
A3KN83	Protein strawberry notch homolog 1 OS=Homo sapiens GN=SBNO1 PE=1 SV=1	36	35	85.5	77.8	89.2	85.6	100.2	92.5	169.4
A4D1E9	GTP-binding protein 10 OS=Homo sapiens GN=GTPBP10 PE=1 SV=1	57	21	319.3	226.6	71.5	23.2	9.6	10.4	9.2
A4D1P6	WD repeat-containing protein 91 OS=Homo sapiens GN=WDR91 PE=1 SV=2	40	26	78.6	71.6	97.3	88.4	83.9	81.0	228.9
A4D1U4	Protein LCHN OS=Homo sapiens GN=LCHN PE=2 SV=1	37	12	72.9	84.6	94.6	137.4	150.8	126.1	22.8
A5PLN9	Trafficking protein particle complex subunit 13 OS=Homo sapiens GN=TRAPPC13 PE=1 SV=2	42	14	99.2	82.6	83.4	116.2	91.1	103.6	154.7
A5YKK6	CCR4-NOT transcription complex subunit 1 OS=Homo sapiens GN=CNOT1 PE=1 SV=2	53	128	46.4	51.3	70.6	102.4	161.1	211.6	57.9
A6NC98	Coiled-coil domain-containing protein 88B OS=Homo sapiens GN=CCDC88B PE=1 SV=1	18	21	111.9	58.2	218.7	142.6	112.4	102.7	138.0
A6NDG6	Phosphoglycolate phosphatase OS=Homo sapiens GN=PGP PE=1 SV=1	38	11	118.8	113.4	142.8	95.1	133.5	110.6	160.3
A6NED2	RCC1 domain-containing protein 1 OS=Homo sapiens GN=RCCD1 PE=1 SV=1	34	10	116.3	40.5	38.7	45.1	28.0	36.2	558.1
A6NHR9	Structural maintenance of chromosomes flexible hinge domain-containing protein 1 OS=Homo sapiens GN=SMCHD1 PE=1 SV=2	48	86	114.8	87.2	74.2	77.4	115.3	180.6	76.2
A6NIH7	Protein unc-119 homolog B OS=Homo sapiens GN=UNC119B PE=1 SV=1	46	8	85.3	60.8	151.2	131.6	84.3	105.1	164.7
A6NJ78	Probable methyltransferase-like protein 15 OS=Homo sapiens GN=METTL15 PE=1 SV=1	53	17	221.7	272.3	58.9	20.5	7.5	9.2	5.1
A6QL63	Ankyrin repeat and BTB/POZ domain-containing protein BTBD11 OS=Homo sapiens GN=BTBD11 PE=2 SV=3	31	25	91.4	90.9	108.1	114.8	92.8	65.5	98.0
A8MVW0	Protein FAM171A2 OS=Homo sapiens GN=FAM171A2 PE=1 SV=1	49	26	58.6	104.9	167.4	155.5	144.7	57.1	14.6
B0I1T2	Unconventional myosin-Ig OS=Homo sapiens GN=MYO1G PE=1 SV=2	69	72	68.4	109.6	160.4	157.5	126.4	44.4	15.0
C9JLW8	Mapk-regulated corepressor-interacting protein 1 OS=Homo sapiens GN=FAM195B PE=1 SV=1	70	8	48.8	58.1	71.4	83.3	153.2	159.7	92.7
O00115	Deoxyribonuclease-2-alpha OS=Homo sapiens GN=DNASE2 PE=1 SV=2	22	9	44.0	78.8	175.7	179.6	158.1	53.9	24.3
O00116	Alkyldihydroxyacetonephosphate synthase, peroxisomal OS=Homo sapiens GN=AGPS PE=1 SV=1	73	43	48.1	79.3	106.3	194.0	153.0	66.2	9.6
O00139	Kinesin-like protein KIF2A OS=Homo sapiens GN=KIF2A PE=1 SV=3	49	32	129.8	85.3	73.0	64.4	79.5	110.6	213.5
O00148	ATP-dependent RNA helicase DDX39A OS=Homo sapiens GN=DDX39A PE=1 SV=2	61	27	138.9	93.5	79.5	85.7	101.9	154.9	79.9
O00151	PDZ and LIM domain protein 1 OS=Homo sapiens GN=PDLIM1 PE=1 SV=4	76	24	91.3	92.2	116.1	104.2	99.4	76.0	176.3
O00154	Cytosolic acyl coenzyme A thioester hydrolase OS=Homo sapiens GN=ACOT7 PE=1 SV=3	51	20	86.4	53.4	68.0	58.1	54.5	50.6	381.9
O00159	Unconventional myosin-Ic OS=Homo sapiens GN=MYO1C PE=1 SV=4	35	33	47.1	71.5	205.2	226.1	85.5	58.2	23.8
O00161	Synaptosomal-associated protein 23 OS=Homo sapiens GN=SNAP23 PE=1 SV=1	82	23	53.3	80.1	144.0	163.8	134.0	71.6	32.2
O00165	HCLS1-associated protein X-1 OS=Homo sapiens GN=HAX1 PE=1 SV=2	85	15	210.4	272.7	94.4	30.5	16.1	9.0	6.5
O00170	AH receptor-interacting protein OS=Homo sapiens GN=AIP PE=1 SV=2	72	22	98.3	84.2	108.8	96.4	92.8	90.8	137.4
O00178	GTP-binding protein 1 OS=Homo sapiens GN=GTPBP1 PE=1 SV=3	58	31	69.8	59.6	70.6	80.7	108.9	191.5	147.7
O00182	Galectin-9 OS=Homo sapiens GN=LGALS9 PE=1 SV=2	48	14	75.3	121.5	144.5	152.2	122.3	43.1	11.1
O00186	Syntaxin-binding protein 3 OS=Homo sapiens GN=STXBP3 PE=1 SV=2	59	44	56.2	96.4	156.0	173.7	129.4	60.3	13.4
O00203	AP-3 complex subunit beta-1 OS=Homo sapiens GN=AP3B1 PE=1 SV=3	34	39	78.8	76.0	102.2	102.3	89.0	88.8	168.9
O00214	Galectin-8 OS=Homo sapiens GN=LGALS8 PE=1 SV=4	49	19	52.4	104.5	151.5	162.8	137.6	53.1	10.3
O00217	NADH dehydrogenase [ubiquinone] iron-sulfur protein 8, mitochondrial OS=Homo sapiens GN=NDUFS8 PE=1 SV=1	51	11	318.7	232.8	78.9	28.7	6.9	5.6	7.5
O00231	26S proteasome non-ATPase regulatory subunit 11 OS=Homo sapiens GN=PSMD11 PE=1 SV=3	62	33	98.1	97.3	83.7	91.3	94.4	115.0	123.6
O00232	26S proteasome non-ATPase regulatory subunit 12 OS=Homo sapiens GN=PSMD12 PE=1 SV=3	65	35	88.6	108.9	90.3	74.7	84.9	84.3	191.6
O00233	26S proteasome non-ATPase regulatory subunit 9 OS=Homo sapiens GN=PSMD9 PE=1 SV=3	47	11	53.0	32.3	128.1	174.0	31.0	52.8	314.5
O00244	Copper transport protein ATOX1 OS=Homo sapiens GN=ATOX1 PE=1 SV=1	59	5	71.3	100.2	115.0	99.3	119.1	72.3	122.3
O00264	Membrane-associated progesterone receptor component 1 OS=Homo sapiens GN=PGRMC1 PE=1 SV=3	65	15	60.2	85.1	111.7	141.3	188.1	97.7	9.5
O00267	Transcription elongation factor SPT5 OS=Homo sapiens GN=SUPT5H PE=1 SV=1	47	48	93.7	60.2	72.3	83.0	74.7	77.3	292.5
O00273	DNA fragmentation factor subunit alpha OS=Homo sapiens GN=DFFA PE=1 SV=1	58	19	89.2	63.8	85.5	73.1	75.5	92.8	366.2
O00291	Huntingtin-interacting protein 1 OS=Homo sapiens GN=HIP1 PE=1 SV=5	46	46	63.8	124.3	180.9	154.6	89.6	24.5	15.5
O00299	Chloride intracellular channel protein 1 OS=Homo sapiens GN=CLIC1 PE=1 SV=4	70	16	78.9	67.7	140.2	119.0	83.5	84.4	140.5
O00303	Eukaryotic translation initiation factor 3 subunit F OS=Homo sapiens GN=EIF3F PE=1 SV=1	51	15	92.8	66.3	73.7	71.5	81.4	140.8	204.7
O00308	NEDD4-like E3 ubiquitin-protein ligase WWP2 OS=Homo sapiens GN=WWP2 PE=1 SV=2	31	23	42.6	54.0	94.2	159.5	124.3	95.1	68.6
O00329	Phosphatidylinositol 4,5-bisphosphate 3-kinase catalytic subunit delta isoform OS=Homo sapiens GN=PIK3CD PE=1 SV=2	37	34	88.2	67.3	87.6	82.3	98.4	104.3	201.8
O00330	Pyruvate dehydrogenase protein X component, mitochondrial OS=Homo sapiens GN=PDHX PE=1 SV=3	47	20	323.0	231.8	98.1	33.3	12.7	18.2	15.9
O00400	Acetyl-coenzyme A transporter 1 OS=Homo sapiens GN=SLC33A1 PE=1 SV=1	20	12	61.9	76.2	98.5	133.9	176.6	118.3	13.4
O00410	Importin-5 OS=Homo sapiens GN=IPO5 PE=1 SV=4	62	55	97.5	100.2	98.6	82.8	85.7	69.7	181.7
O00411	DNA-directed RNA polymerase, mitochondrial OS=Homo sapiens GN=POLRMT PE=1 SV=2	49	46	291.4	248.0	74.9	25.2	16.1	13.9	12.8
O00418	Eukaryotic elongation factor 2 kinase OS=Homo sapiens GN=EEF2K PE=1 SV=2	26	18	115.3	89.5	123.6	108.2	89.0	95.7	116.3
O00422	Histone deacetylase complex subunit SAP18 OS=Homo sapiens GN=SAP18 PE=1 SV=1	78	13	54.9	30.1	45.0	84.7	92.4	142.5	244.7
O00425	Insulin-like growth factor 2 mRNA-binding protein 3 OS=Homo sapiens GN=IGF2BP3 PE=1 SV=2	58	35	49.9	45.1	71.4	93.3	138.2	169.1	109.1
O00429	Dynamin-1-like protein OS=Homo sapiens GN=DNM1L PE=1 SV=2	61	40	95.2	100.2	94.5	84.7	100.5	95.6	120.6
O00442	RNA 3'-terminal phosphate cyclase OS=Homo sapiens GN=RTCA PE=1 SV=1	61	18	83.8	85.2	80.1	74.6	124.5	171.1	102.2
O00443	Phosphatidylinositol 4-phosphate 3-kinase C2 domain-containing subunit alpha OS=Homo sapiens GN=PIK3C2A PE=1 SV=2	20	30	59.3	51.3	138.8	141.1	67.6	139.0	102.6
O00459	Phosphatidylinositol 3-kinase regulatory subunit beta OS=Homo sapiens GN=PIK3R2 PE=1 SV=2	28	15	93.0	72.0	152.6	134.7	80.3	107.6	128.0
O00462	Beta-mannosidase OS=Homo sapiens GN=MANBA PE=2 SV=3	34	25	56.5	95.5	152.5	181.4	175.6	59.3	15.5
O00463	TNF receptor-associated factor 5 OS=Homo sapiens GN=TRAF5 PE=1 SV=2	56	23	69.6	76.9	101.4	117.6	86.7	75.7	219.2
O00471	Exocyst complex component 5 OS=Homo sapiens GN=EXOC5 PE=1 SV=1	55	43	71.9	123.2	163.4	182.2	121.2	52.6	35.5
O00487	26S proteasome non-ATPase regulatory subunit 14 OS=Homo sapiens GN=PSMD14 PE=1 SV=1	68	17	88.1	82.8	102.9	96.4	88.0	88.1	144.3
O00505	Importin subunit alpha-4 OS=Homo sapiens GN=KPNA3 PE=1 SV=2	37	18	87.2	85.7	109.4	100.0	97.8	79.4	125.7
O00534	von Willebrand factor A domain-containing protein 5A OS=Homo sapiens GN=VWA5A PE=2 SV=2	30	18	96.3	93.5	90.9	148.4	88.7	82.8	295.1
O00541	Pescadillo homolog OS=Homo sapiens GN=PES1 PE=1 SV=1	44	26	73.2	24.3	37.2	85.0	33.8	66.9	364.6
O00560	Syntenin-1 OS=Homo sapiens GN=SDCBP PE=1 SV=1	63	11	56.3	75.4	113.8	134.3	146.5	102.3	37.7
O00567	Nucleolar protein 56 OS=Homo sapiens GN=NOP56 PE=1 SV=4	71	40	91.8	71.8	74.8	90.0	92.4	134.8	137.0
O00571	ATP-dependent RNA helicase DDX3X OS=Homo sapiens GN=DDX3X PE=1 SV=3	76	57	81.0	84.0	92.9	88.9	115.2	146.5	89.2
O00584	Ribonuclease T2 OS=Homo sapiens GN=RNASET2 PE=1 SV=2	52	13	51.2	82.0	134.7	173.2	160.0	62.1	19.4
O00592	Podocalyxin OS=Homo sapiens GN=PODXL PE=1 SV=2	23	9	71.2	78.9	125.4	166.9	127.9	117.6	46.4
O00623	Peroxisome assembly protein 12 OS=Homo sapiens GN=PEX12 PE=1 SV=1	41	11	48.6	80.9	129.8	217.6	136.3	59.6	5.5
O00629	Importin subunit alpha-3 OS=Homo sapiens GN=KPNA4 PE=1 SV=1	46	22	81.5	81.4	110.2	105.0	113.6	77.7	127.7
O00743	Serine/threonine-protein phosphatase 6 catalytic subunit OS=Homo sapiens GN=PPP6C PE=1 SV=1	49	15	107.5	75.4	73.6	66.1	70.6	68.5	323.7
O00746	Nucleoside diphosphate kinase, mitochondrial OS=Homo sapiens GN=NME4 PE=1 SV=1	63	13	262.9	246.8	57.1	21.4	8.5	10.0	10.2
O00754	Lysosomal alpha-mannosidase OS=Homo sapiens GN=MAN2B1 PE=1 SV=3	34	30	49.9	71.0	136.1	173.3	144.5	69.5	37.0
O00762	Ubiquitin-conjugating enzyme E2 C OS=Homo sapiens GN=UBE2C PE=1 SV=1	46	8	112.2	102.8	112.9	93.3	108.4	98.1	113.8
O14497	AT-rich interactive domain-containing protein 1A OS=Homo sapiens GN=ARID1A PE=1 SV=3	35	58	166.8	124.9	91.1	84.4	105.8	130.5	74.0
O14523	C2 domain-containing protein 2-like OS=Homo sapiens GN=C2CD2L PE=1 SV=3	49	23	33.6	77.6	170.8	154.3	148.4	53.4	13.8
O14526	F-BAR domain only protein 1 OS=Homo sapiens GN=FCHO1 PE=1 SV=2	29	21	82.3	87.4	106.2	101.4	108.6	121.3	85.8
O14530	Thioredoxin domain-containing protein 9 OS=Homo sapiens GN=TXNDC9 PE=1 SV=2	49	10	115.0	42.4	42.8	40.6	47.8	59.2	464.6
O14545	TRAF-type zinc finger domain-containing protein 1 OS=Homo sapiens GN=TRAFD1 PE=1 SV=1	19	8	66.8	98.1	104.1	82.7	107.3	69.3	121.3
O14548	Cytochrome c oxidase subunit 7A-related protein, mitochondrial OS=Homo sapiens GN=COX7A2L PE=1 SV=2	63	6	302.4	274.8	86.6	25.3	6.8	3.9	6.1
O14578	Citron Rho-interacting kinase OS=Homo sapiens GN=CIT PE=1 SV=2	49	90	69.3	60.4	72.3	73.7	106.4	162.7	175.0
O14579	Coatomer subunit epsilon OS=Homo sapiens GN=COPE PE=1 SV=3	74	24	72.1	80.6	125.6	120.8	90.4	68.5	160.6
O14617	AP-3 complex subunit delta-1 OS=Homo sapiens GN=AP3D1 PE=1 SV=1	41	45	82.7	69.4	87.2	78.2	94.7	97.1	198.0
O14618	Copper chaperone for superoxide dismutase OS=Homo sapiens GN=CCS PE=1 SV=1	40	10	72.4	105.5	141.3	120.1	124.3	69.4	86.7
O14639	Actin-binding LIM protein 1 OS=Homo sapiens GN=ABLIM1 PE=1 SV=3	67	48	52.2	82.4	145.3	193.6	90.4	63.6	54.9
O14646	Chromodomain-helicase-DNA-binding protein 1 OS=Homo sapiens GN=CHD1 PE=1 SV=2	43	77	96.0	69.8	84.0	78.1	80.4	92.6	234.6
O14653	Golgi SNAP receptor complex member 2 OS=Homo sapiens GN=GOSR2 PE=1 SV=2	66	13	50.9	77.0	133.5	145.1	159.1	116.6	16.6
O14656	Torsin-1A OS=Homo sapiens GN=TOR1A PE=1 SV=1	45	16	65.4	95.8	116.8	143.4	192.2	93.5	9.3
O14662	Syntaxin-16 OS=Homo sapiens GN=STX16 PE=1 SV=3	56	15	36.7	48.4	112.2	145.3	134.1	110.6	49.0
O14672	Disintegrin and metalloproteinase domain-containing protein 10 OS=Homo sapiens GN=ADAM10 PE=1 SV=1	65	41	57.2	90.6	137.8	172.3	153.5	82.5	24.2
O14681	Etoposide-induced protein 2.4 homolog OS=Homo sapiens GN=EI24 PE=1 SV=4	17	8	66.4	102.8	129.4	145.2	197.4	88.2	6.4
O14683	Tumor protein p53-inducible protein 11 OS=Homo sapiens GN=TP53I11 PE=1 SV=2	25	7	52.1	77.7	129.3	140.4	184.4	91.4	13.4
O14686	Histone-lysine N-methyltransferase 2D OS=Homo sapiens GN=KMT2D PE=1 SV=2	8	27	120.1	116.8	112.2	120.5	122.7	132.2	127.6
O14733	Dual specificity mitogen-activated protein kinase kinase 7 OS=Homo sapiens GN=MAP2K7 PE=1 SV=2	51	17	91.5	121.2	105.7	83.9	111.4	91.5	54.7
O14734	Acyl-coenzyme A thioesterase 8 OS=Homo sapiens GN=ACOT8 PE=1 SV=1	50	14	44.3	68.8	120.4	174.5	154.3	60.5	7.7
O14735	CDP-diacylglycerol--inositol 3-phosphatidyltransferase OS=Homo sapiens GN=CDIPT PE=1 SV=1	15	3	41.7	93.9	116.4	145.8	172.3	111.1	22.4
O14737	Programmed cell death protein 5 OS=Homo sapiens GN=PDCD5 PE=1 SV=3	64	9	92.5	70.5	81.2	59.9	72.0	58.0	354.9
O14744	Protein arginine N-methyltransferase 5 OS=Homo sapiens GN=PRMT5 PE=1 SV=4	47	31	93.2	65.1	76.8	77.6	74.0	119.5	261.2
O14745	Na(+)/H(+) exchange regulatory cofactor NHE-RF1 OS=Homo sapiens GN=SLC9A3R1 PE=1 SV=4	69	28	71.9	67.4	103.0	111.8	87.6	57.9	194.9
O14757	Serine/threonine-protein kinase Chk1 OS=Homo sapiens GN=CHEK1 PE=1 SV=2	60	27	90.2	90.0	92.3	82.0	115.4	137.0	111.5
O14773	Tripeptidyl-peptidase 1 OS=Homo sapiens GN=TPP1 PE=1 SV=2	47	14	57.4	86.9	158.3	158.1	155.3	96.2	20.0
O14776	Transcription elongation regulator 1 OS=Homo sapiens GN=TCERG1 PE=1 SV=2	42	65	54.5	55.3	77.5	86.8	144.3	190.6	113.0
O14777	Kinetochore protein NDC80 homolog OS=Homo sapiens GN=NDC80 PE=1 SV=1	53	30	111.4	110.5	91.3	83.1	90.2	114.1	146.3
O14787	Transportin-2 OS=Homo sapiens GN=TNPO2 PE=1 SV=3	29	20	147.3	124.8	112.0	96.6	105.2	101.8	92.5
O14802	DNA-directed RNA polymerase III subunit RPC1 OS=Homo sapiens GN=POLR3A PE=1 SV=2	49	62	82.5	57.5	79.3	96.7	78.0	114.7	221.3
O14818	Proteasome subunit alpha type-7 OS=Homo sapiens GN=PSMA7 PE=1 SV=1	68	19	89.2	74.6	88.4	80.7	88.2	130.5	150.3
O14828	Secretory carrier-associated membrane protein 3 OS=Homo sapiens GN=SCAMP3 PE=1 SV=3	51	16	40.9	69.3	108.9	123.2	165.0	165.9	63.2
O14874	[3-methyl-2-oxobutanoate dehydrogenase [lipoamide]] kinase, mitochondrial OS=Homo sapiens GN=BCKDK PE=1 SV=2	46	11	359.1	309.4	94.3	31.2	10.2	6.4	6.5
O14880	Microsomal glutathione S-transferase 3 OS=Homo sapiens GN=MGST3 PE=1 SV=1	39	6	250.5	212.9	67.3	40.6	37.8	28.2	9.4
O14893	Gem-associated protein 2 OS=Homo sapiens GN=GEMIN2 PE=1 SV=1	36	7	69.5	76.8	108.9	90.6	100.5	124.8	197.2
O14920	Inhibitor of nuclear factor kappa-B kinase subunit beta OS=Homo sapiens GN=IKBKB PE=1 SV=1	36	21	98.9	112.0	103.9	82.5	90.3	91.9	105.9
O14925	Mitochondrial import inner membrane translocase subunit Tim23 OS=Homo sapiens GN=TIMM23 PE=1 SV=1	54	8	259.6	266.0	91.4	26.0	12.1	5.2	7.7
O14929	Histone acetyltransferase type B catalytic subunit OS=Homo sapiens GN=HAT1 PE=1 SV=1	46	17	92.3	93.4	112.7	90.6	99.8	96.7	131.3
O14936	Peripheral plasma membrane protein CASK OS=Homo sapiens GN=CASK PE=1 SV=3	26	22	65.7	104.2	141.8	133.0	118.6	62.9	42.7
O14950	Myosin regulatory light chain 12B OS=Homo sapiens GN=MYL12B PE=1 SV=2	66	13	105.1	70.9	75.4	73.7	74.6	176.3	218.5
O14964	Hepatocyte growth factor-regulated tyrosine kinase substrate OS=Homo sapiens GN=HGS PE=1 SV=1	32	28	76.9	69.3	138.6	156.9	89.5	84.9	128.1
O14965	Aurora kinase A OS=Homo sapiens GN=AURKA PE=1 SV=2	59	21	123.7	150.6	107.3	85.9	98.4	94.8	44.8
O14966	Ras-related protein Rab-7L1 OS=Homo sapiens GN=RAB29 PE=1 SV=1	58	11	91.2	133.7	119.7	114.1	110.9	74.6	19.9
O14967	Calmegin OS=Homo sapiens GN=CLGN PE=1 SV=1	51	24	72.6	74.6	115.6	141.6	196.5	112.8	11.4
O14972	Down syndrome critical region protein 3 OS=Homo sapiens GN=DSCR3 PE=2 SV=1	41	9	86.1	95.6	145.4	132.0	110.5	88.4	67.5
O14974	Protein phosphatase 1 regulatory subunit 12A OS=Homo sapiens GN=PPP1R12A PE=1 SV=1	45	53	75.7	62.7	86.8	87.6	76.0	108.2	200.4
O14975	Very long-chain acyl-CoA synthetase OS=Homo sapiens GN=SLC27A2 PE=1 SV=2	45	26	61.3	71.5	117.8	164.7	161.3	95.6	14.9
O14976	Cyclin-G-associated kinase OS=Homo sapiens GN=GAK PE=1 SV=2	45	46	103.4	115.8	118.9	100.4	107.6	78.8	113.1
O14979	Heterogeneous nuclear ribonucleoprotein D-like OS=Homo sapiens GN=HNRNPDL PE=1 SV=3	44	25	41.0	36.5	53.9	58.3	157.5	150.0	197.3
O14980	Exportin-1 OS=Homo sapiens GN=XPO1 PE=1 SV=1	46	48	96.9	88.6	96.0	91.6	90.5	84.2	157.2
O15020	Spectrin beta chain, non-erythrocytic 2 OS=Homo sapiens GN=SPTBN2 PE=1 SV=3	47	100	77.9	83.7	125.9	125.5	89.3	84.3	100.8
O15027	Protein transport protein Sec16A OS=Homo sapiens GN=SEC16A PE=1 SV=3	48	70	82.9	107.4	123.7	124.2	91.9	80.4	92.5
O15042	U2 snRNP-associated SURP motif-containing protein OS=Homo sapiens GN=U2SURP PE=1 SV=2	54	55	53.8	49.7	67.5	75.3	123.2	207.6	154.0
O15066	Kinesin-like protein KIF3B OS=Homo sapiens GN=KIF3B PE=1 SV=1	25	16	85.0	103.7	122.2	95.2	112.9	84.1	110.1
O15067	Phosphoribosylformylglycinamidine synthase OS=Homo sapiens GN=PFAS PE=1 SV=4	60	65	74.0	90.4	111.7	99.3	91.0	76.9	159.4
O15078	Centrosomal protein of 290 kDa OS=Homo sapiens GN=CEP290 PE=1 SV=2	38	85	122.7	100.7	79.3	61.6	89.2	146.6	149.6
O15084	Serine/threonine-protein phosphatase 6 regulatory ankyrin repeat subunit A OS=Homo sapiens GN=ANKRD28 PE=1 SV=5	43	36	96.8	103.6	100.5	94.2	93.8	96.6	132.4
O15091	Mitochondrial ribonuclease P protein 3 OS=Homo sapiens GN=KIAA0391 PE=1 SV=2	53	29	273.8	221.2	106.4	37.5	20.3	21.3	14.1
O15111	Inhibitor of nuclear factor kappa-B kinase subunit alpha OS=Homo sapiens GN=CHUK PE=1 SV=2	42	31	76.1	72.2	140.4	137.5	63.3	93.1	151.6
O15117	FYN-binding protein OS=Homo sapiens GN=FYB PE=1 SV=2	51	30	76.8	70.9	86.0	91.9	118.6	147.5	104.9
O15118	Niemann-Pick C1 protein OS=Homo sapiens GN=NPC1 PE=1 SV=2	19	21	49.6	81.5	134.5	164.8	168.0	107.6	32.5
O15121	Sphingolipid delta(4)-desaturase DES1 OS=Homo sapiens GN=DEGS1 PE=1 SV=1	21	7	55.4	96.5	123.1	156.9	195.3	86.5	6.6
O15126	Secretory carrier-associated membrane protein 1 OS=Homo sapiens GN=SCAMP1 PE=1 SV=2	31	9	47.9	56.5	96.0	109.2	140.1	126.1	131.2
O15127	Secretory carrier-associated membrane protein 2 OS=Homo sapiens GN=SCAMP2 PE=1 SV=2	24	6	40.5	80.5	130.3	125.7	167.4	139.9	50.7
O15143	Actin-related protein 2/3 complex subunit 1B OS=Homo sapiens GN=ARPC1B PE=1 SV=3	55	20	85.5	83.3	94.3	91.1	99.9	105.1	206.5
O15144	Actin-related protein 2/3 complex subunit 2 OS=Homo sapiens GN=ARPC2 PE=1 SV=1	83	29	81.0	100.8	92.6	89.5	95.1	104.2	115.9
O15145	Actin-related protein 2/3 complex subunit 3 OS=Homo sapiens GN=ARPC3 PE=1 SV=3	47	10	90.7	58.8	76.3	73.9	73.2	93.2	280.5
O15155	BET1 homolog OS=Homo sapiens GN=BET1 PE=1 SV=1	57	6	62.9	69.4	96.7	128.3	110.8	87.6	103.7
O15160	DNA-directed RNA polymerases I and III subunit RPAC1 OS=Homo sapiens GN=POLR1C PE=1 SV=1	55	13	116.7	115.1	100.9	87.1	102.1	97.3	108.9
O15162	Phospholipid scramblase 1 OS=Homo sapiens GN=PLSCR1 PE=1 SV=1	25	7	71.3	98.6	156.6	150.1	179.3	90.1	26.2
O15165	Low-density lipoprotein receptor class A domain-containing protein 4 OS=Homo sapiens GN=LDLRAD4 PE=1 SV=1	39	9	60.1	92.4	122.6	126.6	135.9	98.3	38.9
O15173	Membrane-associated progesterone receptor component 2 OS=Homo sapiens GN=PGRMC2 PE=1 SV=1	57	15	50.5	80.5	134.5	147.0	174.2	73.3	17.3
O15212	Prefoldin subunit 6 OS=Homo sapiens GN=PFDN6 PE=1 SV=1	68	13	78.0	95.1	128.3	101.0	112.3	70.8	90.8
O15213	WD repeat-containing protein 46 OS=Homo sapiens GN=WDR46 PE=1 SV=3	45	22	85.2	71.4	66.0	82.9	131.4	205.4	111.4
O15226	NF-kappa-B-repressing factor OS=Homo sapiens GN=NKRF PE=1 SV=2	45	37	106.8	70.3	66.6	73.5	108.9	192.4	122.0
O15228	Dihydroxyacetone phosphate acyltransferase OS=Homo sapiens GN=GNPAT PE=1 SV=1	56	42	62.7	94.7	118.3	160.3	166.7	71.1	8.4
O15234	Protein CASC3 OS=Homo sapiens GN=CASC3 PE=1 SV=2	35	19	62.5	39.9	53.9	84.5	84.0	108.1	232.7
O15235	28S ribosomal protein S12, mitochondrial OS=Homo sapiens GN=MRPS12 PE=1 SV=1	39	5	78.9	62.1	298.2	100.8	1.9	12.5	14.5
O15254	Peroxisomal acyl-coenzyme A oxidase 3 OS=Homo sapiens GN=ACOX3 PE=1 SV=2	49	27	58.7	81.7	136.5	137.0	182.1	55.1	5.0
O15258	Protein RER1 OS=Homo sapiens GN=RER1 PE=1 SV=1	31	8	49.6	48.6	106.3	201.6	117.7	114.8	43.7
O15260	Surfeit locus protein 4 OS=Homo sapiens GN=SURF4 PE=1 SV=3	24	6	49.6	74.4	100.6	129.0	163.1	116.1	14.1
O15269	Serine palmitoyltransferase 1 OS=Homo sapiens GN=SPTLC1 PE=1 SV=1	59	25	41.0	59.5	134.8	200.4	138.8	97.1	16.9
O15270	Serine palmitoyltransferase 2 OS=Homo sapiens GN=SPTLC2 PE=1 SV=1	61	30	40.9	60.9	109.5	241.7	127.8	82.1	23.2
O15294	UDP-N-acetylglucosamine--peptide N-acetylglucosaminyltransferase 110 kDa subunit OS=Homo sapiens GN=OGT PE=1 SV=3	37	34	109.0	93.1	93.6	90.9	106.4	103.0	87.6
O15305	Phosphomannomutase 2 OS=Homo sapiens GN=PMM2 PE=1 SV=1	40	14	95.8	93.7	102.1	97.1	106.8	125.1	135.6
O15320	cTAGE family member 5 OS=Homo sapiens GN=CTAGE5 PE=1 SV=4	57	44	51.0	72.3	124.6	157.2	194.4	89.1	9.8
O15321	Transmembrane 9 superfamily member 1 OS=Homo sapiens GN=TM9SF1 PE=2 SV=2	26	12	45.5	98.6	149.8	135.1	136.3	95.6	52.1
O15355	Protein phosphatase 1G OS=Homo sapiens GN=PPM1G PE=1 SV=1	58	26	85.5	69.8	93.6	90.4	88.7	96.1	235.0
O15371	Eukaryotic translation initiation factor 3 subunit D OS=Homo sapiens GN=EIF3D PE=1 SV=1	65	34	75.7	75.3	86.2	86.7	109.8	121.3	174.0
O15372	Eukaryotic translation initiation factor 3 subunit H OS=Homo sapiens GN=EIF3H PE=1 SV=1	56	27	67.7	60.9	96.2	100.9	99.6	120.6	180.4
O15379	Histone deacetylase 3 OS=Homo sapiens GN=HDAC3 PE=1 SV=2	33	11	111.5	97.4	95.3	104.9	131.8	130.2	148.7
O15381	Nuclear valosin-containing protein-like OS=Homo sapiens GN=NVL PE=1 SV=1	54	36	70.5	51.2	57.7	72.2	157.1	245.7	74.5
O15382	Branched-chain-amino-acid aminotransferase, mitochondrial OS=Homo sapiens GN=BCAT2 PE=1 SV=2	57	22	313.7	237.3	73.6	23.8	8.0	9.3	9.1
O15397	Importin-8 OS=Homo sapiens GN=IPO8 PE=1 SV=2	25	23	91.8	105.4	109.5	95.7	93.6	86.7	115.4
O15400	Syntaxin-7 OS=Homo sapiens GN=STX7 PE=1 SV=4	61	13	38.0	62.6	139.8	165.8	185.0	144.7	69.5
O15439	Multidrug resistance-associated protein 4 OS=Homo sapiens GN=ABCC4 PE=1 SV=3	35	40	66.1	120.8	160.5	166.3	134.1	49.9	12.6
O15446	DNA-directed RNA polymerase I subunit RPA34 OS=Homo sapiens GN=CD3EAP PE=1 SV=1	52	14	210.9	121.6	93.3	73.2	133.8	180.9	80.5
O15484	Calpain-5 OS=Homo sapiens GN=CAPN5 PE=1 SV=2	37	21	51.8	87.7	140.6	141.8	118.2	55.9	79.9
O15498	Synaptobrevin homolog YKT6 OS=Homo sapiens GN=YKT6 PE=1 SV=1	69	16	64.6	75.8	106.5	108.4	119.7	122.4	104.9
O15504	Nucleoporin-like protein 2 OS=Homo sapiens GN=NUPL2 PE=1 SV=1	52	17	64.4	72.5	97.6	114.0	173.4	142.0	51.2
O15511	Actin-related protein 2/3 complex subunit 5 OS=Homo sapiens GN=ARPC5 PE=1 SV=3	73	11	80.5	60.0	97.8	112.5	83.7	111.1	181.3
O15514	DNA-directed RNA polymerase II subunit RPB4 OS=Homo sapiens GN=POLR2D PE=1 SV=1	69	10	83.1	2.1	6.3	11.6	5.7	5.9	688.7
O15530	3-phosphoinositide-dependent protein kinase 1 OS=Homo sapiens GN=PDPK1 PE=1 SV=1	57	25	73.0	83.4	129.5	135.0	104.1	94.4	90.1
O15533	Tapasin OS=Homo sapiens GN=TAPBP PE=1 SV=1	26	8	45.0	50.4	93.4	174.8	112.8	85.3	52.0
O15541	RING finger protein 113A OS=Homo sapiens GN=RNF113A PE=1 SV=1	43	13	92.8	99.1	133.0	105.8	119.7	165.3	173.1
O43143	Pre-mRNA-splicing factor ATP-dependent RNA helicase DHX15 OS=Homo sapiens GN=DHX15 PE=1 SV=2	56	55	65.5	62.6	70.0	70.5	109.7	148.1	182.5
O43148	mRNA cap guanine-N7 methyltransferase OS=Homo sapiens GN=RNMT PE=1 SV=1	52	25	97.7	82.6	83.6	85.2	103.6	141.6	147.3
O43149	Zinc finger ZZ-type and EF-hand domain-containing protein 1 OS=Homo sapiens GN=ZZEF1 PE=1 SV=6	30	74	91.0	84.2	94.0	85.5	87.6	112.8	191.5
O43156	TELO2-interacting protein 1 homolog OS=Homo sapiens GN=TTI1 PE=1 SV=3	30	26	134.9	122.3	107.2	84.7	112.6	108.8	94.4
O43159	Ribosomal RNA-processing protein 8 OS=Homo sapiens GN=RRP8 PE=1 SV=2	54	21	92.9	87.1	75.6	69.7	106.0	199.3	99.0
O43164	E3 ubiquitin-protein ligase Praja-2 OS=Homo sapiens GN=PJA2 PE=1 SV=4	39	14	96.8	109.6	66.2	53.6	53.0	55.8	65.3
O43166	Signal-induced proliferation-associated 1-like protein 1 OS=Homo sapiens GN=SIPA1L1 PE=1 SV=4	50	72	71.3	101.6	117.6	130.1	110.9	102.2	52.0
O43169	Cytochrome b5 type B OS=Homo sapiens GN=CYB5B PE=1 SV=2	69	9	52.5	140.4	131.0	99.8	123.3	39.4	4.0
O43172	U4/U6 small nuclear ribonucleoprotein Prp4 OS=Homo sapiens GN=PRPF4 PE=1 SV=2	66	36	64.3	42.2	51.1	55.4	85.6	143.4	298.2
O43175	D-3-phosphoglycerate dehydrogenase OS=Homo sapiens GN=PHGDH PE=1 SV=4	56	29	100.3	103.7	120.4	102.9	93.7	75.5	111.0
O43237	Cytoplasmic dynein 1 light intermediate chain 2 OS=Homo sapiens GN=DYNC1LI2 PE=1 SV=1	37	16	107.0	85.2	109.3	108.2	89.2	110.0	137.6
O43242	26S proteasome non-ATPase regulatory subunit 3 OS=Homo sapiens GN=PSMD3 PE=1 SV=2	68	45	87.6	92.7	94.4	92.4	83.9	89.3	172.8
O43252	Bifunctional 3'-phosphoadenosine 5'-phosphosulfate synthase 1 OS=Homo sapiens GN=PAPSS1 PE=1 SV=2	64	29	86.7	79.0	92.7	82.3	89.7	81.0	167.8
O43264	Centromere/kinetochore protein zw10 homolog OS=Homo sapiens GN=ZW10 PE=1 SV=3	59	43	71.7	92.7	105.9	136.5	164.5	93.6	29.3
O43278	Kunitz-type protease inhibitor 1 OS=Homo sapiens GN=SPINT1 PE=1 SV=2	37	20	44.1	60.7	110.5	175.2	115.7	114.5	77.0
O43290	U4/U6.U5 tri-snRNP-associated protein 1 OS=Homo sapiens GN=SART1 PE=1 SV=1	63	61	56.8	49.0	63.3	73.3	137.1	219.2	134.3
O43291	Kunitz-type protease inhibitor 2 OS=Homo sapiens GN=SPINT2 PE=1 SV=2	48	9	60.4	102.7	145.7	177.4	198.7	155.1	40.1
O43292	Glycosylphosphatidylinositol anchor attachment 1 protein OS=Homo sapiens GN=GPAA1 PE=1 SV=3	14	9	58.9	113.9	148.1	159.1	220.2	86.7	6.2
O43303	Centriolar coiled-coil protein of 110 kDa OS=Homo sapiens GN=CCP110 PE=1 SV=3	54	36	104.1	86.7	74.5	80.0	95.4	131.4	186.7
O43314	Inositol hexakisphosphate and diphosphoinositol-pentakisphosphate kinase 2 OS=Homo sapiens GN=PPIP5K2 PE=1 SV=3	37	38	92.6	81.2	99.7	87.7	107.1	141.6	160.8
O43318	Mitogen-activated protein kinase kinase kinase 7 OS=Homo sapiens GN=MAP3K7 PE=1 SV=1	35	16	104.5	29.6	41.7	35.8	41.7	34.4	514.6
O43324	Eukaryotic translation elongation factor 1 epsilon-1 OS=Homo sapiens GN=EEF1E1 PE=1 SV=1	71	14	67.2	73.3	70.9	92.2	83.8	130.1	127.0
O43379	WD repeat-containing protein 62 OS=Homo sapiens GN=WDR62 PE=1 SV=4	33	37	97.0	87.0	103.3	96.6	86.4	83.0	163.2
O43390	Heterogeneous nuclear ribonucleoprotein R OS=Homo sapiens GN=HNRNPR PE=1 SV=1	54	40	56.2	47.1	57.7	68.6	150.8	196.3	76.6
O43395	U4/U6 small nuclear ribonucleoprotein Prp3 OS=Homo sapiens GN=PRPF3 PE=1 SV=2	54	36	61.1	48.9	61.1	75.7	119.7	200.8	172.8
O43396	Thioredoxin-like protein 1 OS=Homo sapiens GN=TXNL1 PE=1 SV=3	62	16	106.0	93.9	102.5	89.2	97.0	106.9	135.2
O43399	Tumor protein D54 OS=Homo sapiens GN=TPD52L2 PE=1 SV=2	73	19	70.4	86.6	89.6	99.4	100.9	93.9	179.9
O43402	ER membrane protein complex subunit 8 OS=Homo sapiens GN=EMC8 PE=1 SV=1	58	10	61.0	79.8	119.6	140.7	182.6	79.7	19.3
O43426	Synaptojanin-1 OS=Homo sapiens GN=SYNJ1 PE=1 SV=2	32	37	57.4	57.7	99.0	157.6	83.0	94.5	177.5
O43427	Acidic fibroblast growth factor intracellular-binding protein OS=Homo sapiens GN=FIBP PE=1 SV=3	54	19	65.7	96.1	118.9	136.9	103.3	79.0	55.3
O43432	Eukaryotic translation initiation factor 4 gamma 3 OS=Homo sapiens GN=EIF4G3 PE=1 SV=2	45	75	45.2	43.0	73.4	112.2	119.3	217.7	104.6
O43447	Peptidyl-prolyl cis-trans isomerase H OS=Homo sapiens GN=PPIH PE=1 SV=1	82	17	70.8	68.2	103.5	95.0	110.7	156.6	144.7
O43464	Serine protease HTRA2, mitochondrial OS=Homo sapiens GN=HTRA2 PE=1 SV=2	50	16	273.9	260.4	78.5	30.9	19.1	8.9	9.0
O43482	Protein Mis18-beta OS=Homo sapiens GN=OIP5 PE=1 SV=2	34	5	155.7	162.1	107.0	79.5	76.4	66.1	88.1
O43488	Aflatoxin B1 aldehyde reductase member 2 OS=Homo sapiens GN=AKR7A2 PE=1 SV=3	47	15	146.0	99.6	85.1	94.3	39.9	22.8	162.8
O43491	Band 4.1-like protein 2 OS=Homo sapiens GN=EPB41L2 PE=1 SV=1	67	71	60.1	98.7	161.5	175.2	131.8	46.0	8.6
O43505	Beta-1,4-glucuronyltransferase 1 OS=Homo sapiens GN=B4GAT1 PE=1 SV=1	30	8	54.6	55.3	124.6	168.6	99.1	71.3	53.5
O43516	WAS/WASL-interacting protein family member 1 OS=Homo sapiens GN=WIPF1 PE=1 SV=3	44	14	136.1	79.1	155.9	125.0	96.1	141.1	144.1
O43561	Linker for activation of T-cells family member 1 OS=Homo sapiens GN=LAT PE=1 SV=1	60	8	65.0	107.2	173.9	172.8	176.6	65.2	9.1
O43566	Regulator of G-protein signaling 14 OS=Homo sapiens GN=RGS14 PE=1 SV=4	54	20	125.2	126.8	155.8	120.7	144.0	117.9	92.1
O43583	Density-regulated protein OS=Homo sapiens GN=DENR PE=1 SV=2	57	10	93.5	72.9	79.1	88.9	97.9	146.3	177.9
O43592	Exportin-T OS=Homo sapiens GN=XPOT PE=1 SV=2	28	24	113.9	106.5	104.5	115.7	108.4	115.1	160.7
O43598	2'-deoxynucleoside 5'-phosphate N-hydrolase 1 OS=Homo sapiens GN=DNPH1 PE=1 SV=1	49	7	90.6	92.3	109.5	94.5	104.3	88.7	122.5
O43615	Mitochondrial import inner membrane translocase subunit TIM44 OS=Homo sapiens GN=TIMM44 PE=1 SV=2	54	33	232.6	207.5	136.9	57.3	11.1	11.1	8.3
O43633	Charged multivesicular body protein 2a OS=Homo sapiens GN=CHMP2A PE=1 SV=1	41	11	75.4	88.6	107.8	116.6	148.5	113.2	78.4
O43639	Cytoplasmic protein NCK2 OS=Homo sapiens GN=NCK2 PE=1 SV=2	49	15	81.7	86.3	108.1	115.0	111.6	113.2	74.7
O43660	Pleiotropic regulator 1 OS=Homo sapiens GN=PLRG1 PE=1 SV=1	68	33	47.9	30.7	49.8	73.4	103.1	245.8	170.2
O43663	Protein regulator of cytokinesis 1 OS=Homo sapiens GN=PRC1 PE=1 SV=2	46	21	107.3	95.1	123.8	140.9	68.1	109.7	99.7
O43670	BUB3-interacting and GLEBS motif-containing protein ZNF207 OS=Homo sapiens GN=ZNF207 PE=1 SV=1	19	10	44.1	52.5	64.9	78.1	177.6	189.0	92.5
O43674	NADH dehydrogenase [ubiquinone] 1 beta subcomplex subunit 5, mitochondrial OS=Homo sapiens GN=NDUFB5 PE=1 SV=1	30	7	258.4	214.0	66.5	28.7	13.1	5.8	12.0
O43678	NADH dehydrogenase [ubiquinone] 1 alpha subcomplex subunit 2 OS=Homo sapiens GN=NDUFA2 PE=1 SV=3	42	5	251.5	269.0	92.5	27.5	8.7	6.7	5.7
O43681	ATPase ASNA1 OS=Homo sapiens GN=ASNA1 PE=1 SV=2	60	16	74.1	83.6	115.0	127.6	144.7	82.6	45.9
O43683	Mitotic checkpoint serine/threonine-protein kinase BUB1 OS=Homo sapiens GN=BUB1 PE=1 SV=1	33	26	87.8	106.7	88.1	116.6	104.8	124.7	77.8
O43684	Mitotic checkpoint protein BUB3 OS=Homo sapiens GN=BUB3 PE=1 SV=1	58	17	58.4	50.8	69.8	91.2	113.4	186.6	162.7
O43707	Alpha-actinin-4 OS=Homo sapiens GN=ACTN4 PE=1 SV=2	75	79	79.1	102.5	137.6	116.8	84.7	49.0	116.8
O43708	Maleylacetoacetate isomerase OS=Homo sapiens GN=GSTZ1 PE=1 SV=3	25	7	252.4	212.6	86.7	40.1	32.2	23.8	28.6
O43719	HIV Tat-specific factor 1 OS=Homo sapiens GN=HTATSF1 PE=1 SV=1	57	52	96.2	60.6	74.1	74.5	73.9	81.5	324.0
O43736	Integral membrane protein 2A OS=Homo sapiens GN=ITM2A PE=1 SV=2	32	13	56.1	71.1	118.3	129.8	167.6	138.0	36.4
O43747	AP-1 complex subunit gamma-1 OS=Homo sapiens GN=AP1G1 PE=1 SV=5	50	40	79.2	71.9	91.2	103.0	113.4	140.7	141.9
O43752	Syntaxin-6 OS=Homo sapiens GN=STX6 PE=1 SV=1	69	17	40.8	56.1	102.3	148.4	160.9	142.5	54.2
O43760	Synaptogyrin-2 OS=Homo sapiens GN=SYNGR2 PE=1 SV=1	24	8	42.1	44.2	98.7	128.7	115.5	163.5	80.9
O43765	Small glutamine-rich tetratricopeptide repeat-containing protein alpha OS=Homo sapiens GN=SGTA PE=1 SV=1	42	16	114.7	85.0	103.6	104.5	92.8	91.1	112.0
O43766	Lipoyl synthase, mitochondrial OS=Homo sapiens GN=LIAS PE=1 SV=3	34	10	274.9	229.5	93.3	43.5	33.0	37.9	18.2
O43768	Alpha-endosulfine OS=Homo sapiens GN=ENSA PE=1 SV=1	73	12	98.5	75.3	99.0	85.6	106.2	142.4	135.3
O43772	Mitochondrial carnitine/acylcarnitine carrier protein OS=Homo sapiens GN=SLC25A20 PE=1 SV=1	62	20	279.1	243.6	108.9	39.8	12.9	11.1	9.8
O43776	Asparagine--tRNA ligase, cytoplasmic OS=Homo sapiens GN=NARS PE=1 SV=1	58	37	74.9	69.0	76.2	72.8	109.5	185.0	112.9
O43795	Unconventional myosin-Ib OS=Homo sapiens GN=MYO1B PE=1 SV=3	51	62	60.8	105.3	143.1	166.8	121.2	46.4	17.5
O43805	Sjoegren syndrome nuclear autoantigen 1 OS=Homo sapiens GN=SSNA1 PE=1 SV=2	38	6	106.6	100.7	117.3	90.4	96.1	80.3	149.5
O43809	Cleavage and polyadenylation specificity factor subunit 5 OS=Homo sapiens GN=NUDT21 PE=1 SV=1	67	20	48.5	41.7	61.4	75.7	143.6	144.4	174.8
O43813	LanC-like protein 1 OS=Homo sapiens GN=LANCL1 PE=1 SV=1	47	16	86.6	99.1	113.4	103.8	106.8	86.4	125.9
O43815	Striatin OS=Homo sapiens GN=STRN PE=1 SV=4	56	33	62.7	72.2	110.2	137.7	180.5	109.0	36.6
O43818	U3 small nucleolar RNA-interacting protein 2 OS=Homo sapiens GN=RRP9 PE=1 SV=1	37	15	85.4	60.4	74.3	66.4	90.7	140.0	215.8
O43819	Protein SCO2 homolog, mitochondrial OS=Homo sapiens GN=SCO2 PE=1 SV=3	34	7	218.4	217.9	115.5	34.3	6.8	4.8	2.8
O43823	A-kinase anchor protein 8 OS=Homo sapiens GN=AKAP8 PE=1 SV=1	44	23	75.8	80.6	75.4	69.2	101.6	144.0	198.2
O43824	Putative GTP-binding protein 6 OS=Homo sapiens GN=GTPBP6 PE=2 SV=3	33	15	306.2	240.8	83.9	40.2	37.7	44.1	28.7
O43837	Isocitrate dehydrogenase [NAD] subunit beta, mitochondrial OS=Homo sapiens GN=IDH3B PE=1 SV=2	61	27	262.7	235.2	78.5	26.2	6.1	5.5	7.3
O43847	Nardilysin OS=Homo sapiens GN=NRD1 PE=1 SV=2	35	42	112.8	110.7	94.8	90.0	82.1	83.8	116.2
O43852	Calumenin OS=Homo sapiens GN=CALU PE=1 SV=2	76	29	64.0	80.6	131.4	155.4	169.1	85.2	31.0
O43861	Probable phospholipid-transporting ATPase IIB OS=Homo sapiens GN=ATP9B PE=2 SV=4	29	28	45.8	62.7	105.1	126.9	152.4	148.9	47.5
O43865	Adenosylhomocysteinase 2 OS=Homo sapiens GN=AHCYL1 PE=1 SV=2	57	32	86.8	104.6	112.4	105.2	94.6	74.1	115.7
O43903	Growth arrest-specific protein 2 OS=Homo sapiens GN=GAS2 PE=1 SV=1	65	20	73.3	63.7	145.5	127.2	90.3	89.6	123.7
O43909	Exostosin-like 3 OS=Homo sapiens GN=EXTL3 PE=1 SV=1	29	25	63.3	110.5	145.1	133.9	130.9	90.9	25.9
O43920	NADH dehydrogenase [ubiquinone] iron-sulfur protein 5 OS=Homo sapiens GN=NDUFS5 PE=1 SV=3	67	8	184.4	300.9	127.7	34.1	13.1	2.8	3.0
O43933	Peroxisome biogenesis factor 1 OS=Homo sapiens GN=PEX1 PE=1 SV=1	31	38	70.2	94.2	121.8	140.9	154.3	62.3	26.5
O60216	Double-strand-break repair protein rad21 homolog OS=Homo sapiens GN=RAD21 PE=1 SV=2	45	21	131.7	132.5	90.9	81.1	94.3	147.0	62.3
O60231	Putative pre-mRNA-splicing factor ATP-dependent RNA helicase DHX16 OS=Homo sapiens GN=DHX16 PE=1 SV=2	44	47	68.7	65.3	71.5	66.7	80.8	135.4	253.7
O60232	Sjoegren syndrome/scleroderma autoantigen 1 OS=Homo sapiens GN=SSSCA1 PE=1 SV=1	63	7	86.4	79.2	91.4	91.9	84.5	66.6	196.0
O60238	BCL2/adenovirus E1B 19 kDa protein-interacting protein 3-like OS=Homo sapiens GN=BNIP3L PE=1 SV=1	37	7	251.0	317.2	70.0	53.5	35.8	27.0	9.5
O60244	Mediator of RNA polymerase II transcription subunit 14 OS=Homo sapiens GN=MED14 PE=1 SV=2	33	38	62.0	60.3	56.5	77.9	146.4	216.8	58.7
O60256	Phosphoribosyl pyrophosphate synthase-associated protein 2 OS=Homo sapiens GN=PRPSAP2 PE=1 SV=1	67	22	86.0	96.1	111.0	95.3	106.0	100.2	127.0
O60264	SWI/SNF-related matrix-associated actin-dependent regulator of chromatin subfamily A member 5 OS=Homo sapiens GN=SMARCA5 PE=1 SV=1	44	49	149.8	122.9	114.8	86.7	87.9	91.7	52.6
O60271	C-Jun-amino-terminal kinase-interacting protein 4 OS=Homo sapiens GN=SPAG9 PE=1 SV=4	44	50	86.4	80.3	98.6	103.1	89.8	90.4	193.1
O60291	E3 ubiquitin-protein ligase MGRN1 OS=Homo sapiens GN=MGRN1 PE=1 SV=2	44	16	52.0	98.6	115.4	162.6	145.3	78.4	31.5
O60293	Zinc finger C3H1 domain-containing protein OS=Homo sapiens GN=ZFC3H1 PE=1 SV=3	33	53	74.8	62.6	66.6	69.2	115.7	199.9	113.2
O60294	tRNA wybutosine-synthesizing protein 4 OS=Homo sapiens GN=LCMT2 PE=1 SV=3	20	14	79.2	88.9	154.7	112.7	97.4	128.4	160.6
O60306	Intron-binding protein aquarius OS=Homo sapiens GN=AQR PE=1 SV=4	48	75	77.8	78.6	78.9	72.2	119.5	142.5	130.9
O60307	Microtubule-associated serine/threonine-protein kinase 3 OS=Homo sapiens GN=MAST3 PE=1 SV=2	29	27	56.2	40.4	54.4	96.6	102.1	146.6	237.7
O60313	Dynamin-like 120 kDa protein, mitochondrial OS=Homo sapiens GN=OPA1 PE=1 SV=3	63	68	224.6	242.5	108.5	52.6	17.3	10.3	8.5
O60333	Kinesin-like protein KIF1B OS=Homo sapiens GN=KIF1B PE=1 SV=5	17	27	74.5	51.5	147.7	117.6	94.6	71.2	210.7
O60337	E3 ubiquitin-protein ligase MARCH6 OS=Homo sapiens GN=MARCH6 PE=1 SV=2	14	10	51.7	72.6	129.5	152.6	194.2	111.9	4.8
O60341	Lysine-specific histone demethylase 1A OS=Homo sapiens GN=KDM1A PE=1 SV=2	65	37	95.3	78.4	85.3	78.9	91.0	113.1	197.2
O60343	TBC1 domain family member 4 OS=Homo sapiens GN=TBC1D4 PE=1 SV=2	29	32	81.7	91.6	75.3	81.8	87.0	83.6	189.4
O60427	Fatty acid desaturase 1 OS=Homo sapiens GN=FADS1 PE=1 SV=3	32	15	61.7	82.4	116.4	143.1	193.7	85.0	11.8
O60476	Mannosyl-oligosaccharide 1,2-alpha-mannosidase IB OS=Homo sapiens GN=MAN1A2 PE=1 SV=1	37	22	63.5	115.8	147.5	130.5	123.3	98.4	27.5
O60488	Long-chain-fatty-acid--CoA ligase 4 OS=Homo sapiens GN=ACSL4 PE=1 SV=2	69	49	137.1	201.2	151.3	91.1	60.2	26.6	26.4
O60493	Sorting nexin-3 OS=Homo sapiens GN=SNX3 PE=1 SV=3	80	15	92.5	88.5	108.8	94.2	90.4	60.2	212.1
O60496	Docking protein 2 OS=Homo sapiens GN=DOK2 PE=1 SV=2	37	11	73.2	86.4	88.0	114.3	149.2	114.6	44.2
O60499	Syntaxin-10 OS=Homo sapiens GN=STX10 PE=1 SV=1	57	14	37.3	70.6	104.3	127.6	222.6	139.9	38.5
O60502	Protein O-GlcNAcase OS=Homo sapiens GN=MGEA5 PE=1 SV=2	27	22	78.1	100.9	126.8	110.8	97.6	74.0	157.6
O60504	Vinexin OS=Homo sapiens GN=SORBS3 PE=1 SV=2	30	17	98.7	110.7	114.2	103.0	108.4	85.6	93.3
O60506	Heterogeneous nuclear ribonucleoprotein Q OS=Homo sapiens GN=SYNCRIP PE=1 SV=2	62	46	48.3	40.3	62.0	73.0	150.5	192.0	110.9
O60508	Pre-mRNA-processing factor 17 OS=Homo sapiens GN=CDC40 PE=1 SV=1	68	34	56.5	53.1	57.0	73.3	141.8	247.9	101.9
O60512	Beta-1,4-galactosyltransferase 3 OS=Homo sapiens GN=B4GALT3 PE=1 SV=2	23	7	55.8	82.8	128.6	126.6	124.0	90.7	27.2
O60518	Ran-binding protein 6 OS=Homo sapiens GN=RANBP6 PE=1 SV=2	20	21	206.8	185.8	127.8	122.5	131.0	69.0	59.5
O60524	Nuclear export mediator factor NEMF OS=Homo sapiens GN=NEMF PE=1 SV=4	24	24	92.2	88.4	93.7	94.5	112.5	135.2	106.3
O60547	GDP-mannose 4,6 dehydratase OS=Homo sapiens GN=GMDS PE=1 SV=1	66	25	87.0	123.1	145.0	156.4	78.7	42.7	88.1
O60566	Mitotic checkpoint serine/threonine-protein kinase BUB1 beta OS=Homo sapiens GN=BUB1B PE=1 SV=3	56	47	92.0	82.4	91.4	93.0	97.1	106.9	176.8
O60568	Procollagen-lysine,2-oxoglutarate 5-dioxygenase 3 OS=Homo sapiens GN=PLOD3 PE=1 SV=1	38	24	56.1	86.9	115.5	154.9	181.4	78.9	12.9
O60573	Eukaryotic translation initiation factor 4E type 2 OS=Homo sapiens GN=EIF4E2 PE=1 SV=1	49	11	36.6	64.4	63.5	89.7	190.2	211.3	60.7
O60610	Protein diaphanous homolog 1 OS=Homo sapiens GN=DIAPH1 PE=1 SV=2	56	77	84.7	79.0	112.1	107.4	88.3	81.9	143.1
O60613	15 kDa selenoprotein OS=Homo sapiens GN=SEP15 PE=1 SV=3	35	7	62.6	79.6	120.3	147.0	169.1	102.4	9.9
O60637	Tetraspanin-3 OS=Homo sapiens GN=TSPAN3 PE=2 SV=1	3	1	25.7	19.4	211.1	241.9	108.1	122.2	28.6
O60645	Exocyst complex component 3 OS=Homo sapiens GN=EXOC3 PE=1 SV=2	47	42	70.7	125.6	174.4	167.1	120.5	39.6	15.4
O60664	Perilipin-3 OS=Homo sapiens GN=PLIN3 PE=1 SV=3	74	23	87.0	80.5	110.3	127.8	106.1	105.1	129.7
O60678	Protein arginine N-methyltransferase 3 OS=Homo sapiens GN=PRMT3 PE=1 SV=3	37	17	102.1	103.0	114.7	92.0	105.4	96.2	123.1
O60684	Importin subunit alpha-7 OS=Homo sapiens GN=KPNA6 PE=1 SV=1	37	26	104.1	95.0	96.5	79.9	81.1	74.0	184.5
O60701	UDP-glucose 6-dehydrogenase OS=Homo sapiens GN=UGDH PE=1 SV=1	49	18	84.8	70.1	80.9	67.4	78.2	81.6	296.1
O60711	Leupaxin OS=Homo sapiens GN=LPXN PE=1 SV=1	51	15	99.6	110.0	127.0	112.7	105.8	62.1	65.1
O60749	Sorting nexin-2 OS=Homo sapiens GN=SNX2 PE=1 SV=2	48	30	75.4	96.2	120.5	122.8	117.0	91.5	101.4
O60762	Dolichol-phosphate mannosyltransferase subunit 1 OS=Homo sapiens GN=DPM1 PE=1 SV=1	61	20	49.5	140.8	102.0	139.8	149.9	38.2	10.2
O60763	General vesicular transport factor p115 OS=Homo sapiens GN=USO1 PE=1 SV=2	48	43	94.1	111.8	134.8	104.7	83.2	70.3	90.6
O60779	Thiamine transporter 1 OS=Homo sapiens GN=SLC19A2 PE=1 SV=2	17	5	56.6	111.6	101.0	132.5	134.4	74.0	13.3
O60783	28S ribosomal protein S14, mitochondrial OS=Homo sapiens GN=MRPS14 PE=1 SV=1	30	4	261.0	228.4	81.3	31.2	8.9	10.0	25.8
O60784	Target of Myb protein 1 OS=Homo sapiens GN=TOM1 PE=1 SV=2	43	16	113.4	107.6	120.9	140.8	150.2	144.5	103.8
O60825	6-phosphofructo-2-kinase/fructose-2,6-bisphosphatase 2 OS=Homo sapiens GN=PFKFB2 PE=1 SV=2	51	30	81.4	88.6	90.6	79.5	98.8	131.7	124.8
O60826	Coiled-coil domain-containing protein 22 OS=Homo sapiens GN=CCDC22 PE=1 SV=1	67	37	71.1	105.4	106.9	116.8	99.8	71.2	107.1
O60828	Polyglutamine-binding protein 1 OS=Homo sapiens GN=PQBP1 PE=1 SV=1	41	9	51.6	30.2	68.2	101.3	104.8	228.7	160.0
O60830	Mitochondrial import inner membrane translocase subunit Tim17-B OS=Homo sapiens GN=TIMM17B PE=1 SV=1	49	8	192.4	316.0	108.8	25.0	9.3	6.1	0.9
O60831	PRA1 family protein 2 OS=Homo sapiens GN=PRAF2 PE=1 SV=1	29	8	51.2	45.1	147.0	214.8	125.2	118.2	22.0
O60832	H/ACA ribonucleoprotein complex subunit 4 OS=Homo sapiens GN=DKC1 PE=1 SV=3	49	32	82.7	73.8	76.8	80.1	128.0	160.9	128.1
O60841	Eukaryotic translation initiation factor 5B OS=Homo sapiens GN=EIF5B PE=1 SV=4	46	69	85.2	61.7	89.3	81.3	85.3	110.0	249.7
O60861	Growth arrest-specific protein 7 OS=Homo sapiens GN=GAS7 PE=1 SV=3	39	17	72.4	99.6	151.4	153.1	141.7	69.9	20.6
O60869	Endothelial differentiation-related factor 1 OS=Homo sapiens GN=EDF1 PE=1 SV=1	53	12	47.8	20.0	33.5	114.4	57.6	92.8	289.2
O60870	DNA/RNA-binding protein KIN17 OS=Homo sapiens GN=KIN PE=1 SV=2	38	16	69.5	58.4	75.6	78.8	140.0	217.0	119.3
O60879	Protein diaphanous homolog 2 OS=Homo sapiens GN=DIAPH2 PE=1 SV=1	32	31	94.8	93.2	103.4	100.3	113.0	108.7	114.8
O60880	SH2 domain-containing protein 1A OS=Homo sapiens GN=SH2D1A PE=1 SV=1	62	11	127.1	53.7	60.5	77.1	100.8	219.9	75.9
O60884	DnaJ homolog subfamily A member 2 OS=Homo sapiens GN=DNAJA2 PE=1 SV=1	61	25	71.0	53.8	109.3	146.6	66.2	109.5	165.2
O60885	Bromodomain-containing protein 4 OS=Homo sapiens GN=BRD4 PE=1 SV=2	22	24	196.5	117.5	108.2	94.0	105.3	156.5	83.4
O60888	Protein CutA OS=Homo sapiens GN=CUTA PE=1 SV=2	49	5	107.1	120.2	106.4	81.4	104.0	50.0	53.9
O60906	Sphingomyelin phosphodiesterase 2 OS=Homo sapiens GN=SMPD2 PE=1 SV=2	45	17	51.0	81.5	116.7	141.1	180.6	80.6	15.4
O60925	Prefoldin subunit 1 OS=Homo sapiens GN=PFDN1 PE=1 SV=2	65	9	85.0	67.6	97.6	113.4	77.1	74.2	198.4
O60927	Protein phosphatase 1 regulatory subunit 11 OS=Homo sapiens GN=PPP1R11 PE=1 SV=1	42	6	61.2	65.3	114.0	165.2	65.9	79.4	228.0
O60930	Ribonuclease H1 OS=Homo sapiens GN=RNASEH1 PE=1 SV=2	52	11	134.6	121.9	85.2	58.5	82.4	98.3	73.4
O60934	Nibrin OS=Homo sapiens GN=NBN PE=1 SV=1	57	32	111.1	124.3	84.6	102.7	83.7	111.0	123.9
O60941	Dystrobrevin beta OS=Homo sapiens GN=DTNB PE=1 SV=1	34	16	58.6	124.7	190.3	179.1	140.9	46.8	7.2
O60942	mRNA-capping enzyme OS=Homo sapiens GN=RNGTT PE=1 SV=1	40	19	85.4	78.2	88.2	102.4	72.8	96.7	229.6
O75027	ATP-binding cassette sub-family B member 7, mitochondrial OS=Homo sapiens GN=ABCB7 PE=1 SV=2	35	26	155.3	146.8	189.9	100.4	5.3	10.5	3.4
O75044	SLIT-ROBO Rho GTPase-activating protein 2 OS=Homo sapiens GN=SRGAP2 PE=1 SV=2	44	36	79.3	76.8	85.5	96.7	106.5	151.6	93.1
O75063	Glycosaminoglycan xylosylkinase OS=Homo sapiens GN=FAM20B PE=1 SV=1	46	15	77.8	107.3	152.0	144.5	128.2	122.0	25.9
O75083	WD repeat-containing protein 1 OS=Homo sapiens GN=WDR1 PE=1 SV=4	73	44	73.0	86.9	116.5	108.1	88.8	60.8	157.0
O75093	Slit homolog 1 protein OS=Homo sapiens GN=SLIT1 PE=2 SV=4	39	45	55.0	59.9	139.8	154.7	137.0	104.6	43.0
O75113	NEDD4-binding protein 1 OS=Homo sapiens GN=N4BP1 PE=1 SV=4	31	22	90.8	88.9	114.8	104.9	116.7	110.2	148.6
O75116	Rho-associated protein kinase 2 OS=Homo sapiens GN=ROCK2 PE=1 SV=4	27	31	76.4	73.7	108.4	102.4	99.6	108.0	136.1
O75122	CLIP-associating protein 2 OS=Homo sapiens GN=CLASP2 PE=1 SV=2	59	68	73.6	79.1	81.7	83.5	127.1	168.4	88.3
O75131	Copine-3 OS=Homo sapiens GN=CPNE3 PE=1 SV=1	52	26	93.6	88.3	129.5	118.7	79.8	85.6	161.1
O75143	Autophagy-related protein 13 OS=Homo sapiens GN=ATG13 PE=1 SV=1	28	14	91.4	109.2	104.3	96.8	93.3	77.8	120.5
O75145	Liprin-alpha-3 OS=Homo sapiens GN=PPFIA3 PE=1 SV=3	39	39	73.0	110.1	149.2	139.4	118.4	93.3	79.3
O75146	Huntingtin-interacting protein 1-related protein OS=Homo sapiens GN=HIP1R PE=1 SV=2	54	53	81.2	121.1	155.3	149.1	80.7	51.3	47.9
O75150	E3 ubiquitin-protein ligase BRE1B OS=Homo sapiens GN=RNF40 PE=1 SV=4	42	44	68.4	55.1	88.0	120.7	99.1	153.7	139.1
O75152	Zinc finger CCCH domain-containing protein 11A OS=Homo sapiens GN=ZC3H11A PE=1 SV=3	55	51	57.9	40.3	59.5	93.8	101.6	202.4	159.2
O75153	Clustered mitochondria protein homolog OS=Homo sapiens GN=CLUH PE=1 SV=2	50	50	103.1	103.6	93.2	77.9	90.1	89.7	150.2
O75155	Cullin-associated NEDD8-dissociated protein 2 OS=Homo sapiens GN=CAND2 PE=1 SV=3	21	21	93.2	90.9	117.8	110.0	103.8	101.7	148.1
O75164	Lysine-specific demethylase 4A OS=Homo sapiens GN=KDM4A PE=1 SV=2	15	13	90.5	92.5	105.8	88.8	102.2	90.0	125.2
O75165	DnaJ homolog subfamily C member 13 OS=Homo sapiens GN=DNAJC13 PE=1 SV=5	59	130	37.2	66.7	107.5	136.5	172.4	134.3	31.7
O75170	Serine/threonine-protein phosphatase 6 regulatory subunit 2 OS=Homo sapiens GN=PPP6R2 PE=1 SV=2	50	36	82.3	79.8	80.1	123.2	75.8	81.6	197.3
O75175	CCR4-NOT transcription complex subunit 3 OS=Homo sapiens GN=CNOT3 PE=1 SV=1	35	25	54.4	43.9	74.9	109.1	136.9	111.9	170.1
O75179	Ankyrin repeat domain-containing protein 17 OS=Homo sapiens GN=ANKRD17 PE=1 SV=3	38	81	57.9	51.7	62.6	78.8	133.8	195.9	127.7
O75191	Xylulose kinase OS=Homo sapiens GN=XYLB PE=1 SV=3	32	12	85.1	67.7	104.5	91.3	85.5	92.6	144.5
O75208	Ubiquinone biosynthesis protein COQ9, mitochondrial OS=Homo sapiens GN=COQ9 PE=1 SV=1	36	8	167.5	132.4	137.8	93.1	80.4	53.5	34.9
O75223	Gamma-glutamylcyclotransferase OS=Homo sapiens GN=GGCT PE=1 SV=1	71	15	76.9	85.3	123.5	106.9	94.4	83.6	172.4
O75251	NADH dehydrogenase [ubiquinone] iron-sulfur protein 7, mitochondrial OS=Homo sapiens GN=NDUFS7 PE=1 SV=3	42	7	266.6	239.5	94.6	29.4	15.8	12.4	19.3
O75306	NADH dehydrogenase [ubiquinone] iron-sulfur protein 2, mitochondrial OS=Homo sapiens GN=NDUFS2 PE=1 SV=2	57	23	284.4	253.0	74.8	24.7	8.1	6.3	6.9
O75312	Zinc finger protein ZPR1 OS=Homo sapiens GN=ZPR1 PE=1 SV=1	58	23	94.0	88.0	108.2	97.8	96.6	83.9	134.5
O75323	Protein NipSnap homolog 2 OS=Homo sapiens GN=GBAS PE=1 SV=1	46	16	204.6	270.7	96.3	24.4	8.7	4.9	5.1
O75330	Hyaluronan mediated motility receptor OS=Homo sapiens GN=HMMR PE=1 SV=2	57	41	84.8	85.5	84.2	95.2	158.6	233.5	113.4
O75340	Programmed cell death protein 6 OS=Homo sapiens GN=PDCD6 PE=1 SV=1	54	11	72.0	101.6	120.2	102.1	110.2	65.7	88.5
O75347	Tubulin-specific chaperone A OS=Homo sapiens GN=TBCA PE=1 SV=3	64	15	80.3	83.3	109.1	93.8	90.6	89.5	175.1
O75348	V-type proton ATPase subunit G 1 OS=Homo sapiens GN=ATP6V1G1 PE=1 SV=3	55	6	61.0	106.6	177.5	162.0	156.1	78.2	96.8
O75351	Vacuolar protein sorting-associated protein 4B OS=Homo sapiens GN=VPS4B PE=1 SV=2	58	27	91.2	95.0	106.5	104.9	101.0	74.9	191.9
O75367	Core histone macro-H2A.1 OS=Homo sapiens GN=H2AFY PE=1 SV=4	52	20	159.5	102.5	81.3	83.0	130.3	151.8	91.8
O75368	SH3 domain-binding glutamic acid-rich-like protein OS=Homo sapiens GN=SH3BGRL PE=1 SV=1	85	13	115.0	78.4	98.8	104.0	94.6	103.2	145.0
O75369	Filamin-B OS=Homo sapiens GN=FLNB PE=1 SV=2	75	179	89.6	103.9	116.3	108.1	93.5	67.1	124.9
O75376	Nuclear receptor corepressor 1 OS=Homo sapiens GN=NCOR1 PE=1 SV=2	39	72	78.6	47.0	58.6	62.0	65.3	70.5	350.3
O75380	NADH dehydrogenase [ubiquinone] iron-sulfur protein 6, mitochondrial OS=Homo sapiens GN=NDUFS6 PE=1 SV=1	61	8	270.8	241.9	118.5	33.3	7.6	3.5	6.4
O75381	Peroxisomal membrane protein PEX14 OS=Homo sapiens GN=PEX14 PE=1 SV=1	54	15	96.1	92.4	125.8	134.6	153.7	73.4	9.9
O75385	Serine/threonine-protein kinase ULK1 OS=Homo sapiens GN=ULK1 PE=1 SV=2	35	24	63.7	86.6	96.1	99.3	146.5	113.6	109.8
O75390	Citrate synthase, mitochondrial OS=Homo sapiens GN=CS PE=1 SV=2	52	24	219.8	228.1	99.3	39.6	11.8	10.6	21.7
O75396	Vesicle-trafficking protein SEC22b OS=Homo sapiens GN=SEC22B PE=1 SV=4	48	12	59.6	82.2	124.2	145.2	184.5	103.1	15.2
O75400	Pre-mRNA-processing factor 40 homolog A OS=Homo sapiens GN=PRPF40A PE=1 SV=2	35	46	57.6	36.1	57.9	67.6	114.1	154.9	256.8
O75410	Transforming acidic coiled-coil-containing protein 1 OS=Homo sapiens GN=TACC1 PE=1 SV=2	59	45	73.7	90.8	124.0	186.4	96.3	59.9	34.0
O75427	Leucine-rich repeat and calponin homology domain-containing protein 4 OS=Homo sapiens GN=LRCH4 PE=1 SV=2	62	33	41.4	59.1	100.5	224.2	90.5	85.3	115.9
O75431	Metaxin-2 OS=Homo sapiens GN=MTX2 PE=1 SV=1	70	17	297.9	263.4	86.3	29.1	6.7	4.7	3.5
O75436	Vacuolar protein sorting-associated protein 26A OS=Homo sapiens GN=VPS26A PE=1 SV=2	63	21	95.5	86.2	108.5	111.5	111.5	121.5	99.6
O75439	Mitochondrial-processing peptidase subunit beta OS=Homo sapiens GN=PMPCB PE=1 SV=2	61	31	267.2	209.8	91.0	38.5	7.3	7.1	9.2
O75446	Histone deacetylase complex subunit SAP30 OS=Homo sapiens GN=SAP30 PE=1 SV=1	34	7	109.6	126.7	145.1	117.6	96.6	50.3	68.4
O75448	Mediator of RNA polymerase II transcription subunit 24 OS=Homo sapiens GN=MED24 PE=1 SV=1	33	24	66.8	55.3	53.5	73.2	156.0	231.1	50.8
O75449	Katanin p60 ATPase-containing subunit A1 OS=Homo sapiens GN=KATNA1 PE=1 SV=1	33	14	91.0	91.1	102.6	92.1	114.4	114.9	102.8
O75460	Serine/threonine-protein kinase/endoribonuclease IRE1 OS=Homo sapiens GN=ERN1 PE=1 SV=2	32	25	49.1	82.7	126.8	164.1	161.5	63.4	8.7
O75475	PC4 and SFRS1-interacting protein OS=Homo sapiens GN=PSIP1 PE=1 SV=1	56	26	205.0	102.5	72.7	70.6	89.5	137.3	68.0
O75477	Erlin-1 OS=Homo sapiens GN=ERLIN1 PE=1 SV=1	52	19	50.9	76.7	120.1	150.4	169.7	66.7	37.4
O75489	NADH dehydrogenase [ubiquinone] iron-sulfur protein 3, mitochondrial OS=Homo sapiens GN=NDUFS3 PE=1 SV=1	58	19	198.5	201.7	148.0	93.2	10.4	10.6	7.3
O75494	Serine/arginine-rich splicing factor 10 OS=Homo sapiens GN=SRSF10 PE=1 SV=1	38	16	59.8	70.2	65.5	69.2	145.3	187.6	78.5
O75503	Ceroid-lipofuscinosis neuronal protein 5 OS=Homo sapiens GN=CLN5 PE=1 SV=2	30	11	42.9	73.7	153.9	178.0	158.2	52.8	15.4
O75521	Enoyl-CoA delta isomerase 2, mitochondrial OS=Homo sapiens GN=ECI2 PE=1 SV=4	67	26	117.0	137.2	121.3	134.3	120.6	39.0	4.4
O75525	KH domain-containing, RNA-binding, signal transduction-associated protein 3 OS=Homo sapiens GN=KHDRBS3 PE=1 SV=1	40	17	55.4	25.2	31.7	69.7	100.0	161.7	254.9
O75529	TAF5-like RNA polymerase II p300/CBP-associated factor-associated factor 65 kDa subunit 5L OS=Homo sapiens GN=TAF5L PE=1 SV=1	18	9	56.2	30.4	197.7	180.1	45.5	93.5	210.5
O75530	Polycomb protein EED OS=Homo sapiens GN=EED PE=1 SV=2	40	17	153.4	110.7	103.7	86.8	95.0	127.7	97.1
O75531	Barrier-to-autointegration factor OS=Homo sapiens GN=BANF1 PE=1 SV=1	81	14	65.9	69.2	90.8	101.7	163.0	147.9	62.6
O75533	Splicing factor 3B subunit 1 OS=Homo sapiens GN=SF3B1 PE=1 SV=3	69	91	61.7	43.8	61.9	77.0	96.3	191.1	195.0
O75534	Cold shock domain-containing protein E1 OS=Homo sapiens GN=CSDE1 PE=1 SV=2	62	59	89.8	86.3	106.6	94.2	104.3	115.6	117.1
O75554	WW domain-binding protein 4 OS=Homo sapiens GN=WBP4 PE=1 SV=1	27	9	74.7	45.7	55.3	61.8	80.4	111.8	320.4
O75569	Interferon-inducible double-stranded RNA-dependent protein kinase activator A OS=Homo sapiens GN=PRKRA PE=1 SV=1	66	22	69.2	62.1	72.1	78.0	127.0	193.7	141.7
O75570	Peptide chain release factor 1, mitochondrial OS=Homo sapiens GN=MTRF1 PE=1 SV=2	33	13	324.6	251.1	89.3	35.5	14.6	23.3	10.9
O75582	Ribosomal protein S6 kinase alpha-5 OS=Homo sapiens GN=RPS6KA5 PE=1 SV=1	29	17	128.8	119.1	119.0	97.9	108.0	108.3	128.6
O75592	E3 ubiquitin-protein ligase MYCBP2 OS=Homo sapiens GN=MYCBP2 PE=1 SV=3	23	88	66.2	69.0	87.6	86.7	108.4	200.6	163.7
O75600	2-amino-3-ketobutyrate coenzyme A ligase, mitochondrial OS=Homo sapiens GN=GCAT PE=1 SV=1	49	15	323.3	239.5	75.6	25.6	11.0	6.7	5.6
O75607	Nucleoplasmin-3 OS=Homo sapiens GN=NPM3 PE=1 SV=3	38	4	70.2	61.1	74.0	74.5	116.3	182.7	100.9
O75608	Acyl-protein thioesterase 1 OS=Homo sapiens GN=LYPLA1 PE=1 SV=1	57	8	168.2	141.7	97.2	69.5	55.5	44.0	67.7
O75616	GTPase Era, mitochondrial OS=Homo sapiens GN=ERAL1 PE=1 SV=2	47	17	305.2	218.3	74.6	21.0	7.5	7.7	5.2
O75629	Protein CREG1 OS=Homo sapiens GN=CREG1 PE=1 SV=1	25	4	75.4	121.2	142.9	190.8	182.7	65.3	18.4
O75643	U5 small nuclear ribonucleoprotein 200 kDa helicase OS=Homo sapiens GN=SNRNP200 PE=1 SV=2	65	156	65.0	59.0	66.5	71.8	125.5	198.7	117.7
O75648	Mitochondrial tRNA-specific 2-thiouridylase 1 OS=Homo sapiens GN=TRMU PE=1 SV=2	59	18	330.6	249.2	86.8	30.9	26.6	22.3	30.3
O75663	TIP41-like protein OS=Homo sapiens GN=TIPRL PE=1 SV=2	66	20	97.4	86.1	111.3	105.2	87.2	85.8	140.8
O75683	Surfeit locus protein 6 OS=Homo sapiens GN=SURF6 PE=1 SV=3	45	16	54.6	48.3	63.1	65.0	127.6	207.8	115.7
O75691	Small subunit processome component 20 homolog OS=Homo sapiens GN=UTP20 PE=1 SV=3	23	58	80.4	71.2	68.4	78.9	129.4	244.0	111.0
O75694	Nuclear pore complex protein Nup155 OS=Homo sapiens GN=NUP155 PE=1 SV=1	43	48	94.9	109.6	123.2	137.4	127.4	63.4	25.7
O75695	Protein XRP2 OS=Homo sapiens GN=RP2 PE=1 SV=4	41	15	60.8	96.9	149.9	159.0	139.8	63.7	14.6
O75716	Serine/threonine-protein kinase 16 OS=Homo sapiens GN=STK16 PE=1 SV=4	38	9	35.3	38.6	130.3	164.6	107.7	155.9	53.1
O75717	WD repeat and HMG-box DNA-binding protein 1 OS=Homo sapiens GN=WDHD1 PE=1 SV=1	60	54	85.2	94.6	102.8	94.3	101.6	107.4	129.8
O75718	Cartilage-associated protein OS=Homo sapiens GN=CRTAP PE=1 SV=1	40	16	40.6	103.2	139.3	144.0	171.0	60.1	11.3
O75746	Calcium-binding mitochondrial carrier protein Aralar1 OS=Homo sapiens GN=SLC25A12 PE=1 SV=2	53	35	307.8	254.3	85.2	32.0	17.1	16.1	11.6
O75781	Paralemmin-1 OS=Homo sapiens GN=PALM PE=1 SV=2	51	18	54.2	83.6	162.4	219.9	92.2	42.9	21.5
O75787	Renin receptor OS=Homo sapiens GN=ATP6AP2 PE=1 SV=2	43	13	55.3	85.7	123.9	146.6	194.1	74.0	8.2
O75791	GRB2-related adapter protein 2 OS=Homo sapiens GN=GRAP2 PE=1 SV=1	68	23	83.3	88.6	109.1	97.3	103.0	91.0	104.7
O75792	Ribonuclease H2 subunit A OS=Homo sapiens GN=RNASEH2A PE=1 SV=2	69	27	92.3	85.0	105.2	95.6	114.0	132.6	126.2
O75794	Cell division cycle protein 123 homolog OS=Homo sapiens GN=CDC123 PE=1 SV=1	50	17	99.0	101.9	109.0	100.0	86.4	84.4	120.8
O75808	Calpain-15 OS=Homo sapiens GN=CAPN15 PE=1 SV=1	11	9	109.8	106.6	121.8	129.1	157.5	119.6	140.7
O75817	Ribonuclease P protein subunit p20 OS=Homo sapiens GN=POP7 PE=1 SV=2	39	5	66.6	72.6	90.2	76.4	145.9	211.9	117.8
O75818	Ribonuclease P protein subunit p40 OS=Homo sapiens GN=RPP40 PE=1 SV=3	41	10	86.0	19.8	32.7	54.6	34.6	55.8	506.6
O75821	Eukaryotic translation initiation factor 3 subunit G OS=Homo sapiens GN=EIF3G PE=1 SV=2	60	23	75.7	50.6	52.5	58.3	79.3	108.9	264.6
O75874	Isocitrate dehydrogenase [NADP] cytoplasmic OS=Homo sapiens GN=IDH1 PE=1 SV=2	68	29	82.3	75.1	111.8	102.5	87.2	96.2	153.6
O75879	Glutamyl-tRNA(Gln) amidotransferase subunit B, mitochondrial OS=Homo sapiens GN=GATB PE=1 SV=1	53	21	292.7	228.7	112.2	34.0	9.8	4.2	11.2
O75880	Protein SCO1 homolog, mitochondrial OS=Homo sapiens GN=SCO1 PE=1 SV=1	28	8	240.7	255.7	82.5	23.8	7.6	4.3	4.5
O75882	Attractin OS=Homo sapiens GN=ATRN PE=1 SV=2	24	31	55.6	77.7	135.7	153.9	155.7	80.3	19.8
O75886	Signal transducing adapter molecule 2 OS=Homo sapiens GN=STAM2 PE=1 SV=1	28	11	85.4	105.8	133.0	130.0	120.3	74.2	87.7
O75909	Cyclin-K OS=Homo sapiens GN=CCNK PE=1 SV=2	33	14	58.7	53.2	55.9	66.3	147.1	272.0	118.6
O75915	PRA1 family protein 3 OS=Homo sapiens GN=ARL6IP5 PE=1 SV=1	24	6	30.3	32.0	180.5	246.6	89.6	84.7	21.8
O75934	Pre-mRNA-splicing factor SPF27 OS=Homo sapiens GN=BCAS2 PE=1 SV=1	79	18	60.2	49.3	57.4	69.5	134.0	232.7	117.7
O75935	Dynactin subunit 3 OS=Homo sapiens GN=DCTN3 PE=1 SV=1	55	9	97.5	88.5	82.6	86.1	90.4	121.7	183.6
O75940	Survival of motor neuron-related-splicing factor 30 OS=Homo sapiens GN=SMNDC1 PE=1 SV=1	50	9	77.0	45.6	54.9	73.7	102.0	215.8	216.0
O75943	Cell cycle checkpoint protein RAD17 OS=Homo sapiens GN=RAD17 PE=1 SV=2	30	15	88.5	101.0	75.5	88.6	112.6	136.8	82.4
O75947	ATP synthase subunit d, mitochondrial OS=Homo sapiens GN=ATP5H PE=1 SV=3	86	20	325.9	258.9	83.8	23.5	5.3	0.5	0.9
O75955	Flotillin-1 OS=Homo sapiens GN=FLOT1 PE=1 SV=3	73	29	51.0	97.7	160.8	152.4	137.0	52.8	15.3
O75964	ATP synthase subunit g, mitochondrial OS=Homo sapiens GN=ATP5L PE=1 SV=3	59	7	249.0	239.5	92.1	29.6	7.0	3.8	3.3
O75976	Carboxypeptidase D OS=Homo sapiens GN=CPD PE=1 SV=2	45	55	45.6	58.4	95.6	116.7	158.5	141.0	44.9
O75995	SAM and SH3 domain-containing protein 3 OS=Homo sapiens GN=SASH3 PE=1 SV=2	75	15	96.2	70.0	85.4	80.5	112.6	154.8	132.6
O76003	Glutaredoxin-3 OS=Homo sapiens GN=GLRX3 PE=1 SV=2	47	23	85.4	85.7	116.8	112.7	89.6	76.8	153.7
O76021	Ribosomal L1 domain-containing protein 1 OS=Homo sapiens GN=RSL1D1 PE=1 SV=3	43	34	68.8	47.0	60.6	70.1	110.9	242.4	143.8
O76024	Wolframin OS=Homo sapiens GN=WFS1 PE=1 SV=2	26	19	77.1	92.6	108.4	134.7	164.2	103.9	15.8
O76031	ATP-dependent Clp protease ATP-binding subunit clpX-like, mitochondrial OS=Homo sapiens GN=CLPX PE=1 SV=2	59	42	275.0	255.2	93.7	27.7	15.1	5.6	6.9
O76054	SEC14-like protein 2 OS=Homo sapiens GN=SEC14L2 PE=1 SV=1	32	11	105.6	125.2	113.3	106.9	98.6	93.0	161.3
O76071	Probable cytosolic iron-sulfur protein assembly protein CIAO1 OS=Homo sapiens GN=CIAO1 PE=1 SV=1	47	12	101.3	116.1	111.8	109.9	96.0	86.5	113.7
O76094	Signal recognition particle subunit SRP72 OS=Homo sapiens GN=SRP72 PE=1 SV=3	62	42	81.0	109.4	129.7	134.0	98.7	77.0	76.9
O76095	Protein JTB OS=Homo sapiens GN=JTB PE=1 SV=1	15	3	29.6	90.3	177.0	140.7	147.0	69.0	31.8
O94762	ATP-dependent DNA helicase Q5 OS=Homo sapiens GN=RECQL5 PE=1 SV=2	38	28	76.4	72.3	74.0	103.9	105.5	149.4	104.0
O94763	Unconventional prefoldin RPB5 interactor 1 OS=Homo sapiens GN=URI1 PE=1 SV=3	48	25	91.7	72.9	64.7	79.5	111.7	177.8	138.0
O94766	Galactosylgalactosylxylosylprotein 3-beta-glucuronosyltransferase 3 OS=Homo sapiens GN=B3GAT3 PE=1 SV=2	41	12	61.3	105.3	132.0	123.5	119.2	87.7	21.5
O94776	Metastasis-associated protein MTA2 OS=Homo sapiens GN=MTA2 PE=1 SV=1	63	40	113.0	87.9	88.7	83.9	85.5	113.3	165.0
O94804	Serine/threonine-protein kinase 10 OS=Homo sapiens GN=STK10 PE=1 SV=1	41	31	82.5	92.8	120.8	111.9	126.6	128.5	104.3
O94819	Kelch repeat and BTB domain-containing protein 11 OS=Homo sapiens GN=KBTBD11 PE=1 SV=1	54	27	81.9	77.6	102.2	108.9	97.5	110.9	116.4
O94826	Mitochondrial import receptor subunit TOM70 OS=Homo sapiens GN=TOMM70A PE=1 SV=1	71	42	284.0	237.9	103.7	38.0	18.7	12.8	17.2
O94830	Phospholipase DDHD2 OS=Homo sapiens GN=DDHD2 PE=1 SV=2	27	14	105.8	116.9	111.6	99.1	99.5	96.6	98.7
O94832	Unconventional myosin-Id OS=Homo sapiens GN=MYO1D PE=1 SV=2	54	59	61.2	96.5	148.9	185.5	112.6	49.8	10.1
O94855	Protein transport protein Sec24D OS=Homo sapiens GN=SEC24D PE=1 SV=2	38	32	87.1	119.5	117.5	111.3	92.4	86.5	92.8
O94868	F-BAR and double SH3 domains protein 2 OS=Homo sapiens GN=FCHSD2 PE=1 SV=3	34	21	87.8	132.8	184.0	164.2	128.4	70.1	60.5
O94874	E3 UFM1-protein ligase 1 OS=Homo sapiens GN=UFL1 PE=1 SV=2	55	46	59.2	73.4	111.6	151.4	164.7	111.0	24.3
O94876	Transmembrane and coiled-coil domains protein 1 OS=Homo sapiens GN=TMCC1 PE=1 SV=3	29	14	79.9	85.7	115.8	126.0	162.7	102.2	22.9
O94886	CSC1-like protein 1 OS=Homo sapiens GN=TMEM63A PE=1 SV=3	23	12	40.4	46.6	106.0	143.1	123.3	146.1	78.4
O94888	UBX domain-containing protein 7 OS=Homo sapiens GN=UBXN7 PE=1 SV=2	47	24	93.9	69.7	118.5	122.7	94.5	102.3	186.3
O94900	Thymocyte selection-associated high mobility group box protein TOX OS=Homo sapiens GN=TOX PE=2 SV=3	31	13	97.2	100.6	124.6	95.1	115.3	103.6	119.9
O94901	SUN domain-containing protein 1 OS=Homo sapiens GN=SUN1 PE=1 SV=3	36	23	108.1	116.1	119.3	138.1	167.4	79.4	20.8
O94903	Proline synthase co-transcribed bacterial homolog protein OS=Homo sapiens GN=PROSC PE=1 SV=1	57	15	145.3	140.0	114.7	74.5	67.2	44.7	87.2
O94905	Erlin-2 OS=Homo sapiens GN=ERLIN2 PE=1 SV=1	66	26	55.3	73.1	116.8	145.6	180.7	105.3	15.9
O94906	Pre-mRNA-processing factor 6 OS=Homo sapiens GN=PRPF6 PE=1 SV=1	62	62	63.6	46.3	65.8	77.0	98.9	181.0	182.8
O94913	Pre-mRNA cleavage complex 2 protein Pcf11 OS=Homo sapiens GN=PCF11 PE=1 SV=3	38	43	101.7	76.2	66.8	68.6	104.7	147.9	144.7
O94915	Protein furry homolog-like OS=Homo sapiens GN=FRYL PE=1 SV=2	28	76	64.9	62.1	76.2	87.5	135.2	162.9	112.5
O94919	Endonuclease domain-containing 1 protein OS=Homo sapiens GN=ENDOD1 PE=1 SV=2	47	18	53.6	75.9	109.2	127.2	176.3	106.0	49.0
O94923	D-glucuronyl C5-epimerase OS=Homo sapiens GN=GLCE PE=1 SV=3	29	16	48.8	121.0	141.1	139.0	139.8	103.9	29.8
O94925	Glutaminase kidney isoform, mitochondrial OS=Homo sapiens GN=GLS PE=1 SV=1	59	34	274.1	252.3	95.8	29.1	7.5	6.6	5.9
O94927	HAUS augmin-like complex subunit 5 OS=Homo sapiens GN=HAUS5 PE=1 SV=2	46	26	108.5	98.7	93.3	78.2	77.1	111.4	135.3
O94953	Lysine-specific demethylase 4B OS=Homo sapiens GN=KDM4B PE=1 SV=4	26	21	123.9	82.1	110.3	97.0	81.0	118.1	94.2
O94966	Ubiquitin carboxyl-terminal hydrolase 19 OS=Homo sapiens GN=USP19 PE=1 SV=2	36	31	76.9	94.1	84.9	117.6	133.4	122.6	61.9
O94967	WD repeat-containing protein 47 OS=Homo sapiens GN=WDR47 PE=1 SV=1	29	19	112.8	106.6	90.6	96.3	88.6	90.5	103.3
O94973	AP-2 complex subunit alpha-2 OS=Homo sapiens GN=AP2A2 PE=1 SV=2	57	49	68.3	108.2	147.2	144.1	107.1	71.7	54.3
O94979	Protein transport protein Sec31A OS=Homo sapiens GN=SEC31A PE=1 SV=3	29	35	86.9	79.5	102.9	92.0	88.4	91.6	168.3
O94985	Calsyntenin-1 OS=Homo sapiens GN=CLSTN1 PE=1 SV=1	19	16	32.9	67.5	214.8	156.4	152.8	100.8	41.7
O94986	Centrosomal protein of 152 kDa OS=Homo sapiens GN=CEP152 PE=1 SV=4	34	43	228.2	186.8	94.4	53.1	38.3	35.0	67.9
O94992	Protein HEXIM1 OS=Homo sapiens GN=HEXIM1 PE=1 SV=1	44	14	88.2	88.2	106.7	99.5	106.9	119.3	165.0
O95067	G2/mitotic-specific cyclin-B2 OS=Homo sapiens GN=CCNB2 PE=1 SV=1	50	15	99.7	103.8	91.2	93.3	137.1	133.8	42.0
O95071	E3 ubiquitin-protein ligase UBR5 OS=Homo sapiens GN=UBR5 PE=1 SV=2	36	80	99.3	89.2	93.4	107.9	84.5	91.2	225.5
O95104	Splicing factor, arginine/serine-rich 15 OS=Homo sapiens GN=SCAF4 PE=1 SV=3	23	19	59.9	49.1	59.1	65.3	138.3	219.7	166.6
O95140	Mitofusin-2 OS=Homo sapiens GN=MFN2 PE=1 SV=3	44	30	233.3	228.6	97.7	44.4	32.2	22.3	15.3
O95155	Ubiquitin conjugation factor E4 B OS=Homo sapiens GN=UBE4B PE=1 SV=1	21	21	108.1	110.7	120.6	99.7	105.7	104.2	112.7
O95159	Zinc finger protein-like 1 OS=Homo sapiens GN=ZFPL1 PE=1 SV=2	52	14	78.2	110.3	124.2	111.7	106.3	91.4	26.3
O95163	Elongator complex protein 1 OS=Homo sapiens GN=IKBKAP PE=1 SV=3	49	52	113.5	102.8	109.5	91.9	91.2	91.3	159.9
O95169	NADH dehydrogenase [ubiquinone] 1 beta subcomplex subunit 8, mitochondrial OS=Homo sapiens GN=NDUFB8 PE=1 SV=1	41	7	188.3	155.7	84.9	31.6	42.7	45.1	51.7
O95182	NADH dehydrogenase [ubiquinone] 1 alpha subcomplex subunit 7 OS=Homo sapiens GN=NDUFA7 PE=1 SV=3	79	11	215.6	242.8	98.3	41.0	13.4	11.6	20.6
O95197	Reticulon-3 OS=Homo sapiens GN=RTN3 PE=1 SV=2	31	23	58.3	71.3	109.7	139.8	151.0	96.6	52.3
O95202	LETM1 and EF-hand domain-containing protein 1, mitochondrial OS=Homo sapiens GN=LETM1 PE=1 SV=1	64	48	281.0	240.8	95.1	38.1	7.1	4.5	4.7
O95218	Zinc finger Ran-binding domain-containing protein 2 OS=Homo sapiens GN=ZRANB2 PE=1 SV=2	43	16	77.8	51.7	73.0	92.2	86.9	128.0	281.9
O95229	ZW10 interactor OS=Homo sapiens GN=ZWINT PE=1 SV=2	32	9	107.8	91.0	106.9	89.3	105.7	100.9	107.6
O95232	Luc7-like protein 3 OS=Homo sapiens GN=LUC7L3 PE=1 SV=2	41	23	61.3	21.9	31.5	45.7	65.9	133.5	286.0
O95235	Kinesin-like protein KIF20A OS=Homo sapiens GN=KIF20A PE=1 SV=1	38	26	167.5	166.6	96.2	80.8	106.0	104.2	37.6
O95239	Chromosome-associated kinesin KIF4A OS=Homo sapiens GN=KIF4A PE=1 SV=3	46	52	147.2	131.3	96.1	81.0	98.0	123.0	68.6
O95248	Myotubularin-related protein 5 OS=Homo sapiens GN=SBF1 PE=1 SV=3	50	75	67.9	81.8	90.5	108.9	110.3	123.7	105.6
O95249	Golgi SNAP receptor complex member 1 OS=Homo sapiens GN=GOSR1 PE=1 SV=1	69	21	48.0	119.2	186.5	127.8	112.5	60.4	20.0
O95251	Histone acetyltransferase KAT7 OS=Homo sapiens GN=KAT7 PE=1 SV=1	38	22	59.6	38.9	105.4	171.2	48.8	110.2	239.4
O95271	Tankyrase-1 OS=Homo sapiens GN=TNKS PE=1 SV=2	36	34	72.1	98.3	108.6	120.4	145.9	115.0	60.5
O95292	Vesicle-associated membrane protein-associated protein B/C OS=Homo sapiens GN=VAPB PE=1 SV=3	62	17	57.7	77.4	105.8	147.3	154.3	90.5	37.1
O95295	SNARE-associated protein Snapin OS=Homo sapiens GN=SNAPIN PE=1 SV=1	63	8	67.1	76.5	103.8	118.4	161.7	127.9	60.3
O95297	Myelin protein zero-like protein 1 OS=Homo sapiens GN=MPZL1 PE=1 SV=1	23	8	34.8	55.0	190.2	258.6	78.9	57.7	28.1
O95299	NADH dehydrogenase [ubiquinone] 1 alpha subcomplex subunit 10, mitochondrial OS=Homo sapiens GN=NDUFA10 PE=1 SV=1	44	20	287.9	242.0	85.9	22.4	9.0	5.3	4.0
O95319	CUGBP Elav-like family member 2 OS=Homo sapiens GN=CELF2 PE=1 SV=1	32	16	47.6	50.0	57.8	75.7	168.3	277.5	68.9
O95336	6-phosphogluconolactonase OS=Homo sapiens GN=PGLS PE=1 SV=2	67	15	87.3	83.6	104.3	87.9	95.5	81.5	236.8
O95347	Structural maintenance of chromosomes protein 2 OS=Homo sapiens GN=SMC2 PE=1 SV=2	55	80	99.6	81.6	81.7	82.9	94.1	125.7	169.0
O95352	Ubiquitin-like modifier-activating enzyme ATG7 OS=Homo sapiens GN=ATG7 PE=1 SV=1	42	23	98.4	103.1	118.3	96.9	97.2	83.9	127.0
O95363	Phenylalanine--tRNA ligase, mitochondrial OS=Homo sapiens GN=FARS2 PE=1 SV=1	41	22	288.1	228.2	70.8	26.3	7.3	5.5	16.7
O95372	Acyl-protein thioesterase 2 OS=Homo sapiens GN=LYPLA2 PE=1 SV=1	61	11	62.7	20.3	92.6	135.8	25.4	57.2	313.1
O95373	Importin-7 OS=Homo sapiens GN=IPO7 PE=1 SV=1	34	35	100.1	95.4	93.9	91.6	97.4	101.1	191.5
O95376	E3 ubiquitin-protein ligase ARIH2 OS=Homo sapiens GN=ARIH2 PE=1 SV=1	48	19	89.1	110.8	115.6	128.4	101.5	97.0	159.5
O95379	Tumor necrosis factor alpha-induced protein 8 OS=Homo sapiens GN=TNFAIP8 PE=1 SV=1	35	7	90.1	66.7	82.2	83.7	77.4	66.8	249.0
O95394	Phosphoacetylglucosamine mutase OS=Homo sapiens GN=PGM3 PE=1 SV=1	26	15	93.0	87.3	122.2	120.2	90.7	79.5	153.6
O95396	Adenylyltransferase and sulfurtransferase MOCS3 OS=Homo sapiens GN=MOCS3 PE=1 SV=1	47	16	97.2	108.5	121.1	106.4	106.8	82.2	104.0
O95400	CD2 antigen cytoplasmic tail-binding protein 2 OS=Homo sapiens GN=CD2BP2 PE=1 SV=1	53	16	58.8	32.6	96.0	126.2	87.4	106.5	226.0
O95402	Mediator of RNA polymerase II transcription subunit 26 OS=Homo sapiens GN=MED26 PE=1 SV=2	41	14	46.7	29.1	37.2	102.0	104.9	159.5	168.2
O95425	Supervillin OS=Homo sapiens GN=SVIL PE=1 SV=2	33	53	78.2	108.8	125.7	123.4	115.3	128.2	44.8
O95429	BAG family molecular chaperone regulator 4 OS=Homo sapiens GN=BAG4 PE=1 SV=1	51	14	91.3	39.5	59.3	108.0	47.0	52.6	324.7
O95433	Activator of 90 kDa heat shock protein ATPase homolog 1 OS=Homo sapiens GN=AHSA1 PE=1 SV=1	82	28	106.4	100.6	107.1	97.2	95.2	88.4	136.9
O95453	Poly(A)-specific ribonuclease PARN OS=Homo sapiens GN=PARN PE=1 SV=1	45	35	88.7	76.4	101.1	95.9	93.3	125.2	165.9
O95456	Proteasome assembly chaperone 1 OS=Homo sapiens GN=PSMG1 PE=1 SV=1	66	15	84.7	62.7	102.7	102.9	73.3	122.0	169.2
O95466	Formin-like protein 1 OS=Homo sapiens GN=FMNL1 PE=1 SV=3	50	68	66.2	76.8	125.8	159.9	96.7	75.0	72.6
O95470	Sphingosine-1-phosphate lyase 1 OS=Homo sapiens GN=SGPL1 PE=1 SV=3	51	27	49.6	66.9	137.7	191.5	141.2	97.4	17.8
O95479	GDH/6PGL endoplasmic bifunctional protein OS=Homo sapiens GN=H6PD PE=1 SV=2	54	38	55.1	90.4	100.5	135.2	178.9	87.5	12.6
O95486	Protein transport protein Sec24A OS=Homo sapiens GN=SEC24A PE=1 SV=2	36	28	85.9	113.2	115.7	112.7	122.2	113.9	76.3
O95487	Protein transport protein Sec24B OS=Homo sapiens GN=SEC24B PE=1 SV=2	36	33	78.9	109.1	120.8	107.1	109.0	109.8	43.1
O95551	Tyrosyl-DNA phosphodiesterase 2 OS=Homo sapiens GN=TDP2 PE=1 SV=1	41	14	90.0	87.2	116.9	114.9	129.6	91.3	87.1
O95573	Long-chain-fatty-acid--CoA ligase 3 OS=Homo sapiens GN=ACSL3 PE=1 SV=3	67	39	62.0	75.0	123.4	162.9	170.6	97.0	13.8
O95602	DNA-directed RNA polymerase I subunit RPA1 OS=Homo sapiens GN=POLR1A PE=1 SV=2	43	57	129.5	88.4	79.7	71.2	83.5	100.9	212.4
O95613	Pericentrin OS=Homo sapiens GN=PCNT PE=1 SV=4	44	118	186.7	159.2	79.1	51.5	55.7	68.2	90.9
O95628	CCR4-NOT transcription complex subunit 4 OS=Homo sapiens GN=CNOT4 PE=1 SV=3	33	17	69.3	61.6	71.7	92.4	141.9	214.8	74.9
O95630	STAM-binding protein OS=Homo sapiens GN=STAMBP PE=1 SV=1	53	21	85.2	95.0	124.3	112.9	110.5	75.3	96.8
O95639	Cleavage and polyadenylation specificity factor subunit 4 OS=Homo sapiens GN=CPSF4 PE=1 SV=1	62	14	67.3	64.2	63.8	77.6	141.4	261.2	101.9
O95674	Phosphatidate cytidylyltransferase 2 OS=Homo sapiens GN=CDS2 PE=1 SV=1	35	13	66.8	80.0	100.9	138.7	178.0	121.1	10.1
O95684	FGFR1 oncogene partner OS=Homo sapiens GN=FGFR1OP PE=1 SV=1	40	14	95.6	63.1	46.8	112.2	39.7	72.8	252.7
O95714	E3 ubiquitin-protein ligase HERC2 OS=Homo sapiens GN=HERC2 PE=1 SV=2	39	148	66.5	78.9	107.9	146.6	150.0	104.5	68.9
O95721	Synaptosomal-associated protein 29 OS=Homo sapiens GN=SNAP29 PE=1 SV=1	70	15	99.3	99.7	100.8	130.1	102.7	79.8	72.3
O95747	Serine/threonine-protein kinase OSR1 OS=Homo sapiens GN=OXSR1 PE=1 SV=1	49	27	107.7	93.9	91.2	93.0	94.6	92.8	125.7
O95757	Heat shock 70 kDa protein 4L OS=Homo sapiens GN=HSPA4L PE=1 SV=3	71	60	98.4	91.0	111.5	101.0	97.7	91.7	161.2
O95758	Polypyrimidine tract-binding protein 3 OS=Homo sapiens GN=PTBP3 PE=1 SV=2	43	18	47.6	59.9	36.8	77.4	148.2	260.7	44.3
O95772	MLN64 N-terminal domain homolog OS=Homo sapiens GN=STARD3NL PE=1 SV=1	31	5	46.2	77.6	139.9	173.5	197.9	121.1	31.1
O95777	U6 snRNA-associated Sm-like protein LSm8 OS=Homo sapiens GN=LSM8 PE=1 SV=3	89	6	92.0	70.7	95.4	96.8	158.1	210.3	118.7
O95782	AP-2 complex subunit alpha-1 OS=Homo sapiens GN=AP2A1 PE=1 SV=3	67	59	66.9	97.7	139.2	139.2	89.6	62.6	92.4
O95786	Probable ATP-dependent RNA helicase DDX58 OS=Homo sapiens GN=DDX58 PE=1 SV=2	27	22	108.0	113.6	109.6	88.0	92.6	92.5	109.5
O95793	Double-stranded RNA-binding protein Staufen homolog 1 OS=Homo sapiens GN=STAU1 PE=1 SV=2	64	39	51.6	47.4	56.3	80.2	155.8	266.9	84.5
O95801	Tetratricopeptide repeat protein 4 OS=Homo sapiens GN=TTC4 PE=1 SV=3	57	23	94.5	83.2	118.4	102.9	80.7	81.7	124.2
O95816	BAG family molecular chaperone regulator 2 OS=Homo sapiens GN=BAG2 PE=1 SV=1	69	14	69.5	74.6	93.9	121.3	142.2	112.0	95.8
O95817	BAG family molecular chaperone regulator 3 OS=Homo sapiens GN=BAG3 PE=1 SV=3	75	26	62.9	62.7	109.4	136.5	79.9	101.2	142.3
O95819	Mitogen-activated protein kinase kinase kinase kinase 4 OS=Homo sapiens GN=MAP4K4 PE=1 SV=2	56	65	51.5	51.8	81.6	136.8	66.0	55.1	193.9
O95822	Malonyl-CoA decarboxylase, mitochondrial OS=Homo sapiens GN=MLYCD PE=1 SV=3	49	22	258.3	221.4	87.8	49.4	48.8	26.6	9.2
O95825	Quinone oxidoreductase-like protein 1 OS=Homo sapiens GN=CRYZL1 PE=1 SV=2	41	14	88.5	92.2	69.4	96.8	115.9	156.4	69.9
O95831	Apoptosis-inducing factor 1, mitochondrial OS=Homo sapiens GN=AIFM1 PE=1 SV=1	58	32	277.1	248.8	92.7	33.0	8.8	5.7	8.9
O95834	Echinoderm microtubule-associated protein-like 2 OS=Homo sapiens GN=EML2 PE=1 SV=1	38	18	47.9	33.9	133.5	150.2	36.0	50.5	285.5
O95858	Tetraspanin-15 OS=Homo sapiens GN=TSPAN15 PE=1 SV=1	27	9	76.9	109.0	133.3	130.2	106.2	52.6	13.2
O95861	3'(2'),5'-bisphosphate nucleotidase 1 OS=Homo sapiens GN=BPNT1 PE=1 SV=1	59	17	116.0	98.9	100.9	85.4	88.3	80.9	142.3
O95864	Fatty acid desaturase 2 OS=Homo sapiens GN=FADS2 PE=1 SV=1	32	16	66.7	72.8	81.2	122.3	171.0	130.6	12.2
O95865	N(G),N(G)-dimethylarginine dimethylaminohydrolase 2 OS=Homo sapiens GN=DDAH2 PE=1 SV=1	69	14	71.0	89.6	134.0	130.9	112.0	69.6	86.0
O95870	Abhydrolase domain-containing protein 16A OS=Homo sapiens GN=ABHD16A PE=1 SV=3	48	26	74.4	104.5	123.2	130.7	176.8	80.7	12.6
O95881	Thioredoxin domain-containing protein 12 OS=Homo sapiens GN=TXNDC12 PE=1 SV=1	67	10	71.6	99.0	129.4	134.5	173.0	67.9	9.9
O95926	Pre-mRNA-splicing factor SYF2 OS=Homo sapiens GN=SYF2 PE=1 SV=1	43	12	77.8	25.9	28.6	42.0	60.6	114.1	372.8
O95980	Reversion-inducing cysteine-rich protein with Kazal motifs OS=Homo sapiens GN=RECK PE=1 SV=1	42	31	50.9	104.9	134.1	148.8	146.1	76.3	19.9
O95985	DNA topoisomerase 3-beta-1 OS=Homo sapiens GN=TOP3B PE=1 SV=1	60	39	57.0	58.2	77.8	85.7	126.6	189.0	95.2
O96000	NADH dehydrogenase [ubiquinone] 1 beta subcomplex subunit 10 OS=Homo sapiens GN=NDUFB10 PE=1 SV=3	61	13	298.8	252.4	99.2	29.1	8.2	3.9	3.3
O96005	Cleft lip and palate transmembrane protein 1 OS=Homo sapiens GN=CLPTM1 PE=1 SV=1	39	22	61.7	80.0	112.0	136.4	182.5	103.1	10.0
O96008	Mitochondrial import receptor subunit TOM40 homolog OS=Homo sapiens GN=TOMM40 PE=1 SV=1	63	15	326.7	240.7	91.6	32.5	14.9	9.5	6.8
O96011	Peroxisomal membrane protein 11B OS=Homo sapiens GN=PEX11B PE=1 SV=1	67	19	60.8	100.1	87.6	122.0	171.9	90.5	11.5
O96013	Serine/threonine-protein kinase PAK 4 OS=Homo sapiens GN=PAK4 PE=1 SV=1	51	24	91.3	99.8	96.5	89.0	112.2	119.4	78.3
O96017	Serine/threonine-protein kinase Chk2 OS=Homo sapiens GN=CHEK2 PE=1 SV=1	37	19	94.0	90.6	130.5	111.7	104.3	94.5	171.2
O96019	Actin-like protein 6A OS=Homo sapiens GN=ACTL6A PE=1 SV=1	54	22	84.9	59.7	106.1	105.5	60.3	89.1	224.0
P00167	Cytochrome b5 OS=Homo sapiens GN=CYB5A PE=1 SV=2	54	7	85.2	89.0	105.8	141.5	156.5	99.4	15.1
P00338	L-lactate dehydrogenase A chain OS=Homo sapiens GN=LDHA PE=1 SV=2	90	33	67.9	57.7	81.2	138.0	59.1	78.7	217.7
P00367	Glutamate dehydrogenase 1, mitochondrial OS=Homo sapiens GN=GLUD1 PE=1 SV=2	67	36	269.9	268.3	81.5	26.0	11.5	6.6	5.6
P00374	Dihydrofolate reductase OS=Homo sapiens GN=DHFR PE=1 SV=2	73	18	106.2	98.1	103.6	97.7	96.8	77.4	124.6
P00387	NADH-cytochrome b5 reductase 3 OS=Homo sapiens GN=CYB5R3 PE=1 SV=3	83	23	117.3	128.2	92.3	120.8	144.8	82.8	9.3
P00390	Glutathione reductase, mitochondrial OS=Homo sapiens GN=GSR PE=1 SV=2	64	28	159.6	133.6	101.0	73.1	69.9	67.9	141.1
P00403	Cytochrome c oxidase subunit 2 OS=Homo sapiens GN=MT-CO2 PE=1 SV=1	45	7	262.7	273.9	100.0	25.5	8.2	3.5	2.5
P00441	Superoxide dismutase [Cu-Zn] OS=Homo sapiens GN=SOD1 PE=1 SV=2	93	14	63.8	89.1	129.6	90.2	87.8	36.0	270.8
P00491	Purine nucleoside phosphorylase OS=Homo sapiens GN=PNP PE=1 SV=2	84	23	93.8	80.5	95.1	95.7	90.7	96.8	172.0
P00492	Hypoxanthine-guanine phosphoribosyltransferase OS=Homo sapiens GN=HPRT1 PE=1 SV=2	74	13	92.2	90.9	107.9	96.6	100.6	85.1	120.4
P00505	Aspartate aminotransferase, mitochondrial OS=Homo sapiens GN=GOT2 PE=1 SV=3	70	32	326.2	261.3	78.9	24.2	7.4	6.2	12.0
P00558	Phosphoglycerate kinase 1 OS=Homo sapiens GN=PGK1 PE=1 SV=3	92	45	82.0	75.2	95.0	90.4	83.7	80.7	230.7
P00734	Prothrombin OS=Homo sapiens GN=F2 PE=1 SV=2	9	7	261.9	170.4	95.6	53.2	28.7	14.6	3.8
P00761	Trypsin OS=Sus scrofa OX=9823 PE=1 SV=1	36	6	121.4	88.1	56.9	79.8	78.4	206.0	123.7
P00813	Adenosine deaminase OS=Homo sapiens GN=ADA PE=1 SV=3	92	37	87.6	84.6	110.0	101.6	100.6	91.1	167.8
P00966	Argininosuccinate synthase OS=Homo sapiens GN=ASS1 PE=1 SV=2	45	21	94.2	83.7	100.7	94.0	84.6	89.5	149.1
P01034	Cystatin-C OS=Homo sapiens GN=CST3 PE=1 SV=1	32	5	38.9	90.0	144.0	158.1	218.8	132.5	42.4
P01112	GTPase HRas OS=Homo sapiens GN=HRAS PE=1 SV=1	76	13	58.6	89.9	129.2	143.3	143.4	87.4	21.1
P01116	GTPase KRas OS=Homo sapiens GN=KRAS PE=1 SV=1	70	12	53.0	91.0	159.2	164.8	148.4	66.7	17.1
P01130	Low-density lipoprotein receptor OS=Homo sapiens GN=LDLR PE=1 SV=1	49	28	52.7	73.1	116.2	146.0	183.1	142.2	33.0
P01137	Transforming growth factor beta-1 OS=Homo sapiens GN=TGFB1 PE=1 SV=2	46	15	54.9	86.4	127.8	142.5	168.6	96.4	18.4
P01733	T-cell receptor beta chain V region YT35 OS=Homo sapiens GN=TRBV12-3 PE=1 SV=1	20	2	46.5	143.1	91.3	141.7	151.1	60.1	8.2
P01850	T-cell receptor beta-1 chain C region OS=Homo sapiens GN=TRBC1 PE=1 SV=3	47	6	55.7	81.3	120.0	141.6	155.4	91.6	33.6
P01889	HLA class I histocompatibility antigen, B-7 alpha chain OS=Homo sapiens GN=HLA-B PE=1 SV=3	59	22	30.0	69.4	121.8	179.5	139.5	96.9	36.6
P02649	Apolipoprotein E OS=Homo sapiens GN=APOE PE=1 SV=1	9	3	202.9	167.9	109.8	125.5	53.4	59.3	23.6
P02686	Myelin basic protein OS=Homo sapiens GN=MBP PE=1 SV=3	37	8	63.2	87.6	148.9	217.0	91.9	50.5	52.2
P02769	Serum albumin OS=Bos taurus OX=9913 GN=ALB PE=1 SV=4	78	53	96.1	91.8	106.0	110.2	110.3	92.3	89.5
P02786	Transferrin receptor protein 1 OS=Homo sapiens GN=TFRC PE=1 SV=2	67	60	41.0	66.4	132.8	146.1	144.5	106.2	97.1
P02788	Lactotransferrin OS=Homo sapiens GN=LTF PE=1 SV=6	3	2	40.5	63.9	108.3	121.6	164.8	159.7	55.3
P04035	3-hydroxy-3-methylglutaryl-coenzyme A reductase OS=Homo sapiens GN=HMGCR PE=1 SV=1	22	19	47.4	59.6	149.6	188.6	178.6	90.5	16.3
P04040	Catalase OS=Homo sapiens GN=CAT PE=1 SV=3	70	39	67.5	83.9	117.8	149.0	184.0	74.1	7.8
P04049	RAF proto-oncogene serine/threonine-protein kinase OS=Homo sapiens GN=RAF1 PE=1 SV=1	46	23	81.5	83.5	83.8	76.4	91.1	83.9	208.3
P04053	DNA nucleotidylexotransferase OS=Homo sapiens GN=DNTT PE=1 SV=3	33	16	121.8	146.1	89.0	76.8	118.4	137.5	76.3
P04062	Glucosylceramidase OS=Homo sapiens GN=GBA PE=1 SV=3	27	12	42.4	69.9	128.7	179.7	164.2	74.8	17.0
P04066	Tissue alpha-L-fucosidase OS=Homo sapiens GN=FUCA1 PE=1 SV=4	32	15	35.0	124.7	182.3	183.7	206.2	52.8	29.4
P04075	Fructose-bisphosphate aldolase A OS=Homo sapiens GN=ALDOA PE=1 SV=2	89	39	87.9	67.6	98.5	94.4	80.2	74.3	269.2
P04080	Cystatin-B OS=Homo sapiens GN=CSTB PE=1 SV=2	55	5	134.1	91.4	55.4	90.4	86.8	112.1	232.7
P04083	Annexin A1 OS=Homo sapiens GN=ANXA1 PE=1 SV=2	67	24	81.2	83.6	117.1	109.4	101.4	91.0	156.7
P04150	Glucocorticoid receptor OS=Homo sapiens GN=NR3C1 PE=1 SV=1	30	17	106.5	108.2	105.3	100.0	125.2	119.9	127.1
P04181	Ornithine aminotransferase, mitochondrial OS=Homo sapiens GN=OAT PE=1 SV=1	72	29	277.9	280.5	88.0	24.8	6.6	0.4	4.2
P04183	Thymidine kinase, cytosolic OS=Homo sapiens GN=TK1 PE=1 SV=2	64	16	108.8	118.3	116.3	88.0	105.2	107.1	81.0
P04216	Thy-1 membrane glycoprotein OS=Homo sapiens GN=THY1 PE=1 SV=2	25	4	63.4	86.5	144.6	141.4	130.8	67.7	17.7
P04234	T-cell surface glycoprotein CD3 delta chain OS=Homo sapiens GN=CD3D PE=1 SV=1	28	8	21.8	20.6	106.6	345.7	45.3	78.6	26.5
P04264	Keratin, type II cytoskeletal 1 OS=Homo sapiens GN=KRT1 PE=1 SV=6	55	40	111.1	66.9	50.3	91.0	129.0	143.5	125.3
P04350	Tubulin beta-4A chain OS=Homo sapiens GN=TUBB4A PE=1 SV=2	86	35	85.0	119.2	133.8	106.2	124.6	69.3	88.1
P04406	Glyceraldehyde-3-phosphate dehydrogenase OS=Homo sapiens GN=GAPDH PE=1 SV=3	92	40	71.6	74.2	95.7	86.4	129.6	155.6	101.4
P04439	HLA class I histocompatibility antigen, A-3 alpha chain OS=Homo sapiens GN=HLA-A PE=1 SV=2	66	29	51.5	66.9	113.0	136.2	140.4	91.6	53.4
P04632	Calpain small subunit 1 OS=Homo sapiens GN=CAPNS1 PE=1 SV=1	81	16	87.6	93.7	93.8	96.4	86.7	98.9	172.1
P04818	Thymidylate synthase OS=Homo sapiens GN=TYMS PE=1 SV=3	67	22	64.7	69.9	120.3	81.4	58.0	34.3	293.7
P04843	Dolichyl-diphosphooligosaccharide--protein glycosyltransferase subunit 1 OS=Homo sapiens GN=RPN1 PE=1 SV=1	74	49	51.3	73.6	127.5	164.9	165.2	80.9	14.3
P04844	Dolichyl-diphosphooligosaccharide--protein glycosyltransferase subunit 2 OS=Homo sapiens GN=RPN2 PE=1 SV=3	68	35	56.1	85.1	109.5	144.8	183.9	84.8	4.9
P04899	Guanine nucleotide-binding protein G(i) subunit alpha-2 OS=Homo sapiens GN=GNAI2 PE=1 SV=3	77	30	53.6	106.8	154.0	138.6	135.3	53.0	25.9
P04920	Anion exchange protein 2 OS=Homo sapiens GN=SLC4A2 PE=1 SV=4	26	19	55.7	120.0	182.6	166.0	166.3	67.2	14.6
P05023	Sodium/potassium-transporting ATPase subunit alpha-1 OS=Homo sapiens GN=ATP1A1 PE=1 SV=1	53	61	54.3	97.5	149.2	171.3	122.2	50.6	22.8
P05026	Sodium/potassium-transporting ATPase subunit beta-1 OS=Homo sapiens GN=ATP1B1 PE=1 SV=1	44	13	50.0	96.1	160.9	162.9	129.6	54.6	12.1
P05067	Amyloid beta A4 protein OS=Homo sapiens GN=APP PE=1 SV=3	31	22	42.4	45.7	103.3	163.3	114.6	111.9	98.0
P05106	Integrin beta-3 OS=Homo sapiens GN=ITGB3 PE=1 SV=2	35	24	63.8	102.3	147.4	157.1	155.9	80.4	20.4
P05107	Integrin beta-2 OS=Homo sapiens GN=ITGB2 PE=1 SV=2	59	44	53.9	82.1	127.9	160.6	164.6	84.3	26.2
P05120	Plasminogen activator inhibitor 2 OS=Homo sapiens GN=SERPINB2 PE=1 SV=2	15	5	80.4	82.9	105.4	118.2	128.5	97.4	101.7
P05141	ADP/ATP translocase 2 OS=Homo sapiens GN=SLC25A5 PE=1 SV=7	60	31	267.6	260.6	92.5	34.7	21.3	21.4	19.6
P05161	Ubiquitin-like protein ISG15 OS=Homo sapiens GN=ISG15 PE=1 SV=5	50	8	93.2	69.0	76.0	97.6	73.1	106.6	207.9
P05165	Propionyl-CoA carboxylase alpha chain, mitochondrial OS=Homo sapiens GN=PCCA PE=1 SV=4	57	39	261.1	265.1	86.6	31.1	8.4	9.2	19.8
P05166	Propionyl-CoA carboxylase beta chain, mitochondrial OS=Homo sapiens GN=PCCB PE=1 SV=3	60	28	325.4	235.0	100.6	32.0	10.6	10.9	10.4
P05198	Eukaryotic translation initiation factor 2 subunit 1 OS=Homo sapiens GN=EIF2S1 PE=1 SV=3	80	38	72.3	90.7	84.2	75.2	123.4	147.5	116.0
P05362	Intercellular adhesion molecule 1 OS=Homo sapiens GN=ICAM1 PE=1 SV=2	29	13	62.5	113.9	170.9	149.0	127.7	46.8	21.2
P05387	60S acidic ribosomal protein P2 OS=Homo sapiens GN=RPLP2 PE=1 SV=1	96	13	59.9	67.1	77.0	81.2	133.1	204.4	109.9
P05388	60S acidic ribosomal protein P0 OS=Homo sapiens GN=RPLP0 PE=1 SV=1	66	24	51.0	42.6	55.3	92.3	108.1	206.0	151.6
P05423	DNA-directed RNA polymerase III subunit RPC4 OS=Homo sapiens GN=POLR3D PE=1 SV=2	30	12	80.7	66.9	94.1	75.3	100.0	123.0	170.4
P05455	Lupus La protein OS=Homo sapiens GN=SSB PE=1 SV=2	69	44	95.4	78.7	80.9	91.4	91.1	98.6	154.6
P05556	Integrin beta-1 OS=Homo sapiens GN=ITGB1 PE=1 SV=2	43	34	52.3	88.6	180.6	183.6	137.6	61.9	17.8
P05771	Protein kinase C beta type OS=Homo sapiens GN=PRKCB PE=1 SV=4	55	41	95.5	94.3	99.5	96.2	81.1	52.5	207.5
P06126	T-cell surface glycoprotein CD1a OS=Homo sapiens GN=CD1A PE=1 SV=4	29	7	63.0	122.3	161.8	184.0	199.7	124.6	25.1
P06127	T-cell surface glycoprotein CD5 OS=Homo sapiens GN=CD5 PE=1 SV=2	56	24	51.3	86.9	146.5	149.0	146.4	85.2	58.4
P06132	Uroporphyrinogen decarboxylase OS=Homo sapiens GN=UROD PE=1 SV=2	50	14	82.6	80.0	99.9	96.2	90.7	87.4	137.6
P06213	Insulin receptor OS=Homo sapiens GN=INSR PE=1 SV=4	32	47	55.0	83.9	138.2	177.4	119.2	66.4	18.0
P06239	Tyrosine-protein kinase Lck OS=Homo sapiens GN=LCK PE=1 SV=6	75	30	55.3	99.0	146.3	160.7	125.6	71.5	21.7
P06241	Tyrosine-protein kinase Fyn OS=Homo sapiens GN=FYN PE=1 SV=3	58	28	49.4	77.3	136.7	252.3	92.3	57.0	33.9
P06280	Alpha-galactosidase A OS=Homo sapiens GN=GLA PE=1 SV=1	36	13	51.3	64.6	120.2	150.3	166.1	61.1	77.6
P06396	Gelsolin OS=Homo sapiens GN=GSN PE=1 SV=1	21	13	111.7	106.3	134.6	116.7	96.4	98.6	143.2
P06400	Retinoblastoma-associated protein OS=Homo sapiens GN=RB1 PE=1 SV=2	61	66	98.6	87.6	75.5	80.1	102.6	173.0	104.6
P06493	Cyclin-dependent kinase 1 OS=Homo sapiens GN=CDK1 PE=1 SV=3	81	25	107.7	117.4	104.4	97.9	111.2	98.9	94.6
P06576	ATP synthase subunit beta, mitochondrial OS=Homo sapiens GN=ATP5B PE=1 SV=3	88	36	295.5	257.6	94.2	27.1	11.0	7.6	14.2
P06729	T-cell surface antigen CD2 OS=Homo sapiens GN=CD2 PE=1 SV=2	36	13	39.7	47.3	148.1	210.9	88.2	83.4	61.9
P06730	Eukaryotic translation initiation factor 4E OS=Homo sapiens GN=EIF4E PE=1 SV=2	33	11	57.6	53.4	93.0	109.2	107.7	164.7	155.7
P06733	Alpha-enolase OS=Homo sapiens GN=ENO1 PE=1 SV=2	82	45	82.1	80.3	116.6	100.4	97.4	82.6	148.5
P06744	Glucose-6-phosphate isomerase OS=Homo sapiens GN=GPI PE=1 SV=4	63	37	87.0	76.1	94.1	85.9	82.3	77.9	251.5
P06746	DNA polymerase beta OS=Homo sapiens GN=POLB PE=1 SV=3	41	13	98.0	69.0	92.3	107.8	99.8	137.5	117.0
P06748	Nucleophosmin OS=Homo sapiens GN=NPM1 PE=1 SV=2	70	27	48.1	50.8	76.2	75.7	149.5	208.0	148.2
P06753	Tropomyosin alpha-3 chain OS=Homo sapiens GN=TPM3 PE=1 SV=2	56	25	83.1	98.0	116.2	101.4	104.3	70.0	100.8
P06756	Integrin alpha-V OS=Homo sapiens GN=ITGAV PE=1 SV=2	30	26	65.1	104.3	176.9	182.2	174.9	76.3	21.9
P06865	Beta-hexosaminidase subunit alpha OS=Homo sapiens GN=HEXA PE=1 SV=2	45	25	49.6	89.9	146.1	184.7	164.0	60.1	20.6
P07099	Epoxide hydrolase 1 OS=Homo sapiens GN=EPHX1 PE=1 SV=1	53	30	45.5	85.8	123.1	141.0	190.2	84.0	17.2
P07195	L-lactate dehydrogenase B chain OS=Homo sapiens GN=LDHB PE=1 SV=2	63	27	73.3	55.7	76.4	114.1	61.4	61.5	283.3
P07203	Glutathione peroxidase 1 OS=Homo sapiens GN=GPX1 PE=1 SV=4	85	13	253.3	224.7	90.8	43.6	37.4	28.9	31.4
P07237	Protein disulfide-isomerase OS=Homo sapiens GN=P4HB PE=1 SV=3	83	56	48.8	68.2	128.6	179.7	163.5	77.5	16.4
P07305	Histone H1.0 OS=Homo sapiens GN=H1F0 PE=1 SV=3	23	6	76.7	32.7	37.2	62.3	108.8	142.8	379.4
P07311	Acylphosphatase-1 OS=Homo sapiens GN=ACYP1 PE=1 SV=2	64	6	94.0	67.2	85.4	75.0	90.9	102.4	238.7
P07339	Cathepsin D OS=Homo sapiens GN=CTSD PE=1 SV=1	58	26	44.5	79.7	158.0	172.1	154.2	42.9	15.7
P07355	Annexin A2 OS=Homo sapiens GN=ANXA2 PE=1 SV=2	69	29	80.1	100.2	114.2	111.5	120.1	87.7	86.5
P07384	Calpain-1 catalytic subunit OS=Homo sapiens GN=CAPN1 PE=1 SV=1	49	41	99.3	103.0	112.4	90.8	91.9	85.1	125.6
P07437	Tubulin beta chain OS=Homo sapiens GN=TUBB PE=1 SV=2	87	39	92.9	94.6	101.9	88.7	110.6	118.7	111.1
P07602	Prosaposin OS=Homo sapiens GN=PSAP PE=1 SV=2	55	30	59.9	70.6	108.4	147.6	165.7	89.4	17.1
P07686	Beta-hexosaminidase subunit beta OS=Homo sapiens GN=HEXB PE=1 SV=3	50	35	48.6	76.7	149.8	179.6	146.1	58.8	25.5
P07737	Profilin-1 OS=Homo sapiens GN=PFN1 PE=1 SV=2	79	19	71.8	58.2	86.7	81.3	70.8	62.2	221.7
P07741	Adenine phosphoribosyltransferase OS=Homo sapiens GN=APRT PE=1 SV=2	88	16	95.5	75.4	92.6	91.2	79.9	81.6	235.6
P07766	T-cell surface glycoprotein CD3 epsilon chain OS=Homo sapiens GN=CD3E PE=1 SV=2	52	9	74.8	90.2	129.0	167.7	189.5	125.3	13.2
P07814	Bifunctional glutamate/proline--tRNA ligase OS=Homo sapiens GN=EPRS PE=1 SV=5	73	138	64.6	76.1	99.9	98.0	115.7	124.5	123.5
P07858	Cathepsin B OS=Homo sapiens GN=CTSB PE=1 SV=3	47	18	54.2	94.0	112.6	187.6	164.7	61.0	20.8
P07900	Heat shock protein HSP 90-alpha OS=Homo sapiens GN=HSP90AA1 PE=1 SV=5	72	76	91.0	88.8	97.7	86.3	83.3	73.2	181.8
P07910	Heterogeneous nuclear ribonucleoproteins C1/C2 OS=Homo sapiens GN=HNRNPC PE=1 SV=4	66	30	55.4	44.1	51.1	73.0	146.8	281.4	108.5
P07942	Laminin subunit beta-1 OS=Homo sapiens GN=LAMB1 PE=1 SV=2	31	38	52.0	71.0	121.8	157.1	166.9	96.7	21.7
P07947	Tyrosine-protein kinase Yes OS=Homo sapiens GN=YES1 PE=1 SV=3	61	28	60.5	107.0	160.2	153.7	133.1	63.7	45.6
P07954	Fumarate hydratase, mitochondrial OS=Homo sapiens GN=FH PE=1 SV=3	69	32	282.2	215.9	111.8	42.7	17.7	15.9	26.0
P08069	Insulin-like growth factor 1 receptor OS=Homo sapiens GN=IGF1R PE=1 SV=1	22	26	55.7	101.4	138.2	162.4	155.4	65.7	15.8
P08133	Annexin A6 OS=Homo sapiens GN=ANXA6 PE=1 SV=3	80	66	81.8	94.2	107.7	104.4	94.0	91.3	167.0
P08134	Rho-related GTP-binding protein RhoC OS=Homo sapiens GN=RHOC PE=1 SV=1	75	13	79.2	100.7	146.6	127.3	118.7	45.9	63.1
P08174	Complement decay-accelerating factor OS=Homo sapiens GN=CD55 PE=1 SV=4	38	14	58.3	98.5	184.0	170.8	129.2	67.1	23.7
P08195	4F2 cell-surface antigen heavy chain OS=Homo sapiens GN=SLC3A2 PE=1 SV=3	54	38	62.9	99.5	151.2	156.6	127.6	67.6	16.6
P08236	Beta-glucuronidase OS=Homo sapiens GN=GUSB PE=1 SV=2	34	20	53.4	93.8	130.4	159.1	169.4	67.8	18.7
P08238	Heat shock protein HSP 90-beta OS=Homo sapiens GN=HSP90AB1 PE=1 SV=4	76	75	81.2	88.5	103.4	92.5	76.8	65.1	189.7
P08240	Signal recognition particle receptor subunit alpha OS=Homo sapiens GN=SRPR PE=1 SV=2	58	39	52.8	61.0	107.4	143.9	152.6	118.4	40.0
P08243	Asparagine synthetase [glutamine-hydrolyzing] OS=Homo sapiens GN=ASNS PE=1 SV=4	55	26	86.4	47.2	80.7	90.6	50.3	58.7	324.2
P08311	Cathepsin G OS=Homo sapiens GN=CTSG PE=1 SV=2	36	8	81.0	100.3	111.3	119.1	171.9	125.9	30.9
P08397	Porphobilinogen deaminase OS=Homo sapiens GN=HMBS PE=1 SV=2	42	14	80.0	71.1	110.5	109.0	92.6	94.6	155.9
P08559	Pyruvate dehydrogenase E1 component subunit alpha, somatic form, mitochondrial OS=Homo sapiens GN=PDHA1 PE=1 SV=3	64	32	226.0	259.8	97.1	56.0	4.1	7.0	9.1
P08574	Cytochrome c1, heme protein, mitochondrial OS=Homo sapiens GN=CYC1 PE=1 SV=3	39	12	236.8	289.7	85.9	50.9	22.9	15.2	5.0
P08575	Receptor-type tyrosine-protein phosphatase C OS=Homo sapiens GN=PTPRC PE=1 SV=2	53	87	61.0	93.8	140.6	151.0	133.3	69.6	41.8
P08579	U2 small nuclear ribonucleoprotein B'' OS=Homo sapiens GN=SNRPB2 PE=1 SV=1	36	10	56.2	20.6	37.4	52.6	51.4	84.8	550.3
P08621	U1 small nuclear ribonucleoprotein 70 kDa OS=Homo sapiens GN=SNRNP70 PE=1 SV=2	54	28	53.1	41.8	49.7	64.4	116.1	216.3	168.9
P08648	Integrin alpha-5 OS=Homo sapiens GN=ITGA5 PE=1 SV=2	24	19	58.4	107.3	154.7	155.7	155.2	68.1	19.6
P08670	Vimentin OS=Homo sapiens GN=VIM PE=1 SV=4	75	43	107.1	89.0	75.3	62.1	74.5	78.0	255.8
P08754	Guanine nucleotide-binding protein G(k) subunit alpha OS=Homo sapiens GN=GNAI3 PE=1 SV=3	62	24	52.8	100.7	143.1	139.8	130.7	55.2	12.6
P08758	Annexin A5 OS=Homo sapiens GN=ANXA5 PE=1 SV=2	50	19	84.9	64.9	103.9	107.4	72.2	87.1	195.4
P08865	40S ribosomal protein SA OS=Homo sapiens GN=RPSA PE=1 SV=4	61	20	56.2	52.9	70.1	75.9	134.3	202.2	86.4
P09001	39S ribosomal protein L3, mitochondrial OS=Homo sapiens GN=MRPL3 PE=1 SV=1	53	16	288.3	253.2	67.4	22.7	9.1	10.5	8.5
P09012	U1 small nuclear ribonucleoprotein A OS=Homo sapiens GN=SNRPA PE=1 SV=3	39	13	89.5	20.4	23.2	30.0	47.9	113.8	482.2
P09104	Gamma-enolase OS=Homo sapiens GN=ENO2 PE=1 SV=3	86	31	85.2	80.5	117.8	98.7	96.0	85.8	184.5
P09110	3-ketoacyl-CoA thiolase, peroxisomal OS=Homo sapiens GN=ACAA1 PE=1 SV=2	73	28	52.8	83.8	133.5	151.4	177.8	61.0	12.1
P09211	Glutathione S-transferase P OS=Homo sapiens GN=GSTP1 PE=1 SV=2	71	16	99.6	86.4	105.5	99.4	95.3	98.8	136.1
P09234	U1 small nuclear ribonucleoprotein C OS=Homo sapiens GN=SNRPC PE=1 SV=1	32	7	64.3	13.4	14.0	25.1	45.4	161.8	460.1
P09326	CD48 antigen OS=Homo sapiens GN=CD48 PE=1 SV=2	35	14	64.2	80.7	146.5	151.8	129.2	86.5	26.1
P09417	Dihydropteridine reductase OS=Homo sapiens GN=QDPR PE=1 SV=2	72	15	125.4	109.2	107.0	98.6	66.5	88.5	152.6
P09471	Guanine nucleotide-binding protein G(o) subunit alpha OS=Homo sapiens GN=GNAO1 PE=1 SV=4	47	16	63.8	68.2	178.5	225.3	111.9	80.3	50.8
P09496	Clathrin light chain A OS=Homo sapiens GN=CLTA PE=1 SV=1	21	9	81.7	85.4	152.2	147.1	102.9	84.9	90.5
P09497	Clathrin light chain B OS=Homo sapiens GN=CLTB PE=1 SV=1	29	12	73.4	73.3	138.6	159.9	84.0	82.3	110.9
P09525	Annexin A4 OS=Homo sapiens GN=ANXA4 PE=1 SV=4	51	17	85.4	83.6	118.8	88.7	122.6	67.8	144.9
P09543	2',3'-cyclic-nucleotide 3'-phosphodiesterase OS=Homo sapiens GN=CNP PE=1 SV=2	56	33	70.9	89.2	155.8	175.8	105.2	64.4	23.8
P09564	T-cell antigen CD7 OS=Homo sapiens GN=CD7 PE=1 SV=1	21	5	42.4	72.7	119.5	126.5	158.7	128.8	48.6
P09622	Dihydrolipoyl dehydrogenase, mitochondrial OS=Homo sapiens GN=DLD PE=1 SV=2	68	26	300.0	241.3	75.9	27.5	6.0	6.1	9.2
P09651	Heterogeneous nuclear ribonucleoprotein A1 OS=Homo sapiens GN=HNRNPA1 PE=1 SV=5	74	35	52.7	35.9	51.5	85.7	124.7	178.5	136.7
P09661	U2 small nuclear ribonucleoprotein A' OS=Homo sapiens GN=SNRPA1 PE=1 SV=2	80	30	47.9	63.8	101.2	90.5	129.8	131.3	134.2
P09669	Cytochrome c oxidase subunit 6C OS=Homo sapiens GN=COX6C PE=1 SV=2	53	7	297.7	276.2	89.0	28.6	6.7	2.3	2.2
P09874	Poly [ADP-ribose] polymerase 1 OS=Homo sapiens GN=PARP1 PE=1 SV=4	63	74	114.9	85.7	82.2	81.1	108.6	157.1	103.8
P09884	DNA polymerase alpha catalytic subunit OS=Homo sapiens GN=POLA1 PE=1 SV=2	29	36	87.2	82.4	106.9	92.3	92.3	80.7	171.4
P09960	Leukotriene A-4 hydrolase OS=Homo sapiens GN=LTA4H PE=1 SV=2	61	42	83.0	68.0	126.8	114.3	75.1	91.2	182.5
P09972	Fructose-bisphosphate aldolase C OS=Homo sapiens GN=ALDOC PE=1 SV=2	76	29	78.4	81.4	122.0	102.0	92.4	81.9	183.2
P0C2W1	F-box/SPRY domain-containing protein 1 OS=Homo sapiens GN=FBXO45 PE=1 SV=1	25	8	72.1	29.1	78.2	83.5	44.2	149.0	216.9
P0C7P0	CDGSH iron-sulfur domain-containing protein 3, mitochondrial OS=Homo sapiens GN=CISD3 PE=1 SV=1	54	9	248.7	277.3	109.6	32.5	11.3	6.7	15.0
P0C7T5	Ataxin-1-like OS=Homo sapiens GN=ATXN1L PE=1 SV=1	22	10	70.7	97.9	102.7	102.7	117.6	116.5	60.5
P0CG12	Chromosome transmission fidelity protein 8 homolog isoform 2 OS=Homo sapiens GN=CHTF8 PE=1 SV=1	63	17	120.1	125.3	101.9	77.0	81.9	120.2	92.3
P0CK96	Solute carrier family 35 member E2B OS=Homo sapiens GN=SLC35E2B PE=2 SV=1	14	4	69.4	112.8	140.7	134.1	137.6	113.9	36.2
P0DMV9	Heat shock 70 kDa protein 1B OS=Homo sapiens GN=HSPA1B PE=1 SV=1	67	43	85.1	76.5	98.3	102.7	92.3	75.1	179.5
P10109	Adrenodoxin, mitochondrial OS=Homo sapiens GN=FDX1 PE=1 SV=1	33	6	252.7	260.5	68.5	19.9	5.4	1.7	3.1
P10155	60 kDa SS-A/Ro ribonucleoprotein OS=Homo sapiens GN=TROVE2 PE=1 SV=2	55	27	84.6	90.8	104.1	84.6	98.1	89.4	146.6
P10242	Transcriptional activator Myb OS=Homo sapiens GN=MYB PE=1 SV=2	26	17	79.8	56.5	154.1	153.5	54.1	96.1	115.8
P10253	Lysosomal alpha-glucosidase OS=Homo sapiens GN=GAA PE=1 SV=4	40	34	45.9	86.2	141.9	176.5	159.6	58.4	18.9
P10301	Ras-related protein R-Ras OS=Homo sapiens GN=RRAS PE=1 SV=1	61	12	63.7	125.4	124.7	160.2	156.4	83.2	22.5
P10321	HLA class I histocompatibility antigen, Cw-7 alpha chain OS=Homo sapiens GN=HLA-C PE=1 SV=3	57	21	41.4	89.2	152.9	153.3	179.0	85.4	31.6
P10398	Serine/threonine-protein kinase A-Raf OS=Homo sapiens GN=ARAF PE=1 SV=2	48	24	104.2	92.1	100.7	94.9	98.5	82.7	183.6
P10415	Apoptosis regulator Bcl-2 OS=Homo sapiens GN=BCL2 PE=1 SV=2	45	7	83.0	68.7	135.9	146.7	96.1	81.5	34.3
P10515	Dihydrolipoyllysine-residue acetyltransferase component of pyruvate dehydrogenase complex, mitochondrial OS=Homo sapiens GN=DLAT PE=1 SV=3	52	31	295.2	246.6	82.5	23.0	4.6	3.7	5.8
P10586	Receptor-type tyrosine-protein phosphatase F OS=Homo sapiens GN=PTPRF PE=1 SV=2	38	55	54.3	89.0	144.0	166.6	123.2	63.9	25.3
P10599	Thioredoxin OS=Homo sapiens GN=TXN PE=1 SV=3	90	11	90.0	87.8	104.2	98.9	98.5	93.0	147.5
P10619	Lysosomal protective protein OS=Homo sapiens GN=CTSA PE=1 SV=2	29	13	50.7	80.4	139.5	180.5	168.3	71.0	17.9
P10636	Microtubule-associated protein tau OS=Homo sapiens GN=MAPT PE=1 SV=5	19	13	72.0	40.1	51.1	68.5	92.8	145.0	273.2
P10644	cAMP-dependent protein kinase type I-alpha regulatory subunit OS=Homo sapiens GN=PRKAR1A PE=1 SV=1	69	28	70.2	93.4	142.1	123.5	111.6	72.5	82.3
P10721	Mast/stem cell growth factor receptor Kit OS=Homo sapiens GN=KIT PE=1 SV=1	23	20	62.7	123.7	149.5	170.8	145.6	84.3	40.9
P10746	Uroporphyrinogen-III synthase OS=Homo sapiens GN=UROS PE=1 SV=1	42	9	88.9	123.8	170.5	121.4	155.2	95.1	130.9
P10747	T-cell-specific surface glycoprotein CD28 OS=Homo sapiens GN=CD28 PE=1 SV=1	23	8	45.7	34.8	79.7	111.5	76.9	65.0	206.1
P10768	S-formylglutathione hydrolase OS=Homo sapiens GN=ESD PE=1 SV=2	82	21	82.0	83.2	102.7	97.5	93.5	87.7	142.8
P10809	60 kDa heat shock protein, mitochondrial OS=Homo sapiens GN=HSPD1 PE=1 SV=2	86	71	272.4	237.0	95.8	31.5	8.5	5.8	7.3
P11021	78 kDa glucose-regulated protein OS=Homo sapiens GN=HSPA5 PE=1 SV=2	60	55	49.0	79.1	134.7	176.7	178.5	68.3	10.9
P11117	Lysosomal acid phosphatase OS=Homo sapiens GN=ACP2 PE=1 SV=3	32	12	50.3	75.2	134.7	177.9	190.3	101.7	23.5
P11142	Heat shock cognate 71 kDa protein OS=Homo sapiens GN=HSPA8 PE=1 SV=1	79	68	85.2	84.2	114.5	104.7	105.5	85.6	130.7
P11166	Solute carrier family 2, facilitated glucose transporter member 1 OS=Homo sapiens GN=SLC2A1 PE=1 SV=2	17	12	65.2	97.6	158.0	155.7	135.2	63.3	14.3
P11169	Solute carrier family 2, facilitated glucose transporter member 3 OS=Homo sapiens GN=SLC2A3 PE=1 SV=1	14	8	58.3	99.0	153.4	154.3	146.6	75.9	22.3
P11171	Protein 4.1 OS=Homo sapiens GN=EPB41 PE=1 SV=4	64	51	65.6	103.6	148.7	169.8	126.1	51.6	15.6
P11172	Uridine 5'-monophosphate synthase OS=Homo sapiens GN=UMPS PE=1 SV=1	64	41	122.1	114.4	102.6	85.1	64.7	61.4	159.5
P11177	Pyruvate dehydrogenase E1 component subunit beta, mitochondrial OS=Homo sapiens GN=PDHB PE=1 SV=3	69	18	309.0	243.1	82.9	29.1	12.9	8.4	7.3
P11182	Lipoamide acyltransferase component of branched-chain alpha-keto acid dehydrogenase complex, mitochondrial OS=Homo sapiens GN=DBT PE=1 SV=3	50	23	284.8	225.1	100.3	35.5	24.3	18.6	14.7
P11216	Glycogen phosphorylase, brain form OS=Homo sapiens GN=PYGB PE=1 SV=5	60	51	117.2	119.0	106.4	92.4	95.7	87.3	73.3
P11234	Ras-related protein Ral-B OS=Homo sapiens GN=RALB PE=1 SV=1	44	11	55.9	104.4	150.3	159.5	146.1	60.9	14.6
P11274	Breakpoint cluster region protein OS=Homo sapiens GN=BCR PE=1 SV=2	37	39	92.8	107.5	112.0	105.5	100.2	89.9	90.5
P11279	Lysosome-associated membrane glycoprotein 1 OS=Homo sapiens GN=LAMP1 PE=1 SV=3	21	8	54.0	72.1	133.0	164.2	183.3	105.8	22.0
P11310	Medium-chain specific acyl-CoA dehydrogenase, mitochondrial OS=Homo sapiens GN=ACADM PE=1 SV=1	58	29	275.6	227.2	108.3	33.1	11.0	6.7	8.2
P11387	DNA topoisomerase 1 OS=Homo sapiens GN=TOP1 PE=1 SV=2	44	39	143.9	89.7	96.7	113.4	83.4	109.9	93.8
P11388	DNA topoisomerase 2-alpha OS=Homo sapiens GN=TOP2A PE=1 SV=3	55	97	140.8	100.7	99.2	89.3	94.2	122.7	108.2
P11413	Glucose-6-phosphate 1-dehydrogenase OS=Homo sapiens GN=G6PD PE=1 SV=4	77	40	81.3	88.5	102.4	97.6	98.5	68.6	165.4
P11441	Ubiquitin-like protein 4A OS=Homo sapiens GN=UBL4A PE=1 SV=1	70	11	82.1	76.8	109.6	98.4	96.1	105.4	148.6
P11498	Pyruvate carboxylase, mitochondrial OS=Homo sapiens GN=PC PE=1 SV=2	58	57	270.7	258.2	119.7	39.5	9.7	9.7	14.1
P11586	C-1-tetrahydrofolate synthase, cytoplasmic OS=Homo sapiens GN=MTHFD1 PE=1 SV=3	83	76	45.6	48.7	66.3	91.3	146.0	185.2	84.8
P11717	Cation-independent mannose-6-phosphate receptor OS=Homo sapiens GN=IGF2R PE=1 SV=3	62	148	36.0	55.0	112.4	135.8	163.8	140.3	59.5
P11766	Alcohol dehydrogenase class-3 OS=Homo sapiens GN=ADH5 PE=1 SV=4	54	24	85.7	98.9	123.7	90.6	87.9	80.6	187.4
P11940	Polyadenylate-binding protein 1 OS=Homo sapiens GN=PABPC1 PE=1 SV=2	75	50	48.3	56.3	73.3	78.5	155.2	194.5	104.9
P12004	Proliferating cell nuclear antigen OS=Homo sapiens GN=PCNA PE=1 SV=1	81	22	72.1	79.5	128.5	109.8	83.7	76.8	200.4
P12081	Histidine--tRNA ligase, cytoplasmic OS=Homo sapiens GN=HARS PE=1 SV=2	78	47	74.5	62.8	69.9	78.5	97.0	185.0	155.3
P12236	ADP/ATP translocase 3 OS=Homo sapiens GN=SLC25A6 PE=1 SV=4	74	34	276.3	254.6	88.1	32.8	13.2	7.4	7.3
P12259	Coagulation factor V OS=Homo sapiens GN=F5 PE=1 SV=4	6	13	79.8	103.1	68.9	118.5	140.4	111.3	34.5
P12268	Inosine-5'-monophosphate dehydrogenase 2 OS=Homo sapiens GN=IMPDH2 PE=1 SV=2	77	43	103.9	110.6	117.9	100.0	87.4	65.5	117.3
P12270	Nucleoprotein TPR OS=Homo sapiens GN=TPR PE=1 SV=3	53	119	99.1	68.5	97.3	97.7	85.6	95.9	206.0
P12429	Annexin A3 OS=Homo sapiens GN=ANXA3 PE=1 SV=3	52	16	90.3	81.1	98.6	92.9	89.7	61.6	231.5
P12544	Granzyme A OS=Homo sapiens GN=GZMA PE=1 SV=2	76	22	50.8	77.8	135.1	164.0	160.3	83.5	15.8
P12694	2-oxoisovalerate dehydrogenase subunit alpha, mitochondrial OS=Homo sapiens GN=BCKDHA PE=1 SV=2	65	24	276.9	248.1	91.3	25.9	7.9	5.6	7.1
P12814	Alpha-actinin-1 OS=Homo sapiens GN=ACTN1 PE=1 SV=2	75	73	88.6	96.7	121.9	106.6	94.5	79.3	131.0
P12829	Myosin light chain 4 OS=Homo sapiens GN=MYL4 PE=1 SV=3	60	9	58.9	10.4	44.8	92.8	9.4	32.0	406.0
P12931	Proto-oncogene tyrosine-protein kinase Src OS=Homo sapiens GN=SRC PE=1 SV=3	57	25	63.5	119.2	135.2	138.8	157.2	101.0	39.6
P12955	Xaa-Pro dipeptidase OS=Homo sapiens GN=PEPD PE=1 SV=3	37	17	85.7	89.5	99.5	110.5	100.8	121.7	141.2
P12956	X-ray repair cross-complementing protein 6 OS=Homo sapiens GN=XRCC6 PE=1 SV=2	75	68	64.7	63.9	68.1	76.3	132.8	201.7	105.7
P13010	X-ray repair cross-complementing protein 5 OS=Homo sapiens GN=XRCC5 PE=1 SV=3	80	68	56.0	67.6	72.8	81.6	121.4	163.8	131.1
P13073	Cytochrome c oxidase subunit 4 isoform 1, mitochondrial OS=Homo sapiens GN=COX4I1 PE=1 SV=1	53	15	241.9	205.9	105.4	39.1	4.8	3.9	2.5
P13196	5-aminolevulinate synthase, nonspecific, mitochondrial OS=Homo sapiens GN=ALAS1 PE=1 SV=2	47	23	288.3	252.7	84.1	24.1	8.5	5.8	5.7
P13284	Gamma-interferon-inducible lysosomal thiol reductase OS=Homo sapiens GN=IFI30 PE=1 SV=3	12	3	14.5	17.6	237.6	291.1	66.4	78.9	23.7
P13489	Ribonuclease inhibitor OS=Homo sapiens GN=RNH1 PE=1 SV=2	74	29	79.3	77.7	106.6	99.6	79.3	73.3	217.7
P13598	Intercellular adhesion molecule 2 OS=Homo sapiens GN=ICAM2 PE=1 SV=2	25	7	43.4	57.9	105.4	152.6	136.5	117.2	76.3
P13612	Integrin alpha-4 OS=Homo sapiens GN=ITGA4 PE=1 SV=3	48	53	57.0	88.6	145.3	171.6	154.7	75.7	12.9
P13637	Sodium/potassium-transporting ATPase subunit alpha-3 OS=Homo sapiens GN=ATP1A3 PE=1 SV=3	55	54	48.3	79.1	172.2	178.9	122.4	66.1	14.3
P13639	Elongation factor 2 OS=Homo sapiens GN=EEF2 PE=1 SV=4	83	83	68.2	69.5	100.5	103.7	98.2	153.3	117.5
P13645	Keratin, type I cytoskeletal 10 OS=Homo sapiens GN=KRT10 PE=1 SV=6	54	31	126.2	64.4	39.6	64.4	118.4	111.8	145.3
P13667	Protein disulfide-isomerase A4 OS=Homo sapiens GN=PDIA4 PE=1 SV=2	66	65	56.7	79.0	111.5	158.9	174.1	81.4	17.5
P13674	Prolyl 4-hydroxylase subunit alpha-1 OS=Homo sapiens GN=P4HA1 PE=1 SV=2	62	37	50.0	79.9	138.5	162.5	180.0	67.0	5.9
P13716	Delta-aminolevulinic acid dehydratase OS=Homo sapiens GN=ALAD PE=1 SV=1	44	13	93.2	67.9	85.6	76.0	74.0	110.8	150.8
P13796	Plastin-2 OS=Homo sapiens GN=LCP1 PE=1 SV=6	85	55	83.1	68.5	106.5	113.4	78.3	89.8	183.8
P13798	Acylamino-acid-releasing enzyme OS=Homo sapiens GN=APEH PE=1 SV=4	54	33	83.4	101.8	133.3	103.6	105.3	80.5	152.5
P13804	Electron transfer flavoprotein subunit alpha, mitochondrial OS=Homo sapiens GN=ETFA PE=1 SV=1	73	21	287.8	239.0	87.7	40.8	11.8	8.3	7.7
P13807	Glycogen [starch] synthase, muscle OS=Homo sapiens GN=GYS1 PE=1 SV=2	57	43	52.0	63.0	93.9	138.8	173.3	141.2	29.5
P13861	cAMP-dependent protein kinase type II-alpha regulatory subunit OS=Homo sapiens GN=PRKAR2A PE=1 SV=2	65	24	136.8	134.7	126.6	98.8	75.0	58.6	73.6
P13995	Bifunctional methylenetetrahydrofolate dehydrogenase/cyclohydrolase, mitochondrial OS=Homo sapiens GN=MTHFD2 PE=1 SV=2	70	20	286.9	229.2	101.6	31.6	8.4	7.7	6.5
P14151	L-selectin OS=Homo sapiens GN=SELL PE=1 SV=2	19	9	62.1	91.4	124.2	134.9	140.5	75.5	29.5
P14174	Macrophage migration inhibitory factor OS=Homo sapiens GN=MIF PE=1 SV=4	43	4	91.8	86.6	126.9	96.0	101.1	83.1	161.4
P14209	CD99 antigen OS=Homo sapiens GN=CD99 PE=1 SV=1	22	6	31.6	94.9	171.3	141.6	111.7	24.5	214.6
P14314	Glucosidase 2 subunit beta OS=Homo sapiens GN=PRKCSH PE=1 SV=2	50	31	50.6	82.4	134.3	169.1	170.5	81.1	10.4
P14324	Farnesyl pyrophosphate synthase OS=Homo sapiens GN=FDPS PE=1 SV=4	39	16	101.9	99.2	87.1	90.4	85.9	87.8	129.5
P14373	Zinc finger protein RFP OS=Homo sapiens GN=TRIM27 PE=1 SV=1	52	19	46.6	66.8	111.2	189.2	151.4	63.9	36.9
P14550	Alcohol dehydrogenase [NADP(+)] OS=Homo sapiens GN=AKR1A1 PE=1 SV=3	73	22	85.1	75.9	103.5	110.3	84.2	69.7	237.5
P14618	Pyruvate kinase PKM OS=Homo sapiens GN=PKM PE=1 SV=4	81	51	87.9	93.2	125.6	95.0	94.3	76.9	147.9
P14625	Endoplasmin OS=Homo sapiens GN=HSP90B1 PE=1 SV=1	78	85	49.8	63.7	139.1	185.5	144.1	76.8	23.9
P14635	G2/mitotic-specific cyclin-B1 OS=Homo sapiens GN=CCNB1 PE=1 SV=1	34	13	106.2	103.7	102.5	94.7	133.9	123.9	48.5
P14678	Small nuclear ribonucleoprotein-associated proteins B and B' OS=Homo sapiens GN=SNRPB PE=1 SV=2	56	14	66.9	49.9	65.8	70.3	120.7	202.6	126.1
P14735	Insulin-degrading enzyme OS=Homo sapiens GN=IDE PE=1 SV=4	47	55	118.6	110.1	89.2	74.7	81.3	67.9	182.2
P14866	Heterogeneous nuclear ribonucleoprotein L OS=Homo sapiens GN=HNRNPL PE=1 SV=2	70	38	60.5	31.7	48.0	61.7	123.1	201.2	233.3
P14868	Aspartate--tRNA ligase, cytoplasmic OS=Homo sapiens GN=DARS PE=1 SV=2	79	48	76.3	82.2	82.5	89.3	95.1	111.4	176.9
P14921	Protein C-ets-1 OS=Homo sapiens GN=ETS1 PE=1 SV=1	45	14	90.6	93.8	101.1	82.6	91.8	64.2	177.9
P14927	Cytochrome b-c1 complex subunit 7 OS=Homo sapiens GN=UQCRB PE=1 SV=2	77	16	248.2	260.1	90.3	27.6	11.2	5.9	2.9
P15104	Glutamine synthetase OS=Homo sapiens GN=GLUL PE=1 SV=4	42	16	84.6	74.7	102.0	98.7	92.8	112.0	159.8
P15121	Aldose reductase OS=Homo sapiens GN=AKR1B1 PE=1 SV=3	62	20	103.0	90.0	107.2	96.5	80.4	86.9	182.5
P15151	Poliovirus receptor OS=Homo sapiens GN=PVR PE=1 SV=2	13	4	76.0	88.1	113.3	106.0	132.4	80.1	23.7
P15153	Ras-related C3 botulinum toxin substrate 2 OS=Homo sapiens GN=RAC2 PE=1 SV=1	48	11	82.1	91.1	113.3	116.1	139.9	118.7	112.8
P15170	Eukaryotic peptide chain release factor GTP-binding subunit ERF3A OS=Homo sapiens GN=GSPT1 PE=1 SV=1	63	39	92.3	84.4	96.8	101.2	88.6	92.3	136.7
P15260	Interferon gamma receptor 1 OS=Homo sapiens GN=IFNGR1 PE=1 SV=1	15	6	51.9	91.5	135.9	141.3	165.7	89.1	32.9
P15289	Arylsulfatase A OS=Homo sapiens GN=ARSA PE=1 SV=3	27	9	67.0	92.5	142.7	151.0	144.4	44.7	85.9
P15311	Ezrin OS=Homo sapiens GN=EZR PE=1 SV=4	70	60	55.7	79.6	129.9	175.1	81.7	61.2	77.0
P15374	Ubiquitin carboxyl-terminal hydrolase isozyme L3 OS=Homo sapiens GN=UCHL3 PE=1 SV=1	70	16	88.7	59.6	65.8	67.1	62.9	50.6	300.3
P15498	Proto-oncogene vav OS=Homo sapiens GN=VAV1 PE=1 SV=4	61	51	110.6	104.1	108.5	106.6	87.3	82.6	115.7
P15586	N-acetylglucosamine-6-sulfatase OS=Homo sapiens GN=GNS PE=1 SV=3	36	16	47.3	89.7	161.0	177.0	170.8	58.1	14.5
P15735	Phosphorylase b kinase gamma catalytic chain, liver/testis isoform OS=Homo sapiens GN=PHKG2 PE=1 SV=1	41	15	100.1	72.4	62.8	59.1	59.7	74.4	311.7
P15814	Immunoglobulin lambda-like polypeptide 1 OS=Homo sapiens GN=IGLL1 PE=1 SV=1	40	7	61.8	94.1	132.6	160.8	192.8	78.0	14.7
P15848	Arylsulfatase B OS=Homo sapiens GN=ARSB PE=1 SV=1	37	17	34.9	55.7	169.4	211.0	129.7	64.2	24.3
P15880	40S ribosomal protein S2 OS=Homo sapiens GN=RPS2 PE=1 SV=2	69	27	59.5	32.0	41.9	51.6	87.6	146.8	303.0
P15923	Transcription factor E2-alpha OS=Homo sapiens GN=TCF3 PE=1 SV=1	45	16	95.5	98.3	107.1	85.6	109.6	104.5	101.0
P15927	Replication protein A 32 kDa subunit OS=Homo sapiens GN=RPA2 PE=1 SV=1	76	16	64.5	34.4	107.1	126.1	67.5	101.0	243.8
P16083	Ribosyldihydronicotinamide dehydrogenase [quinone] OS=Homo sapiens GN=NQO2 PE=1 SV=5	54	12	119.6	137.6	142.1	106.5	123.9	97.2	141.8
P16150	Leukosialin OS=Homo sapiens GN=SPN PE=1 SV=1	40	15	45.5	68.2	139.9	219.5	107.0	69.6	23.3
P16219	Short-chain specific acyl-CoA dehydrogenase, mitochondrial OS=Homo sapiens GN=ACADS PE=1 SV=1	58	21	323.1	251.2	80.1	25.1	8.4	7.6	8.1
P16278	Beta-galactosidase OS=Homo sapiens GN=GLB1 PE=1 SV=2	34	19	50.7	85.4	133.8	166.1	160.0	51.3	13.6
P16284	Platelet endothelial cell adhesion molecule OS=Homo sapiens GN=PECAM1 PE=1 SV=1	54	41	59.6	88.4	142.0	167.6	127.2	67.4	21.3
P16298	Serine/threonine-protein phosphatase 2B catalytic subunit beta isoform OS=Homo sapiens GN=PPP3CB PE=1 SV=2	40	17	72.9	78.9	103.3	143.5	89.3	75.6	77.4
P16333	Cytoplasmic protein NCK1 OS=Homo sapiens GN=NCK1 PE=1 SV=1	68	26	91.5	107.9	126.8	118.7	120.1	81.6	82.9
P16383	GC-rich sequence DNA-binding factor 2 OS=Homo sapiens GN=GCFC2 PE=1 SV=2	30	22	75.1	66.5	70.3	75.2	101.2	184.7	144.9
P16435	NADPH--cytochrome P450 reductase OS=Homo sapiens GN=POR PE=1 SV=2	60	41	57.3	88.3	116.9	152.8	166.7	91.8	19.0
P16455	Methylated-DNA--protein-cysteine methyltransferase OS=Homo sapiens GN=MGMT PE=1 SV=1	48	9	127.2	101.7	100.6	82.5	99.0	106.0	75.5
P16615	Sarcoplasmic/endoplasmic reticulum calcium ATPase 2 OS=Homo sapiens GN=ATP2A2 PE=1 SV=1	53	60	60.5	77.7	119.3	166.5	174.2	92.9	23.4
P16885	1-phosphatidylinositol 4,5-bisphosphate phosphodiesterase gamma-2 OS=Homo sapiens GN=PLCG2 PE=1 SV=4	43	43	93.6	74.0	89.8	98.5	73.9	80.1	249.5
P16930	Fumarylacetoacetase OS=Homo sapiens GN=FAH PE=1 SV=2	60	17	85.4	73.1	100.4	97.4	90.0	86.5	193.5
P16989	Y-box-binding protein 3 OS=Homo sapiens GN=YBX3 PE=1 SV=4	67	24	64.2	45.6	50.8	59.5	106.2	164.6	216.3
P17026	Zinc finger protein 22 OS=Homo sapiens GN=ZNF22 PE=1 SV=3	46	10	105.6	66.1	131.9	64.5	71.4	124.7	141.0
P17028	Zinc finger protein 24 OS=Homo sapiens GN=ZNF24 PE=1 SV=4	53	13	196.2	177.6	105.6	91.9	114.4	81.8	42.5
P17029	Zinc finger protein with KRAB and SCAN domains 1 OS=Homo sapiens GN=ZKSCAN1 PE=1 SV=3	25	10	136.5	95.0	109.4	87.2	69.2	138.4	83.6
P17050	Alpha-N-acetylgalactosaminidase OS=Homo sapiens GN=NAGA PE=1 SV=2	40	13	24.9	26.8	168.0	354.1	69.0	39.5	35.3
P17152	Transmembrane protein 11, mitochondrial OS=Homo sapiens GN=TMEM11 PE=1 SV=1	40	7	310.1	255.7	101.8	31.8	18.9	11.0	6.7
P17174	Aspartate aminotransferase, cytoplasmic OS=Homo sapiens GN=GOT1 PE=1 SV=3	64	27	87.3	84.5	95.0	89.0	89.0	82.0	169.6
P17181	Interferon alpha/beta receptor 1 OS=Homo sapiens GN=IFNAR1 PE=1 SV=3	39	17	59.8	90.6	138.0	148.3	157.3	85.2	38.5
P17252	Protein kinase C alpha type OS=Homo sapiens GN=PRKCA PE=1 SV=4	60	41	89.6	99.7	113.0	101.1	95.4	64.8	129.7
P17480	Nucleolar transcription factor 1 OS=Homo sapiens GN=UBTF PE=1 SV=1	43	39	176.3	140.0	114.0	98.9	79.3	55.2	31.7
P17542	T-cell acute lymphocytic leukemia protein 1 OS=Homo sapiens GN=TAL1 PE=1 SV=2	31	7	112.4	119.1	123.5	110.4	150.5	209.1	91.0
P17568	NADH dehydrogenase [ubiquinone] 1 beta subcomplex subunit 7 OS=Homo sapiens GN=NDUFB7 PE=1 SV=4	55	10	181.1	150.9	161.2	61.1	18.6	16.8	16.1
P17706	Tyrosine-protein phosphatase non-receptor type 2 OS=Homo sapiens GN=PTPN2 PE=1 SV=2	57	26	91.0	95.2	113.1	134.2	139.7	105.9	44.5
P17812	CTP synthase 1 OS=Homo sapiens GN=CTPS1 PE=1 SV=2	60	35	79.4	88.9	103.8	111.6	67.7	68.9	199.8
P17844	Probable ATP-dependent RNA helicase DDX5 OS=Homo sapiens GN=DDX5 PE=1 SV=1	66	59	56.4	60.5	76.5	80.9	135.8	180.0	113.8
P17858	ATP-dependent 6-phosphofructokinase, liver type OS=Homo sapiens GN=PFKL PE=1 SV=6	50	34	90.0	83.3	100.9	91.6	78.8	85.3	170.9
P17900	Ganglioside GM2 activator OS=Homo sapiens GN=GM2A PE=1 SV=4	23	7	65.8	68.8	110.3	158.7	164.3	79.8	23.9
P17980	26S protease regulatory subunit 6A OS=Homo sapiens GN=PSMC3 PE=1 SV=3	75	35	91.8	51.6	57.5	51.6	49.0	54.0	385.4
P17987	T-complex protein 1 subunit alpha OS=Homo sapiens GN=TCP1 PE=1 SV=1	78	41	67.7	100.5	87.5	95.1	95.6	91.9	134.6
P18031	Tyrosine-protein phosphatase non-receptor type 1 OS=Homo sapiens GN=PTPN1 PE=1 SV=1	70	35	63.7	85.1	115.9	174.0	122.1	74.6	22.7
P18065	Insulin-like growth factor-binding protein 2 OS=Homo sapiens GN=IGFBP2 PE=1 SV=2	68	19	61.3	49.3	69.0	98.5	112.4	113.5	185.6
P18074	TFIIH basal transcription factor complex helicase XPD subunit OS=Homo sapiens GN=ERCC2 PE=1 SV=1	33	25	120.9	112.8	97.6	97.0	118.3	89.6	87.6
P18077	60S ribosomal protein L35a OS=Homo sapiens GN=RPL35A PE=1 SV=2	60	13	43.0	28.9	72.2	98.9	88.5	179.2	124.2
P18085	ADP-ribosylation factor 4 OS=Homo sapiens GN=ARF4 PE=1 SV=3	72	14	142.2	119.2	110.5	113.7	95.6	95.1	76.8
P18124	60S ribosomal protein L7 OS=Homo sapiens GN=RPL7 PE=1 SV=1	70	29	44.4	40.6	63.5	86.6	130.8	225.2	115.1
P18206	Vinculin OS=Homo sapiens GN=VCL PE=1 SV=4	32	29	79.3	130.2	135.2	100.1	127.0	77.0	131.8
P18433	Receptor-type tyrosine-protein phosphatase alpha OS=Homo sapiens GN=PTPRA PE=1 SV=2	53	42	58.5	100.2	133.4	177.5	125.0	60.2	32.7
P18583	Protein SON OS=Homo sapiens GN=SON PE=1 SV=4	33	68	54.7	46.6	72.6	110.0	136.7	206.4	94.0
P18615	Negative elongation factor E OS=Homo sapiens GN=NELFE PE=1 SV=3	57	19	56.9	52.0	77.3	85.0	133.9	190.1	115.8
P18621	60S ribosomal protein L17 OS=Homo sapiens GN=RPL17 PE=1 SV=3	61	17	44.7	51.2	69.2	81.6	163.3	189.6	65.4
P18669	Phosphoglycerate mutase 1 OS=Homo sapiens GN=PGAM1 PE=1 SV=2	77	23	72.6	63.5	112.1	108.8	73.7	90.9	195.6
P18754	Regulator of chromosome condensation OS=Homo sapiens GN=RCC1 PE=1 SV=1	64	19	155.2	91.4	79.4	87.9	133.3	196.8	115.7
P18858	DNA ligase 1 OS=Homo sapiens GN=LIG1 PE=1 SV=1	57	51	116.7	111.6	110.9	91.4	91.9	86.2	105.3
P18887	DNA repair protein XRCC1 OS=Homo sapiens GN=XRCC1 PE=1 SV=2	41	22	112.5	103.7	81.6	77.2	95.8	104.5	221.4
P19022	Cadherin-2 OS=Homo sapiens GN=CDH2 PE=1 SV=4	37	24	64.0	92.6	137.2	146.9	160.5	102.3	32.4
P19086	Guanine nucleotide-binding protein G(z) subunit alpha OS=Homo sapiens GN=GNAZ PE=2 SV=3	45	14	56.6	103.9	150.7	151.1	131.6	60.5	18.3
P19174	1-phosphatidylinositol 4,5-bisphosphate phosphodiesterase gamma-1 OS=Homo sapiens GN=PLCG1 PE=1 SV=1	53	64	82.0	72.3	100.0	111.0	79.9	103.5	156.5
P19256	Lymphocyte function-associated antigen 3 OS=Homo sapiens GN=CD58 PE=1 SV=1	18	7	58.8	104.2	138.4	119.5	154.1	91.5	43.6
P19338	Nucleolin OS=Homo sapiens GN=NCL PE=1 SV=3	51	56	63.6	64.9	93.3	84.7	111.7	126.3	174.9
P19367	Hexokinase-1 OS=Homo sapiens GN=HK1 PE=1 SV=3	56	60	255.5	253.9	99.6	40.8	17.8	12.2	15.3
P19387	DNA-directed RNA polymerase II subunit RPB3 OS=Homo sapiens GN=POLR2C PE=1 SV=2	42	10	116.0	110.2	103.5	95.2	119.5	165.3	168.5
P19388	DNA-directed RNA polymerases I, II, and III subunit RPABC1 OS=Homo sapiens GN=POLR2E PE=1 SV=4	54	10	78.6	32.9	62.5	120.5	38.6	84.0	274.7
P19404	NADH dehydrogenase [ubiquinone] flavoprotein 2, mitochondrial OS=Homo sapiens GN=NDUFV2 PE=1 SV=2	54	13	313.5	279.4	85.3	22.9	7.6	5.6	4.6
P19447	TFIIH basal transcription factor complex helicase XPB subunit OS=Homo sapiens GN=ERCC3 PE=1 SV=1	43	27	120.6	107.4	91.6	74.3	129.2	176.7	84.3
P19474	E3 ubiquitin-protein ligase TRIM21 OS=Homo sapiens GN=TRIM21 PE=1 SV=1	39	17	87.4	62.0	108.7	108.1	73.2	101.1	151.4
P19525	Interferon-induced, double-stranded RNA-activated protein kinase OS=Homo sapiens GN=EIF2AK2 PE=1 SV=2	52	29	70.2	56.1	59.0	76.8	120.7	230.9	92.7
P19623	Spermidine synthase OS=Homo sapiens GN=SRM PE=1 SV=1	77	19	97.8	52.4	59.7	58.3	59.4	53.2	365.9
P19634	Sodium/hydrogen exchanger 1 OS=Homo sapiens GN=SLC9A1 PE=1 SV=2	22	16	54.4	86.7	146.9	171.4	121.2	62.3	20.2
P19784	Casein kinase II subunit alpha' OS=Homo sapiens GN=CSNK2A2 PE=1 SV=1	67	21	74.6	75.9	132.4	111.4	74.8	86.6	156.1
P19838	Nuclear factor NF-kappa-B p105 subunit OS=Homo sapiens GN=NFKB1 PE=1 SV=2	42	36	110.9	95.7	116.1	105.4	102.1	92.7	122.5
P20020	Plasma membrane calcium-transporting ATPase 1 OS=Homo sapiens GN=ATP2B1 PE=1 SV=3	39	50	54.4	110.6	106.8	177.8	127.4	53.9	23.9
P20023	Complement receptor type 2 OS=Homo sapiens GN=CR2 PE=1 SV=2	28	26	50.1	77.2	152.3	165.7	118.4	87.1	44.1
P20042	Eukaryotic translation initiation factor 2 subunit 2 OS=Homo sapiens GN=EIF2S2 PE=1 SV=2	65	32	78.7	49.0	51.5	58.3	91.6	139.7	248.6
P20073	Annexin A7 OS=Homo sapiens GN=ANXA7 PE=1 SV=3	42	22	90.2	74.9	99.1	96.9	73.6	81.7	240.3
P20248	Cyclin-A2 OS=Homo sapiens GN=CCNA2 PE=1 SV=2	37	13	85.8	69.9	100.0	98.5	101.2	151.1	101.7
P20290	Transcription factor BTF3 OS=Homo sapiens GN=BTF3 PE=1 SV=1	78	19	69.4	46.3	70.1	69.0	105.4	86.3	298.7
P20292	Arachidonate 5-lipoxygenase-activating protein OS=Homo sapiens GN=ALOX5AP PE=1 SV=2	27	5	64.1	86.0	121.6	132.4	198.4	100.7	10.0
P20338	Ras-related protein Rab-4A OS=Homo sapiens GN=RAB4A PE=1 SV=3	55	12	64.6	124.3	116.9	118.5	153.9	75.0	54.1
P20339	Ras-related protein Rab-5A OS=Homo sapiens GN=RAB5A PE=1 SV=2	68	13	67.0	87.6	159.0	176.1	146.5	87.8	42.2
P20340	Ras-related protein Rab-6A OS=Homo sapiens GN=RAB6A PE=1 SV=3	69	19	60.5	105.5	126.2	114.2	136.3	87.4	49.8
P20618	Proteasome subunit beta type-1 OS=Homo sapiens GN=PSMB1 PE=1 SV=2	57	16	77.8	82.7	81.5	91.7	94.1	120.5	163.6
P20645	Cation-dependent mannose-6-phosphate receptor OS=Homo sapiens GN=M6PR PE=1 SV=1	55	18	51.8	32.5	57.1	89.7	88.6	149.0	292.1
P20674	Cytochrome c oxidase subunit 5A, mitochondrial OS=Homo sapiens GN=COX5A PE=1 SV=2	61	10	285.1	249.5	90.6	34.6	8.3	8.0	9.6
P20700	Lamin-B1 OS=Homo sapiens GN=LMNB1 PE=1 SV=2	74	61	92.2	93.3	143.1	153.9	105.3	74.7	75.8
P20701	Integrin alpha-L OS=Homo sapiens GN=ITGAL PE=1 SV=3	36	40	55.1	72.5	137.5	171.5	146.9	90.2	29.5
P20810	Calpastatin OS=Homo sapiens GN=CAST PE=1 SV=4	30	14	77.2	82.7	87.6	92.0	97.3	145.8	107.9
P20839	Inosine-5'-monophosphate dehydrogenase 1 OS=Homo sapiens GN=IMPDH1 PE=1 SV=2	52	24	97.6	88.7	119.6	114.6	85.7	76.0	149.3
P20933	N(4)-(beta-N-acetylglucosaminyl)-L-asparaginase OS=Homo sapiens GN=AGA PE=1 SV=2	34	8	53.5	75.6	138.6	175.9	171.3	66.8	15.6
P20936	Ras GTPase-activating protein 1 OS=Homo sapiens GN=RASA1 PE=1 SV=1	25	21	74.4	121.8	131.3	104.2	94.8	45.8	60.5
P20963	T-cell surface glycoprotein CD3 zeta chain OS=Homo sapiens GN=CD247 PE=1 SV=2	57	21	103.9	121.8	130.3	132.9	134.5	77.6	19.5
P21266	Glutathione S-transferase Mu 3 OS=Homo sapiens GN=GSTM3 PE=1 SV=3	75	20	122.3	117.9	115.5	91.7	87.8	83.9	127.3
P21281	V-type proton ATPase subunit B, brain isoform OS=Homo sapiens GN=ATP6V1B2 PE=1 SV=3	79	33	56.7	65.1	123.9	156.1	113.8	90.5	103.6
P21283	V-type proton ATPase subunit C 1 OS=Homo sapiens GN=ATP6V1C1 PE=1 SV=4	64	26	63.7	71.0	119.1	139.0	118.6	111.5	101.3
P21333	Filamin-A OS=Homo sapiens GN=FLNA PE=1 SV=4	71	169	89.4	83.4	107.0	103.9	76.9	67.3	183.4
P21359	Neurofibromin OS=Homo sapiens GN=NF1 PE=1 SV=2	28	74	67.8	82.8	100.0	112.0	132.0	130.4	50.2
P21399	Cytoplasmic aconitate hydratase OS=Homo sapiens GN=ACO1 PE=1 SV=3	63	50	79.0	75.2	110.2	104.5	89.5	90.7	164.3
P21580	Tumor necrosis factor alpha-induced protein 3 OS=Homo sapiens GN=TNFAIP3 PE=1 SV=1	58	34	90.6	90.9	99.4	97.8	97.3	68.9	172.3
P21796	Voltage-dependent anion-selective channel protein 1 OS=Homo sapiens GN=VDAC1 PE=1 SV=2	88	31	286.9	246.5	103.1	36.1	18.4	11.7	7.2
P21912	Succinate dehydrogenase [ubiquinone] iron-sulfur subunit, mitochondrial OS=Homo sapiens GN=SDHB PE=1 SV=3	71	24	278.0	250.1	95.4	32.5	10.5	7.6	6.3
P21953	2-oxoisovalerate dehydrogenase subunit beta, mitochondrial OS=Homo sapiens GN=BCKDHB PE=1 SV=2	36	11	332.1	253.6	91.7	27.1	8.1	8.1	8.5
P21964	Catechol O-methyltransferase OS=Homo sapiens GN=COMT PE=1 SV=2	74	26	63.2	75.3	119.2	135.4	171.3	87.4	16.5
P22001	Potassium voltage-gated channel subfamily A member 3 OS=Homo sapiens GN=KCNA3 PE=1 SV=3	26	13	68.8	95.8	147.3	162.0	160.8	101.1	22.5
P22033	Methylmalonyl-CoA mutase, mitochondrial OS=Homo sapiens GN=MUT PE=1 SV=4	55	36	288.7	258.1	82.5	23.9	7.9	5.2	5.8
P22059	Oxysterol-binding protein 1 OS=Homo sapiens GN=OSBP PE=1 SV=1	55	34	81.5	97.0	123.6	121.9	123.0	82.1	99.4
P22061	Protein-L-isoaspartate(D-aspartate) O-methyltransferase OS=Homo sapiens GN=PCMT1 PE=1 SV=4	66	13	101.6	83.6	104.7	153.7	68.9	74.6	103.2
P22087	rRNA 2'-O-methyltransferase fibrillarin OS=Homo sapiens GN=FBL PE=1 SV=2	69	22	105.3	77.6	67.2	62.0	92.6	131.1	172.2
P22090	40S ribosomal protein S4, Y isoform 1 OS=Homo sapiens GN=RPS4Y1 PE=1 SV=2	75	27	47.4	35.8	57.5	63.3	117.9	162.7	190.6
P22102	Trifunctional purine biosynthetic protein adenosine-3 OS=Homo sapiens GN=GART PE=1 SV=1	69	58	82.3	67.9	78.6	118.3	55.8	61.5	242.4
P22234	Multifunctional protein ADE2 OS=Homo sapiens GN=PAICS PE=1 SV=3	75	37	89.5	84.7	90.8	80.0	81.3	77.9	203.3
P22307	Non-specific lipid-transfer protein OS=Homo sapiens GN=SCP2 PE=1 SV=2	73	44	52.6	89.0	134.7	154.9	184.1	57.0	5.6
P22314	Ubiquitin-like modifier-activating enzyme 1 OS=Homo sapiens GN=UBA1 PE=1 SV=3	72	61	82.8	86.0	113.9	85.3	89.1	60.4	222.3
P22570	NADPH:adrenodoxin oxidoreductase, mitochondrial OS=Homo sapiens GN=FDXR PE=1 SV=3	70	30	280.4	224.1	75.3	32.3	17.9	15.1	11.9
P22626	Heterogeneous nuclear ribonucleoproteins A2/B1 OS=Homo sapiens GN=HNRNPA2B1 PE=1 SV=2	78	37	48.1	28.7	37.4	56.9	111.0	169.4	124.6
P22681	E3 ubiquitin-protein ligase CBL OS=Homo sapiens GN=CBL PE=1 SV=2	53	29	95.9	89.5	121.7	91.8	113.6	87.5	136.9
P22694	cAMP-dependent protein kinase catalytic subunit beta OS=Homo sapiens GN=PRKACB PE=1 SV=2	64	27	123.0	149.1	120.1	106.8	121.3	87.4	78.8
P22695	Cytochrome b-c1 complex subunit 2, mitochondrial OS=Homo sapiens GN=UQCRC2 PE=1 SV=3	65	25	274.4	293.3	102.9	33.8	7.6	6.9	5.5
P22830	Ferrochelatase, mitochondrial OS=Homo sapiens GN=FECH PE=1 SV=2	67	27	272.3	242.0	112.7	42.5	9.1	7.3	7.3
P23193	Transcription elongation factor A protein 1 OS=Homo sapiens GN=TCEA1 PE=1 SV=2	65	25	81.6	67.3	86.0	87.2	118.3	168.2	117.9
P23246	Splicing factor, proline- and glutamine-rich OS=Homo sapiens GN=SFPQ PE=1 SV=2	58	46	45.8	34.6	53.3	87.4	131.6	223.1	129.7
P23258	Tubulin gamma-1 chain OS=Homo sapiens GN=TUBG1 PE=1 SV=2	84	32	69.5	43.0	42.6	53.6	85.2	130.1	244.2
P23284	Peptidyl-prolyl cis-trans isomerase B OS=Homo sapiens GN=PPIB PE=1 SV=2	68	26	56.0	74.0	123.1	152.9	164.3	76.0	45.9
P23368	NAD-dependent malic enzyme, mitochondrial OS=Homo sapiens GN=ME2 PE=1 SV=1	75	38	271.7	247.1	95.5	34.9	7.3	5.8	6.9
P23378	Glycine dehydrogenase (decarboxylating), mitochondrial OS=Homo sapiens GN=GLDC PE=1 SV=2	24	15	222.9	234.1	86.3	35.6	21.8	26.5	25.1
P23381	Tryptophan--tRNA ligase, cytoplasmic OS=Homo sapiens GN=WARS PE=1 SV=2	68	30	91.1	76.9	95.5	94.1	89.5	99.4	176.1
P23396	40S ribosomal protein S3 OS=Homo sapiens GN=RPS3 PE=1 SV=2	89	32	45.9	50.8	62.6	81.5	137.9	207.4	117.9
P23458	Tyrosine-protein kinase JAK1 OS=Homo sapiens GN=JAK1 PE=1 SV=2	50	60	55.4	96.4	140.5	154.2	135.0	66.7	16.6
P23469	Receptor-type tyrosine-protein phosphatase epsilon OS=Homo sapiens GN=PTPRE PE=1 SV=1	45	29	66.9	94.4	135.8	147.1	121.3	70.9	67.7
P23526	Adenosylhomocysteinase OS=Homo sapiens GN=AHCY PE=1 SV=4	55	29	71.4	77.2	123.6	104.5	82.2	82.0	165.4
P23588	Eukaryotic translation initiation factor 4B OS=Homo sapiens GN=EIF4B PE=1 SV=2	55	41	56.8	43.8	87.8	96.1	84.8	118.0	227.3
P23634	Plasma membrane calcium-transporting ATPase 4 OS=Homo sapiens GN=ATP2B4 PE=1 SV=2	46	71	55.8	102.5	143.7	169.8	117.4	51.4	22.2
P23743	Diacylglycerol kinase alpha OS=Homo sapiens GN=DGKA PE=1 SV=3	62	39	74.3	57.5	115.1	130.2	72.3	126.1	142.0
P23786	Carnitine O-palmitoyltransferase 2, mitochondrial OS=Homo sapiens GN=CPT2 PE=1 SV=2	60	45	277.0	275.6	105.1	31.1	11.5	8.8	8.3
P23919	Thymidylate kinase OS=Homo sapiens GN=DTYMK PE=1 SV=4	69	19	241.9	192.4	92.7	48.7	36.7	24.6	30.6
P23921	Ribonucleoside-diphosphate reductase large subunit OS=Homo sapiens GN=RRM1 PE=1 SV=1	64	41	100.5	94.7	96.2	86.3	96.8	86.7	147.0
P24534	Elongation factor 1-beta OS=Homo sapiens GN=EEF1B2 PE=1 SV=3	74	16	97.2	28.5	33.5	43.1	39.5	69.2	466.3
P24539	ATP synthase F(0) complex subunit B1, mitochondrial OS=Homo sapiens GN=ATP5F1 PE=1 SV=2	55	21	247.9	268.3	79.5	35.5	10.3	11.0	8.5
P24666	Low molecular weight phosphotyrosine protein phosphatase OS=Homo sapiens GN=ACP1 PE=1 SV=3	77	12	99.6	87.1	105.9	81.5	88.8	79.1	142.3
P24723	Protein kinase C eta type OS=Homo sapiens GN=PRKCH PE=1 SV=4	43	29	56.2	90.9	149.5	186.4	113.9	49.7	9.4
P24752	Acetyl-CoA acetyltransferase, mitochondrial OS=Homo sapiens GN=ACAT1 PE=1 SV=1	72	32	267.7	261.4	94.4	29.4	7.0	4.5	22.0
P24928	DNA-directed RNA polymerase II subunit RPB1 OS=Homo sapiens GN=POLR2A PE=1 SV=2	47	79	90.9	92.9	103.1	89.8	106.0	103.5	150.8
P24941	Cyclin-dependent kinase 2 OS=Homo sapiens GN=CDK2 PE=1 SV=2	67	21	89.6	83.8	107.0	108.6	85.8	104.9	97.9
P25054	Adenomatous polyposis coli protein OS=Homo sapiens GN=APC PE=1 SV=2	21	41	81.4	101.8	117.0	115.0	117.3	108.5	47.4
P25098	Beta-adrenergic receptor kinase 1 OS=Homo sapiens GN=ADRBK1 PE=1 SV=2	59	47	102.5	89.9	85.3	76.4	95.3	103.5	166.9
P25205	DNA replication licensing factor MCM3 OS=Homo sapiens GN=MCM3 PE=1 SV=3	71	60	87.4	75.2	75.4	77.9	79.8	112.2	204.5
P25325	3-mercaptopyruvate sulfurtransferase OS=Homo sapiens GN=MPST PE=1 SV=3	71	18	167.6	160.4	89.5	51.6	33.8	35.6	135.1
P25398	40S ribosomal protein S12 OS=Homo sapiens GN=RPS12 PE=1 SV=3	72	16	44.6	49.7	81.7	92.8	145.7	193.4	97.5
P25440	Bromodomain-containing protein 2 OS=Homo sapiens GN=BRD2 PE=1 SV=2	27	16	141.6	107.8	114.4	89.5	117.0	122.8	91.8
P25445	Tumor necrosis factor receptor superfamily member 6 OS=Homo sapiens GN=FAS PE=1 SV=1	39	16	56.2	128.4	131.8	168.4	153.1	80.1	21.4
P25490	Transcriptional repressor protein YY1 OS=Homo sapiens GN=YY1 PE=1 SV=2	24	10	216.9	167.1	104.2	82.3	77.1	74.7	34.1
P25685	DnaJ homolog subfamily B member 1 OS=Homo sapiens GN=DNAJB1 PE=1 SV=4	77	30	81.7	59.5	67.7	68.5	77.9	94.7	252.0
P25705	ATP synthase subunit alpha, mitochondrial OS=Homo sapiens GN=ATP5A1 PE=1 SV=1	73	48	222.4	252.7	121.4	41.2	15.0	10.4	14.7
P25786	Proteasome subunit alpha type-1 OS=Homo sapiens GN=PSMA1 PE=1 SV=1	86	25	96.1	56.3	78.4	73.9	65.3	93.6	276.1
P25787	Proteasome subunit alpha type-2 OS=Homo sapiens GN=PSMA2 PE=1 SV=2	70	18	74.7	85.1	130.3	96.9	113.5	96.6	131.4
P25788	Proteasome subunit alpha type-3 OS=Homo sapiens GN=PSMA3 PE=1 SV=2	56	19	87.2	67.1	84.3	75.3	77.5	101.2	214.5
P25789	Proteasome subunit alpha type-4 OS=Homo sapiens GN=PSMA4 PE=1 SV=1	65	20	74.9	75.5	94.8	90.1	101.8	110.4	185.3
P26038	Moesin OS=Homo sapiens GN=MSN PE=1 SV=3	85	79	47.6	84.4	154.7	147.8	88.1	68.3	87.8
P26196	Probable ATP-dependent RNA helicase DDX6 OS=Homo sapiens GN=DDX6 PE=1 SV=2	81	37	67.6	63.8	67.1	79.8	138.0	210.8	118.2
P26358	DNA (cytosine-5)-methyltransferase 1 OS=Homo sapiens GN=DNMT1 PE=1 SV=2	47	66	156.4	110.3	96.1	83.1	83.0	102.5	118.7
P26368	Splicing factor U2AF 65 kDa subunit OS=Homo sapiens GN=U2AF2 PE=1 SV=4	63	21	39.0	20.6	28.9	49.2	85.4	213.8	157.9
P26373	60S ribosomal protein L13 OS=Homo sapiens GN=RPL13 PE=1 SV=4	60	19	44.8	52.2	82.2	85.1	154.2	154.8	98.4
P26440	Isovaleryl-CoA dehydrogenase, mitochondrial OS=Homo sapiens GN=IVD PE=1 SV=1	52	20	262.3	233.4	85.0	24.0	11.8	10.1	7.9
P26572	Alpha-1,3-mannosyl-glycoprotein 2-beta-N-acetylglucosaminyltransferase OS=Homo sapiens GN=MGAT1 PE=1 SV=2	34	16	56.0	86.2	146.0	138.0	112.3	93.7	43.2
P26583	High mobility group protein B2 OS=Homo sapiens GN=HMGB2 PE=1 SV=2	71	28	136.4	117.8	101.1	87.2	89.9	76.9	70.2
P26599	Polypyrimidine tract-binding protein 1 OS=Homo sapiens GN=PTBP1 PE=1 SV=1	72	31	39.1	28.4	36.4	72.3	116.6	251.2	116.0
P26639	Threonine--tRNA ligase, cytoplasmic OS=Homo sapiens GN=TARS PE=1 SV=3	64	52	84.8	74.8	90.1	95.3	86.9	115.1	138.5
P26640	Valine--tRNA ligase OS=Homo sapiens GN=VARS PE=1 SV=4	53	67	91.7	90.1	108.9	90.9	90.0	85.8	155.7
P26641	Elongation factor 1-gamma OS=Homo sapiens GN=EEF1G PE=1 SV=3	71	29	90.4	84.2	92.0	88.6	96.0	115.8	129.4
P26885	Peptidyl-prolyl cis-trans isomerase FKBP2 OS=Homo sapiens GN=FKBP2 PE=1 SV=2	67	9	67.9	87.8	135.5	152.6	187.4	77.1	14.7
P27105	Erythrocyte band 7 integral membrane protein OS=Homo sapiens GN=STOM PE=1 SV=3	61	16	45.2	87.8	164.9	158.6	154.1	67.1	18.8
P27144	Adenylate kinase 4, mitochondrial OS=Homo sapiens GN=AK4 PE=1 SV=1	70	13	241.4	229.1	77.0	26.4	14.2	12.5	14.0
P27348	14-3-3 protein theta OS=Homo sapiens GN=YWHAQ PE=1 SV=1	84	32	98.6	42.7	56.5	66.5	48.4	58.6	400.2
P27361	Mitogen-activated protein kinase 3 OS=Homo sapiens GN=MAPK3 PE=1 SV=4	59	20	89.8	97.6	104.6	107.2	89.9	85.1	97.9
P27448	MAP/microtubule affinity-regulating kinase 3 OS=Homo sapiens GN=MARK3 PE=1 SV=4	60	49	55.8	77.6	91.0	102.5	134.3	168.2	88.0
P27540	Aryl hydrocarbon receptor nuclear translocator OS=Homo sapiens GN=ARNT PE=1 SV=1	40	17	87.9	91.9	120.9	100.6	129.7	113.3	131.6
P27635	60S ribosomal protein L10 OS=Homo sapiens GN=RPL10 PE=1 SV=4	71	24	43.8	42.5	64.1	64.2	114.2	110.5	208.4
P27694	Replication protein A 70 kDa DNA-binding subunit OS=Homo sapiens GN=RPA1 PE=1 SV=2	63	39	80.5	73.3	93.2	94.9	108.0	129.3	174.9
P27695	DNA-(apurinic or apyrimidinic site) lyase OS=Homo sapiens GN=APEX1 PE=1 SV=2	63	30	101.2	76.5	75.1	79.1	122.0	171.3	100.0
P27707	Deoxycytidine kinase OS=Homo sapiens GN=DCK PE=1 SV=1	58	15	87.8	101.4	100.5	95.6	87.1	71.9	254.3
P27708	CAD protein OS=Homo sapiens GN=CAD PE=1 SV=3	65	112	91.7	93.4	98.0	84.2	86.2	92.3	176.7
P27797	Calreticulin OS=Homo sapiens GN=CALR PE=1 SV=1	81	34	56.2	75.9	128.9	169.1	172.6	65.4	6.9
P27816	Microtubule-associated protein 4 OS=Homo sapiens GN=MAP4 PE=1 SV=3	78	78	56.4	48.3	64.0	75.6	105.3	192.4	194.6
P27824	Calnexin OS=Homo sapiens GN=CANX PE=1 SV=2	61	44	67.3	79.4	101.2	142.9	187.0	108.1	29.4
P27986	Phosphatidylinositol 3-kinase regulatory subunit alpha OS=Homo sapiens GN=PIK3R1 PE=1 SV=2	56	36	103.7	98.5	117.7	112.4	105.8	123.5	116.9
P28062	Proteasome subunit beta type-8 OS=Homo sapiens GN=PSMB8 PE=1 SV=3	60	15	81.4	81.9	90.0	82.0	91.0	100.0	198.3
P28065	Proteasome subunit beta type-9 OS=Homo sapiens GN=PSMB9 PE=1 SV=2	42	9	58.1	90.5	106.2	93.9	100.2	64.6	149.9
P28066	Proteasome subunit alpha type-5 OS=Homo sapiens GN=PSMA5 PE=1 SV=3	63	14	103.8	75.6	94.6	88.8	100.8	153.6	160.0
P28070	Proteasome subunit beta type-4 OS=Homo sapiens GN=PSMB4 PE=1 SV=4	63	11	79.6	66.2	89.7	84.7	87.0	120.9	192.0
P28072	Proteasome subunit beta type-6 OS=Homo sapiens GN=PSMB6 PE=1 SV=4	68	11	52.2	25.4	136.0	134.9	43.1	78.7	288.0
P28074	Proteasome subunit beta type-5 OS=Homo sapiens GN=PSMB5 PE=1 SV=3	67	18	78.4	67.7	72.3	66.5	59.4	94.8	260.5
P28288	ATP-binding cassette sub-family D member 3 OS=Homo sapiens GN=ABCD3 PE=1 SV=1	54	38	61.2	101.3	131.0	143.9	162.0	56.7	4.5
P28290	Sperm-specific antigen 2 OS=Homo sapiens GN=SSFA2 PE=1 SV=3	45	45	52.2	96.0	142.7	169.8	150.5	73.5	14.4
P28331	NADH-ubiquinone oxidoreductase 75 kDa subunit, mitochondrial OS=Homo sapiens GN=NDUFS1 PE=1 SV=3	81	47	338.6	238.1	93.6	31.3	8.3	8.0	6.2
P28340	DNA polymerase delta catalytic subunit OS=Homo sapiens GN=POLD1 PE=1 SV=2	70	67	91.4	75.0	89.8	103.6	78.7	84.6	200.6
P28482	Mitogen-activated protein kinase 1 OS=Homo sapiens GN=MAPK1 PE=1 SV=3	54	22	82.7	61.1	73.6	119.3	62.0	80.2	231.7
P28702	Retinoic acid receptor RXR-beta OS=Homo sapiens GN=RXRB PE=1 SV=2	34	15	82.0	67.3	139.2	117.8	85.4	114.7	115.3
P28715	DNA repair protein complementing XP-G cells OS=Homo sapiens GN=ERCC5 PE=1 SV=3	31	30	91.7	82.4	96.2	84.6	108.6	136.5	160.1
P28799	Granulins OS=Homo sapiens GN=GRN PE=1 SV=2	50	18	39.6	70.7	125.9	163.3	172.2	76.0	13.8
P28838	Cytosol aminopeptidase OS=Homo sapiens GN=LAP3 PE=1 SV=3	78	38	202.3	186.7	93.6	52.2	44.8	42.4	53.4
P28907	ADP-ribosyl cyclase/cyclic ADP-ribose hydrolase 1 OS=Homo sapiens GN=CD38 PE=1 SV=2	56	26	56.6	84.3	140.9	156.8	131.9	85.0	30.9
P28908	Tumor necrosis factor receptor superfamily member 8 OS=Homo sapiens GN=TNFRSF8 PE=1 SV=1	36	16	56.8	102.2	136.3	137.8	140.5	81.4	24.1
P29016	T-cell surface glycoprotein CD1b OS=Homo sapiens GN=CD1B PE=1 SV=1	37	9	43.8	86.6	65.5	111.5	120.0	75.6	28.0
P29083	General transcription factor IIE subunit 1 OS=Homo sapiens GN=GTF2E1 PE=1 SV=2	31	9	110.8	105.8	100.7	108.5	104.6	128.7	156.9
P29144	Tripeptidyl-peptidase 2 OS=Homo sapiens GN=TPP2 PE=1 SV=4	63	76	67.3	63.8	72.6	74.5	111.9	184.8	153.8
P29218	Inositol monophosphatase 1 OS=Homo sapiens GN=IMPA1 PE=1 SV=1	55	17	83.9	89.6	119.6	101.9	107.9	78.1	149.0
P29320	Ephrin type-A receptor 3 OS=Homo sapiens GN=EPHA3 PE=1 SV=2	27	20	42.6	62.5	152.7	152.3	112.5	107.7	46.3
P29323	Ephrin type-B receptor 2 OS=Homo sapiens GN=EPHB2 PE=1 SV=5	42	33	65.4	101.2	141.0	144.7	119.3	70.4	50.6
P29350	Tyrosine-protein phosphatase non-receptor type 6 OS=Homo sapiens GN=PTPN6 PE=1 SV=1	64	34	70.9	52.7	80.9	116.4	63.5	91.8	221.5
P29401	Transketolase OS=Homo sapiens GN=TKT PE=1 SV=3	78	43	69.3	59.4	95.6	103.6	69.1	66.9	251.0
P29558	RNA-binding motif, single-stranded-interacting protein 1 OS=Homo sapiens GN=RBMS1 PE=1 SV=3	42	12	54.7	49.1	64.1	75.4	149.5	236.1	125.2
P29590	Protein PML OS=Homo sapiens GN=PML PE=1 SV=3	54	45	87.0	80.2	100.6	91.7	100.7	76.8	191.2
P29597	Non-receptor tyrosine-protein kinase TYK2 OS=Homo sapiens GN=TYK2 PE=1 SV=3	45	46	56.4	94.8	132.6	144.5	128.3	72.6	35.1
P29692	Elongation factor 1-delta OS=Homo sapiens GN=EEF1D PE=1 SV=5	68	18	98.4	91.9	101.5	99.1	107.4	141.5	112.0
P29728	2'-5'-oligoadenylate synthase 2 OS=Homo sapiens GN=OAS2 PE=1 SV=3	38	30	72.7	94.9	102.7	123.1	123.3	93.0	47.4
P29992	Guanine nucleotide-binding protein subunit alpha-11 OS=Homo sapiens GN=GNA11 PE=1 SV=2	50	17	72.2	141.9	198.9	189.5	178.5	86.6	6.1
P30038	Delta-1-pyrroline-5-carboxylate dehydrogenase, mitochondrial OS=Homo sapiens GN=ALDH4A1 PE=1 SV=3	54	24	254.0	235.2	91.0	31.2	16.8	16.4	13.5
P30040	Endoplasmic reticulum resident protein 29 OS=Homo sapiens GN=ERP29 PE=1 SV=4	64	18	56.4	85.1	148.4	173.8	188.1	73.1	13.5
P30041	Peroxiredoxin-6 OS=Homo sapiens GN=PRDX6 PE=1 SV=3	72	24	92.8	81.8	93.4	76.6	82.9	76.3	253.0
P30042	ES1 protein homolog, mitochondrial OS=Homo sapiens GN=C21orf33 PE=1 SV=3	73	17	252.4	264.5	111.0	30.2	6.4	3.3	6.2
P30044	Peroxiredoxin-5, mitochondrial OS=Homo sapiens GN=PRDX5 PE=1 SV=4	57	14	255.0	197.6	92.5	53.7	46.2	35.0	42.2
P30046	D-dopachrome decarboxylase OS=Homo sapiens GN=DDT PE=1 SV=3	40	5	80.6	136.2	97.4	117.0	99.5	33.0	56.2
P30048	Thioredoxin-dependent peroxide reductase, mitochondrial OS=Homo sapiens GN=PRDX3 PE=1 SV=3	59	15	291.0	236.7	86.7	28.7	6.0	9.3	6.8
P30049	ATP synthase subunit delta, mitochondrial OS=Homo sapiens GN=ATP5D PE=1 SV=2	62	6	259.9	183.7	74.5	33.8	40.5	61.3	37.0
P30050	60S ribosomal protein L12 OS=Homo sapiens GN=RPL12 PE=1 SV=1	71	13	56.4	33.9	55.6	57.7	121.7	114.0	306.2
P30084	Enoyl-CoA hydratase, mitochondrial OS=Homo sapiens GN=ECHS1 PE=1 SV=4	70	24	280.0	192.3	166.4	56.5	11.3	7.7	9.1
P30085	UMP-CMP kinase OS=Homo sapiens GN=CMPK1 PE=1 SV=3	65	13	83.5	143.3	98.0	91.6	93.8	61.4	84.0
P30086	Phosphatidylethanolamine-binding protein 1 OS=Homo sapiens GN=PEBP1 PE=1 SV=3	89	17	80.9	86.9	126.2	102.9	97.1	55.7	129.5
P30101	Protein disulfide-isomerase A3 OS=Homo sapiens GN=PDIA3 PE=1 SV=4	80	55	38.8	59.3	149.7	201.3	154.3	83.7	19.1
P30153	Serine/threonine-protein phosphatase 2A 65 kDa regulatory subunit A alpha isoform OS=Homo sapiens GN=PPP2R1A PE=1 SV=4	63	41	98.3	79.4	87.5	94.5	94.1	94.5	169.3
P30154	Serine/threonine-protein phosphatase 2A 65 kDa regulatory subunit A beta isoform OS=Homo sapiens GN=PPP2R1B PE=1 SV=3	52	32	103.1	89.2	104.9	119.6	81.9	71.8	137.9
P30203	T-cell differentiation antigen CD6 OS=Homo sapiens GN=CD6 PE=1 SV=3	27	13	53.9	84.0	145.9	163.2	139.8	76.0	77.9
P30260	Cell division cycle protein 27 homolog OS=Homo sapiens GN=CDC27 PE=1 SV=2	38	26	103.9	93.7	81.6	83.7	105.3	181.0	148.2
P30405	Peptidyl-prolyl cis-trans isomerase F, mitochondrial OS=Homo sapiens GN=PPIF PE=1 SV=1	72	14	118.1	334.4	141.7	23.6	7.8	5.9	4.2
P30414	NK-tumor recognition protein OS=Homo sapiens GN=NKTR PE=1 SV=2	25	25	55.7	52.9	75.5	76.2	127.8	202.5	142.7
P30419	Glycylpeptide N-tetradecanoyltransferase 1 OS=Homo sapiens GN=NMT1 PE=1 SV=2	50	25	62.8	55.2	69.2	69.9	118.7	138.5	194.3
P30491	HLA class I histocompatibility antigen, B-53 alpha chain OS=Homo sapiens GN=HLA-B PE=1 SV=1	51	16	30.7	72.5	164.4	126.5	179.1	84.1	51.3
P30504	HLA class I histocompatibility antigen, Cw-4 alpha chain OS=Homo sapiens GN=HLA-C PE=1 SV=1	54	22	48.9	75.5	132.6	186.0	144.6	87.8	44.7
P30519	Heme oxygenase 2 OS=Homo sapiens GN=HMOX2 PE=1 SV=2	76	30	52.3	68.7	114.6	192.8	155.3	88.3	29.8
P30520	Adenylosuccinate synthetase isozyme 2 OS=Homo sapiens GN=ADSS PE=1 SV=3	52	30	86.0	60.4	89.3	94.7	59.5	81.5	267.0
P30533	Alpha-2-macroglobulin receptor-associated protein OS=Homo sapiens GN=LRPAP1 PE=1 SV=1	51	24	52.0	77.8	118.3	159.0	165.6	80.2	17.0
P30566	Adenylosuccinate lyase OS=Homo sapiens GN=ADSL PE=1 SV=2	58	21	88.7	94.1	112.7	100.0	83.6	54.6	220.8
P30622	CAP-Gly domain-containing linker protein 1 OS=Homo sapiens GN=CLIP1 PE=1 SV=2	54	78	92.9	97.8	108.8	105.3	116.7	91.2	115.9
P30626	Sorcin OS=Homo sapiens GN=SRI PE=1 SV=1	67	14	92.5	90.1	103.3	95.1	97.9	91.5	137.3
P30679	Guanine nucleotide-binding protein subunit alpha-15 OS=Homo sapiens GN=GNA15 PE=1 SV=2	60	27	57.6	107.7	126.7	144.6	128.9	62.0	24.6
P30793	GTP cyclohydrolase 1 OS=Homo sapiens GN=GCH1 PE=1 SV=1	30	8	81.9	83.4	80.5	77.0	110.0	127.6	64.5
P30825	High affinity cationic amino acid transporter 1 OS=Homo sapiens GN=SLC7A1 PE=1 SV=1	11	6	25.9	21.8	127.1	253.8	53.4	69.7	117.9
P30876	DNA-directed RNA polymerase II subunit RPB2 OS=Homo sapiens GN=POLR2B PE=1 SV=1	55	61	109.5	99.0	101.9	91.8	93.4	98.0	142.0
P31040	Succinate dehydrogenase [ubiquinone] flavoprotein subunit, mitochondrial OS=Homo sapiens GN=SDHA PE=1 SV=2	71	40	229.9	180.5	128.8	62.0	8.6	9.9	7.3
P31146	Coronin-1A OS=Homo sapiens GN=CORO1A PE=1 SV=4	65	43	62.7	76.2	127.5	134.7	70.3	49.3	182.7
P31150	Rab GDP dissociation inhibitor alpha OS=Homo sapiens GN=GDI1 PE=1 SV=2	72	35	86.8	99.9	119.8	105.4	101.5	92.4	150.3
P31153	S-adenosylmethionine synthase isoform type-2 OS=Homo sapiens GN=MAT2A PE=1 SV=1	63	29	90.8	91.4	100.4	95.1	82.3	64.2	166.3
P31323	cAMP-dependent protein kinase type II-beta regulatory subunit OS=Homo sapiens GN=PRKAR2B PE=1 SV=3	52	17	117.5	117.8	128.6	104.2	90.7	67.3	75.2
P31350	Ribonucleoside-diphosphate reductase subunit M2 OS=Homo sapiens GN=RRM2 PE=1 SV=1	70	31	87.0	90.3	99.8	94.6	114.9	103.8	119.4
P31483	Nucleolysin TIA-1 isoform p40 OS=Homo sapiens GN=TIA1 PE=1 SV=3	62	20	61.5	57.9	72.3	88.1	153.3	244.4	83.4
P31689	DnaJ homolog subfamily A member 1 OS=Homo sapiens GN=DNAJA1 PE=1 SV=2	73	30	99.3	96.9	104.9	102.9	99.8	89.9	83.6
P31751	RAC-beta serine/threonine-protein kinase OS=Homo sapiens GN=AKT2 PE=1 SV=2	63	29	66.1	109.5	119.7	134.8	117.4	56.2	59.9
P31785	Cytokine receptor common subunit gamma OS=Homo sapiens GN=IL2RG PE=1 SV=1	28	9	66.6	81.5	130.5	145.7	179.2	121.4	25.8
P31930	Cytochrome b-c1 complex subunit 1, mitochondrial OS=Homo sapiens GN=UQCRC1 PE=1 SV=3	70	29	290.0	249.2	87.8	27.0	9.5	6.1	4.1
P31937	3-hydroxyisobutyrate dehydrogenase, mitochondrial OS=Homo sapiens GN=HIBADH PE=1 SV=2	60	20	302.2	258.7	90.6	25.9	7.9	4.9	7.6
P31939	Bifunctional purine biosynthesis protein PURH OS=Homo sapiens GN=ATIC PE=1 SV=3	88	53	85.3	110.2	107.5	90.6	88.1	71.5	138.2
P31942	Heterogeneous nuclear ribonucleoprotein H3 OS=Homo sapiens GN=HNRNPH3 PE=1 SV=2	77	20	103.9	84.1	86.7	74.0	123.1	184.8	77.9
P31943	Heterogeneous nuclear ribonucleoprotein H OS=Homo sapiens GN=HNRNPH1 PE=1 SV=4	65	24	93.8	81.5	77.4	81.8	120.5	162.6	121.9
P31946	14-3-3 protein beta/alpha OS=Homo sapiens GN=YWHAB PE=1 SV=3	74	22	75.7	86.5	118.9	114.2	104.2	70.6	129.6
P31948	Stress-induced-phosphoprotein 1 OS=Homo sapiens GN=STIP1 PE=1 SV=1	73	71	83.0	85.2	112.2	95.4	87.1	67.1	189.5
P32119	Peroxiredoxin-2 OS=Homo sapiens GN=PRDX2 PE=1 SV=5	72	18	71.5	74.4	124.5	110.8	91.8	78.1	187.7
P32121	Beta-arrestin-2 OS=Homo sapiens GN=ARRB2 PE=1 SV=2	54	20	88.1	124.1	137.4	128.2	113.1	68.9	44.1
P32321	Deoxycytidylate deaminase OS=Homo sapiens GN=DCTD PE=1 SV=2	75	12	96.0	96.3	116.2	111.9	108.9	99.7	157.0
P32322	Pyrroline-5-carboxylate reductase 1, mitochondrial OS=Homo sapiens GN=PYCR1 PE=1 SV=2	59	20	305.4	208.3	80.3	28.7	14.8	16.0	18.1
P32455	Guanylate-binding protein 1 OS=Homo sapiens GN=GBP1 PE=1 SV=2	40	29	88.0	79.2	115.4	105.8	97.9	94.5	141.1
P32519	ETS-related transcription factor Elf-1 OS=Homo sapiens GN=ELF1 PE=1 SV=2	37	14	190.6	145.3	107.3	89.7	100.0	111.5	68.0
P32856	Syntaxin-2 OS=Homo sapiens GN=STX2 PE=2 SV=3	55	16	42.7	68.2	170.2	238.0	96.0	59.2	30.1
P32929	Cystathionine gamma-lyase OS=Homo sapiens GN=CTH PE=1 SV=3	40	11	126.6	135.7	99.8	87.5	90.5	90.9	134.2
P32942	Intercellular adhesion molecule 3 OS=Homo sapiens GN=ICAM3 PE=1 SV=2	27	15	62.6	110.1	151.8	151.2	154.0	66.4	13.8
P32969	60S ribosomal protein L9 OS=Homo sapiens GN=RPL9 PE=1 SV=1	81	19	44.8	55.5	69.7	81.0	148.8	203.3	93.5
P33121	Long-chain-fatty-acid--CoA ligase 1 OS=Homo sapiens GN=ACSL1 PE=1 SV=1	50	35	116.1	119.3	111.8	120.4	144.0	66.6	15.3
P33176	Kinesin-1 heavy chain OS=Homo sapiens GN=KIF5B PE=1 SV=1	70	76	98.9	92.7	103.1	98.7	92.8	99.9	122.3
P33240	Cleavage stimulation factor subunit 2 OS=Homo sapiens GN=CSTF2 PE=1 SV=1	52	19	49.7	63.6	73.0	83.0	145.5	177.3	83.2
P33316	Deoxyuridine 5'-triphosphate nucleotidohydrolase, mitochondrial OS=Homo sapiens GN=DUT PE=1 SV=4	62	17	148.0	121.5	91.4	70.8	71.1	64.3	123.8
P33527	Multidrug resistance-associated protein 1 OS=Homo sapiens GN=ABCC1 PE=1 SV=3	49	67	52.8	91.9	151.5	197.5	109.8	51.5	13.0
P33552	Cyclin-dependent kinases regulatory subunit 2 OS=Homo sapiens GN=CKS2 PE=1 SV=1	34	5	96.5	74.7	87.7	89.9	92.3	122.5	141.8
P33897	ATP-binding cassette sub-family D member 1 OS=Homo sapiens GN=ABCD1 PE=1 SV=2	37	21	63.8	97.8	122.0	140.5	187.2	61.0	6.6
P33908	Mannosyl-oligosaccharide 1,2-alpha-mannosidase IA OS=Homo sapiens GN=MAN1A1 PE=1 SV=3	29	17	55.2	113.5	166.7	121.0	123.0	55.2	35.5
P33981	Dual specificity protein kinase TTK OS=Homo sapiens GN=TTK PE=1 SV=2	51	33	124.0	120.5	96.4	88.0	94.6	99.0	119.6
P33991	DNA replication licensing factor MCM4 OS=Homo sapiens GN=MCM4 PE=1 SV=5	65	56	103.9	82.1	94.6	83.0	81.3	74.4	224.6
P33992	DNA replication licensing factor MCM5 OS=Homo sapiens GN=MCM5 PE=1 SV=5	68	54	91.4	76.0	79.8	82.8	73.8	122.3	199.6
P33993	DNA replication licensing factor MCM7 OS=Homo sapiens GN=MCM7 PE=1 SV=4	73	58	103.8	92.6	86.4	85.1	74.2	79.2	205.0
P34059	N-acetylgalactosamine-6-sulfatase OS=Homo sapiens GN=GALNS PE=1 SV=1	40	17	153.9	125.4	90.8	128.4	85.5	34.0	19.8
P34896	Serine hydroxymethyltransferase, cytosolic OS=Homo sapiens GN=SHMT1 PE=1 SV=1	57	23	86.3	77.8	77.0	88.2	95.7	126.2	179.5
P34897	Serine hydroxymethyltransferase, mitochondrial OS=Homo sapiens GN=SHMT2 PE=1 SV=3	79	40	264.4	242.4	87.0	28.8	11.6	9.7	31.0
P34913	Bifunctional epoxide hydrolase 2 OS=Homo sapiens GN=EPHX2 PE=1 SV=2	76	31	72.3	106.7	118.6	146.9	178.2	69.5	22.4
P34932	Heat shock 70 kDa protein 4 OS=Homo sapiens GN=HSPA4 PE=1 SV=4	80	78	84.8	83.4	111.8	102.3	94.5	84.6	171.3
P35219	Carbonic anhydrase-related protein OS=Homo sapiens GN=CA8 PE=1 SV=3	43	10	98.9	93.1	123.9	110.9	113.7	101.9	173.4
P35221	Catenin alpha-1 OS=Homo sapiens GN=CTNNA1 PE=1 SV=1	65	53	57.5	99.4	152.6	161.4	140.3	70.7	35.3
P35222	Catenin beta-1 OS=Homo sapiens GN=CTNNB1 PE=1 SV=1	53	32	52.5	82.7	137.9	200.1	121.0	67.3	32.2
P35232	Prohibitin OS=Homo sapiens GN=PHB PE=1 SV=1	89	26	260.1	235.8	114.0	36.8	10.2	7.5	6.4
P35236	Tyrosine-protein phosphatase non-receptor type 7 OS=Homo sapiens GN=PTPN7 PE=1 SV=3	53	17	108.7	111.9	112.2	90.0	91.3	78.4	71.8
P35240	Merlin OS=Homo sapiens GN=NF2 PE=1 SV=1	51	35	60.6	92.6	156.0	155.4	125.9	61.9	25.6
P35241	Radixin OS=Homo sapiens GN=RDX PE=1 SV=1	69	56	53.5	82.2	160.0	163.5	84.4	66.6	63.0
P35249	Replication factor C subunit 4 OS=Homo sapiens GN=RFC4 PE=1 SV=2	80	29	86.8	83.4	102.3	94.0	111.3	132.9	117.1
P35250	Replication factor C subunit 2 OS=Homo sapiens GN=RFC2 PE=1 SV=3	69	27	103.0	92.6	78.4	83.0	113.4	157.3	106.5
P35251	Replication factor C subunit 1 OS=Homo sapiens GN=RFC1 PE=1 SV=4	47	50	87.4	74.6	79.7	84.6	119.9	155.6	132.8
P35268	60S ribosomal protein L22 OS=Homo sapiens GN=RPL22 PE=1 SV=2	70	11	45.9	47.0	67.8	84.2	118.3	131.6	148.5
P35269	General transcription factor IIF subunit 1 OS=Homo sapiens GN=GTF2F1 PE=1 SV=2	36	24	83.6	78.1	81.0	80.6	102.7	119.8	251.1
P35270	Sepiapterin reductase OS=Homo sapiens GN=SPR PE=1 SV=1	57	12	203.0	188.6	95.4	62.9	58.5	53.2	72.5
P35475	Alpha-L-iduronidase OS=Homo sapiens GN=IDUA PE=1 SV=2	23	11	65.9	82.0	102.4	139.6	127.3	89.2	36.1
P35527	Keratin, type I cytoskeletal 9 OS=Homo sapiens GN=KRT9 PE=1 SV=3	61	29	87.1	68.3	47.6	83.5	146.1	159.9	90.9
P35573	Glycogen debranching enzyme OS=Homo sapiens GN=AGL PE=1 SV=3	65	92	55.6	59.1	84.8	122.3	149.7	135.3	110.1
P35579	Myosin-9 OS=Homo sapiens GN=MYH9 PE=1 SV=4	78	234	82.4	70.7	77.5	67.7	59.6	96.3	233.0
P35580	Myosin-10 OS=Homo sapiens GN=MYH10 PE=1 SV=3	71	196	84.9	57.4	63.5	57.6	49.5	100.9	299.4
P35606	Coatomer subunit beta' OS=Homo sapiens GN=COPB2 PE=1 SV=2	73	59	89.6	90.4	96.5	94.8	79.5	63.2	212.0
P35610	Sterol O-acyltransferase 1 OS=Homo sapiens GN=SOAT1 PE=1 SV=3	24	14	60.6	81.6	119.8	143.5	186.2	84.2	6.4
P35611	Alpha-adducin OS=Homo sapiens GN=ADD1 PE=1 SV=2	55	39	70.3	65.6	92.1	97.8	91.3	96.2	241.3
P35612	Beta-adducin OS=Homo sapiens GN=ADD2 PE=1 SV=3	50	27	78.7	75.7	98.7	104.2	112.8	149.6	90.1
P35613	Basigin OS=Homo sapiens GN=BSG PE=1 SV=2	35	10	57.0	109.7	147.1	178.1	138.1	64.2	12.4
P35626	Beta-adrenergic receptor kinase 2 OS=Homo sapiens GN=ADRBK2 PE=1 SV=2	65	47	84.5	80.2	68.1	77.7	99.6	130.1	122.8
P35637	RNA-binding protein FUS OS=Homo sapiens GN=FUS PE=1 SV=1	30	20	51.2	53.8	69.7	77.1	166.2	229.7	108.0
P35658	Nuclear pore complex protein Nup214 OS=Homo sapiens GN=NUP214 PE=1 SV=2	41	60	88.2	99.6	109.2	127.6	145.6	80.4	50.7
P35659	Protein DEK OS=Homo sapiens GN=DEK PE=1 SV=1	46	21	125.9	92.7	87.4	93.0	112.9	152.5	121.7
P35754	Glutaredoxin-1 OS=Homo sapiens GN=GLRX PE=1 SV=2	56	7	81.3	92.4	119.0	104.2	108.9	80.8	131.7
P35813	Protein phosphatase 1A OS=Homo sapiens GN=PPM1A PE=1 SV=1	65	24	97.3	93.2	109.6	100.8	98.6	97.5	133.1
P35908	Keratin, type II cytoskeletal 2 epidermal OS=Homo sapiens GN=KRT2 PE=1 SV=2	67	40	111.8	52.2	48.5	73.3	108.3	119.2	183.7
P35914	Hydroxymethylglutaryl-CoA lyase, mitochondrial OS=Homo sapiens GN=HMGCL PE=1 SV=2	45	16	98.4	135.9	156.2	147.7	81.8	31.5	12.6
P35998	26S protease regulatory subunit 7 OS=Homo sapiens GN=PSMC2 PE=1 SV=3	77	41	111.6	96.8	99.7	90.5	92.4	104.2	144.9
P36404	ADP-ribosylation factor-like protein 2 OS=Homo sapiens GN=ARL2 PE=1 SV=4	51	8	160.6	147.0	96.1	69.6	70.5	67.3	96.0
P36405	ADP-ribosylation factor-like protein 3 OS=Homo sapiens GN=ARL3 PE=1 SV=2	83	13	106.2	93.9	95.9	95.9	95.0	92.4	133.1
P36507	Dual specificity mitogen-activated protein kinase kinase 2 OS=Homo sapiens GN=MAP2K2 PE=1 SV=1	58	26	101.6	102.2	118.9	100.4	94.8	66.2	111.2
P36542	ATP synthase subunit gamma, mitochondrial OS=Homo sapiens GN=ATP5C1 PE=1 SV=1	48	16	243.6	279.2	70.4	22.3	7.2	4.4	4.0
P36543	V-type proton ATPase subunit E 1 OS=Homo sapiens GN=ATP6V1E1 PE=1 SV=1	63	15	70.8	71.1	130.3	119.1	126.7	92.3	123.7
P36551	Oxygen-dependent coproporphyrinogen-III oxidase, mitochondrial OS=Homo sapiens GN=CPOX PE=1 SV=3	65	33	317.4	263.8	82.4	24.8	10.9	5.4	7.7
P36578	60S ribosomal protein L4 OS=Homo sapiens GN=RPL4 PE=1 SV=5	62	45	43.0	37.3	65.5	95.7	123.7	184.6	116.2
P36639	7,8-dihydro-8-oxoguanine triphosphatase OS=Homo sapiens GN=NUDT1 PE=1 SV=3	36	9	97.9	116.7	157.2	114.4	84.6	65.6	150.4
P36776	Lon protease homolog, mitochondrial OS=Homo sapiens GN=LONP1 PE=1 SV=2	61	63	284.2	267.0	79.5	24.3	8.6	6.5	9.1
P36871	Phosphoglucomutase-1 OS=Homo sapiens GN=PGM1 PE=1 SV=3	65	42	78.7	97.2	125.3	102.7	103.4	74.8	146.2
P36915	Guanine nucleotide-binding protein-like 1 OS=Homo sapiens GN=GNL1 PE=1 SV=2	43	25	104.7	100.6	120.5	99.1	105.0	92.9	112.5
P36954	DNA-directed RNA polymerase II subunit RPB9 OS=Homo sapiens GN=POLR2I PE=1 SV=1	66	6	95.2	93.8	95.0	93.4	99.6	100.4	82.8
P36957	Dihydrolipoyllysine-residue succinyltransferase component of 2-oxoglutarate dehydrogenase complex, mitochondrial OS=Homo sapiens GN=DLST PE=1 SV=4	40	19	251.1	194.0	152.0	41.3	4.1	6.7	33.6
P36969	Phospholipid hydroperoxide glutathione peroxidase, mitochondrial OS=Homo sapiens GN=GPX4 PE=1 SV=3	66	17	141.5	119.9	106.1	90.0	83.6	78.7	103.1
P37108	Signal recognition particle 14 kDa protein OS=Homo sapiens GN=SRP14 PE=1 SV=2	40	9	57.0	53.8	87.5	76.1	104.4	124.6	237.0
P37198	Nuclear pore glycoprotein p62 OS=Homo sapiens GN=NUP62 PE=1 SV=3	27	14	118.9	97.3	106.8	118.1	118.7	95.8	66.3
P37235	Hippocalcin-like protein 1 OS=Homo sapiens GN=HPCAL1 PE=1 SV=3	66	15	86.4	98.6	113.4	123.3	119.5	96.4	76.5
P37268	Squalene synthase OS=Homo sapiens GN=FDFT1 PE=1 SV=1	65	34	64.8	103.9	123.9	131.4	171.4	84.5	14.1
P37802	Transgelin-2 OS=Homo sapiens GN=TAGLN2 PE=1 SV=3	89	20	76.0	55.3	115.8	121.7	72.6	95.0	197.9
P37837	Transaldolase OS=Homo sapiens GN=TALDO1 PE=1 SV=2	56	29	76.6	87.1	114.6	93.7	89.0	75.9	198.9
P38117	Electron transfer flavoprotein subunit beta OS=Homo sapiens GN=ETFB PE=1 SV=3	83	24	272.5	235.9	90.3	28.6	14.3	11.9	35.7
P38159	RNA-binding motif protein, X chromosome OS=Homo sapiens GN=RBMX PE=1 SV=3	67	42	48.2	48.1	55.7	77.4	128.5	194.5	174.8
P38432	Coilin OS=Homo sapiens GN=COIL PE=1 SV=1	40	23	65.6	60.6	61.0	73.6	140.8	243.7	120.7
P38606	V-type proton ATPase catalytic subunit A OS=Homo sapiens GN=ATP6V1A PE=1 SV=2	79	41	66.8	84.4	114.8	119.8	124.5	95.3	85.7
P38646	Stress-70 protein, mitochondrial OS=Homo sapiens GN=HSPA9 PE=1 SV=2	68	58	275.3	242.2	97.7	32.5	8.1	7.0	6.5
P38919	Eukaryotic initiation factor 4A-III OS=Homo sapiens GN=EIF4A3 PE=1 SV=4	73	36	62.7	59.7	57.2	73.5	118.1	220.8	143.9
P38935	DNA-binding protein SMUBP-2 OS=Homo sapiens GN=IGHMBP2 PE=1 SV=3	56	55	45.0	40.5	65.0	96.0	105.8	177.0	135.9
P39019	40S ribosomal protein S19 OS=Homo sapiens GN=RPS19 PE=1 SV=2	77	18	37.1	45.2	50.8	82.1	133.3	226.6	68.0
P39023	60S ribosomal protein L3 OS=Homo sapiens GN=RPL3 PE=1 SV=2	68	45	44.9	52.5	62.2	79.5	136.9	191.3	113.3
P39656	Dolichyl-diphosphooligosaccharide--protein glycosyltransferase 48 kDa subunit OS=Homo sapiens GN=DDOST PE=1 SV=4	52	18	55.4	99.0	131.0	125.8	165.9	70.1	9.7
P39687	Acidic leucine-rich nuclear phosphoprotein 32 family member A OS=Homo sapiens GN=ANP32A PE=1 SV=1	60	20	69.7	72.9	112.3	92.2	88.8	79.9	193.7
P39748	Flap endonuclease 1 OS=Homo sapiens GN=FEN1 PE=1 SV=1	59	22	79.3	87.3	62.0	94.1	99.3	139.0	96.5
P40121	Macrophage-capping protein OS=Homo sapiens GN=CAPG PE=1 SV=2	51	16	96.0	85.0	88.5	91.0	88.9	95.1	224.3
P40200	T-cell surface protein tactile OS=Homo sapiens GN=CD96 PE=1 SV=2	23	11	51.8	84.9	109.5	159.6	206.7	96.8	19.6
P40222	Alpha-taxilin OS=Homo sapiens GN=TXLNA PE=1 SV=3	72	39	69.0	73.7	82.1	84.4	150.4	148.9	63.4
P40227	T-complex protein 1 subunit zeta OS=Homo sapiens GN=CCT6A PE=1 SV=3	83	43	63.2	89.5	130.2	85.9	90.2	61.2	199.9
P40306	Proteasome subunit beta type-10 OS=Homo sapiens GN=PSMB10 PE=1 SV=1	46	10	69.9	42.0	115.8	120.1	52.2	93.8	227.9
P40429	60S ribosomal protein L13a OS=Homo sapiens GN=RPL13A PE=1 SV=2	56	23	45.2	39.1	73.3	97.5	107.1	158.8	145.1
P40692	DNA mismatch repair protein Mlh1 OS=Homo sapiens GN=MLH1 PE=1 SV=1	57	35	100.9	119.8	96.9	84.1	103.8	121.1	115.1
P40763	Signal transducer and activator of transcription 3 OS=Homo sapiens GN=STAT3 PE=1 SV=2	61	43	99.5	93.2	115.9	100.1	90.2	86.5	115.6
P40818	Ubiquitin carboxyl-terminal hydrolase 8 OS=Homo sapiens GN=USP8 PE=1 SV=1	36	39	66.6	65.9	102.5	107.8	109.6	126.9	146.8
P40925	Malate dehydrogenase, cytoplasmic OS=Homo sapiens GN=MDH1 PE=1 SV=4	52	20	84.2	54.9	80.7	78.5	75.0	81.9	294.8
P40926	Malate dehydrogenase, mitochondrial OS=Homo sapiens GN=MDH2 PE=1 SV=3	72	26	284.6	257.9	101.1	29.3	11.2	7.7	25.8
P40937	Replication factor C subunit 5 OS=Homo sapiens GN=RFC5 PE=1 SV=1	76	25	104.9	97.6	90.1	83.6	114.5	141.0	116.4
P40938	Replication factor C subunit 3 OS=Homo sapiens GN=RFC3 PE=1 SV=2	76	30	87.9	102.3	85.4	83.6	114.5	128.7	101.6
P40939	Trifunctional enzyme subunit alpha, mitochondrial OS=Homo sapiens GN=HADHA PE=1 SV=2	77	53	295.1	255.3	102.9	27.4	8.7	4.7	5.5
P41091	Eukaryotic translation initiation factor 2 subunit 3 OS=Homo sapiens GN=EIF2S3 PE=1 SV=3	57	30	69.4	44.7	60.6	71.4	86.3	200.9	154.5
P41134	DNA-binding protein inhibitor ID-1 OS=Homo sapiens GN=ID1 PE=1 SV=3	50	5	105.8	105.6	103.4	87.6	108.5	91.0	96.8
P41214	Eukaryotic translation initiation factor 2D OS=Homo sapiens GN=EIF2D PE=1 SV=3	55	24	75.2	78.4	94.0	83.6	124.8	171.4	118.4
P41223	Protein BUD31 homolog OS=Homo sapiens GN=BUD31 PE=1 SV=2	63	12	62.5	57.2	48.7	58.3	107.3	162.9	209.5
P41227	N-alpha-acetyltransferase 10 OS=Homo sapiens GN=NAA10 PE=1 SV=1	86	19	71.2	97.7	122.2	95.4	116.3	80.0	151.7
P41229	Lysine-specific demethylase 5C OS=Homo sapiens GN=KDM5C PE=1 SV=2	24	28	91.8	74.7	96.7	93.6	73.8	88.6	141.1
P41236	Protein phosphatase inhibitor 2 OS=Homo sapiens GN=PPP1R2 PE=1 SV=2	43	9	83.5	89.2	113.1	101.3	108.2	85.0	154.0
P41240	Tyrosine-protein kinase CSK OS=Homo sapiens GN=CSK PE=1 SV=1	68	29	75.6	128.7	145.6	104.0	110.3	58.2	66.3
P41250	Glycine--tRNA ligase OS=Homo sapiens GN=GARS PE=1 SV=3	63	48	123.4	123.7	92.2	69.4	61.8	52.3	164.1
P41252	Isoleucine--tRNA ligase, cytoplasmic OS=Homo sapiens GN=IARS PE=1 SV=2	63	85	74.8	67.4	80.2	96.3	93.4	140.8	149.9
P41440	Folate transporter 1 OS=Homo sapiens GN=SLC19A1 PE=1 SV=3	23	12	57.2	94.8	133.4	143.5	138.9	83.8	16.2
P41567	Eukaryotic translation initiation factor 1 OS=Homo sapiens GN=EIF1 PE=1 SV=1	72	14	63.3	83.1	103.5	95.8	130.7	107.0	131.8
P41732	Tetraspanin-7 OS=Homo sapiens GN=TSPAN7 PE=1 SV=2	18	5	43.8	60.6	96.0	128.9	166.0	132.9	45.3
P42025	Beta-centractin OS=Homo sapiens GN=ACTR1B PE=1 SV=1	58	19	85.1	84.0	102.9	92.5	94.6	84.6	110.5
P42166	Lamina-associated polypeptide 2, isoform alpha OS=Homo sapiens GN=TMPO PE=1 SV=2	81	50	50.6	51.2	64.8	103.3	138.0	198.5	88.2
P42167	Lamina-associated polypeptide 2, isoforms beta/gamma OS=Homo sapiens GN=TMPO PE=1 SV=2	64	26	44.0	111.1	175.0	136.6	178.2	55.0	11.1
P42224	Signal transducer and activator of transcription 1-alpha/beta OS=Homo sapiens GN=STAT1 PE=1 SV=2	59	41	99.3	111.4	117.0	105.2	101.9	84.3	94.9
P42285	Superkiller viralicidic activity 2-like 2 OS=Homo sapiens GN=SKIV2L2 PE=1 SV=3	49	54	60.4	54.9	66.5	64.2	117.8	174.4	166.7
P42330	Aldo-keto reductase family 1 member C3 OS=Homo sapiens GN=AKR1C3 PE=1 SV=4	35	12	131.0	126.9	104.9	94.6	86.7	87.6	104.1
P42336	Phosphatidylinositol 4,5-bisphosphate 3-kinase catalytic subunit alpha isoform OS=Homo sapiens GN=PIK3CA PE=1 SV=2	31	28	94.8	112.4	106.5	114.0	118.3	96.4	68.9
P42345	Serine/threonine-protein kinase mTOR OS=Homo sapiens GN=MTOR PE=1 SV=1	44	92	68.1	94.9	103.6	104.0	119.0	119.3	94.0
P42356	Phosphatidylinositol 4-kinase alpha OS=Homo sapiens GN=PI4KA PE=1 SV=3	39	71	70.8	104.7	125.8	137.6	131.2	99.4	31.0
P42566	Epidermal growth factor receptor substrate 15 OS=Homo sapiens GN=EPS15 PE=1 SV=2	61	43	90.9	100.7	125.6	119.6	113.6	87.4	82.8
P42574	Caspase-3 OS=Homo sapiens GN=CASP3 PE=1 SV=2	69	16	102.9	104.3	112.4	112.0	105.6	87.9	120.1
P42575	Caspase-2 OS=Homo sapiens GN=CASP2 PE=1 SV=2	58	21	110.4	108.6	112.7	103.8	104.0	95.3	109.6
P42694	Probable helicase with zinc finger domain OS=Homo sapiens GN=HELZ PE=1 SV=2	48	77	64.8	80.7	75.3	81.7	133.7	167.8	94.3
P42695	Condensin-2 complex subunit D3 OS=Homo sapiens GN=NCAPD3 PE=1 SV=2	34	41	83.9	64.5	78.9	106.1	92.3	146.3	116.7
P42696	RNA-binding protein 34 OS=Homo sapiens GN=RBM34 PE=1 SV=2	52	30	55.6	45.8	58.7	76.4	128.2	231.0	137.7
P42704	Leucine-rich PPR motif-containing protein, mitochondrial OS=Homo sapiens GN=LRPPRC PE=1 SV=3	75	118	270.6	241.5	84.9	29.4	8.4	7.2	8.2
P42765	3-ketoacyl-CoA thiolase, mitochondrial OS=Homo sapiens GN=ACAA2 PE=1 SV=2	78	30	309.0	255.0	76.7	24.5	10.5	9.2	5.3
P42766	60S ribosomal protein L35 OS=Homo sapiens GN=RPL35 PE=1 SV=2	43	9	50.7	38.7	57.5	71.1	117.3	303.7	112.5
P42768	Wiskott-Aldrich syndrome protein OS=Homo sapiens GN=WAS PE=1 SV=4	46	18	84.0	80.3	80.7	91.0	113.6	172.3	89.6
P42785	Lysosomal Pro-X carboxypeptidase OS=Homo sapiens GN=PRCP PE=1 SV=1	35	15	51.4	79.7	130.2	163.7	156.5	71.5	16.7
P42858	Huntingtin OS=Homo sapiens GN=HTT PE=1 SV=2	32	79	84.4	107.9	117.1	105.9	109.8	100.6	99.3
P42892	Endothelin-converting enzyme 1 OS=Homo sapiens GN=ECE1 PE=1 SV=2	48	34	53.2	75.4	114.5	136.2	163.8	137.6	68.4
P43007	Neutral amino acid transporter A OS=Homo sapiens GN=SLC1A4 PE=1 SV=1	30	13	41.9	41.2	100.1	254.7	56.9	56.0	79.5
P43034	Platelet-activating factor acetylhydrolase IB subunit alpha OS=Homo sapiens GN=PAFAH1B1 PE=1 SV=2	70	29	91.4	108.1	122.8	113.7	88.3	60.8	128.5
P43155	Carnitine O-acetyltransferase OS=Homo sapiens GN=CRAT PE=1 SV=5	33	18	232.1	226.1	99.4	58.8	37.8	23.1	12.1
P43243	Matrin-3 OS=Homo sapiens GN=MATR3 PE=1 SV=2	63	61	56.1	46.3	80.7	109.0	68.5	126.4	186.4
P43250	G protein-coupled receptor kinase 6 OS=Homo sapiens GN=GRK6 PE=1 SV=2	48	23	74.7	106.8	135.8	135.6	132.1	73.9	27.9
P43307	Translocon-associated protein subunit alpha OS=Homo sapiens GN=SSR1 PE=1 SV=3	21	4	68.7	91.1	126.2	154.4	211.4	94.4	9.4
P43378	Tyrosine-protein phosphatase non-receptor type 9 OS=Homo sapiens GN=PTPN9 PE=1 SV=1	42	21	69.5	89.5	98.5	113.4	136.6	115.2	59.0
P43403	Tyrosine-protein kinase ZAP-70 OS=Homo sapiens GN=ZAP70 PE=1 SV=1	76	48	100.9	110.4	102.9	92.7	91.8	77.6	113.4
P43490	Nicotinamide phosphoribosyltransferase OS=Homo sapiens GN=NAMPT PE=1 SV=1	67	24	92.2	88.7	93.4	90.3	90.7	82.5	210.9
P43686	26S protease regulatory subunit 6B OS=Homo sapiens GN=PSMC4 PE=1 SV=2	79	37	87.8	77.4	91.0	85.2	73.2	69.4	217.2
P43897	Elongation factor Ts, mitochondrial OS=Homo sapiens GN=TSFM PE=1 SV=2	62	24	279.2	220.1	82.6	29.0	15.6	19.8	11.7
P45880	Voltage-dependent anion-selective channel protein 2 OS=Homo sapiens GN=VDAC2 PE=1 SV=2	68	20	280.7	245.9	96.4	32.1	16.4	8.2	6.0
P45954	Short/branched chain specific acyl-CoA dehydrogenase, mitochondrial OS=Homo sapiens GN=ACADSB PE=1 SV=1	59	21	350.4	224.7	70.9	22.2	6.2	5.8	6.8
P45974	Ubiquitin carboxyl-terminal hydrolase 5 OS=Homo sapiens GN=USP5 PE=1 SV=2	49	33	94.3	92.5	127.1	103.8	95.2	72.2	122.9
P45985	Dual specificity mitogen-activated protein kinase kinase 4 OS=Homo sapiens GN=MAP2K4 PE=1 SV=1	42	13	107.6	122.5	112.0	106.8	112.8	112.8	114.1
P46013	Antigen KI-67 OS=Homo sapiens GN=MKI67 PE=1 SV=2	54	144	101.4	76.7	82.9	99.1	125.4	177.6	83.3
P46019	Phosphorylase b kinase regulatory subunit alpha, liver isoform OS=Homo sapiens GN=PHKA2 PE=1 SV=1	28	28	88.4	90.3	99.0	91.8	87.3	79.7	204.2
P46020	Phosphorylase b kinase regulatory subunit alpha, skeletal muscle isoform OS=Homo sapiens GN=PHKA1 PE=1 SV=2	26	25	76.4	108.0	105.2	110.8	118.6	93.3	101.9
P46060	Ran GTPase-activating protein 1 OS=Homo sapiens GN=RANGAP1 PE=1 SV=1	63	39	82.9	85.6	114.7	124.7	137.7	72.1	49.9
P46063	ATP-dependent DNA helicase Q1 OS=Homo sapiens GN=RECQL PE=1 SV=3	56	33	147.9	94.9	76.8	82.1	89.2	146.3	91.7
P46087	Probable 28S rRNA (cytosine(4447)-C(5))-methyltransferase OS=Homo sapiens GN=NOP2 PE=1 SV=2	46	39	72.5	51.8	61.6	74.1	107.9	198.1	226.4
P46108	Adapter molecule crk OS=Homo sapiens GN=CRK PE=1 SV=2	61	19	82.3	91.6	104.4	116.6	102.5	113.9	161.1
P46109	Crk-like protein OS=Homo sapiens GN=CRKL PE=1 SV=1	69	21	91.3	90.9	108.7	100.1	110.6	91.0	112.8
P46199	Translation initiation factor IF-2, mitochondrial OS=Homo sapiens GN=MTIF2 PE=1 SV=2	25	14	354.0	307.3	125.3	36.2	27.5	31.6	27.6
P46379	Large proline-rich protein BAG6 OS=Homo sapiens GN=BAG6 PE=1 SV=2	38	32	82.0	78.0	92.0	94.9	92.5	107.6	133.8
P46459	Vesicle-fusing ATPase OS=Homo sapiens GN=NSF PE=1 SV=3	70	71	57.6	80.7	114.5	133.8	164.4	119.7	24.2
P46531	Neurogenic locus notch homolog protein 1 OS=Homo sapiens GN=NOTCH1 PE=1 SV=4	20	35	63.2	84.1	128.1	141.0	141.4	85.3	23.8
P46734	Dual specificity mitogen-activated protein kinase kinase 3 OS=Homo sapiens GN=MAP2K3 PE=1 SV=2	46	13	110.6	107.4	107.7	87.9	100.7	105.6	82.2
P46736	Lys-63-specific deubiquitinase BRCC36 OS=Homo sapiens GN=BRCC3 PE=1 SV=2	35	11	79.8	89.8	96.3	96.5	84.9	86.5	129.3
P46776	60S ribosomal protein L27a OS=Homo sapiens GN=RPL27A PE=1 SV=2	51	13	37.8	26.4	72.6	105.9	76.9	255.2	129.5
P46777	60S ribosomal protein L5 OS=Homo sapiens GN=RPL5 PE=1 SV=3	71	33	44.4	55.7	63.0	79.4	154.0	186.8	114.8
P46778	60S ribosomal protein L21 OS=Homo sapiens GN=RPL21 PE=1 SV=2	64	19	45.6	44.9	67.7	77.1	139.9	198.3	105.7
P46779	60S ribosomal protein L28 OS=Homo sapiens GN=RPL28 PE=1 SV=3	57	17	46.9	33.9	54.2	58.3	99.4	83.0	309.2
P46781	40S ribosomal protein S9 OS=Homo sapiens GN=RPS9 PE=1 SV=3	69	27	50.4	42.9	60.0	76.8	111.9	151.2	170.7
P46782	40S ribosomal protein S5 OS=Homo sapiens GN=RPS5 PE=1 SV=4	47	13	33.8	16.8	68.1	102.1	63.5	225.9	152.2
P46783	40S ribosomal protein S10 OS=Homo sapiens GN=RPS10 PE=1 SV=1	80	19	43.1	50.7	68.1	78.0	145.5	159.7	144.9
P46926	Glucosamine-6-phosphate isomerase 1 OS=Homo sapiens GN=GNPDA1 PE=1 SV=1	75	18	96.1	99.8	104.6	92.2	93.8	104.9	155.5
P46934	E3 ubiquitin-protein ligase NEDD4 OS=Homo sapiens GN=NEDD4 PE=1 SV=4	21	25	75.4	83.7	96.6	91.9	96.0	60.1	143.4
P46939	Utrophin OS=Homo sapiens GN=UTRN PE=1 SV=2	50	160	68.9	104.6	154.5	166.3	122.4	46.7	11.4
P46940	Ras GTPase-activating-like protein IQGAP1 OS=Homo sapiens GN=IQGAP1 PE=1 SV=1	64	111	81.2	96.6	115.7	103.1	99.6	79.6	105.6
P46977	Dolichyl-diphosphooligosaccharide--protein glycosyltransferase subunit STT3A OS=Homo sapiens GN=STT3A PE=1 SV=2	28	23	42.2	80.1	141.5	185.6	140.5	55.0	35.5
P47736	Rap1 GTPase-activating protein 1 OS=Homo sapiens GN=RAP1GAP PE=1 SV=2	43	22	104.2	109.6	113.4	95.8	121.3	93.3	122.8
P47755	F-actin-capping protein subunit alpha-2 OS=Homo sapiens GN=CAPZA2 PE=1 SV=3	70	17	88.3	88.4	109.5	91.8	97.4	95.9	157.4
P47756	F-actin-capping protein subunit beta OS=Homo sapiens GN=CAPZB PE=1 SV=4	65	21	75.2	78.8	119.7	125.5	77.7	79.3	149.9
P47897	Glutamine--tRNA ligase OS=Homo sapiens GN=QARS PE=1 SV=1	74	67	74.1	67.9	79.3	89.0	97.4	102.3	183.1
P47974	Zinc finger protein 36, C3H1 type-like 2 OS=Homo sapiens GN=ZFP36L2 PE=1 SV=3	41	21	56.0	42.1	53.6	59.0	101.4	138.9	265.2
P47985	Cytochrome b-c1 complex subunit Rieske, mitochondrial OS=Homo sapiens GN=UQCRFS1 PE=1 SV=2	60	16	317.0	240.4	89.5	26.5	8.9	3.8	3.2
P48047	ATP synthase subunit O, mitochondrial OS=Homo sapiens GN=ATP5O PE=1 SV=1	77	18	269.9	236.8	112.1	36.8	18.5	14.5	7.3
P48059	LIM and senescent cell antigen-like-containing domain protein 1 OS=Homo sapiens GN=LIMS1 PE=1 SV=4	76	24	69.6	81.6	115.0	147.2	100.2	61.3	98.1
P48147	Prolyl endopeptidase OS=Homo sapiens GN=PREP PE=1 SV=2	62	40	98.3	88.8	92.2	85.1	78.9	79.0	186.6
P48200	Iron-responsive element-binding protein 2 OS=Homo sapiens GN=IREB2 PE=1 SV=3	32	22	87.6	88.4	108.8	110.9	138.0	136.0	102.1
P48426	Phosphatidylinositol 5-phosphate 4-kinase type-2 alpha OS=Homo sapiens GN=PIP4K2A PE=1 SV=2	36	22	71.3	125.9	188.6	180.6	140.4	59.5	38.7
P48444	Coatomer subunit delta OS=Homo sapiens GN=ARCN1 PE=1 SV=1	56	36	71.0	81.2	123.0	154.9	71.8	69.1	156.8
P48449	Lanosterol synthase OS=Homo sapiens GN=LSS PE=1 SV=1	52	38	67.7	103.2	124.7	128.6	169.4	78.5	21.1
P48454	Serine/threonine-protein phosphatase 2B catalytic subunit gamma isoform OS=Homo sapiens GN=PPP3CC PE=1 SV=3	33	14	37.8	49.2	82.6	280.2	53.3	49.6	116.2
P48506	Glutamate--cysteine ligase catalytic subunit OS=Homo sapiens GN=GCLC PE=1 SV=2	46	28	86.6	73.1	94.1	82.2	75.0	62.3	257.2
P48507	Glutamate--cysteine ligase regulatory subunit OS=Homo sapiens GN=GCLM PE=1 SV=1	42	11	122.1	126.5	130.0	120.7	118.5	122.6	137.4
P48553	Trafficking protein particle complex subunit 10 OS=Homo sapiens GN=TRAPPC10 PE=1 SV=2	32	32	85.1	108.9	121.4	126.9	123.0	98.4	67.2
P48556	26S proteasome non-ATPase regulatory subunit 8 OS=Homo sapiens GN=PSMD8 PE=1 SV=2	37	18	82.7	100.4	104.5	84.5	97.5	83.8	149.6
P48634	Protein PRRC2A OS=Homo sapiens GN=PRRC2A PE=1 SV=3	51	89	60.8	33.7	54.5	71.8	86.9	185.8	231.8
P48637	Glutathione synthetase OS=Homo sapiens GN=GSS PE=1 SV=1	58	25	78.3	53.5	103.0	111.7	78.4	93.2	186.6
P48643	T-complex protein 1 subunit epsilon OS=Homo sapiens GN=CCT5 PE=1 SV=1	79	50	88.7	88.9	118.0	102.1	102.6	87.9	127.6
P48651	Phosphatidylserine synthase 1 OS=Homo sapiens GN=PTDSS1 PE=1 SV=1	22	11	74.4	103.4	116.6	166.2	175.9	81.6	4.4
P48723	Heat shock 70 kDa protein 13 OS=Homo sapiens GN=HSPA13 PE=1 SV=1	29	16	57.8	78.9	135.6	146.9	184.4	86.0	16.1
P48729	Casein kinase I isoform alpha OS=Homo sapiens GN=CSNK1A1 PE=1 SV=2	56	21	78.8	76.1	115.5	104.4	104.2	140.1	101.0
P48730	Casein kinase I isoform delta OS=Homo sapiens GN=CSNK1D PE=1 SV=2	52	21	99.6	103.1	101.3	88.7	126.4	200.4	119.1
P48735	Isocitrate dehydrogenase [NADP], mitochondrial OS=Homo sapiens GN=IDH2 PE=1 SV=2	84	44	250.2	275.4	104.2	24.9	7.6	5.4	9.6
P48739	Phosphatidylinositol transfer protein beta isoform OS=Homo sapiens GN=PITPNB PE=1 SV=2	87	30	100.5	100.0	119.6	112.5	95.8	81.0	142.7
P48960	CD97 antigen OS=Homo sapiens GN=CD97 PE=1 SV=4	34	22	48.2	85.9	142.2	154.8	143.2	91.2	34.6
P49005	DNA polymerase delta subunit 2 OS=Homo sapiens GN=POLD2 PE=1 SV=1	58	23	75.9	64.0	123.9	124.7	62.9	92.2	183.8
P49069	Calcium signal-modulating cyclophilin ligand OS=Homo sapiens GN=CAMLG PE=1 SV=1	57	16	56.3	81.1	109.5	145.2	176.8	111.4	7.1
P49189	4-trimethylaminobutyraldehyde dehydrogenase OS=Homo sapiens GN=ALDH9A1 PE=1 SV=3	66	33	213.2	152.5	87.6	53.0	33.2	42.5	115.9
P49207	60S ribosomal protein L34 OS=Homo sapiens GN=RPL34 PE=1 SV=3	48	10	56.0	23.7	37.0	48.8	76.5	145.2	330.8
P49247	Ribose-5-phosphate isomerase OS=Homo sapiens GN=RPIA PE=1 SV=3	63	15	68.3	30.4	131.0	144.9	31.1	73.3	220.3
P49257	Protein ERGIC-53 OS=Homo sapiens GN=LMAN1 PE=1 SV=2	51	29	73.8	95.9	118.8	129.4	160.4	98.0	20.7
P49321	Nuclear autoantigenic sperm protein OS=Homo sapiens GN=NASP PE=1 SV=2	72	49	84.8	83.6	107.7	100.1	104.5	93.1	137.7
P49327	Fatty acid synthase OS=Homo sapiens GN=FASN PE=1 SV=3	55	112	93.2	87.2	97.6	91.7	88.6	85.7	178.9
P49354	Protein farnesyltransferase/geranylgeranyltransferase type-1 subunit alpha OS=Homo sapiens GN=FNTA PE=1 SV=1	41	14	78.3	100.6	103.2	104.0	82.3	75.5	210.7
P49366	Deoxyhypusine synthase OS=Homo sapiens GN=DHPS PE=1 SV=1	84	23	83.7	48.5	92.8	99.9	58.3	60.0	348.0
P49368	T-complex protein 1 subunit gamma OS=Homo sapiens GN=CCT3 PE=1 SV=4	72	50	73.6	70.2	95.1	78.1	76.2	67.4	273.9
P49406	39S ribosomal protein L19, mitochondrial OS=Homo sapiens GN=MRPL19 PE=1 SV=2	51	17	324.1	222.5	109.4	34.2	9.3	9.8	8.7
P49411	Elongation factor Tu, mitochondrial OS=Homo sapiens GN=TUFM PE=1 SV=2	71	35	284.2	254.7	102.2	36.6	7.2	5.8	6.9
P49427	Ubiquitin-conjugating enzyme E2 R1 OS=Homo sapiens GN=CDC34 PE=1 SV=2	38	7	85.5	107.6	117.8	87.8	106.8	65.2	108.6
P49454	Centromere protein F OS=Homo sapiens GN=CENPF PE=1 SV=2	59	185	206.8	198.2	101.0	66.6	65.3	59.4	39.6
P49458	Signal recognition particle 9 kDa protein OS=Homo sapiens GN=SRP9 PE=1 SV=2	62	8	55.3	45.8	80.8	89.7	94.6	113.5	206.5
P49585	Choline-phosphate cytidylyltransferase A OS=Homo sapiens GN=PCYT1A PE=1 SV=2	47	15	92.1	100.8	109.5	97.1	122.9	95.1	82.0
P49588	Alanine--tRNA ligase, cytoplasmic OS=Homo sapiens GN=AARS PE=1 SV=2	60	57	88.0	84.8	111.6	100.9	83.0	69.5	203.3
P49589	Cysteine--tRNA ligase, cytoplasmic OS=Homo sapiens GN=CARS PE=1 SV=3	60	47	83.0	86.7	101.3	92.2	99.1	104.3	140.3
P49590	Probable histidine--tRNA ligase, mitochondrial OS=Homo sapiens GN=HARS2 PE=1 SV=1	60	32	200.3	227.1	108.4	34.8	7.6	6.5	59.2
P49591	Serine--tRNA ligase, cytoplasmic OS=Homo sapiens GN=SARS PE=1 SV=3	58	30	78.6	78.8	89.0	83.9	115.7	103.0	141.5
P49593	Protein phosphatase 1F OS=Homo sapiens GN=PPM1F PE=1 SV=3	51	16	83.6	73.2	163.9	102.8	125.6	88.4	160.4
P49641	Alpha-mannosidase 2x OS=Homo sapiens GN=MAN2A2 PE=2 SV=3	29	27	72.6	120.0	137.7	128.8	146.4	101.9	23.4
P49643	DNA primase large subunit OS=Homo sapiens GN=PRIM2 PE=1 SV=2	53	26	92.4	64.4	74.3	103.6	66.2	99.2	207.3
P49711	Transcriptional repressor CTCF OS=Homo sapiens GN=CTCF PE=1 SV=1	28	18	156.1	120.9	113.2	95.2	90.7	72.9	42.7
P49720	Proteasome subunit beta type-3 OS=Homo sapiens GN=PSMB3 PE=1 SV=2	56	16	83.2	44.7	57.4	63.1	49.3	60.4	383.3
P49721	Proteasome subunit beta type-2 OS=Homo sapiens GN=PSMB2 PE=1 SV=1	71	21	82.1	51.2	83.6	87.1	59.5	86.0	270.2
P49736	DNA replication licensing factor MCM2 OS=Homo sapiens GN=MCM2 PE=1 SV=4	66	55	95.0	79.9	87.5	81.5	76.0	76.3	237.4
P49748	Very long-chain specific acyl-CoA dehydrogenase, mitochondrial OS=Homo sapiens GN=ACADVL PE=1 SV=1	64	44	242.3	209.5	139.4	53.4	6.1	5.6	5.1
P49750	YLP motif-containing protein 1 OS=Homo sapiens GN=YLPM1 PE=1 SV=3	43	74	57.4	48.8	62.6	78.3	141.2	217.1	104.4
P49756	RNA-binding protein 25 OS=Homo sapiens GN=RBM25 PE=1 SV=3	42	40	50.3	44.0	62.5	84.5	145.6	243.0	107.7
P49757	Protein numb homolog OS=Homo sapiens GN=NUMB PE=1 SV=2	54	30	42.1	58.7	157.1	164.7	111.3	116.3	48.5
P49761	Dual specificity protein kinase CLK3 OS=Homo sapiens GN=CLK3 PE=1 SV=3	30	18	73.0	74.9	80.7	74.6	130.4	196.3	87.5
P49768	Presenilin-1 OS=Homo sapiens GN=PSEN1 PE=1 SV=1	25	9	45.4	98.2	107.8	158.6	151.3	103.7	17.4
P49770	Translation initiation factor eIF-2B subunit beta OS=Homo sapiens GN=EIF2B2 PE=1 SV=3	38	13	93.6	81.2	94.4	110.5	79.2	87.9	136.5
P49773	Histidine triad nucleotide-binding protein 1 OS=Homo sapiens GN=HINT1 PE=1 SV=2	79	9	94.8	96.7	101.0	104.8	104.5	83.0	117.5
P49790	Nuclear pore complex protein Nup153 OS=Homo sapiens GN=NUP153 PE=1 SV=2	47	50	121.6	101.5	96.1	109.6	101.8	89.7	148.8
P49792	E3 SUMO-protein ligase RanBP2 OS=Homo sapiens GN=RANBP2 PE=1 SV=2	59	168	77.2	93.0	116.4	139.8	140.8	60.0	37.6
P49815	Tuberin OS=Homo sapiens GN=TSC2 PE=1 SV=2	39	52	84.9	95.7	93.1	90.2	111.6	116.1	107.8
P49821	NADH dehydrogenase [ubiquinone] flavoprotein 1, mitochondrial OS=Homo sapiens GN=NDUFV1 PE=1 SV=4	74	32	272.7	246.3	91.5	29.3	13.6	9.6	9.7
P49840	Glycogen synthase kinase-3 alpha OS=Homo sapiens GN=GSK3A PE=1 SV=2	59	21	79.3	84.6	103.0	96.9	112.8	109.6	86.3
P49841	Glycogen synthase kinase-3 beta OS=Homo sapiens GN=GSK3B PE=1 SV=2	70	26	89.1	91.1	109.0	95.7	120.4	123.8	96.7
P49902	Cytosolic purine 5'-nucleotidase OS=Homo sapiens GN=NT5C2 PE=1 SV=1	35	16	90.9	82.0	103.7	99.0	95.1	98.0	158.2
P49903	Selenide, water dikinase 1 OS=Homo sapiens GN=SEPHS1 PE=1 SV=2	59	15	101.2	99.9	112.1	102.5	103.0	85.4	103.9
P49915	GMP synthase [glutamine-hydrolyzing] OS=Homo sapiens GN=GMPS PE=1 SV=1	78	53	99.5	90.8	107.0	96.3	100.9	96.6	145.8
P49916	DNA ligase 3 OS=Homo sapiens GN=LIG3 PE=1 SV=2	50	50	142.0	134.6	112.0	94.8	103.9	101.1	50.9
P49917	DNA ligase 4 OS=Homo sapiens GN=LIG4 PE=1 SV=2	49	35	127.2	114.0	99.0	95.3	119.9	124.0	56.2
P49959	Double-strand break repair protein MRE11A OS=Homo sapiens GN=MRE11A PE=1 SV=3	46	31	129.9	127.6	126.7	98.8	109.3	91.6	63.3
P50148	Guanine nucleotide-binding protein G(q) subunit alpha OS=Homo sapiens GN=GNAQ PE=1 SV=4	64	28	52.5	110.8	156.5	169.4	113.2	52.5	15.5
P50213	Isocitrate dehydrogenase [NAD] subunit alpha, mitochondrial OS=Homo sapiens GN=IDH3A PE=1 SV=1	50	21	268.6	219.2	92.6	30.7	13.2	8.6	9.7
P50238	Cysteine-rich protein 1 OS=Homo sapiens GN=CRIP1 PE=1 SV=3	79	6	37.2	125.7	163.7	128.8	126.4	20.1	90.9
P50336	Protoporphyrinogen oxidase OS=Homo sapiens GN=PPOX PE=1 SV=1	45	15	200.6	184.9	128.4	48.8	16.8	10.4	13.3
P50395	Rab GDP dissociation inhibitor beta OS=Homo sapiens GN=GDI2 PE=1 SV=2	84	46	90.9	99.2	106.7	103.8	104.2	90.7	132.3
P50402	Emerin OS=Homo sapiens GN=EMD PE=1 SV=1	72	22	55.5	80.1	123.2	144.1	175.5	94.9	17.5
P50416	Carnitine O-palmitoyltransferase 1, liver isoform OS=Homo sapiens GN=CPT1A PE=1 SV=2	47	40	101.5	91.9	134.7	165.3	91.5	70.7	19.6
P50452	Serpin B8 OS=Homo sapiens GN=SERPINB8 PE=1 SV=2	53	23	86.3	80.8	104.7	91.2	88.6	99.8	170.4
P50454	Serpin H1 OS=Homo sapiens GN=SERPINH1 PE=1 SV=2	51	20	59.3	77.0	125.1	140.7	181.8	77.5	8.4
P50542	Peroxisomal targeting signal 1 receptor OS=Homo sapiens GN=PEX5 PE=1 SV=3	57	27	80.3	100.6	125.4	113.3	136.3	79.9	51.9
P50552	Vasodilator-stimulated phosphoprotein OS=Homo sapiens GN=VASP PE=1 SV=3	53	19	68.7	67.7	134.6	159.2	93.7	123.8	106.4
P50570	Dynamin-2 OS=Homo sapiens GN=DNM2 PE=1 SV=2	69	66	80.1	96.6	113.5	120.5	100.6	69.7	91.6
P50579	Methionine aminopeptidase 2 OS=Homo sapiens GN=METAP2 PE=1 SV=1	66	26	69.0	56.8	69.0	75.4	121.0	198.2	138.8
P50583	Bis(5'-nucleosyl)-tetraphosphatase [asymmetrical] OS=Homo sapiens GN=NUDT2 PE=1 SV=3	83	10	110.9	77.2	112.1	97.1	78.5	90.8	129.4
P50613	Cyclin-dependent kinase 7 OS=Homo sapiens GN=CDK7 PE=1 SV=1	40	14	103.4	87.1	94.4	89.2	117.8	112.7	69.7
P50748	Kinetochore-associated protein 1 OS=Homo sapiens GN=KNTC1 PE=1 SV=1	19	37	139.8	135.7	101.9	80.1	85.6	79.3	117.7
P50749	Ras association domain-containing protein 2 OS=Homo sapiens GN=RASSF2 PE=1 SV=1	44	12	114.8	104.8	120.1	143.8	108.3	98.8	157.4
P50750	Cyclin-dependent kinase 9 OS=Homo sapiens GN=CDK9 PE=1 SV=3	45	18	128.7	77.6	50.5	62.2	99.1	184.3	81.9
P50851	Lipopolysaccharide-responsive and beige-like anchor protein OS=Homo sapiens GN=LRBA PE=1 SV=4	29	69	92.5	90.6	102.9	97.9	91.1	80.6	193.6
P50897	Palmitoyl-protein thioesterase 1 OS=Homo sapiens GN=PPT1 PE=1 SV=1	47	14	49.8	76.5	148.1	217.0	142.0	53.9	36.1
P50914	60S ribosomal protein L14 OS=Homo sapiens GN=RPL14 PE=1 SV=4	46	12	58.7	33.2	38.0	55.8	114.6	162.5	243.9
P50990	T-complex protein 1 subunit theta OS=Homo sapiens GN=CCT8 PE=1 SV=4	84	54	82.4	73.1	103.5	105.6	82.9	78.8	187.2
P50991	T-complex protein 1 subunit delta OS=Homo sapiens GN=CCT4 PE=1 SV=4	80	42	69.4	61.8	105.7	100.7	68.1	90.7	226.1
P50995	Annexin A11 OS=Homo sapiens GN=ANXA11 PE=1 SV=1	44	26	93.0	97.8	120.6	93.1	97.4	91.5	129.6
P51114	Fragile X mental retardation syndrome-related protein 1 OS=Homo sapiens GN=FXR1 PE=1 SV=3	64	40	51.6	62.7	65.4	81.1	145.9	207.1	59.2
P51116	Fragile X mental retardation syndrome-related protein 2 OS=Homo sapiens GN=FXR2 PE=1 SV=2	66	39	42.5	39.1	58.8	90.6	130.8	215.3	97.6
P51148	Ras-related protein Rab-5C OS=Homo sapiens GN=RAB5C PE=1 SV=2	84	16	78.6	93.3	129.2	130.3	129.2	86.1	46.1
P51149	Ras-related protein Rab-7a OS=Homo sapiens GN=RAB7A PE=1 SV=1	85	25	71.4	84.3	119.6	131.9	149.7	95.2	24.4
P51151	Ras-related protein Rab-9A OS=Homo sapiens GN=RAB9A PE=1 SV=1	70	12	62.9	91.2	104.5	136.7	164.6	90.7	19.3
P51398	28S ribosomal protein S29, mitochondrial OS=Homo sapiens GN=DAP3 PE=1 SV=1	66	27	316.7	258.1	73.5	18.4	5.5	3.0	4.4
P51452	Dual specificity protein phosphatase 3 OS=Homo sapiens GN=DUSP3 PE=1 SV=1	55	8	99.6	104.5	102.7	108.4	110.6	101.5	127.9
P51532	Transcription activator BRG1 OS=Homo sapiens GN=SMARCA4 PE=1 SV=2	28	46	145.5	105.7	98.5	84.1	78.8	89.7	167.5
P51553	Isocitrate dehydrogenase [NAD] subunit gamma, mitochondrial OS=Homo sapiens GN=IDH3G PE=1 SV=1	50	14	258.7	229.3	77.3	36.7	42.3	76.7	32.9
P51570	Galactokinase OS=Homo sapiens GN=GALK1 PE=1 SV=1	64	23	92.2	81.3	130.6	113.1	73.1	78.6	203.9
P51571	Translocon-associated protein subunit delta OS=Homo sapiens GN=SSR4 PE=1 SV=1	42	8	68.1	100.8	118.1	145.0	193.6	91.6	14.6
P51572	B-cell receptor-associated protein 31 OS=Homo sapiens GN=BCAP31 PE=1 SV=3	52	20	54.6	82.6	127.5	137.3	193.8	90.6	15.9
P51610	Host cell factor 1 OS=Homo sapiens GN=HCFC1 PE=1 SV=2	45	65	77.0	48.3	68.2	80.6	77.4	117.7	304.4
P51648	Fatty aldehyde dehydrogenase OS=Homo sapiens GN=ALDH3A2 PE=1 SV=1	41	20	65.6	86.7	110.0	126.5	176.7	94.6	23.9
P51649	Succinate-semialdehyde dehydrogenase, mitochondrial OS=Homo sapiens GN=ALDH5A1 PE=1 SV=2	51	26	262.7	281.4	90.5	30.0	6.5	5.9	12.7
P51659	Peroxisomal multifunctional enzyme type 2 OS=Homo sapiens GN=HSD17B4 PE=1 SV=3	71	50	56.3	74.6	129.3	178.3	145.0	63.6	18.5
P51665	26S proteasome non-ATPase regulatory subunit 7 OS=Homo sapiens GN=PSMD7 PE=1 SV=2	51	14	91.4	99.1	104.7	88.0	96.9	83.9	121.7
P51688	N-sulphoglucosamine sulphohydrolase OS=Homo sapiens GN=SGSH PE=1 SV=1	31	12	43.5	80.3	149.7	172.1	185.1	59.9	14.2
P51692	Signal transducer and activator of transcription 5B OS=Homo sapiens GN=STAT5B PE=1 SV=2	43	29	96.3	78.2	91.2	84.7	76.8	63.2	256.9
P51784	Ubiquitin carboxyl-terminal hydrolase 11 OS=Homo sapiens GN=USP11 PE=1 SV=3	47	42	100.5	101.6	95.0	95.3	94.6	91.5	89.7
P51790	H(+)/Cl(-) exchange transporter 3 OS=Homo sapiens GN=CLCN3 PE=1 SV=2	21	15	44.2	44.9	101.2	144.3	109.8	129.6	132.1
P51795	H(+)/Cl(-) exchange transporter 5 OS=Homo sapiens GN=CLCN5 PE=1 SV=1	18	13	36.0	60.4	98.4	122.5	178.0	153.0	42.9
P51797	Chloride transport protein 6 OS=Homo sapiens GN=CLCN6 PE=1 SV=2	32	19	57.9	99.7	131.9	127.8	163.0	144.4	55.6
P51798	H(+)/Cl(-) exchange transporter 7 OS=Homo sapiens GN=CLCN7 PE=1 SV=2	29	24	40.6	74.4	149.6	164.5	195.7	70.7	18.3
P51809	Vesicle-associated membrane protein 7 OS=Homo sapiens GN=VAMP7 PE=1 SV=3	64	16	50.1	62.2	119.2	144.6	155.2	110.0	99.5
P51812	Ribosomal protein S6 kinase alpha-3 OS=Homo sapiens GN=RPS6KA3 PE=1 SV=1	57	36	108.1	133.3	109.7	87.3	91.9	79.0	91.3
P51948	CDK-activating kinase assembly factor MAT1 OS=Homo sapiens GN=MNAT1 PE=1 SV=1	45	13	88.1	91.8	111.1	105.6	121.6	85.7	71.7
P51957	Serine/threonine-protein kinase Nek4 OS=Homo sapiens GN=NEK4 PE=1 SV=2	22	14	79.8	82.3	118.3	93.1	121.2	149.4	114.1
P51970	NADH dehydrogenase [ubiquinone] 1 alpha subcomplex subunit 8 OS=Homo sapiens GN=NDUFA8 PE=1 SV=3	51	10	286.5	223.8	85.5	23.4	11.0	5.1	4.7
P51991	Heterogeneous nuclear ribonucleoprotein A3 OS=Homo sapiens GN=HNRNPA3 PE=1 SV=2	63	38	45.8	27.1	48.0	80.7	94.8	210.0	160.5
P52209	6-phosphogluconate dehydrogenase, decarboxylating OS=Homo sapiens GN=PGD PE=1 SV=3	70	33	72.3	76.9	105.2	97.3	98.5	94.4	186.1
P52272	Heterogeneous nuclear ribonucleoprotein M OS=Homo sapiens GN=HNRNPM PE=1 SV=3	81	58	58.3	46.4	67.6	89.0	108.1	178.9	134.6
P52292	Importin subunit alpha-1 OS=Homo sapiens GN=KPNA2 PE=1 SV=1	60	24	110.4	115.1	118.5	98.3	116.6	109.3	122.7
P52298	Nuclear cap-binding protein subunit 2 OS=Homo sapiens GN=NCBP2 PE=1 SV=1	49	11	60.7	57.0	56.7	74.5	136.1	228.4	102.9
P52306	Rap1 GTPase-GDP dissociation stimulator 1 OS=Homo sapiens GN=RAP1GDS1 PE=1 SV=3	60	33	109.3	95.5	92.9	91.1	87.5	88.9	161.1
P52333	Tyrosine-protein kinase JAK3 OS=Homo sapiens GN=JAK3 PE=1 SV=2	42	39	65.9	106.5	170.1	182.2	138.1	64.8	31.8
P52429	Diacylglycerol kinase epsilon OS=Homo sapiens GN=DGKE PE=1 SV=1	41	22	58.2	77.4	119.2	135.2	159.1	84.3	36.9
P52434	DNA-directed RNA polymerases I, II, and III subunit RPABC3 OS=Homo sapiens GN=POLR2H PE=1 SV=4	65	8	115.2	66.2	64.0	65.2	62.3	86.1	366.0
P52565	Rho GDP-dissociation inhibitor 1 OS=Homo sapiens GN=ARHGDIA PE=1 SV=3	73	15	96.0	38.3	65.3	60.8	52.4	48.7	407.5
P52566	Rho GDP-dissociation inhibitor 2 OS=Homo sapiens GN=ARHGDIB PE=1 SV=3	88	21	65.5	73.5	96.4	92.2	79.1	68.6	262.1
P52594	Arf-GAP domain and FG repeat-containing protein 1 OS=Homo sapiens GN=AGFG1 PE=1 SV=2	41	17	70.8	98.0	141.0	175.7	96.4	64.4	41.8
P52597	Heterogeneous nuclear ribonucleoprotein F OS=Homo sapiens GN=HNRNPF PE=1 SV=3	70	21	94.8	85.5	116.1	100.8	102.7	118.3	129.1
P52630	Signal transducer and activator of transcription 2 OS=Homo sapiens GN=STAT2 PE=1 SV=1	26	22	71.3	88.6	147.4	141.0	112.0	74.4	54.1
P52732	Kinesin-like protein KIF11 OS=Homo sapiens GN=KIF11 PE=1 SV=2	54	65	107.9	109.0	111.1	97.2	92.3	84.7	126.5
P52735	Guanine nucleotide exchange factor VAV2 OS=Homo sapiens GN=VAV2 PE=1 SV=2	17	13	74.8	53.4	69.2	132.3	56.1	78.4	211.5
P52756	RNA-binding protein 5 OS=Homo sapiens GN=RBM5 PE=1 SV=2	32	34	64.1	47.7	65.3	73.8	109.1	209.1	164.3
P52758	Ribonuclease UK114 OS=Homo sapiens GN=HRSP12 PE=1 SV=1	78	7	168.4	146.3	109.6	97.0	107.1	72.8	60.8
P52788	Spermine synthase OS=Homo sapiens GN=SMS PE=1 SV=2	68	20	79.7	75.6	86.6	93.8	86.4	91.4	207.1
P52789	Hexokinase-2 OS=Homo sapiens GN=HK2 PE=1 SV=2	55	54	220.8	230.7	94.1	49.0	35.7	25.1	31.5
P52815	39S ribosomal protein L12, mitochondrial OS=Homo sapiens GN=MRPL12 PE=1 SV=2	55	8	294.8	240.2	85.6	24.1	7.7	4.8	8.8
P52888	Thimet oligopeptidase OS=Homo sapiens GN=THOP1 PE=1 SV=2	45	33	87.9	61.5	66.9	73.3	74.3	85.0	275.4
P52948	Nuclear pore complex protein Nup98-Nup96 OS=Homo sapiens GN=NUP98 PE=1 SV=4	35	55	98.7	108.8	120.4	124.7	138.9	68.5	39.3
P53004	Biliverdin reductase A OS=Homo sapiens GN=BLVRA PE=1 SV=2	49	18	78.6	110.2	80.6	101.7	98.7	86.8	76.0
P53007	Tricarboxylate transport protein, mitochondrial OS=Homo sapiens GN=SLC25A1 PE=1 SV=2	64	22	167.7	204.1	147.4	65.2	11.4	16.9	10.6
P53041	Serine/threonine-protein phosphatase 5 OS=Homo sapiens GN=PPP5C PE=1 SV=1	60	32	84.0	72.8	96.2	81.9	78.0	70.9	276.6
P53350	Serine/threonine-protein kinase PLK1 OS=Homo sapiens GN=PLK1 PE=1 SV=1	56	27	132.8	104.7	83.6	82.7	101.7	136.5	121.6
P53365	Arfaptin-2 OS=Homo sapiens GN=ARFIP2 PE=1 SV=1	55	18	94.4	102.0	114.3	105.6	102.5	73.5	116.7
P53367	Arfaptin-1 OS=Homo sapiens GN=ARFIP1 PE=1 SV=2	53	18	103.8	93.2	112.1	122.8	91.8	115.7	140.0
P53384	Cytosolic Fe-S cluster assembly factor NUBP1 OS=Homo sapiens GN=NUBP1 PE=1 SV=2	40	8	96.7	105.9	96.1	100.5	97.4	82.8	105.7
P53396	ATP-citrate synthase OS=Homo sapiens GN=ACLY PE=1 SV=3	59	65	79.1	84.4	93.6	85.1	93.1	87.1	201.7
P53582	Methionine aminopeptidase 1 OS=Homo sapiens GN=METAP1 PE=1 SV=2	64	19	73.7	73.9	71.9	79.3	134.9	178.5	89.4
P53597	Succinyl-CoA ligase [ADP/GDP-forming] subunit alpha, mitochondrial OS=Homo sapiens GN=SUCLG1 PE=1 SV=4	45	17	299.2	212.3	68.6	34.9	3.0	4.2	10.5
P53602	Diphosphomevalonate decarboxylase OS=Homo sapiens GN=MVD PE=1 SV=1	49	15	67.0	69.5	86.5	91.8	60.4	55.2	380.8
P53609	Geranylgeranyl transferase type-1 subunit beta OS=Homo sapiens GN=PGGT1B PE=1 SV=2	36	15	79.4	95.0	88.7	103.6	93.3	102.4	122.3
P53611	Geranylgeranyl transferase type-2 subunit beta OS=Homo sapiens GN=RABGGTB PE=1 SV=2	21	6	89.9	92.0	109.8	99.2	100.6	87.1	145.9
P53618	Coatomer subunit beta OS=Homo sapiens GN=COPB1 PE=1 SV=3	58	59	84.9	98.5	108.7	112.6	95.9	78.0	125.3
P53621	Coatomer subunit alpha OS=Homo sapiens GN=COPA PE=1 SV=2	69	95	78.4	97.3	122.5	136.4	86.9	65.1	91.1
P53634	Dipeptidyl peptidase 1 OS=Homo sapiens GN=CTSC PE=1 SV=2	42	18	48.6	83.2	126.8	173.6	166.9	53.9	10.9
P53680	AP-2 complex subunit sigma OS=Homo sapiens GN=AP2S1 PE=1 SV=2	34	6	78.8	107.0	127.1	121.9	90.2	68.7	42.4
P53701	Cytochrome c-type heme lyase OS=Homo sapiens GN=HCCS PE=1 SV=1	54	17	195.4	171.0	176.7	78.7	9.7	12.2	14.0
P53794	Sodium/myo-inositol cotransporter OS=Homo sapiens GN=SLC5A3 PE=3 SV=2	20	11	69.5	108.8	136.9	176.8	171.6	108.8	27.0
P53985	Monocarboxylate transporter 1 OS=Homo sapiens GN=SLC16A1 PE=1 SV=3	20	11	61.2	96.1	153.4	154.4	147.2	55.8	13.8
P53990	IST1 homolog OS=Homo sapiens GN=IST1 PE=1 SV=1	62	17	61.0	72.7	115.1	127.6	157.7	136.8	56.6
P53992	Protein transport protein Sec24C OS=Homo sapiens GN=SEC24C PE=1 SV=3	52	44	65.9	99.6	124.5	146.8	85.7	92.5	67.5
P53999	Activated RNA polymerase II transcriptional coactivator p15 OS=Homo sapiens GN=SUB1 PE=1 SV=3	59	11	97.6	83.1	87.7	89.3	106.5	135.9	120.3
P54098	DNA polymerase subunit gamma-1 OS=Homo sapiens GN=POLG PE=1 SV=1	53	54	224.9	250.0	82.5	28.0	17.1	16.3	19.7
P54105	Methylosome subunit pICln OS=Homo sapiens GN=CLNS1A PE=1 SV=1	56	8	70.5	91.7	131.4	112.4	126.6	79.0	88.2
P54132	Bloom syndrome protein OS=Homo sapiens GN=BLM PE=1 SV=1	49	61	83.6	73.8	68.4	81.3	124.4	198.9	80.0
P54136	Arginine--tRNA ligase, cytoplasmic OS=Homo sapiens GN=RARS PE=1 SV=2	70	57	79.5	67.7	82.6	87.6	107.1	129.9	159.4
P54252	Ataxin-3 OS=Homo sapiens GN=ATXN3 PE=1 SV=4	48	15	63.3	66.3	103.8	101.9	79.8	78.6	380.0
P54277	PMS1 protein homolog 1 OS=Homo sapiens GN=PMS1 PE=1 SV=1	26	20	103.3	99.2	132.0	110.8	132.3	124.1	135.3
P54278	Mismatch repair endonuclease PMS2 OS=Homo sapiens GN=PMS2 PE=1 SV=2	30	22	97.7	81.9	93.7	94.0	112.7	153.8	129.3
P54577	Tyrosine--tRNA ligase, cytoplasmic OS=Homo sapiens GN=YARS PE=1 SV=4	80	60	101.6	79.2	78.5	82.4	96.9	129.2	132.2
P54578	Ubiquitin carboxyl-terminal hydrolase 14 OS=Homo sapiens GN=USP14 PE=1 SV=3	77	42	80.2	99.2	86.1	90.4	87.4	95.5	173.2
P54619	5'-AMP-activated protein kinase subunit gamma-1 OS=Homo sapiens GN=PRKAG1 PE=1 SV=1	57	18	92.9	106.3	123.9	125.7	96.2	68.5	85.9
P54687	Branched-chain-amino-acid aminotransferase, cytosolic OS=Homo sapiens GN=BCAT1 PE=1 SV=3	39	14	94.8	83.5	106.3	97.6	88.0	98.6	159.6
P54709	Sodium/potassium-transporting ATPase subunit beta-3 OS=Homo sapiens GN=ATP1B3 PE=1 SV=1	68	16	67.3	123.5	174.9	173.4	141.0	51.2	14.1
P54725	UV excision repair protein RAD23 homolog A OS=Homo sapiens GN=RAD23A PE=1 SV=1	49	17	64.4	70.4	141.4	117.5	78.2	67.0	176.4
P54727	UV excision repair protein RAD23 homolog B OS=Homo sapiens GN=RAD23B PE=1 SV=1	57	20	90.5	80.1	90.0	100.6	91.1	94.4	219.9
P54819	Adenylate kinase 2, mitochondrial OS=Homo sapiens GN=AK2 PE=1 SV=2	72	16	263.5	227.2	89.1	37.5	25.6	28.3	18.0
P54886	Delta-1-pyrroline-5-carboxylate synthase OS=Homo sapiens GN=ALDH18A1 PE=1 SV=2	62	48	320.9	264.2	69.9	20.3	6.9	7.0	7.9
P54920	Alpha-soluble NSF attachment protein OS=Homo sapiens GN=NAPA PE=1 SV=3	93	30	48.1	77.7	101.3	136.2	169.0	132.3	62.8
P55010	Eukaryotic translation initiation factor 5 OS=Homo sapiens GN=EIF5 PE=1 SV=2	47	25	72.1	55.3	96.4	101.7	66.4	94.6	222.9
P55011	Solute carrier family 12 member 2 OS=Homo sapiens GN=SLC12A2 PE=1 SV=1	38	44	67.6	111.5	141.8	155.9	124.7	54.8	18.3
P55036	26S proteasome non-ATPase regulatory subunit 4 OS=Homo sapiens GN=PSMD4 PE=1 SV=1	44	14	88.1	96.5	107.2	91.6	99.1	94.9	132.9
P55060	Exportin-2 OS=Homo sapiens GN=CSE1L PE=1 SV=3	53	52	90.0	76.6	83.0	80.6	84.7	83.8	230.5
P55072	Transitional endoplasmic reticulum ATPase OS=Homo sapiens GN=VCP PE=1 SV=4	78	66	78.0	89.5	116.1	115.2	125.1	80.8	86.3
P55081	Microfibrillar-associated protein 1 OS=Homo sapiens GN=MFAP1 PE=1 SV=2	28	12	57.1	51.0	74.7	78.6	123.7	187.3	135.7
P55084	Trifunctional enzyme subunit beta, mitochondrial OS=Homo sapiens GN=HADHB PE=1 SV=3	72	37	276.9	232.1	93.5	42.6	9.0	9.1	16.4
P55160	Nck-associated protein 1-like OS=Homo sapiens GN=NCKAP1L PE=1 SV=3	35	35	90.7	90.9	94.3	94.2	118.4	135.1	86.3
P55196	Afadin OS=Homo sapiens GN=MLLT4 PE=1 SV=3	42	57	71.0	100.8	131.4	136.9	137.4	103.8	66.5
P55199	RNA polymerase II elongation factor ELL OS=Homo sapiens GN=ELL PE=1 SV=1	48	28	58.5	49.3	69.1	96.7	123.6	196.3	106.6
P55209	Nucleosome assembly protein 1-like 1 OS=Homo sapiens GN=NAP1L1 PE=1 SV=1	53	18	102.3	93.0	106.3	96.5	107.1	94.8	116.3
P55210	Caspase-7 OS=Homo sapiens GN=CASP7 PE=1 SV=1	57	14	80.8	61.6	103.5	126.1	74.6	97.7	146.9
P55212	Caspase-6 OS=Homo sapiens GN=CASP6 PE=1 SV=2	54	15	85.5	78.3	86.1	63.0	75.1	62.1	168.1
P55263	Adenosine kinase OS=Homo sapiens GN=ADK PE=1 SV=2	49	20	103.7	84.8	107.8	91.5	96.8	91.6	128.5
P55265	Double-stranded RNA-specific adenosine deaminase OS=Homo sapiens GN=ADAR PE=1 SV=4	69	91	59.2	41.9	46.9	62.8	125.1	218.2	154.6
P55283	Cadherin-4 OS=Homo sapiens GN=CDH4 PE=2 SV=2	30	20	48.9	83.6	135.3	139.2	148.6	91.3	37.6
P55735	Protein SEC13 homolog OS=Homo sapiens GN=SEC13 PE=1 SV=3	63	13	115.7	100.4	95.8	91.6	92.8	110.4	73.0
P55769	NHP2-like protein 1 OS=Homo sapiens GN=SNU13 PE=1 SV=3	53	8	95.7	74.4	72.8	75.6	112.9	179.9	108.9
P55786	Puromycin-sensitive aminopeptidase OS=Homo sapiens GN=NPEPPS PE=1 SV=2	56	50	95.8	98.3	105.5	103.5	87.5	68.3	144.9
P55795	Heterogeneous nuclear ribonucleoprotein H2 OS=Homo sapiens GN=HNRNPH2 PE=1 SV=1	56	21	86.8	70.6	74.3	78.0	134.4	169.4	177.1
P55809	Succinyl-CoA:3-ketoacid coenzyme A transferase 1, mitochondrial OS=Homo sapiens GN=OXCT1 PE=1 SV=1	67	29	283.7	219.0	100.2	33.6	9.4	6.8	12.4
P55854	Small ubiquitin-related modifier 3 OS=Homo sapiens GN=SUMO3 PE=1 SV=2	30	4	89.8	49.3	62.2	64.6	66.7	62.2	353.4
P55884	Eukaryotic translation initiation factor 3 subunit B OS=Homo sapiens GN=EIF3B PE=1 SV=3	62	47	56.7	99.9	122.8	86.7	105.1	104.3	101.4
P55899	IgG receptor FcRn large subunit p51 OS=Homo sapiens GN=FCGRT PE=1 SV=1	40	13	46.6	72.7	111.1	130.3	170.1	143.3	41.6
P55957	BH3-interacting domain death agonist OS=Homo sapiens GN=BID PE=1 SV=1	56	9	69.8	58.7	57.8	105.2	45.9	46.8	303.0
P56159	GDNF family receptor alpha-1 OS=Homo sapiens GN=GFRA1 PE=2 SV=2	40	17	63.4	70.0	102.2	158.6	91.0	96.0	101.9
P56182	Ribosomal RNA processing protein 1 homolog A OS=Homo sapiens GN=RRP1 PE=1 SV=1	39	18	73.4	55.8	50.3	60.0	103.3	186.1	202.3
P56192	Methionine--tRNA ligase, cytoplasmic OS=Homo sapiens GN=MARS PE=1 SV=2	57	53	73.8	76.9	93.5	98.3	108.1	133.0	125.1
P56202	Cathepsin W OS=Homo sapiens GN=CTSW PE=1 SV=2	42	11	60.1	62.8	121.3	150.1	142.6	89.9	55.6
P56270	Myc-associated zinc finger protein OS=Homo sapiens GN=MAZ PE=1 SV=1	14	6	161.0	157.9	82.8	89.8	91.4	89.4	37.2
P56385	ATP synthase subunit e, mitochondrial OS=Homo sapiens GN=ATP5I PE=1 SV=2	62	4	342.5	263.8	94.2	32.5	15.7	9.1	5.5
P56524	Histone deacetylase 4 OS=Homo sapiens GN=HDAC4 PE=1 SV=3	41	31	87.6	72.1	97.2	79.0	65.7	66.3	291.2
P56537	Eukaryotic translation initiation factor 6 OS=Homo sapiens GN=EIF6 PE=1 SV=1	59	10	72.6	74.4	87.2	93.7	93.2	129.7	144.3
P56556	NADH dehydrogenase [ubiquinone] 1 alpha subcomplex subunit 6 OS=Homo sapiens GN=NDUFA6 PE=1 SV=3	36	7	250.6	277.5	61.5	19.1	5.6	2.5	3.0
P56589	Peroxisomal biogenesis factor 3 OS=Homo sapiens GN=PEX3 PE=1 SV=1	65	18	75.6	92.5	106.6	136.1	178.5	78.0	5.5
P56937	3-keto-steroid reductase OS=Homo sapiens GN=HSD17B7 PE=1 SV=1	33	10	70.0	88.7	103.3	189.5	121.7	52.1	34.9
P56962	Syntaxin-17 OS=Homo sapiens GN=STX17 PE=1 SV=2	46	13	110.7	127.2	127.6	111.5	143.0	59.6	16.5
P57075	Ubiquitin-associated and SH3 domain-containing protein A OS=Homo sapiens GN=UBASH3A PE=1 SV=1	39	24	80.7	117.3	119.3	109.9	121.0	90.8	53.4
P57076	UPF0769 protein C21orf59 OS=Homo sapiens GN=C21orf59 PE=1 SV=1	44	13	76.6	76.4	91.7	82.6	104.5	108.8	71.7
P57088	Transmembrane protein 33 OS=Homo sapiens GN=TMEM33 PE=1 SV=2	36	11	52.3	88.7	117.8	120.2	174.3	83.5	9.0
P57105	Synaptojanin-2-binding protein OS=Homo sapiens GN=SYNJ2BP PE=1 SV=2	70	8	222.0	193.1	111.4	56.9	41.2	25.9	22.1
P57678	Gem-associated protein 4 OS=Homo sapiens GN=GEMIN4 PE=1 SV=2	37	38	86.6	84.9	70.5	78.5	84.3	149.2	171.1
P57737	Coronin-7 OS=Homo sapiens GN=CORO7 PE=1 SV=2	55	39	91.3	86.3	128.4	111.3	87.4	68.3	139.5
P57740	Nuclear pore complex protein Nup107 OS=Homo sapiens GN=NUP107 PE=1 SV=1	36	29	81.1	121.9	129.4	113.3	133.1	56.8	44.8
P57764	Gasdermin-D OS=Homo sapiens GN=GSDMD PE=1 SV=1	34	14	126.1	134.1	129.8	111.1	108.0	68.4	100.7
P57772	Selenocysteine-specific elongation factor OS=Homo sapiens GN=EEFSEC PE=1 SV=4	47	28	60.6	69.2	71.7	80.0	143.0	181.1	80.8
P59768	Guanine nucleotide-binding protein G(I)/G(S)/G(O) subunit gamma-2 OS=Homo sapiens GN=GNG2 PE=1 SV=2	65	7	98.1	120.9	128.1	133.8	100.9	51.9	119.3
P59998	Actin-related protein 2/3 complex subunit 4 OS=Homo sapiens GN=ARPC4 PE=1 SV=3	60	10	67.4	74.8	79.3	60.0	69.8	53.3	320.2
P60174	Triosephosphate isomerase OS=Homo sapiens GN=TPI1 PE=1 SV=3	85	23	95.0	94.7	110.5	93.9	93.3	71.3	138.5
P60228	Eukaryotic translation initiation factor 3 subunit E OS=Homo sapiens GN=EIF3E PE=1 SV=1	67	30	85.1	68.8	75.5	87.3	99.1	165.6	136.8
P60468	Protein transport protein Sec61 subunit beta OS=Homo sapiens GN=SEC61B PE=1 SV=2	30	3	74.0	99.8	142.3	170.2	219.2	100.7	17.0
P60510	Serine/threonine-protein phosphatase 4 catalytic subunit OS=Homo sapiens GN=PPP4C PE=1 SV=1	56	14	91.1	89.6	109.7	95.2	114.3	120.2	197.3
P60604	Ubiquitin-conjugating enzyme E2 G2 OS=Homo sapiens GN=UBE2G2 PE=1 SV=1	38	6	51.8	94.9	110.7	149.3	203.5	100.0	10.6
P60660	Myosin light polypeptide 6 OS=Homo sapiens GN=MYL6 PE=1 SV=2	67	11	79.2	65.0	78.5	77.2	66.3	111.8	184.0
P60709	Actin, cytoplasmic 1 OS=Homo sapiens GN=ACTB PE=1 SV=1	79	37	76.2	80.2	115.5	132.1	68.2	60.6	166.4
P60842	Eukaryotic initiation factor 4A-I OS=Homo sapiens GN=EIF4A1 PE=1 SV=1	67	32	92.0	96.9	91.4	92.3	112.6	126.0	107.8
P60866	40S ribosomal protein S20 OS=Homo sapiens GN=RPS20 PE=1 SV=1	74	10	42.8	53.3	73.7	82.6	149.2	201.5	85.2
P60891	Ribose-phosphate pyrophosphokinase 1 OS=Homo sapiens GN=PRPS1 PE=1 SV=2	66	26	96.3	91.0	91.9	86.3	88.3	100.5	164.8
P60900	Proteasome subunit alpha type-6 OS=Homo sapiens GN=PSMA6 PE=1 SV=1	72	20	79.2	75.4	96.4	90.6	81.7	102.6	202.6
P60953	Cell division control protein 42 homolog OS=Homo sapiens GN=CDC42 PE=1 SV=2	50	11	56.4	87.9	130.1	123.7	143.5	84.5	68.4
P60983	Glia maturation factor beta OS=Homo sapiens GN=GMFB PE=1 SV=2	65	8	80.6	103.1	143.5	106.4	114.3	78.7	135.6
P61006	Ras-related protein Rab-8A OS=Homo sapiens GN=RAB8A PE=1 SV=1	76	18	45.8	52.1	89.9	225.3	56.0	54.7	142.3
P61009	Signal peptidase complex subunit 3 OS=Homo sapiens GN=SPCS3 PE=1 SV=1	29	7	34.3	72.8	145.8	137.2	232.8	41.9	6.0
P61011	Signal recognition particle 54 kDa protein OS=Homo sapiens GN=SRP54 PE=1 SV=1	62	32	86.3	94.8	114.2	135.7	98.4	72.2	103.6
P61018	Ras-related protein Rab-4B OS=Homo sapiens GN=RAB4B PE=1 SV=1	62	12	79.2	99.8	96.1	125.2	141.4	129.1	51.7
P61019	Ras-related protein Rab-2A OS=Homo sapiens GN=RAB2A PE=1 SV=1	88	19	63.3	94.9	112.2	157.0	126.0	77.8	36.5
P61020	Ras-related protein Rab-5B OS=Homo sapiens GN=RAB5B PE=1 SV=1	48	8	86.7	82.7	118.3	100.7	109.7	61.5	219.4
P61024	Cyclin-dependent kinases regulatory subunit 1 OS=Homo sapiens GN=CKS1B PE=1 SV=1	33	3	85.2	85.5	97.1	102.1	121.4	100.1	66.2
P61026	Ras-related protein Rab-10 OS=Homo sapiens GN=RAB10 PE=1 SV=1	90	22	79.9	104.1	114.2	123.5	135.7	76.1	54.7
P61077	Ubiquitin-conjugating enzyme E2 D3 OS=Homo sapiens GN=UBE2D3 PE=1 SV=1	47	6	99.5	102.0	119.5	104.5	114.2	80.3	117.5
P61081	NEDD8-conjugating enzyme Ubc12 OS=Homo sapiens GN=UBE2M PE=1 SV=1	48	12	77.5	59.6	101.3	119.6	70.4	99.2	164.6
P61086	Ubiquitin-conjugating enzyme E2 K OS=Homo sapiens GN=UBE2K PE=1 SV=3	71	16	101.7	94.5	105.5	97.3	107.7	106.3	162.3
P61088	Ubiquitin-conjugating enzyme E2 N OS=Homo sapiens GN=UBE2N PE=1 SV=1	66	11	59.5	92.0	137.6	109.0	112.1	67.1	107.0
P61106	Ras-related protein Rab-14 OS=Homo sapiens GN=RAB14 PE=1 SV=4	87	23	76.0	107.8	104.1	124.8	135.1	100.0	61.1
P61129	Zinc finger CCCH domain-containing protein 6 OS=Homo sapiens GN=ZC3H6 PE=2 SV=2	24	17	70.1	70.7	69.1	90.7	138.7	225.7	132.9
P61158	Actin-related protein 3 OS=Homo sapiens GN=ACTR3 PE=1 SV=3	79	30	82.7	99.6	115.6	100.2	113.5	103.3	111.9
P61160	Actin-related protein 2 OS=Homo sapiens GN=ACTR2 PE=1 SV=1	65	24	82.1	84.4	105.9	98.7	101.1	102.1	113.0
P61163	Alpha-centractin OS=Homo sapiens GN=ACTR1A PE=1 SV=1	59	22	89.8	94.6	83.4	89.9	86.7	81.9	218.8
P61201	COP9 signalosome complex subunit 2 OS=Homo sapiens GN=COPS2 PE=1 SV=1	51	26	82.6	94.2	107.3	95.5	95.6	90.1	142.6
P61204	ADP-ribosylation factor 3 OS=Homo sapiens GN=ARF3 PE=1 SV=2	69	14	65.4	113.5	146.2	125.8	110.0	50.5	83.2
P61221	ATP-binding cassette sub-family E member 1 OS=Homo sapiens GN=ABCE1 PE=1 SV=1	69	44	63.1	59.6	72.2	78.1	117.5	149.5	174.3
P61224	Ras-related protein Rap-1b OS=Homo sapiens GN=RAP1B PE=1 SV=1	80	19	70.6	95.1	129.2	143.7	133.0	72.9	25.5
P61225	Ras-related protein Rap-2b OS=Homo sapiens GN=RAP2B PE=1 SV=1	79	16	52.5	98.0	159.4	145.6	143.8	63.7	15.7
P61247	40S ribosomal protein S3a OS=Homo sapiens GN=RPS3A PE=1 SV=2	79	37	42.3	38.6	77.1	93.5	94.8	180.3	158.1
P61254	60S ribosomal protein L26 OS=Homo sapiens GN=RPL26 PE=1 SV=1	70	21	52.2	35.7	44.2	81.1	70.5	86.3	205.4
P61289	Proteasome activator complex subunit 3 OS=Homo sapiens GN=PSME3 PE=1 SV=1	47	15	96.6	98.9	85.4	77.7	83.3	96.2	140.6
P61313	60S ribosomal protein L15 OS=Homo sapiens GN=RPL15 PE=1 SV=2	55	13	54.0	30.9	39.6	66.5	87.2	127.3	251.0
P61353	60S ribosomal protein L27 OS=Homo sapiens GN=RPL27 PE=1 SV=2	54	12	48.7	47.1	64.4	79.9	146.4	211.7	98.0
P61421	V-type proton ATPase subunit d 1 OS=Homo sapiens GN=ATP6V0D1 PE=1 SV=1	53	19	38.6	50.5	108.4	136.7	123.9	141.0	60.6
P61457	Pterin-4-alpha-carbinolamine dehydratase OS=Homo sapiens GN=PCBD1 PE=1 SV=2	51	5	44.8	123.6	198.3	119.0	114.2	27.0	82.2
P61586	Transforming protein RhoA OS=Homo sapiens GN=RHOA PE=1 SV=1	77	15	70.9	76.2	114.5	112.9	118.2	85.0	141.8
P61599	N-alpha-acetyltransferase 20 OS=Homo sapiens GN=NAA20 PE=1 SV=1	34	6	75.2	67.2	84.5	89.2	154.3	219.6	107.2
P61604	10 kDa heat shock protein, mitochondrial OS=Homo sapiens GN=HSPE1 PE=1 SV=2	93	24	235.1	228.2	113.9	55.1	11.1	8.9	9.6
P61619	Protein transport protein Sec61 subunit alpha isoform 1 OS=Homo sapiens GN=SEC61A1 PE=1 SV=2	36	18	52.1	63.6	149.3	166.8	150.7	85.3	8.7
P61758	Prefoldin subunit 3 OS=Homo sapiens GN=VBP1 PE=1 SV=3	53	18	96.5	82.8	108.8	96.7	102.7	98.1	141.3
P61764	Syntaxin-binding protein 1 OS=Homo sapiens GN=STXBP1 PE=1 SV=1	54	31	63.4	80.9	153.8	166.8	99.1	73.5	53.3
P61962	DDB1- and CUL4-associated factor 7 OS=Homo sapiens GN=DCAF7 PE=1 SV=1	47	14	89.2	92.0	111.9	106.5	118.5	104.7	100.6
P61964	WD repeat-containing protein 5 OS=Homo sapiens GN=WDR5 PE=1 SV=1	60	16	101.6	87.4	86.0	78.8	104.0	170.9	120.1
P61966	AP-1 complex subunit sigma-1A OS=Homo sapiens GN=AP1S1 PE=1 SV=1	33	7	58.5	97.8	121.6	122.5	146.2	119.3	75.3
P61970	Nuclear transport factor 2 OS=Homo sapiens GN=NUTF2 PE=1 SV=1	69	5	97.4	79.1	98.3	98.0	100.2	102.2	76.8
P61978	Heterogeneous nuclear ribonucleoprotein K OS=Homo sapiens GN=HNRNPK PE=1 SV=1	69	36	56.9	61.2	69.7	82.7	142.8	198.9	103.1
P61981	14-3-3 protein gamma OS=Homo sapiens GN=YWHAG PE=1 SV=2	82	20	103.8	70.5	77.0	84.8	67.9	105.4	294.1
P62070	Ras-related protein R-Ras2 OS=Homo sapiens GN=RRAS2 PE=1 SV=1	50	13	64.1	101.8	166.7	190.6	141.5	52.5	17.0
P62081	40S ribosomal protein S7 OS=Homo sapiens GN=RPS7 PE=1 SV=1	66	17	41.8	33.9	58.8	69.6	132.1	195.3	124.5
P62136	Serine/threonine-protein phosphatase PP1-alpha catalytic subunit OS=Homo sapiens GN=PPP1CA PE=1 SV=1	73	24	77.4	101.8	133.4	111.1	124.8	83.1	62.4
P62140	Serine/threonine-protein phosphatase PP1-beta catalytic subunit OS=Homo sapiens GN=PPP1CB PE=1 SV=3	73	23	80.2	109.0	123.8	109.0	121.7	92.1	85.2
P62158	Calmodulin OS=Homo sapiens GN=CALM1 PE=1 SV=2	77	12	83.0	67.7	142.2	180.3	90.3	72.0	98.9
P62191	26S protease regulatory subunit 4 OS=Homo sapiens GN=PSMC1 PE=1 SV=1	74	38	75.6	67.9	90.5	109.0	60.8	65.7	237.3
P62195	26S protease regulatory subunit 8 OS=Homo sapiens GN=PSMC5 PE=1 SV=1	71	35	81.2	89.3	121.9	93.9	87.6	82.3	144.6
P62241	40S ribosomal protein S8 OS=Homo sapiens GN=RPS8 PE=1 SV=2	65	20	54.7	37.2	54.5	66.2	103.6	157.1	224.8
P62244	40S ribosomal protein S15a OS=Homo sapiens GN=RPS15A PE=1 SV=2	86	18	62.1	37.6	45.9	51.1	95.4	100.7	296.5
P62249	40S ribosomal protein S16 OS=Homo sapiens GN=RPS16 PE=1 SV=2	79	17	41.7	58.2	68.6	73.6	149.6	201.3	89.5
P62258	14-3-3 protein epsilon OS=Homo sapiens GN=YWHAE PE=1 SV=1	78	29	93.1	79.7	110.8	120.9	95.1	118.6	152.1
P62263	40S ribosomal protein S14 OS=Homo sapiens GN=RPS14 PE=1 SV=3	43	11	46.4	44.2	71.2	92.8	149.9	210.7	91.7
P62266	40S ribosomal protein S23 OS=Homo sapiens GN=RPS23 PE=1 SV=3	62	12	37.9	20.8	64.4	82.0	91.8	203.7	189.0
P62269	40S ribosomal protein S18 OS=Homo sapiens GN=RPS18 PE=1 SV=3	68	22	48.6	33.7	62.5	71.5	98.5	130.3	265.5
P62273	40S ribosomal protein S29 OS=Homo sapiens GN=RPS29 PE=1 SV=2	50	5	38.9	35.1	74.7	92.0	132.9	238.0	91.8
P62277	40S ribosomal protein S13 OS=Homo sapiens GN=RPS13 PE=1 SV=2	68	19	45.7	50.2	73.5	77.8	148.3	186.4	99.6
P62280	40S ribosomal protein S11 OS=Homo sapiens GN=RPS11 PE=1 SV=3	66	22	31.8	88.5	68.0	89.3	146.5	132.8	94.4
P62304	Small nuclear ribonucleoprotein E OS=Homo sapiens GN=SNRPE PE=1 SV=1	70	5	38.9	72.6	104.9	82.0	154.9	94.6	146.6
P62308	Small nuclear ribonucleoprotein G OS=Homo sapiens GN=SNRPG PE=1 SV=1	76	5	61.9	41.2	59.5	68.6	98.2	152.5	250.1
P62310	U6 snRNA-associated Sm-like protein LSm3 OS=Homo sapiens GN=LSM3 PE=1 SV=2	22	3	73.7	82.3	122.9	94.8	123.1	146.0	144.6
P62312	U6 snRNA-associated Sm-like protein LSm6 OS=Homo sapiens GN=LSM6 PE=1 SV=1	93	9	75.4	65.5	83.3	81.8	105.7	149.0	157.6
P62314	Small nuclear ribonucleoprotein Sm D1 OS=Homo sapiens GN=SNRPD1 PE=1 SV=1	55	5	87.8	98.5	67.2	66.6	115.8	174.3	127.9
P62316	Small nuclear ribonucleoprotein Sm D2 OS=Homo sapiens GN=SNRPD2 PE=1 SV=1	69	14	61.4	62.2	80.4	79.5	136.4	193.4	141.7
P62318	Small nuclear ribonucleoprotein Sm D3 OS=Homo sapiens GN=SNRPD3 PE=1 SV=1	49	6	45.9	54.0	66.4	85.1	132.6	193.9	152.8
P62330	ADP-ribosylation factor 6 OS=Homo sapiens GN=ARF6 PE=1 SV=2	78	15	67.0	110.8	149.4	130.5	115.2	42.9	36.9
P62333	26S protease regulatory subunit 10B OS=Homo sapiens GN=PSMC6 PE=1 SV=1	80	33	97.6	67.3	75.8	66.1	69.8	69.4	300.2
P62341	Selenoprotein T OS=Homo sapiens GN=SELT PE=2 SV=2	34	7	64.6	87.1	90.0	149.6	189.5	89.7	21.2
P62424	60S ribosomal protein L7a OS=Homo sapiens GN=RPL7A PE=1 SV=2	64	26	44.2	44.6	65.6	79.7	141.4	204.2	127.2
P62495	Eukaryotic peptide chain release factor subunit 1 OS=Homo sapiens GN=ETF1 PE=1 SV=3	48	28	68.4	67.9	65.6	81.8	114.0	176.3	137.8
P62633	Cellular nucleic acid-binding protein OS=Homo sapiens GN=CNBP PE=1 SV=1	70	13	64.8	70.4	108.9	118.7	107.5	121.0	146.4
P62699	Protein yippee-like 5 OS=Homo sapiens GN=YPEL5 PE=1 SV=1	64	7	74.3	35.4	47.6	57.6	47.0	60.4	465.2
P62701	40S ribosomal protein S4, X isoform OS=Homo sapiens GN=RPS4X PE=1 SV=2	78	33	40.6	35.3	64.3	82.8	122.3	237.2	95.6
P62714	Serine/threonine-protein phosphatase 2A catalytic subunit beta isoform OS=Homo sapiens GN=PPP2CB PE=1 SV=1	61	16	102.4	97.8	116.4	108.6	123.3	104.5	121.5
P62753	40S ribosomal protein S6 OS=Homo sapiens GN=RPS6 PE=1 SV=1	61	26	51.5	62.9	74.6	87.6	170.7	187.7	92.5
P62805	Histone H4 OS=Homo sapiens GN=HIST1H4A PE=1 SV=2	69	19	93.8	119.3	115.1	74.2	105.6	85.1	128.5
P62820	Ras-related protein Rab-1A OS=Homo sapiens GN=RAB1A PE=1 SV=3	83	23	64.1	104.0	100.3	105.4	118.6	78.1	148.8
P62826	GTP-binding nuclear protein Ran OS=Homo sapiens GN=RAN PE=1 SV=3	58	17	91.3	59.5	79.9	68.9	64.0	50.7	318.3
P62829	60S ribosomal protein L23 OS=Homo sapiens GN=RPL23 PE=1 SV=1	84	17	43.0	40.2	73.0	88.5	129.1	197.6	120.1
P62834	Ras-related protein Rap-1A OS=Homo sapiens GN=RAP1A PE=1 SV=1	80	18	76.9	95.0	127.7	148.8	149.8	98.2	16.4
P62841	40S ribosomal protein S15 OS=Homo sapiens GN=RPS15 PE=1 SV=2	70	9	42.3	47.7	63.5	81.0	154.8	228.6	87.6
P62847	40S ribosomal protein S24 OS=Homo sapiens GN=RPS24 PE=1 SV=1	44	8	44.3	44.5	67.6	80.2	149.4	212.8	79.5
P62851	40S ribosomal protein S25 OS=Homo sapiens GN=RPS25 PE=1 SV=1	54	12	44.6	28.9	46.0	68.5	99.9	169.5	248.3
P62854	40S ribosomal protein S26 OS=Homo sapiens GN=RPS26 PE=1 SV=3	50	5	57.3	41.6	59.3	71.7	136.3	196.1	123.8
P62857	40S ribosomal protein S28 OS=Homo sapiens GN=RPS28 PE=1 SV=1	61	8	26.7	83.5	155.2	95.3	201.5	63.5	89.4
P62873	Guanine nucleotide-binding protein G(I)/G(S)/G(T) subunit beta-1 OS=Homo sapiens GN=GNB1 PE=1 SV=3	69	17	55.0	97.8	138.9	155.0	139.2	67.1	19.2
P62875	DNA-directed RNA polymerases I, II, and III subunit RPABC5 OS=Homo sapiens GN=POLR2L PE=1 SV=1	40	4	127.9	96.1	102.2	75.9	98.7	103.2	83.5
P62877	E3 ubiquitin-protein ligase RBX1 OS=Homo sapiens GN=RBX1 PE=1 SV=1	16	3	67.2	97.3	119.9	88.0	95.4	71.6	213.1
P62879	Guanine nucleotide-binding protein G(I)/G(S)/G(T) subunit beta-2 OS=Homo sapiens GN=GNB2 PE=1 SV=3	66	16	45.6	98.4	168.0	154.8	153.6	54.9	10.1
P62888	60S ribosomal protein L30 OS=Homo sapiens GN=RPL30 PE=1 SV=2	85	15	44.7	49.5	59.3	73.7	145.6	214.8	101.7
P62891	60S ribosomal protein L39 OS=Homo sapiens GN=RPL39 PE=1 SV=2	24	2	68.1	62.8	78.9	83.4	153.5	174.2	76.5
P62899	60S ribosomal protein L31 OS=Homo sapiens GN=RPL31 PE=1 SV=1	55	12	56.3	17.3	38.9	76.2	60.3	202.5	248.7
P62906	60S ribosomal protein L10a OS=Homo sapiens GN=RPL10A PE=1 SV=2	66	21	51.4	50.0	64.5	77.9	141.7	203.5	109.3
P62910	60S ribosomal protein L32 OS=Homo sapiens GN=RPL32 PE=1 SV=2	53	14	57.5	25.2	43.6	64.0	79.0	128.6	265.5
P62913	60S ribosomal protein L11 OS=Homo sapiens GN=RPL11 PE=1 SV=2	70	14	53.3	43.6	57.7	70.6	140.2	226.4	109.6
P62917	60S ribosomal protein L8 OS=Homo sapiens GN=RPL8 PE=1 SV=2	71	26	32.1	55.4	121.0	90.6	142.4	129.9	99.1
P62937	Peptidyl-prolyl cis-trans isomerase A OS=Homo sapiens GN=PPIA PE=1 SV=2	90	19	79.3	98.2	134.0	101.4	123.9	104.4	124.5
P62942	Peptidyl-prolyl cis-trans isomerase FKBP1A OS=Homo sapiens GN=FKBP1A PE=1 SV=2	64	7	91.0	119.7	86.9	118.5	135.9	85.8	100.0
P62979	Ubiquitin-40S ribosomal protein S27a OS=Homo sapiens GN=RPS27A PE=1 SV=2	78	18	80.8	111.9	97.0	119.1	121.7	100.3	56.7
P62993	Growth factor receptor-bound protein 2 OS=Homo sapiens GN=GRB2 PE=1 SV=1	87	22	66.3	79.0	144.3	125.8	109.9	80.3	107.9
P62995	Transformer-2 protein homolog beta OS=Homo sapiens GN=TRA2B PE=1 SV=1	50	18	55.5	60.1	73.0	72.5	138.4	133.2	123.8
P63010	AP-2 complex subunit beta OS=Homo sapiens GN=AP2B1 PE=1 SV=1	62	70	59.2	110.4	156.1	142.9	108.2	59.0	41.7
P63027	Vesicle-associated membrane protein 2 OS=Homo sapiens GN=VAMP2 PE=1 SV=3	43	6	40.6	59.5	132.1	157.5	130.8	118.2	71.2
P63098	Calcineurin subunit B type 1 OS=Homo sapiens GN=PPP3R1 PE=1 SV=2	64	8	75.4	98.2	121.2	81.1	112.7	52.2	76.0
P63104	14-3-3 protein zeta/delta OS=Homo sapiens GN=YWHAZ PE=1 SV=1	76	29	82.0	83.7	106.2	107.6	89.0	82.7	168.4
P63151	Serine/threonine-protein phosphatase 2A 55 kDa regulatory subunit B alpha isoform OS=Homo sapiens GN=PPP2R2A PE=1 SV=1	54	22	86.1	90.7	114.9	100.5	92.2	68.4	152.5
P63165	Small ubiquitin-related modifier 1 OS=Homo sapiens GN=SUMO1 PE=1 SV=1	38	5	97.7	62.4	79.9	84.4	80.6	65.3	370.0
P63172	Dynein light chain Tctex-type 1 OS=Homo sapiens GN=DYNLT1 PE=1 SV=1	60	4	109.3	91.7	102.1	115.0	110.3	85.7	71.1
P63173	60S ribosomal protein L38 OS=Homo sapiens GN=RPL38 PE=1 SV=2	57	8	41.4	49.5	81.1	85.5	156.4	150.3	63.8
P63218	Guanine nucleotide-binding protein G(I)/G(S)/G(O) subunit gamma-5 OS=Homo sapiens GN=GNG5 PE=1 SV=3	76	6	36.0	79.1	184.6	149.7	117.8	37.8	73.3
P63220	40S ribosomal protein S21 OS=Homo sapiens GN=RPS21 PE=1 SV=1	67	8	49.4	43.2	34.5	71.1	125.2	311.9	55.3
P63241	Eukaryotic translation initiation factor 5A-1 OS=Homo sapiens GN=EIF5A PE=1 SV=2	72	20	94.6	81.3	87.5	95.4	98.5	127.8	104.0
P63244	Guanine nucleotide-binding protein subunit beta-2-like 1 OS=Homo sapiens GN=GNB2L1 PE=1 SV=3	87	31	53.0	48.8	62.0	76.7	144.1	233.7	107.7
P63279	SUMO-conjugating enzyme UBC9 OS=Homo sapiens GN=UBE2I PE=1 SV=1	76	12	119.0	123.8	114.9	87.8	108.4	119.2	102.6
P67809	Nuclease-sensitive element-binding protein 1 OS=Homo sapiens GN=YBX1 PE=1 SV=3	63	25	44.8	51.3	66.9	81.3	144.3	203.5	103.6
P67812	Signal peptidase complex catalytic subunit SEC11A OS=Homo sapiens GN=SEC11A PE=1 SV=1	38	11	60.7	85.9	126.6	125.8	180.9	77.2	17.7
P67870	Casein kinase II subunit beta OS=Homo sapiens GN=CSNK2B PE=1 SV=1	49	9	96.4	65.0	92.8	130.1	69.7	85.0	206.3
P67936	Tropomyosin alpha-4 chain OS=Homo sapiens GN=TPM4 PE=1 SV=3	82	40	74.2	80.3	127.5	108.2	91.6	73.8	137.7
P68032	Actin, alpha cardiac muscle 1 OS=Homo sapiens GN=ACTC1 PE=1 SV=1	66	30	105.3	106.9	159.2	112.1	109.9	101.7	104.1
P68036	Ubiquitin-conjugating enzyme E2 L3 OS=Homo sapiens GN=UBE2L3 PE=1 SV=1	81	14	88.3	93.6	118.6	108.4	104.6	92.5	165.9
P68104	Elongation factor 1-alpha 1 OS=Homo sapiens GN=EEF1A1 PE=1 SV=1	80	36	79.7	99.4	92.6	78.5	119.7	100.1	93.7
P68366	Tubulin alpha-4A chain OS=Homo sapiens GN=TUBA4A PE=1 SV=1	64	31	96.7	92.8	93.9	90.3	94.1	111.7	105.7
P68400	Casein kinase II subunit alpha OS=Homo sapiens GN=CSNK2A1 PE=1 SV=1	59	21	79.2	81.8	105.8	99.6	91.0	94.6	144.6
P68402	Platelet-activating factor acetylhydrolase IB subunit beta OS=Homo sapiens GN=PAFAH1B2 PE=1 SV=1	33	5	91.2	103.4	100.9	112.3	113.7	96.2	106.1
P69905	Hemoglobin subunit alpha OS=Homo sapiens GN=HBA1 PE=1 SV=2	35	4	248.9	210.8	86.8	49.5	23.2	13.3	5.4
P78310	Coxsackievirus and adenovirus receptor OS=Homo sapiens GN=CXADR PE=1 SV=1	47	16	59.1	102.8	131.2	157.0	138.5	78.1	18.5
P78312	Protein FAM193A OS=Homo sapiens GN=FAM193A PE=1 SV=2	22	24	36.9	48.4	82.8	97.1	189.2	254.4	72.0
P78316	Nucleolar protein 14 OS=Homo sapiens GN=NOP14 PE=1 SV=3	31	27	77.2	58.2	70.8	83.9	88.2	200.0	128.3
P78318	Immunoglobulin-binding protein 1 OS=Homo sapiens GN=IGBP1 PE=1 SV=1	69	21	75.8	131.7	173.3	109.2	81.2	38.4	72.1
P78330	Phosphoserine phosphatase OS=Homo sapiens GN=PSPH PE=1 SV=2	48	11	88.4	95.0	99.6	97.3	116.2	102.1	134.3
P78332	RNA-binding protein 6 OS=Homo sapiens GN=RBM6 PE=1 SV=5	52	61	51.4	54.2	68.3	78.2	135.6	197.9	146.9
P78344	Eukaryotic translation initiation factor 4 gamma 2 OS=Homo sapiens GN=EIF4G2 PE=1 SV=1	64	55	79.6	72.8	74.5	88.8	107.6	157.1	145.1
P78345	Ribonuclease P protein subunit p38 OS=Homo sapiens GN=RPP38 PE=1 SV=2	46	12	75.7	78.2	76.5	73.5	106.8	133.0	120.5
P78346	Ribonuclease P protein subunit p30 OS=Homo sapiens GN=RPP30 PE=1 SV=1	68	17	74.4	60.5	75.3	92.1	111.3	164.2	142.4
P78347	General transcription factor II-I OS=Homo sapiens GN=GTF2I PE=1 SV=2	49	53	170.6	144.3	123.3	97.6	84.6	69.6	37.3
P78356	Phosphatidylinositol 5-phosphate 4-kinase type-2 beta OS=Homo sapiens GN=PIP4K2B PE=1 SV=1	42	23	81.4	108.2	149.9	138.9	122.2	54.8	45.4
P78362	SRSF protein kinase 2 OS=Homo sapiens GN=SRPK2 PE=1 SV=3	39	30	53.9	51.1	55.7	72.9	128.9	255.5	119.3
P78368	Casein kinase I isoform gamma-2 OS=Homo sapiens GN=CSNK1G2 PE=1 SV=1	46	19	33.2	113.3	212.0	153.7	149.3	28.5	16.1
P78371	T-complex protein 1 subunit beta OS=Homo sapiens GN=CCT2 PE=1 SV=4	84	46	83.2	78.7	111.7	95.8	93.8	68.3	192.5
P78382	CMP-sialic acid transporter OS=Homo sapiens GN=SLC35A1 PE=2 SV=1	23	7	55.4	58.8	157.1	166.9	108.1	164.9	45.3
P78406	mRNA export factor OS=Homo sapiens GN=RAE1 PE=1 SV=1	76	26	91.9	69.1	78.6	81.2	98.5	92.7	232.5
P78417	Glutathione S-transferase omega-1 OS=Homo sapiens GN=GSTO1 PE=1 SV=2	56	22	65.6	86.0	120.0	107.5	85.5	53.0	162.9
P78527	DNA-dependent protein kinase catalytic subunit OS=Homo sapiens GN=PRKDC PE=1 SV=3	59	278	66.6	55.9	70.6	108.9	99.2	149.4	142.1
P78536	Disintegrin and metalloproteinase domain-containing protein 17 OS=Homo sapiens GN=ADAM17 PE=1 SV=1	25	15	55.0	86.7	130.3	153.9	194.8	98.0	12.7
P78537	Biogenesis of lysosome-related organelles complex 1 subunit 1 OS=Homo sapiens GN=BLOC1S1 PE=1 SV=2	56	6	57.3	67.7	112.8	152.0	181.5	111.9	45.0
P78549	Endonuclease III-like protein 1 OS=Homo sapiens GN=NTHL1 PE=1 SV=2	32	8	180.9	148.5	99.3	70.7	126.2	139.4	70.3
P78559	Microtubule-associated protein 1A OS=Homo sapiens GN=MAP1A PE=1 SV=6	57	123	84.1	64.3	77.7	75.1	97.1	151.2	193.5
P80217	Interferon-induced 35 kDa protein OS=Homo sapiens GN=IFI35 PE=1 SV=5	54	15	71.9	79.4	114.0	134.0	145.6	94.1	62.7
P80303	Nucleobindin-2 OS=Homo sapiens GN=NUCB2 PE=1 SV=2	65	38	54.2	99.9	155.3	138.7	147.2	79.2	25.3
P80404	4-aminobutyrate aminotransferase, mitochondrial OS=Homo sapiens GN=ABAT PE=1 SV=3	65	27	290.2	238.9	84.3	27.3	8.9	5.8	5.8
P82094	TATA element modulatory factor OS=Homo sapiens GN=TMF1 PE=1 SV=2	64	69	59.9	115.1	170.6	168.1	97.9	68.7	18.6
P82650	28S ribosomal protein S22, mitochondrial OS=Homo sapiens GN=MRPS22 PE=1 SV=1	59	22	312.9	237.9	77.5	22.5	5.6	4.3	5.5
P82663	28S ribosomal protein S25, mitochondrial OS=Homo sapiens GN=MRPS25 PE=1 SV=1	79	14	231.3	143.9	197.0	66.0	2.3	6.9	7.8
P82664	28S ribosomal protein S10, mitochondrial OS=Homo sapiens GN=MRPS10 PE=1 SV=2	59	11	276.8	256.6	72.2	32.5	21.1	12.5	12.0
P82673	28S ribosomal protein S35, mitochondrial OS=Homo sapiens GN=MRPS35 PE=1 SV=1	55	18	294.4	248.4	75.1	23.5	5.5	5.6	4.7
P82675	28S ribosomal protein S5, mitochondrial OS=Homo sapiens GN=MRPS5 PE=1 SV=2	45	23	218.4	225.2	82.0	37.1	28.7	25.1	33.6
P82909	28S ribosomal protein S36, mitochondrial OS=Homo sapiens GN=MRPS36 PE=1 SV=2	74	8	225.2	297.0	77.3	22.8	5.9	4.9	11.6
P82912	28S ribosomal protein S11, mitochondrial OS=Homo sapiens GN=MRPS11 PE=1 SV=2	43	7	295.9	256.1	83.0	23.7	6.1	5.5	5.6
P82914	28S ribosomal protein S15, mitochondrial OS=Homo sapiens GN=MRPS15 PE=1 SV=1	32	14	257.2	311.7	105.6	26.2	7.1	6.2	6.9
P82921	28S ribosomal protein S21, mitochondrial OS=Homo sapiens GN=MRPS21 PE=1 SV=2	61	8	235.6	218.4	79.4	24.6	12.0	11.3	10.2
P82930	28S ribosomal protein S34, mitochondrial OS=Homo sapiens GN=MRPS34 PE=1 SV=2	74	19	272.5	246.2	89.6	24.6	8.9	8.0	6.6
P82932	28S ribosomal protein S6, mitochondrial OS=Homo sapiens GN=MRPS6 PE=1 SV=3	68	9	254.8	211.2	131.5	35.4	9.0	4.6	8.0
P82933	28S ribosomal protein S9, mitochondrial OS=Homo sapiens GN=MRPS9 PE=1 SV=2	53	25	286.4	265.0	76.0	23.6	5.2	5.8	7.1
P82979	SAP domain-containing ribonucleoprotein OS=Homo sapiens GN=SARNP PE=1 SV=3	48	13	69.1	67.8	87.0	89.1	134.6	176.7	98.3
P83111	Serine beta-lactamase-like protein LACTB, mitochondrial OS=Homo sapiens GN=LACTB PE=1 SV=2	56	28	287.9	257.5	62.6	23.8	14.9	12.5	7.0
P83436	Conserved oligomeric Golgi complex subunit 7 OS=Homo sapiens GN=COG7 PE=1 SV=1	46	29	94.2	92.5	133.4	118.5	77.1	73.5	91.6
P83731	60S ribosomal protein L24 OS=Homo sapiens GN=RPL24 PE=1 SV=1	45	11	72.1	62.6	66.1	81.9	128.9	209.6	85.5
P83916	Chromobox protein homolog 1 OS=Homo sapiens GN=CBX1 PE=1 SV=1	39	11	93.0	90.1	113.1	88.9	98.0	84.4	134.7
P84090	Enhancer of rudimentary homolog OS=Homo sapiens GN=ERH PE=1 SV=1	54	11	59.8	48.8	68.6	58.2	101.8	136.3	213.1
P84095	Rho-related GTP-binding protein RhoG OS=Homo sapiens GN=RHOG PE=1 SV=1	71	15	53.5	79.0	111.3	113.8	148.9	119.2	74.7
P84098	60S ribosomal protein L19 OS=Homo sapiens GN=RPL19 PE=1 SV=1	44	16	53.8	41.6	83.0	100.2	123.0	167.1	103.4
P84103	Serine/arginine-rich splicing factor 3 OS=Homo sapiens GN=SRSF3 PE=1 SV=1	59	16	65.3	17.4	63.4	95.5	38.2	87.7	320.0
P85037	Forkhead box protein K1 OS=Homo sapiens GN=FOXK1 PE=1 SV=1	54	30	97.0	97.3	104.6	103.6	103.6	126.0	100.7
P86790	Vacuolar fusion protein CCZ1 homolog B OS=Homo sapiens GN=CCZ1B PE=1 SV=1	60	31	49.3	79.6	134.7	148.8	174.0	94.8	32.9
P98095	Fibulin-2 OS=Homo sapiens GN=FBLN2 PE=1 SV=2	34	28	50.9	80.3	120.3	133.6	164.2	94.4	30.7
P98155	Very low-density lipoprotein receptor OS=Homo sapiens GN=VLDLR PE=1 SV=1	54	45	45.1	57.0	93.2	128.0	167.8	160.0	73.6
P98170	E3 ubiquitin-protein ligase XIAP OS=Homo sapiens GN=XIAP PE=1 SV=2	47	19	116.7	83.6	114.1	112.9	118.3	115.4	158.6
P98171	Rho GTPase-activating protein 4 OS=Homo sapiens GN=ARHGAP4 PE=1 SV=2	40	35	93.7	90.3	93.7	87.1	89.9	124.6	113.1
P98172	Ephrin-B1 OS=Homo sapiens GN=EFNB1 PE=1 SV=1	51	13	70.5	100.6	149.5	145.2	124.8	88.3	56.6
P98175	RNA-binding protein 10 OS=Homo sapiens GN=RBM10 PE=1 SV=3	59	53	61.3	45.4	55.2	70.6	106.8	187.1	196.6
P98179	RNA-binding protein 3 OS=Homo sapiens GN=RBM3 PE=1 SV=1	61	8	41.5	43.9	61.3	90.1	153.8	251.6	90.9
P98194	Calcium-transporting ATPase type 2C member 1 OS=Homo sapiens GN=ATP2C1 PE=1 SV=3	45	36	55.4	70.5	119.3	114.4	126.2	100.7	155.0
P98196	Probable phospholipid-transporting ATPase IH OS=Homo sapiens GN=ATP11A PE=1 SV=3	37	39	65.5	82.6	117.2	135.9	139.4	119.0	38.7
P99999	Cytochrome c OS=Homo sapiens GN=CYCS PE=1 SV=2	68	13	242.4	251.5	77.6	27.0	14.0	8.3	6.0
Q00013	55 kDa erythrocyte membrane protein OS=Homo sapiens GN=MPP1 PE=1 SV=2	83	33	61.0	115.3	176.5	168.6	121.9	40.6	23.6
Q00059	Transcription factor A, mitochondrial OS=Homo sapiens GN=TFAM PE=1 SV=1	54	22	325.3	203.2	96.9	44.4	7.2	7.6	8.0
Q00169	Phosphatidylinositol transfer protein alpha isoform OS=Homo sapiens GN=PITPNA PE=1 SV=2	79	29	100.9	54.0	60.4	62.8	60.6	66.7	368.3
Q00325	Phosphate carrier protein, mitochondrial OS=Homo sapiens GN=SLC25A3 PE=1 SV=2	46	24	262.2	207.2	83.7	43.1	11.1	8.5	38.4
Q00341	Vigilin OS=Homo sapiens GN=HDLBP PE=1 SV=2	58	85	48.6	56.5	86.2	114.0	173.1	143.2	67.4
Q00403	Transcription initiation factor IIB OS=Homo sapiens GN=GTF2B PE=1 SV=1	65	20	64.8	58.4	89.2	84.5	108.2	166.3	145.5
Q00534	Cyclin-dependent kinase 6 OS=Homo sapiens GN=CDK6 PE=1 SV=1	58	20	95.8	107.0	95.0	96.8	92.0	80.6	108.0
Q00535	Cyclin-dependent-like kinase 5 OS=Homo sapiens GN=CDK5 PE=1 SV=3	66	20	70.3	50.4	119.6	158.6	57.9	91.7	150.6
Q00537	Cyclin-dependent kinase 17 OS=Homo sapiens GN=CDK17 PE=1 SV=2	55	27	71.9	115.7	122.1	112.2	110.9	100.4	65.5
Q00577	Transcriptional activator protein Pur-alpha OS=Homo sapiens GN=PURA PE=1 SV=2	43	16	78.8	28.7	40.4	39.9	59.8	80.7	398.5
Q00610	Clathrin heavy chain 1 OS=Homo sapiens GN=CLTC PE=1 SV=5	65	122	79.2	110.2	125.5	109.0	91.1	58.3	95.8
Q00688	Peptidyl-prolyl cis-trans isomerase FKBP3 OS=Homo sapiens GN=FKBP3 PE=1 SV=1	75	26	50.6	54.3	64.3	80.4	150.7	225.4	88.9
Q00796	Sorbitol dehydrogenase OS=Homo sapiens GN=SORD PE=1 SV=4	66	19	64.9	52.1	91.0	125.9	54.2	53.0	286.8
Q00839	Heterogeneous nuclear ribonucleoprotein U OS=Homo sapiens GN=HNRNPU PE=1 SV=6	66	70	61.9	54.2	65.7	71.8	121.0	172.6	167.7
Q01081	Splicing factor U2AF 35 kDa subunit OS=Homo sapiens GN=U2AF1 PE=1 SV=3	44	10	72.8	54.5	58.2	69.6	130.9	217.5	136.8
Q01082	Spectrin beta chain, non-erythrocytic 1 OS=Homo sapiens GN=SPTBN1 PE=1 SV=2	76	225	71.5	100.1	138.3	124.3	96.6	63.1	86.6
Q01085	Nucleolysin TIAR OS=Homo sapiens GN=TIAL1 PE=1 SV=1	58	20	62.6	32.3	56.6	78.7	106.8	229.7	146.6
Q01105	Protein SET OS=Homo sapiens GN=SET PE=1 SV=3	48	19	70.4	68.5	146.8	113.8	93.6	75.0	144.4
Q01130	Serine/arginine-rich splicing factor 2 OS=Homo sapiens GN=SRSF2 PE=1 SV=4	37	10	76.5	40.5	44.6	52.7	74.2	156.7	304.1
Q01167	Forkhead box protein K2 OS=Homo sapiens GN=FOXK2 PE=1 SV=3	43	22	128.4	122.0	94.8	83.1	97.5	98.6	60.6
Q01196	Runt-related transcription factor 1 OS=Homo sapiens GN=RUNX1 PE=1 SV=3	58	22	159.8	143.7	105.7	82.8	88.2	76.2	41.8
Q01432	AMP deaminase 3 OS=Homo sapiens GN=AMPD3 PE=1 SV=1	35	23	102.4	98.5	102.4	107.1	103.5	106.3	137.9
Q01433	AMP deaminase 2 OS=Homo sapiens GN=AMPD2 PE=1 SV=2	39	33	75.8	107.7	116.2	94.2	103.3	73.1	139.5
Q01469	Fatty acid-binding protein, epidermal OS=Homo sapiens GN=FABP5 PE=1 SV=3	81	18	80.3	81.0	114.1	106.1	97.4	74.4	179.9
Q01518	Adenylyl cyclase-associated protein 1 OS=Homo sapiens GN=CAP1 PE=1 SV=5	61	34	59.4	61.5	92.1	97.5	52.2	46.7	303.6
Q01581	Hydroxymethylglutaryl-CoA synthase, cytoplasmic OS=Homo sapiens GN=HMGCS1 PE=1 SV=2	55	26	111.7	73.6	81.9	72.2	72.9	74.9	277.7
Q01650	Large neutral amino acids transporter small subunit 1 OS=Homo sapiens GN=SLC7A5 PE=1 SV=2	15	9	77.4	92.1	126.6	152.6	134.5	87.2	16.4
Q01658	Protein Dr1 OS=Homo sapiens GN=DR1 PE=1 SV=1	31	5	94.0	74.2	118.9	103.0	95.6	95.7	158.2
Q01780	Exosome component 10 OS=Homo sapiens GN=EXOSC10 PE=1 SV=2	64	56	59.7	51.1	65.0	71.9	92.2	201.5	189.0
Q01813	ATP-dependent 6-phosphofructokinase, platelet type OS=Homo sapiens GN=PFKP PE=1 SV=2	63	53	78.1	93.1	98.6	88.6	94.3	98.2	144.4
Q01844	RNA-binding protein EWS OS=Homo sapiens GN=EWSR1 PE=1 SV=1	20	12	64.7	51.5	51.4	79.3	143.3	216.3	94.2
Q01968	Inositol polyphosphate 5-phosphatase OCRL-1 OS=Homo sapiens GN=OCRL PE=1 SV=3	34	30	73.2	70.5	127.9	145.0	105.6	116.9	124.0
Q01970	1-phosphatidylinositol 4,5-bisphosphate phosphodiesterase beta-3 OS=Homo sapiens GN=PLCB3 PE=1 SV=2	36	46	64.0	79.1	83.0	99.3	122.9	145.2	67.1
Q02040	A-kinase anchor protein 17A OS=Homo sapiens GN=AKAP17A PE=1 SV=2	34	26	74.1	43.8	48.8	59.4	102.4	196.8	213.7
Q02083	N-acylethanolamine-hydrolyzing acid amidase OS=Homo sapiens GN=NAAA PE=1 SV=3	32	11	56.2	92.7	133.0	120.8	112.0	44.0	122.3
Q02127	Dihydroorotate dehydrogenase (quinone), mitochondrial OS=Homo sapiens GN=DHODH PE=1 SV=3	71	23	328.0	256.5	90.9	31.5	10.9	10.1	7.1
Q02218	2-oxoglutarate dehydrogenase, mitochondrial OS=Homo sapiens GN=OGDH PE=1 SV=3	67	71	301.8	245.9	77.3	27.2	11.7	9.2	9.1
Q02224	Centromere-associated protein E OS=Homo sapiens GN=CENPE PE=1 SV=2	24	60	86.2	87.5	89.5	92.5	129.8	160.3	91.0
Q02241	Kinesin-like protein KIF23 OS=Homo sapiens GN=KIF23 PE=1 SV=3	40	31	135.7	138.3	123.9	68.5	83.6	96.2	60.9
Q02252	Methylmalonate-semialdehyde dehydrogenase [acylating], mitochondrial OS=Homo sapiens GN=ALDH6A1 PE=1 SV=2	64	35	298.3	238.6	98.3	30.9	7.9	4.1	7.4
Q02338	D-beta-hydroxybutyrate dehydrogenase, mitochondrial OS=Homo sapiens GN=BDH1 PE=1 SV=3	53	17	297.2	239.7	85.1	28.7	21.3	14.2	13.0
Q02543	60S ribosomal protein L18a OS=Homo sapiens GN=RPL18A PE=1 SV=2	69	19	65.8	24.2	30.9	39.2	64.4	119.1	332.9
Q02750	Dual specificity mitogen-activated protein kinase kinase 1 OS=Homo sapiens GN=MAP2K1 PE=1 SV=2	61	24	61.3	41.0	86.1	173.9	38.9	48.7	256.9
Q02790	Peptidyl-prolyl cis-trans isomerase FKBP4 OS=Homo sapiens GN=FKBP4 PE=1 SV=3	79	48	88.6	84.7	109.8	100.5	90.8	90.5	145.2
Q02809	Procollagen-lysine,2-oxoglutarate 5-dioxygenase 1 OS=Homo sapiens GN=PLOD1 PE=1 SV=2	41	26	59.7	90.1	138.4	160.9	160.8	67.8	7.4
Q02833	Ras association domain-containing protein 7 OS=Homo sapiens GN=RASSF7 PE=1 SV=1	18	5	79.5	80.0	101.5	83.3	105.7	87.2	114.7
Q02878	60S ribosomal protein L6 OS=Homo sapiens GN=RPL6 PE=1 SV=3	65	31	39.5	35.7	62.4	89.8	123.3	215.8	120.6
Q02880	DNA topoisomerase 2-beta OS=Homo sapiens GN=TOP2B PE=1 SV=3	43	69	142.3	103.7	92.6	88.2	91.5	119.7	76.9
Q02978	Mitochondrial 2-oxoglutarate/malate carrier protein OS=Homo sapiens GN=SLC25A11 PE=1 SV=3	77	19	278.8	277.4	78.1	33.4	19.1	12.9	11.8
Q03154	Aminoacylase-1 OS=Homo sapiens GN=ACY1 PE=1 SV=1	43	14	143.6	114.7	104.4	85.7	63.9	78.2	86.6
Q03252	Lamin-B2 OS=Homo sapiens GN=LMNB2 PE=1 SV=4	68	54	104.5	90.2	118.0	151.3	112.4	63.9	67.3
Q03426	Mevalonate kinase OS=Homo sapiens GN=MVK PE=1 SV=1	38	11	112.2	115.7	118.1	91.3	101.0	85.6	110.8
Q03518	Antigen peptide transporter 1 OS=Homo sapiens GN=TAP1 PE=1 SV=2	35	20	71.5	90.8	113.8	130.9	186.2	105.8	7.0
Q03519	Antigen peptide transporter 2 OS=Homo sapiens GN=TAP2 PE=1 SV=1	28	18	58.5	78.6	115.6	159.1	160.6	102.7	14.5
Q03701	CCAAT/enhancer-binding protein zeta OS=Homo sapiens GN=CEBPZ PE=1 SV=3	31	25	87.6	73.6	70.1	80.2	110.8	232.7	112.9
Q04206	Transcription factor p65 OS=Homo sapiens GN=RELA PE=1 SV=2	38	21	88.6	61.4	120.5	106.1	54.7	63.9	203.4
Q04323	UBX domain-containing protein 1 OS=Homo sapiens GN=UBXN1 PE=1 SV=2	59	14	87.3	31.7	34.5	37.8	36.0	39.1	574.9
Q04446	1,4-alpha-glucan-branching enzyme OS=Homo sapiens GN=GBE1 PE=1 SV=3	41	27	82.1	92.2	82.7	93.1	102.7	100.2	104.7
Q04637	Eukaryotic translation initiation factor 4 gamma 1 OS=Homo sapiens GN=EIF4G1 PE=1 SV=4	54	85	63.7	41.6	61.3	77.7	97.5	166.6	200.9
Q04656	Copper-transporting ATPase 1 OS=Homo sapiens GN=ATP7A PE=1 SV=3	29	35	54.1	86.2	130.5	147.5	159.1	100.7	21.7
Q04721	Neurogenic locus notch homolog protein 2 OS=Homo sapiens GN=NOTCH2 PE=1 SV=3	28	46	56.3	89.8	139.9	148.9	141.7	81.4	28.4
Q04726	Transducin-like enhancer protein 3 OS=Homo sapiens GN=TLE3 PE=1 SV=2	48	25	73.7	54.4	125.7	122.9	76.2	104.8	238.2
Q04727	Transducin-like enhancer protein 4 OS=Homo sapiens GN=TLE4 PE=1 SV=3	38	18	86.6	80.1	101.9	103.3	97.1	110.4	133.1
Q04759	Protein kinase C theta type OS=Homo sapiens GN=PRKCQ PE=1 SV=3	53	38	31.2	43.7	157.6	294.7	73.9	60.8	45.8
Q04760	Lactoylglutathione lyase OS=Homo sapiens GN=GLO1 PE=1 SV=4	57	14	88.3	83.2	111.6	100.6	93.9	93.5	138.1
Q04771	Activin receptor type-1 OS=Homo sapiens GN=ACVR1 PE=1 SV=1	21	9	62.7	107.4	139.5	150.3	153.3	65.3	22.7
Q04837	Single-stranded DNA-binding protein, mitochondrial OS=Homo sapiens GN=SSBP1 PE=1 SV=1	69	14	166.6	286.4	122.9	38.7	14.3	8.8	17.6
Q04864	Proto-oncogene c-Rel OS=Homo sapiens GN=REL PE=1 SV=1	35	20	123.4	100.5	117.8	114.2	103.7	99.5	128.1
Q04917	14-3-3 protein eta OS=Homo sapiens GN=YWHAH PE=1 SV=4	67	21	88.7	66.4	89.3	121.2	70.0	80.0	185.0
Q05048	Cleavage stimulation factor subunit 1 OS=Homo sapiens GN=CSTF1 PE=1 SV=1	55	17	68.3	70.8	60.5	78.7	117.6	198.6	113.5
Q05086	Ubiquitin-protein ligase E3A OS=Homo sapiens GN=UBE3A PE=1 SV=4	53	40	92.8	77.1	92.8	106.5	79.7	101.6	214.6
Q05193	Dynamin-1 OS=Homo sapiens GN=DNM1 PE=1 SV=2	49	46	91.1	127.2	102.9	103.8	95.3	71.2	60.6
Q05397	Focal adhesion kinase 1 OS=Homo sapiens GN=PTK2 PE=1 SV=2	38	33	86.1	51.2	89.2	100.7	91.9	138.6	237.7
Q05519	Serine/arginine-rich splicing factor 11 OS=Homo sapiens GN=SRSF11 PE=1 SV=1	27	14	52.9	29.7	33.3	52.6	104.7	225.2	197.9
Q05655	Protein kinase C delta type OS=Homo sapiens GN=PRKCD PE=1 SV=2	41	29	64.7	84.6	135.7	155.6	138.3	90.1	44.5
Q05932	Folylpolyglutamate synthase, mitochondrial OS=Homo sapiens GN=FPGS PE=1 SV=3	50	23	222.9	179.5	71.7	51.5	38.6	46.0	47.6
Q06124	Tyrosine-protein phosphatase non-receptor type 11 OS=Homo sapiens GN=PTPN11 PE=1 SV=2	68	42	75.1	88.7	113.4	108.2	89.9	75.3	134.4
Q06136	3-ketodihydrosphingosine reductase OS=Homo sapiens GN=KDSR PE=1 SV=1	27	8	57.0	73.7	122.4	139.3	184.6	99.8	14.5
Q06203	Amidophosphoribosyltransferase OS=Homo sapiens GN=PPAT PE=1 SV=1	63	30	85.3	92.1	109.0	92.0	104.6	89.7	128.8
Q06210	Glutamine--fructose-6-phosphate aminotransferase [isomerizing] 1 OS=Homo sapiens GN=GFPT1 PE=1 SV=3	65	42	113.7	108.0	91.7	85.4	80.9	88.6	118.9
Q06265	Exosome complex component RRP45 OS=Homo sapiens GN=EXOSC9 PE=1 SV=3	32	12	54.3	39.1	54.1	70.1	66.3	188.2	242.1
Q06323	Proteasome activator complex subunit 1 OS=Homo sapiens GN=PSME1 PE=1 SV=1	75	24	92.2	84.0	90.9	96.8	93.4	102.4	146.7
Q06481	Amyloid-like protein 2 OS=Homo sapiens GN=APLP2 PE=1 SV=2	33	22	48.1	67.2	117.5	139.2	175.5	111.4	35.7
Q06787	Fragile X mental retardation protein 1 OS=Homo sapiens GN=FMR1 PE=1 SV=1	55	33	43.3	46.5	56.0	77.3	151.6	207.6	52.3
Q06830	Peroxiredoxin-1 OS=Homo sapiens GN=PRDX1 PE=1 SV=1	80	24	82.5	82.1	104.9	108.2	89.6	81.0	159.6
Q07020	60S ribosomal protein L18 OS=Homo sapiens GN=RPL18 PE=1 SV=2	49	14	54.4	42.6	59.0	72.0	139.0	214.6	114.7
Q07021	Complement component 1 Q subcomponent-binding protein, mitochondrial OS=Homo sapiens GN=C1QBP PE=1 SV=1	67	14	330.1	246.3	80.0	24.7	9.5	5.1	4.5
Q07065	Cytoskeleton-associated protein 4 OS=Homo sapiens GN=CKAP4 PE=1 SV=2	67	38	60.5	76.1	107.3	154.4	182.1	87.5	4.7
Q07666	KH domain-containing, RNA-binding, signal transduction-associated protein 1 OS=Homo sapiens GN=KHDRBS1 PE=1 SV=1	42	20	40.7	33.4	63.3	83.5	161.2	237.3	111.7
Q07864	DNA polymerase epsilon catalytic subunit A OS=Homo sapiens GN=POLE PE=1 SV=5	17	30	105.7	113.9	104.6	92.7	111.2	117.7	107.3
Q07866	Kinesin light chain 1 OS=Homo sapiens GN=KLC1 PE=1 SV=2	62	48	80.8	88.0	110.4	110.0	112.4	98.7	128.6
Q07954	Prolow-density lipoprotein receptor-related protein 1 OS=Homo sapiens GN=LRP1 PE=1 SV=2	28	96	52.6	69.7	111.4	127.0	155.6	144.3	56.6
Q07955	Serine/arginine-rich splicing factor 1 OS=Homo sapiens GN=SRSF1 PE=1 SV=2	56	24	59.8	75.6	96.1	89.8	133.5	179.9	101.7
Q07960	Rho GTPase-activating protein 1 OS=Homo sapiens GN=ARHGAP1 PE=1 SV=1	58	26	96.4	110.4	124.3	102.4	94.2	69.3	121.4
Q08117	Amino-terminal enhancer of split OS=Homo sapiens GN=AES PE=1 SV=4	45	9	63.4	39.0	59.3	65.6	56.3	40.9	484.8
Q08170	Serine/arginine-rich splicing factor 4 OS=Homo sapiens GN=SRSF4 PE=1 SV=2	31	25	72.8	28.8	36.9	54.4	70.5	135.8	343.9
Q08211	ATP-dependent RNA helicase A OS=Homo sapiens GN=DHX9 PE=1 SV=4	63	87	55.8	46.9	55.8	68.2	128.7	210.1	160.3
Q08257	Quinone oxidoreductase OS=Homo sapiens GN=CRYZ PE=1 SV=1	73	23	194.8	149.2	67.3	39.5	24.6	33.1	165.8
Q08357	Sodium-dependent phosphate transporter 2 OS=Homo sapiens GN=SLC20A2 PE=1 SV=1	23	9	44.4	105.8	180.5	164.5	147.7	41.1	9.0
Q08378	Golgin subfamily A member 3 OS=Homo sapiens GN=GOLGA3 PE=1 SV=2	59	92	91.8	81.1	98.0	90.9	84.2	99.4	227.5
Q08379	Golgin subfamily A member 2 OS=Homo sapiens GN=GOLGA2 PE=1 SV=3	61	52	81.0	99.0	141.4	137.3	110.9	88.9	56.8
Q08380	Galectin-3-binding protein OS=Homo sapiens GN=LGALS3BP PE=1 SV=1	35	16	38.8	72.3	127.6	182.0	134.4	60.4	16.5
Q08431	Lactadherin OS=Homo sapiens GN=MFGE8 PE=1 SV=2	55	18	82.3	94.3	101.4	118.4	123.4	113.0	33.7
Q08722	Leukocyte surface antigen CD47 OS=Homo sapiens GN=CD47 PE=1 SV=1	17	9	52.9	92.7	158.3	147.5	150.0	74.8	23.3
Q08752	Peptidyl-prolyl cis-trans isomerase D OS=Homo sapiens GN=PPID PE=1 SV=3	78	33	106.6	99.6	110.2	101.3	99.0	95.6	103.9
Q08881	Tyrosine-protein kinase ITK/TSK OS=Homo sapiens GN=ITK PE=1 SV=1	60	40	61.6	99.6	142.7	170.7	112.9	51.9	38.3
Q08945	FACT complex subunit SSRP1 OS=Homo sapiens GN=SSRP1 PE=1 SV=1	45	39	115.0	122.4	116.4	91.4	93.8	69.6	83.0
Q08AF3	Schlafen family member 5 OS=Homo sapiens GN=SLFN5 PE=1 SV=1	41	35	117.7	95.6	93.1	90.3	105.0	119.5	103.1
Q08AM6	Protein VAC14 homolog OS=Homo sapiens GN=VAC14 PE=1 SV=1	44	31	76.8	87.5	101.4	127.9	128.3	119.0	100.3
Q08J23	tRNA (cytosine(34)-C(5))-methyltransferase OS=Homo sapiens GN=NSUN2 PE=1 SV=2	78	62	90.0	69.1	88.7	94.2	78.2	123.4	181.0
Q09161	Nuclear cap-binding protein subunit 1 OS=Homo sapiens GN=NCBP1 PE=1 SV=1	54	38	57.1	54.8	48.3	70.6	121.0	257.2	101.2
Q09328	Alpha-1,6-mannosylglycoprotein 6-beta-N-acetylglucosaminyltransferase A OS=Homo sapiens GN=MGAT5 PE=2 SV=1	32	22	46.2	95.2	118.9	144.1	157.1	112.6	23.8
Q09472	Histone acetyltransferase p300 OS=Homo sapiens GN=EP300 PE=1 SV=2	23	43	73.7	58.3	73.4	86.0	111.2	149.4	182.3
Q09666	Neuroblast differentiation-associated protein AHNAK OS=Homo sapiens GN=AHNAK PE=1 SV=2	59	184	93.1	109.2	123.3	130.4	124.0	71.9	29.5
Q0VDF9	Heat shock 70 kDa protein 14 OS=Homo sapiens GN=HSPA14 PE=1 SV=1	65	30	83.6	77.0	94.1	105.7	112.4	145.4	110.5
Q10469	Alpha-1,6-mannosyl-glycoprotein 2-beta-N-acetylglucosaminyltransferase OS=Homo sapiens GN=MGAT2 PE=1 SV=1	40	20	69.6	110.5	129.1	123.0	103.4	104.3	73.0
Q10471	Polypeptide N-acetylgalactosaminyltransferase 2 OS=Homo sapiens GN=GALNT2 PE=1 SV=1	60	43	62.1	100.9	140.6	140.3	108.7	97.9	34.3
Q10472	Polypeptide N-acetylgalactosaminyltransferase 1 OS=Homo sapiens GN=GALNT1 PE=1 SV=1	46	22	67.2	111.0	131.1	120.7	111.5	107.3	20.3
Q10570	Cleavage and polyadenylation specificity factor subunit 1 OS=Homo sapiens GN=CPSF1 PE=1 SV=2	42	59	59.7	56.7	71.7	82.7	122.6	192.9	123.1
Q10589	Bone marrow stromal antigen 2 OS=Homo sapiens GN=BST2 PE=1 SV=1	19	4	47.4	74.4	112.3	150.9	173.2	129.5	44.6
Q10713	Mitochondrial-processing peptidase subunit alpha OS=Homo sapiens GN=PMPCA PE=1 SV=2	55	24	276.7	255.6	88.7	28.1	9.7	7.0	6.9
Q12765	Secernin-1 OS=Homo sapiens GN=SCRN1 PE=1 SV=2	41	16	99.6	95.2	104.3	97.0	95.8	83.2	115.9
Q12768	WASH complex subunit strumpellin OS=Homo sapiens GN=KIAA0196 PE=1 SV=1	41	45	76.9	86.5	133.1	147.9	91.9	80.3	94.7
Q12769	Nuclear pore complex protein Nup160 OS=Homo sapiens GN=NUP160 PE=1 SV=3	33	41	108.4	118.7	115.8	111.9	137.2	68.0	40.2
Q12770	Sterol regulatory element-binding protein cleavage-activating protein OS=Homo sapiens GN=SCAP PE=1 SV=4	24	20	60.1	67.1	109.4	157.9	148.3	119.2	19.8
Q12772	Sterol regulatory element-binding protein 2 OS=Homo sapiens GN=SREBF2 PE=1 SV=2	16	16	59.8	65.4	83.9	100.2	119.7	135.9	67.9
Q12788	Transducin beta-like protein 3 OS=Homo sapiens GN=TBL3 PE=1 SV=2	63	42	70.5	73.8	66.2	88.3	113.7	161.0	115.2
Q12789	General transcription factor 3C polypeptide 1 OS=Homo sapiens GN=GTF3C1 PE=1 SV=4	33	57	132.3	117.0	97.6	80.5	87.8	84.6	132.5
Q12797	Aspartyl/asparaginyl beta-hydroxylase OS=Homo sapiens GN=ASPH PE=1 SV=3	43	29	57.4	81.5	122.4	140.3	179.7	79.6	11.0
Q12800	Alpha-globin transcription factor CP2 OS=Homo sapiens GN=TFCP2 PE=1 SV=2	36	14	182.1	218.1	133.8	127.0	90.0	88.4	85.9
Q12802	A-kinase anchor protein 13 OS=Homo sapiens GN=AKAP13 PE=1 SV=2	35	63	72.7	66.2	72.5	80.0	136.3	224.2	106.0
Q12805	EGF-containing fibulin-like extracellular matrix protein 1 OS=Homo sapiens GN=EFEMP1 PE=1 SV=2	42	15	54.7	71.7	120.9	132.0	191.3	85.9	15.4
Q12815	Tastin OS=Homo sapiens GN=TROAP PE=1 SV=3	36	23	115.2	120.4	85.8	94.7	98.7	106.7	148.9
Q12824	SWI/SNF-related matrix-associated actin-dependent regulator of chromatin subfamily B member 1 OS=Homo sapiens GN=SMARCB1 PE=1 SV=2	46	12	195.2	131.5	60.5	90.8	104.4	146.3	61.5
Q12834	Cell division cycle protein 20 homolog OS=Homo sapiens GN=CDC20 PE=1 SV=2	44	14	59.1	28.8	74.2	163.6	37.6	74.2	272.0
Q12846	Syntaxin-4 OS=Homo sapiens GN=STX4 PE=1 SV=2	46	14	52.6	80.7	151.0	161.3	116.5	60.8	42.7
Q12849	G-rich sequence factor 1 OS=Homo sapiens GN=GRSF1 PE=1 SV=3	70	30	286.1	216.5	70.8	29.1	20.3	25.6	18.5
Q12851	Mitogen-activated protein kinase kinase kinase kinase 2 OS=Homo sapiens GN=MAP4K2 PE=1 SV=2	23	15	120.5	135.3	123.5	103.7	98.6	73.2	48.8
Q12872	Splicing factor, suppressor of white-apricot homolog OS=Homo sapiens GN=SFSWAP PE=1 SV=3	36	31	50.2	38.3	64.9	77.1	119.0	202.6	204.6
Q12873	Chromodomain-helicase-DNA-binding protein 3 OS=Homo sapiens GN=CHD3 PE=1 SV=3	29	46	169.0	123.2	91.8	87.8	100.3	130.7	67.9
Q12874	Splicing factor 3A subunit 3 OS=Homo sapiens GN=SF3A3 PE=1 SV=1	62	32	55.1	47.7	71.0	86.0	104.3	162.9	186.5
Q12882	Dihydropyrimidine dehydrogenase [NADP(+)] OS=Homo sapiens GN=DPYD PE=1 SV=2	48	44	79.5	61.8	98.9	107.8	72.9	79.6	242.6
Q12893	Transmembrane protein 115 OS=Homo sapiens GN=TMEM115 PE=1 SV=1	23	7	80.3	105.6	135.7	139.7	118.1	131.0	25.0
Q12899	Tripartite motif-containing protein 26 OS=Homo sapiens GN=TRIM26 PE=1 SV=1	47	23	73.5	116.3	102.4	89.1	106.8	89.6	88.4
Q12904	Aminoacyl tRNA synthase complex-interacting multifunctional protein 1 OS=Homo sapiens GN=AIMP1 PE=1 SV=2	79	21	65.3	75.0	99.9	101.4	124.1	140.0	120.6
Q12905	Interleukin enhancer-binding factor 2 OS=Homo sapiens GN=ILF2 PE=1 SV=2	85	29	46.3	39.0	51.2	66.4	144.3	214.4	135.7
Q12906	Interleukin enhancer-binding factor 3 OS=Homo sapiens GN=ILF3 PE=1 SV=3	72	65	44.4	34.3	49.6	72.1	138.4	265.1	115.0
Q12907	Vesicular integral-membrane protein VIP36 OS=Homo sapiens GN=LMAN2 PE=1 SV=1	62	21	77.8	87.6	114.0	125.5	148.5	85.2	14.6
Q12912	Lymphoid-restricted membrane protein OS=Homo sapiens GN=LRMP PE=1 SV=3	56	25	63.8	84.8	137.5	152.6	184.5	98.6	3.1
Q12931	Heat shock protein 75 kDa, mitochondrial OS=Homo sapiens GN=TRAP1 PE=1 SV=3	68	50	259.8	236.9	97.7	31.5	8.1	7.5	13.3
Q12933	TNF receptor-associated factor 2 OS=Homo sapiens GN=TRAF2 PE=1 SV=2	40	18	81.8	81.8	119.4	112.2	92.7	78.2	235.3
Q12959	Disks large homolog 1 OS=Homo sapiens GN=DLG1 PE=1 SV=2	61	45	54.2	100.2	152.0	164.4	117.2	40.3	33.0
Q12962	Transcription initiation factor TFIID subunit 10 OS=Homo sapiens GN=TAF10 PE=1 SV=1	31	5	116.0	128.0	114.2	111.5	135.2	161.7	128.1
Q12972	Nuclear inhibitor of protein phosphatase 1 OS=Homo sapiens GN=PPP1R8 PE=1 SV=2	55	19	78.8	84.4	108.0	91.0	121.6	122.8	108.6
Q12974	Protein tyrosine phosphatase type IVA 2 OS=Homo sapiens GN=PTP4A2 PE=1 SV=1	52	8	65.5	90.1	137.9	141.9	130.1	66.4	19.1
Q12979	Active breakpoint cluster region-related protein OS=Homo sapiens GN=ABR PE=2 SV=2	35	26	96.9	106.8	117.4	93.3	98.5	78.3	199.9
Q12981	Vesicle transport protein SEC20 OS=Homo sapiens GN=BNIP1 PE=1 SV=3	65	17	50.7	80.5	132.0	149.6	190.4	79.7	20.3
Q12986	Transcriptional repressor NF-X1 OS=Homo sapiens GN=NFX1 PE=1 SV=2	56	56	67.2	59.0	83.5	89.7	115.7	179.6	145.1
Q12996	Cleavage stimulation factor subunit 3 OS=Homo sapiens GN=CSTF3 PE=1 SV=1	49	34	57.8	50.3	58.1	84.8	169.8	239.6	87.8
Q13011	Delta(3,5)-Delta(2,4)-dienoyl-CoA isomerase, mitochondrial OS=Homo sapiens GN=ECH1 PE=1 SV=2	66	17	248.7	189.4	103.0	65.3	51.4	25.2	16.8
Q13015	Protein AF1q OS=Homo sapiens GN=MLLT11 PE=1 SV=1	91	5	292.8	288.2	93.8	59.7	70.2	49.5	10.8
Q13033	Striatin-3 OS=Homo sapiens GN=STRN3 PE=1 SV=3	40	29	62.5	77.8	112.4	165.2	160.3	93.8	54.9
Q13043	Serine/threonine-protein kinase 4 OS=Homo sapiens GN=STK4 PE=1 SV=2	57	27	90.1	104.7	133.8	107.9	107.6	73.3	90.6
Q13045	Protein flightless-1 homolog OS=Homo sapiens GN=FLII PE=1 SV=2	50	59	85.0	88.8	103.5	85.1	98.6	123.6	115.4
Q13049	E3 ubiquitin-protein ligase TRIM32 OS=Homo sapiens GN=TRIM32 PE=1 SV=2	51	29	90.2	98.4	106.7	102.7	120.6	127.6	82.2
Q13057	Bifunctional coenzyme A synthase OS=Homo sapiens GN=COASY PE=1 SV=4	33	16	160.5	222.7	104.5	67.3	55.8	27.9	42.0
Q13064	Probable E3 ubiquitin-protein ligase makorin-3 OS=Homo sapiens GN=MKRN3 PE=1 SV=1	36	14	74.3	56.7	52.3	66.7	118.2	200.5	250.2
Q13084	39S ribosomal protein L28, mitochondrial OS=Homo sapiens GN=MRPL28 PE=1 SV=4	59	15	267.7	247.1	79.4	22.5	9.5	5.9	9.6
Q13085	Acetyl-CoA carboxylase 1 OS=Homo sapiens GN=ACACA PE=1 SV=2	34	63	102.1	80.6	98.3	103.1	73.4	78.3	224.5
Q13094	Lymphocyte cytosolic protein 2 OS=Homo sapiens GN=LCP2 PE=1 SV=1	53	28	89.6	84.4	111.3	100.0	98.5	95.5	181.6
Q13098	COP9 signalosome complex subunit 1 OS=Homo sapiens GN=GPS1 PE=1 SV=4	45	26	109.4	113.9	105.7	89.7	92.3	83.3	134.6
Q13107	Ubiquitin carboxyl-terminal hydrolase 4 OS=Homo sapiens GN=USP4 PE=1 SV=3	25	23	82.3	119.4	99.5	85.3	97.4	82.1	72.0
Q13111	Chromatin assembly factor 1 subunit A OS=Homo sapiens GN=CHAF1A PE=1 SV=2	30	24	176.4	127.5	103.1	83.1	93.2	113.5	56.7
Q13112	Chromatin assembly factor 1 subunit B OS=Homo sapiens GN=CHAF1B PE=1 SV=1	38	15	118.1	117.3	94.9	79.8	96.6	114.4	82.9
Q13123	Protein Red OS=Homo sapiens GN=IK PE=1 SV=3	59	37	71.3	41.2	55.5	55.8	93.5	151.9	294.7
Q13131	5'-AMP-activated protein kinase catalytic subunit alpha-1 OS=Homo sapiens GN=PRKAA1 PE=1 SV=4	55	28	71.3	108.3	135.4	115.0	112.9	59.8	76.1
Q13136	Liprin-alpha-1 OS=Homo sapiens GN=PPFIA1 PE=1 SV=1	54	60	60.3	90.3	128.4	136.1	120.9	76.9	60.4
Q13137	Calcium-binding and coiled-coil domain-containing protein 2 OS=Homo sapiens GN=CALCOCO2 PE=1 SV=1	71	29	90.9	95.7	114.3	124.5	134.8	100.7	77.9
Q13144	Translation initiation factor eIF-2B subunit epsilon OS=Homo sapiens GN=EIF2B5 PE=1 SV=3	30	19	96.4	122.7	99.9	80.5	99.6	94.4	107.1
Q13148	TAR DNA-binding protein 43 OS=Homo sapiens GN=TARDBP PE=1 SV=1	60	18	53.3	61.3	70.7	108.1	100.4	210.2	79.2
Q13151	Heterogeneous nuclear ribonucleoprotein A0 OS=Homo sapiens GN=HNRNPA0 PE=1 SV=1	56	22	55.6	53.0	62.7	74.1	163.4	184.8	117.5
Q13153	Serine/threonine-protein kinase PAK 1 OS=Homo sapiens GN=PAK1 PE=1 SV=2	50	25	77.5	98.5	122.2	132.5	102.6	75.5	140.2
Q13155	Aminoacyl tRNA synthase complex-interacting multifunctional protein 2 OS=Homo sapiens GN=AIMP2 PE=1 SV=2	60	15	57.5	59.5	51.7	61.6	75.1	94.8	225.7
Q13162	Peroxiredoxin-4 OS=Homo sapiens GN=PRDX4 PE=1 SV=1	67	20	50.7	72.8	112.0	189.0	153.3	92.9	9.8
Q13177	Serine/threonine-protein kinase PAK 2 OS=Homo sapiens GN=PAK2 PE=1 SV=3	69	36	87.3	101.8	130.9	119.3	102.4	76.3	94.2
Q13185	Chromobox protein homolog 3 OS=Homo sapiens GN=CBX3 PE=1 SV=4	60	11	89.1	94.3	126.8	102.8	107.2	80.0	156.4
Q13188	Serine/threonine-protein kinase 3 OS=Homo sapiens GN=STK3 PE=1 SV=2	55	26	84.2	89.3	120.3	116.0	111.5	83.3	100.9
Q13190	Syntaxin-5 OS=Homo sapiens GN=STX5 PE=1 SV=2	68	20	61.7	80.6	143.5	150.0	129.7	112.4	47.6
Q13200	26S proteasome non-ATPase regulatory subunit 2 OS=Homo sapiens GN=PSMD2 PE=1 SV=3	64	56	87.1	82.9	111.9	95.0	86.6	90.3	146.8
Q13206	Probable ATP-dependent RNA helicase DDX10 OS=Homo sapiens GN=DDX10 PE=1 SV=2	41	33	80.7	72.2	92.9	79.5	98.5	133.9	122.5
Q13217	DnaJ homolog subfamily C member 3 OS=Homo sapiens GN=DNAJC3 PE=1 SV=1	68	36	53.5	78.6	127.8	170.0	170.6	87.5	14.6
Q13242	Serine/arginine-rich splicing factor 9 OS=Homo sapiens GN=SRSF9 PE=1 SV=1	72	21	57.0	34.8	66.7	91.8	80.4	235.6	156.1
Q13243	Serine/arginine-rich splicing factor 5 OS=Homo sapiens GN=SRSF5 PE=1 SV=1	42	15	61.9	51.3	56.1	61.6	115.4	171.4	157.5
Q13247	Serine/arginine-rich splicing factor 6 OS=Homo sapiens GN=SRSF6 PE=1 SV=2	45	25	61.7	30.9	50.8	102.0	62.6	101.5	259.5
Q13257	Mitotic spindle assembly checkpoint protein MAD2A OS=Homo sapiens GN=MAD2L1 PE=1 SV=1	43	9	68.8	62.8	104.2	80.5	58.3	58.6	275.3
Q13263	Transcription intermediary factor 1-beta OS=Homo sapiens GN=TRIM28 PE=1 SV=5	64	39	94.1	75.9	74.4	72.7	70.4	85.2	265.0
Q13277	Syntaxin-3 OS=Homo sapiens GN=STX3 PE=1 SV=3	34	9	60.8	100.4	92.7	144.9	146.1	96.8	30.5
Q13283	Ras GTPase-activating protein-binding protein 1 OS=Homo sapiens GN=G3BP1 PE=1 SV=1	69	28	43.0	41.7	56.0	79.7	164.9	227.2	65.8
Q13287	N-myc-interactor OS=Homo sapiens GN=NMI PE=1 SV=2	73	20	71.9	73.6	112.9	124.7	145.2	95.5	82.4
Q13303	Voltage-gated potassium channel subunit beta-2 OS=Homo sapiens GN=KCNAB2 PE=1 SV=2	76	31	81.3	65.9	63.3	114.1	51.9	65.8	226.7
Q13308	Inactive tyrosine-protein kinase 7 OS=Homo sapiens GN=PTK7 PE=1 SV=2	51	46	54.6	94.7	166.1	204.4	111.3	47.9	35.0
Q13309	S-phase kinase-associated protein 2 OS=Homo sapiens GN=SKP2 PE=1 SV=2	21	8	77.9	128.3	50.3	94.6	97.8	111.1	38.1
Q13310	Polyadenylate-binding protein 4 OS=Homo sapiens GN=PABPC4 PE=1 SV=1	71	53	55.5	49.6	63.4	80.0	125.1	193.6	100.8
Q13330	Metastasis-associated protein MTA1 OS=Homo sapiens GN=MTA1 PE=1 SV=2	60	38	101.1	71.1	89.7	84.9	73.2	120.7	181.3
Q13332	Receptor-type tyrosine-protein phosphatase S OS=Homo sapiens GN=PTPRS PE=1 SV=3	37	52	52.1	85.5	140.0	151.7	116.7	80.0	31.7
Q13347	Eukaryotic translation initiation factor 3 subunit I OS=Homo sapiens GN=EIF3I PE=1 SV=1	88	24	73.6	52.2	89.2	89.2	91.9	140.5	194.2
Q13356	Peptidyl-prolyl cis-trans isomerase-like 2 OS=Homo sapiens GN=PPIL2 PE=1 SV=1	64	30	96.1	79.3	72.6	82.6	115.9	213.3	106.0
Q13363	C-terminal-binding protein 1 OS=Homo sapiens GN=CTBP1 PE=1 SV=2	43	18	102.9	88.8	128.3	106.5	70.6	80.9	129.5
Q13370	cGMP-inhibited 3',5'-cyclic phosphodiesterase B OS=Homo sapiens GN=PDE3B PE=1 SV=2	45	36	52.3	84.4	85.7	139.1	168.4	104.7	39.6
Q13371	Phosducin-like protein OS=Homo sapiens GN=PDCL PE=1 SV=3	30	8	89.8	74.4	100.8	94.9	89.6	93.6	103.3
Q13395	Probable methyltransferase TARBP1 OS=Homo sapiens GN=TARBP1 PE=1 SV=1	22	25	127.5	123.3	111.1	99.7	97.6	111.3	124.5
Q13404	Ubiquitin-conjugating enzyme E2 variant 1 OS=Homo sapiens GN=UBE2V1 PE=1 SV=2	76	12	59.9	103.7	134.1	110.5	123.5	70.3	144.0
Q13405	39S ribosomal protein L49, mitochondrial OS=Homo sapiens GN=MRPL49 PE=1 SV=1	45	9	276.7	229.8	87.0	28.7	10.1	8.6	8.3
Q13409	Cytoplasmic dynein 1 intermediate chain 2 OS=Homo sapiens GN=DYNC1I2 PE=1 SV=3	51	23	118.7	86.6	93.1	117.8	92.6	110.2	116.3
Q13418	Integrin-linked protein kinase OS=Homo sapiens GN=ILK PE=1 SV=2	52	23	85.2	104.3	122.4	127.7	125.5	77.2	37.9
Q13422	DNA-binding protein Ikaros OS=Homo sapiens GN=IKZF1 PE=1 SV=1	41	13	147.8	139.7	105.7	107.8	86.1	88.0	21.5
Q13423	NAD(P) transhydrogenase, mitochondrial OS=Homo sapiens GN=NNT PE=1 SV=3	47	52	302.2	240.9	97.1	30.1	11.1	5.9	4.9
Q13425	Beta-2-syntrophin OS=Homo sapiens GN=SNTB2 PE=1 SV=1	56	29	60.5	100.0	147.9	166.5	105.6	48.5	15.4
Q13426	DNA repair protein XRCC4 OS=Homo sapiens GN=XRCC4 PE=1 SV=2	47	21	106.2	95.1	99.3	110.3	115.9	128.0	100.7
Q13427	Peptidyl-prolyl cis-trans isomerase G OS=Homo sapiens GN=PPIG PE=1 SV=2	31	21	50.8	49.9	66.3	87.1	137.5	208.1	105.1
Q13428	Treacle protein OS=Homo sapiens GN=TCOF1 PE=1 SV=3	32	46	110.5	78.9	98.2	99.3	88.2	114.3	167.3
Q13433	Zinc transporter ZIP6 OS=Homo sapiens GN=SLC39A6 PE=1 SV=3	19	8	57.7	79.8	147.5	144.8	172.6	79.4	12.4
Q13435	Splicing factor 3B subunit 2 OS=Homo sapiens GN=SF3B2 PE=1 SV=2	56	55	61.5	58.0	73.2	82.1	123.5	190.7	150.9
Q13438	Protein OS-9 OS=Homo sapiens GN=OS9 PE=1 SV=1	49	25	50.0	76.3	122.0	136.6	181.4	81.9	9.8
Q13439	Golgin subfamily A member 4 OS=Homo sapiens GN=GOLGA4 PE=1 SV=1	40	76	98.9	97.3	111.1	98.6	103.9	108.2	124.2
Q13442	28 kDa heat- and acid-stable phosphoprotein OS=Homo sapiens GN=PDAP1 PE=1 SV=1	56	15	65.8	48.4	58.6	59.5	83.5	128.3	327.3
Q13443	Disintegrin and metalloproteinase domain-containing protein 9 OS=Homo sapiens GN=ADAM9 PE=1 SV=1	29	20	42.2	64.7	116.6	163.3	125.3	99.1	80.0
Q13445	Transmembrane emp24 domain-containing protein 1 OS=Homo sapiens GN=TMED1 PE=1 SV=1	27	9	72.0	94.6	106.3	138.7	152.1	117.4	19.5
Q13449	Limbic system-associated membrane protein OS=Homo sapiens GN=LSAMP PE=1 SV=2	41	14	57.0	81.7	139.4	158.8	131.0	85.1	40.6
Q13451	Peptidyl-prolyl cis-trans isomerase FKBP5 OS=Homo sapiens GN=FKBP5 PE=1 SV=2	67	35	93.7	96.1	106.9	102.0	104.2	82.8	143.4
Q13454	Tumor suppressor candidate 3 OS=Homo sapiens GN=TUSC3 PE=1 SV=1	25	11	42.2	65.0	123.1	235.7	125.8	82.0	38.6
Q13459	Unconventional myosin-IXb OS=Homo sapiens GN=MYO9B PE=1 SV=3	31	56	80.9	41.8	55.6	64.7	45.0	107.9	322.4
Q13464	Rho-associated protein kinase 1 OS=Homo sapiens GN=ROCK1 PE=1 SV=1	55	76	95.1	83.8	100.4	97.6	89.7	90.4	155.3
Q13472	DNA topoisomerase 3-alpha OS=Homo sapiens GN=TOP3A PE=1 SV=1	33	30	145.8	120.9	85.2	62.3	76.6	97.5	64.8
Q13485	Mothers against decapentaplegic homolog 4 OS=Homo sapiens GN=SMAD4 PE=1 SV=1	28	14	142.2	127.4	113.8	80.3	86.6	75.6	42.2
Q13492	Phosphatidylinositol-binding clathrin assembly protein OS=Homo sapiens GN=PICALM PE=1 SV=2	57	26	71.4	76.8	108.6	134.3	68.9	44.2	225.1
Q13496	Myotubularin OS=Homo sapiens GN=MTM1 PE=1 SV=2	42	26	73.2	106.5	115.1	130.0	115.8	89.8	47.5
Q13501	Sequestosome-1 OS=Homo sapiens GN=SQSTM1 PE=1 SV=1	55	14	91.7	111.5	121.0	108.7	122.8	91.1	114.4
Q13505	Metaxin-1 OS=Homo sapiens GN=MTX1 PE=1 SV=2	40	17	244.6	233.0	117.6	45.8	14.6	10.1	6.8
Q13510	Acid ceramidase OS=Homo sapiens GN=ASAH1 PE=1 SV=5	51	22	47.5	84.5	174.4	177.6	178.0	50.8	16.6
Q13523	Serine/threonine-protein kinase PRP4 homolog OS=Homo sapiens GN=PRPF4B PE=1 SV=3	41	51	47.5	45.2	52.2	65.8	138.5	262.4	139.2
Q13526	Peptidyl-prolyl cis-trans isomerase NIMA-interacting 1 OS=Homo sapiens GN=PIN1 PE=1 SV=1	65	8	85.0	89.9	108.6	98.6	106.5	98.6	112.3
Q13530	Serine incorporator 3 OS=Homo sapiens GN=SERINC3 PE=1 SV=2	12	7	50.2	71.7	74.9	115.6	165.3	164.1	65.1
Q13541	Eukaryotic translation initiation factor 4E-binding protein 1 OS=Homo sapiens GN=EIF4EBP1 PE=1 SV=3	68	6	144.5	98.8	88.7	104.4	135.4	196.9	112.9
Q13542	Eukaryotic translation initiation factor 4E-binding protein 2 OS=Homo sapiens GN=EIF4EBP2 PE=1 SV=1	73	5	62.2	110.8	154.1	113.3	110.9	73.0	121.5
Q13547	Histone deacetylase 1 OS=Homo sapiens GN=HDAC1 PE=1 SV=1	49	20	86.1	64.5	77.8	125.1	52.2	74.5	224.0
Q13555	Calcium/calmodulin-dependent protein kinase type II subunit gamma OS=Homo sapiens GN=CAMK2G PE=1 SV=3	43	21	53.3	35.0	117.3	133.8	52.7	179.2	94.5
Q13557	Calcium/calmodulin-dependent protein kinase type II subunit delta OS=Homo sapiens GN=CAMK2D PE=1 SV=3	39	20	109.5	88.6	94.3	92.3	122.4	225.5	71.3
Q13561	Dynactin subunit 2 OS=Homo sapiens GN=DCTN2 PE=1 SV=4	72	27	80.4	87.4	115.0	109.6	99.7	83.7	165.6
Q13564	NEDD8-activating enzyme E1 regulatory subunit OS=Homo sapiens GN=NAE1 PE=1 SV=1	57	27	85.1	77.0	92.3	83.1	80.1	71.1	242.8
Q13573	SNW domain-containing protein 1 OS=Homo sapiens GN=SNW1 PE=1 SV=1	56	33	67.7	52.6	64.4	63.6	116.4	178.3	198.9
Q13574	Diacylglycerol kinase zeta OS=Homo sapiens GN=DGKZ PE=1 SV=3	36	31	79.8	69.9	94.1	80.5	78.7	76.6	263.2
Q13576	Ras GTPase-activating-like protein IQGAP2 OS=Homo sapiens GN=IQGAP2 PE=1 SV=4	66	119	77.6	120.4	146.0	139.7	112.7	49.2	53.2
Q13586	Stromal interaction molecule 1 OS=Homo sapiens GN=STIM1 PE=1 SV=3	57	44	39.1	68.8	143.6	179.8	153.2	86.8	12.1
Q13588	GRB2-related adapter protein OS=Homo sapiens GN=GRAP PE=1 SV=1	65	12	101.0	92.8	123.2	109.2	115.0	112.0	83.7
Q13595	Transformer-2 protein homolog alpha OS=Homo sapiens GN=TRA2A PE=1 SV=1	53	19	59.5	12.8	45.9	72.9	37.8	119.9	317.9
Q13596	Sorting nexin-1 OS=Homo sapiens GN=SNX1 PE=1 SV=3	51	27	108.5	100.5	128.2	113.2	104.0	81.5	137.4
Q13601	KRR1 small subunit processome component homolog OS=Homo sapiens GN=KRR1 PE=1 SV=4	47	23	64.4	55.8	54.3	66.4	127.4	248.2	99.4
Q13608	Peroxisome assembly factor 2 OS=Homo sapiens GN=PEX6 PE=1 SV=2	45	31	74.6	100.8	146.7	161.6	155.2	65.2	17.8
Q13610	Periodic tryptophan protein 1 homolog OS=Homo sapiens GN=PWP1 PE=1 SV=1	49	19	86.8	67.2	84.8	99.9	115.4	197.4	150.3
Q13613	Myotubularin-related protein 1 OS=Homo sapiens GN=MTMR1 PE=1 SV=4	43	24	69.9	83.3	108.1	105.5	113.5	104.0	82.1
Q13615	Myotubularin-related protein 3 OS=Homo sapiens GN=MTMR3 PE=1 SV=3	20	18	74.2	70.7	118.0	121.4	83.4	77.2	155.2
Q13616	Cullin-1 OS=Homo sapiens GN=CUL1 PE=1 SV=2	54	43	86.4	94.8	104.8	104.4	119.0	111.2	161.3
Q13617	Cullin-2 OS=Homo sapiens GN=CUL2 PE=1 SV=2	51	42	91.1	93.2	85.8	80.1	99.8	132.6	140.4
Q13618	Cullin-3 OS=Homo sapiens GN=CUL3 PE=1 SV=2	58	48	87.6	89.1	107.4	107.9	121.4	127.2	133.0
Q13619	Cullin-4A OS=Homo sapiens GN=CUL4A PE=1 SV=3	63	53	101.7	81.5	74.6	79.4	81.8	109.6	222.9
Q13620	Cullin-4B OS=Homo sapiens GN=CUL4B PE=1 SV=4	51	48	100.0	73.4	97.1	93.9	88.7	111.5	197.5
[truncated: 2,766 more rows]
