# Supplementary material for: Comparative Analysis of T-Cell Spatial Proteomics and the Influence of HIV Expression
Source: Mol Cell Proteomics. 2022 Jan 8;21(3):100194. doi: 10.1016/j.mcpro.2022.100194 (PMC8956815; doi:10.1016/j.mcpro.2022.100194)
Supplement: WT2_IndC [file mmc22.csv]

UniProt Accession	Description	Coverage [%]	# Peptides	3K	5.4K	12.2K	24K	78.4K	110K	195.5K
A0AVT1	Ubiquitin-like modifier-activating enzyme 6 OS=Homo sapiens GN=UBA6 PE=1 SV=1	55	49	94.6	100.3	121.7	123.9	82.4	92.0	121.0
A0FGR8	Extended synaptotagmin-2 OS=Homo sapiens GN=ESYT2 PE=1 SV=1	56	57	57.1	91.6	122.6	145.2	150.0	71.6	39.1
A0JLT2	Mediator of RNA polymerase II transcription subunit 19 OS=Homo sapiens GN=MED19 PE=1 SV=2	48	7	53.3	55.4	53.4	58.0	137.4	172.2	116.3
A0PJZ3	Glucoside xylosyltransferase 2 OS=Homo sapiens GN=GXYLT2 PE=2 SV=2	29	14	51.1	96.2	159.5	151.3	133.6	85.5	34.6
A1L020	RNA-binding protein MEX3A OS=Homo sapiens GN=MEX3A PE=1 SV=1	54	20	63.6	64.5	65.6	67.3	143.8	195.9	105.2
A1L0T0	Acetolactate synthase-like protein OS=Homo sapiens GN=ILVBL PE=1 SV=2	54	28	60.7	82.5	116.3	142.7	184.0	93.6	25.1
A1X283	SH3 and PX domain-containing protein 2B OS=Homo sapiens GN=SH3PXD2B PE=1 SV=3	21	17	133.3	110.1	88.8	89.1	118.5	129.5	100.2
A2RRP1	Neuroblastoma-amplified sequence OS=Homo sapiens GN=NBAS PE=1 SV=2	48	103	46.8	68.8	107.6	134.5	182.0	89.0	23.2
A2RU67	Uncharacterized protein KIAA1467 OS=Homo sapiens GN=KIAA1467 PE=1 SV=1	32	16	25.6	42.0	85.8	106.3	179.6	143.3	55.6
A2VDJ0	Transmembrane protein 131-like OS=Homo sapiens GN=KIAA0922 PE=1 SV=2	32	50	52.6	99.3	129.2	133.5	160.5	79.1	15.9
A3KMH1	von Willebrand factor A domain-containing protein 8 OS=Homo sapiens GN=VWA8 PE=1 SV=2	63	112	215.3	188.4	97.9	55.0	50.9	18.9	8.4
A3KN83	Protein strawberry notch homolog 1 OS=Homo sapiens GN=SBNO1 PE=1 SV=1	36	35	92.8	82.6	89.3	114.0	80.9	117.0	155.8
A4D1E9	GTP-binding protein 10 OS=Homo sapiens GN=GTPBP10 PE=1 SV=1	57	21	255.7	196.8	84.7	24.7	9.6	5.9	4.7
A4D1P6	WD repeat-containing protein 91 OS=Homo sapiens GN=WDR91 PE=1 SV=2	40	26	91.2	75.1	109.3	132.9	81.2	111.4	235.9
A4D1U4	Protein LCHN OS=Homo sapiens GN=LCHN PE=2 SV=1	37	12	75.4	82.9	128.5	138.9	168.8	121.0	61.6
A5PLN9	Trafficking protein particle complex subunit 13 OS=Homo sapiens GN=TRAPPC13 PE=1 SV=2	42	14	66.4	70.8	143.4	217.6	130.3	123.1	137.9
A5YKK6	CCR4-NOT transcription complex subunit 1 OS=Homo sapiens GN=CNOT1 PE=1 SV=2	53	128	49.6	57.9	69.0	86.3	157.0	178.9	69.5
A6NC98	Coiled-coil domain-containing protein 88B OS=Homo sapiens GN=CCDC88B PE=1 SV=1	18	21	100.8	150.2	144.4	159.4	136.1	108.1	99.9
A6NDG6	Phosphoglycolate phosphatase OS=Homo sapiens GN=PGP PE=1 SV=1	38	11	126.5	97.1	116.3	123.4	90.2	117.7	139.7
A6NED2	RCC1 domain-containing protein 1 OS=Homo sapiens GN=RCCD1 PE=1 SV=1	34	10	104.6	106.1	99.1	90.5	86.5	106.1	123.8
A6NHR9	Structural maintenance of chromosomes flexible hinge domain-containing protein 1 OS=Homo sapiens GN=SMCHD1 PE=1 SV=2	48	86	105.8	79.1	72.2	76.0	116.4	144.5	108.2
A6NIH7	Protein unc-119 homolog B OS=Homo sapiens GN=UNC119B PE=1 SV=1	46	8	137.3	149.1	123.7	121.9	96.5	136.4	127.4
A6NJ78	Probable methyltransferase-like protein 15 OS=Homo sapiens GN=METTL15 PE=1 SV=1	53	17	223.3	243.8	171.9	55.4	40.8	25.4	35.1
A6QL63	Ankyrin repeat and BTB/POZ domain-containing protein BTBD11 OS=Homo sapiens GN=BTBD11 PE=2 SV=3	31	25	86.3	102.3	119.3	122.0	104.2	58.1	49.6
A8MVW0	Protein FAM171A2 OS=Homo sapiens GN=FAM171A2 PE=1 SV=1	49	26	54.4	97.5	157.4	149.4	150.5	47.7	15.3
B0I1T2	Unconventional myosin-Ig OS=Homo sapiens GN=MYO1G PE=1 SV=2	69	72	59.3	102.6	160.1	174.8	134.0	33.2	10.9
C9JLW8	Mapk-regulated corepressor-interacting protein 1 OS=Homo sapiens GN=FAM195B PE=1 SV=1	70	8	59.2	66.2	65.4	59.7	114.3	208.0	131.0
O00115	Deoxyribonuclease-2-alpha OS=Homo sapiens GN=DNASE2 PE=1 SV=2	22	9	35.1	69.3	163.0	178.6	171.6	52.2	14.9
O00116	Alkyldihydroxyacetonephosphate synthase, peroxisomal OS=Homo sapiens GN=AGPS PE=1 SV=1	73	43	52.9	80.9	116.3	202.2	169.1	61.9	23.7
O00139	Kinesin-like protein KIF2A OS=Homo sapiens GN=KIF2A PE=1 SV=3	49	32	130.9	89.8	69.9	64.9	88.8	95.7	145.6
O00148	ATP-dependent RNA helicase DDX39A OS=Homo sapiens GN=DDX39A PE=1 SV=2	61	27	82.7	64.7	88.3	126.0	74.6	141.4	114.5
O00151	PDZ and LIM domain protein 1 OS=Homo sapiens GN=PDLIM1 PE=1 SV=4	76	24	98.3	133.7	124.9	94.4	62.9	88.6	105.9
O00154	Cytosolic acyl coenzyme A thioester hydrolase OS=Homo sapiens GN=ACOT7 PE=1 SV=3	51	20	101.1	82.3	81.9	107.9	60.8	87.2	254.0
O00159	Unconventional myosin-Ic OS=Homo sapiens GN=MYO1C PE=1 SV=4	35	33	57.1	103.8	150.8	149.8	133.7	40.9	21.5
O00161	Synaptosomal-associated protein 23 OS=Homo sapiens GN=SNAP23 PE=1 SV=1	82	23	48.9	88.5	146.3	146.0	142.0	65.4	49.7
O00165	HCLS1-associated protein X-1 OS=Homo sapiens GN=HAX1 PE=1 SV=2	85	15	234.0	213.7	92.9	34.1	18.1	10.2	7.7
O00170	AH receptor-interacting protein OS=Homo sapiens GN=AIP PE=1 SV=2	72	22	123.6	118.8	100.8	98.2	83.1	71.6	100.1
O00178	GTP-binding protein 1 OS=Homo sapiens GN=GTPBP1 PE=1 SV=3	58	31	80.2	75.1	64.5	74.0	104.8	180.5	153.6
O00182	Galectin-9 OS=Homo sapiens GN=LGALS9 PE=1 SV=2	48	14	61.7	100.0	152.6	165.3	128.9	40.5	11.7
O00186	Syntaxin-binding protein 3 OS=Homo sapiens GN=STXBP3 PE=1 SV=2	59	44	57.6	91.1	139.2	149.8	136.6	56.6	31.7
O00203	AP-3 complex subunit beta-1 OS=Homo sapiens GN=AP3B1 PE=1 SV=3	34	39	76.4	75.0	87.5	126.5	83.7	96.1	182.1
O00214	Galectin-8 OS=Homo sapiens GN=LGALS8 PE=1 SV=4	49	19	53.0	98.2	151.3	153.2	148.1	46.4	17.9
O00217	NADH dehydrogenase [ubiquinone] iron-sulfur protein 8, mitochondrial OS=Homo sapiens GN=NDUFS8 PE=1 SV=1	51	11	228.3	243.5	109.4	34.3	21.5	16.0	18.0
O00231	26S proteasome non-ATPase regulatory subunit 11 OS=Homo sapiens GN=PSMD11 PE=1 SV=3	62	33	116.3	100.9	86.2	90.5	76.1	88.7	136.4
O00232	26S proteasome non-ATPase regulatory subunit 12 OS=Homo sapiens GN=PSMD12 PE=1 SV=3	65	35	102.4	93.9	94.3	89.9	71.1	109.2	135.8
O00233	26S proteasome non-ATPase regulatory subunit 9 OS=Homo sapiens GN=PSMD9 PE=1 SV=3	47	11	121.8	87.6	90.2	94.0	61.4	79.8	233.3
O00244	Copper transport protein ATOX1 OS=Homo sapiens GN=ATOX1 PE=1 SV=1	59	5	108.6	122.6	110.1	84.8	64.0	120.2	139.6
O00264	Membrane-associated progesterone receptor component 1 OS=Homo sapiens GN=PGRMC1 PE=1 SV=3	65	15	59.5	91.7	126.8	123.0	194.6	83.7	16.3
O00267	Transcription elongation factor SPT5 OS=Homo sapiens GN=SUPT5H PE=1 SV=1	47	48	91.8	94.5	98.4	115.6	77.9	102.9	144.5
O00273	DNA fragmentation factor subunit alpha OS=Homo sapiens GN=DFFA PE=1 SV=1	58	19	97.9	98.8	106.0	102.6	76.3	101.6	135.4
O00291	Huntingtin-interacting protein 1 OS=Homo sapiens GN=HIP1 PE=1 SV=5	46	46	73.2	140.6	198.9	170.1	115.5	32.8	17.5
O00299	Chloride intracellular channel protein 1 OS=Homo sapiens GN=CLIC1 PE=1 SV=4	70	16	87.6	80.2	124.6	114.7	80.4	108.6	114.3
O00303	Eukaryotic translation initiation factor 3 subunit F OS=Homo sapiens GN=EIF3F PE=1 SV=1	51	15	90.0	78.9	79.0	90.4	95.3	113.2	174.8
O00308	NEDD4-like E3 ubiquitin-protein ligase WWP2 OS=Homo sapiens GN=WWP2 PE=1 SV=2	31	23	52.1	67.5	108.6	131.3	116.4	124.8	97.6
O00329	Phosphatidylinositol 4,5-bisphosphate 3-kinase catalytic subunit delta isoform OS=Homo sapiens GN=PIK3CD PE=1 SV=2	37	34	102.3	96.2	97.8	92.0	96.2	111.9	89.3
O00330	Pyruvate dehydrogenase protein X component, mitochondrial OS=Homo sapiens GN=PDHX PE=1 SV=3	47	20	231.8	188.7	128.4	34.3	11.0	7.9	12.0
O00400	Acetyl-coenzyme A transporter 1 OS=Homo sapiens GN=SLC33A1 PE=1 SV=1	20	12	40.4	61.8	111.0	138.6	182.5	74.7	16.4
O00410	Importin-5 OS=Homo sapiens GN=IPO5 PE=1 SV=4	62	55	100.3	111.3	102.4	88.0	75.9	92.0	132.5
O00411	DNA-directed RNA polymerase, mitochondrial OS=Homo sapiens GN=POLRMT PE=1 SV=2	49	46	250.1	206.2	89.1	27.9	12.1	8.7	8.9
O00418	Eukaryotic elongation factor 2 kinase OS=Homo sapiens GN=EEF2K PE=1 SV=2	26	18	76.9	85.8	138.0	132.2	105.9	127.8	132.9
O00422	Histone deacetylase complex subunit SAP18 OS=Homo sapiens GN=SAP18 PE=1 SV=1	78	13	47.9	30.2	27.7	79.4	62.3	196.4	343.7
O00425	Insulin-like growth factor 2 mRNA-binding protein 3 OS=Homo sapiens GN=IGF2BP3 PE=1 SV=2	58	35	57.3	56.0	63.7	73.6	156.7	187.0	103.6
O00429	Dynamin-1-like protein OS=Homo sapiens GN=DNM1L PE=1 SV=2	61	40	117.3	105.9	100.3	112.7	76.9	92.1	127.7
O00442	RNA 3'-terminal phosphate cyclase OS=Homo sapiens GN=RTCA PE=1 SV=1	61	18	105.3	89.4	77.3	79.8	95.5	112.3	143.2
O00443	Phosphatidylinositol 4-phosphate 3-kinase C2 domain-containing subunit alpha OS=Homo sapiens GN=PIK3C2A PE=1 SV=2	20	30	45.7	60.0	136.0	136.8	125.3	122.3	76.7
O00459	Phosphatidylinositol 3-kinase regulatory subunit beta OS=Homo sapiens GN=PIK3R2 PE=1 SV=2	28	15	28.4	29.6	190.3	187.3	115.2	144.7	161.7
O00462	Beta-mannosidase OS=Homo sapiens GN=MANBA PE=2 SV=3	34	25	33.7	55.8	152.1	196.9	174.5	49.0	17.6
O00463	TNF receptor-associated factor 5 OS=Homo sapiens GN=TRAF5 PE=1 SV=2	56	23	107.3	110.6	119.0	95.6	99.7	97.8	69.8
O00471	Exocyst complex component 5 OS=Homo sapiens GN=EXOC5 PE=1 SV=1	55	43	62.3	104.4	169.2	169.6	125.0	43.6	23.6
O00487	26S proteasome non-ATPase regulatory subunit 14 OS=Homo sapiens GN=PSMD14 PE=1 SV=1	68	17	111.7	95.7	98.2	102.4	82.1	92.4	141.5
O00505	Importin subunit alpha-4 OS=Homo sapiens GN=KPNA3 PE=1 SV=2	37	18	115.6	112.4	101.2	112.1	92.4	63.5	80.3
O00534	von Willebrand factor A domain-containing protein 5A OS=Homo sapiens GN=VWA5A PE=2 SV=2	30	18	52.3	46.3	48.3	196.9	25.1	104.1	388.8
O00541	Pescadillo homolog OS=Homo sapiens GN=PES1 PE=1 SV=1	44	26	77.0	47.3	53.5	93.8	61.9	152.5	272.2
O00560	Syntenin-1 OS=Homo sapiens GN=SDCBP PE=1 SV=1	63	11	54.7	84.7	120.1	133.4	151.5	72.4	39.0
O00567	Nucleolar protein 56 OS=Homo sapiens GN=NOP56 PE=1 SV=4	71	40	91.6	75.4	81.1	88.7	101.4	125.6	117.6
O00571	ATP-dependent RNA helicase DDX3X OS=Homo sapiens GN=DDX3X PE=1 SV=3	76	57	92.7	90.4	86.1	81.3	113.9	166.2	117.1
O00584	Ribonuclease T2 OS=Homo sapiens GN=RNASET2 PE=1 SV=2	52	13	31.5	84.2	195.4	185.5	130.4	31.7	11.8
O00592	Podocalyxin OS=Homo sapiens GN=PODXL PE=1 SV=2	23	9	43.0	65.6	114.5	191.0	157.5	144.0	77.6
O00623	Peroxisome assembly protein 12 OS=Homo sapiens GN=PEX12 PE=1 SV=1	41	11	45.1	73.3	134.7	180.6	186.6	85.0	18.1
O00629	Importin subunit alpha-3 OS=Homo sapiens GN=KPNA4 PE=1 SV=1	46	22	100.0	101.0	108.2	103.9	93.5	100.3	99.6
O00743	Serine/threonine-protein phosphatase 6 catalytic subunit OS=Homo sapiens GN=PPP6C PE=1 SV=1	49	15	86.7	59.4	59.7	90.6	42.9	80.8	302.1
O00746	Nucleoside diphosphate kinase, mitochondrial OS=Homo sapiens GN=NME4 PE=1 SV=1	63	13	211.8	190.3	83.2	28.6	12.5	13.5	13.5
O00754	Lysosomal alpha-mannosidase OS=Homo sapiens GN=MAN2B1 PE=1 SV=3	34	30	44.4	72.3	137.3	188.3	154.4	42.4	28.3
O00762	Ubiquitin-conjugating enzyme E2 C OS=Homo sapiens GN=UBE2C PE=1 SV=1	46	8	115.7	107.2	120.5	122.3	94.1	85.5	107.9
O14497	AT-rich interactive domain-containing protein 1A OS=Homo sapiens GN=ARID1A PE=1 SV=3	35	58	148.9	96.6	89.9	86.4	112.0	141.6	126.5
O14523	C2 domain-containing protein 2-like OS=Homo sapiens GN=C2CD2L PE=1 SV=3	49	23	45.8	94.2	131.6	129.6	175.0	88.6	35.3
O14526	F-BAR domain only protein 1 OS=Homo sapiens GN=FCHO1 PE=1 SV=2	29	21	82.8	98.8	110.8	143.1	134.8	101.1	72.8
O14530	Thioredoxin domain-containing protein 9 OS=Homo sapiens GN=TXNDC9 PE=1 SV=2	49	10	109.1	53.6	38.1	42.6	32.2	59.4	477.2
O14545	TRAF-type zinc finger domain-containing protein 1 OS=Homo sapiens GN=TRAFD1 PE=1 SV=1	19	8	102.3	107.5	100.6	95.4	76.9	87.1	88.0
O14548	Cytochrome c oxidase subunit 7A-related protein, mitochondrial OS=Homo sapiens GN=COX7A2L PE=1 SV=2	63	6	235.9	236.4	95.3	25.5	9.3	8.6	5.7
O14578	Citron Rho-interacting kinase OS=Homo sapiens GN=CIT PE=1 SV=2	49	90	78.2	73.3	70.3	66.6	111.6	149.1	199.6
O14579	Coatomer subunit epsilon OS=Homo sapiens GN=COPE PE=1 SV=3	74	24	79.2	123.5	135.7	115.3	95.4	68.9	96.1
O14617	AP-3 complex subunit delta-1 OS=Homo sapiens GN=AP3D1 PE=1 SV=1	41	45	97.0	82.7	81.2	89.5	91.0	108.0	171.3
O14618	Copper chaperone for superoxide dismutase OS=Homo sapiens GN=CCS PE=1 SV=1	40	10	93.6	83.6	111.5	110.4	110.5	102.9	101.5
O14639	Actin-binding LIM protein 1 OS=Homo sapiens GN=ABLIM1 PE=1 SV=3	67	48	64.4	90.9	165.8	161.1	117.4	68.7	110.9
O14646	Chromodomain-helicase-DNA-binding protein 1 OS=Homo sapiens GN=CHD1 PE=1 SV=2	43	77	91.7	74.0	75.5	90.4	65.6	103.3	219.3
O14653	Golgi SNAP receptor complex member 2 OS=Homo sapiens GN=GOSR2 PE=1 SV=2	66	13	45.9	83.6	128.5	167.7	171.1	80.7	36.4
O14656	Torsin-1A OS=Homo sapiens GN=TOR1A PE=1 SV=1	45	16	60.3	82.4	120.1	140.6	200.5	72.1	10.6
O14662	Syntaxin-16 OS=Homo sapiens GN=STX16 PE=1 SV=3	56	15	46.0	40.7	59.2	208.2	85.1	95.2	264.4
O14672	Disintegrin and metalloproteinase domain-containing protein 10 OS=Homo sapiens GN=ADAM10 PE=1 SV=1	65	41	52.1	78.4	133.9	161.9	167.0	74.6	25.0
O14681	Etoposide-induced protein 2.4 homolog OS=Homo sapiens GN=EI24 PE=1 SV=4	17	8	66.7	104.7	133.6	158.6	202.7	89.7	26.4
O14683	Tumor protein p53-inducible protein 11 OS=Homo sapiens GN=TP53I11 PE=1 SV=2	25	7	53.1	85.3	123.2	138.4	182.9	80.3	15.0
O14686	Histone-lysine N-methyltransferase 2D OS=Homo sapiens GN=KMT2D PE=1 SV=2	8	27	107.5	95.6	99.0	98.5	86.5	119.7	114.4
O14733	Dual specificity mitogen-activated protein kinase kinase 7 OS=Homo sapiens GN=MAP2K7 PE=1 SV=2	51	17	123.8	124.1	112.0	98.0	101.7	108.1	61.9
O14734	Acyl-coenzyme A thioesterase 8 OS=Homo sapiens GN=ACOT8 PE=1 SV=1	50	14	43.1	73.6	113.3	306.3	156.1	66.5	27.9
O14735	CDP-diacylglycerol--inositol 3-phosphatidyltransferase OS=Homo sapiens GN=CDIPT PE=1 SV=1	15	3	60.1	82.4	115.6	131.9	204.4	77.8	15.0
O14737	Programmed cell death protein 5 OS=Homo sapiens GN=PDCD5 PE=1 SV=3	64	9	80.2	36.3	45.0	43.9	32.1	45.6	568.9
O14744	Protein arginine N-methyltransferase 5 OS=Homo sapiens GN=PRMT5 PE=1 SV=4	47	31	94.5	88.7	92.1	92.7	81.4	129.2	239.2
O14745	Na(+)/H(+) exchange regulatory cofactor NHE-RF1 OS=Homo sapiens GN=SLC9A3R1 PE=1 SV=4	69	28	68.5	88.2	128.1	149.2	102.0	79.3	95.8
O14757	Serine/threonine-protein kinase Chk1 OS=Homo sapiens GN=CHEK1 PE=1 SV=2	60	27	99.3	102.3	91.1	79.0	100.2	119.6	78.6
O14773	Tripeptidyl-peptidase 1 OS=Homo sapiens GN=TPP1 PE=1 SV=2	47	14	55.8	135.8	193.3	203.6	233.5	57.9	15.5
O14776	Transcription elongation regulator 1 OS=Homo sapiens GN=TCERG1 PE=1 SV=2	42	65	64.9	61.3	60.8	68.6	126.5	179.6	157.4
O14777	Kinetochore protein NDC80 homolog OS=Homo sapiens GN=NDC80 PE=1 SV=1	53	30	67.0	74.1	98.8	96.4	102.0	129.4	213.0
O14787	Transportin-2 OS=Homo sapiens GN=TNPO2 PE=1 SV=3	29	20	147.2	101.8	106.6	103.1	77.3	100.1	116.8
O14802	DNA-directed RNA polymerase III subunit RPC1 OS=Homo sapiens GN=POLR3A PE=1 SV=2	49	62	91.4	75.3	81.8	87.8	76.3	137.6	227.3
O14818	Proteasome subunit alpha type-7 OS=Homo sapiens GN=PSMA7 PE=1 SV=1	68	19	109.5	98.3	94.5	114.9	79.8	103.4	148.7
O14828	Secretory carrier-associated membrane protein 3 OS=Homo sapiens GN=SCAMP3 PE=1 SV=3	51	16	38.9	57.2	95.6	97.7	156.7	131.1	72.6
O14874	[3-methyl-2-oxobutanoate dehydrogenase [lipoamide]] kinase, mitochondrial OS=Homo sapiens GN=BCKDK PE=1 SV=2	46	11	341.4	258.2	112.1	29.2	11.7	10.2	8.3
O14880	Microsomal glutathione S-transferase 3 OS=Homo sapiens GN=MGST3 PE=1 SV=1	39	6	242.3	199.2	103.5	44.6	35.4	13.7	5.4
O14893	Gem-associated protein 2 OS=Homo sapiens GN=GEMIN2 PE=1 SV=1	36	7	68.6	66.4	91.9	80.6	97.8	195.0	263.2
O14920	Inhibitor of nuclear factor kappa-B kinase subunit beta OS=Homo sapiens GN=IKBKB PE=1 SV=1	36	21	131.3	130.2	116.8	93.8	106.8	97.5	89.1
O14925	Mitochondrial import inner membrane translocase subunit Tim23 OS=Homo sapiens GN=TIMM23 PE=1 SV=1	54	8	271.7	232.3	99.0	31.4	16.6	14.4	8.4
O14929	Histone acetyltransferase type B catalytic subunit OS=Homo sapiens GN=HAT1 PE=1 SV=1	46	17	108.7	100.0	96.1	97.3	80.3	121.3	117.3
O14936	Peripheral plasma membrane protein CASK OS=Homo sapiens GN=CASK PE=1 SV=3	26	22	65.5	82.1	146.8	163.5	135.1	67.1	54.7
O14950	Myosin regulatory light chain 12B OS=Homo sapiens GN=MYL12B PE=1 SV=2	66	13	103.4	73.4	58.1	72.3	58.1	86.2	264.7
O14964	Hepatocyte growth factor-regulated tyrosine kinase substrate OS=Homo sapiens GN=HGS PE=1 SV=1	32	28	80.0	87.0	130.5	159.5	106.1	92.5	110.1
O14965	Aurora kinase A OS=Homo sapiens GN=AURKA PE=1 SV=2	59	21	142.3	141.5	116.2	87.1	99.4	86.5	59.9
O14966	Ras-related protein Rab-7L1 OS=Homo sapiens GN=RAB29 PE=1 SV=1	58	11	61.7	82.1	120.6	139.6	141.8	82.6	25.4
O14967	Calmegin OS=Homo sapiens GN=CLGN PE=1 SV=1	51	24	59.2	80.0	127.4	139.2	202.7	77.6	12.4
O14972	Down syndrome critical region protein 3 OS=Homo sapiens GN=DSCR3 PE=2 SV=1	41	9	107.1	126.5	169.1	155.4	146.2	108.9	79.1
O14974	Protein phosphatase 1 regulatory subunit 12A OS=Homo sapiens GN=PPP1R12A PE=1 SV=1	45	53	81.3	63.3	78.5	77.7	67.2	95.1	318.3
O14975	Very long-chain acyl-CoA synthetase OS=Homo sapiens GN=SLC27A2 PE=1 SV=2	45	26	54.6	65.9	101.8	136.7	177.8	72.5	46.3
O14976	Cyclin-G-associated kinase OS=Homo sapiens GN=GAK PE=1 SV=2	45	46	115.4	116.1	115.1	97.6	83.7	78.3	69.0
O14979	Heterogeneous nuclear ribonucleoprotein D-like OS=Homo sapiens GN=HNRNPDL PE=1 SV=3	44	25	46.6	49.1	48.7	49.2	127.9	257.3	136.5
O14980	Exportin-1 OS=Homo sapiens GN=XPO1 PE=1 SV=1	46	48	112.7	103.3	101.5	112.9	72.9	85.4	132.6
O15020	Spectrin beta chain, non-erythrocytic 2 OS=Homo sapiens GN=SPTBN2 PE=1 SV=3	47	100	79.0	79.2	111.4	115.8	101.3	80.3	146.2
O15027	Protein transport protein Sec16A OS=Homo sapiens GN=SEC16A PE=1 SV=3	48	70	93.0	109.2	139.0	136.9	86.7	71.8	83.1
O15042	U2 snRNP-associated SURP motif-containing protein OS=Homo sapiens GN=U2SURP PE=1 SV=2	54	55	59.2	53.7	59.2	73.0	105.2	228.2	212.9
O15066	Kinesin-like protein KIF3B OS=Homo sapiens GN=KIF3B PE=1 SV=1	25	16	58.4	80.2	123.2	136.8	103.7	137.9	127.9
O15067	Phosphoribosylformylglycinamidine synthase OS=Homo sapiens GN=PFAS PE=1 SV=4	60	65	100.0	112.9	101.9	106.6	69.6	98.3	164.3
O15078	Centrosomal protein of 290 kDa OS=Homo sapiens GN=CEP290 PE=1 SV=2	38	85	150.9	121.3	71.8	61.4	97.3	150.0	135.3
O15084	Serine/threonine-protein phosphatase 6 regulatory ankyrin repeat subunit A OS=Homo sapiens GN=ANKRD28 PE=1 SV=5	43	36	120.3	128.0	87.9	91.1	71.3	71.0	183.5
O15091	Mitochondrial ribonuclease P protein 3 OS=Homo sapiens GN=KIAA0391 PE=1 SV=2	53	29	267.7	210.4	89.3	35.1	17.7	16.2	14.2
O15111	Inhibitor of nuclear factor kappa-B kinase subunit alpha OS=Homo sapiens GN=CHUK PE=1 SV=2	42	31	123.2	125.0	112.6	103.8	89.8	87.4	87.1
O15117	FYN-binding protein OS=Homo sapiens GN=FYB PE=1 SV=2	51	30	87.0	84.8	91.4	82.7	122.5	160.4	92.1
O15118	Niemann-Pick C1 protein OS=Homo sapiens GN=NPC1 PE=1 SV=2	19	21	32.7	54.0	127.4	147.0	168.0	67.8	24.0
O15121	Sphingolipid delta(4)-desaturase DES1 OS=Homo sapiens GN=DEGS1 PE=1 SV=1	21	7	59.2	72.9	116.3	129.1	189.1	65.5	9.9
O15126	Secretory carrier-associated membrane protein 1 OS=Homo sapiens GN=SCAMP1 PE=1 SV=2	31	9	45.8	63.9	103.7	115.4	170.8	148.4	89.7
O15127	Secretory carrier-associated membrane protein 2 OS=Homo sapiens GN=SCAMP2 PE=1 SV=2	24	6	44.1	63.0	111.6	121.5	201.2	148.1	68.3
O15143	Actin-related protein 2/3 complex subunit 1B OS=Homo sapiens GN=ARPC1B PE=1 SV=3	55	20	95.3	87.7	82.3	79.0	75.9	99.4	236.2
O15144	Actin-related protein 2/3 complex subunit 2 OS=Homo sapiens GN=ARPC2 PE=1 SV=1	83	29	91.1	93.6	98.3	105.5	89.8	116.6	113.2
O15145	Actin-related protein 2/3 complex subunit 3 OS=Homo sapiens GN=ARPC3 PE=1 SV=3	47	10	80.0	63.4	82.1	85.2	74.4	101.0	290.0
O15155	BET1 homolog OS=Homo sapiens GN=BET1 PE=1 SV=1	57	6	46.3	60.9	79.7	204.2	126.9	81.9	85.8
O15160	DNA-directed RNA polymerases I and III subunit RPAC1 OS=Homo sapiens GN=POLR1C PE=1 SV=1	55	13	121.2	101.3	88.6	80.5	74.7	88.9	104.9
O15162	Phospholipid scramblase 1 OS=Homo sapiens GN=PLSCR1 PE=1 SV=1	25	7	42.7	80.2	128.5	149.5	133.2	75.0	32.8
O15165	Low-density lipoprotein receptor class A domain-containing protein 4 OS=Homo sapiens GN=LDLRAD4 PE=1 SV=1	39	9	50.4	71.5	114.7	127.9	137.0	88.5	96.5
O15173	Membrane-associated progesterone receptor component 2 OS=Homo sapiens GN=PGRMC2 PE=1 SV=1	57	15	39.4	66.5	111.5	156.8	154.2	85.1	28.4
O15212	Prefoldin subunit 6 OS=Homo sapiens GN=PFDN6 PE=1 SV=1	68	13	105.8	113.5	116.7	89.7	75.5	106.1	128.6
O15213	WD repeat-containing protein 46 OS=Homo sapiens GN=WDR46 PE=1 SV=3	45	22	74.2	53.3	51.1	56.7	103.2	166.2	267.4
O15226	NF-kappa-B-repressing factor OS=Homo sapiens GN=NKRF PE=1 SV=2	45	37	99.2	79.1	62.4	66.4	114.6	180.9	151.1
O15228	Dihydroxyacetone phosphate acyltransferase OS=Homo sapiens GN=GNPAT PE=1 SV=1	56	42	58.1	79.0	114.3	157.7	190.0	63.8	14.5
O15234	Protein CASC3 OS=Homo sapiens GN=CASC3 PE=1 SV=2	35	19	42.8	27.4	41.5	123.8	57.2	199.1	282.9
O15235	28S ribosomal protein S12, mitochondrial OS=Homo sapiens GN=MRPS12 PE=1 SV=1	39	5	97.5	111.3	385.1	99.2	22.8	20.2	14.9
O15254	Peroxisomal acyl-coenzyme A oxidase 3 OS=Homo sapiens GN=ACOX3 PE=1 SV=2	49	27	63.2	93.5	134.8	148.5	200.0	64.5	6.4
O15258	Protein RER1 OS=Homo sapiens GN=RER1 PE=1 SV=1	31	8	9.4	14.7	94.9	168.4	111.5	86.0	40.0
O15260	Surfeit locus protein 4 OS=Homo sapiens GN=SURF4 PE=1 SV=3	24	6	75.8	96.8	132.3	169.0	232.4	150.0	29.1
O15269	Serine palmitoyltransferase 1 OS=Homo sapiens GN=SPTLC1 PE=1 SV=1	59	25	33.8	55.2	144.8	197.6	185.8	119.7	30.2
O15270	Serine palmitoyltransferase 2 OS=Homo sapiens GN=SPTLC2 PE=1 SV=1	61	30	49.1	70.8	107.5	131.3	173.6	80.0	17.5
O15294	UDP-N-acetylglucosamine--peptide N-acetylglucosaminyltransferase 110 kDa subunit OS=Homo sapiens GN=OGT PE=1 SV=3	37	34	133.6	115.4	106.3	107.2	109.8	114.5	95.9
O15305	Phosphomannomutase 2 OS=Homo sapiens GN=PMM2 PE=1 SV=1	40	14	132.4	137.9	103.8	107.2	106.1	153.6	133.4
O15320	cTAGE family member 5 OS=Homo sapiens GN=CTAGE5 PE=1 SV=4	57	44	44.2	68.0	118.1	145.2	201.7	74.4	17.4
O15321	Transmembrane 9 superfamily member 1 OS=Homo sapiens GN=TM9SF1 PE=2 SV=2	26	12	65.3	122.9	140.9	143.7	108.4	91.8	52.1
O15355	Protein phosphatase 1G OS=Homo sapiens GN=PPM1G PE=1 SV=1	58	26	93.8	85.6	96.8	101.2	75.2	98.2	154.4
O15371	Eukaryotic translation initiation factor 3 subunit D OS=Homo sapiens GN=EIF3D PE=1 SV=1	65	34	95.5	92.1	91.4	100.1	100.2	142.7	146.5
O15372	Eukaryotic translation initiation factor 3 subunit H OS=Homo sapiens GN=EIF3H PE=1 SV=1	56	27	79.4	69.1	68.0	99.1	77.7	107.5	166.7
O15379	Histone deacetylase 3 OS=Homo sapiens GN=HDAC3 PE=1 SV=2	33	11	83.0	63.2	70.5	101.7	61.6	89.9	221.0
O15381	Nuclear valosin-containing protein-like OS=Homo sapiens GN=NVL PE=1 SV=1	54	36	86.7	53.2	67.0	76.5	170.2	259.2	149.9
O15382	Branched-chain-amino-acid aminotransferase, mitochondrial OS=Homo sapiens GN=BCAT2 PE=1 SV=2	57	22	266.5	218.7	90.2	25.1	8.1	5.9	5.8
O15397	Importin-8 OS=Homo sapiens GN=IPO8 PE=1 SV=2	25	23	115.6	114.7	105.0	102.8	77.0	100.4	157.0
O15400	Syntaxin-7 OS=Homo sapiens GN=STX7 PE=1 SV=4	61	13	16.8	30.7	121.3	155.2	150.1	156.0	69.0
O15439	Multidrug resistance-associated protein 4 OS=Homo sapiens GN=ABCC4 PE=1 SV=3	35	40	62.3	94.7	140.1	151.7	127.1	41.2	15.7
O15446	DNA-directed RNA polymerase I subunit RPA34 OS=Homo sapiens GN=CD3EAP PE=1 SV=1	52	14	144.5	105.0	77.3	61.3	88.0	103.7	91.0
O15484	Calpain-5 OS=Homo sapiens GN=CAPN5 PE=1 SV=2	37	21	63.5	108.6	157.2	160.5	163.5	63.6	17.1
O15498	Synaptobrevin homolog YKT6 OS=Homo sapiens GN=YKT6 PE=1 SV=1	69	16	75.8	74.3	117.8	112.4	108.8	100.2	95.0
O15504	Nucleoporin-like protein 2 OS=Homo sapiens GN=NUPL2 PE=1 SV=1	52	17	57.9	67.6	82.2	109.2	150.0	123.5	83.7
O15511	Actin-related protein 2/3 complex subunit 5 OS=Homo sapiens GN=ARPC5 PE=1 SV=3	73	11	97.0	93.5	87.9	104.9	86.9	112.2	256.7
O15514	DNA-directed RNA polymerase II subunit RPB4 OS=Homo sapiens GN=POLR2D PE=1 SV=1	69	10	74.6	22.6	21.9	49.0	24.1	31.4	596.9
O15530	3-phosphoinositide-dependent protein kinase 1 OS=Homo sapiens GN=PDPK1 PE=1 SV=1	57	25	90.2	100.5	121.0	111.6	103.0	86.8	53.0
O15533	Tapasin OS=Homo sapiens GN=TAPBP PE=1 SV=1	26	8	30.5	33.9	94.7	193.3	129.1	64.5	150.9
O15541	RING finger protein 113A OS=Homo sapiens GN=RNF113A PE=1 SV=1	43	13	122.4	113.9	110.3	106.2	89.4	134.0	136.5
O43143	Pre-mRNA-splicing factor ATP-dependent RNA helicase DHX15 OS=Homo sapiens GN=DHX15 PE=1 SV=2	56	55	80.5	65.3	57.4	61.7	78.6	154.2	250.9
O43148	mRNA cap guanine-N7 methyltransferase OS=Homo sapiens GN=RNMT PE=1 SV=1	52	25	94.7	103.1	93.5	98.5	82.9	129.9	148.0
O43149	Zinc finger ZZ-type and EF-hand domain-containing protein 1 OS=Homo sapiens GN=ZZEF1 PE=1 SV=6	30	74	101.0	91.7	90.2	86.0	74.1	112.5	189.9
O43156	TELO2-interacting protein 1 homolog OS=Homo sapiens GN=TTI1 PE=1 SV=3	30	26	104.3	101.2	100.6	84.7	104.0	119.9	99.5
O43159	Ribosomal RNA-processing protein 8 OS=Homo sapiens GN=RRP8 PE=1 SV=2	54	21	92.1	89.0	74.3	68.5	109.3	186.4	145.4
O43164	E3 ubiquitin-protein ligase Praja-2 OS=Homo sapiens GN=PJA2 PE=1 SV=4	39	14	99.2	85.8	89.0	80.9	76.9	98.3	304.1
O43166	Signal-induced proliferation-associated 1-like protein 1 OS=Homo sapiens GN=SIPA1L1 PE=1 SV=4	50	72	57.5	84.8	126.1	127.5	118.2	92.5	94.3
O43169	Cytochrome b5 type B OS=Homo sapiens GN=CYB5B PE=1 SV=2	69	9	121.6	118.3	100.5	85.9	153.9	51.5	17.1
O43172	U4/U6 small nuclear ribonucleoprotein Prp4 OS=Homo sapiens GN=PRPF4 PE=1 SV=2	66	36	78.2	67.4	63.2	73.9	94.8	164.4	203.6
O43175	D-3-phosphoglycerate dehydrogenase OS=Homo sapiens GN=PHGDH PE=1 SV=4	56	29	120.2	114.5	125.0	105.8	76.4	92.2	102.3
O43237	Cytoplasmic dynein 1 light intermediate chain 2 OS=Homo sapiens GN=DYNC1LI2 PE=1 SV=1	37	16	98.3	91.8	97.4	115.0	109.3	95.5	112.7
O43242	26S proteasome non-ATPase regulatory subunit 3 OS=Homo sapiens GN=PSMD3 PE=1 SV=2	68	45	100.5	89.2	83.5	92.4	66.9	98.8	215.7
O43252	Bifunctional 3'-phosphoadenosine 5'-phosphosulfate synthase 1 OS=Homo sapiens GN=PAPSS1 PE=1 SV=2	64	29	99.8	92.3	88.9	93.1	62.1	88.4	213.1
O43264	Centromere/kinetochore protein zw10 homolog OS=Homo sapiens GN=ZW10 PE=1 SV=3	59	43	61.0	70.3	104.5	136.0	164.1	78.5	30.2
O43278	Kunitz-type protease inhibitor 1 OS=Homo sapiens GN=SPINT1 PE=1 SV=2	37	20	57.1	88.6	127.3	139.0	178.0	121.8	57.2
O43290	U4/U6.U5 tri-snRNP-associated protein 1 OS=Homo sapiens GN=SART1 PE=1 SV=1	63	61	66.2	56.7	53.2	56.1	112.6	205.4	179.5
O43291	Kunitz-type protease inhibitor 2 OS=Homo sapiens GN=SPINT2 PE=1 SV=2	48	9	53.8	82.4	137.8	145.5	221.6	124.4	52.0
O43292	Glycosylphosphatidylinositol anchor attachment 1 protein OS=Homo sapiens GN=GPAA1 PE=1 SV=3	14	9	48.3	75.3	102.8	118.9	159.5	64.2	12.7
O43303	Centriolar coiled-coil protein of 110 kDa OS=Homo sapiens GN=CCP110 PE=1 SV=3	54	36	108.7	89.8	87.3	97.8	92.9	138.1	219.4
O43314	Inositol hexakisphosphate and diphosphoinositol-pentakisphosphate kinase 2 OS=Homo sapiens GN=PPIP5K2 PE=1 SV=3	37	38	101.5	99.1	105.1	103.2	117.6	152.9	129.7
O43318	Mitogen-activated protein kinase kinase kinase 7 OS=Homo sapiens GN=MAP3K7 PE=1 SV=1	35	16	90.3	97.4	96.0	106.7	81.0	75.1	83.4
O43324	Eukaryotic translation elongation factor 1 epsilon-1 OS=Homo sapiens GN=EEF1E1 PE=1 SV=1	71	14	78.7	76.4	76.8	102.2	97.6	103.4	160.4
O43379	WD repeat-containing protein 62 OS=Homo sapiens GN=WDR62 PE=1 SV=4	33	37	100.7	90.1	88.4	94.2	69.4	74.8	182.6
O43390	Heterogeneous nuclear ribonucleoprotein R OS=Homo sapiens GN=HNRNPR PE=1 SV=1	54	40	56.4	51.0	48.8	64.3	155.0	186.8	104.2
O43395	U4/U6 small nuclear ribonucleoprotein Prp3 OS=Homo sapiens GN=PRPF3 PE=1 SV=2	54	36	67.9	67.7	60.5	71.2	113.7	209.6	183.8
O43396	Thioredoxin-like protein 1 OS=Homo sapiens GN=TXNL1 PE=1 SV=3	62	16	122.7	102.2	104.1	97.1	83.5	109.0	108.1
O43399	Tumor protein D54 OS=Homo sapiens GN=TPD52L2 PE=1 SV=2	73	19	91.5	109.1	123.3	126.2	105.4	113.1	86.4
O43402	ER membrane protein complex subunit 8 OS=Homo sapiens GN=EMC8 PE=1 SV=1	58	10	58.9	79.1	106.0	134.9	153.3	60.4	22.5
O43426	Synaptojanin-1 OS=Homo sapiens GN=SYNJ1 PE=1 SV=2	32	37	64.7	47.1	60.3	160.5	51.4	166.5	280.9
O43427	Acidic fibroblast growth factor intracellular-binding protein OS=Homo sapiens GN=FIBP PE=1 SV=3	54	19	71.9	93.1	119.7	122.8	116.2	75.1	53.4
O43432	Eukaryotic translation initiation factor 4 gamma 3 OS=Homo sapiens GN=EIF4G3 PE=1 SV=2	45	75	51.3	51.2	61.8	86.1	149.6	214.3	122.3
O43447	Peptidyl-prolyl cis-trans isomerase H OS=Homo sapiens GN=PPIH PE=1 SV=1	82	17	85.1	83.9	82.3	87.0	96.1	159.7	135.3
O43464	Serine protease HTRA2, mitochondrial OS=Homo sapiens GN=HTRA2 PE=1 SV=2	50	16	275.5	271.3	107.1	31.1	11.8	8.8	5.7
O43482	Protein Mis18-beta OS=Homo sapiens GN=OIP5 PE=1 SV=2	34	5	144.6	134.7	90.7	86.3	67.1	71.6	83.6
O43488	Aflatoxin B1 aldehyde reductase member 2 OS=Homo sapiens GN=AKR7A2 PE=1 SV=3	47	15	131.1	99.3	83.7	118.5	42.7	58.1	122.0
O43491	Band 4.1-like protein 2 OS=Homo sapiens GN=EPB41L2 PE=1 SV=1	67	71	51.6	87.7	155.3	180.9	148.3	32.2	8.7
O43505	Beta-1,4-glucuronyltransferase 1 OS=Homo sapiens GN=B4GAT1 PE=1 SV=1	30	8	65.1	96.7	141.6	137.3	149.4	118.6	57.0
O43516	WAS/WASL-interacting protein family member 1 OS=Homo sapiens GN=WIPF1 PE=1 SV=3	44	14	53.8	77.4	74.7	128.1	118.1	173.9	250.5
O43561	Linker for activation of T-cells family member 1 OS=Homo sapiens GN=LAT PE=1 SV=1	60	8	74.1	139.8	227.8	194.0	196.3	41.9	13.3
O43566	Regulator of G-protein signaling 14 OS=Homo sapiens GN=RGS14 PE=1 SV=4	54	20	94.7	98.2	115.4	114.3	122.3	104.2	81.6
O43583	Density-regulated protein OS=Homo sapiens GN=DENR PE=1 SV=2	57	10	96.5	86.2	90.6	89.3	100.0	157.2	175.7
O43592	Exportin-T OS=Homo sapiens GN=XPOT PE=1 SV=2	28	24	124.8	110.1	111.4	113.8	86.6	112.6	123.3
O43598	2'-deoxynucleoside 5'-phosphate N-hydrolase 1 OS=Homo sapiens GN=DNPH1 PE=1 SV=1	49	7	109.8	112.3	101.2	106.0	77.0	87.9	100.9
O43615	Mitochondrial import inner membrane translocase subunit TIM44 OS=Homo sapiens GN=TIMM44 PE=1 SV=2	54	33	214.4	210.9	121.0	44.5	10.1	7.8	6.7
O43633	Charged multivesicular body protein 2a OS=Homo sapiens GN=CHMP2A PE=1 SV=1	41	11	107.2	111.4	117.6	113.6	124.3	134.5	78.7
O43639	Cytoplasmic protein NCK2 OS=Homo sapiens GN=NCK2 PE=1 SV=2	49	15	97.8	92.6	104.7	108.6	97.0	74.4	48.2
O43660	Pleiotropic regulator 1 OS=Homo sapiens GN=PLRG1 PE=1 SV=1	68	33	52.2	40.7	48.5	56.6	129.3	249.7	212.0
O43663	Protein regulator of cytokinesis 1 OS=Homo sapiens GN=PRC1 PE=1 SV=2	46	21	83.4	67.3	104.6	127.3	86.6	163.4	156.1
O43670	BUB3-interacting and GLEBS motif-containing protein ZNF207 OS=Homo sapiens GN=ZNF207 PE=1 SV=1	19	10	63.6	69.2	62.0	78.4	148.8	248.8	111.1
O43674	NADH dehydrogenase [ubiquinone] 1 beta subcomplex subunit 5, mitochondrial OS=Homo sapiens GN=NDUFB5 PE=1 SV=1	30	7	249.6	182.3	85.1	25.5	6.7	1.2	4.6
O43678	NADH dehydrogenase [ubiquinone] 1 alpha subcomplex subunit 2 OS=Homo sapiens GN=NDUFA2 PE=1 SV=3	42	5	276.0	215.7	90.3	22.5	12.9	5.7	6.3
O43681	ATPase ASNA1 OS=Homo sapiens GN=ASNA1 PE=1 SV=2	60	16	76.5	88.4	118.7	134.8	154.1	76.6	48.1
O43683	Mitotic checkpoint serine/threonine-protein kinase BUB1 OS=Homo sapiens GN=BUB1 PE=1 SV=1	33	26	97.5	89.0	113.8	112.4	113.0	94.8	97.5
O43684	Mitotic checkpoint protein BUB3 OS=Homo sapiens GN=BUB3 PE=1 SV=1	58	17	54.3	43.0	59.0	94.7	110.5	182.0	209.0
O43707	Alpha-actinin-4 OS=Homo sapiens GN=ACTN4 PE=1 SV=2	75	79	91.6	107.4	132.4	131.6	74.6	76.3	111.8
O43708	Maleylacetoacetate isomerase OS=Homo sapiens GN=GSTZ1 PE=1 SV=3	25	7	262.9	212.1	103.0	35.7	27.6	21.7	45.0
O43719	HIV Tat-specific factor 1 OS=Homo sapiens GN=HTATSF1 PE=1 SV=1	57	52	98.7	73.6	74.3	79.3	66.7	110.3	286.3
O43736	Integral membrane protein 2A OS=Homo sapiens GN=ITM2A PE=1 SV=2	32	13	47.0	71.1	112.3	136.8	198.7	109.5	42.9
O43747	AP-1 complex subunit gamma-1 OS=Homo sapiens GN=AP1G1 PE=1 SV=5	50	40	73.6	73.2	92.4	104.5	112.3	109.4	122.8
O43752	Syntaxin-6 OS=Homo sapiens GN=STX6 PE=1 SV=1	69	17	38.7	62.5	102.9	119.8	179.0	128.3	53.0
O43760	Synaptogyrin-2 OS=Homo sapiens GN=SYNGR2 PE=1 SV=1	24	8	43.7	53.2	106.0	106.9	130.9	191.8	120.8
O43765	Small glutamine-rich tetratricopeptide repeat-containing protein alpha OS=Homo sapiens GN=SGTA PE=1 SV=1	42	16	127.1	123.5	121.1	111.3	81.4	92.8	121.0
O43766	Lipoyl synthase, mitochondrial OS=Homo sapiens GN=LIAS PE=1 SV=3	34	10	279.2	241.5	109.2	33.0	9.9	8.3	14.1
O43768	Alpha-endosulfine OS=Homo sapiens GN=ENSA PE=1 SV=1	73	12	114.7	86.0	95.5	116.4	86.7	114.7	172.7
O43772	Mitochondrial carnitine/acylcarnitine carrier protein OS=Homo sapiens GN=SLC25A20 PE=1 SV=1	62	20	237.7	202.2	152.9	51.3	26.4	16.5	10.0
O43776	Asparagine--tRNA ligase, cytoplasmic OS=Homo sapiens GN=NARS PE=1 SV=1	58	37	93.3	75.2	77.1	82.9	101.4	160.1	137.2
O43795	Unconventional myosin-Ib OS=Homo sapiens GN=MYO1B PE=1 SV=3	51	62	59.5	93.7	152.4	215.2	126.3	41.6	30.3
O43805	Sjoegren syndrome nuclear autoantigen 1 OS=Homo sapiens GN=SSNA1 PE=1 SV=2	38	6	122.4	105.1	97.9	95.8	66.1	73.9	106.6
O43809	Cleavage and polyadenylation specificity factor subunit 5 OS=Homo sapiens GN=NUDT21 PE=1 SV=1	67	20	55.4	43.8	44.6	69.7	134.6	176.7	161.9
O43813	LanC-like protein 1 OS=Homo sapiens GN=LANCL1 PE=1 SV=1	47	16	103.9	95.5	100.6	97.3	85.0	122.6	175.5
O43815	Striatin OS=Homo sapiens GN=STRN PE=1 SV=4	56	33	51.8	72.4	117.1	133.9	187.1	85.2	41.3
O43818	U3 small nucleolar RNA-interacting protein 2 OS=Homo sapiens GN=RRP9 PE=1 SV=1	37	15	90.4	83.9	80.9	75.7	94.8	141.7	142.4
O43819	Protein SCO2 homolog, mitochondrial OS=Homo sapiens GN=SCO2 PE=1 SV=3	34	7	137.5	227.6	217.6	65.6	15.3	8.2	11.0
O43823	A-kinase anchor protein 8 OS=Homo sapiens GN=AKAP8 PE=1 SV=1	44	23	71.3	46.0	48.3	99.0	61.8	124.9	347.2
O43824	Putative GTP-binding protein 6 OS=Homo sapiens GN=GTPBP6 PE=2 SV=3	33	15	227.1	195.3	83.9	34.6	23.4	25.7	25.9
O43837	Isocitrate dehydrogenase [NAD] subunit beta, mitochondrial OS=Homo sapiens GN=IDH3B PE=1 SV=2	61	27	245.1	185.7	84.6	40.4	6.3	5.2	5.8
O43847	Nardilysin OS=Homo sapiens GN=NRD1 PE=1 SV=2	35	42	113.6	102.6	101.5	99.3	72.1	97.1	117.2
O43852	Calumenin OS=Homo sapiens GN=CALU PE=1 SV=2	76	29	57.2	72.1	118.2	141.3	194.2	59.8	26.3
O43861	Probable phospholipid-transporting ATPase IIB OS=Homo sapiens GN=ATP9B PE=2 SV=4	29	28	41.9	61.1	87.9	109.0	167.5	127.8	58.9
O43865	Adenosylhomocysteinase 2 OS=Homo sapiens GN=AHCYL1 PE=1 SV=2	57	32	105.7	108.9	109.7	113.0	80.0	84.1	98.9
O43903	Growth arrest-specific protein 2 OS=Homo sapiens GN=GAS2 PE=1 SV=1	65	20	75.5	83.2	136.0	125.6	107.7	96.8	101.4
O43909	Exostosin-like 3 OS=Homo sapiens GN=EXTL3 PE=1 SV=1	29	25	65.7	117.4	170.0	148.5	142.5	89.9	33.3
O43920	NADH dehydrogenase [ubiquinone] iron-sulfur protein 5 OS=Homo sapiens GN=NDUFS5 PE=1 SV=3	67	8	197.2	210.1	91.4	31.9	15.2	12.7	16.0
O43933	Peroxisome biogenesis factor 1 OS=Homo sapiens GN=PEX1 PE=1 SV=1	31	38	61.6	93.2	128.5	144.4	169.4	57.0	25.5
O60216	Double-strand-break repair protein rad21 homolog OS=Homo sapiens GN=RAD21 PE=1 SV=2	45	21	156.0	104.6	96.1	101.8	125.0	119.5	89.6
O60231	Putative pre-mRNA-splicing factor ATP-dependent RNA helicase DHX16 OS=Homo sapiens GN=DHX16 PE=1 SV=2	44	47	79.7	62.2	59.9	66.8	83.1	155.0	289.3
O60232	Sjoegren syndrome/scleroderma autoantigen 1 OS=Homo sapiens GN=SSSCA1 PE=1 SV=1	63	7	94.0	91.5	86.2	109.3	68.6	76.2	246.5
O60238	BCL2/adenovirus E1B 19 kDa protein-interacting protein 3-like OS=Homo sapiens GN=BNIP3L PE=1 SV=1	37	7	296.7	270.9	92.6	39.1	30.5	19.0	15.6
O60244	Mediator of RNA polymerase II transcription subunit 14 OS=Homo sapiens GN=MED14 PE=1 SV=2	33	38	77.1	62.7	59.4	64.8	131.9	161.4	95.3
O60256	Phosphoribosyl pyrophosphate synthase-associated protein 2 OS=Homo sapiens GN=PRPSAP2 PE=1 SV=1	67	22	108.9	102.8	100.9	100.7	80.0	113.9	105.2
O60264	SWI/SNF-related matrix-associated actin-dependent regulator of chromatin subfamily A member 5 OS=Homo sapiens GN=SMARCA5 PE=1 SV=1	44	49	139.9	109.8	98.0	76.3	91.1	95.8	61.5
O60271	C-Jun-amino-terminal kinase-interacting protein 4 OS=Homo sapiens GN=SPAG9 PE=1 SV=4	44	50	80.5	80.7	113.4	112.2	85.4	104.2	123.9
O60291	E3 ubiquitin-protein ligase MGRN1 OS=Homo sapiens GN=MGRN1 PE=1 SV=2	44	16	54.9	98.4	136.0	146.4	152.3	79.3	43.7
O60293	Zinc finger C3H1 domain-containing protein OS=Homo sapiens GN=ZFC3H1 PE=1 SV=3	33	53	88.6	68.6	60.5	78.0	142.5	222.4	187.2
O60294	tRNA wybutosine-synthesizing protein 4 OS=Homo sapiens GN=LCMT2 PE=1 SV=3	20	14	66.8	67.5	85.3	117.7	82.8	112.9	124.1
O60306	Intron-binding protein aquarius OS=Homo sapiens GN=AQR PE=1 SV=4	48	75	81.1	69.9	71.3	88.6	98.2	155.0	157.8
O60307	Microtubule-associated serine/threonine-protein kinase 3 OS=Homo sapiens GN=MAST3 PE=1 SV=2	29	27	72.5	73.6	79.2	78.4	119.5	188.2	188.9
O60313	Dynamin-like 120 kDa protein, mitochondrial OS=Homo sapiens GN=OPA1 PE=1 SV=3	63	68	232.6	210.4	117.2	51.7	18.1	13.0	10.6
O60333	Kinesin-like protein KIF1B OS=Homo sapiens GN=KIF1B PE=1 SV=5	17	27	78.0	79.1	107.4	127.0	114.5	129.4	122.0
O60337	E3 ubiquitin-protein ligase MARCH6 OS=Homo sapiens GN=MARCH6 PE=1 SV=2	14	10	60.0	79.7	117.2	146.5	182.9	72.7	28.5
O60341	Lysine-specific histone demethylase 1A OS=Homo sapiens GN=KDM1A PE=1 SV=2	65	37	100.6	95.4	101.3	89.2	95.6	118.0	121.1
O60343	TBC1 domain family member 4 OS=Homo sapiens GN=TBC1D4 PE=1 SV=2	29	32	89.6	82.8	93.9	135.0	69.7	113.8	200.4
O60427	Fatty acid desaturase 1 OS=Homo sapiens GN=FADS1 PE=1 SV=3	32	15	55.1	74.5	110.6	122.8	184.5	79.5	15.3
O60476	Mannosyl-oligosaccharide 1,2-alpha-mannosidase IB OS=Homo sapiens GN=MAN1A2 PE=1 SV=1	37	22	67.3	115.9	163.1	134.3	111.7	77.2	32.7
O60488	Long-chain-fatty-acid--CoA ligase 4 OS=Homo sapiens GN=ACSL4 PE=1 SV=2	69	49	159.1	188.1	162.7	86.2	74.9	38.6	16.8
O60493	Sorting nexin-3 OS=Homo sapiens GN=SNX3 PE=1 SV=3	80	15	110.0	96.3	107.3	106.2	90.0	72.8	189.4
O60496	Docking protein 2 OS=Homo sapiens GN=DOK2 PE=1 SV=2	37	11	114.9	123.1	122.5	129.2	105.0	102.6	94.0
O60499	Syntaxin-10 OS=Homo sapiens GN=STX10 PE=1 SV=1	57	14	64.7	39.9	51.7	132.3	88.4	99.2	241.6
O60502	Protein O-GlcNAcase OS=Homo sapiens GN=MGEA5 PE=1 SV=2	27	22	129.3	127.5	118.7	120.7	82.7	101.2	129.0
O60504	Vinexin OS=Homo sapiens GN=SORBS3 PE=1 SV=2	30	17	78.7	76.9	149.1	147.3	115.4	152.8	128.5
O60506	Heterogeneous nuclear ribonucleoprotein Q OS=Homo sapiens GN=SYNCRIP PE=1 SV=2	62	46	54.7	47.9	53.4	67.4	150.0	181.0	130.8
O60508	Pre-mRNA-processing factor 17 OS=Homo sapiens GN=CDC40 PE=1 SV=1	68	34	73.8	71.0	57.9	71.4	114.5	200.5	128.7
O60512	Beta-1,4-galactosyltransferase 3 OS=Homo sapiens GN=B4GALT3 PE=1 SV=2	23	7	10.9	37.2	170.6	163.7	181.1	105.7	76.3
O60518	Ran-binding protein 6 OS=Homo sapiens GN=RANBP6 PE=1 SV=2	20	21	146.2	150.9	94.9	78.5	77.5	49.3	43.6
O60524	Nuclear export mediator factor NEMF OS=Homo sapiens GN=NEMF PE=1 SV=4	24	24	140.6	132.0	94.6	85.9	94.0	92.3	82.9
O60547	GDP-mannose 4,6 dehydratase OS=Homo sapiens GN=GMDS PE=1 SV=1	66	25	89.8	121.2	145.0	133.8	80.9	43.1	46.4
O60566	Mitotic checkpoint serine/threonine-protein kinase BUB1 beta OS=Homo sapiens GN=BUB1B PE=1 SV=3	56	47	119.9	102.1	103.3	107.3	113.6	134.0	119.8
O60568	Procollagen-lysine,2-oxoglutarate 5-dioxygenase 3 OS=Homo sapiens GN=PLOD3 PE=1 SV=1	38	24	55.2	93.9	114.9	131.0	166.0	48.5	12.8
O60573	Eukaryotic translation initiation factor 4E type 2 OS=Homo sapiens GN=EIF4E2 PE=1 SV=1	49	11	51.6	71.1	67.4	88.8	162.0	192.2	77.3
O60610	Protein diaphanous homolog 1 OS=Homo sapiens GN=DIAPH1 PE=1 SV=2	56	77	95.2	84.6	102.1	103.7	73.4	85.7	175.4
O60613	15 kDa selenoprotein OS=Homo sapiens GN=SEP15 PE=1 SV=3	35	7	79.5	121.4	176.4	181.6	227.0	90.0	9.2
O60637	Tetraspanin-3 OS=Homo sapiens GN=TSPAN3 PE=2 SV=1	3	1	4.6	16.0	101.0	113.7	109.1	72.2	29.0
O60645	Exocyst complex component 3 OS=Homo sapiens GN=EXOC3 PE=1 SV=2	47	42	66.5	106.8	159.9	160.1	130.3	35.7	15.9
O60664	Perilipin-3 OS=Homo sapiens GN=PLIN3 PE=1 SV=3	74	23	123.9	113.9	115.1	117.7	86.7	111.3	140.8
O60678	Protein arginine N-methyltransferase 3 OS=Homo sapiens GN=PRMT3 PE=1 SV=3	37	17	128.9	119.5	105.9	100.8	81.8	92.9	86.6
O60684	Importin subunit alpha-7 OS=Homo sapiens GN=KPNA6 PE=1 SV=1	37	26	114.2	105.7	99.5	95.5	73.7	77.5	110.5
O60701	UDP-glucose 6-dehydrogenase OS=Homo sapiens GN=UGDH PE=1 SV=1	49	18	129.4	104.1	92.0	105.7	87.2	83.1	135.4
O60711	Leupaxin OS=Homo sapiens GN=LPXN PE=1 SV=1	51	15	97.2	116.6	129.0	115.6	95.9	68.9	70.1
O60749	Sorting nexin-2 OS=Homo sapiens GN=SNX2 PE=1 SV=2	48	30	99.4	93.2	107.1	127.0	105.8	93.7	117.8
O60762	Dolichol-phosphate mannosyltransferase subunit 1 OS=Homo sapiens GN=DPM1 PE=1 SV=1	61	20	57.5	88.7	114.8	133.6	166.5	55.7	13.1
O60763	General vesicular transport factor p115 OS=Homo sapiens GN=USO1 PE=1 SV=2	48	43	110.3	133.6	144.2	115.0	69.8	73.7	85.0
O60779	Thiamine transporter 1 OS=Homo sapiens GN=SLC19A2 PE=1 SV=2	17	5	67.3	99.9	109.2	109.6	131.2	70.5	24.5
O60783	28S ribosomal protein S14, mitochondrial OS=Homo sapiens GN=MRPS14 PE=1 SV=1	30	4	253.0	218.3	98.4	20.5	8.1	8.9	14.7
O60784	Target of Myb protein 1 OS=Homo sapiens GN=TOM1 PE=1 SV=2	43	16	93.3	111.1	124.1	110.5	107.7	89.0	82.0
O60825	6-phosphofructo-2-kinase/fructose-2,6-bisphosphatase 2 OS=Homo sapiens GN=PFKFB2 PE=1 SV=2	51	30	76.8	80.0	93.0	98.5	103.5	137.0	206.9
O60826	Coiled-coil domain-containing protein 22 OS=Homo sapiens GN=CCDC22 PE=1 SV=1	67	37	98.8	114.3	116.5	117.7	108.3	74.5	73.4
O60828	Polyglutamine-binding protein 1 OS=Homo sapiens GN=PQBP1 PE=1 SV=1	41	9	55.1	47.3	62.5	65.0	125.0	196.4	136.9
O60830	Mitochondrial import inner membrane translocase subunit Tim17-B OS=Homo sapiens GN=TIMM17B PE=1 SV=1	49	8	184.0	212.5	172.6	54.8	19.9	12.8	10.7
O60831	PRA1 family protein 2 OS=Homo sapiens GN=PRAF2 PE=1 SV=1	29	8	47.0	74.9	129.2	130.7	161.8	103.3	21.1
O60832	H/ACA ribonucleoprotein complex subunit 4 OS=Homo sapiens GN=DKC1 PE=1 SV=3	49	32	87.3	70.5	63.1	56.2	102.7	180.4	147.7
O60841	Eukaryotic translation initiation factor 5B OS=Homo sapiens GN=EIF5B PE=1 SV=4	46	69	99.4	83.3	81.1	80.6	80.3	121.3	212.0
O60861	Growth arrest-specific protein 7 OS=Homo sapiens GN=GAS7 PE=1 SV=3	39	17	77.9	118.5	167.5	170.1	162.4	72.5	27.3
O60869	Endothelial differentiation-related factor 1 OS=Homo sapiens GN=EDF1 PE=1 SV=1	53	12	49.2	31.6	35.5	103.4	68.3	138.4	327.3
O60870	DNA/RNA-binding protein KIN17 OS=Homo sapiens GN=KIN PE=1 SV=2	38	16	74.0	75.8	59.8	66.5	130.6	179.5	140.4
O60879	Protein diaphanous homolog 2 OS=Homo sapiens GN=DIAPH2 PE=1 SV=1	32	31	121.6	101.8	98.2	93.9	97.7	107.3	98.8
O60880	SH2 domain-containing protein 1A OS=Homo sapiens GN=SH2D1A PE=1 SV=1	62	11	109.2	89.6	93.3	101.9	116.2	146.3	108.7
O60884	DnaJ homolog subfamily A member 2 OS=Homo sapiens GN=DNAJA2 PE=1 SV=1	61	25	89.6	83.4	114.6	114.7	92.0	107.7	98.4
O60885	Bromodomain-containing protein 4 OS=Homo sapiens GN=BRD4 PE=1 SV=2	22	24	108.4	89.5	103.9	84.3	109.7	138.7	91.5
O60888	Protein CutA OS=Homo sapiens GN=CUTA PE=1 SV=2	49	5	175.9	167.5	112.6	102.8	83.1	73.8	61.8
O60906	Sphingomyelin phosphodiesterase 2 OS=Homo sapiens GN=SMPD2 PE=1 SV=2	45	17	52.2	93.6	135.7	158.9	194.3	85.1	37.7
O60925	Prefoldin subunit 1 OS=Homo sapiens GN=PFDN1 PE=1 SV=2	65	9	80.5	70.2	90.2	126.0	67.7	86.4	230.8
O60927	Protein phosphatase 1 regulatory subunit 11 OS=Homo sapiens GN=PPP1R11 PE=1 SV=1	42	6	107.0	96.1	115.3	135.9	69.7	137.4	154.0
O60930	Ribonuclease H1 OS=Homo sapiens GN=RNASEH1 PE=1 SV=2	52	11	138.7	128.2	79.1	56.7	67.1	94.2	77.9
O60934	Nibrin OS=Homo sapiens GN=NBN PE=1 SV=1	57	32	139.8	148.0	105.6	84.9	102.9	98.3	100.2
O60941	Dystrobrevin beta OS=Homo sapiens GN=DTNB PE=1 SV=1	34	16	55.2	89.8	140.4	184.9	118.2	30.3	14.6
O60942	mRNA-capping enzyme OS=Homo sapiens GN=RNGTT PE=1 SV=1	40	19	104.0	90.6	82.5	93.9	87.7	113.1	126.4
O75027	ATP-binding cassette sub-family B member 7, mitochondrial OS=Homo sapiens GN=ABCB7 PE=1 SV=2	35	26	201.6	197.5	89.2	29.9	18.3	14.9	10.5
O75044	SLIT-ROBO Rho GTPase-activating protein 2 OS=Homo sapiens GN=SRGAP2 PE=1 SV=2	44	36	78.2	73.6	93.2	98.2	113.9	132.8	107.1
O75063	Glycosaminoglycan xylosylkinase OS=Homo sapiens GN=FAM20B PE=1 SV=1	46	15	64.1	106.5	148.8	143.3	131.6	73.2	25.9
O75083	WD repeat-containing protein 1 OS=Homo sapiens GN=WDR1 PE=1 SV=4	73	44	94.7	84.6	85.8	82.5	59.5	69.2	256.6
O75093	Slit homolog 1 protein OS=Homo sapiens GN=SLIT1 PE=2 SV=4	39	45	45.4	68.6	114.8	117.1	155.7	84.4	54.1
O75113	NEDD4-binding protein 1 OS=Homo sapiens GN=N4BP1 PE=1 SV=4	31	22	107.1	90.7	110.7	113.1	81.0	97.2	156.0
O75116	Rho-associated protein kinase 2 OS=Homo sapiens GN=ROCK2 PE=1 SV=4	27	31	76.2	89.9	112.9	102.2	98.2	122.7	128.4
O75122	CLIP-associating protein 2 OS=Homo sapiens GN=CLASP2 PE=1 SV=2	59	68	82.3	86.2	82.2	80.5	127.9	161.6	124.0
O75131	Copine-3 OS=Homo sapiens GN=CPNE3 PE=1 SV=1	52	26	111.9	94.5	132.0	128.5	89.0	122.4	156.7
O75143	Autophagy-related protein 13 OS=Homo sapiens GN=ATG13 PE=1 SV=1	28	14	117.6	100.8	105.4	136.1	113.6	98.5	140.3
O75145	Liprin-alpha-3 OS=Homo sapiens GN=PPFIA3 PE=1 SV=3	39	39	83.8	99.1	144.2	143.7	146.0	115.9	114.0
O75146	Huntingtin-interacting protein 1-related protein OS=Homo sapiens GN=HIP1R PE=1 SV=2	54	53	86.5	97.5	147.4	157.3	86.7	55.9	67.0
O75150	E3 ubiquitin-protein ligase BRE1B OS=Homo sapiens GN=RNF40 PE=1 SV=4	42	44	76.6	67.1	81.0	84.1	127.9	180.7	120.7
O75152	Zinc finger CCCH domain-containing protein 11A OS=Homo sapiens GN=ZC3H11A PE=1 SV=3	55	51	59.1	54.1	54.5	64.2	122.7	199.7	188.1
O75153	Clustered mitochondria protein homolog OS=Homo sapiens GN=CLUH PE=1 SV=2	50	50	107.4	104.1	95.1	85.1	77.0	101.9	102.0
O75155	Cullin-associated NEDD8-dissociated protein 2 OS=Homo sapiens GN=CAND2 PE=1 SV=3	21	21	128.7	124.1	144.0	135.5	100.1	105.2	140.4
O75164	Lysine-specific demethylase 4A OS=Homo sapiens GN=KDM4A PE=1 SV=2	15	13	134.0	126.0	116.1	106.3	85.0	109.5	132.8
O75165	DnaJ homolog subfamily C member 13 OS=Homo sapiens GN=DNAJC13 PE=1 SV=5	59	130	42.3	61.7	91.6	118.5	186.7	127.3	51.1
O75170	Serine/threonine-protein phosphatase 6 regulatory subunit 2 OS=Homo sapiens GN=PPP6R2 PE=1 SV=2	50	36	91.8	80.4	73.2	124.2	56.5	82.8	245.6
O75175	CCR4-NOT transcription complex subunit 3 OS=Homo sapiens GN=CNOT3 PE=1 SV=1	35	25	52.8	64.7	74.0	92.0	142.8	165.5	82.5
O75179	Ankyrin repeat domain-containing protein 17 OS=Homo sapiens GN=ANKRD17 PE=1 SV=3	38	81	69.3	63.7	59.1	69.5	135.3	175.7	147.1
O75191	Xylulose kinase OS=Homo sapiens GN=XYLB PE=1 SV=3	32	12	89.6	86.4	98.1	111.8	82.4	87.7	120.2
O75208	Ubiquinone biosynthesis protein COQ9, mitochondrial OS=Homo sapiens GN=COQ9 PE=1 SV=1	36	8	244.4	206.8	129.6	79.4	19.9	15.2	16.9
O75223	Gamma-glutamylcyclotransferase OS=Homo sapiens GN=GGCT PE=1 SV=1	71	15	87.3	71.5	78.4	96.8	80.4	121.5	201.1
O75251	NADH dehydrogenase [ubiquinone] iron-sulfur protein 7, mitochondrial OS=Homo sapiens GN=NDUFS7 PE=1 SV=3	42	7	242.5	197.8	93.2	38.2	24.3	31.0	7.0
O75306	NADH dehydrogenase [ubiquinone] iron-sulfur protein 2, mitochondrial OS=Homo sapiens GN=NDUFS2 PE=1 SV=2	57	23	251.2	208.2	85.6	24.7	9.1	6.6	4.8
O75312	Zinc finger protein ZPR1 OS=Homo sapiens GN=ZPR1 PE=1 SV=1	58	23	121.3	106.3	118.3	111.4	91.2	117.9	131.5
O75323	Protein NipSnap homolog 2 OS=Homo sapiens GN=GBAS PE=1 SV=1	46	16	250.0	232.4	96.7	26.9	11.2	5.0	5.6
O75330	Hyaluronan mediated motility receptor OS=Homo sapiens GN=HMMR PE=1 SV=2	57	41	87.2	76.4	73.2	74.6	119.7	169.3	157.3
O75340	Programmed cell death protein 6 OS=Homo sapiens GN=PDCD6 PE=1 SV=1	54	11	107.1	117.9	114.1	85.5	66.5	104.2	115.5
O75347	Tubulin-specific chaperone A OS=Homo sapiens GN=TBCA PE=1 SV=3	64	15	108.2	96.7	103.9	116.5	67.9	102.0	168.5
O75348	V-type proton ATPase subunit G 1 OS=Homo sapiens GN=ATP6V1G1 PE=1 SV=3	55	6	47.6	54.7	124.9	131.3	135.5	105.8	88.7
O75351	Vacuolar protein sorting-associated protein 4B OS=Homo sapiens GN=VPS4B PE=1 SV=2	58	27	103.2	108.7	110.4	100.9	83.3	83.9	109.8
O75367	Core histone macro-H2A.1 OS=Homo sapiens GN=H2AFY PE=1 SV=4	52	20	140.8	79.4	59.0	58.1	97.6	120.0	83.9
O75368	SH3 domain-binding glutamic acid-rich-like protein OS=Homo sapiens GN=SH3BGRL PE=1 SV=1	85	13	106.6	84.9	92.1	120.1	74.4	90.2	114.0
O75369	Filamin-B OS=Homo sapiens GN=FLNB PE=1 SV=2	75	179	103.1	116.2	127.6	111.5	82.0	76.4	100.9
O75376	Nuclear receptor corepressor 1 OS=Homo sapiens GN=NCOR1 PE=1 SV=2	39	72	95.6	82.2	82.6	86.4	94.5	118.6	240.8
O75380	NADH dehydrogenase [ubiquinone] iron-sulfur protein 6, mitochondrial OS=Homo sapiens GN=NDUFS6 PE=1 SV=1	61	8	209.0	208.1	133.4	34.8	7.8	7.8	4.7
O75381	Peroxisomal membrane protein PEX14 OS=Homo sapiens GN=PEX14 PE=1 SV=1	54	15	48.6	69.8	106.9	136.4	168.4	55.7	7.1
O75385	Serine/threonine-protein kinase ULK1 OS=Homo sapiens GN=ULK1 PE=1 SV=2	35	24	115.5	120.3	111.4	122.3	115.5	117.4	111.1
O75390	Citrate synthase, mitochondrial OS=Homo sapiens GN=CS PE=1 SV=2	52	24	217.3	211.1	121.1	42.3	12.4	10.8	20.0
O75396	Vesicle-trafficking protein SEC22b OS=Homo sapiens GN=SEC22B PE=1 SV=4	48	12	55.6	69.4	103.1	144.1	162.4	76.4	34.4
O75400	Pre-mRNA-processing factor 40 homolog A OS=Homo sapiens GN=PRPF40A PE=1 SV=2	35	46	64.7	52.8	59.8	71.7	105.7	178.9	270.8
O75410	Transforming acidic coiled-coil-containing protein 1 OS=Homo sapiens GN=TACC1 PE=1 SV=2	59	45	66.8	87.0	148.3	189.3	123.5	60.6	29.3
O75427	Leucine-rich repeat and calponin homology domain-containing protein 4 OS=Homo sapiens GN=LRCH4 PE=1 SV=2	62	33	64.1	72.2	101.0	162.2	137.6	91.0	79.9
O75431	Metaxin-2 OS=Homo sapiens GN=MTX2 PE=1 SV=1	70	17	234.8	203.7	119.4	48.8	10.9	6.6	5.9
O75436	Vacuolar protein sorting-associated protein 26A OS=Homo sapiens GN=VPS26A PE=1 SV=2	63	21	96.6	106.3	117.5	116.1	98.1	103.1	93.1
O75439	Mitochondrial-processing peptidase subunit beta OS=Homo sapiens GN=PMPCB PE=1 SV=2	61	31	242.4	183.3	105.0	56.3	7.7	5.1	4.9
O75446	Histone deacetylase complex subunit SAP30 OS=Homo sapiens GN=SAP30 PE=1 SV=1	34	7	112.8	106.6	96.1	74.7	93.5	96.3	72.3
O75448	Mediator of RNA polymerase II transcription subunit 24 OS=Homo sapiens GN=MED24 PE=1 SV=1	33	24	60.0	72.9	57.3	66.4	156.6	171.9	73.5
O75449	Katanin p60 ATPase-containing subunit A1 OS=Homo sapiens GN=KATNA1 PE=1 SV=1	33	14	102.6	88.1	84.0	76.3	81.3	111.2	133.1
O75460	Serine/threonine-protein kinase/endoribonuclease IRE1 OS=Homo sapiens GN=ERN1 PE=1 SV=2	32	25	53.8	81.0	106.3	145.3	188.4	63.9	11.7
O75475	PC4 and SFRS1-interacting protein OS=Homo sapiens GN=PSIP1 PE=1 SV=1	56	26	130.7	84.4	83.5	71.0	105.6	136.3	102.6
O75477	Erlin-1 OS=Homo sapiens GN=ERLIN1 PE=1 SV=1	52	19	45.6	63.1	98.7	149.9	161.3	62.6	70.7
O75489	NADH dehydrogenase [ubiquinone] iron-sulfur protein 3, mitochondrial OS=Homo sapiens GN=NDUFS3 PE=1 SV=1	58	19	227.6	223.0	131.4	54.9	7.5	6.2	4.8
O75494	Serine/arginine-rich splicing factor 10 OS=Homo sapiens GN=SRSF10 PE=1 SV=1	38	16	61.6	67.9	61.1	54.1	112.5	182.2	120.9
O75503	Ceroid-lipofuscinosis neuronal protein 5 OS=Homo sapiens GN=CLN5 PE=1 SV=2	30	11	46.6	84.5	144.9	188.6	167.6	35.8	12.8
O75521	Enoyl-CoA delta isomerase 2, mitochondrial OS=Homo sapiens GN=ECI2 PE=1 SV=4	67	26	116.8	128.3	112.9	155.0	127.0	40.8	6.6
O75525	KH domain-containing, RNA-binding, signal transduction-associated protein 3 OS=Homo sapiens GN=KHDRBS3 PE=1 SV=1	40	17	54.3	30.7	24.0	89.4	64.2	174.8	327.9
O75529	TAF5-like RNA polymerase II p300/CBP-associated factor-associated factor 65 kDa subunit 5L OS=Homo sapiens GN=TAF5L PE=1 SV=1	18	9	78.3	69.5	121.5	138.9	106.2	131.5	163.1
O75530	Polycomb protein EED OS=Homo sapiens GN=EED PE=1 SV=2	40	17	108.1	110.0	112.6	104.2	106.2	127.6	116.7
O75531	Barrier-to-autointegration factor OS=Homo sapiens GN=BANF1 PE=1 SV=1	81	14	60.7	69.5	81.6	89.6	148.2	128.0	97.2
O75533	Splicing factor 3B subunit 1 OS=Homo sapiens GN=SF3B1 PE=1 SV=3	69	91	71.5	58.4	64.9	81.8	110.2	189.7	181.5
O75534	Cold shock domain-containing protein E1 OS=Homo sapiens GN=CSDE1 PE=1 SV=2	62	59	88.4	102.7	107.3	90.0	95.7	111.2	99.2
O75554	WW domain-binding protein 4 OS=Homo sapiens GN=WBP4 PE=1 SV=1	27	9	89.6	85.5	69.8	78.0	98.0	166.5	143.5
O75569	Interferon-inducible double-stranded RNA-dependent protein kinase activator A OS=Homo sapiens GN=PRKRA PE=1 SV=1	66	22	63.7	64.7	66.1	70.5	142.0	225.3	144.5
O75570	Peptide chain release factor 1, mitochondrial OS=Homo sapiens GN=MTRF1 PE=1 SV=2	33	13	289.7	237.8	111.4	40.3	20.1	19.6	16.3
O75582	Ribosomal protein S6 kinase alpha-5 OS=Homo sapiens GN=RPS6KA5 PE=1 SV=1	29	17	158.1	134.6	118.2	128.7	115.9	119.1	124.0
O75592	E3 ubiquitin-protein ligase MYCBP2 OS=Homo sapiens GN=MYCBP2 PE=1 SV=3	23	88	73.1	67.4	70.8	78.5	101.1	192.3	193.6
O75600	2-amino-3-ketobutyrate coenzyme A ligase, mitochondrial OS=Homo sapiens GN=GCAT PE=1 SV=1	49	15	256.8	214.9	88.9	29.2	16.2	7.6	9.8
O75607	Nucleoplasmin-3 OS=Homo sapiens GN=NPM3 PE=1 SV=3	38	4	73.7	67.5	68.8	71.6	109.3	149.9	114.5
O75608	Acyl-protein thioesterase 1 OS=Homo sapiens GN=LYPLA1 PE=1 SV=1	57	8	194.1	164.7	116.8	71.3	56.8	62.4	63.5
O75616	GTPase Era, mitochondrial OS=Homo sapiens GN=ERAL1 PE=1 SV=2	47	17	264.3	218.2	80.2	22.6	5.2	4.2	4.7
O75629	Protein CREG1 OS=Homo sapiens GN=CREG1 PE=1 SV=1	25	4	70.2	107.4	148.0	144.8	145.9	45.2	89.5
O75643	U5 small nuclear ribonucleoprotein 200 kDa helicase OS=Homo sapiens GN=SNRNP200 PE=1 SV=2	65	156	72.7	64.2	64.6	72.0	110.7	182.1	130.3
O75648	Mitochondrial tRNA-specific 2-thiouridylase 1 OS=Homo sapiens GN=TRMU PE=1 SV=2	59	18	251.4	217.7	92.4	37.4	30.9	28.8	25.2
O75663	TIP41-like protein OS=Homo sapiens GN=TIPRL PE=1 SV=2	66	20	109.1	104.0	117.9	110.0	74.1	97.6	111.3
O75683	Surfeit locus protein 6 OS=Homo sapiens GN=SURF6 PE=1 SV=3	45	16	63.6	55.0	70.9	60.3	108.2	222.8	158.2
O75691	Small subunit processome component 20 homolog OS=Homo sapiens GN=UTP20 PE=1 SV=3	23	58	72.5	63.5	62.9	66.0	121.3	207.3	149.2
O75694	Nuclear pore complex protein Nup155 OS=Homo sapiens GN=NUP155 PE=1 SV=1	43	48	85.0	101.0	126.9	142.6	141.8	54.1	24.5
O75695	Protein XRP2 OS=Homo sapiens GN=RP2 PE=1 SV=4	41	15	52.5	86.6	152.3	153.7	147.0	45.2	15.2
O75716	Serine/threonine-protein kinase 16 OS=Homo sapiens GN=STK16 PE=1 SV=4	38	9	36.0	33.1	75.2	133.5	131.4	93.3	107.1
O75717	WD repeat and HMG-box DNA-binding protein 1 OS=Homo sapiens GN=WDHD1 PE=1 SV=1	60	54	114.2	113.1	110.3	108.6	84.0	114.9	147.3
O75718	Cartilage-associated protein OS=Homo sapiens GN=CRTAP PE=1 SV=1	40	16	54.6	80.8	120.7	159.6	182.3	77.5	23.2
O75746	Calcium-binding mitochondrial carrier protein Aralar1 OS=Homo sapiens GN=SLC25A12 PE=1 SV=2	53	35	269.0	230.6	93.9	28.9	14.3	11.5	10.4
O75781	Paralemmin-1 OS=Homo sapiens GN=PALM PE=1 SV=2	51	18	63.6	101.0	164.4	162.0	160.0	43.6	18.1
O75787	Renin receptor OS=Homo sapiens GN=ATP6AP2 PE=1 SV=2	43	13	58.7	84.5	134.6	141.4	187.1	73.6	14.5
O75791	GRB2-related adapter protein 2 OS=Homo sapiens GN=GRAP2 PE=1 SV=1	68	23	103.4	104.9	102.2	92.8	78.7	85.1	93.3
O75792	Ribonuclease H2 subunit A OS=Homo sapiens GN=RNASEH2A PE=1 SV=2	69	27	104.8	97.3	91.0	106.3	88.4	132.4	134.0
O75794	Cell division cycle protein 123 homolog OS=Homo sapiens GN=CDC123 PE=1 SV=1	50	17	129.9	105.4	100.2	102.7	90.4	89.1	93.9
O75808	Calpain-15 OS=Homo sapiens GN=CAPN15 PE=1 SV=1	11	9	117.1	116.5	133.7	141.2	140.3	121.0	119.8
O75817	Ribonuclease P protein subunit p20 OS=Homo sapiens GN=POP7 PE=1 SV=2	39	5	82.6	68.8	69.6	95.0	121.5	171.7	151.0
O75818	Ribonuclease P protein subunit p40 OS=Homo sapiens GN=RPP40 PE=1 SV=3	41	10	49.2	37.0	56.0	131.8	58.7	238.5	224.8
O75821	Eukaryotic translation initiation factor 3 subunit G OS=Homo sapiens GN=EIF3G PE=1 SV=2	60	23	80.6	63.7	68.1	70.7	75.6	114.8	309.3
O75874	Isocitrate dehydrogenase [NADP] cytoplasmic OS=Homo sapiens GN=IDH1 PE=1 SV=2	68	29	101.5	101.3	112.4	111.8	78.2	99.9	143.1
O75879	Glutamyl-tRNA(Gln) amidotransferase subunit B, mitochondrial OS=Homo sapiens GN=GATB PE=1 SV=1	53	21	253.0	243.1	100.9	27.7	7.9	7.5	9.8
O75880	Protein SCO1 homolog, mitochondrial OS=Homo sapiens GN=SCO1 PE=1 SV=1	28	8	229.5	207.0	93.5	24.5	6.6	3.1	3.2
O75882	Attractin OS=Homo sapiens GN=ATRN PE=1 SV=2	24	31	40.2	73.7	123.1	222.6	155.2	65.1	34.5
O75886	Signal transducing adapter molecule 2 OS=Homo sapiens GN=STAM2 PE=1 SV=1	28	11	91.6	106.1	131.4	122.9	104.8	78.0	74.0
O75909	Cyclin-K OS=Homo sapiens GN=CCNK PE=1 SV=2	33	14	69.7	55.9	53.3	72.0	138.8	230.3	148.7
O75915	PRA1 family protein 3 OS=Homo sapiens GN=ARL6IP5 PE=1 SV=1	24	6	38.8	68.3	139.4	144.2	188.0	110.5	32.8
O75934	Pre-mRNA-splicing factor SPF27 OS=Homo sapiens GN=BCAS2 PE=1 SV=1	79	18	75.6	63.0	54.2	56.4	121.5	199.9	144.2
O75935	Dynactin subunit 3 OS=Homo sapiens GN=DCTN3 PE=1 SV=1	55	9	98.3	83.6	91.9	139.9	92.6	93.2	130.4
O75940	Survival of motor neuron-related-splicing factor 30 OS=Homo sapiens GN=SMNDC1 PE=1 SV=1	50	9	65.8	43.1	50.7	71.6	104.0	179.0	200.1
O75943	Cell cycle checkpoint protein RAD17 OS=Homo sapiens GN=RAD17 PE=1 SV=2	30	15	104.5	95.8	93.2	94.0	92.2	110.5	115.2
O75947	ATP synthase subunit d, mitochondrial OS=Homo sapiens GN=ATP5H PE=1 SV=3	86	20	270.5	217.1	96.9	26.7	9.6	3.5	3.4
O75955	Flotillin-1 OS=Homo sapiens GN=FLOT1 PE=1 SV=3	73	29	56.3	87.8	138.1	178.9	149.2	47.7	25.9
O75964	ATP synthase subunit g, mitochondrial OS=Homo sapiens GN=ATP5L PE=1 SV=3	59	7	198.2	204.9	129.3	43.3	8.8	5.7	3.1
O75976	Carboxypeptidase D OS=Homo sapiens GN=CPD PE=1 SV=2	45	55	36.6	55.9	88.7	122.7	185.5	118.9	49.2
O75995	SAM and SH3 domain-containing protein 3 OS=Homo sapiens GN=SASH3 PE=1 SV=2	75	15	104.6	93.8	87.8	85.9	90.9	122.6	110.5
O76003	Glutaredoxin-3 OS=Homo sapiens GN=GLRX3 PE=1 SV=2	47	23	110.2	102.5	104.1	101.2	71.1	88.7	113.8
O76021	Ribosomal L1 domain-containing protein 1 OS=Homo sapiens GN=RSL1D1 PE=1 SV=3	43	34	80.0	58.0	49.8	67.2	108.6	187.6	183.0
O76024	Wolframin OS=Homo sapiens GN=WFS1 PE=1 SV=2	26	19	155.7	95.4	97.2	137.6	193.9	53.9	9.3
O76031	ATP-dependent Clp protease ATP-binding subunit clpX-like, mitochondrial OS=Homo sapiens GN=CLPX PE=1 SV=2	59	42	266.3	211.2	91.1	23.0	6.8	4.6	4.7
O76054	SEC14-like protein 2 OS=Homo sapiens GN=SEC14L2 PE=1 SV=1	32	11	153.3	128.2	144.7	119.5	125.3	108.6	113.2
O76071	Probable cytosolic iron-sulfur protein assembly protein CIAO1 OS=Homo sapiens GN=CIAO1 PE=1 SV=1	47	12	130.8	118.4	117.0	116.5	93.3	84.8	118.1
O76094	Signal recognition particle subunit SRP72 OS=Homo sapiens GN=SRP72 PE=1 SV=3	62	42	85.9	109.3	129.2	158.5	99.0	74.2	73.6
O76095	Protein JTB OS=Homo sapiens GN=JTB PE=1 SV=1	15	3	48.3	106.5	176.7	150.3	128.2	157.3	91.8
O94762	ATP-dependent DNA helicase Q5 OS=Homo sapiens GN=RECQL5 PE=1 SV=2	38	28	81.6	81.5	75.9	97.4	106.2	160.6	199.1
O94763	Unconventional prefoldin RPB5 interactor 1 OS=Homo sapiens GN=URI1 PE=1 SV=3	48	25	72.4	71.8	70.9	74.6	132.5	193.9	103.2
O94766	Galactosylgalactosylxylosylprotein 3-beta-glucuronosyltransferase 3 OS=Homo sapiens GN=B3GAT3 PE=1 SV=2	41	12	66.1	122.4	168.9	135.2	118.3	66.7	24.0
O94776	Metastasis-associated protein MTA2 OS=Homo sapiens GN=MTA2 PE=1 SV=1	63	40	101.0	85.6	96.5	89.4	90.8	116.3	175.9
O94804	Serine/threonine-protein kinase 10 OS=Homo sapiens GN=STK10 PE=1 SV=1	41	31	90.5	96.1	111.4	113.2	116.7	153.8	126.3
O94819	Kelch repeat and BTB domain-containing protein 11 OS=Homo sapiens GN=KBTBD11 PE=1 SV=1	54	27	98.8	99.2	96.7	100.3	93.3	97.8	99.1
O94826	Mitochondrial import receptor subunit TOM70 OS=Homo sapiens GN=TOMM70A PE=1 SV=1	71	42	250.6	225.9	111.2	34.0	17.9	10.4	8.6
O94830	Phospholipase DDHD2 OS=Homo sapiens GN=DDHD2 PE=1 SV=2	27	14	145.2	139.8	118.7	110.0	108.1	126.3	139.7
O94832	Unconventional myosin-Id OS=Homo sapiens GN=MYO1D PE=1 SV=2	54	59	61.9	100.6	159.7	172.9	136.0	39.4	14.3
O94855	Protein transport protein Sec24D OS=Homo sapiens GN=SEC24D PE=1 SV=2	38	32	96.2	107.8	128.1	119.3	89.5	76.7	75.7
O94868	F-BAR and double SH3 domains protein 2 OS=Homo sapiens GN=FCHSD2 PE=1 SV=3	34	21	95.0	102.1	162.5	145.6	102.9	53.4	58.7
O94874	E3 UFM1-protein ligase 1 OS=Homo sapiens GN=UFL1 PE=1 SV=2	55	46	41.1	62.8	109.6	127.5	182.2	81.9	21.6
O94876	Transmembrane and coiled-coil domains protein 1 OS=Homo sapiens GN=TMCC1 PE=1 SV=3	29	14	54.0	80.1	100.1	110.3	148.4	66.7	15.6
O94886	CSC1-like protein 1 OS=Homo sapiens GN=TMEM63A PE=1 SV=3	23	12	31.5	37.8	104.4	129.9	160.2	125.2	76.9
O94888	UBX domain-containing protein 7 OS=Homo sapiens GN=UBXN7 PE=1 SV=2	47	24	59.7	54.9	116.1	132.1	83.0	128.8	148.2
O94900	Thymocyte selection-associated high mobility group box protein TOX OS=Homo sapiens GN=TOX PE=2 SV=3	31	13	108.5	110.7	103.6	100.1	99.5	138.0	142.6
O94901	SUN domain-containing protein 1 OS=Homo sapiens GN=SUN1 PE=1 SV=3	36	23	78.8	84.6	107.9	112.9	144.6	55.4	9.8
O94903	Proline synthase co-transcribed bacterial homolog protein OS=Homo sapiens GN=PROSC PE=1 SV=1	57	15	171.7	152.5	114.5	83.7	67.7	85.0	90.2
O94905	Erlin-2 OS=Homo sapiens GN=ERLIN2 PE=1 SV=1	66	26	50.3	64.0	107.7	142.7	197.8	82.0	22.3
O94906	Pre-mRNA-processing factor 6 OS=Homo sapiens GN=PRPF6 PE=1 SV=1	62	62	63.3	51.0	59.9	67.9	97.8	191.3	208.7
O94913	Pre-mRNA cleavage complex 2 protein Pcf11 OS=Homo sapiens GN=PCF11 PE=1 SV=3	38	43	103.4	73.9	55.1	60.6	90.7	138.0	241.7
O94915	Protein furry homolog-like OS=Homo sapiens GN=FRYL PE=1 SV=2	28	76	70.1	61.7	70.8	86.0	135.1	138.0	155.5
O94919	Endonuclease domain-containing 1 protein OS=Homo sapiens GN=ENDOD1 PE=1 SV=2	47	18	53.6	77.7	107.6	120.7	180.0	101.8	45.3
O94923	D-glucuronyl C5-epimerase OS=Homo sapiens GN=GLCE PE=1 SV=3	29	16	70.4	107.9	173.8	139.0	135.9	80.2	45.0
O94925	Glutaminase kidney isoform, mitochondrial OS=Homo sapiens GN=GLS PE=1 SV=1	59	34	229.8	210.6	118.1	33.9	8.4	5.2	5.3
O94927	HAUS augmin-like complex subunit 5 OS=Homo sapiens GN=HAUS5 PE=1 SV=2	46	26	107.0	106.5	97.1	82.3	89.9	108.6	118.0
O94953	Lysine-specific demethylase 4B OS=Homo sapiens GN=KDM4B PE=1 SV=4	26	21	121.6	93.1	91.4	87.7	91.0	107.1	122.6
O94966	Ubiquitin carboxyl-terminal hydrolase 19 OS=Homo sapiens GN=USP19 PE=1 SV=2	36	31	94.9	98.8	114.8	143.6	164.9	114.5	95.3
O94967	WD repeat-containing protein 47 OS=Homo sapiens GN=WDR47 PE=1 SV=1	29	19	108.4	88.7	93.5	93.5	71.1	80.6	142.6
O94973	AP-2 complex subunit alpha-2 OS=Homo sapiens GN=AP2A2 PE=1 SV=2	57	49	67.1	99.6	144.4	152.4	112.6	73.7	66.7
O94979	Protein transport protein Sec31A OS=Homo sapiens GN=SEC31A PE=1 SV=3	29	35	103.3	100.4	103.5	94.0	74.1	100.1	106.8
O94985	Calsyntenin-1 OS=Homo sapiens GN=CLSTN1 PE=1 SV=1	19	16	35.5	58.0	100.1	126.9	172.3	104.1	46.6
O94986	Centrosomal protein of 152 kDa OS=Homo sapiens GN=CEP152 PE=1 SV=4	34	43	220.7	184.2	78.2	44.7	36.3	44.1	58.6
O94992	Protein HEXIM1 OS=Homo sapiens GN=HEXIM1 PE=1 SV=1	44	14	110.8	112.6	105.0	96.8	76.9	125.6	180.6
O95067	G2/mitotic-specific cyclin-B2 OS=Homo sapiens GN=CCNB2 PE=1 SV=1	50	15	66.5	69.6	88.5	102.4	123.8	129.0	67.5
O95071	E3 ubiquitin-protein ligase UBR5 OS=Homo sapiens GN=UBR5 PE=1 SV=2	36	80	90.8	83.6	91.2	120.1	70.5	136.6	192.1
O95104	Splicing factor, arginine/serine-rich 15 OS=Homo sapiens GN=SCAF4 PE=1 SV=3	23	19	63.8	52.5	57.7	73.6	133.4	222.6	144.1
O95140	Mitofusin-2 OS=Homo sapiens GN=MFN2 PE=1 SV=3	44	30	214.2	203.4	95.8	36.7	21.4	17.0	18.3
O95155	Ubiquitin conjugation factor E4 B OS=Homo sapiens GN=UBE4B PE=1 SV=1	21	21	147.1	137.2	136.1	124.9	92.6	104.6	104.3
O95159	Zinc finger protein-like 1 OS=Homo sapiens GN=ZFPL1 PE=1 SV=2	52	14	70.5	124.1	170.4	143.8	133.8	79.7	27.3
O95163	Elongator complex protein 1 OS=Homo sapiens GN=IKBKAP PE=1 SV=3	49	52	101.2	96.9	119.0	110.9	88.7	115.9	149.5
O95169	NADH dehydrogenase [ubiquinone] 1 beta subcomplex subunit 8, mitochondrial OS=Homo sapiens GN=NDUFB8 PE=1 SV=1	41	7	261.3	243.2	101.2	25.3	14.0	8.0	6.3
O95182	NADH dehydrogenase [ubiquinone] 1 alpha subcomplex subunit 7 OS=Homo sapiens GN=NDUFA7 PE=1 SV=3	79	11	234.5	263.4	104.5	24.9	14.4	4.9	3.8
O95197	Reticulon-3 OS=Homo sapiens GN=RTN3 PE=1 SV=2	31	23	53.0	71.6	104.1	148.0	147.8	93.0	51.0
O95202	LETM1 and EF-hand domain-containing protein 1, mitochondrial OS=Homo sapiens GN=LETM1 PE=1 SV=1	64	48	250.5	214.2	98.9	39.7	6.8	4.5	4.6
O95218	Zinc finger Ran-binding domain-containing protein 2 OS=Homo sapiens GN=ZRANB2 PE=1 SV=2	43	16	75.2	69.0	88.5	108.6	71.7	138.7	283.5
O95229	ZW10 interactor OS=Homo sapiens GN=ZWINT PE=1 SV=2	32	9	117.0	111.2	99.0	100.4	88.0	97.4	112.7
O95232	Luc7-like protein 3 OS=Homo sapiens GN=LUC7L3 PE=1 SV=2	41	23	61.5	32.0	35.7	67.7	90.4	153.6	346.1
O95235	Kinesin-like protein KIF20A OS=Homo sapiens GN=KIF20A PE=1 SV=1	38	26	146.2	139.4	102.5	74.9	97.0	74.9	56.0
O95239	Chromosome-associated kinesin KIF4A OS=Homo sapiens GN=KIF4A PE=1 SV=3	46	52	135.8	107.7	89.3	68.2	85.1	110.7	100.9
O95248	Myotubularin-related protein 5 OS=Homo sapiens GN=SBF1 PE=1 SV=3	50	75	84.2	86.5	97.4	106.2	115.4	113.1	134.1
O95249	Golgi SNAP receptor complex member 1 OS=Homo sapiens GN=GOSR1 PE=1 SV=1	69	21	61.8	115.6	162.5	136.4	114.9	59.3	58.4
O95251	Histone acetyltransferase KAT7 OS=Homo sapiens GN=KAT7 PE=1 SV=1	38	22	102.3	120.4	113.1	102.8	81.8	134.1	151.1
O95271	Tankyrase-1 OS=Homo sapiens GN=TNKS PE=1 SV=2	36	34	63.1	68.6	98.3	122.0	104.3	98.9	97.5
O95292	Vesicle-associated membrane protein-associated protein B/C OS=Homo sapiens GN=VAPB PE=1 SV=3	62	17	48.6	62.6	105.4	145.2	177.1	80.6	65.7
O95295	SNARE-associated protein Snapin OS=Homo sapiens GN=SNAPIN PE=1 SV=1	63	8	52.1	60.1	96.3	114.0	152.8	86.5	46.3
O95297	Myelin protein zero-like protein 1 OS=Homo sapiens GN=MPZL1 PE=1 SV=1	23	8	28.1	49.7	147.0	224.5	112.1	77.0	25.6
O95299	NADH dehydrogenase [ubiquinone] 1 alpha subcomplex subunit 10, mitochondrial OS=Homo sapiens GN=NDUFA10 PE=1 SV=1	44	20	262.6	208.9	87.7	25.4	7.2	4.8	5.4
O95319	CUGBP Elav-like family member 2 OS=Homo sapiens GN=CELF2 PE=1 SV=1	32	16	59.8	56.5	52.8	61.6	168.1	237.4	141.3
O95336	6-phosphogluconolactonase OS=Homo sapiens GN=PGLS PE=1 SV=2	67	15	120.3	110.0	106.7	103.4	75.8	109.7	186.6
O95347	Structural maintenance of chromosomes protein 2 OS=Homo sapiens GN=SMC2 PE=1 SV=2	55	80	91.6	76.6	79.4	103.1	83.7	146.0	168.9
O95352	Ubiquitin-like modifier-activating enzyme ATG7 OS=Homo sapiens GN=ATG7 PE=1 SV=1	42	23	103.7	104.5	99.8	89.1	71.4	93.0	102.1
O95363	Phenylalanine--tRNA ligase, mitochondrial OS=Homo sapiens GN=FARS2 PE=1 SV=1	41	22	269.4	187.4	84.5	24.7	6.0	5.0	5.4
O95372	Acyl-protein thioesterase 2 OS=Homo sapiens GN=LYPLA2 PE=1 SV=1	61	11	55.7	42.9	116.4	186.8	78.5	122.7	270.3
O95373	Importin-7 OS=Homo sapiens GN=IPO7 PE=1 SV=1	34	35	111.6	107.0	106.1	105.4	76.6	97.7	140.9
O95376	E3 ubiquitin-protein ligase ARIH2 OS=Homo sapiens GN=ARIH2 PE=1 SV=1	48	19	111.2	103.8	87.8	94.6	62.9	98.3	149.6
O95379	Tumor necrosis factor alpha-induced protein 8 OS=Homo sapiens GN=TNFAIP8 PE=1 SV=1	35	7	91.0	75.8	92.4	95.6	81.8	81.0	177.5
O95394	Phosphoacetylglucosamine mutase OS=Homo sapiens GN=PGM3 PE=1 SV=1	26	15	105.1	116.3	106.3	140.4	68.4	100.4	253.1
O95396	Adenylyltransferase and sulfurtransferase MOCS3 OS=Homo sapiens GN=MOCS3 PE=1 SV=1	47	16	130.2	112.8	101.7	92.9	76.1	76.3	86.9
O95400	CD2 antigen cytoplasmic tail-binding protein 2 OS=Homo sapiens GN=CD2BP2 PE=1 SV=1	53	16	54.1	40.7	63.0	96.0	89.2	218.9	212.8
O95402	Mediator of RNA polymerase II transcription subunit 26 OS=Homo sapiens GN=MED26 PE=1 SV=2	41	14	57.2	51.9	49.7	62.3	146.7	215.6	138.5
O95425	Supervillin OS=Homo sapiens GN=SVIL PE=1 SV=2	33	53	74.6	96.1	121.2	124.9	123.6	128.0	124.5
O95429	BAG family molecular chaperone regulator 4 OS=Homo sapiens GN=BAG4 PE=1 SV=1	51	14	82.1	53.6	57.4	182.6	32.0	110.4	270.6
O95433	Activator of 90 kDa heat shock protein ATPase homolog 1 OS=Homo sapiens GN=AHSA1 PE=1 SV=1	82	28	103.8	95.6	105.9	121.7	80.7	107.0	145.8
O95453	Poly(A)-specific ribonuclease PARN OS=Homo sapiens GN=PARN PE=1 SV=1	45	35	74.4	68.7	86.6	99.7	77.1	111.7	227.3
O95456	Proteasome assembly chaperone 1 OS=Homo sapiens GN=PSMG1 PE=1 SV=1	66	15	100.9	94.2	100.6	101.6	75.1	114.7	159.3
O95466	Formin-like protein 1 OS=Homo sapiens GN=FMNL1 PE=1 SV=3	50	68	67.9	76.2	119.3	143.5	120.4	66.2	64.0
O95470	Sphingosine-1-phosphate lyase 1 OS=Homo sapiens GN=SGPL1 PE=1 SV=3	51	27	30.3	52.8	132.2	169.5	184.6	89.8	22.4
O95479	GDH/6PGL endoplasmic bifunctional protein OS=Homo sapiens GN=H6PD PE=1 SV=2	54	38	55.9	92.9	137.0	148.4	186.0	71.8	18.4
O95486	Protein transport protein Sec24A OS=Homo sapiens GN=SEC24A PE=1 SV=2	36	28	98.1	109.9	128.4	106.0	102.8	92.9	74.5
O95487	Protein transport protein Sec24B OS=Homo sapiens GN=SEC24B PE=1 SV=2	36	33	82.1	94.9	109.0	111.8	103.6	106.0	66.0
O95551	Tyrosyl-DNA phosphodiesterase 2 OS=Homo sapiens GN=TDP2 PE=1 SV=1	41	14	83.8	89.8	98.8	97.9	84.2	93.1	130.9
O95573	Long-chain-fatty-acid--CoA ligase 3 OS=Homo sapiens GN=ACSL3 PE=1 SV=3	67	39	50.9	74.7	117.1	143.3	175.5	82.1	19.1
O95602	DNA-directed RNA polymerase I subunit RPA1 OS=Homo sapiens GN=POLR1A PE=1 SV=2	43	57	112.3	94.6	97.9	90.3	91.7	113.1	108.5
O95613	Pericentrin OS=Homo sapiens GN=PCNT PE=1 SV=4	44	118	157.2	142.5	92.7	67.2	64.1	71.8	71.8
O95628	CCR4-NOT transcription complex subunit 4 OS=Homo sapiens GN=CNOT4 PE=1 SV=3	33	17	87.1	75.1	93.9	107.1	154.2	160.1	92.0
O95630	STAM-binding protein OS=Homo sapiens GN=STAMBP PE=1 SV=1	53	21	102.4	102.6	124.1	128.1	105.8	107.5	109.8
O95639	Cleavage and polyadenylation specificity factor subunit 4 OS=Homo sapiens GN=CPSF4 PE=1 SV=1	62	14	63.5	62.5	63.5	72.7	141.4	226.7	143.5
O95674	Phosphatidate cytidylyltransferase 2 OS=Homo sapiens GN=CDS2 PE=1 SV=1	35	13	49.2	71.3	108.1	145.4	191.9	73.8	51.2
O95684	FGFR1 oncogene partner OS=Homo sapiens GN=FGFR1OP PE=1 SV=1	40	14	125.0	94.3	60.3	75.6	59.7	103.0	223.8
O95714	E3 ubiquitin-protein ligase HERC2 OS=Homo sapiens GN=HERC2 PE=1 SV=2	39	148	64.4	77.9	102.0	122.6	161.1	93.5	63.9
O95721	Synaptosomal-associated protein 29 OS=Homo sapiens GN=SNAP29 PE=1 SV=1	70	15	104.9	103.0	102.6	124.1	106.3	86.6	72.3
O95747	Serine/threonine-protein kinase OSR1 OS=Homo sapiens GN=OXSR1 PE=1 SV=1	49	27	104.9	98.0	97.5	93.7	91.3	89.7	80.0
O95757	Heat shock 70 kDa protein 4L OS=Homo sapiens GN=HSPA4L PE=1 SV=3	71	60	106.3	104.8	96.2	104.6	80.5	105.9	149.2
O95758	Polypyrimidine tract-binding protein 3 OS=Homo sapiens GN=PTBP3 PE=1 SV=2	43	18	73.4	74.1	68.1	78.4	149.3	216.0	151.6
O95772	MLN64 N-terminal domain homolog OS=Homo sapiens GN=STARD3NL PE=1 SV=1	31	5	157.1	103.2	79.9	64.3	101.7	99.0	73.1
O95777	U6 snRNA-associated Sm-like protein LSm8 OS=Homo sapiens GN=LSM8 PE=1 SV=3	89	6	61.6	57.8	102.8	110.7	110.6	202.9	246.9
O95782	AP-2 complex subunit alpha-1 OS=Homo sapiens GN=AP2A1 PE=1 SV=3	67	59	64.9	93.0	139.0	162.8	103.8	61.7	88.4
O95786	Probable ATP-dependent RNA helicase DDX58 OS=Homo sapiens GN=DDX58 PE=1 SV=2	27	22	120.2	112.4	101.1	105.4	88.8	94.0	96.3
O95793	Double-stranded RNA-binding protein Staufen homolog 1 OS=Homo sapiens GN=STAU1 PE=1 SV=2	64	39	50.1	52.1	54.1	68.2	156.9	208.8	116.6
O95801	Tetratricopeptide repeat protein 4 OS=Homo sapiens GN=TTC4 PE=1 SV=3	57	23	110.2	99.7	100.0	97.6	73.3	84.2	102.2
O95816	BAG family molecular chaperone regulator 2 OS=Homo sapiens GN=BAG2 PE=1 SV=1	69	14	65.3	116.7	130.4	92.3	118.0	118.6	100.4
O95817	BAG family molecular chaperone regulator 3 OS=Homo sapiens GN=BAG3 PE=1 SV=3	75	26	93.0	116.9	117.6	110.6	85.0	111.6	128.1
O95819	Mitogen-activated protein kinase kinase kinase kinase 4 OS=Homo sapiens GN=MAP4K4 PE=1 SV=2	56	65	62.2	68.0	85.1	163.9	79.1	73.0	218.3
O95822	Malonyl-CoA decarboxylase, mitochondrial OS=Homo sapiens GN=MLYCD PE=1 SV=3	49	22	234.2	226.2	121.9	60.2	56.9	21.9	3.5
O95825	Quinone oxidoreductase-like protein 1 OS=Homo sapiens GN=CRYZL1 PE=1 SV=2	41	14	67.3	68.9	89.7	115.8	87.7	129.0	133.8
O95831	Apoptosis-inducing factor 1, mitochondrial OS=Homo sapiens GN=AIFM1 PE=1 SV=1	58	32	279.2	227.2	98.7	28.5	6.2	1.8	3.0
O95834	Echinoderm microtubule-associated protein-like 2 OS=Homo sapiens GN=EML2 PE=1 SV=1	38	18	111.1	72.0	76.9	81.5	49.6	80.1	403.0
O95858	Tetraspanin-15 OS=Homo sapiens GN=TSPAN15 PE=1 SV=1	27	9	68.8	63.8	95.7	116.2	104.7	30.1	10.3
O95861	3'(2'),5'-bisphosphate nucleotidase 1 OS=Homo sapiens GN=BPNT1 PE=1 SV=1	59	17	134.8	122.9	104.8	93.9	66.5	86.7	108.2
O95864	Fatty acid desaturase 2 OS=Homo sapiens GN=FADS2 PE=1 SV=1	32	16	52.0	71.4	98.8	123.0	184.9	76.5	16.8
O95865	N(G),N(G)-dimethylarginine dimethylaminohydrolase 2 OS=Homo sapiens GN=DDAH2 PE=1 SV=1	69	14	81.2	100.6	150.8	144.4	124.8	79.4	70.1
O95870	Abhydrolase domain-containing protein 16A OS=Homo sapiens GN=ABHD16A PE=1 SV=3	48	26	66.5	92.4	109.6	125.3	164.4	75.5	22.1
O95881	Thioredoxin domain-containing protein 12 OS=Homo sapiens GN=TXNDC12 PE=1 SV=1	67	10	55.6	85.2	124.0	139.6	166.4	48.2	8.5
O95926	Pre-mRNA-splicing factor SYF2 OS=Homo sapiens GN=SYF2 PE=1 SV=1	43	12	66.1	20.7	10.9	17.5	31.4	44.3	670.1
O95980	Reversion-inducing cysteine-rich protein with Kazal motifs OS=Homo sapiens GN=RECK PE=1 SV=1	42	31	59.2	101.2	147.8	155.4	172.9	73.4	35.4
O95985	DNA topoisomerase 3-beta-1 OS=Homo sapiens GN=TOP3B PE=1 SV=1	60	39	57.1	52.3	57.2	99.2	110.5	187.0	150.6
O96000	NADH dehydrogenase [ubiquinone] 1 beta subcomplex subunit 10 OS=Homo sapiens GN=NDUFB10 PE=1 SV=3	61	13	248.3	214.1	129.2	42.5	18.4	7.0	9.0
O96005	Cleft lip and palate transmembrane protein 1 OS=Homo sapiens GN=CLPTM1 PE=1 SV=1	39	22	54.2	76.5	119.3	146.1	205.8	91.5	20.6
O96008	Mitochondrial import receptor subunit TOM40 homolog OS=Homo sapiens GN=TOMM40 PE=1 SV=1	63	15	260.1	223.0	96.2	30.6	12.4	7.3	6.0
O96011	Peroxisomal membrane protein 11B OS=Homo sapiens GN=PEX11B PE=1 SV=1	67	19	56.2	88.6	108.2	112.1	171.2	55.1	10.5
O96013	Serine/threonine-protein kinase PAK 4 OS=Homo sapiens GN=PAK4 PE=1 SV=1	51	24	74.0	91.5	104.1	104.8	127.6	120.9	79.4
O96017	Serine/threonine-protein kinase Chk2 OS=Homo sapiens GN=CHEK2 PE=1 SV=1	37	19	111.4	100.2	102.8	125.4	87.8	110.0	117.0
O96019	Actin-like protein 6A OS=Homo sapiens GN=ACTL6A PE=1 SV=1	54	22	67.4	65.0	110.9	134.5	71.7	160.8	266.2
P00167	Cytochrome b5 OS=Homo sapiens GN=CYB5A PE=1 SV=2	54	7	67.2	84.3	120.0	142.1	172.5	67.6	24.3
P00338	L-lactate dehydrogenase A chain OS=Homo sapiens GN=LDHA PE=1 SV=2	90	33	71.1	62.1	82.9	145.3	58.9	122.3	228.5
P00367	Glutamate dehydrogenase 1, mitochondrial OS=Homo sapiens GN=GLUD1 PE=1 SV=2	67	36	265.3	211.9	85.6	30.1	13.4	9.5	15.6
P00374	Dihydrofolate reductase OS=Homo sapiens GN=DHFR PE=1 SV=2	73	18	117.5	108.8	112.4	99.4	83.2	91.8	105.4
P00387	NADH-cytochrome b5 reductase 3 OS=Homo sapiens GN=CYB5R3 PE=1 SV=3	83	23	104.4	146.1	121.9	95.4	130.0	53.5	11.7
P00390	Glutathione reductase, mitochondrial OS=Homo sapiens GN=GSR PE=1 SV=2	64	28	151.9	128.0	91.1	88.4	51.3	66.7	116.1
P00403	Cytochrome c oxidase subunit 2 OS=Homo sapiens GN=MT-CO2 PE=1 SV=1	45	7	248.1	232.2	97.2	26.8	14.9	12.0	6.9
P00441	Superoxide dismutase [Cu-Zn] OS=Homo sapiens GN=SOD1 PE=1 SV=2	93	14	97.9	112.1	111.3	91.1	63.1	107.5	150.0
P00491	Purine nucleoside phosphorylase OS=Homo sapiens GN=PNP PE=1 SV=2	84	23	92.3	81.9	86.0	118.2	62.2	86.7	215.0
P00492	Hypoxanthine-guanine phosphoribosyltransferase OS=Homo sapiens GN=HPRT1 PE=1 SV=2	74	13	105.7	97.1	106.3	111.5	77.1	95.1	108.9
P00505	Aspartate aminotransferase, mitochondrial OS=Homo sapiens GN=GOT2 PE=1 SV=3	70	32	255.6	211.1	90.7	25.4	8.2	7.2	7.7
P00558	Phosphoglycerate kinase 1 OS=Homo sapiens GN=PGK1 PE=1 SV=3	92	45	97.3	90.9	98.1	93.4	73.1	106.3	155.0
P00734	Prothrombin OS=Homo sapiens GN=F2 PE=1 SV=2	9	7	243.6	180.9	113.6	51.9	26.6	7.8	5.4
P00761	Trypsin OS=Sus scrofa OX=9823 PE=1 SV=1	36	6	109.7	69.0	83.9	127.6	122.4	104.7	133.0
P00813	Adenosine deaminase OS=Homo sapiens GN=ADA PE=1 SV=3	92	37	97.7	87.4	107.0	101.6	74.4	105.8	189.8
P00966	Argininosuccinate synthase OS=Homo sapiens GN=ASS1 PE=1 SV=2	45	21	103.5	96.3	96.4	101.0	72.3	92.7	127.8
P01034	Cystatin-C OS=Homo sapiens GN=CST3 PE=1 SV=1	32	5	45.1	68.9	109.3	119.8	193.0	123.2	52.4
P01112	GTPase HRas OS=Homo sapiens GN=HRAS PE=1 SV=1	76	13	51.8	94.1	137.7	159.0	130.3	30.8	14.5
P01116	GTPase KRas OS=Homo sapiens GN=KRAS PE=1 SV=1	70	12	60.8	93.1	142.0	163.0	177.5	53.2	13.8
P01130	Low-density lipoprotein receptor OS=Homo sapiens GN=LDLR PE=1 SV=1	49	28	40.5	59.2	99.7	138.4	187.1	83.8	27.4
P01137	Transforming growth factor beta-1 OS=Homo sapiens GN=TGFB1 PE=1 SV=2	46	15	43.6	72.8	108.5	204.0	175.0	82.7	15.6
P01733	T-cell receptor beta chain V region YT35 OS=Homo sapiens GN=TRBV12-3 PE=1 SV=1	20	2	58.8	93.5	124.9	148.8	163.8	73.4	32.3
P01850	T-cell receptor beta-1 chain C region OS=Homo sapiens GN=TRBC1 PE=1 SV=3	47	6	60.5	62.0	98.0	194.4	170.2	57.9	114.6
P01889	HLA class I histocompatibility antigen, B-7 alpha chain OS=Homo sapiens GN=HLA-B PE=1 SV=3	59	22	21.6	51.3	114.8	119.7	149.7	137.9	54.0
P02649	Apolipoprotein E OS=Homo sapiens GN=APOE PE=1 SV=1	9	3	251.9	174.1	142.5	139.9	89.3	51.1	27.6
P02686	Myelin basic protein OS=Homo sapiens GN=MBP PE=1 SV=3	37	8	85.1	104.8	134.4	148.2	111.2	59.1	29.2
P02769	Serum albumin OS=Bos taurus OX=9913 GN=ALB PE=1 SV=4	78	53	92.6	103.5	122.6	115.1	119.3	86.4	59.0
P02786	Transferrin receptor protein 1 OS=Homo sapiens GN=TFRC PE=1 SV=2	67	60	45.2	66.8	111.6	133.7	155.5	125.8	82.7
P02788	Lactotransferrin OS=Homo sapiens GN=LTF PE=1 SV=6	3	2	41.3	65.1	104.8	112.0	171.2	145.9	60.2
P04035	3-hydroxy-3-methylglutaryl-coenzyme A reductase OS=Homo sapiens GN=HMGCR PE=1 SV=1	22	19	40.4	51.3	110.3	153.4	168.3	83.5	27.4
P04040	Catalase OS=Homo sapiens GN=CAT PE=1 SV=3	70	39	55.1	83.1	120.9	134.7	182.8	52.8	9.0
P04049	RAF proto-oncogene serine/threonine-protein kinase OS=Homo sapiens GN=RAF1 PE=1 SV=1	46	23	94.3	100.2	97.3	97.9	92.5	91.6	105.9
P04053	DNA nucleotidylexotransferase OS=Homo sapiens GN=DNTT PE=1 SV=3	33	16	90.3	50.3	56.4	79.6	68.6	73.3	464.8
P04062	Glucosylceramidase OS=Homo sapiens GN=GBA PE=1 SV=3	27	12	42.5	63.8	139.5	194.9	176.9	66.2	20.1
P04066	Tissue alpha-L-fucosidase OS=Homo sapiens GN=FUCA1 PE=1 SV=4	32	15	32.8	97.3	182.4	170.6	136.3	44.4	12.7
P04075	Fructose-bisphosphate aldolase A OS=Homo sapiens GN=ALDOA PE=1 SV=2	89	39	102.8	93.4	100.7	98.1	72.3	89.6	230.4
P04080	Cystatin-B OS=Homo sapiens GN=CSTB PE=1 SV=2	55	5	161.8	154.4	127.9	66.6	113.6	168.3	96.1
P04083	Annexin A1 OS=Homo sapiens GN=ANXA1 PE=1 SV=2	67	24	103.0	99.5	101.3	103.1	74.1	101.3	122.4
P04150	Glucocorticoid receptor OS=Homo sapiens GN=NR3C1 PE=1 SV=1	30	17	111.9	111.8	122.2	103.9	118.8	124.0	129.4
P04181	Ornithine aminotransferase, mitochondrial OS=Homo sapiens GN=OAT PE=1 SV=1	72	29	237.2	207.0	93.6	31.3	10.4	8.4	6.3
P04183	Thymidine kinase, cytosolic OS=Homo sapiens GN=TK1 PE=1 SV=2	64	16	45.5	49.5	146.1	167.0	97.4	132.5	152.1
P04216	Thy-1 membrane glycoprotein OS=Homo sapiens GN=THY1 PE=1 SV=2	25	4	56.4	98.6	159.9	186.6	169.5	52.6	20.0
P04234	T-cell surface glycoprotein CD3 delta chain OS=Homo sapiens GN=CD3D PE=1 SV=1	28	8	31.1	44.9	115.0	287.5	138.1	95.4	27.6
P04264	Keratin, type II cytoskeletal 1 OS=Homo sapiens GN=KRT1 PE=1 SV=6	55	40	78.6	153.1	50.8	173.2	60.0	168.6	60.1
P04350	Tubulin beta-4A chain OS=Homo sapiens GN=TUBB4A PE=1 SV=2	86	35	104.7	95.7	82.5	94.8	79.5	61.5	66.2
P04406	Glyceraldehyde-3-phosphate dehydrogenase OS=Homo sapiens GN=GAPDH PE=1 SV=3	92	40	84.6	82.2	82.4	84.3	113.8	148.0	113.0
P04439	HLA class I histocompatibility antigen, A-3 alpha chain OS=Homo sapiens GN=HLA-A PE=1 SV=2	66	29	46.0	69.4	115.8	135.4	168.5	87.3	47.3
P04632	Calpain small subunit 1 OS=Homo sapiens GN=CAPNS1 PE=1 SV=1	81	16	115.5	103.5	93.3	107.8	71.6	90.6	152.2
P04818	Thymidylate synthase OS=Homo sapiens GN=TYMS PE=1 SV=3	67	22	95.9	102.3	92.2	93.7	52.1	81.3	251.3
P04843	Dolichyl-diphosphooligosaccharide--protein glycosyltransferase subunit 1 OS=Homo sapiens GN=RPN1 PE=1 SV=1	74	49	41.8	68.2	120.9	154.6	176.6	68.5	14.6
P04844	Dolichyl-diphosphooligosaccharide--protein glycosyltransferase subunit 2 OS=Homo sapiens GN=RPN2 PE=1 SV=3	68	35	51.9	79.5	115.6	155.7	183.6	66.8	15.7
P04899	Guanine nucleotide-binding protein G(i) subunit alpha-2 OS=Homo sapiens GN=GNAI2 PE=1 SV=3	77	30	54.9	91.6	136.5	148.0	128.6	51.8	77.0
P04920	Anion exchange protein 2 OS=Homo sapiens GN=SLC4A2 PE=1 SV=4	26	19	63.3	99.9	137.5	156.2	150.1	47.0	23.0
P05023	Sodium/potassium-transporting ATPase subunit alpha-1 OS=Homo sapiens GN=ATP1A1 PE=1 SV=1	53	61	46.9	73.1	136.9	172.3	126.0	41.9	104.5
P05026	Sodium/potassium-transporting ATPase subunit beta-1 OS=Homo sapiens GN=ATP1B1 PE=1 SV=1	44	13	48.7	94.3	140.3	166.7	150.9	47.9	13.2
P05067	Amyloid beta A4 protein OS=Homo sapiens GN=APP PE=1 SV=3	31	22	38.5	60.9	108.4	141.2	197.4	103.4	51.6
P05106	Integrin beta-3 OS=Homo sapiens GN=ITGB3 PE=1 SV=2	35	24	56.4	98.0	152.4	154.4	166.1	66.2	26.7
P05107	Integrin beta-2 OS=Homo sapiens GN=ITGB2 PE=1 SV=2	59	44	50.1	83.2	133.2	162.7	162.6	68.9	28.2
P05120	Plasminogen activator inhibitor 2 OS=Homo sapiens GN=SERPINB2 PE=1 SV=2	15	5	15.8	22.1	137.9	134.7	131.7	124.9	152.7
P05141	ADP/ATP translocase 2 OS=Homo sapiens GN=SLC25A5 PE=1 SV=7	60	31	258.8	230.0	102.0	30.3	13.3	9.2	9.6
P05161	Ubiquitin-like protein ISG15 OS=Homo sapiens GN=ISG15 PE=1 SV=5	50	8	82.0	67.8	83.6	184.5	77.0	81.6	293.3
P05165	Propionyl-CoA carboxylase alpha chain, mitochondrial OS=Homo sapiens GN=PCCA PE=1 SV=4	57	39	241.7	225.5	90.8	33.2	10.2	12.9	17.1
P05166	Propionyl-CoA carboxylase beta chain, mitochondrial OS=Homo sapiens GN=PCCB PE=1 SV=3	60	28	280.5	222.4	94.7	26.5	9.9	8.0	10.0
P05198	Eukaryotic translation initiation factor 2 subunit 1 OS=Homo sapiens GN=EIF2S1 PE=1 SV=3	80	38	91.9	78.0	79.0	78.7	116.5	178.1	126.5
P05362	Intercellular adhesion molecule 1 OS=Homo sapiens GN=ICAM1 PE=1 SV=2	29	13	57.5	100.1	162.5	148.2	140.9	49.3	14.0
P05387	60S acidic ribosomal protein P2 OS=Homo sapiens GN=RPLP2 PE=1 SV=1	96	13	50.2	64.3	62.7	72.2	117.0	225.8	163.9
P05388	60S acidic ribosomal protein P0 OS=Homo sapiens GN=RPLP0 PE=1 SV=1	66	24	44.2	41.6	47.6	88.8	108.1	218.8	164.2
P05423	DNA-directed RNA polymerase III subunit RPC4 OS=Homo sapiens GN=POLR3D PE=1 SV=2	30	12	93.7	75.8	71.7	79.6	73.7	101.6	147.7
P05455	Lupus La protein OS=Homo sapiens GN=SSB PE=1 SV=2	69	44	99.5	89.1	88.6	109.5	72.0	94.0	133.6
P05556	Integrin beta-1 OS=Homo sapiens GN=ITGB1 PE=1 SV=2	43	34	47.1	83.7	152.4	164.8	154.9	54.8	12.8
P05771	Protein kinase C beta type OS=Homo sapiens GN=PRKCB PE=1 SV=4	55	41	102.3	105.8	103.0	104.1	71.5	61.5	129.5
P06126	T-cell surface glycoprotein CD1a OS=Homo sapiens GN=CD1A PE=1 SV=4	29	7	54.4	117.0	153.0	190.5	228.4	112.7	44.3
P06127	T-cell surface glycoprotein CD5 OS=Homo sapiens GN=CD5 PE=1 SV=2	56	24	48.8	88.6	134.3	134.8	149.8	80.2	41.9
P06132	Uroporphyrinogen decarboxylase OS=Homo sapiens GN=UROD PE=1 SV=2	50	14	100.0	100.0	99.7	101.3	74.2	90.1	107.5
P06213	Insulin receptor OS=Homo sapiens GN=INSR PE=1 SV=4	32	47	47.5	87.8	144.1	169.7	148.0	61.2	35.1
P06239	Tyrosine-protein kinase Lck OS=Homo sapiens GN=LCK PE=1 SV=6	75	30	47.4	86.9	147.8	154.5	138.8	63.5	24.4
P06241	Tyrosine-protein kinase Fyn OS=Homo sapiens GN=FYN PE=1 SV=3	58	28	59.2	92.9	137.6	162.8	139.1	49.4	23.5
P06280	Alpha-galactosidase A OS=Homo sapiens GN=GLA PE=1 SV=1	36	13	48.8	81.3	132.5	151.4	143.5	47.2	75.0
P06396	Gelsolin OS=Homo sapiens GN=GSN PE=1 SV=1	21	13	121.5	123.4	130.4	97.6	82.4	104.6	119.1
P06400	Retinoblastoma-associated protein OS=Homo sapiens GN=RB1 PE=1 SV=2	61	66	93.9	86.9	85.3	75.5	110.4	175.9	124.0
P06493	Cyclin-dependent kinase 1 OS=Homo sapiens GN=CDK1 PE=1 SV=3	81	25	104.2	112.9	111.4	97.9	107.7	90.2	63.7
P06576	ATP synthase subunit beta, mitochondrial OS=Homo sapiens GN=ATP5B PE=1 SV=3	88	36	272.2	230.0	97.1	29.5	10.3	8.7	12.2
P06729	T-cell surface antigen CD2 OS=Homo sapiens GN=CD2 PE=1 SV=2	36	13	32.2	48.6	148.5	172.2	131.1	72.8	110.7
P06730	Eukaryotic translation initiation factor 4E OS=Homo sapiens GN=EIF4E PE=1 SV=2	33	11	71.2	68.7	88.3	99.2	124.3	205.9	172.7
P06733	Alpha-enolase OS=Homo sapiens GN=ENO1 PE=1 SV=2	82	45	90.6	89.5	95.7	94.4	71.6	94.0	112.0
P06744	Glucose-6-phosphate isomerase OS=Homo sapiens GN=GPI PE=1 SV=4	63	37	106.4	85.4	86.6	96.0	65.3	87.8	191.7
P06746	DNA polymerase beta OS=Homo sapiens GN=POLB PE=1 SV=3	41	13	100.8	74.7	78.1	82.9	100.8	126.0	97.1
P06748	Nucleophosmin OS=Homo sapiens GN=NPM1 PE=1 SV=2	70	27	61.4	51.2	54.8	68.6	140.0	202.6	174.0
P06753	Tropomyosin alpha-3 chain OS=Homo sapiens GN=TPM3 PE=1 SV=2	56	25	114.8	106.1	125.6	107.1	78.8	81.2	123.1
P06756	Integrin alpha-V OS=Homo sapiens GN=ITGAV PE=1 SV=2	30	26	47.7	97.6	147.0	156.5	158.9	64.4	20.9
P06865	Beta-hexosaminidase subunit alpha OS=Homo sapiens GN=HEXA PE=1 SV=2	45	25	42.6	76.5	139.2	191.0	176.7	36.7	14.4
P07099	Epoxide hydrolase 1 OS=Homo sapiens GN=EPHX1 PE=1 SV=1	53	30	45.7	89.3	126.8	118.8	162.7	90.7	15.3
P07195	L-lactate dehydrogenase B chain OS=Homo sapiens GN=LDHB PE=1 SV=2	63	27	86.2	68.3	78.3	112.7	67.6	95.8	194.5
P07203	Glutathione peroxidase 1 OS=Homo sapiens GN=GPX1 PE=1 SV=4	85	13	229.2	189.6	88.7	39.7	20.0	22.3	24.1
P07237	Protein disulfide-isomerase OS=Homo sapiens GN=P4HB PE=1 SV=3	83	56	34.5	59.0	126.0	161.5	193.5	66.4	11.6
P07305	Histone H1.0 OS=Homo sapiens GN=H1F0 PE=1 SV=3	23	6	87.6	29.9	26.7	55.7	49.8	82.2	555.9
P07311	Acylphosphatase-1 OS=Homo sapiens GN=ACYP1 PE=1 SV=2	64	6	106.0	84.7	92.3	88.7	78.1	99.4	262.2
P07339	Cathepsin D OS=Homo sapiens GN=CTSD PE=1 SV=1	58	26	47.5	84.5	155.3	176.9	149.0	34.7	15.4
P07355	Annexin A2 OS=Homo sapiens GN=ANXA2 PE=1 SV=2	69	29	96.9	107.3	116.0	126.7	103.8	88.4	108.7
P07384	Calpain-1 catalytic subunit OS=Homo sapiens GN=CAPN1 PE=1 SV=1	49	41	120.3	116.4	105.0	92.8	70.7	98.5	100.8
P07437	Tubulin beta chain OS=Homo sapiens GN=TUBB PE=1 SV=2	87	39	112.5	109.9	100.5	91.7	89.5	107.2	112.6
P07602	Prosaposin OS=Homo sapiens GN=PSAP PE=1 SV=2	55	30	40.6	65.2	103.5	141.1	192.2	40.4	11.9
P07686	Beta-hexosaminidase subunit beta OS=Homo sapiens GN=HEXB PE=1 SV=3	50	35	43.0	76.9	143.7	162.9	153.7	42.0	15.1
P07737	Profilin-1 OS=Homo sapiens GN=PFN1 PE=1 SV=2	79	19	82.8	83.0	95.1	100.7	58.9	103.6	207.6
P07741	Adenine phosphoribosyltransferase OS=Homo sapiens GN=APRT PE=1 SV=2	88	16	104.4	116.7	108.2	113.2	61.6	102.7	170.5
P07766	T-cell surface glycoprotein CD3 epsilon chain OS=Homo sapiens GN=CD3E PE=1 SV=2	52	9	67.6	80.7	145.9	142.7	197.5	65.7	14.8
P07814	Bifunctional glutamate/proline--tRNA ligase OS=Homo sapiens GN=EPRS PE=1 SV=5	73	138	73.0	83.9	96.3	90.3	100.4	142.6	151.7
P07858	Cathepsin B OS=Homo sapiens GN=CTSB PE=1 SV=3	47	18	46.0	77.7	131.0	147.2	157.5	34.0	19.3
P07900	Heat shock protein HSP 90-alpha OS=Homo sapiens GN=HSP90AA1 PE=1 SV=5	72	76	112.5	101.7	103.4	111.3	70.0	89.4	140.6
P07910	Heterogeneous nuclear ribonucleoproteins C1/C2 OS=Homo sapiens GN=HNRNPC PE=1 SV=4	66	30	58.4	57.1	48.7	50.8	123.5	227.1	138.7
P07942	Laminin subunit beta-1 OS=Homo sapiens GN=LAMB1 PE=1 SV=2	31	38	49.5	72.8	121.2	141.6	184.7	65.9	18.2
P07947	Tyrosine-protein kinase Yes OS=Homo sapiens GN=YES1 PE=1 SV=3	61	28	60.6	97.6	141.9	152.2	143.3	65.6	30.8
P07954	Fumarate hydratase, mitochondrial OS=Homo sapiens GN=FH PE=1 SV=3	69	32	242.2	192.5	109.4	60.4	14.7	17.5	68.7
P08069	Insulin-like growth factor 1 receptor OS=Homo sapiens GN=IGF1R PE=1 SV=1	22	26	47.9	79.8	133.6	257.6	140.8	59.3	44.3
P08133	Annexin A6 OS=Homo sapiens GN=ANXA6 PE=1 SV=3	80	66	100.6	99.4	107.9	114.1	76.6	105.3	127.6
P08134	Rho-related GTP-binding protein RhoC OS=Homo sapiens GN=RHOC PE=1 SV=1	75	13	106.0	104.7	132.0	126.9	101.5	85.8	112.1
P08174	Complement decay-accelerating factor OS=Homo sapiens GN=CD55 PE=1 SV=4	38	14	42.2	82.8	188.8	169.3	177.6	74.9	32.6
P08195	4F2 cell-surface antigen heavy chain OS=Homo sapiens GN=SLC3A2 PE=1 SV=3	54	38	61.1	93.3	150.8	154.5	151.1	48.4	15.6
P08236	Beta-glucuronidase OS=Homo sapiens GN=GUSB PE=1 SV=2	34	20	47.4	79.7	128.1	154.2	173.8	52.9	11.4
P08238	Heat shock protein HSP 90-beta OS=Homo sapiens GN=HSP90AB1 PE=1 SV=4	76	75	114.4	101.4	99.7	124.3	60.2	84.6	151.9
P08240	Signal recognition particle receptor subunit alpha OS=Homo sapiens GN=SRPR PE=1 SV=2	58	39	43.3	67.6	122.2	150.7	173.9	84.0	22.4
P08243	Asparagine synthetase [glutamine-hydrolyzing] OS=Homo sapiens GN=ASNS PE=1 SV=4	55	26	108.1	91.1	86.8	112.6	57.0	76.8	171.3
P08311	Cathepsin G OS=Homo sapiens GN=CTSG PE=1 SV=2	36	8	89.2	90.7	113.0	110.7	139.8	93.7	44.6
P08397	Porphobilinogen deaminase OS=Homo sapiens GN=HMBS PE=1 SV=2	42	14	94.8	96.0	112.8	121.6	81.7	123.6	176.4
P08559	Pyruvate dehydrogenase E1 component subunit alpha, somatic form, mitochondrial OS=Homo sapiens GN=PDHA1 PE=1 SV=3	64	32	242.0	222.2	100.4	57.2	7.9	5.6	9.3
P08574	Cytochrome c1, heme protein, mitochondrial OS=Homo sapiens GN=CYC1 PE=1 SV=3	39	12	272.0	225.8	103.1	42.9	26.6	11.0	9.6
P08575	Receptor-type tyrosine-protein phosphatase C OS=Homo sapiens GN=PTPRC PE=1 SV=2	53	87	54.2	88.1	142.7	152.5	153.5	56.4	34.0
P08579	U2 small nuclear ribonucleoprotein B'' OS=Homo sapiens GN=SNRPB2 PE=1 SV=1	36	10	41.0	45.4	54.2	73.1	57.2	119.6	483.6
P08621	U1 small nuclear ribonucleoprotein 70 kDa OS=Homo sapiens GN=SNRNP70 PE=1 SV=2	54	28	69.3	42.8	38.1	48.5	75.3	145.1	323.7
P08648	Integrin alpha-5 OS=Homo sapiens GN=ITGA5 PE=1 SV=2	24	19	48.2	91.6	156.5	156.0	151.2	59.3	20.2
P08670	Vimentin OS=Homo sapiens GN=VIM PE=1 SV=4	75	43	125.6	104.5	78.2	59.1	60.0	90.0	246.4
P08754	Guanine nucleotide-binding protein G(k) subunit alpha OS=Homo sapiens GN=GNAI3 PE=1 SV=3	62	24	57.9	106.1	143.1	144.6	131.1	49.9	20.6
P08758	Annexin A5 OS=Homo sapiens GN=ANXA5 PE=1 SV=2	50	19	88.5	89.4	105.9	133.5	69.3	125.5	154.4
P08865	40S ribosomal protein SA OS=Homo sapiens GN=RPSA PE=1 SV=4	61	20	49.5	49.3	56.4	84.6	128.2	193.2	121.7
P09001	39S ribosomal protein L3, mitochondrial OS=Homo sapiens GN=MRPL3 PE=1 SV=1	53	16	269.6	212.8	83.8	24.0	7.3	6.3	5.9
P09012	U1 small nuclear ribonucleoprotein A OS=Homo sapiens GN=SNRPA PE=1 SV=3	39	13	81.9	42.9	32.7	31.8	57.6	98.3	479.3
P09104	Gamma-enolase OS=Homo sapiens GN=ENO2 PE=1 SV=3	86	31	103.6	102.3	102.1	96.5	62.5	102.7	157.0
P09110	3-ketoacyl-CoA thiolase, peroxisomal OS=Homo sapiens GN=ACAA1 PE=1 SV=2	73	28	51.7	84.3	118.3	124.3	182.0	53.2	5.5
P09211	Glutathione S-transferase P OS=Homo sapiens GN=GSTP1 PE=1 SV=2	71	16	103.6	106.9	109.4	110.3	74.8	95.9	113.0
P09234	U1 small nuclear ribonucleoprotein C OS=Homo sapiens GN=SNRPC PE=1 SV=1	32	7	51.7	47.0	72.8	72.6	107.3	248.9	184.5
P09326	CD48 antigen OS=Homo sapiens GN=CD48 PE=1 SV=2	35	14	50.5	94.8	154.9	151.6	150.4	71.6	23.1
P09417	Dihydropteridine reductase OS=Homo sapiens GN=QDPR PE=1 SV=2	72	15	151.1	151.3	98.1	83.3	67.1	89.5	112.2
P09471	Guanine nucleotide-binding protein G(o) subunit alpha OS=Homo sapiens GN=GNAO1 PE=1 SV=4	47	16	37.0	54.7	135.9	179.7	108.9	60.5	36.9
P09496	Clathrin light chain A OS=Homo sapiens GN=CLTA PE=1 SV=1	21	9	37.6	72.3	175.1	156.8	115.8	91.1	92.0
P09497	Clathrin light chain B OS=Homo sapiens GN=CLTB PE=1 SV=1	29	12	57.8	66.7	130.2	165.1	101.0	94.3	101.7
P09525	Annexin A4 OS=Homo sapiens GN=ANXA4 PE=1 SV=4	51	17	136.2	98.7	134.5	185.1	74.2	37.8	33.3
P09543	2',3'-cyclic-nucleotide 3'-phosphodiesterase OS=Homo sapiens GN=CNP PE=1 SV=2	56	33	49.7	77.6	148.6	165.5	132.1	58.5	18.9
P09564	T-cell antigen CD7 OS=Homo sapiens GN=CD7 PE=1 SV=1	21	5	45.6	70.7	110.3	118.1	166.1	121.4	93.7
P09622	Dihydrolipoyl dehydrogenase, mitochondrial OS=Homo sapiens GN=DLD PE=1 SV=2	68	26	264.2	213.9	89.0	35.5	7.2	3.2	6.9
P09651	Heterogeneous nuclear ribonucleoprotein A1 OS=Homo sapiens GN=HNRNPA1 PE=1 SV=5	74	35	60.6	44.4	46.3	72.9	114.6	182.1	246.6
P09661	U2 small nuclear ribonucleoprotein A' OS=Homo sapiens GN=SNRPA1 PE=1 SV=2	80	30	62.2	79.3	81.7	70.1	99.0	209.4	158.7
P09669	Cytochrome c oxidase subunit 6C OS=Homo sapiens GN=COX6C PE=1 SV=2	53	7	231.7	195.2	85.3	34.4	16.1	15.1	15.1
P09874	Poly [ADP-ribose] polymerase 1 OS=Homo sapiens GN=PARP1 PE=1 SV=4	63	74	111.1	82.2	70.2	63.3	105.4	148.2	135.3
P09884	DNA polymerase alpha catalytic subunit OS=Homo sapiens GN=POLA1 PE=1 SV=2	29	36	100.9	95.1	99.2	109.8	81.1	120.4	148.9
P09960	Leukotriene A-4 hydrolase OS=Homo sapiens GN=LTA4H PE=1 SV=2	61	42	103.5	97.4	99.2	102.3	76.8	99.4	118.3
P09972	Fructose-bisphosphate aldolase C OS=Homo sapiens GN=ALDOC PE=1 SV=2	76	29	97.5	104.0	112.4	104.3	82.3	103.2	152.9
P0C2W1	F-box/SPRY domain-containing protein 1 OS=Homo sapiens GN=FBXO45 PE=1 SV=1	25	8	44.0	25.2	68.8	127.0	77.4	130.6	266.7
P0C7P0	CDGSH iron-sulfur domain-containing protein 3, mitochondrial OS=Homo sapiens GN=CISD3 PE=1 SV=1	54	9	210.2	244.1	123.1	30.6	8.6	6.3	19.0
P0C7T5	Ataxin-1-like OS=Homo sapiens GN=ATXN1L PE=1 SV=1	22	10	83.5	111.8	115.8	122.0	156.2	176.4	108.6
P0CG12	Chromosome transmission fidelity protein 8 homolog isoform 2 OS=Homo sapiens GN=CHTF8 PE=1 SV=1	63	17	97.2	114.5	121.0	98.0	119.4	169.3	126.8
P0CK96	Solute carrier family 35 member E2B OS=Homo sapiens GN=SLC35E2B PE=2 SV=1	14	4	62.4	106.3	154.9	146.7	144.0	93.4	37.3
P0DMV9	Heat shock 70 kDa protein 1B OS=Homo sapiens GN=HSPA1B PE=1 SV=1	67	43	87.1	82.8	107.9	124.4	73.7	104.0	172.5
P10109	Adrenodoxin, mitochondrial OS=Homo sapiens GN=FDX1 PE=1 SV=1	33	6	236.0	224.1	88.2	22.9	5.4	3.7	6.4
P10155	60 kDa SS-A/Ro ribonucleoprotein OS=Homo sapiens GN=TROVE2 PE=1 SV=2	55	27	102.8	117.2	112.4	93.7	73.1	96.4	96.4
P10242	Transcriptional activator Myb OS=Homo sapiens GN=MYB PE=1 SV=2	26	17	87.6	80.2	114.1	97.3	95.3	119.1	96.7
P10253	Lysosomal alpha-glucosidase OS=Homo sapiens GN=GAA PE=1 SV=4	40	34	46.6	89.8	151.6	166.8	160.8	40.5	24.2
P10301	Ras-related protein R-Ras OS=Homo sapiens GN=RRAS PE=1 SV=1	61	12	69.0	113.5	156.8	143.8	175.4	67.2	43.9
P10321	HLA class I histocompatibility antigen, Cw-7 alpha chain OS=Homo sapiens GN=HLA-C PE=1 SV=3	57	21	43.3	85.9	133.6	131.7	160.3	94.3	34.5
P10398	Serine/threonine-protein kinase A-Raf OS=Homo sapiens GN=ARAF PE=1 SV=2	48	24	95.1	83.7	84.1	125.0	76.9	86.0	215.3
P10415	Apoptosis regulator Bcl-2 OS=Homo sapiens GN=BCL2 PE=1 SV=2	45	7	61.8	76.2	126.5	122.9	136.8	81.8	52.3
P10515	Dihydrolipoyllysine-residue acetyltransferase component of pyruvate dehydrogenase complex, mitochondrial OS=Homo sapiens GN=DLAT PE=1 SV=3	52	31	269.5	221.5	93.1	27.5	9.4	8.6	8.9
P10586	Receptor-type tyrosine-protein phosphatase F OS=Homo sapiens GN=PTPRF PE=1 SV=2	38	55	52.1	92.5	165.8	215.1	128.4	58.0	29.5
P10599	Thioredoxin OS=Homo sapiens GN=TXN PE=1 SV=3	90	11	111.2	96.5	103.4	92.4	70.4	96.9	150.7
P10619	Lysosomal protective protein OS=Homo sapiens GN=CTSA PE=1 SV=2	29	13	41.0	73.3	134.5	174.2	138.9	45.6	13.5
P10636	Microtubule-associated protein tau OS=Homo sapiens GN=MAPT PE=1 SV=5	19	13	78.6	68.4	64.6	73.6	95.1	130.5	205.0
P10644	cAMP-dependent protein kinase type I-alpha regulatory subunit OS=Homo sapiens GN=PRKAR1A PE=1 SV=1	69	28	79.3	93.3	123.0	129.3	122.8	70.7	62.7
P10721	Mast/stem cell growth factor receptor Kit OS=Homo sapiens GN=KIT PE=1 SV=1	23	20	59.0	91.2	128.1	150.9	143.2	63.2	31.6
P10746	Uroporphyrinogen-III synthase OS=Homo sapiens GN=UROS PE=1 SV=1	42	9	100.9	105.0	94.1	89.9	72.5	101.5	111.1
P10747	T-cell-specific surface glycoprotein CD28 OS=Homo sapiens GN=CD28 PE=1 SV=1	23	8	30.0	31.8	71.6	234.6	93.3	66.8	212.8
P10768	S-formylglutathione hydrolase OS=Homo sapiens GN=ESD PE=1 SV=2	82	21	95.6	108.7	103.3	95.1	67.5	98.6	147.5
P10809	60 kDa heat shock protein, mitochondrial OS=Homo sapiens GN=HSPD1 PE=1 SV=2	86	71	249.1	222.9	99.9	30.9	8.3	6.4	8.9
P11021	78 kDa glucose-regulated protein OS=Homo sapiens GN=HSPA5 PE=1 SV=2	60	55	48.2	71.5	121.4	140.6	190.7	67.0	13.1
P11117	Lysosomal acid phosphatase OS=Homo sapiens GN=ACP2 PE=1 SV=3	32	12	54.1	96.5	154.9	169.3	180.3	72.2	22.1
P11142	Heat shock cognate 71 kDa protein OS=Homo sapiens GN=HSPA8 PE=1 SV=1	79	68	103.1	95.7	103.7	104.9	89.8	91.6	104.9
P11166	Solute carrier family 2, facilitated glucose transporter member 1 OS=Homo sapiens GN=SLC2A1 PE=1 SV=2	17	12	60.3	98.0	151.1	159.8	156.9	55.4	21.4
P11169	Solute carrier family 2, facilitated glucose transporter member 3 OS=Homo sapiens GN=SLC2A3 PE=1 SV=1	14	8	51.6	98.0	156.8	144.8	152.3	73.2	26.5
P11171	Protein 4.1 OS=Homo sapiens GN=EPB41 PE=1 SV=4	64	51	54.4	95.4	160.6	171.9	132.7	35.8	9.5
P11172	Uridine 5'-monophosphate synthase OS=Homo sapiens GN=UMPS PE=1 SV=1	64	41	125.2	114.7	100.7	89.5	60.6	68.8	123.3
P11177	Pyruvate dehydrogenase E1 component subunit beta, mitochondrial OS=Homo sapiens GN=PDHB PE=1 SV=3	69	18	287.4	229.2	96.7	28.0	13.2	12.6	11.4
P11182	Lipoamide acyltransferase component of branched-chain alpha-keto acid dehydrogenase complex, mitochondrial OS=Homo sapiens GN=DBT PE=1 SV=3	50	23	245.7	212.9	115.6	36.0	13.4	9.9	10.9
P11216	Glycogen phosphorylase, brain form OS=Homo sapiens GN=PYGB PE=1 SV=5	60	51	114.6	106.3	106.3	107.4	94.0	99.5	85.0
P11234	Ras-related protein Ral-B OS=Homo sapiens GN=RALB PE=1 SV=1	44	11	85.3	134.3	175.3	181.4	208.8	76.9	18.7
P11274	Breakpoint cluster region protein OS=Homo sapiens GN=BCR PE=1 SV=2	37	39	101.0	102.6	112.8	99.2	85.4	84.7	79.6
P11279	Lysosome-associated membrane glycoprotein 1 OS=Homo sapiens GN=LAMP1 PE=1 SV=3	21	8	56.0	88.4	147.9	165.4	198.0	74.9	26.2
P11310	Medium-chain specific acyl-CoA dehydrogenase, mitochondrial OS=Homo sapiens GN=ACADM PE=1 SV=1	58	29	230.0	215.4	145.4	40.1	10.3	9.8	9.8
P11387	DNA topoisomerase 1 OS=Homo sapiens GN=TOP1 PE=1 SV=2	44	39	135.3	85.3	77.8	90.1	92.9	140.7	126.5
P11388	DNA topoisomerase 2-alpha OS=Homo sapiens GN=TOP2A PE=1 SV=3	55	97	127.2	81.1	80.3	76.6	87.9	127.8	161.0
P11413	Glucose-6-phosphate 1-dehydrogenase OS=Homo sapiens GN=G6PD PE=1 SV=4	77	40	99.8	101.7	101.1	124.3	83.6	85.7	111.8
P11441	Ubiquitin-like protein 4A OS=Homo sapiens GN=UBL4A PE=1 SV=1	70	11	85.0	93.1	121.9	122.0	95.8	116.9	140.7
P11498	Pyruvate carboxylase, mitochondrial OS=Homo sapiens GN=PC PE=1 SV=2	58	57	218.8	216.6	123.2	40.4	11.1	8.4	15.6
P11586	C-1-tetrahydrofolate synthase, cytoplasmic OS=Homo sapiens GN=MTHFD1 PE=1 SV=3	83	76	52.8	55.4	56.7	83.1	134.8	189.5	124.8
P11717	Cation-independent mannose-6-phosphate receptor OS=Homo sapiens GN=IGF2R PE=1 SV=3	62	148	36.8	55.7	85.2	107.4	179.6	145.5	65.0
P11766	Alcohol dehydrogenase class-3 OS=Homo sapiens GN=ADH5 PE=1 SV=4	54	24	91.3	77.0	98.2	130.8	74.8	96.4	114.8
P11940	Polyadenylate-binding protein 1 OS=Homo sapiens GN=PABPC1 PE=1 SV=2	75	50	61.1	60.7	60.8	57.7	134.1	199.1	156.6
P12004	Proliferating cell nuclear antigen OS=Homo sapiens GN=PCNA PE=1 SV=1	81	22	96.7	91.2	107.8	119.7	77.6	118.9	151.5
P12081	Histidine--tRNA ligase, cytoplasmic OS=Homo sapiens GN=HARS PE=1 SV=2	78	47	64.6	62.9	65.0	81.9	85.2	172.9	178.9
P12236	ADP/ATP translocase 3 OS=Homo sapiens GN=SLC25A6 PE=1 SV=4	74	34	248.4	244.0	105.1	30.9	14.0	12.0	12.9
P12259	Coagulation factor V OS=Homo sapiens GN=F5 PE=1 SV=4	6	13	74.7	88.2	98.3	106.0	153.3	107.8	55.9
P12268	Inosine-5'-monophosphate dehydrogenase 2 OS=Homo sapiens GN=IMPDH2 PE=1 SV=2	77	43	118.6	113.3	106.6	94.2	66.8	79.4	137.8
P12270	Nucleoprotein TPR OS=Homo sapiens GN=TPR PE=1 SV=3	53	119	102.9	83.3	85.2	94.3	77.5	102.9	159.2
P12429	Annexin A3 OS=Homo sapiens GN=ANXA3 PE=1 SV=3	52	16	99.1	96.2	92.0	100.1	63.6	82.4	179.4
P12544	Granzyme A OS=Homo sapiens GN=GZMA PE=1 SV=2	76	22	42.4	82.1	133.9	171.2	144.5	55.4	18.5
P12694	2-oxoisovalerate dehydrogenase subunit alpha, mitochondrial OS=Homo sapiens GN=BCKDHA PE=1 SV=2	65	24	233.0	213.1	119.6	41.9	16.3	20.3	20.0
P12814	Alpha-actinin-1 OS=Homo sapiens GN=ACTN1 PE=1 SV=2	75	73	105.1	112.4	123.7	112.5	75.3	83.2	100.1
P12829	Myosin light chain 4 OS=Homo sapiens GN=MYL4 PE=1 SV=3	60	9	73.1	32.6	39.8	59.3	23.7	87.0	486.4
P12931	Proto-oncogene tyrosine-protein kinase Src OS=Homo sapiens GN=SRC PE=1 SV=3	57	25	33.2	52.6	119.3	146.0	136.6	91.1	44.9
P12955	Xaa-Pro dipeptidase OS=Homo sapiens GN=PEPD PE=1 SV=3	37	17	101.7	92.8	100.0	105.2	67.3	89.1	165.2
P12956	X-ray repair cross-complementing protein 6 OS=Homo sapiens GN=XRCC6 PE=1 SV=2	75	68	70.0	67.2	65.1	72.7	116.7	175.0	143.5
P13010	X-ray repair cross-complementing protein 5 OS=Homo sapiens GN=XRCC5 PE=1 SV=3	80	68	66.6	62.5	62.8	65.2	103.8	206.7	173.8
P13073	Cytochrome c oxidase subunit 4 isoform 1, mitochondrial OS=Homo sapiens GN=COX4I1 PE=1 SV=1	53	15	236.8	184.7	84.7	23.6	7.5	4.0	4.6
P13196	5-aminolevulinate synthase, nonspecific, mitochondrial OS=Homo sapiens GN=ALAS1 PE=1 SV=2	47	23	263.5	234.8	101.3	29.5	10.2	7.3	4.7
P13284	Gamma-interferon-inducible lysosomal thiol reductase OS=Homo sapiens GN=IFI30 PE=1 SV=3	12	3	7.1	20.0	176.9	204.6	162.1	55.7	21.8
P13489	Ribonuclease inhibitor OS=Homo sapiens GN=RNH1 PE=1 SV=2	74	29	69.4	63.6	97.4	90.1	57.0	91.9	316.5
P13598	Intercellular adhesion molecule 2 OS=Homo sapiens GN=ICAM2 PE=1 SV=2	25	7	38.2	55.6	86.9	160.2	133.3	112.7	92.9
P13612	Integrin alpha-4 OS=Homo sapiens GN=ITGA4 PE=1 SV=3	48	53	47.3	82.0	135.9	148.4	156.9	60.4	20.5
P13637	Sodium/potassium-transporting ATPase subunit alpha-3 OS=Homo sapiens GN=ATP1A3 PE=1 SV=3	55	54	55.5	92.8	143.2	140.6	147.5	58.7	24.9
P13639	Elongation factor 2 OS=Homo sapiens GN=EEF2 PE=1 SV=4	83	83	75.1	69.4	95.1	98.6	113.9	166.2	114.3
P13645	Keratin, type I cytoskeletal 10 OS=Homo sapiens GN=KRT10 PE=1 SV=6	54	31	72.0	72.6	50.1	216.7	68.8	213.9	80.9
P13667	Protein disulfide-isomerase A4 OS=Homo sapiens GN=PDIA4 PE=1 SV=2	66	65	48.6	84.2	126.9	131.9	165.2	65.0	17.4
P13674	Prolyl 4-hydroxylase subunit alpha-1 OS=Homo sapiens GN=P4HA1 PE=1 SV=2	62	37	46.6	76.4	120.0	197.4	160.4	66.6	12.7
P13716	Delta-aminolevulinic acid dehydratase OS=Homo sapiens GN=ALAD PE=1 SV=1	44	13	107.8	97.9	95.7	116.8	89.3	96.0	140.2
P13796	Plastin-2 OS=Homo sapiens GN=LCP1 PE=1 SV=6	85	55	118.1	99.2	106.5	109.1	84.6	98.5	128.7
P13798	Acylamino-acid-releasing enzyme OS=Homo sapiens GN=APEH PE=1 SV=4	54	33	106.5	112.2	113.8	113.1	72.5	98.4	159.8
P13804	Electron transfer flavoprotein subunit alpha, mitochondrial OS=Homo sapiens GN=ETFA PE=1 SV=1	73	21	256.5	208.0	92.1	30.1	6.9	4.2	6.9
P13807	Glycogen [starch] synthase, muscle OS=Homo sapiens GN=GYS1 PE=1 SV=2	57	43	45.9	54.6	80.4	116.8	180.3	127.8	23.7
P13861	cAMP-dependent protein kinase type II-alpha regulatory subunit OS=Homo sapiens GN=PRKAR2A PE=1 SV=2	65	24	139.4	128.3	117.5	101.2	87.5	55.4	75.7
P13995	Bifunctional methylenetetrahydrofolate dehydrogenase/cyclohydrolase, mitochondrial OS=Homo sapiens GN=MTHFD2 PE=1 SV=2	70	20	209.8	187.8	220.9	60.7	19.0	13.7	13.1
P14151	L-selectin OS=Homo sapiens GN=SELL PE=1 SV=2	19	9	54.7	85.5	135.0	126.6	143.5	86.6	65.5
P14174	Macrophage migration inhibitory factor OS=Homo sapiens GN=MIF PE=1 SV=4	43	4	134.2	104.8	111.4	81.7	93.2	121.9	173.3
P14209	CD99 antigen OS=Homo sapiens GN=CD99 PE=1 SV=1	22	6	47.1	79.9	113.0	122.4	142.1	45.0	222.3
P14314	Glucosidase 2 subunit beta OS=Homo sapiens GN=PRKCSH PE=1 SV=2	50	31	46.6	76.8	117.6	132.0	166.6	65.7	16.0
P14324	Farnesyl pyrophosphate synthase OS=Homo sapiens GN=FDPS PE=1 SV=4	39	16	89.2	85.8	109.6	115.1	78.1	107.6	140.0
P14373	Zinc finger protein RFP OS=Homo sapiens GN=TRIM27 PE=1 SV=1	52	19	36.0	55.1	96.6	250.9	143.6	71.2	31.1
P14550	Alcohol dehydrogenase [NADP(+)] OS=Homo sapiens GN=AKR1A1 PE=1 SV=3	73	22	92.1	83.7	93.8	127.5	66.9	109.0	225.7
P14618	Pyruvate kinase PKM OS=Homo sapiens GN=PKM PE=1 SV=4	81	51	107.9	106.4	107.0	101.2	70.0	94.0	132.8
P14625	Endoplasmin OS=Homo sapiens GN=HSP90B1 PE=1 SV=1	78	85	45.1	69.0	115.7	154.3	162.6	60.4	21.0
P14635	G2/mitotic-specific cyclin-B1 OS=Homo sapiens GN=CCNB1 PE=1 SV=1	34	13	96.1	96.8	93.8	87.0	122.5	120.7	66.0
P14678	Small nuclear ribonucleoprotein-associated proteins B and B' OS=Homo sapiens GN=SNRPB PE=1 SV=2	56	14	68.4	56.7	60.3	74.3	114.9	177.8	179.3
P14735	Insulin-degrading enzyme OS=Homo sapiens GN=IDE PE=1 SV=4	47	55	138.2	124.0	104.6	97.6	89.3	88.5	85.5
P14866	Heterogeneous nuclear ribonucleoprotein L OS=Homo sapiens GN=HNRNPL PE=1 SV=2	70	38	67.3	43.2	38.4	51.4	134.0	194.0	217.4
P14868	Aspartate--tRNA ligase, cytoplasmic OS=Homo sapiens GN=DARS PE=1 SV=2	79	48	83.8	83.6	86.5	95.7	92.3	125.0	155.6
P14921	Protein C-ets-1 OS=Homo sapiens GN=ETS1 PE=1 SV=1	45	14	112.4	98.3	94.5	97.4	77.0	95.9	152.9
P14927	Cytochrome b-c1 complex subunit 7 OS=Homo sapiens GN=UQCRB PE=1 SV=2	77	16	249.1	225.5	91.8	25.3	8.5	4.6	3.5
P15104	Glutamine synthetase OS=Homo sapiens GN=GLUL PE=1 SV=4	42	16	85.5	78.2	111.2	123.8	94.7	123.6	169.0
P15121	Aldose reductase OS=Homo sapiens GN=AKR1B1 PE=1 SV=3	62	20	103.1	97.3	96.4	116.4	68.5	86.3	129.2
P15151	Poliovirus receptor OS=Homo sapiens GN=PVR PE=1 SV=2	13	4	7.1	13.7	133.1	130.5	108.2	112.5	43.8
P15153	Ras-related C3 botulinum toxin substrate 2 OS=Homo sapiens GN=RAC2 PE=1 SV=1	48	11	90.1	95.6	109.9	101.3	98.0	125.1	112.4
P15170	Eukaryotic peptide chain release factor GTP-binding subunit ERF3A OS=Homo sapiens GN=GSPT1 PE=1 SV=1	63	39	97.2	93.2	125.8	123.5	85.9	108.9	111.2
P15260	Interferon gamma receptor 1 OS=Homo sapiens GN=IFNGR1 PE=1 SV=1	15	6	47.1	102.3	118.4	105.1	123.7	80.5	53.7
P15289	Arylsulfatase A OS=Homo sapiens GN=ARSA PE=1 SV=3	27	9	50.1	97.4	159.1	180.9	157.1	29.3	9.1
P15311	Ezrin OS=Homo sapiens GN=EZR PE=1 SV=4	70	60	57.0	82.7	141.2	177.7	106.4	84.7	95.9
P15374	Ubiquitin carboxyl-terminal hydrolase isozyme L3 OS=Homo sapiens GN=UCHL3 PE=1 SV=1	70	16	110.1	79.9	60.1	102.3	34.6	56.1	343.2
P15498	Proto-oncogene vav OS=Homo sapiens GN=VAV1 PE=1 SV=4	61	51	96.2	89.9	122.1	146.6	80.0	106.8	135.4
P15586	N-acetylglucosamine-6-sulfatase OS=Homo sapiens GN=GNS PE=1 SV=3	36	16	42.7	96.6	160.4	148.8	155.7	51.6	14.7
P15735	Phosphorylase b kinase gamma catalytic chain, liver/testis isoform OS=Homo sapiens GN=PHKG2 PE=1 SV=1	41	15	110.4	108.4	100.3	94.0	75.5	85.6	106.9
P15814	Immunoglobulin lambda-like polypeptide 1 OS=Homo sapiens GN=IGLL1 PE=1 SV=1	40	7	37.3	66.7	126.6	197.0	169.9	82.7	14.5
P15848	Arylsulfatase B OS=Homo sapiens GN=ARSB PE=1 SV=1	37	17	22.5	52.8	163.5	207.2	159.7	47.9	19.6
P15880	40S ribosomal protein S2 OS=Homo sapiens GN=RPS2 PE=1 SV=2	69	27	52.7	46.0	46.1	58.2	102.3	155.3	224.4
P15923	Transcription factor E2-alpha OS=Homo sapiens GN=TCF3 PE=1 SV=1	45	16	113.6	101.9	85.7	86.2	80.8	92.1	85.0
P15927	Replication protein A 32 kDa subunit OS=Homo sapiens GN=RPA2 PE=1 SV=1	76	16	67.7	42.2	80.0	82.0	79.9	112.7	319.3
P16083	Ribosyldihydronicotinamide dehydrogenase [quinone] OS=Homo sapiens GN=NQO2 PE=1 SV=5	54	12	106.4	101.8	105.5	96.8	71.1	103.2	127.6
P16150	Leukosialin OS=Homo sapiens GN=SPN PE=1 SV=1	40	15	33.5	54.3	116.1	220.6	124.7	76.4	35.8
P16219	Short-chain specific acyl-CoA dehydrogenase, mitochondrial OS=Homo sapiens GN=ACADS PE=1 SV=1	58	21	268.4	211.8	92.2	28.2	4.8	2.6	4.7
P16278	Beta-galactosidase OS=Homo sapiens GN=GLB1 PE=1 SV=2	34	19	44.3	85.0	131.3	167.0	141.3	34.2	13.2
P16284	Platelet endothelial cell adhesion molecule OS=Homo sapiens GN=PECAM1 PE=1 SV=1	54	41	46.3	87.7	141.2	177.7	143.2	50.0	32.5
P16298	Serine/threonine-protein phosphatase 2B catalytic subunit beta isoform OS=Homo sapiens GN=PPP3CB PE=1 SV=2	40	17	120.9	120.7	152.3	144.7	135.7	98.7	103.1
P16333	Cytoplasmic protein NCK1 OS=Homo sapiens GN=NCK1 PE=1 SV=1	68	26	103.2	98.4	122.1	123.3	101.1	98.7	81.3
P16383	GC-rich sequence DNA-binding factor 2 OS=Homo sapiens GN=GCFC2 PE=1 SV=2	30	22	92.6	78.6	74.8	77.2	100.4	158.1	118.4
P16435	NADPH--cytochrome P450 reductase OS=Homo sapiens GN=POR PE=1 SV=2	60	41	50.9	62.2	102.2	144.8	188.6	86.6	18.3
P16455	Methylated-DNA--protein-cysteine methyltransferase OS=Homo sapiens GN=MGMT PE=1 SV=1	48	9	116.2	103.4	100.5	90.2	93.3	99.3	79.7
P16615	Sarcoplasmic/endoplasmic reticulum calcium ATPase 2 OS=Homo sapiens GN=ATP2A2 PE=1 SV=1	53	60	55.4	76.4	113.9	149.8	186.6	74.0	20.7
P16885	1-phosphatidylinositol 4,5-bisphosphate phosphodiesterase gamma-2 OS=Homo sapiens GN=PLCG2 PE=1 SV=4	43	43	106.1	92.2	102.1	128.7	82.4	97.4	140.9
P16930	Fumarylacetoacetase OS=Homo sapiens GN=FAH PE=1 SV=2	60	17	104.0	98.8	101.6	99.6	74.4	87.7	97.8
P16989	Y-box-binding protein 3 OS=Homo sapiens GN=YBX3 PE=1 SV=4	67	24	65.4	53.5	49.3	60.3	92.2	168.5	346.1
P17026	Zinc finger protein 22 OS=Homo sapiens GN=ZNF22 PE=1 SV=3	46	10	45.7	47.0	85.1	81.1	109.5	191.4	179.5
P17028	Zinc finger protein 24 OS=Homo sapiens GN=ZNF24 PE=1 SV=4	53	13	94.1	75.2	97.3	78.2	88.1	73.2	141.1
P17029	Zinc finger protein with KRAB and SCAN domains 1 OS=Homo sapiens GN=ZKSCAN1 PE=1 SV=3	25	10	152.5	122.6	119.8	79.0	100.5	91.3	87.5
P17050	Alpha-N-acetylgalactosaminidase OS=Homo sapiens GN=NAGA PE=1 SV=2	40	13	31.0	60.3	155.9	349.2	164.9	54.2	39.0
P17152	Transmembrane protein 11, mitochondrial OS=Homo sapiens GN=TMEM11 PE=1 SV=1	40	7	303.1	246.5	111.1	36.8	21.8	13.2	6.5
P17174	Aspartate aminotransferase, cytoplasmic OS=Homo sapiens GN=GOT1 PE=1 SV=3	64	27	108.0	100.1	100.0	123.8	75.6	100.2	143.6
P17181	Interferon alpha/beta receptor 1 OS=Homo sapiens GN=IFNAR1 PE=1 SV=3	39	17	51.5	88.9	142.4	157.4	161.2	69.9	33.1
P17252	Protein kinase C alpha type OS=Homo sapiens GN=PRKCA PE=1 SV=4	60	41	102.3	114.9	110.4	92.5	71.0	77.4	114.8
P17480	Nucleolar transcription factor 1 OS=Homo sapiens GN=UBTF PE=1 SV=1	43	39	137.4	118.2	117.0	98.2	82.8	69.3	44.0
P17542	T-cell acute lymphocytic leukemia protein 1 OS=Homo sapiens GN=TAL1 PE=1 SV=2	31	7	165.0	126.7	99.1	105.4	80.3	146.2	156.9
P17568	NADH dehydrogenase [ubiquinone] 1 beta subcomplex subunit 7 OS=Homo sapiens GN=NDUFB7 PE=1 SV=4	55	10	103.6	148.6	320.3	105.2	20.8	13.9	9.5
P17706	Tyrosine-protein phosphatase non-receptor type 2 OS=Homo sapiens GN=PTPN2 PE=1 SV=2	57	26	49.1	60.3	113.0	123.6	156.6	82.3	40.0
P17812	CTP synthase 1 OS=Homo sapiens GN=CTPS1 PE=1 SV=2	60	35	101.2	96.7	108.7	112.1	69.3	87.6	164.0
P17844	Probable ATP-dependent RNA helicase DDX5 OS=Homo sapiens GN=DDX5 PE=1 SV=1	66	59	63.2	70.0	69.1	64.3	119.9	202.6	130.0
P17858	ATP-dependent 6-phosphofructokinase, liver type OS=Homo sapiens GN=PFKL PE=1 SV=6	50	34	88.8	84.1	109.7	112.3	87.2	107.7	140.5
P17900	Ganglioside GM2 activator OS=Homo sapiens GN=GM2A PE=1 SV=4	23	7	38.6	85.5	144.7	153.4	158.9	41.6	11.3
P17980	26S protease regulatory subunit 6A OS=Homo sapiens GN=PSMC3 PE=1 SV=3	75	35	113.8	100.9	93.7	96.3	76.9	105.1	139.0
P17987	T-complex protein 1 subunit alpha OS=Homo sapiens GN=TCP1 PE=1 SV=1	78	41	100.2	96.9	91.0	99.7	76.8	120.7	146.4
P18031	Tyrosine-protein phosphatase non-receptor type 1 OS=Homo sapiens GN=PTPN1 PE=1 SV=1	70	35	58.7	74.4	106.1	148.4	150.1	80.2	25.8
P18065	Insulin-like growth factor-binding protein 2 OS=Homo sapiens GN=IGFBP2 PE=1 SV=2	68	19	55.2	67.2	102.2	119.3	156.8	92.1	123.6
P18074	TFIIH basal transcription factor complex helicase XPD subunit OS=Homo sapiens GN=ERCC2 PE=1 SV=1	33	25	115.2	102.1	94.9	101.5	116.4	76.3	71.0
P18077	60S ribosomal protein L35a OS=Homo sapiens GN=RPL35A PE=1 SV=2	60	13	37.9	35.8	50.4	73.7	100.4	218.0	182.5
P18085	ADP-ribosylation factor 4 OS=Homo sapiens GN=ARF4 PE=1 SV=3	72	14	111.2	94.3	112.8	109.1	82.3	53.7	50.0
P18124	60S ribosomal protein L7 OS=Homo sapiens GN=RPL7 PE=1 SV=1	70	29	52.2	46.9	56.1	63.4	118.9	218.0	181.8
P18206	Vinculin OS=Homo sapiens GN=VCL PE=1 SV=4	32	29	120.4	107.7	117.0	106.2	86.4	100.1	123.1
P18433	Receptor-type tyrosine-protein phosphatase alpha OS=Homo sapiens GN=PTPRA PE=1 SV=2	53	42	53.8	92.3	136.1	143.8	133.6	44.0	15.0
P18583	Protein SON OS=Homo sapiens GN=SON PE=1 SV=4	33	68	50.2	45.6	62.1	90.7	175.1	178.2	107.2
P18615	Negative elongation factor E OS=Homo sapiens GN=NELFE PE=1 SV=3	57	19	86.3	78.9	80.7	77.9	129.8	232.9	158.7
P18621	60S ribosomal protein L17 OS=Homo sapiens GN=RPL17 PE=1 SV=3	61	17	59.2	60.2	61.8	64.5	135.3	187.3	93.4
P18669	Phosphoglycerate mutase 1 OS=Homo sapiens GN=PGAM1 PE=1 SV=2	77	23	79.5	75.5	115.5	115.5	80.7	113.3	169.5
P18754	Regulator of chromosome condensation OS=Homo sapiens GN=RCC1 PE=1 SV=1	64	19	113.2	72.7	70.5	66.2	108.6	132.0	132.1
P18858	DNA ligase 1 OS=Homo sapiens GN=LIG1 PE=1 SV=1	57	51	119.4	119.4	106.6	104.7	79.4	99.7	115.1
P18887	DNA repair protein XRCC1 OS=Homo sapiens GN=XRCC1 PE=1 SV=2	41	22	115.3	106.8	92.6	84.9	98.7	129.5	213.7
P19022	Cadherin-2 OS=Homo sapiens GN=CDH2 PE=1 SV=4	37	24	59.5	111.7	158.7	170.0	184.9	79.2	33.7
P19086	Guanine nucleotide-binding protein G(z) subunit alpha OS=Homo sapiens GN=GNAZ PE=2 SV=3	45	14	50.0	85.7	128.2	139.8	134.1	44.3	16.1
P19174	1-phosphatidylinositol 4,5-bisphosphate phosphodiesterase gamma-1 OS=Homo sapiens GN=PLCG1 PE=1 SV=1	53	64	105.1	95.1	108.7	115.0	83.7	96.8	128.1
P19256	Lymphocyte function-associated antigen 3 OS=Homo sapiens GN=CD58 PE=1 SV=1	18	7	15.4	34.9	173.4	347.8	134.0	101.0	64.4
P19338	Nucleolin OS=Homo sapiens GN=NCL PE=1 SV=3	51	56	76.4	80.2	81.5	83.0	92.7	155.5	160.2
P19367	Hexokinase-1 OS=Homo sapiens GN=HK1 PE=1 SV=3	56	60	240.6	212.4	105.9	48.4	19.7	19.7	19.7
P19387	DNA-directed RNA polymerase II subunit RPB3 OS=Homo sapiens GN=POLR2C PE=1 SV=2	42	10	117.8	97.5	93.6	94.9	89.9	102.1	107.5
P19388	DNA-directed RNA polymerases I, II, and III subunit RPABC1 OS=Homo sapiens GN=POLR2E PE=1 SV=4	54	10	51.5	48.6	89.4	99.4	98.5	141.3	159.9
P19404	NADH dehydrogenase [ubiquinone] flavoprotein 2, mitochondrial OS=Homo sapiens GN=NDUFV2 PE=1 SV=2	54	13	257.6	212.4	87.2	20.1	5.7	2.8	2.6
P19447	TFIIH basal transcription factor complex helicase XPB subunit OS=Homo sapiens GN=ERCC3 PE=1 SV=1	43	27	135.7	96.5	78.8	75.8	106.6	155.4	101.4
P19474	E3 ubiquitin-protein ligase TRIM21 OS=Homo sapiens GN=TRIM21 PE=1 SV=1	39	17	89.0	78.7	131.0	156.5	79.0	117.2	139.3
P19525	Interferon-induced, double-stranded RNA-activated protein kinase OS=Homo sapiens GN=EIF2AK2 PE=1 SV=2	52	29	69.9	70.9	71.6	78.7	136.8	192.8	123.3
P19623	Spermidine synthase OS=Homo sapiens GN=SRM PE=1 SV=1	77	19	106.7	88.8	88.5	100.2	66.3	74.9	191.1
P19634	Sodium/hydrogen exchanger 1 OS=Homo sapiens GN=SLC9A1 PE=1 SV=2	22	16	48.4	85.4	129.3	178.7	138.6	66.5	19.9
P19784	Casein kinase II subunit alpha' OS=Homo sapiens GN=CSNK2A2 PE=1 SV=1	67	21	79.5	82.2	115.5	119.0	80.1	118.6	112.0
P19838	Nuclear factor NF-kappa-B p105 subunit OS=Homo sapiens GN=NFKB1 PE=1 SV=2	42	36	111.2	108.2	111.2	113.4	88.7	86.7	115.5
P20020	Plasma membrane calcium-transporting ATPase 1 OS=Homo sapiens GN=ATP2B1 PE=1 SV=3	39	50	58.9	115.2	142.2	219.1	138.0	40.2	28.8
P20023	Complement receptor type 2 OS=Homo sapiens GN=CR2 PE=1 SV=2	28	26	51.7	74.4	142.2	197.7	136.2	80.6	63.7
P20042	Eukaryotic translation initiation factor 2 subunit 2 OS=Homo sapiens GN=EIF2S2 PE=1 SV=2	65	32	73.6	57.7	57.9	57.5	86.0	165.8	253.2
P20073	Annexin A7 OS=Homo sapiens GN=ANXA7 PE=1 SV=3	42	22	97.7	86.8	84.3	99.2	61.5	106.3	185.7
P20248	Cyclin-A2 OS=Homo sapiens GN=CCNA2 PE=1 SV=2	37	13	70.4	60.9	86.0	105.6	95.5	200.5	148.0
P20290	Transcription factor BTF3 OS=Homo sapiens GN=BTF3 PE=1 SV=1	78	19	78.2	82.2	89.6	92.2	130.6	152.2	94.3
P20292	Arachidonate 5-lipoxygenase-activating protein OS=Homo sapiens GN=ALOX5AP PE=1 SV=2	27	5	50.7	71.4	122.3	124.4	158.4	69.3	13.0
P20338	Ras-related protein Rab-4A OS=Homo sapiens GN=RAB4A PE=1 SV=3	55	12	58.8	103.4	111.9	113.8	129.6	90.5	44.5
P20339	Ras-related protein Rab-5A OS=Homo sapiens GN=RAB5A PE=1 SV=2	68	13	42.6	49.0	109.0	110.1	77.6	100.7	49.6
P20340	Ras-related protein Rab-6A OS=Homo sapiens GN=RAB6A PE=1 SV=3	69	19	70.9	92.6	126.9	122.9	129.9	91.4	57.6
P20618	Proteasome subunit beta type-1 OS=Homo sapiens GN=PSMB1 PE=1 SV=2	57	16	98.5	83.3	77.9	92.4	67.9	99.5	219.6
P20645	Cation-dependent mannose-6-phosphate receptor OS=Homo sapiens GN=M6PR PE=1 SV=1	55	18	38.2	34.8	63.0	82.0	128.5	153.5	233.3
P20674	Cytochrome c oxidase subunit 5A, mitochondrial OS=Homo sapiens GN=COX5A PE=1 SV=2	61	10	259.9	213.5	94.2	28.0	14.1	9.3	12.7
P20700	Lamin-B1 OS=Homo sapiens GN=LMNB1 PE=1 SV=2	74	61	70.2	76.6	121.2	143.2	135.4	78.3	54.3
P20701	Integrin alpha-L OS=Homo sapiens GN=ITGAL PE=1 SV=3	36	40	48.0	67.6	118.6	181.1	146.6	73.5	60.5
P20810	Calpastatin OS=Homo sapiens GN=CAST PE=1 SV=4	30	14	105.4	76.3	88.9	88.5	114.0	117.6	95.5
P20839	Inosine-5'-monophosphate dehydrogenase 1 OS=Homo sapiens GN=IMPDH1 PE=1 SV=2	52	24	128.3	123.5	108.9	91.1	77.9	70.4	79.1
P20933	N(4)-(beta-N-acetylglucosaminyl)-L-asparaginase OS=Homo sapiens GN=AGA PE=1 SV=2	34	8	38.9	86.9	143.7	272.9	154.0	48.1	35.6
P20936	Ras GTPase-activating protein 1 OS=Homo sapiens GN=RASA1 PE=1 SV=1	25	21	86.8	95.3	122.9	123.6	89.5	104.3	104.6
P20963	T-cell surface glycoprotein CD3 zeta chain OS=Homo sapiens GN=CD247 PE=1 SV=2	57	21	52.7	91.1	144.6	137.7	153.6	69.0	34.8
P21266	Glutathione S-transferase Mu 3 OS=Homo sapiens GN=GSTM3 PE=1 SV=3	75	20	141.1	125.5	110.1	96.6	70.9	88.7	110.1
P21281	V-type proton ATPase subunit B, brain isoform OS=Homo sapiens GN=ATP6V1B2 PE=1 SV=3	79	33	54.5	67.6	120.0	140.2	119.9	105.7	98.4
P21283	V-type proton ATPase subunit C 1 OS=Homo sapiens GN=ATP6V1C1 PE=1 SV=4	64	26	50.6	51.9	101.1	135.0	124.2	109.9	94.4
P21333	Filamin-A OS=Homo sapiens GN=FLNA PE=1 SV=4	71	169	97.2	102.9	115.4	104.0	74.4	77.4	146.9
P21359	Neurofibromin OS=Homo sapiens GN=NF1 PE=1 SV=2	28	74	70.8	87.0	105.3	102.2	130.7	119.6	72.0
P21399	Cytoplasmic aconitate hydratase OS=Homo sapiens GN=ACO1 PE=1 SV=3	63	50	86.7	85.2	105.6	121.3	78.6	106.0	130.3
P21580	Tumor necrosis factor alpha-induced protein 3 OS=Homo sapiens GN=TNFAIP3 PE=1 SV=1	58	34	94.4	77.2	87.3	107.8	84.5	85.1	222.9
P21796	Voltage-dependent anion-selective channel protein 1 OS=Homo sapiens GN=VDAC1 PE=1 SV=2	88	31	230.2	233.7	103.1	38.5	19.5	12.4	16.6
P21912	Succinate dehydrogenase [ubiquinone] iron-sulfur subunit, mitochondrial OS=Homo sapiens GN=SDHB PE=1 SV=3	71	24	251.9	237.5	106.8	29.4	7.0	3.9	4.0
P21953	2-oxoisovalerate dehydrogenase subunit beta, mitochondrial OS=Homo sapiens GN=BCKDHB PE=1 SV=2	36	11	248.8	215.3	98.4	35.7	15.2	22.9	23.8
P21964	Catechol O-methyltransferase OS=Homo sapiens GN=COMT PE=1 SV=2	74	26	57.5	78.9	116.8	142.6	188.0	75.4	21.7
P22001	Potassium voltage-gated channel subfamily A member 3 OS=Homo sapiens GN=KCNA3 PE=1 SV=3	26	13	48.2	78.1	129.1	137.0	155.2	70.0	26.0
P22033	Methylmalonyl-CoA mutase, mitochondrial OS=Homo sapiens GN=MUT PE=1 SV=4	55	36	261.9	203.4	83.5	21.4	5.3	2.7	4.0
P22059	Oxysterol-binding protein 1 OS=Homo sapiens GN=OSBP PE=1 SV=1	55	34	94.8	102.3	132.0	136.5	113.7	70.7	63.2
P22061	Protein-L-isoaspartate(D-aspartate) O-methyltransferase OS=Homo sapiens GN=PCMT1 PE=1 SV=4	66	13	122.2	114.4	119.7	108.6	79.0	85.1	87.9
P22087	rRNA 2'-O-methyltransferase fibrillarin OS=Homo sapiens GN=FBL PE=1 SV=2	69	22	106.4	81.6	72.9	81.1	103.0	129.2	131.0
P22090	40S ribosomal protein S4, Y isoform 1 OS=Homo sapiens GN=RPS4Y1 PE=1 SV=2	75	27	61.1	55.0	55.4	94.6	91.3	104.0	338.9
P22102	Trifunctional purine biosynthetic protein adenosine-3 OS=Homo sapiens GN=GART PE=1 SV=1	69	58	100.1	90.0	91.6	144.0	60.4	91.8	177.8
P22234	Multifunctional protein ADE2 OS=Homo sapiens GN=PAICS PE=1 SV=3	75	37	111.0	94.8	88.2	95.3	66.4	93.3	227.4
P22307	Non-specific lipid-transfer protein OS=Homo sapiens GN=SCP2 PE=1 SV=2	73	44	54.6	79.8	121.4	141.2	189.6	54.0	5.0
P22314	Ubiquitin-like modifier-activating enzyme 1 OS=Homo sapiens GN=UBA1 PE=1 SV=3	72	61	106.2	111.5	105.3	99.8	68.8	103.6	152.0
P22570	NADPH:adrenodoxin oxidoreductase, mitochondrial OS=Homo sapiens GN=FDXR PE=1 SV=3	70	30	250.7	197.2	89.1	26.8	10.9	7.2	5.9
P22626	Heterogeneous nuclear ribonucleoproteins A2/B1 OS=Homo sapiens GN=HNRNPA2B1 PE=1 SV=2	78	37	56.4	44.5	38.3	58.5	133.0	140.6	222.3
P22681	E3 ubiquitin-protein ligase CBL OS=Homo sapiens GN=CBL PE=1 SV=2	53	29	108.1	97.3	105.4	104.2	95.2	127.7	96.6
P22694	cAMP-dependent protein kinase catalytic subunit beta OS=Homo sapiens GN=PRKACB PE=1 SV=2	64	27	126.5	140.7	144.7	170.6	135.4	88.1	81.0
P22695	Cytochrome b-c1 complex subunit 2, mitochondrial OS=Homo sapiens GN=UQCRC2 PE=1 SV=3	65	25	279.9	241.9	111.5	55.0	11.9	13.5	10.8
P22830	Ferrochelatase, mitochondrial OS=Homo sapiens GN=FECH PE=1 SV=2	67	27	258.2	220.0	123.5	45.6	16.4	13.3	16.7
P23193	Transcription elongation factor A protein 1 OS=Homo sapiens GN=TCEA1 PE=1 SV=2	65	25	84.1	77.4	75.6	74.1	90.5	139.2	144.4
P23246	Splicing factor, proline- and glutamine-rich OS=Homo sapiens GN=SFPQ PE=1 SV=2	58	46	46.2	40.1	46.3	64.4	128.3	239.8	187.5
P23258	Tubulin gamma-1 chain OS=Homo sapiens GN=TUBG1 PE=1 SV=2	84	32	83.7	50.2	43.9	53.8	87.1	100.4	311.2
P23284	Peptidyl-prolyl cis-trans isomerase B OS=Homo sapiens GN=PPIB PE=1 SV=2	68	26	46.5	71.1	116.3	146.1	183.4	71.3	29.9
P23368	NAD-dependent malic enzyme, mitochondrial OS=Homo sapiens GN=ME2 PE=1 SV=1	75	38	280.5	213.8	89.3	27.6	8.2	6.2	7.0
P23378	Glycine dehydrogenase (decarboxylating), mitochondrial OS=Homo sapiens GN=GLDC PE=1 SV=2	24	15	232.4	218.0	103.6	57.4	47.9	35.4	30.5
P23381	Tryptophan--tRNA ligase, cytoplasmic OS=Homo sapiens GN=WARS PE=1 SV=2	68	30	92.7	101.0	107.3	102.4	78.1	107.2	138.5
P23396	40S ribosomal protein S3 OS=Homo sapiens GN=RPS3 PE=1 SV=2	89	32	51.9	58.5	62.2	67.4	114.2	210.9	157.1
P23458	Tyrosine-protein kinase JAK1 OS=Homo sapiens GN=JAK1 PE=1 SV=2	50	60	56.1	95.4	146.9	153.2	154.8	51.3	16.5
P23469	Receptor-type tyrosine-protein phosphatase epsilon OS=Homo sapiens GN=PTPRE PE=1 SV=1	45	29	81.6	103.6	112.1	110.7	120.3	94.6	62.3
P23526	Adenosylhomocysteinase OS=Homo sapiens GN=AHCY PE=1 SV=4	55	29	98.4	90.3	114.0	120.2	74.9	121.8	150.5
P23588	Eukaryotic translation initiation factor 4B OS=Homo sapiens GN=EIF4B PE=1 SV=2	55	41	60.2	42.9	64.7	92.5	77.7	163.0	312.2
P23634	Plasma membrane calcium-transporting ATPase 4 OS=Homo sapiens GN=ATP2B4 PE=1 SV=2	46	71	54.6	99.4	143.8	163.5	130.5	44.9	39.5
P23743	Diacylglycerol kinase alpha OS=Homo sapiens GN=DGKA PE=1 SV=3	62	39	88.0	79.0	110.5	114.9	91.8	144.2	127.0
P23786	Carnitine O-palmitoyltransferase 2, mitochondrial OS=Homo sapiens GN=CPT2 PE=1 SV=2	60	45	248.0	215.4	97.5	31.4	11.5	9.0	7.2
P23919	Thymidylate kinase OS=Homo sapiens GN=DTYMK PE=1 SV=4	69	19	190.1	159.1	85.6	41.9	28.6	24.2	28.9
P23921	Ribonucleoside-diphosphate reductase large subunit OS=Homo sapiens GN=RRM1 PE=1 SV=1	64	41	105.5	100.8	98.5	92.7	76.5	105.6	126.1
P24534	Elongation factor 1-beta OS=Homo sapiens GN=EEF1B2 PE=1 SV=3	74	16	107.3	65.1	68.5	132.0	67.0	100.2	229.5
P24539	ATP synthase F(0) complex subunit B1, mitochondrial OS=Homo sapiens GN=ATP5F1 PE=1 SV=2	55	21	239.0	197.1	104.4	54.3	7.2	6.4	11.9
P24666	Low molecular weight phosphotyrosine protein phosphatase OS=Homo sapiens GN=ACP1 PE=1 SV=3	77	12	110.0	101.8	88.6	88.0	57.2	86.5	175.4
P24723	Protein kinase C eta type OS=Homo sapiens GN=PRKCH PE=1 SV=4	43	29	48.3	90.8	158.2	168.3	136.3	40.5	15.8
P24752	Acetyl-CoA acetyltransferase, mitochondrial OS=Homo sapiens GN=ACAT1 PE=1 SV=1	72	32	245.7	226.0	99.0	31.5	7.4	6.3	9.6
P24928	DNA-directed RNA polymerase II subunit RPB1 OS=Homo sapiens GN=POLR2A PE=1 SV=2	47	79	113.4	111.1	96.9	89.2	87.1	121.4	128.1
P24941	Cyclin-dependent kinase 2 OS=Homo sapiens GN=CDK2 PE=1 SV=2	67	21	90.8	82.1	114.6	114.2	102.1	119.4	97.5
P25054	Adenomatous polyposis coli protein OS=Homo sapiens GN=APC PE=1 SV=2	21	41	82.1	94.6	115.9	127.5	120.2	105.0	69.8
P25098	Beta-adrenergic receptor kinase 1 OS=Homo sapiens GN=ADRBK1 PE=1 SV=2	59	47	97.9	95.2	95.5	88.6	91.9	113.2	115.8
P25205	DNA replication licensing factor MCM3 OS=Homo sapiens GN=MCM3 PE=1 SV=3	71	60	107.7	81.5	74.3	87.2	63.0	110.2	242.9
P25325	3-mercaptopyruvate sulfurtransferase OS=Homo sapiens GN=MPST PE=1 SV=3	71	18	195.5	154.0	89.7	50.7	26.0	31.3	72.6
P25398	40S ribosomal protein S12 OS=Homo sapiens GN=RPS12 PE=1 SV=3	72	16	53.9	59.6	66.2	63.8	127.6	214.4	134.4
P25440	Bromodomain-containing protein 2 OS=Homo sapiens GN=BRD2 PE=1 SV=2	27	16	169.0	132.4	107.6	92.2	96.0	112.2	89.3
P25445	Tumor necrosis factor receptor superfamily member 6 OS=Homo sapiens GN=FAS PE=1 SV=1	39	16	51.7	95.3	129.0	153.8	162.0	54.5	24.2
P25490	Transcriptional repressor protein YY1 OS=Homo sapiens GN=YY1 PE=1 SV=2	24	10	165.1	117.1	92.8	68.0	77.3	64.6	39.7
P25685	DnaJ homolog subfamily B member 1 OS=Homo sapiens GN=DNAJB1 PE=1 SV=4	77	30	87.3	88.6	82.0	84.1	99.2	105.0	134.2
P25705	ATP synthase subunit alpha, mitochondrial OS=Homo sapiens GN=ATP5A1 PE=1 SV=1	73	48	244.5	228.3	108.2	38.6	13.7	9.1	9.9
P25786	Proteasome subunit alpha type-1 OS=Homo sapiens GN=PSMA1 PE=1 SV=1	86	25	89.2	71.9	75.8	96.3	59.8	88.5	264.4
P25787	Proteasome subunit alpha type-2 OS=Homo sapiens GN=PSMA2 PE=1 SV=2	70	18	102.1	93.7	84.7	90.8	64.3	77.0	207.8
P25788	Proteasome subunit alpha type-3 OS=Homo sapiens GN=PSMA3 PE=1 SV=2	56	19	94.9	82.1	90.8	116.8	85.1	106.9	153.0
P25789	Proteasome subunit alpha type-4 OS=Homo sapiens GN=PSMA4 PE=1 SV=1	65	20	72.8	59.2	92.2	128.5	77.8	120.8	228.2
P26038	Moesin OS=Homo sapiens GN=MSN PE=1 SV=3	85	79	55.2	87.0	149.9	143.7	103.1	97.6	88.3
P26196	Probable ATP-dependent RNA helicase DDX6 OS=Homo sapiens GN=DDX6 PE=1 SV=2	81	37	69.2	65.7	65.4	76.6	133.9	193.5	117.0
P26358	DNA (cytosine-5)-methyltransferase 1 OS=Homo sapiens GN=DNMT1 PE=1 SV=2	47	66	118.3	97.7	102.6	93.3	94.7	117.2	87.4
P26368	Splicing factor U2AF 65 kDa subunit OS=Homo sapiens GN=U2AF2 PE=1 SV=4	63	21	50.8	42.3	39.8	55.6	125.6	195.0	211.7
P26373	60S ribosomal protein L13 OS=Homo sapiens GN=RPL13 PE=1 SV=4	60	19	44.7	55.2	58.8	61.6	117.4	195.2	127.3
P26440	Isovaleryl-CoA dehydrogenase, mitochondrial OS=Homo sapiens GN=IVD PE=1 SV=1	52	20	250.0	212.1	98.3	25.4	7.1	4.3	5.8
P26572	Alpha-1,3-mannosyl-glycoprotein 2-beta-N-acetylglucosaminyltransferase OS=Homo sapiens GN=MGAT1 PE=1 SV=2	34	16	59.0	115.3	173.9	164.7	139.6	85.8	34.1
P26583	High mobility group protein B2 OS=Homo sapiens GN=HMGB2 PE=1 SV=2	71	28	154.9	103.6	87.3	67.3	74.0	89.5	85.9
P26599	Polypyrimidine tract-binding protein 1 OS=Homo sapiens GN=PTBP1 PE=1 SV=1	72	31	48.1	46.6	46.5	76.9	153.6	189.6	122.2
P26639	Threonine--tRNA ligase, cytoplasmic OS=Homo sapiens GN=TARS PE=1 SV=3	64	52	98.2	85.6	86.2	93.2	78.6	115.3	144.5
P26640	Valine--tRNA ligase OS=Homo sapiens GN=VARS PE=1 SV=4	53	67	81.9	95.4	110.9	96.0	77.4	110.6	137.8
P26641	Elongation factor 1-gamma OS=Homo sapiens GN=EEF1G PE=1 SV=3	71	29	100.9	83.2	80.0	76.8	68.0	94.7	218.9
P26885	Peptidyl-prolyl cis-trans isomerase FKBP2 OS=Homo sapiens GN=FKBP2 PE=1 SV=2	67	9	31.3	51.7	68.2	372.5	109.1	47.0	46.7
P27105	Erythrocyte band 7 integral membrane protein OS=Homo sapiens GN=STOM PE=1 SV=3	61	16	43.4	100.2	169.8	145.7	152.4	71.3	29.6
P27144	Adenylate kinase 4, mitochondrial OS=Homo sapiens GN=AK4 PE=1 SV=1	70	13	265.1	209.1	86.2	22.9	5.1	2.8	3.4
P27348	14-3-3 protein theta OS=Homo sapiens GN=YWHAQ PE=1 SV=1	84	32	97.0	68.9	78.2	141.4	60.4	66.2	262.0
P27361	Mitogen-activated protein kinase 3 OS=Homo sapiens GN=MAPK3 PE=1 SV=4	59	20	101.4	100.7	101.9	88.7	73.2	95.1	93.9
P27448	MAP/microtubule affinity-regulating kinase 3 OS=Homo sapiens GN=MARK3 PE=1 SV=4	60	49	67.4	61.8	69.4	83.8	110.1	148.8	272.7
P27540	Aryl hydrocarbon receptor nuclear translocator OS=Homo sapiens GN=ARNT PE=1 SV=1	40	17	120.3	131.4	115.0	114.0	119.9	125.4	147.7
P27635	60S ribosomal protein L10 OS=Homo sapiens GN=RPL10 PE=1 SV=4	71	24	53.4	55.0	55.9	58.8	90.9	217.8	216.8
P27694	Replication protein A 70 kDa DNA-binding subunit OS=Homo sapiens GN=RPA1 PE=1 SV=2	63	39	78.6	72.2	82.7	96.5	111.2	132.4	149.8
P27695	DNA-(apurinic or apyrimidinic site) lyase OS=Homo sapiens GN=APEX1 PE=1 SV=2	63	30	104.6	84.2	76.2	77.3	114.5	154.3	108.0
P27707	Deoxycytidine kinase OS=Homo sapiens GN=DCK PE=1 SV=1	58	15	97.7	73.3	90.1	173.1	65.8	87.8	228.1
P27708	CAD protein OS=Homo sapiens GN=CAD PE=1 SV=3	65	112	105.2	93.5	94.4	91.6	76.9	98.5	171.7
P27797	Calreticulin OS=Homo sapiens GN=CALR PE=1 SV=1	81	34	53.9	73.3	118.0	150.0	187.6	60.8	17.4
P27816	Microtubule-associated protein 4 OS=Homo sapiens GN=MAP4 PE=1 SV=3	78	78	68.2	61.4	57.0	64.2	111.9	197.2	204.7
P27824	Calnexin OS=Homo sapiens GN=CANX PE=1 SV=2	61	44	55.6	84.3	122.8	136.0	183.0	67.3	29.9
P27986	Phosphatidylinositol 3-kinase regulatory subunit alpha OS=Homo sapiens GN=PIK3R1 PE=1 SV=2	56	36	79.3	91.2	113.1	107.0	95.6	107.9	97.9
P28062	Proteasome subunit beta type-8 OS=Homo sapiens GN=PSMB8 PE=1 SV=3	60	15	106.6	92.5	92.8	90.3	72.2	114.1	157.5
P28065	Proteasome subunit beta type-9 OS=Homo sapiens GN=PSMB9 PE=1 SV=2	42	9	93.4	109.3	94.7	76.6	60.5	112.1	173.5
P28066	Proteasome subunit alpha type-5 OS=Homo sapiens GN=PSMA5 PE=1 SV=3	63	14	115.4	84.6	90.6	104.5	88.3	103.8	145.5
P28070	Proteasome subunit beta type-4 OS=Homo sapiens GN=PSMB4 PE=1 SV=4	63	11	93.6	86.2	91.1	96.3	71.9	102.5	208.9
P28072	Proteasome subunit beta type-6 OS=Homo sapiens GN=PSMB6 PE=1 SV=4	68	11	94.7	94.4	98.7	104.8	79.1	123.1	180.3
P28074	Proteasome subunit beta type-5 OS=Homo sapiens GN=PSMB5 PE=1 SV=3	67	18	81.3	75.3	77.1	98.1	57.5	112.7	217.6
P28288	ATP-binding cassette sub-family D member 3 OS=Homo sapiens GN=ABCD3 PE=1 SV=1	54	38	61.8	92.3	129.9	137.8	162.0	49.0	6.9
P28290	Sperm-specific antigen 2 OS=Homo sapiens GN=SSFA2 PE=1 SV=3	45	45	56.8	90.9	141.9	164.3	165.7	59.4	21.7
P28331	NADH-ubiquinone oxidoreductase 75 kDa subunit, mitochondrial OS=Homo sapiens GN=NDUFS1 PE=1 SV=3	81	47	260.5	220.0	90.4	24.7	6.6	5.1	6.4
P28340	DNA polymerase delta catalytic subunit OS=Homo sapiens GN=POLD1 PE=1 SV=2	70	67	121.1	111.4	108.3	97.3	87.8	105.5	129.3
P28482	Mitogen-activated protein kinase 1 OS=Homo sapiens GN=MAPK1 PE=1 SV=3	54	22	94.6	96.5	101.6	105.6	86.5	98.1	103.3
P28702	Retinoic acid receptor RXR-beta OS=Homo sapiens GN=RXRB PE=1 SV=2	34	15	93.5	82.4	125.1	107.2	105.7	126.0	111.8
P28715	DNA repair protein complementing XP-G cells OS=Homo sapiens GN=ERCC5 PE=1 SV=3	31	30	95.4	86.4	85.1	78.4	110.7	135.1	113.8
P28799	Granulins OS=Homo sapiens GN=GRN PE=1 SV=2	50	18	34.2	66.2	178.5	191.3	212.1	90.9	35.2
P28838	Cytosol aminopeptidase OS=Homo sapiens GN=LAP3 PE=1 SV=3	78	38	217.5	198.8	101.5	53.5	31.3	36.6	42.7
P28907	ADP-ribosyl cyclase/cyclic ADP-ribose hydrolase 1 OS=Homo sapiens GN=CD38 PE=1 SV=2	56	26	53.1	80.2	130.3	158.5	144.0	72.2	31.9
P28908	Tumor necrosis factor receptor superfamily member 8 OS=Homo sapiens GN=TNFRSF8 PE=1 SV=1	36	16	52.0	100.2	133.7	153.7	166.6	72.2	33.3
P29016	T-cell surface glycoprotein CD1b OS=Homo sapiens GN=CD1B PE=1 SV=1	37	9	51.9	79.1	124.5	142.1	191.6	105.6	51.4
P29083	General transcription factor IIE subunit 1 OS=Homo sapiens GN=GTF2E1 PE=1 SV=2	31	9	81.3	62.7	92.6	100.5	84.3	106.2	99.7
P29144	Tripeptidyl-peptidase 2 OS=Homo sapiens GN=TPP2 PE=1 SV=4	63	76	73.6	66.1	62.9	68.7	98.4	172.4	162.2
P29218	Inositol monophosphatase 1 OS=Homo sapiens GN=IMPA1 PE=1 SV=1	55	17	117.1	101.1	112.4	122.7	93.6	102.5	121.8
P29320	Ephrin type-A receptor 3 OS=Homo sapiens GN=EPHA3 PE=1 SV=2	27	20	23.6	35.0	133.6	122.9	131.4	104.5	37.3
P29323	Ephrin type-B receptor 2 OS=Homo sapiens GN=EPHB2 PE=1 SV=5	42	33	57.5	88.5	145.2	190.0	135.4	65.7	46.9
P29350	Tyrosine-protein phosphatase non-receptor type 6 OS=Homo sapiens GN=PTPN6 PE=1 SV=1	64	34	94.2	79.0	76.2	95.3	82.5	108.6	158.6
P29401	Transketolase OS=Homo sapiens GN=TKT PE=1 SV=3	78	43	81.9	74.5	84.3	107.0	66.7	125.6	200.8
P29558	RNA-binding motif, single-stranded-interacting protein 1 OS=Homo sapiens GN=RBMS1 PE=1 SV=3	42	12	68.0	61.6	60.2	61.6	144.1	212.1	160.0
P29590	Protein PML OS=Homo sapiens GN=PML PE=1 SV=3	54	45	95.6	93.1	92.2	108.7	73.8	90.9	158.5
P29597	Non-receptor tyrosine-protein kinase TYK2 OS=Homo sapiens GN=TYK2 PE=1 SV=3	45	46	50.9	89.7	142.5	167.2	142.0	63.3	38.1
P29692	Elongation factor 1-delta OS=Homo sapiens GN=EEF1D PE=1 SV=5	68	18	71.8	64.4	93.6	137.4	68.3	155.7	225.5
P29728	2'-5'-oligoadenylate synthase 2 OS=Homo sapiens GN=OAS2 PE=1 SV=3	38	30	79.2	83.3	103.3	122.8	145.0	91.2	38.6
P29992	Guanine nucleotide-binding protein subunit alpha-11 OS=Homo sapiens GN=GNA11 PE=1 SV=2	50	17	34.9	62.5	159.4	166.5	148.8	36.1	13.4
P30038	Delta-1-pyrroline-5-carboxylate dehydrogenase, mitochondrial OS=Homo sapiens GN=ALDH4A1 PE=1 SV=3	54	24	233.6	215.2	114.6	26.4	8.6	7.5	6.6
P30040	Endoplasmic reticulum resident protein 29 OS=Homo sapiens GN=ERP29 PE=1 SV=4	64	18	53.3	83.6	124.3	138.3	166.9	65.6	14.2
P30041	Peroxiredoxin-6 OS=Homo sapiens GN=PRDX6 PE=1 SV=3	72	24	107.2	67.3	66.5	61.7	53.5	60.0	390.5
P30042	ES1 protein homolog, mitochondrial OS=Homo sapiens GN=C21orf33 PE=1 SV=3	73	17	249.5	237.7	106.4	33.8	8.2	4.7	7.1
P30044	Peroxiredoxin-5, mitochondrial OS=Homo sapiens GN=PRDX5 PE=1 SV=4	57	14	229.2	181.8	98.5	49.9	35.6	33.3	35.5
P30046	D-dopachrome decarboxylase OS=Homo sapiens GN=DDT PE=1 SV=3	40	5	138.1	137.5	119.8	106.8	68.9	60.9	88.2
P30048	Thioredoxin-dependent peroxide reductase, mitochondrial OS=Homo sapiens GN=PRDX3 PE=1 SV=3	59	15	261.3	219.7	97.5	27.7	5.8	5.2	9.2
P30049	ATP synthase subunit delta, mitochondrial OS=Homo sapiens GN=ATP5D PE=1 SV=2	62	6	300.9	242.5	111.9	35.7	13.1	12.5	16.0
P30050	60S ribosomal protein L12 OS=Homo sapiens GN=RPL12 PE=1 SV=1	71	13	57.6	48.2	52.0	55.6	111.3	191.1	255.0
P30084	Enoyl-CoA hydratase, mitochondrial OS=Homo sapiens GN=ECHS1 PE=1 SV=4	70	24	201.3	274.5	148.4	42.3	13.8	10.5	8.5
P30085	UMP-CMP kinase OS=Homo sapiens GN=CMPK1 PE=1 SV=3	65	13	135.6	144.4	110.8	88.3	70.9	88.8	120.8
P30086	Phosphatidylethanolamine-binding protein 1 OS=Homo sapiens GN=PEBP1 PE=1 SV=3	89	17	95.1	88.5	113.2	119.3	78.0	119.7	134.7
P30101	Protein disulfide-isomerase A3 OS=Homo sapiens GN=PDIA3 PE=1 SV=4	80	55	38.0	61.7	127.5	152.7	185.4	72.3	19.8
P30153	Serine/threonine-protein phosphatase 2A 65 kDa regulatory subunit A alpha isoform OS=Homo sapiens GN=PPP2R1A PE=1 SV=4	63	41	117.5	106.3	108.0	113.7	95.0	90.6	93.8
P30154	Serine/threonine-protein phosphatase 2A 65 kDa regulatory subunit A beta isoform OS=Homo sapiens GN=PPP2R1B PE=1 SV=3	52	32	91.2	76.5	113.1	171.7	82.8	122.1	140.4
P30203	T-cell differentiation antigen CD6 OS=Homo sapiens GN=CD6 PE=1 SV=3	27	13	41.4	65.8	134.6	268.1	165.6	72.0	143.1
P30260	Cell division cycle protein 27 homolog OS=Homo sapiens GN=CDC27 PE=1 SV=2	38	26	97.2	68.6	66.5	74.3	96.2	164.8	209.7
P30405	Peptidyl-prolyl cis-trans isomerase F, mitochondrial OS=Homo sapiens GN=PPIF PE=1 SV=1	72	14	213.1	293.4	106.6	18.4	4.9	4.0	2.6
P30414	NK-tumor recognition protein OS=Homo sapiens GN=NKTR PE=1 SV=2	25	25	65.9	63.0	59.9	69.9	106.7	202.5	155.4
P30419	Glycylpeptide N-tetradecanoyltransferase 1 OS=Homo sapiens GN=NMT1 PE=1 SV=2	50	25	73.3	58.0	58.1	57.3	93.7	147.9	250.8
P30491	HLA class I histocompatibility antigen, B-53 alpha chain OS=Homo sapiens GN=HLA-B PE=1 SV=1	51	16	39.4	58.7	92.1	92.2	142.3	109.1	50.4
P30504	HLA class I histocompatibility antigen, Cw-4 alpha chain OS=Homo sapiens GN=HLA-C PE=1 SV=1	54	22	59.0	108.0	130.2	98.9	142.3	79.6	29.4
P30519	Heme oxygenase 2 OS=Homo sapiens GN=HMOX2 PE=1 SV=2	76	30	47.3	76.1	121.1	174.1	172.7	87.7	25.0
P30520	Adenylosuccinate synthetase isozyme 2 OS=Homo sapiens GN=ADSS PE=1 SV=3	52	30	88.7	86.2	105.2	103.8	73.8	109.1	161.2
P30533	Alpha-2-macroglobulin receptor-associated protein OS=Homo sapiens GN=LRPAP1 PE=1 SV=1	51	24	43.0	74.3	119.6	167.8	195.5	65.8	22.7
P30566	Adenylosuccinate lyase OS=Homo sapiens GN=ADSL PE=1 SV=2	58	21	111.9	113.6	109.6	104.2	75.9	95.5	117.4
P30622	CAP-Gly domain-containing linker protein 1 OS=Homo sapiens GN=CLIP1 PE=1 SV=2	54	78	98.4	100.6	102.2	99.4	108.4	104.6	98.3
P30626	Sorcin OS=Homo sapiens GN=SRI PE=1 SV=1	67	14	106.2	91.5	99.5	100.6	73.7	94.1	125.6
P30679	Guanine nucleotide-binding protein subunit alpha-15 OS=Homo sapiens GN=GNA15 PE=1 SV=2	60	27	67.7	109.1	151.5	143.9	141.7	51.0	22.5
P30793	GTP cyclohydrolase 1 OS=Homo sapiens GN=GCH1 PE=1 SV=1	30	8	38.9	74.3	102.9	99.3	87.0	179.3	202.0
P30825	High affinity cationic amino acid transporter 1 OS=Homo sapiens GN=SLC7A1 PE=1 SV=1	11	6	49.2	88.6	120.0	153.8	149.6	76.8	38.9
P30876	DNA-directed RNA polymerase II subunit RPB2 OS=Homo sapiens GN=POLR2B PE=1 SV=1	55	61	112.5	111.1	107.0	100.5	86.5	119.0	155.2
P31040	Succinate dehydrogenase [ubiquinone] flavoprotein subunit, mitochondrial OS=Homo sapiens GN=SDHA PE=1 SV=2	71	40	222.6	191.8	139.8	60.8	11.6	8.8	8.9
P31146	Coronin-1A OS=Homo sapiens GN=CORO1A PE=1 SV=4	65	43	69.5	97.6	135.1	127.2	79.3	87.5	118.9
P31150	Rab GDP dissociation inhibitor alpha OS=Homo sapiens GN=GDI1 PE=1 SV=2	72	35	101.5	95.2	94.9	103.1	67.2	87.7	101.2
P31153	S-adenosylmethionine synthase isoform type-2 OS=Homo sapiens GN=MAT2A PE=1 SV=1	63	29	104.1	92.6	88.0	120.2	60.4	84.2	145.6
P31323	cAMP-dependent protein kinase type II-beta regulatory subunit OS=Homo sapiens GN=PRKAR2B PE=1 SV=3	52	17	126.4	130.7	123.2	95.6	85.6	66.9	69.0
P31350	Ribonucleoside-diphosphate reductase subunit M2 OS=Homo sapiens GN=RRM2 PE=1 SV=1	70	31	116.0	105.2	107.8	97.1	82.0	95.8	87.0
P31483	Nucleolysin TIA-1 isoform p40 OS=Homo sapiens GN=TIA1 PE=1 SV=3	62	20	50.4	51.7	59.9	75.9	136.0	185.8	111.9
P31689	DnaJ homolog subfamily A member 1 OS=Homo sapiens GN=DNAJA1 PE=1 SV=2	73	30	105.5	99.7	99.2	101.0	80.2	92.4	82.8
P31751	RAC-beta serine/threonine-protein kinase OS=Homo sapiens GN=AKT2 PE=1 SV=2	63	29	85.0	99.7	127.9	148.4	119.5	68.4	47.1
P31785	Cytokine receptor common subunit gamma OS=Homo sapiens GN=IL2RG PE=1 SV=1	28	9	51.3	76.6	114.6	133.5	173.1	85.6	37.6
P31930	Cytochrome b-c1 complex subunit 1, mitochondrial OS=Homo sapiens GN=UQCRC1 PE=1 SV=3	70	29	237.4	207.7	91.5	54.0	9.3	6.5	9.7
P31937	3-hydroxyisobutyrate dehydrogenase, mitochondrial OS=Homo sapiens GN=HIBADH PE=1 SV=2	60	20	227.7	259.3	104.6	24.3	4.9	5.1	5.4
P31939	Bifunctional purine biosynthesis protein PURH OS=Homo sapiens GN=ATIC PE=1 SV=3	88	53	106.7	118.4	99.8	93.7	62.7	83.8	165.6
P31942	Heterogeneous nuclear ribonucleoprotein H3 OS=Homo sapiens GN=HNRNPH3 PE=1 SV=2	77	20	76.1	77.0	69.4	68.4	148.3	189.4	103.6
P31943	Heterogeneous nuclear ribonucleoprotein H OS=Homo sapiens GN=HNRNPH1 PE=1 SV=4	65	24	83.6	82.3	77.5	78.5	127.9	158.1	111.1
P31946	14-3-3 protein beta/alpha OS=Homo sapiens GN=YWHAB PE=1 SV=3	74	22	107.7	115.8	124.3	113.7	81.3	95.3	127.3
P31948	Stress-induced-phosphoprotein 1 OS=Homo sapiens GN=STIP1 PE=1 SV=1	73	71	106.9	101.2	105.1	102.7	68.3	90.8	123.7
P32119	Peroxiredoxin-2 OS=Homo sapiens GN=PRDX2 PE=1 SV=5	72	18	89.9	105.4	106.9	103.7	65.8	91.2	138.8
P32121	Beta-arrestin-2 OS=Homo sapiens GN=ARRB2 PE=1 SV=2	54	20	99.5	122.0	139.9	153.4	106.4	72.0	57.9
P32321	Deoxycytidylate deaminase OS=Homo sapiens GN=DCTD PE=1 SV=2	75	12	111.0	108.6	109.8	104.6	67.0	105.3	122.0
P32322	Pyrroline-5-carboxylate reductase 1, mitochondrial OS=Homo sapiens GN=PYCR1 PE=1 SV=2	59	20	244.2	195.8	102.1	32.0	16.8	15.6	14.1
P32455	Guanylate-binding protein 1 OS=Homo sapiens GN=GBP1 PE=1 SV=2	40	29	81.5	79.5	102.2	108.6	74.4	105.7	134.8
P32519	ETS-related transcription factor Elf-1 OS=Homo sapiens GN=ELF1 PE=1 SV=2	37	14	193.7	141.6	108.9	101.7	113.9	102.6	90.6
P32856	Syntaxin-2 OS=Homo sapiens GN=STX2 PE=2 SV=3	55	16	44.5	78.2	161.5	224.1	138.1	69.2	29.7
P32929	Cystathionine gamma-lyase OS=Homo sapiens GN=CTH PE=1 SV=3	40	11	116.9	92.2	104.1	104.7	80.7	119.1	135.9
P32942	Intercellular adhesion molecule 3 OS=Homo sapiens GN=ICAM3 PE=1 SV=2	27	15	54.0	96.4	148.5	144.9	147.9	54.4	17.8
P32969	60S ribosomal protein L9 OS=Homo sapiens GN=RPL9 PE=1 SV=1	81	19	53.0	57.1	63.0	69.1	135.8	201.5	112.3
P33121	Long-chain-fatty-acid--CoA ligase 1 OS=Homo sapiens GN=ACSL1 PE=1 SV=1	50	35	95.2	112.4	116.3	119.7	151.3	58.9	16.5
P33176	Kinesin-1 heavy chain OS=Homo sapiens GN=KIF5B PE=1 SV=1	70	76	93.6	95.2	110.2	108.2	90.9	102.3	151.7
P33240	Cleavage stimulation factor subunit 2 OS=Homo sapiens GN=CSTF2 PE=1 SV=1	52	19	64.0	59.2	58.1	62.8	122.8	175.1	130.8
P33316	Deoxyuridine 5'-triphosphate nucleotidohydrolase, mitochondrial OS=Homo sapiens GN=DUT PE=1 SV=4	62	17	146.4	93.6	65.8	58.1	40.3	46.8	265.4
P33527	Multidrug resistance-associated protein 1 OS=Homo sapiens GN=ABCC1 PE=1 SV=3	49	67	49.5	85.5	162.4	191.7	139.8	46.7	16.4
P33552	Cyclin-dependent kinases regulatory subunit 2 OS=Homo sapiens GN=CKS2 PE=1 SV=1	34	5	107.6	104.8	102.7	110.3	93.2	73.3	89.8
P33897	ATP-binding cassette sub-family D member 1 OS=Homo sapiens GN=ABCD1 PE=1 SV=2	37	21	63.6	87.7	131.4	157.8	212.8	61.9	17.6
P33908	Mannosyl-oligosaccharide 1,2-alpha-mannosidase IA OS=Homo sapiens GN=MAN1A1 PE=1 SV=3	29	17	68.8	100.2	129.2	134.9	127.3	84.0	85.7
P33981	Dual specificity protein kinase TTK OS=Homo sapiens GN=TTK PE=1 SV=2	51	33	97.2	97.3	97.0	89.8	78.3	81.1	138.4
P33991	DNA replication licensing factor MCM4 OS=Homo sapiens GN=MCM4 PE=1 SV=5	65	56	112.6	108.0	105.3	98.9	74.4	102.8	144.2
P33992	DNA replication licensing factor MCM5 OS=Homo sapiens GN=MCM5 PE=1 SV=5	68	54	100.0	85.1	81.6	82.5	65.9	132.1	210.8
P33993	DNA replication licensing factor MCM7 OS=Homo sapiens GN=MCM7 PE=1 SV=4	73	58	104.4	87.5	85.7	116.0	56.6	100.1	216.0
P34059	N-acetylgalactosamine-6-sulfatase OS=Homo sapiens GN=GALNS PE=1 SV=1	40	17	40.7	67.9	121.1	270.4	130.6	45.9	25.0
P34896	Serine hydroxymethyltransferase, cytosolic OS=Homo sapiens GN=SHMT1 PE=1 SV=1	57	23	92.7	85.8	80.8	124.6	87.2	119.6	143.6
P34897	Serine hydroxymethyltransferase, mitochondrial OS=Homo sapiens GN=SHMT2 PE=1 SV=3	79	40	237.5	221.0	93.2	38.0	8.6	8.4	28.6
P34913	Bifunctional epoxide hydrolase 2 OS=Homo sapiens GN=EPHX2 PE=1 SV=2	76	31	65.1	95.8	124.8	149.1	200.3	54.8	18.8
P34932	Heat shock 70 kDa protein 4 OS=Homo sapiens GN=HSPA4 PE=1 SV=4	80	78	109.9	101.6	111.8	114.7	79.9	103.6	145.0
P35219	Carbonic anhydrase-related protein OS=Homo sapiens GN=CA8 PE=1 SV=3	43	10	92.8	107.5	114.9	119.4	92.9	84.7	138.8
P35221	Catenin alpha-1 OS=Homo sapiens GN=CTNNA1 PE=1 SV=1	65	53	60.1	100.1	154.2	155.1	143.9	69.0	33.0
P35222	Catenin beta-1 OS=Homo sapiens GN=CTNNB1 PE=1 SV=1	53	32	44.8	72.2	140.6	183.9	123.5	75.6	30.8
P35232	Prohibitin OS=Homo sapiens GN=PHB PE=1 SV=1	89	26	238.5	214.0	140.5	40.9	19.9	11.0	11.7
P35236	Tyrosine-protein phosphatase non-receptor type 7 OS=Homo sapiens GN=PTPN7 PE=1 SV=3	53	17	123.5	121.3	110.5	105.5	80.4	92.8	90.5
P35240	Merlin OS=Homo sapiens GN=NF2 PE=1 SV=1	51	35	57.6	102.2	181.3	177.1	168.7	55.5	28.0
P35241	Radixin OS=Homo sapiens GN=RDX PE=1 SV=1	69	56	46.8	79.1	148.0	148.4	114.0	80.1	100.4
P35249	Replication factor C subunit 4 OS=Homo sapiens GN=RFC4 PE=1 SV=2	80	29	78.2	79.2	94.6	90.6	121.6	148.7	115.7
P35250	Replication factor C subunit 2 OS=Homo sapiens GN=RFC2 PE=1 SV=3	69	27	103.9	89.9	85.3	85.5	109.3	148.9	126.5
P35251	Replication factor C subunit 1 OS=Homo sapiens GN=RFC1 PE=1 SV=4	47	50	88.7	73.8	65.8	69.9	112.2	156.8	162.2
P35268	60S ribosomal protein L22 OS=Homo sapiens GN=RPL22 PE=1 SV=2	70	11	50.9	53.1	56.6	80.9	114.6	225.4	167.3
P35269	General transcription factor IIF subunit 1 OS=Homo sapiens GN=GTF2F1 PE=1 SV=2	36	24	127.3	116.6	97.3	101.2	120.9	162.7	151.5
P35270	Sepiapterin reductase OS=Homo sapiens GN=SPR PE=1 SV=1	57	12	195.0	158.3	95.4	75.4	49.2	58.4	65.4
P35475	Alpha-L-iduronidase OS=Homo sapiens GN=IDUA PE=1 SV=2	23	11	46.9	82.5	123.7	164.0	149.8	47.4	24.5
P35527	Keratin, type I cytoskeletal 9 OS=Homo sapiens GN=KRT9 PE=1 SV=3	61	29	54.9	192.3	43.2	171.2	46.3	163.0	54.3
P35573	Glycogen debranching enzyme OS=Homo sapiens GN=AGL PE=1 SV=3	65	92	66.4	69.5	82.3	115.3	155.3	130.6	83.0
P35579	Myosin-9 OS=Homo sapiens GN=MYH9 PE=1 SV=4	78	234	94.4	67.3	58.9	50.5	38.0	79.3	399.1
P35580	Myosin-10 OS=Homo sapiens GN=MYH10 PE=1 SV=3	71	196	89.5	58.4	52.9	43.9	35.9	83.4	473.1
P35606	Coatomer subunit beta' OS=Homo sapiens GN=COPB2 PE=1 SV=2	73	59	89.0	119.3	144.3	121.0	96.9	89.9	75.3
P35610	Sterol O-acyltransferase 1 OS=Homo sapiens GN=SOAT1 PE=1 SV=3	24	14	57.5	72.2	119.2	135.2	192.8	64.4	13.1
P35611	Alpha-adducin OS=Homo sapiens GN=ADD1 PE=1 SV=2	55	39	76.7	73.6	94.2	110.3	103.5	125.1	161.4
P35612	Beta-adducin OS=Homo sapiens GN=ADD2 PE=1 SV=3	50	27	77.3	91.1	111.0	121.7	124.4	109.7	108.5
P35613	Basigin OS=Homo sapiens GN=BSG PE=1 SV=2	35	10	60.5	105.5	158.5	155.7	156.2	48.1	11.0
P35626	Beta-adrenergic receptor kinase 2 OS=Homo sapiens GN=ADRBK2 PE=1 SV=2	65	47	87.9	77.0	72.6	70.2	83.9	99.4	242.8
P35637	RNA-binding protein FUS OS=Homo sapiens GN=FUS PE=1 SV=1	30	20	61.4	55.5	58.8	63.8	150.0	235.7	146.9
P35658	Nuclear pore complex protein Nup214 OS=Homo sapiens GN=NUP214 PE=1 SV=2	41	60	81.8	95.6	118.7	134.1	135.9	75.2	64.6
P35659	Protein DEK OS=Homo sapiens GN=DEK PE=1 SV=1	46	21	127.7	84.5	69.7	70.5	111.5	142.9	99.5
P35754	Glutaredoxin-1 OS=Homo sapiens GN=GLRX PE=1 SV=2	56	7	119.0	111.2	117.1	100.4	79.9	108.3	131.6
P35813	Protein phosphatase 1A OS=Homo sapiens GN=PPM1A PE=1 SV=1	65	24	123.7	114.9	109.5	110.9	79.6	103.2	112.6
P35908	Keratin, type II cytoskeletal 2 epidermal OS=Homo sapiens GN=KRT2 PE=1 SV=2	67	40	72.7	90.6	55.3	208.3	80.4	212.0	84.8
P35914	Hydroxymethylglutaryl-CoA lyase, mitochondrial OS=Homo sapiens GN=HMGCL PE=1 SV=2	45	16	122.5	136.9	125.1	132.6	105.9	56.4	31.9
P35998	26S protease regulatory subunit 7 OS=Homo sapiens GN=PSMC2 PE=1 SV=3	77	41	105.3	96.6	100.9	101.4	78.7	109.3	123.6
P36404	ADP-ribosylation factor-like protein 2 OS=Homo sapiens GN=ARL2 PE=1 SV=4	51	8	159.9	144.2	105.1	102.0	53.1	72.5	88.9
P36405	ADP-ribosylation factor-like protein 3 OS=Homo sapiens GN=ARL3 PE=1 SV=2	83	13	125.9	106.1	119.9	108.4	92.1	91.7	91.5
P36507	Dual specificity mitogen-activated protein kinase kinase 2 OS=Homo sapiens GN=MAP2K2 PE=1 SV=1	58	26	118.2	112.2	111.4	104.7	78.4	75.2	61.9
P36542	ATP synthase subunit gamma, mitochondrial OS=Homo sapiens GN=ATP5C1 PE=1 SV=1	48	16	263.9	230.7	91.5	31.4	5.6	3.3	4.2
P36543	V-type proton ATPase subunit E 1 OS=Homo sapiens GN=ATP6V1E1 PE=1 SV=1	63	15	75.6	86.8	116.3	128.6	131.2	98.7	88.6
P36551	Oxygen-dependent coproporphyrinogen-III oxidase, mitochondrial OS=Homo sapiens GN=CPOX PE=1 SV=3	65	33	251.6	223.1	99.2	27.6	10.7	7.7	9.0
P36578	60S ribosomal protein L4 OS=Homo sapiens GN=RPL4 PE=1 SV=5	62	45	47.2	49.0	56.5	71.8	128.1	217.2	149.0
P36639	7,8-dihydro-8-oxoguanine triphosphatase OS=Homo sapiens GN=NUDT1 PE=1 SV=3	36	9	108.4	82.7	68.7	173.1	40.7	79.9	229.3
P36776	Lon protease homolog, mitochondrial OS=Homo sapiens GN=LONP1 PE=1 SV=2	61	63	273.3	214.6	93.9	32.3	11.5	8.1	7.2
P36871	Phosphoglucomutase-1 OS=Homo sapiens GN=PGM1 PE=1 SV=3	65	42	109.9	106.2	103.1	104.0	75.4	102.0	112.6
P36915	Guanine nucleotide-binding protein-like 1 OS=Homo sapiens GN=GNL1 PE=1 SV=2	43	25	117.4	109.2	111.6	107.4	79.8	89.1	126.7
P36954	DNA-directed RNA polymerase II subunit RPB9 OS=Homo sapiens GN=POLR2I PE=1 SV=1	66	6	109.0	98.5	83.3	81.1	72.1	80.3	148.9
P36957	Dihydrolipoyllysine-residue succinyltransferase component of 2-oxoglutarate dehydrogenase complex, mitochondrial OS=Homo sapiens GN=DLST PE=1 SV=4	40	19	196.1	206.3	208.9	72.9	25.2	13.9	33.9
P36969	Phospholipid hydroperoxide glutathione peroxidase, mitochondrial OS=Homo sapiens GN=GPX4 PE=1 SV=3	66	17	139.7	129.2	103.4	100.1	76.6	78.5	86.7
P37108	Signal recognition particle 14 kDa protein OS=Homo sapiens GN=SRP14 PE=1 SV=2	40	9	59.3	58.5	67.5	65.7	93.6	136.9	275.4
P37198	Nuclear pore glycoprotein p62 OS=Homo sapiens GN=NUP62 PE=1 SV=3	27	14	103.7	87.1	106.2	119.2	118.8	56.3	49.0
P37235	Hippocalcin-like protein 1 OS=Homo sapiens GN=HPCAL1 PE=1 SV=3	66	15	106.2	95.0	127.4	130.3	135.7	74.1	56.6
P37268	Squalene synthase OS=Homo sapiens GN=FDFT1 PE=1 SV=1	65	34	74.1	91.2	122.6	149.8	154.2	62.9	16.3
P37802	Transgelin-2 OS=Homo sapiens GN=TAGLN2 PE=1 SV=3	89	20	70.4	64.1	113.5	125.2	72.1	119.8	143.7
P37837	Transaldolase OS=Homo sapiens GN=TALDO1 PE=1 SV=2	56	29	103.5	98.7	97.8	89.2	60.3	109.1	184.3
P38117	Electron transfer flavoprotein subunit beta OS=Homo sapiens GN=ETFB PE=1 SV=3	83	24	258.1	229.7	99.9	28.3	11.1	11.0	10.7
P38159	RNA-binding motif protein, X chromosome OS=Homo sapiens GN=RBMX PE=1 SV=3	67	42	49.9	40.9	45.8	60.5	118.1	201.2	247.3
P38432	Coilin OS=Homo sapiens GN=COIL PE=1 SV=1	40	23	79.7	76.5	62.1	62.0	150.5	238.4	165.1
P38606	V-type proton ATPase catalytic subunit A OS=Homo sapiens GN=ATP6V1A PE=1 SV=2	79	41	68.5	79.1	106.2	126.2	121.8	86.4	70.1
P38646	Stress-70 protein, mitochondrial OS=Homo sapiens GN=HSPA9 PE=1 SV=2	68	58	249.4	212.4	108.1	40.4	14.2	9.5	9.7
P38919	Eukaryotic initiation factor 4A-III OS=Homo sapiens GN=EIF4A3 PE=1 SV=4	73	36	70.5	61.0	70.4	72.9	112.7	219.3	137.3
P38935	DNA-binding protein SMUBP-2 OS=Homo sapiens GN=IGHMBP2 PE=1 SV=3	56	55	51.6	49.8	55.5	76.1	123.7	223.7	137.5
P39019	40S ribosomal protein S19 OS=Homo sapiens GN=RPS19 PE=1 SV=2	77	18	47.2	52.3	62.5	72.1	139.6	183.7	153.2
P39023	60S ribosomal protein L3 OS=Homo sapiens GN=RPL3 PE=1 SV=2	68	45	59.4	56.5	51.1	64.5	112.0	166.1	204.3
P39656	Dolichyl-diphosphooligosaccharide--protein glycosyltransferase 48 kDa subunit OS=Homo sapiens GN=DDOST PE=1 SV=4	52	18	52.6	70.5	105.5	132.2	182.8	67.0	14.7
P39687	Acidic leucine-rich nuclear phosphoprotein 32 family member A OS=Homo sapiens GN=ANP32A PE=1 SV=1	60	20	90.6	97.0	99.7	97.5	67.8	122.3	174.7
P39748	Flap endonuclease 1 OS=Homo sapiens GN=FEN1 PE=1 SV=1	59	22	105.6	87.8	76.4	74.5	90.9	133.2	138.7
P40121	Macrophage-capping protein OS=Homo sapiens GN=CAPG PE=1 SV=2	51	16	99.5	117.3	104.3	87.4	64.7	92.6	159.5
P40200	T-cell surface protein tactile OS=Homo sapiens GN=CD96 PE=1 SV=2	23	11	72.3	117.3	120.8	140.0	216.1	65.1	23.2
P40222	Alpha-taxilin OS=Homo sapiens GN=TXLNA PE=1 SV=3	72	39	76.2	74.8	77.9	83.0	137.1	152.6	94.0
P40227	T-complex protein 1 subunit zeta OS=Homo sapiens GN=CCT6A PE=1 SV=3	83	43	75.6	103.8	94.5	96.2	57.4	129.5	198.3
P40306	Proteasome subunit beta type-10 OS=Homo sapiens GN=PSMB10 PE=1 SV=1	46	10	86.1	80.5	103.8	105.8	92.6	122.4	171.8
P40429	60S ribosomal protein L13a OS=Homo sapiens GN=RPL13A PE=1 SV=2	56	23	43.4	42.0	56.4	64.9	96.8	236.6	206.5
P40692	DNA mismatch repair protein Mlh1 OS=Homo sapiens GN=MLH1 PE=1 SV=1	57	35	108.8	113.5	87.1	98.9	89.6	101.5	106.5
P40763	Signal transducer and activator of transcription 3 OS=Homo sapiens GN=STAT3 PE=1 SV=2	61	43	96.8	102.2	110.3	113.0	76.9	96.8	105.0
P40818	Ubiquitin carboxyl-terminal hydrolase 8 OS=Homo sapiens GN=USP8 PE=1 SV=1	36	39	77.7	78.2	85.8	97.6	108.2	131.2	159.0
P40925	Malate dehydrogenase, cytoplasmic OS=Homo sapiens GN=MDH1 PE=1 SV=4	52	20	103.1	96.3	95.1	97.7	71.3	93.9	114.4
P40926	Malate dehydrogenase, mitochondrial OS=Homo sapiens GN=MDH2 PE=1 SV=3	72	26	255.8	258.6	102.4	24.0	7.4	6.2	8.1
P40937	Replication factor C subunit 5 OS=Homo sapiens GN=RFC5 PE=1 SV=1	76	25	110.7	97.2	85.8	75.5	98.7	129.7	120.6
P40938	Replication factor C subunit 3 OS=Homo sapiens GN=RFC3 PE=1 SV=2	76	30	103.4	88.9	76.6	87.0	85.4	113.3	157.7
P40939	Trifunctional enzyme subunit alpha, mitochondrial OS=Homo sapiens GN=HADHA PE=1 SV=2	77	53	248.7	255.0	104.3	25.7	6.4	3.9	4.4
P41091	Eukaryotic translation initiation factor 2 subunit 3 OS=Homo sapiens GN=EIF2S3 PE=1 SV=3	57	30	59.8	58.3	69.1	79.4	113.2	198.9	113.0
P41134	DNA-binding protein inhibitor ID-1 OS=Homo sapiens GN=ID1 PE=1 SV=3	50	5	107.5	90.2	87.7	79.6	75.0	87.3	91.2
P41214	Eukaryotic translation initiation factor 2D OS=Homo sapiens GN=EIF2D PE=1 SV=3	55	24	86.3	79.6	87.2	81.4	117.5	161.0	155.8
P41223	Protein BUD31 homolog OS=Homo sapiens GN=BUD31 PE=1 SV=2	63	12	75.9	43.6	36.4	60.5	68.5	82.9	473.9
P41227	N-alpha-acetyltransferase 10 OS=Homo sapiens GN=NAA10 PE=1 SV=1	86	19	94.0	111.8	114.3	95.5	83.6	90.2	107.6
P41229	Lysine-specific demethylase 5C OS=Homo sapiens GN=KDM5C PE=1 SV=2	24	28	98.3	86.8	90.7	124.3	79.6	100.7	130.5
P41236	Protein phosphatase inhibitor 2 OS=Homo sapiens GN=PPP1R2 PE=1 SV=2	43	9	99.5	103.2	116.1	98.3	73.4	110.9	136.1
P41240	Tyrosine-protein kinase CSK OS=Homo sapiens GN=CSK PE=1 SV=1	68	29	101.4	108.0	110.3	102.9	97.0	76.3	66.6
P41250	Glycine--tRNA ligase OS=Homo sapiens GN=GARS PE=1 SV=3	63	48	126.6	122.3	95.5	93.7	53.3	78.2	137.6
P41252	Isoleucine--tRNA ligase, cytoplasmic OS=Homo sapiens GN=IARS PE=1 SV=2	63	85	80.6	74.5	79.9	96.8	98.9	113.8	159.9
P41440	Folate transporter 1 OS=Homo sapiens GN=SLC19A1 PE=1 SV=3	23	12	51.4	86.6	134.5	149.2	162.2	77.8	25.6
P41567	Eukaryotic translation initiation factor 1 OS=Homo sapiens GN=EIF1 PE=1 SV=1	72	14	72.3	97.4	98.0	68.1	91.5	188.8	169.3
P41732	Tetraspanin-7 OS=Homo sapiens GN=TSPAN7 PE=1 SV=2	18	5	40.6	65.6	104.4	113.0	155.3	105.0	61.8
P42025	Beta-centractin OS=Homo sapiens GN=ACTR1B PE=1 SV=1	58	19	97.7	102.1	92.8	94.7	87.1	82.8	106.4
P42166	Lamina-associated polypeptide 2, isoform alpha OS=Homo sapiens GN=TMPO PE=1 SV=2	81	50	52.1	51.4	64.2	80.8	140.7	163.0	202.9
P42167	Lamina-associated polypeptide 2, isoforms beta/gamma OS=Homo sapiens GN=TMPO PE=1 SV=2	64	26	71.7	100.8	112.4	166.5	180.8	90.5	33.8
P42224	Signal transducer and activator of transcription 1-alpha/beta OS=Homo sapiens GN=STAT1 PE=1 SV=2	59	41	118.4	108.8	109.1	111.1	93.2	86.9	98.9
P42285	Superkiller viralicidic activity 2-like 2 OS=Homo sapiens GN=SKIV2L2 PE=1 SV=3	49	54	70.8	68.7	62.5	66.0	107.4	186.8	147.6
P42330	Aldo-keto reductase family 1 member C3 OS=Homo sapiens GN=AKR1C3 PE=1 SV=4	35	12	100.6	116.6	119.8	103.7	81.8	94.7	116.8
P42336	Phosphatidylinositol 4,5-bisphosphate 3-kinase catalytic subunit alpha isoform OS=Homo sapiens GN=PIK3CA PE=1 SV=2	31	28	126.2	111.4	110.3	110.9	93.4	83.5	59.5
P42345	Serine/threonine-protein kinase mTOR OS=Homo sapiens GN=MTOR PE=1 SV=1	44	92	78.7	82.4	93.5	103.7	105.3	125.3	122.6
P42356	Phosphatidylinositol 4-kinase alpha OS=Homo sapiens GN=PI4KA PE=1 SV=3	39	71	59.5	90.6	147.4	148.0	150.7	74.5	36.0
P42566	Epidermal growth factor receptor substrate 15 OS=Homo sapiens GN=EPS15 PE=1 SV=2	61	43	95.9	97.3	113.6	113.4	97.8	74.5	75.9
P42574	Caspase-3 OS=Homo sapiens GN=CASP3 PE=1 SV=2	69	16	106.0	86.1	95.9	127.3	71.0	79.2	99.3
P42575	Caspase-2 OS=Homo sapiens GN=CASP2 PE=1 SV=2	58	21	113.0	112.2	100.2	94.6	73.6	83.4	108.5
P42694	Probable helicase with zinc finger domain OS=Homo sapiens GN=HELZ PE=1 SV=2	48	77	89.4	85.3	74.3	75.5	123.5	136.8	154.4
P42695	Condensin-2 complex subunit D3 OS=Homo sapiens GN=NCAPD3 PE=1 SV=2	34	41	86.4	70.1	73.7	83.4	104.2	170.7	117.1
P42696	RNA-binding protein 34 OS=Homo sapiens GN=RBM34 PE=1 SV=2	52	30	60.7	58.3	61.9	73.2	144.8	221.8	180.2
P42704	Leucine-rich PPR motif-containing protein, mitochondrial OS=Homo sapiens GN=LRPPRC PE=1 SV=3	75	118	238.2	211.5	107.6	31.5	8.4	8.2	7.7
P42765	3-ketoacyl-CoA thiolase, mitochondrial OS=Homo sapiens GN=ACAA2 PE=1 SV=2	78	30	262.3	219.1	97.5	31.5	12.3	13.3	7.7
P42766	60S ribosomal protein L35 OS=Homo sapiens GN=RPL35 PE=1 SV=2	43	9	76.5	45.1	67.5	88.2	175.9	224.8	171.8
P42768	Wiskott-Aldrich syndrome protein OS=Homo sapiens GN=WAS PE=1 SV=4	46	18	87.9	82.7	90.1	96.7	124.5	130.9	97.6
P42785	Lysosomal Pro-X carboxypeptidase OS=Homo sapiens GN=PRCP PE=1 SV=1	35	15	49.9	82.7	155.1	203.2	182.2	52.5	28.5
P42858	Huntingtin OS=Homo sapiens GN=HTT PE=1 SV=2	32	79	91.3	102.0	114.5	112.5	105.3	97.8	102.9
P42892	Endothelin-converting enzyme 1 OS=Homo sapiens GN=ECE1 PE=1 SV=2	48	34	45.1	51.9	88.5	150.8	151.5	110.9	142.7
P43007	Neutral amino acid transporter A OS=Homo sapiens GN=SLC1A4 PE=1 SV=1	30	13	38.1	58.9	106.9	284.4	75.2	46.2	94.3
P43034	Platelet-activating factor acetylhydrolase IB subunit alpha OS=Homo sapiens GN=PAFAH1B1 PE=1 SV=2	70	29	101.4	102.3	121.3	127.8	83.8	91.3	93.3
P43155	Carnitine O-acetyltransferase OS=Homo sapiens GN=CRAT PE=1 SV=5	33	18	205.1	184.1	99.0	31.3	30.2	13.5	9.7
P43243	Matrin-3 OS=Homo sapiens GN=MATR3 PE=1 SV=2	63	61	75.7	54.9	75.1	86.8	87.0	137.6	241.0
P43250	G protein-coupled receptor kinase 6 OS=Homo sapiens GN=GRK6 PE=1 SV=2	48	23	79.7	103.1	126.5	121.0	111.7	60.0	32.3
P43307	Translocon-associated protein subunit alpha OS=Homo sapiens GN=SSR1 PE=1 SV=3	21	4	52.1	76.3	116.6	142.6	200.8	64.9	8.6
P43378	Tyrosine-protein phosphatase non-receptor type 9 OS=Homo sapiens GN=PTPN9 PE=1 SV=1	42	21	71.7	90.8	111.4	124.6	144.2	98.6	55.1
P43403	Tyrosine-protein kinase ZAP-70 OS=Homo sapiens GN=ZAP70 PE=1 SV=1	76	48	107.5	126.8	125.1	110.2	89.8	86.6	83.8
P43490	Nicotinamide phosphoribosyltransferase OS=Homo sapiens GN=NAMPT PE=1 SV=1	67	24	129.3	107.0	110.6	111.0	83.0	116.7	136.7
P43686	26S protease regulatory subunit 6B OS=Homo sapiens GN=PSMC4 PE=1 SV=2	79	37	106.4	96.0	98.7	100.6	66.7	89.8	139.4
P43897	Elongation factor Ts, mitochondrial OS=Homo sapiens GN=TSFM PE=1 SV=2	62	24	226.4	180.5	150.5	47.9	9.5	6.2	8.1
P45880	Voltage-dependent anion-selective channel protein 2 OS=Homo sapiens GN=VDAC2 PE=1 SV=2	68	20	230.6	215.9	98.7	34.4	17.4	8.8	6.9
P45954	Short/branched chain specific acyl-CoA dehydrogenase, mitochondrial OS=Homo sapiens GN=ACADSB PE=1 SV=1	59	21	270.5	194.3	86.2	23.8	7.1	4.4	5.1
P45974	Ubiquitin carboxyl-terminal hydrolase 5 OS=Homo sapiens GN=USP5 PE=1 SV=2	49	33	92.0	103.1	130.7	116.0	86.5	95.1	111.9
P45985	Dual specificity mitogen-activated protein kinase kinase 4 OS=Homo sapiens GN=MAP2K4 PE=1 SV=1	42	13	126.7	137.7	135.1	128.7	102.8	130.6	118.6
P46013	Antigen KI-67 OS=Homo sapiens GN=MKI67 PE=1 SV=2	54	144	98.8	77.3	76.0	74.4	121.4	158.8	136.6
P46019	Phosphorylase b kinase regulatory subunit alpha, liver isoform OS=Homo sapiens GN=PHKA2 PE=1 SV=1	28	28	119.3	135.3	124.7	107.1	101.1	135.1	165.3
P46020	Phosphorylase b kinase regulatory subunit alpha, skeletal muscle isoform OS=Homo sapiens GN=PHKA1 PE=1 SV=2	26	25	108.5	115.2	120.4	106.2	93.1	93.8	91.0
P46060	Ran GTPase-activating protein 1 OS=Homo sapiens GN=RANGAP1 PE=1 SV=1	63	39	74.4	86.7	111.2	123.1	138.6	62.6	39.1
P46063	ATP-dependent DNA helicase Q1 OS=Homo sapiens GN=RECQL PE=1 SV=3	56	33	139.5	85.3	63.9	63.5	92.7	128.5	81.6
P46087	Probable 28S rRNA (cytosine(4447)-C(5))-methyltransferase OS=Homo sapiens GN=NOP2 PE=1 SV=2	46	39	74.0	55.6	53.9	72.9	97.0	209.2	255.2
P46108	Adapter molecule crk OS=Homo sapiens GN=CRK PE=1 SV=2	61	19	114.3	115.2	104.9	120.2	88.9	104.9	130.7
P46109	Crk-like protein OS=Homo sapiens GN=CRKL PE=1 SV=1	69	21	110.0	107.3	107.1	104.8	85.5	102.2	96.1
P46199	Translation initiation factor IF-2, mitochondrial OS=Homo sapiens GN=MTIF2 PE=1 SV=2	25	14	376.4	295.3	117.0	41.7	31.5	6.2	6.5
P46379	Large proline-rich protein BAG6 OS=Homo sapiens GN=BAG6 PE=1 SV=2	38	32	103.8	99.5	97.4	103.5	80.5	94.3	129.9
P46459	Vesicle-fusing ATPase OS=Homo sapiens GN=NSF PE=1 SV=3	70	71	51.7	72.0	103.4	132.2	175.1	93.1	33.5
P46531	Neurogenic locus notch homolog protein 1 OS=Homo sapiens GN=NOTCH1 PE=1 SV=4	20	35	45.2	72.0	108.2	125.0	160.4	82.9	27.1
P46734	Dual specificity mitogen-activated protein kinase kinase 3 OS=Homo sapiens GN=MAP2K3 PE=1 SV=2	46	13	119.1	124.9	102.3	96.2	108.5	116.9	76.2
P46736	Lys-63-specific deubiquitinase BRCC36 OS=Homo sapiens GN=BRCC3 PE=1 SV=2	35	11	105.5	99.1	102.9	125.5	82.6	87.6	120.2
P46776	60S ribosomal protein L27a OS=Homo sapiens GN=RPL27A PE=1 SV=2	51	13	32.0	39.1	66.6	80.0	123.7	229.1	127.4
P46777	60S ribosomal protein L5 OS=Homo sapiens GN=RPL5 PE=1 SV=3	71	33	56.0	54.7	61.2	66.3	112.3	218.2	198.6
P46778	60S ribosomal protein L21 OS=Homo sapiens GN=RPL21 PE=1 SV=2	64	19	53.0	52.7	59.6	69.1	120.7	194.5	163.4
P46779	60S ribosomal protein L28 OS=Homo sapiens GN=RPL28 PE=1 SV=3	57	17	45.9	38.8	40.7	56.0	93.5	149.8	346.0
P46781	40S ribosomal protein S9 OS=Homo sapiens GN=RPS9 PE=1 SV=3	69	27	55.4	53.4	52.3	52.8	111.0	202.9	146.6
P46782	40S ribosomal protein S5 OS=Homo sapiens GN=RPS5 PE=1 SV=4	47	13	42.6	29.4	59.2	70.4	120.3	190.5	238.5
P46783	40S ribosomal protein S10 OS=Homo sapiens GN=RPS10 PE=1 SV=1	80	19	52.1	58.5	62.6	71.2	123.9	217.8	120.0
P46926	Glucosamine-6-phosphate isomerase 1 OS=Homo sapiens GN=GNPDA1 PE=1 SV=1	75	18	118.1	108.8	106.1	113.5	67.8	107.3	109.9
P46934	E3 ubiquitin-protein ligase NEDD4 OS=Homo sapiens GN=NEDD4 PE=1 SV=4	21	25	97.3	96.9	95.8	94.2	88.8	77.1	230.6
P46939	Utrophin OS=Homo sapiens GN=UTRN PE=1 SV=2	50	160	57.6	99.2	159.1	170.9	140.0	33.3	10.3
P46940	Ras GTPase-activating-like protein IQGAP1 OS=Homo sapiens GN=IQGAP1 PE=1 SV=1	64	111	95.8	107.8	123.1	112.6	86.1	87.9	89.2
P46977	Dolichyl-diphosphooligosaccharide--protein glycosyltransferase subunit STT3A OS=Homo sapiens GN=STT3A PE=1 SV=2	28	23	47.7	66.9	107.7	209.0	161.2	62.5	28.0
P47736	Rap1 GTPase-activating protein 1 OS=Homo sapiens GN=RAP1GAP PE=1 SV=2	43	22	113.8	103.6	156.3	122.2	91.2	90.2	120.1
P47755	F-actin-capping protein subunit alpha-2 OS=Homo sapiens GN=CAPZA2 PE=1 SV=3	70	17	97.6	91.5	104.1	140.5	101.9	94.6	108.0
P47756	F-actin-capping protein subunit beta OS=Homo sapiens GN=CAPZB PE=1 SV=4	65	21	81.0	87.6	125.3	130.0	90.2	116.0	139.9
P47897	Glutamine--tRNA ligase OS=Homo sapiens GN=QARS PE=1 SV=1	74	67	58.0	63.8	63.1	73.6	75.4	81.3	103.6
P47974	Zinc finger protein 36, C3H1 type-like 2 OS=Homo sapiens GN=ZFP36L2 PE=1 SV=3	41	21	78.2	75.8	61.5	61.7	101.1	164.1	148.9
P47985	Cytochrome b-c1 complex subunit Rieske, mitochondrial OS=Homo sapiens GN=UQCRFS1 PE=1 SV=2	60	16	255.8	203.0	89.2	26.6	7.7	8.6	9.2
P48047	ATP synthase subunit O, mitochondrial OS=Homo sapiens GN=ATP5O PE=1 SV=1	77	18	234.5	202.9	131.5	45.2	17.7	13.6	11.9
P48059	LIM and senescent cell antigen-like-containing domain protein 1 OS=Homo sapiens GN=LIMS1 PE=1 SV=4	76	24	87.4	94.9	127.5	130.6	125.5	68.2	45.6
P48147	Prolyl endopeptidase OS=Homo sapiens GN=PREP PE=1 SV=2	62	40	120.8	118.7	113.5	114.7	83.5	113.6	132.4
P48200	Iron-responsive element-binding protein 2 OS=Homo sapiens GN=IREB2 PE=1 SV=3	32	22	88.3	89.1	87.7	103.6	115.3	94.8	91.5
P48426	Phosphatidylinositol 5-phosphate 4-kinase type-2 alpha OS=Homo sapiens GN=PIP4K2A PE=1 SV=2	36	22	74.7	139.8	199.8	184.5	142.7	62.3	36.2
P48444	Coatomer subunit delta OS=Homo sapiens GN=ARCN1 PE=1 SV=1	56	36	79.0	87.2	123.3	158.0	86.3	90.2	114.3
P48449	Lanosterol synthase OS=Homo sapiens GN=LSS PE=1 SV=1	52	38	86.3	101.3	109.3	110.6	147.6	75.3	25.7
P48454	Serine/threonine-protein phosphatase 2B catalytic subunit gamma isoform OS=Homo sapiens GN=PPP3CC PE=1 SV=3	33	14	66.8	78.8	101.3	179.7	81.5	72.1	101.8
P48506	Glutamate--cysteine ligase catalytic subunit OS=Homo sapiens GN=GCLC PE=1 SV=2	46	28	122.7	107.0	102.9	118.0	80.9	100.6	150.1
P48507	Glutamate--cysteine ligase regulatory subunit OS=Homo sapiens GN=GCLM PE=1 SV=1	42	11	118.4	121.5	131.0	132.1	97.2	105.7	130.9
P48553	Trafficking protein particle complex subunit 10 OS=Homo sapiens GN=TRAPPC10 PE=1 SV=2	32	32	86.5	99.0	131.4	188.7	114.0	126.8	108.1
P48556	26S proteasome non-ATPase regulatory subunit 8 OS=Homo sapiens GN=PSMD8 PE=1 SV=2	37	18	96.3	95.0	97.6	86.7	76.0	117.0	128.0
P48634	Protein PRRC2A OS=Homo sapiens GN=PRRC2A PE=1 SV=3	51	89	60.0	54.3	60.4	71.8	105.1	184.1	239.2
P48637	Glutathione synthetase OS=Homo sapiens GN=GSS PE=1 SV=1	58	25	75.6	75.1	121.2	124.0	90.4	124.0	155.8
P48643	T-complex protein 1 subunit epsilon OS=Homo sapiens GN=CCT5 PE=1 SV=1	79	50	101.1	97.2	102.9	108.2	85.9	106.9	97.6
P48651	Phosphatidylserine synthase 1 OS=Homo sapiens GN=PTDSS1 PE=1 SV=1	22	11	48.7	61.0	115.7	135.9	173.9	54.5	5.6
P48723	Heat shock 70 kDa protein 13 OS=Homo sapiens GN=HSPA13 PE=1 SV=1	29	16	51.1	94.4	133.1	138.4	185.9	61.1	16.0
P48729	Casein kinase I isoform alpha OS=Homo sapiens GN=CSNK1A1 PE=1 SV=2	56	21	60.7	73.2	113.7	150.4	114.6	135.5	101.2
P48730	Casein kinase I isoform delta OS=Homo sapiens GN=CSNK1D PE=1 SV=2	52	21	118.4	105.4	84.5	67.9	96.7	130.6	128.3
P48735	Isocitrate dehydrogenase [NADP], mitochondrial OS=Homo sapiens GN=IDH2 PE=1 SV=2	84	44	250.4	223.4	111.2	28.3	7.9	6.7	8.7
P48739	Phosphatidylinositol transfer protein beta isoform OS=Homo sapiens GN=PITPNB PE=1 SV=2	87	30	94.7	93.5	115.2	146.7	76.0	104.8	137.7
P48960	CD97 antigen OS=Homo sapiens GN=CD97 PE=1 SV=4	34	22	44.3	69.9	127.9	162.0	153.9	80.0	40.6
P49005	DNA polymerase delta subunit 2 OS=Homo sapiens GN=POLD2 PE=1 SV=1	58	23	67.7	66.9	114.5	119.2	71.2	114.2	160.5
P49069	Calcium signal-modulating cyclophilin ligand OS=Homo sapiens GN=CAMLG PE=1 SV=1	57	16	51.0	74.1	114.6	147.7	213.3	87.5	21.1
P49189	4-trimethylaminobutyraldehyde dehydrogenase OS=Homo sapiens GN=ALDH9A1 PE=1 SV=3	66	33	200.8	173.2	93.0	60.6	30.0	36.9	67.4
P49207	60S ribosomal protein L34 OS=Homo sapiens GN=RPL34 PE=1 SV=3	48	10	42.1	44.2	43.9	64.3	125.0	173.4	238.8
P49247	Ribose-5-phosphate isomerase OS=Homo sapiens GN=RPIA PE=1 SV=3	63	15	117.4	111.9	117.7	123.4	79.4	100.3	139.1
P49257	Protein ERGIC-53 OS=Homo sapiens GN=LMAN1 PE=1 SV=2	51	29	57.2	81.7	113.6	138.4	192.3	75.6	31.1
P49321	Nuclear autoantigenic sperm protein OS=Homo sapiens GN=NASP PE=1 SV=2	72	49	106.9	101.3	103.6	101.1	76.7	102.7	119.1
P49327	Fatty acid synthase OS=Homo sapiens GN=FASN PE=1 SV=3	55	112	104.7	100.9	98.3	100.7	76.7	98.1	164.3
P49354	Protein farnesyltransferase/geranylgeranyltransferase type-1 subunit alpha OS=Homo sapiens GN=FNTA PE=1 SV=1	41	14	102.2	88.2	105.6	156.4	69.1	103.1	197.9
P49366	Deoxyhypusine synthase OS=Homo sapiens GN=DHPS PE=1 SV=1	84	23	86.4	74.5	92.2	109.5	59.8	102.7	244.3
P49368	T-complex protein 1 subunit gamma OS=Homo sapiens GN=CCT3 PE=1 SV=4	72	50	83.3	84.1	91.8	115.3	63.1	126.9	195.3
P49406	39S ribosomal protein L19, mitochondrial OS=Homo sapiens GN=MRPL19 PE=1 SV=2	51	17	270.9	203.5	92.0	31.7	14.3	10.7	13.5
P49411	Elongation factor Tu, mitochondrial OS=Homo sapiens GN=TUFM PE=1 SV=2	71	35	216.2	185.1	152.0	62.1	8.7	5.8	7.3
P49427	Ubiquitin-conjugating enzyme E2 R1 OS=Homo sapiens GN=CDC34 PE=1 SV=2	38	7	113.6	127.9	115.8	97.5	74.4	94.6	94.9
P49454	Centromere protein F OS=Homo sapiens GN=CENPF PE=1 SV=2	59	185	178.2	184.5	112.9	65.9	67.8	57.7	34.9
P49458	Signal recognition particle 9 kDa protein OS=Homo sapiens GN=SRP9 PE=1 SV=2	62	8	71.5	49.7	55.0	68.4	74.5	113.0	288.7
P49585	Choline-phosphate cytidylyltransferase A OS=Homo sapiens GN=PCYT1A PE=1 SV=2	47	15	119.4	119.6	113.5	114.3	104.2	89.7	98.0
P49588	Alanine--tRNA ligase, cytoplasmic OS=Homo sapiens GN=AARS PE=1 SV=2	60	57	97.7	95.9	103.1	108.2	69.7	94.6	191.3
P49589	Cysteine--tRNA ligase, cytoplasmic OS=Homo sapiens GN=CARS PE=1 SV=3	60	47	106.8	96.9	96.4	96.9	77.2	104.4	120.8
P49590	Probable histidine--tRNA ligase, mitochondrial OS=Homo sapiens GN=HARS2 PE=1 SV=1	60	32	201.8	185.8	141.7	43.8	17.1	17.0	16.7
P49591	Serine--tRNA ligase, cytoplasmic OS=Homo sapiens GN=SARS PE=1 SV=3	58	30	94.9	96.6	95.1	91.8	107.0	127.8	94.2
P49593	Protein phosphatase 1F OS=Homo sapiens GN=PPM1F PE=1 SV=3	51	16	125.4	112.2	118.7	131.6	92.7	91.7	118.7
P49641	Alpha-mannosidase 2x OS=Homo sapiens GN=MAN2A2 PE=2 SV=3	29	27	58.1	95.1	145.9	140.6	153.7	83.7	32.7
P49643	DNA primase large subunit OS=Homo sapiens GN=PRIM2 PE=1 SV=2	53	26	111.1	91.8	94.6	92.1	90.8	113.6	128.5
P49711	Transcriptional repressor CTCF OS=Homo sapiens GN=CTCF PE=1 SV=1	28	18	138.6	90.0	90.3	62.4	85.5	84.2	60.5
P49720	Proteasome subunit beta type-3 OS=Homo sapiens GN=PSMB3 PE=1 SV=2	56	16	79.4	41.8	46.7	95.7	38.6	87.5	432.1
P49721	Proteasome subunit beta type-2 OS=Homo sapiens GN=PSMB2 PE=1 SV=1	71	21	92.1	97.7	100.8	94.3	72.8	140.7	188.0
P49736	DNA replication licensing factor MCM2 OS=Homo sapiens GN=MCM2 PE=1 SV=4	66	55	109.7	99.3	93.7	100.5	64.0	107.5	175.9
P49748	Very long-chain specific acyl-CoA dehydrogenase, mitochondrial OS=Homo sapiens GN=ACADVL PE=1 SV=1	64	44	199.1	169.5	223.0	78.4	11.5	6.2	5.7
P49750	YLP motif-containing protein 1 OS=Homo sapiens GN=YLPM1 PE=1 SV=3	43	74	65.4	49.8	47.1	61.2	121.0	185.8	210.1
P49756	RNA-binding protein 25 OS=Homo sapiens GN=RBM25 PE=1 SV=3	42	40	54.3	44.3	55.1	67.4	144.3	226.3	116.3
P49757	Protein numb homolog OS=Homo sapiens GN=NUMB PE=1 SV=2	54	30	31.6	55.0	129.3	145.8	146.6	101.2	48.8
P49761	Dual specificity protein kinase CLK3 OS=Homo sapiens GN=CLK3 PE=1 SV=3	30	18	69.8	68.9	69.3	74.4	124.1	191.1	122.7
P49768	Presenilin-1 OS=Homo sapiens GN=PSEN1 PE=1 SV=1	25	9	41.5	82.1	124.0	138.6	167.9	77.2	33.0
P49770	Translation initiation factor eIF-2B subunit beta OS=Homo sapiens GN=EIF2B2 PE=1 SV=3	38	13	98.8	97.6	112.5	117.6	87.0	157.9	199.0
P49773	Histidine triad nucleotide-binding protein 1 OS=Homo sapiens GN=HINT1 PE=1 SV=2	79	9	114.1	90.4	110.5	126.6	77.5	109.0	126.7
P49790	Nuclear pore complex protein Nup153 OS=Homo sapiens GN=NUP153 PE=1 SV=2	47	50	120.5	100.4	117.9	119.5	99.6	110.9	151.0
P49792	E3 SUMO-protein ligase RanBP2 OS=Homo sapiens GN=RANBP2 PE=1 SV=2	59	168	68.2	88.3	124.3	137.7	161.4	56.3	36.3
P49815	Tuberin OS=Homo sapiens GN=TSC2 PE=1 SV=2	39	52	99.0	100.1	99.9	96.5	103.0	125.3	126.7
P49821	NADH dehydrogenase [ubiquinone] flavoprotein 1, mitochondrial OS=Homo sapiens GN=NDUFV1 PE=1 SV=4	74	32	226.0	209.3	139.6	46.9	11.3	7.1	5.9
P49840	Glycogen synthase kinase-3 alpha OS=Homo sapiens GN=GSK3A PE=1 SV=2	59	21	95.0	94.8	95.3	96.6	102.4	109.2	86.7
P49841	Glycogen synthase kinase-3 beta OS=Homo sapiens GN=GSK3B PE=1 SV=2	70	26	86.9	69.1	85.0	91.9	94.2	117.8	270.9
P49902	Cytosolic purine 5'-nucleotidase OS=Homo sapiens GN=NT5C2 PE=1 SV=1	35	16	111.6	107.0	114.2	116.8	84.2	105.8	120.1
P49903	Selenide, water dikinase 1 OS=Homo sapiens GN=SEPHS1 PE=1 SV=2	59	15	114.6	114.2	112.4	108.3	83.4	85.4	95.0
P49915	GMP synthase [glutamine-hydrolyzing] OS=Homo sapiens GN=GMPS PE=1 SV=1	78	53	113.4	91.1	89.7	96.3	70.6	83.5	176.1
P49916	DNA ligase 3 OS=Homo sapiens GN=LIG3 PE=1 SV=2	50	50	108.2	93.8	86.2	111.4	84.6	106.3	123.3
P49917	DNA ligase 4 OS=Homo sapiens GN=LIG4 PE=1 SV=2	49	35	88.1	91.0	88.0	90.9	110.2	102.6	54.6
P49959	Double-strand break repair protein MRE11A OS=Homo sapiens GN=MRE11A PE=1 SV=3	46	31	98.0	94.3	98.4	106.6	77.5	119.5	92.0
P50148	Guanine nucleotide-binding protein G(q) subunit alpha OS=Homo sapiens GN=GNAQ PE=1 SV=4	64	28	54.3	99.8	164.3	176.0	144.1	51.2	18.4
P50213	Isocitrate dehydrogenase [NAD] subunit alpha, mitochondrial OS=Homo sapiens GN=IDH3A PE=1 SV=1	50	21	221.6	216.0	115.8	34.8	12.7	11.4	11.3
P50238	Cysteine-rich protein 1 OS=Homo sapiens GN=CRIP1 PE=1 SV=3	79	6	80.1	184.4	108.3	63.7	33.4	150.5	95.4
P50336	Protoporphyrinogen oxidase OS=Homo sapiens GN=PPOX PE=1 SV=1	45	15	241.3	209.3	114.9	39.1	9.1	6.5	8.9
P50395	Rab GDP dissociation inhibitor beta OS=Homo sapiens GN=GDI2 PE=1 SV=2	84	46	114.6	105.4	110.3	114.8	79.4	109.2	118.4
P50402	Emerin OS=Homo sapiens GN=EMD PE=1 SV=1	72	22	51.5	79.4	121.4	133.5	184.8	80.4	19.4
P50416	Carnitine O-palmitoyltransferase 1, liver isoform OS=Homo sapiens GN=CPT1A PE=1 SV=2	47	40	95.5	93.9	108.0	134.3	119.7	69.5	26.7
P50452	Serpin B8 OS=Homo sapiens GN=SERPINB8 PE=1 SV=2	53	23	100.1	93.6	101.4	116.5	77.5	84.3	112.6
P50454	Serpin H1 OS=Homo sapiens GN=SERPINH1 PE=1 SV=2	51	20	51.7	72.3	115.2	141.4	181.2	73.7	13.7
P50542	Peroxisomal targeting signal 1 receptor OS=Homo sapiens GN=PEX5 PE=1 SV=3	57	27	89.3	94.9	106.1	114.0	136.5	59.5	46.1
P50552	Vasodilator-stimulated phosphoprotein OS=Homo sapiens GN=VASP PE=1 SV=3	53	19	42.5	57.2	107.1	138.6	88.1	145.7	188.2
P50570	Dynamin-2 OS=Homo sapiens GN=DNM2 PE=1 SV=2	69	66	79.3	108.7	126.2	145.6	93.2	70.1	97.7
P50579	Methionine aminopeptidase 2 OS=Homo sapiens GN=METAP2 PE=1 SV=1	66	26	79.8	70.0	64.3	65.5	112.7	157.4	137.8
P50583	Bis(5'-nucleosyl)-tetraphosphatase [asymmetrical] OS=Homo sapiens GN=NUDT2 PE=1 SV=3	83	10	134.5	118.1	113.8	117.4	80.3	77.1	110.6
P50613	Cyclin-dependent kinase 7 OS=Homo sapiens GN=CDK7 PE=1 SV=1	40	14	134.9	102.4	95.6	114.1	126.3	108.7	87.1
P50748	Kinetochore-associated protein 1 OS=Homo sapiens GN=KNTC1 PE=1 SV=1	19	37	134.8	118.9	115.4	86.5	62.5	97.1	115.4
P50749	Ras association domain-containing protein 2 OS=Homo sapiens GN=RASSF2 PE=1 SV=1	44	12	76.5	79.1	93.1	140.1	64.7	76.9	134.1
P50750	Cyclin-dependent kinase 9 OS=Homo sapiens GN=CDK9 PE=1 SV=3	45	18	70.3	72.4	55.6	59.2	73.9	128.8	294.7
P50851	Lipopolysaccharide-responsive and beige-like anchor protein OS=Homo sapiens GN=LRBA PE=1 SV=4	29	69	97.6	100.5	109.4	114.7	78.0	96.1	147.3
P50897	Palmitoyl-protein thioesterase 1 OS=Homo sapiens GN=PPT1 PE=1 SV=1	47	14	29.3	62.9	156.3	219.0	136.5	29.0	16.7
P50914	60S ribosomal protein L14 OS=Homo sapiens GN=RPL14 PE=1 SV=4	46	12	59.1	59.1	57.5	65.0	140.9	196.4	121.8
P50990	T-complex protein 1 subunit theta OS=Homo sapiens GN=CCT8 PE=1 SV=4	84	54	99.4	83.7	94.0	126.1	78.6	102.9	155.2
P50991	T-complex protein 1 subunit delta OS=Homo sapiens GN=CCT4 PE=1 SV=4	80	42	84.8	74.8	94.4	91.4	72.6	156.1	155.4
P50995	Annexin A11 OS=Homo sapiens GN=ANXA11 PE=1 SV=1	44	26	102.7	107.0	104.2	98.1	81.3	101.3	114.6
P51114	Fragile X mental retardation syndrome-related protein 1 OS=Homo sapiens GN=FXR1 PE=1 SV=3	64	40	59.5	57.1	63.4	92.2	154.4	181.0	69.2
P51116	Fragile X mental retardation syndrome-related protein 2 OS=Homo sapiens GN=FXR2 PE=1 SV=2	66	39	48.2	52.6	58.5	76.0	163.7	199.9	117.0
P51148	Ras-related protein Rab-5C OS=Homo sapiens GN=RAB5C PE=1 SV=2	84	16	66.5	88.8	117.2	115.6	136.7	76.7	33.1
P51149	Ras-related protein Rab-7a OS=Homo sapiens GN=RAB7A PE=1 SV=1	85	25	64.2	83.7	114.7	141.2	168.2	76.5	33.2
P51151	Ras-related protein Rab-9A OS=Homo sapiens GN=RAB9A PE=1 SV=1	70	12	58.9	101.7	111.7	104.1	139.1	91.1	33.6
P51398	28S ribosomal protein S29, mitochondrial OS=Homo sapiens GN=DAP3 PE=1 SV=1	66	27	266.7	225.2	88.4	22.9	8.0	4.8	5.3
P51452	Dual specificity protein phosphatase 3 OS=Homo sapiens GN=DUSP3 PE=1 SV=1	55	8	116.6	106.7	103.8	113.7	80.9	101.1	137.0
P51532	Transcription activator BRG1 OS=Homo sapiens GN=SMARCA4 PE=1 SV=2	28	46	124.5	92.1	84.5	69.8	80.1	80.6	124.7
P51553	Isocitrate dehydrogenase [NAD] subunit gamma, mitochondrial OS=Homo sapiens GN=IDH3G PE=1 SV=1	50	14	237.4	206.3	89.2	34.1	7.0	5.2	0.7
P51570	Galactokinase OS=Homo sapiens GN=GALK1 PE=1 SV=1	64	23	126.4	98.7	109.7	108.4	65.1	81.4	159.7
P51571	Translocon-associated protein subunit delta OS=Homo sapiens GN=SSR4 PE=1 SV=1	42	8	41.2	61.6	118.0	175.0	177.5	81.4	15.1
P51572	B-cell receptor-associated protein 31 OS=Homo sapiens GN=BCAP31 PE=1 SV=3	52	20	39.5	91.4	144.2	110.6	161.9	106.8	58.3
P51610	Host cell factor 1 OS=Homo sapiens GN=HCFC1 PE=1 SV=2	45	65	82.5	68.0	70.5	74.8	91.5	150.3	232.6
P51648	Fatty aldehyde dehydrogenase OS=Homo sapiens GN=ALDH3A2 PE=1 SV=1	41	20	54.3	72.2	110.6	158.5	160.7	75.2	34.8
P51649	Succinate-semialdehyde dehydrogenase, mitochondrial OS=Homo sapiens GN=ALDH5A1 PE=1 SV=2	51	26	200.4	194.5	114.1	94.1	11.5	14.3	16.5
P51659	Peroxisomal multifunctional enzyme type 2 OS=Homo sapiens GN=HSD17B4 PE=1 SV=3	71	50	49.6	72.0	116.0	183.6	162.5	55.6	17.4
P51665	26S proteasome non-ATPase regulatory subunit 7 OS=Homo sapiens GN=PSMD7 PE=1 SV=2	51	14	107.2	89.5	85.9	80.5	61.1	88.3	192.0
P51688	N-sulphoglucosamine sulphohydrolase OS=Homo sapiens GN=SGSH PE=1 SV=1	31	12	42.6	83.3	165.3	177.1	155.4	36.7	12.2
P51692	Signal transducer and activator of transcription 5B OS=Homo sapiens GN=STAT5B PE=1 SV=2	43	29	117.5	106.9	97.0	95.4	61.0	72.6	181.7
P51784	Ubiquitin carboxyl-terminal hydrolase 11 OS=Homo sapiens GN=USP11 PE=1 SV=3	47	42	100.2	101.8	116.0	118.3	88.0	84.2	94.2
P51790	H(+)/Cl(-) exchange transporter 3 OS=Homo sapiens GN=CLCN3 PE=1 SV=2	21	15	43.6	58.6	103.2	141.9	194.2	158.3	94.3
P51795	H(+)/Cl(-) exchange transporter 5 OS=Homo sapiens GN=CLCN5 PE=1 SV=1	18	13	39.9	55.6	84.8	105.6	175.1	132.4	56.5
P51797	Chloride transport protein 6 OS=Homo sapiens GN=CLCN6 PE=1 SV=2	32	19	47.7	76.5	108.5	125.2	200.1	117.7	52.6
P51798	H(+)/Cl(-) exchange transporter 7 OS=Homo sapiens GN=CLCN7 PE=1 SV=2	29	24	38.2	69.7	123.4	136.3	154.6	68.1	21.5
P51809	Vesicle-associated membrane protein 7 OS=Homo sapiens GN=VAMP7 PE=1 SV=3	64	16	43.1	52.1	90.7	110.3	142.9	142.7	102.6
P51812	Ribosomal protein S6 kinase alpha-3 OS=Homo sapiens GN=RPS6KA3 PE=1 SV=1	57	36	141.0	143.8	130.7	107.7	80.8	73.3	65.7
P51948	CDK-activating kinase assembly factor MAT1 OS=Homo sapiens GN=MNAT1 PE=1 SV=1	45	13	114.1	86.0	142.4	129.5	174.4	138.7	105.3
P51957	Serine/threonine-protein kinase Nek4 OS=Homo sapiens GN=NEK4 PE=1 SV=2	22	14	116.5	111.3	93.7	91.7	121.6	145.1	200.1
P51970	NADH dehydrogenase [ubiquinone] 1 alpha subcomplex subunit 8 OS=Homo sapiens GN=NDUFA8 PE=1 SV=3	51	10	287.1	213.9	90.2	25.4	6.4	4.5	2.4
P51991	Heterogeneous nuclear ribonucleoprotein A3 OS=Homo sapiens GN=HNRNPA3 PE=1 SV=2	63	38	46.1	39.8	49.4	62.6	141.5	209.7	140.8
P52209	6-phosphogluconate dehydrogenase, decarboxylating OS=Homo sapiens GN=PGD PE=1 SV=3	70	33	86.1	93.8	102.8	96.2	81.5	130.6	157.8
P52272	Heterogeneous nuclear ribonucleoprotein M OS=Homo sapiens GN=HNRNPM PE=1 SV=3	81	58	50.5	49.2	59.9	83.3	126.8	190.4	153.6
P52292	Importin subunit alpha-1 OS=Homo sapiens GN=KPNA2 PE=1 SV=1	60	24	127.8	112.8	99.9	103.7	95.5	108.2	111.5
P52298	Nuclear cap-binding protein subunit 2 OS=Homo sapiens GN=NCBP2 PE=1 SV=1	49	11	81.6	58.2	47.0	54.4	88.6	161.3	326.3
P52306	Rap1 GTPase-GDP dissociation stimulator 1 OS=Homo sapiens GN=RAP1GDS1 PE=1 SV=3	60	33	115.5	105.5	99.8	106.0	69.6	99.0	124.0
P52333	Tyrosine-protein kinase JAK3 OS=Homo sapiens GN=JAK3 PE=1 SV=2	42	39	62.6	91.1	154.2	151.3	127.9	57.8	47.4
P52429	Diacylglycerol kinase epsilon OS=Homo sapiens GN=DGKE PE=1 SV=1	41	22	62.2	85.6	113.8	138.2	167.2	82.8	33.7
P52434	DNA-directed RNA polymerases I, II, and III subunit RPABC3 OS=Homo sapiens GN=POLR2H PE=1 SV=4	65	8	114.4	80.6	81.9	87.3	70.4	86.0	286.4
P52565	Rho GDP-dissociation inhibitor 1 OS=Homo sapiens GN=ARHGDIA PE=1 SV=3	73	15	81.6	86.6	132.1	122.2	89.4	124.7	157.3
P52566	Rho GDP-dissociation inhibitor 2 OS=Homo sapiens GN=ARHGDIB PE=1 SV=3	88	21	114.0	120.8	112.5	107.0	73.4	101.6	141.6
P52594	Arf-GAP domain and FG repeat-containing protein 1 OS=Homo sapiens GN=AGFG1 PE=1 SV=2	41	17	69.8	100.0	140.5	134.0	83.5	42.4	129.8
P52597	Heterogeneous nuclear ribonucleoprotein F OS=Homo sapiens GN=HNRNPF PE=1 SV=3	70	21	111.7	108.6	116.8	100.0	93.7	123.4	121.0
P52630	Signal transducer and activator of transcription 2 OS=Homo sapiens GN=STAT2 PE=1 SV=1	26	22	90.6	129.2	136.3	131.2	127.0	58.3	47.1
P52732	Kinesin-like protein KIF11 OS=Homo sapiens GN=KIF11 PE=1 SV=2	54	65	99.8	99.2	110.3	101.6	82.1	88.8	115.5
P52735	Guanine nucleotide exchange factor VAV2 OS=Homo sapiens GN=VAV2 PE=1 SV=2	17	13	91.0	83.5	110.1	122.7	74.6	103.5	195.6
P52756	RNA-binding protein 5 OS=Homo sapiens GN=RBM5 PE=1 SV=2	32	34	57.8	50.6	57.2	66.2	113.5	214.5	178.4
P52758	Ribonuclease UK114 OS=Homo sapiens GN=HRSP12 PE=1 SV=1	78	7	200.5	176.0	98.3	56.6	45.1	41.8	35.0
P52788	Spermine synthase OS=Homo sapiens GN=SMS PE=1 SV=2	68	20	98.0	103.6	103.5	99.9	63.3	87.5	158.5
P52789	Hexokinase-2 OS=Homo sapiens GN=HK2 PE=1 SV=2	55	54	207.1	207.1	99.4	45.9	30.1	31.2	31.6
P52815	39S ribosomal protein L12, mitochondrial OS=Homo sapiens GN=MRPL12 PE=1 SV=2	55	8	209.3	178.4	69.0	17.6	5.4	7.1	15.1
P52888	Thimet oligopeptidase OS=Homo sapiens GN=THOP1 PE=1 SV=2	45	33	94.9	74.3	79.5	116.9	61.8	92.1	212.3
P52948	Nuclear pore complex protein Nup98-Nup96 OS=Homo sapiens GN=NUP98 PE=1 SV=4	35	55	95.6	100.1	118.7	119.0	133.4	67.3	45.9
P53004	Biliverdin reductase A OS=Homo sapiens GN=BLVRA PE=1 SV=2	49	18	111.6	110.5	91.0	91.8	64.4	77.5	122.8
P53007	Tricarboxylate transport protein, mitochondrial OS=Homo sapiens GN=SLC25A1 PE=1 SV=2	64	22	164.4	200.3	158.5	85.9	14.0	9.9	17.6
P53041	Serine/threonine-protein phosphatase 5 OS=Homo sapiens GN=PPP5C PE=1 SV=1	60	32	84.4	74.8	95.0	96.0	69.2	93.4	221.0
P53350	Serine/threonine-protein kinase PLK1 OS=Homo sapiens GN=PLK1 PE=1 SV=1	56	27	124.6	103.7	93.6	87.9	99.1	108.9	120.4
P53365	Arfaptin-2 OS=Homo sapiens GN=ARFIP2 PE=1 SV=1	55	18	96.9	79.3	88.8	102.9	73.9	70.0	198.7
P53367	Arfaptin-1 OS=Homo sapiens GN=ARFIP1 PE=1 SV=2	53	18	75.4	97.8	134.9	153.3	124.3	61.7	71.3
P53384	Cytosolic Fe-S cluster assembly factor NUBP1 OS=Homo sapiens GN=NUBP1 PE=1 SV=2	40	8	107.1	119.5	118.0	95.5	69.7	84.6	102.5
P53396	ATP-citrate synthase OS=Homo sapiens GN=ACLY PE=1 SV=3	59	65	93.3	88.5	93.4	101.0	77.4	128.8	166.8
P53582	Methionine aminopeptidase 1 OS=Homo sapiens GN=METAP1 PE=1 SV=2	64	19	78.0	70.3	71.6	71.8	117.2	162.9	121.9
P53597	Succinyl-CoA ligase [ADP/GDP-forming] subunit alpha, mitochondrial OS=Homo sapiens GN=SUCLG1 PE=1 SV=4	45	17	248.4	191.2	84.2	39.0	4.7	5.4	7.1
P53602	Diphosphomevalonate decarboxylase OS=Homo sapiens GN=MVD PE=1 SV=1	49	15	104.3	105.3	90.6	96.0	73.1	99.9	123.8
P53609	Geranylgeranyl transferase type-1 subunit beta OS=Homo sapiens GN=PGGT1B PE=1 SV=2	36	15	127.0	130.0	91.6	77.9	69.9	73.9	143.7
P53611	Geranylgeranyl transferase type-2 subunit beta OS=Homo sapiens GN=RABGGTB PE=1 SV=2	21	6	110.6	111.0	104.5	106.9	85.1	93.9	106.3
P53618	Coatomer subunit beta OS=Homo sapiens GN=COPB1 PE=1 SV=3	58	59	89.9	100.5	116.2	127.0	91.5	69.4	100.2
P53621	Coatomer subunit alpha OS=Homo sapiens GN=COPA PE=1 SV=2	69	95	82.6	99.3	126.8	137.9	88.9	82.2	86.6
P53634	Dipeptidyl peptidase 1 OS=Homo sapiens GN=CTSC PE=1 SV=2	42	18	48.3	82.8	146.8	167.2	165.6	43.2	14.7
P53680	AP-2 complex subunit sigma OS=Homo sapiens GN=AP2S1 PE=1 SV=2	34	6	86.9	109.8	157.2	170.3	131.0	78.0	62.7
P53701	Cytochrome c-type heme lyase OS=Homo sapiens GN=HCCS PE=1 SV=1	54	17	253.5	256.5	109.5	30.0	9.4	2.6	7.9
P53794	Sodium/myo-inositol cotransporter OS=Homo sapiens GN=SLC5A3 PE=3 SV=2	20	11	65.9	91.5	132.5	140.0	156.5	75.5	30.1
P53985	Monocarboxylate transporter 1 OS=Homo sapiens GN=SLC16A1 PE=1 SV=3	20	11	59.6	103.1	159.7	152.3	163.6	50.7	16.2
P53990	IST1 homolog OS=Homo sapiens GN=IST1 PE=1 SV=1	62	17	58.4	72.9	97.6	132.8	139.7	101.9	81.7
P53992	Protein transport protein Sec24C OS=Homo sapiens GN=SEC24C PE=1 SV=3	52	44	75.6	105.0	129.8	140.6	91.5	96.2	56.1
P53999	Activated RNA polymerase II transcriptional coactivator p15 OS=Homo sapiens GN=SUB1 PE=1 SV=3	59	11	96.6	81.0	86.5	100.5	99.9	131.1	120.3
P54098	DNA polymerase subunit gamma-1 OS=Homo sapiens GN=POLG PE=1 SV=1	53	54	230.1	194.7	87.7	35.4	14.2	16.5	17.2
P54105	Methylosome subunit pICln OS=Homo sapiens GN=CLNS1A PE=1 SV=1	56	8	134.2	137.1	120.5	111.5	89.7	119.8	156.6
P54132	Bloom syndrome protein OS=Homo sapiens GN=BLM PE=1 SV=1	49	61	80.3	68.4	66.2	68.3	124.1	151.9	133.6
P54136	Arginine--tRNA ligase, cytoplasmic OS=Homo sapiens GN=RARS PE=1 SV=2	70	57	78.9	80.5	89.6	92.4	103.8	121.4	155.6
P54252	Ataxin-3 OS=Homo sapiens GN=ATXN3 PE=1 SV=4	48	15	115.5	106.3	87.6	125.0	79.9	80.4	115.4
P54277	PMS1 protein homolog 1 OS=Homo sapiens GN=PMS1 PE=1 SV=1	26	20	193.5	156.2	91.5	70.6	56.3	72.6	65.8
P54278	Mismatch repair endonuclease PMS2 OS=Homo sapiens GN=PMS2 PE=1 SV=2	30	22	87.7	75.0	81.5	93.5	103.2	118.7	201.9
P54577	Tyrosine--tRNA ligase, cytoplasmic OS=Homo sapiens GN=YARS PE=1 SV=4	80	60	109.7	100.3	93.3	88.3	87.1	95.2	117.3
P54578	Ubiquitin carboxyl-terminal hydrolase 14 OS=Homo sapiens GN=USP14 PE=1 SV=3	77	42	109.6	102.0	93.5	103.4	74.1	97.9	187.3
P54619	5'-AMP-activated protein kinase subunit gamma-1 OS=Homo sapiens GN=PRKAG1 PE=1 SV=1	57	18	116.6	121.5	135.4	112.4	103.4	83.5	78.7
P54687	Branched-chain-amino-acid aminotransferase, cytosolic OS=Homo sapiens GN=BCAT1 PE=1 SV=3	39	14	114.3	113.6	103.3	107.0	70.1	84.5	97.0
P54709	Sodium/potassium-transporting ATPase subunit beta-3 OS=Homo sapiens GN=ATP1B3 PE=1 SV=1	68	16	59.1	108.7	182.9	165.9	146.0	53.9	15.9
P54725	UV excision repair protein RAD23 homolog A OS=Homo sapiens GN=RAD23A PE=1 SV=1	49	17	80.3	53.8	112.4	171.7	66.9	136.9	257.6
P54727	UV excision repair protein RAD23 homolog B OS=Homo sapiens GN=RAD23B PE=1 SV=1	57	20	94.0	80.8	87.5	114.6	61.8	83.1	275.2
P54819	Adenylate kinase 2, mitochondrial OS=Homo sapiens GN=AK2 PE=1 SV=2	72	16	271.8	254.3	108.1	30.5	14.6	17.0	17.7
P54886	Delta-1-pyrroline-5-carboxylate synthase OS=Homo sapiens GN=ALDH18A1 PE=1 SV=2	62	48	281.2	213.1	71.3	24.5	5.3	5.2	6.9
P54920	Alpha-soluble NSF attachment protein OS=Homo sapiens GN=NAPA PE=1 SV=3	93	30	35.1	55.6	89.7	161.2	150.5	112.9	55.5
P55010	Eukaryotic translation initiation factor 5 OS=Homo sapiens GN=EIF5 PE=1 SV=2	47	25	75.5	59.5	77.5	86.2	58.2	123.9	284.8
P55011	Solute carrier family 12 member 2 OS=Homo sapiens GN=SLC12A2 PE=1 SV=1	38	44	53.1	93.3	142.5	198.5	139.2	43.9	33.6
P55036	26S proteasome non-ATPase regulatory subunit 4 OS=Homo sapiens GN=PSMD4 PE=1 SV=1	44	14	119.0	112.1	111.6	99.4	89.8	139.5	139.5
P55060	Exportin-2 OS=Homo sapiens GN=CSE1L PE=1 SV=3	53	52	110.1	90.4	91.5	92.9	68.1	91.5	207.5
P55072	Transitional endoplasmic reticulum ATPase OS=Homo sapiens GN=VCP PE=1 SV=4	78	66	79.7	98.9	114.0	120.4	115.6	82.3	86.2
P55081	Microfibrillar-associated protein 1 OS=Homo sapiens GN=MFAP1 PE=1 SV=2	28	12	66.6	64.5	65.1	70.1	108.8	200.7	155.2
P55084	Trifunctional enzyme subunit beta, mitochondrial OS=Homo sapiens GN=HADHB PE=1 SV=3	72	37	256.6	215.1	98.2	36.0	7.0	5.8	6.4
P55160	Nck-associated protein 1-like OS=Homo sapiens GN=NCKAP1L PE=1 SV=3	35	35	95.6	82.4	88.0	101.0	104.9	128.7	133.2
P55196	Afadin OS=Homo sapiens GN=MLLT4 PE=1 SV=3	42	57	74.3	96.5	129.0	141.6	127.7	86.4	73.3
P55199	RNA polymerase II elongation factor ELL OS=Homo sapiens GN=ELL PE=1 SV=1	48	28	43.8	31.1	45.9	88.9	76.2	154.3	279.1
P55209	Nucleosome assembly protein 1-like 1 OS=Homo sapiens GN=NAP1L1 PE=1 SV=1	53	18	113.8	100.0	96.2	96.2	78.2	86.0	89.8
P55210	Caspase-7 OS=Homo sapiens GN=CASP7 PE=1 SV=1	57	14	89.0	91.7	114.9	123.4	77.2	99.3	107.3
P55212	Caspase-6 OS=Homo sapiens GN=CASP6 PE=1 SV=2	54	15	100.4	83.3	73.9	72.6	61.7	82.7	254.2
P55263	Adenosine kinase OS=Homo sapiens GN=ADK PE=1 SV=2	49	20	125.6	113.7	112.4	113.7	79.1	94.1	121.1
P55265	Double-stranded RNA-specific adenosine deaminase OS=Homo sapiens GN=ADAR PE=1 SV=4	69	91	55.0	47.7	48.3	57.0	126.7	208.7	189.3
P55283	Cadherin-4 OS=Homo sapiens GN=CDH4 PE=2 SV=2	30	20	55.2	86.8	138.6	150.2	188.9	105.7	47.3
P55735	Protein SEC13 homolog OS=Homo sapiens GN=SEC13 PE=1 SV=3	63	13	107.9	96.9	104.7	119.0	112.9	77.3	81.6
P55769	NHP2-like protein 1 OS=Homo sapiens GN=SNU13 PE=1 SV=3	53	8	87.8	75.0	75.8	63.8	95.4	147.5	164.5
P55786	Puromycin-sensitive aminopeptidase OS=Homo sapiens GN=NPEPPS PE=1 SV=2	56	50	115.1	108.8	101.1	100.7	70.7	84.9	95.6
P55795	Heterogeneous nuclear ribonucleoprotein H2 OS=Homo sapiens GN=HNRNPH2 PE=1 SV=1	56	21	83.7	111.3	135.8	105.7	126.6	168.3	145.3
P55809	Succinyl-CoA:3-ketoacid coenzyme A transferase 1, mitochondrial OS=Homo sapiens GN=OXCT1 PE=1 SV=1	67	29	271.8	226.9	122.0	34.0	9.0	6.5	5.9
P55854	Small ubiquitin-related modifier 3 OS=Homo sapiens GN=SUMO3 PE=1 SV=2	30	4	104.5	51.2	31.6	37.3	32.1	38.0	519.9
P55884	Eukaryotic translation initiation factor 3 subunit B OS=Homo sapiens GN=EIF3B PE=1 SV=3	62	47	89.5	86.6	80.3	87.0	95.9	147.2	119.0
P55899	IgG receptor FcRn large subunit p51 OS=Homo sapiens GN=FCGRT PE=1 SV=1	40	13	36.5	63.7	96.7	116.3	173.4	109.5	46.2
P55957	BH3-interacting domain death agonist OS=Homo sapiens GN=BID PE=1 SV=1	56	9	67.0	55.9	68.6	191.0	49.0	103.7	213.3
P56159	GDNF family receptor alpha-1 OS=Homo sapiens GN=GFRA1 PE=2 SV=2	40	17	44.1	44.9	106.7	151.0	103.5	67.7	238.9
P56182	Ribosomal RNA processing protein 1 homolog A OS=Homo sapiens GN=RRP1 PE=1 SV=1	39	18	80.7	48.0	44.8	58.4	85.2	146.5	332.5
P56192	Methionine--tRNA ligase, cytoplasmic OS=Homo sapiens GN=MARS PE=1 SV=2	57	53	73.7	76.9	96.6	91.6	102.8	137.9	139.0
P56202	Cathepsin W OS=Homo sapiens GN=CTSW PE=1 SV=2	42	11	30.2	46.0	112.1	142.9	176.7	94.5	60.9
P56270	Myc-associated zinc finger protein OS=Homo sapiens GN=MAZ PE=1 SV=1	14	6	104.9	125.2	132.2	98.4	133.2	96.2	57.8
P56385	ATP synthase subunit e, mitochondrial OS=Homo sapiens GN=ATP5I PE=1 SV=2	62	4	97.8	104.9	149.8	213.1	32.0	24.8	13.4
P56524	Histone deacetylase 4 OS=Homo sapiens GN=HDAC4 PE=1 SV=3	41	31	73.5	73.0	99.4	111.1	70.1	84.4	224.4
P56537	Eukaryotic translation initiation factor 6 OS=Homo sapiens GN=EIF6 PE=1 SV=1	59	10	108.3	104.1	109.1	107.2	108.3	115.6	142.1
P56556	NADH dehydrogenase [ubiquinone] 1 alpha subcomplex subunit 6 OS=Homo sapiens GN=NDUFA6 PE=1 SV=3	36	7	236.9	198.3	79.3	22.0	6.1	4.2	3.8
P56589	Peroxisomal biogenesis factor 3 OS=Homo sapiens GN=PEX3 PE=1 SV=1	65	18	54.2	85.3	117.3	139.4	192.5	52.4	5.6
P56937	3-keto-steroid reductase OS=Homo sapiens GN=HSD17B7 PE=1 SV=1	33	10	90.5	103.7	109.8	155.8	142.5	78.3	31.4
P56962	Syntaxin-17 OS=Homo sapiens GN=STX17 PE=1 SV=2	46	13	93.9	114.1	116.9	109.1	126.2	55.8	16.9
P57075	Ubiquitin-associated and SH3 domain-containing protein A OS=Homo sapiens GN=UBASH3A PE=1 SV=1	39	24	75.3	94.8	109.2	119.4	116.1	91.2	52.5
P57076	UPF0769 protein C21orf59 OS=Homo sapiens GN=C21orf59 PE=1 SV=1	44	13	111.6	106.4	110.6	98.4	102.5	110.1	109.2
P57088	Transmembrane protein 33 OS=Homo sapiens GN=TMEM33 PE=1 SV=2	36	11	52.0	77.4	107.8	117.1	168.5	75.5	17.2
P57105	Synaptojanin-2-binding protein OS=Homo sapiens GN=SYNJ2BP PE=1 SV=2	70	8	179.0	180.3	129.5	69.6	49.1	23.1	10.6
P57678	Gem-associated protein 4 OS=Homo sapiens GN=GEMIN4 PE=1 SV=2	37	38	90.1	77.0	79.6	79.6	90.0	147.0	159.3
P57737	Coronin-7 OS=Homo sapiens GN=CORO7 PE=1 SV=2	55	39	86.1	103.8	139.6	120.0	101.8	88.7	85.8
P57740	Nuclear pore complex protein Nup107 OS=Homo sapiens GN=NUP107 PE=1 SV=1	36	29	101.0	107.9	111.1	105.0	113.3	67.8	42.0
P57764	Gasdermin-D OS=Homo sapiens GN=GSDMD PE=1 SV=1	34	14	156.7	133.6	131.7	161.3	102.4	90.0	99.4
P57772	Selenocysteine-specific elongation factor OS=Homo sapiens GN=EEFSEC PE=1 SV=4	47	28	73.7	71.7	64.4	68.3	123.2	167.1	112.1
P59768	Guanine nucleotide-binding protein G(I)/G(S)/G(O) subunit gamma-2 OS=Homo sapiens GN=GNG2 PE=1 SV=2	65	7	50.6	105.9	153.1	146.2	133.8	51.4	21.8
P59998	Actin-related protein 2/3 complex subunit 4 OS=Homo sapiens GN=ARPC4 PE=1 SV=3	60	10	89.4	72.3	84.3	71.4	68.7	93.9	330.8
P60174	Triosephosphate isomerase OS=Homo sapiens GN=TPI1 PE=1 SV=3	85	23	118.1	113.1	108.0	91.8	69.9	88.2	107.8
P60228	Eukaryotic translation initiation factor 3 subunit E OS=Homo sapiens GN=EIF3E PE=1 SV=1	67	30	92.8	77.0	82.6	90.0	106.9	157.1	122.4
P60468	Protein transport protein Sec61 subunit beta OS=Homo sapiens GN=SEC61B PE=1 SV=2	30	3	54.7	69.3	107.4	106.5	146.8	77.9	10.8
P60510	Serine/threonine-protein phosphatase 4 catalytic subunit OS=Homo sapiens GN=PPP4C PE=1 SV=1	56	14	96.4	84.0	89.5	116.5	83.6	124.1	154.0
P60604	Ubiquitin-conjugating enzyme E2 G2 OS=Homo sapiens GN=UBE2G2 PE=1 SV=1	38	6	45.3	85.8	122.4	126.7	169.9	60.9	16.7
P60660	Myosin light polypeptide 6 OS=Homo sapiens GN=MYL6 PE=1 SV=2	67	11	95.1	70.1	73.6	54.2	51.4	93.9	342.6
P60709	Actin, cytoplasmic 1 OS=Homo sapiens GN=ACTB PE=1 SV=1	79	37	80.5	78.1	105.3	146.1	65.0	98.1	161.2
P60842	Eukaryotic initiation factor 4A-I OS=Homo sapiens GN=EIF4A1 PE=1 SV=1	67	32	106.3	103.4	96.2	91.2	101.8	126.4	91.6
P60866	40S ribosomal protein S20 OS=Homo sapiens GN=RPS20 PE=1 SV=1	74	10	54.2	57.8	57.5	57.8	111.4	193.3	182.4
P60891	Ribose-phosphate pyrophosphokinase 1 OS=Homo sapiens GN=PRPS1 PE=1 SV=2	66	26	111.1	98.5	93.8	112.5	83.7	90.2	148.4
P60900	Proteasome subunit alpha type-6 OS=Homo sapiens GN=PSMA6 PE=1 SV=1	72	20	96.7	80.5	83.4	98.6	73.4	103.0	177.7
P60953	Cell division control protein 42 homolog OS=Homo sapiens GN=CDC42 PE=1 SV=2	50	11	68.6	83.3	112.9	108.3	130.4	91.6	80.1
P60983	Glia maturation factor beta OS=Homo sapiens GN=GMFB PE=1 SV=2	65	8	101.6	131.5	135.2	96.9	72.2	105.3	121.8
P61006	Ras-related protein Rab-8A OS=Homo sapiens GN=RAB8A PE=1 SV=1	76	18	64.8	85.2	104.2	225.6	107.5	58.0	120.6
P61009	Signal peptidase complex subunit 3 OS=Homo sapiens GN=SPCS3 PE=1 SV=1	29	7	54.0	82.0	129.9	142.4	198.7	81.6	12.6
P61011	Signal recognition particle 54 kDa protein OS=Homo sapiens GN=SRP54 PE=1 SV=1	62	32	67.2	79.3	127.8	198.3	79.5	88.6	91.9
P61018	Ras-related protein Rab-4B OS=Homo sapiens GN=RAB4B PE=1 SV=1	62	12	69.8	82.3	88.5	113.3	138.6	104.1	54.8
P61019	Ras-related protein Rab-2A OS=Homo sapiens GN=RAB2A PE=1 SV=1	88	19	70.6	89.1	114.0	140.0	150.1	83.2	35.3
P61020	Ras-related protein Rab-5B OS=Homo sapiens GN=RAB5B PE=1 SV=1	48	8	71.9	67.1	84.1	85.0	95.1	60.4	293.1
P61024	Cyclin-dependent kinases regulatory subunit 1 OS=Homo sapiens GN=CKS1B PE=1 SV=1	33	3	117.5	103.9	107.3	104.7	115.1	129.5	111.7
P61026	Ras-related protein Rab-10 OS=Homo sapiens GN=RAB10 PE=1 SV=1	90	22	74.8	94.3	135.1	143.6	145.1	90.2	38.6
P61077	Ubiquitin-conjugating enzyme E2 D3 OS=Homo sapiens GN=UBE2D3 PE=1 SV=1	47	6	133.6	134.1	109.1	119.4	108.0	125.9	142.7
P61081	NEDD8-conjugating enzyme Ubc12 OS=Homo sapiens GN=UBE2M PE=1 SV=1	48	12	82.2	82.9	112.5	121.2	82.8	125.9	140.0
P61086	Ubiquitin-conjugating enzyme E2 K OS=Homo sapiens GN=UBE2K PE=1 SV=3	71	16	106.1	92.5	89.7	94.2	78.5	92.2	107.3
P61088	Ubiquitin-conjugating enzyme E2 N OS=Homo sapiens GN=UBE2N PE=1 SV=1	66	11	82.5	91.7	97.6	124.7	67.8	105.4	161.3
P61106	Ras-related protein Rab-14 OS=Homo sapiens GN=RAB14 PE=1 SV=4	87	23	70.1	96.8	117.5	123.8	144.7	91.7	51.9
P61129	Zinc finger CCCH domain-containing protein 6 OS=Homo sapiens GN=ZC3H6 PE=2 SV=2	24	17	51.1	51.4	67.3	77.9	102.2	201.9	126.7
P61158	Actin-related protein 3 OS=Homo sapiens GN=ACTR3 PE=1 SV=3	79	30	97.1	96.4	99.9	101.8	90.1	116.9	120.2
P61160	Actin-related protein 2 OS=Homo sapiens GN=ACTR2 PE=1 SV=1	65	24	104.9	105.7	102.9	98.0	90.2	118.4	117.9
P61163	Alpha-centractin OS=Homo sapiens GN=ACTR1A PE=1 SV=1	59	22	102.9	87.6	91.2	92.8	85.9	81.9	116.5
P61201	COP9 signalosome complex subunit 2 OS=Homo sapiens GN=COPS2 PE=1 SV=1	51	26	106.4	102.3	101.8	97.9	75.7	113.9	133.8
P61204	ADP-ribosylation factor 3 OS=Homo sapiens GN=ARF3 PE=1 SV=2	69	14	84.4	127.1	145.6	106.9	79.8	84.4	92.9
P61221	ATP-binding cassette sub-family E member 1 OS=Homo sapiens GN=ABCE1 PE=1 SV=1	69	44	64.6	62.0	62.9	70.7	104.3	160.1	189.9
P61224	Ras-related protein Rap-1b OS=Homo sapiens GN=RAP1B PE=1 SV=1	80	19	56.5	80.4	126.4	173.4	141.3	57.9	30.2
P61225	Ras-related protein Rap-2b OS=Homo sapiens GN=RAP2B PE=1 SV=1	79	16	40.1	73.7	122.6	151.6	138.8	57.0	21.9
P61247	40S ribosomal protein S3a OS=Homo sapiens GN=RPS3A PE=1 SV=2	79	37	43.6	44.2	61.6	72.8	113.1	212.5	169.9
P61254	60S ribosomal protein L26 OS=Homo sapiens GN=RPL26 PE=1 SV=1	70	21	59.4	38.5	34.5	71.8	67.1	166.3	346.1
P61289	Proteasome activator complex subunit 3 OS=Homo sapiens GN=PSME3 PE=1 SV=1	47	15	105.2	103.6	96.6	114.5	82.8	131.1	140.3
P61313	60S ribosomal protein L15 OS=Homo sapiens GN=RPL15 PE=1 SV=2	55	13	57.0	41.5	44.1	79.5	93.3	161.0	267.1
P61353	60S ribosomal protein L27 OS=Homo sapiens GN=RPL27 PE=1 SV=2	54	12	57.3	55.3	60.3	61.1	128.1	212.1	136.6
P61421	V-type proton ATPase subunit d 1 OS=Homo sapiens GN=ATP6V0D1 PE=1 SV=1	53	19	40.6	68.0	109.5	123.7	167.7	120.9	59.5
P61457	Pterin-4-alpha-carbinolamine dehydratase OS=Homo sapiens GN=PCBD1 PE=1 SV=2	51	5	130.0	96.7	112.9	116.0	79.7	94.7	109.5
P61586	Transforming protein RhoA OS=Homo sapiens GN=RHOA PE=1 SV=1	77	15	85.2	91.3	103.7	100.0	102.6	98.7	113.8
P61599	N-alpha-acetyltransferase 20 OS=Homo sapiens GN=NAA20 PE=1 SV=1	34	6	90.4	85.1	78.0	85.2	177.5	208.9	143.5
P61604	10 kDa heat shock protein, mitochondrial OS=Homo sapiens GN=HSPE1 PE=1 SV=2	93	24	240.5	247.2	119.7	54.9	8.1	7.4	11.1
P61619	Protein transport protein Sec61 subunit alpha isoform 1 OS=Homo sapiens GN=SEC61A1 PE=1 SV=2	36	18	41.2	63.6	120.4	148.6	160.8	68.6	27.7
P61758	Prefoldin subunit 3 OS=Homo sapiens GN=VBP1 PE=1 SV=3	53	18	115.5	107.6	104.1	100.2	79.5	88.9	108.9
P61764	Syntaxin-binding protein 1 OS=Homo sapiens GN=STXBP1 PE=1 SV=1	54	31	57.2	73.7	167.0	150.4	123.2	100.6	68.1
P61962	DDB1- and CUL4-associated factor 7 OS=Homo sapiens GN=DCAF7 PE=1 SV=1	47	14	102.4	99.4	100.6	99.8	95.3	82.3	76.0
P61964	WD repeat-containing protein 5 OS=Homo sapiens GN=WDR5 PE=1 SV=1	60	16	99.3	65.8	62.8	80.4	78.3	92.3	264.4
P61966	AP-1 complex subunit sigma-1A OS=Homo sapiens GN=AP1S1 PE=1 SV=1	33	7	83.4	108.5	123.5	133.3	141.6	129.3	78.6
P61970	Nuclear transport factor 2 OS=Homo sapiens GN=NUTF2 PE=1 SV=1	69	5	130.0	103.4	100.5	115.9	78.9	62.9	60.5
P61978	Heterogeneous nuclear ribonucleoprotein K OS=Homo sapiens GN=HNRNPK PE=1 SV=1	69	36	60.9	61.1	56.9	63.2	118.4	166.9	127.1
P61981	14-3-3 protein gamma OS=Homo sapiens GN=YWHAG PE=1 SV=2	82	20	89.9	77.1	87.7	116.7	73.3	67.8	305.8
P62070	Ras-related protein R-Ras2 OS=Homo sapiens GN=RRAS2 PE=1 SV=1	50	13	66.0	108.5	162.2	169.3	147.3	48.0	18.5
P62081	40S ribosomal protein S7 OS=Homo sapiens GN=RPS7 PE=1 SV=1	66	17	54.4	40.0	49.8	63.1	121.4	171.4	226.9
P62136	Serine/threonine-protein phosphatase PP1-alpha catalytic subunit OS=Homo sapiens GN=PPP1CA PE=1 SV=1	73	24	83.4	93.0	108.2	113.9	108.2	86.2	81.1
P62140	Serine/threonine-protein phosphatase PP1-beta catalytic subunit OS=Homo sapiens GN=PPP1CB PE=1 SV=3	73	23	106.5	105.1	114.0	105.1	86.9	87.3	132.0
P62158	Calmodulin OS=Homo sapiens GN=CALM1 PE=1 SV=2	77	12	64.0	73.7	135.5	162.9	135.4	37.1	66.3
P62191	26S protease regulatory subunit 4 OS=Homo sapiens GN=PSMC1 PE=1 SV=1	74	38	89.3	90.4	98.7	104.8	65.1	119.4	187.0
P62195	26S protease regulatory subunit 8 OS=Homo sapiens GN=PSMC5 PE=1 SV=1	71	35	107.9	98.7	99.0	106.4	77.7	98.1	153.6
P62241	40S ribosomal protein S8 OS=Homo sapiens GN=RPS8 PE=1 SV=2	65	20	49.0	57.4	60.9	65.8	134.9	226.6	138.3
P62244	40S ribosomal protein S15a OS=Homo sapiens GN=RPS15A PE=1 SV=2	86	18	60.3	52.6	53.2	75.1	118.7	161.6	194.8
P62249	40S ribosomal protein S16 OS=Homo sapiens GN=RPS16 PE=1 SV=2	79	17	56.7	60.1	57.2	57.7	115.5	225.7	136.2
P62258	14-3-3 protein epsilon OS=Homo sapiens GN=YWHAE PE=1 SV=1	78	29	93.9	84.3	118.6	146.0	99.9	101.2	130.6
P62263	40S ribosomal protein S14 OS=Homo sapiens GN=RPS14 PE=1 SV=3	43	11	48.1	53.6	63.2	63.1	134.7	206.4	95.9
P62266	40S ribosomal protein S23 OS=Homo sapiens GN=RPS23 PE=1 SV=3	62	12	45.0	43.3	52.2	70.2	121.1	170.1	218.5
P62269	40S ribosomal protein S18 OS=Homo sapiens GN=RPS18 PE=1 SV=3	68	22	45.8	43.4	55.7	81.8	116.6	205.1	201.4
P62273	40S ribosomal protein S29 OS=Homo sapiens GN=RPS29 PE=1 SV=2	50	5	42.7	42.1	58.7	75.6	154.4	208.6	112.0
P62277	40S ribosomal protein S13 OS=Homo sapiens GN=RPS13 PE=1 SV=2	68	19	51.3	58.2	61.4	73.1	131.5	210.0	122.1
P62280	40S ribosomal protein S11 OS=Homo sapiens GN=RPS11 PE=1 SV=3	66	22	58.9	74.6	59.4	81.6	114.5	200.9	146.4
P62304	Small nuclear ribonucleoprotein E OS=Homo sapiens GN=SNRPE PE=1 SV=1	70	5	58.4	79.7	70.7	63.7	92.4	233.1	182.3
P62308	Small nuclear ribonucleoprotein G OS=Homo sapiens GN=SNRPG PE=1 SV=1	76	5	65.1	60.8	61.6	89.6	118.1	122.7	187.3
P62310	U6 snRNA-associated Sm-like protein LSm3 OS=Homo sapiens GN=LSM3 PE=1 SV=2	22	3	82.7	131.3	108.7	68.3	72.4	194.0	233.2
P62312	U6 snRNA-associated Sm-like protein LSm6 OS=Homo sapiens GN=LSM6 PE=1 SV=1	93	9	73.4	73.4	73.9	78.3	80.9	151.8	157.8
P62314	Small nuclear ribonucleoprotein Sm D1 OS=Homo sapiens GN=SNRPD1 PE=1 SV=1	55	5	81.3	71.5	54.4	57.2	103.6	226.2	187.1
P62316	Small nuclear ribonucleoprotein Sm D2 OS=Homo sapiens GN=SNRPD2 PE=1 SV=1	69	14	69.2	68.6	64.5	67.1	105.1	188.2	183.7
P62318	Small nuclear ribonucleoprotein Sm D3 OS=Homo sapiens GN=SNRPD3 PE=1 SV=1	49	6	58.5	61.8	51.8	79.1	134.7	200.6	200.1
P62330	ADP-ribosylation factor 6 OS=Homo sapiens GN=ARF6 PE=1 SV=2	78	15	66.4	96.7	141.0	177.1	120.1	40.0	43.4
P62333	26S protease regulatory subunit 10B OS=Homo sapiens GN=PSMC6 PE=1 SV=1	80	33	97.2	70.4	72.5	66.6	52.1	78.5	310.1
P62341	Selenoprotein T OS=Homo sapiens GN=SELT PE=2 SV=2	34	7	56.0	79.4	114.1	145.0	199.1	62.3	11.4
P62424	60S ribosomal protein L7a OS=Homo sapiens GN=RPL7A PE=1 SV=2	64	26	50.5	48.7	57.6	67.5	127.4	210.0	170.5
P62495	Eukaryotic peptide chain release factor subunit 1 OS=Homo sapiens GN=ETF1 PE=1 SV=3	48	28	74.8	67.6	72.8	102.8	110.6	179.4	154.6
P62633	Cellular nucleic acid-binding protein OS=Homo sapiens GN=CNBP PE=1 SV=1	70	13	52.6	60.1	107.0	100.0	95.4	150.7	152.6
P62699	Protein yippee-like 5 OS=Homo sapiens GN=YPEL5 PE=1 SV=1	64	7	86.4	71.0	97.7	88.5	75.7	95.8	206.3
P62701	40S ribosomal protein S4, X isoform OS=Homo sapiens GN=RPS4X PE=1 SV=2	78	33	43.2	47.4	66.0	78.1	146.5	205.7	111.0
P62714	Serine/threonine-protein phosphatase 2A catalytic subunit beta isoform OS=Homo sapiens GN=PPP2CB PE=1 SV=1	61	16	100.6	95.6	100.9	119.6	76.6	96.9	158.9
P62753	40S ribosomal protein S6 OS=Homo sapiens GN=RPS6 PE=1 SV=1	61	26	57.9	56.4	61.9	65.0	126.7	229.6	165.2
P62805	Histone H4 OS=Homo sapiens GN=HIST1H4A PE=1 SV=2	69	19	119.8	86.7	62.0	48.6	67.9	165.2	189.7
P62820	Ras-related protein Rab-1A OS=Homo sapiens GN=RAB1A PE=1 SV=3	83	23	56.5	78.7	102.7	127.0	125.3	84.2	101.2
P62826	GTP-binding nuclear protein Ran OS=Homo sapiens GN=RAN PE=1 SV=3	58	17	101.2	83.7	88.2	83.0	58.5	79.9	231.0
P62829	60S ribosomal protein L23 OS=Homo sapiens GN=RPL23 PE=1 SV=1	84	17	45.0	46.0	55.0	60.6	122.3	185.6	161.6
P62834	Ras-related protein Rap-1A OS=Homo sapiens GN=RAP1A PE=1 SV=1	80	18	68.4	85.7	131.1	131.6	146.5	56.3	16.0
P62841	40S ribosomal protein S15 OS=Homo sapiens GN=RPS15 PE=1 SV=2	70	9	49.8	55.5	58.3	67.1	141.3	193.1	101.0
P62847	40S ribosomal protein S24 OS=Homo sapiens GN=RPS24 PE=1 SV=1	44	8	57.6	53.1	56.2	64.1	137.9	181.6	112.7
P62851	40S ribosomal protein S25 OS=Homo sapiens GN=RPS25 PE=1 SV=1	54	12	45.9	42.2	52.6	73.9	108.5	191.8	242.7
P62854	40S ribosomal protein S26 OS=Homo sapiens GN=RPS26 PE=1 SV=3	50	5	57.6	51.8	57.4	68.0	131.8	174.1	137.0
P62857	40S ribosomal protein S28 OS=Homo sapiens GN=RPS28 PE=1 SV=1	61	8	90.1	78.5	83.1	60.2	130.2	245.8	180.5
P62873	Guanine nucleotide-binding protein G(I)/G(S)/G(T) subunit beta-1 OS=Homo sapiens GN=GNB1 PE=1 SV=3	69	17	61.5	99.1	133.9	143.4	131.3	38.8	14.1
P62875	DNA-directed RNA polymerases I, II, and III subunit RPABC5 OS=Homo sapiens GN=POLR2L PE=1 SV=1	40	4	105.7	90.0	104.5	92.9	109.2	118.4	107.8
P62877	E3 ubiquitin-protein ligase RBX1 OS=Homo sapiens GN=RBX1 PE=1 SV=1	16	3	93.4	115.8	112.1	78.9	74.4	160.9	184.1
P62879	Guanine nucleotide-binding protein G(I)/G(S)/G(T) subunit beta-2 OS=Homo sapiens GN=GNB2 PE=1 SV=3	66	16	54.8	99.2	143.1	161.2	149.2	46.7	19.6
P62888	60S ribosomal protein L30 OS=Homo sapiens GN=RPL30 PE=1 SV=2	85	15	56.3	52.8	52.2	76.0	129.6	191.8	162.3
P62891	60S ribosomal protein L39 OS=Homo sapiens GN=RPL39 PE=1 SV=2	24	2	57.8	63.1	68.0	75.1	128.0	184.0	95.7
P62899	60S ribosomal protein L31 OS=Homo sapiens GN=RPL31 PE=1 SV=1	55	12	67.0	28.0	40.9	53.1	72.3	186.4	344.2
P62906	60S ribosomal protein L10a OS=Homo sapiens GN=RPL10A PE=1 SV=2	66	21	54.7	56.1	57.4	65.8	128.0	206.8	146.4
P62910	60S ribosomal protein L32 OS=Homo sapiens GN=RPL32 PE=1 SV=2	53	14	68.0	41.3	40.2	63.7	84.1	148.4	325.9
P62913	60S ribosomal protein L11 OS=Homo sapiens GN=RPL11 PE=1 SV=2	70	14	44.4	46.5	50.4	66.7	124.5	196.3	157.2
P62917	60S ribosomal protein L8 OS=Homo sapiens GN=RPL8 PE=1 SV=2	71	26	59.3	53.1	54.7	52.1	93.0	187.1	246.0
P62937	Peptidyl-prolyl cis-trans isomerase A OS=Homo sapiens GN=PPIA PE=1 SV=2	90	19	94.7	108.5	103.0	83.6	82.3	127.6	118.1
P62942	Peptidyl-prolyl cis-trans isomerase FKBP1A OS=Homo sapiens GN=FKBP1A PE=1 SV=2	64	7	138.8	125.4	107.4	97.5	81.2	99.7	142.4
P62979	Ubiquitin-40S ribosomal protein S27a OS=Homo sapiens GN=RPS27A PE=1 SV=2	78	18	88.2	91.6	106.1	87.3	120.7	113.2	58.4
P62993	Growth factor receptor-bound protein 2 OS=Homo sapiens GN=GRB2 PE=1 SV=1	87	22	65.4	86.2	129.2	118.9	103.0	95.7	91.6
P62995	Transformer-2 protein homolog beta OS=Homo sapiens GN=TRA2B PE=1 SV=1	50	18	54.5	51.3	49.5	57.2	94.9	168.5	192.5
P63010	AP-2 complex subunit beta OS=Homo sapiens GN=AP2B1 PE=1 SV=1	62	70	68.5	110.5	157.2	141.1	114.3	70.0	56.7
P63027	Vesicle-associated membrane protein 2 OS=Homo sapiens GN=VAMP2 PE=1 SV=3	43	6	46.8	94.8	117.9	99.0	139.0	162.9	102.6
P63098	Calcineurin subunit B type 1 OS=Homo sapiens GN=PPP3R1 PE=1 SV=2	64	8	94.6	79.5	163.7	179.6	128.1	55.4	89.4
P63104	14-3-3 protein zeta/delta OS=Homo sapiens GN=YWHAZ PE=1 SV=1	76	29	102.8	95.1	113.4	106.5	79.9	88.3	132.7
P63151	Serine/threonine-protein phosphatase 2A 55 kDa regulatory subunit B alpha isoform OS=Homo sapiens GN=PPP2R2A PE=1 SV=1	54	22	106.5	93.1	100.7	106.3	73.4	86.4	118.0
P63165	Small ubiquitin-related modifier 1 OS=Homo sapiens GN=SUMO1 PE=1 SV=1	38	5	88.1	99.0	123.2	115.8	112.4	87.4	84.3
P63172	Dynein light chain Tctex-type 1 OS=Homo sapiens GN=DYNLT1 PE=1 SV=1	60	4	145.3	128.1	133.4	128.1	130.1	76.1	144.8
P63173	60S ribosomal protein L38 OS=Homo sapiens GN=RPL38 PE=1 SV=2	57	8	47.2	58.7	58.5	73.9	153.7	183.2	108.8
P63218	Guanine nucleotide-binding protein G(I)/G(S)/G(O) subunit gamma-5 OS=Homo sapiens GN=GNG5 PE=1 SV=3	76	6	26.5	48.5	90.2	290.5	59.5	49.9	160.2
P63220	40S ribosomal protein S21 OS=Homo sapiens GN=RPS21 PE=1 SV=1	67	8	65.5	64.4	59.1	68.0	153.3	177.7	155.3
P63241	Eukaryotic translation initiation factor 5A-1 OS=Homo sapiens GN=EIF5A PE=1 SV=2	72	20	104.8	89.4	98.8	101.6	99.9	114.6	86.1
P63244	Guanine nucleotide-binding protein subunit beta-2-like 1 OS=Homo sapiens GN=GNB2L1 PE=1 SV=3	87	31	55.3	54.5	59.9	84.1	132.4	182.6	152.4
P63279	SUMO-conjugating enzyme UBC9 OS=Homo sapiens GN=UBE2I PE=1 SV=1	76	12	110.4	103.8	100.0	98.3	108.0	138.9	113.2
P67809	Nuclease-sensitive element-binding protein 1 OS=Homo sapiens GN=YBX1 PE=1 SV=3	63	25	64.6	54.6	58.1	65.4	127.6	204.6	188.1
P67812	Signal peptidase complex catalytic subunit SEC11A OS=Homo sapiens GN=SEC11A PE=1 SV=1	38	11	47.1	85.3	125.8	121.6	161.6	86.7	21.7
P67870	Casein kinase II subunit beta OS=Homo sapiens GN=CSNK2B PE=1 SV=1	49	9	78.9	60.2	83.7	147.5	55.0	169.7	225.7
P67936	Tropomyosin alpha-4 chain OS=Homo sapiens GN=TPM4 PE=1 SV=3	82	40	94.5	92.4	116.6	110.1	76.9	98.3	132.5
P68032	Actin, alpha cardiac muscle 1 OS=Homo sapiens GN=ACTC1 PE=1 SV=1	66	30	128.1	105.2	114.4	117.1	92.7	87.8	97.2
P68036	Ubiquitin-conjugating enzyme E2 L3 OS=Homo sapiens GN=UBE2L3 PE=1 SV=1	81	14	82.7	81.5	130.3	97.4	69.9	130.4	152.6
P68104	Elongation factor 1-alpha 1 OS=Homo sapiens GN=EEF1A1 PE=1 SV=1	80	36	89.1	86.7	79.8	95.3	104.3	130.2	95.2
P68366	Tubulin alpha-4A chain OS=Homo sapiens GN=TUBA4A PE=1 SV=1	64	31	101.1	108.3	101.1	98.3	90.3	98.1	87.3
P68400	Casein kinase II subunit alpha OS=Homo sapiens GN=CSNK2A1 PE=1 SV=1	59	21	91.7	85.0	102.0	106.9	78.2	118.2	124.9
P68402	Platelet-activating factor acetylhydrolase IB subunit beta OS=Homo sapiens GN=PAFAH1B2 PE=1 SV=1	33	5	59.3	76.3	117.1	121.4	82.4	111.8	114.3
P69905	Hemoglobin subunit alpha OS=Homo sapiens GN=HBA1 PE=1 SV=2	35	4	251.1	182.2	101.0	40.8	24.4	9.4	7.4
P78310	Coxsackievirus and adenovirus receptor OS=Homo sapiens GN=CXADR PE=1 SV=1	47	16	57.7	117.7	154.5	148.7	151.8	57.5	24.4
P78312	Protein FAM193A OS=Homo sapiens GN=FAM193A PE=1 SV=2	22	24	50.3	53.5	48.9	64.3	170.7	190.6	65.0
P78316	Nucleolar protein 14 OS=Homo sapiens GN=NOP14 PE=1 SV=3	31	27	78.2	70.0	65.9	72.3	108.0	165.2	136.5
P78318	Immunoglobulin-binding protein 1 OS=Homo sapiens GN=IGBP1 PE=1 SV=1	69	21	125.9	119.8	129.8	126.0	90.6	74.2	72.5
P78330	Phosphoserine phosphatase OS=Homo sapiens GN=PSPH PE=1 SV=2	48	11	121.7	89.3	115.8	131.4	78.2	104.6	142.8
P78332	RNA-binding protein 6 OS=Homo sapiens GN=RBM6 PE=1 SV=5	52	61	57.5	56.0	62.3	70.4	112.6	210.7	187.0
P78344	Eukaryotic translation initiation factor 4 gamma 2 OS=Homo sapiens GN=EIF4G2 PE=1 SV=1	64	55	89.7	83.3	81.6	76.7	113.1	137.4	91.5
P78345	Ribonuclease P protein subunit p38 OS=Homo sapiens GN=RPP38 PE=1 SV=2	46	12	94.3	81.7	62.9	87.3	81.8	153.6	161.6
P78346	Ribonuclease P protein subunit p30 OS=Homo sapiens GN=RPP30 PE=1 SV=1	68	17	90.6	84.1	72.7	83.8	113.7	152.5	127.9
P78347	General transcription factor II-I OS=Homo sapiens GN=GTF2I PE=1 SV=2	49	53	154.0	118.2	103.9	84.5	80.9	56.9	42.2
P78356	Phosphatidylinositol 5-phosphate 4-kinase type-2 beta OS=Homo sapiens GN=PIP4K2B PE=1 SV=1	42	23	73.3	104.1	142.0	137.7	121.3	48.8	31.4
P78362	SRSF protein kinase 2 OS=Homo sapiens GN=SRPK2 PE=1 SV=3	39	30	69.5	66.2	60.1	66.3	119.1	209.2	152.8
P78368	Casein kinase I isoform gamma-2 OS=Homo sapiens GN=CSNK1G2 PE=1 SV=1	46	19	45.5	64.6	107.7	99.3	114.0	50.4	16.1
P78371	T-complex protein 1 subunit beta OS=Homo sapiens GN=CCT2 PE=1 SV=4	84	46	99.6	100.3	103.0	96.8	77.2	82.2	137.7
P78382	CMP-sialic acid transporter OS=Homo sapiens GN=SLC35A1 PE=2 SV=1	23	7	32.4	40.4	128.8	201.7	106.3	85.5	140.1
P78406	mRNA export factor OS=Homo sapiens GN=RAE1 PE=1 SV=1	76	26	77.9	79.6	82.5	109.7	96.9	111.9	181.9
P78417	Glutathione S-transferase omega-1 OS=Homo sapiens GN=GSTO1 PE=1 SV=2	56	22	106.0	89.7	96.7	149.4	70.9	115.5	161.8
P78527	DNA-dependent protein kinase catalytic subunit OS=Homo sapiens GN=PRKDC PE=1 SV=3	59	278	66.7	61.8	68.4	85.5	118.0	179.3	139.1
P78536	Disintegrin and metalloproteinase domain-containing protein 17 OS=Homo sapiens GN=ADAM17 PE=1 SV=1	25	15	52.4	71.6	110.7	133.3	177.5	70.4	19.0
P78537	Biogenesis of lysosome-related organelles complex 1 subunit 1 OS=Homo sapiens GN=BLOC1S1 PE=1 SV=2	56	6	53.0	73.4	105.7	142.9	185.9	85.3	37.5
P78549	Endonuclease III-like protein 1 OS=Homo sapiens GN=NTHL1 PE=1 SV=2	32	8	72.4	11.6	12.0	49.9	13.2	25.0	742.8
P78559	Microtubule-associated protein 1A OS=Homo sapiens GN=MAP1A PE=1 SV=6	57	123	83.0	66.1	72.5	66.6	85.7	175.1	247.7
P80217	Interferon-induced 35 kDa protein OS=Homo sapiens GN=IFI35 PE=1 SV=5	54	15	68.7	87.7	123.1	113.9	130.6	79.6	47.8
P80303	Nucleobindin-2 OS=Homo sapiens GN=NUCB2 PE=1 SV=2	65	38	49.4	105.0	151.9	127.9	118.8	76.6	83.4
P80404	4-aminobutyrate aminotransferase, mitochondrial OS=Homo sapiens GN=ABAT PE=1 SV=3	65	27	210.3	191.7	99.4	28.4	10.2	8.0	9.1
P82094	TATA element modulatory factor OS=Homo sapiens GN=TMF1 PE=1 SV=2	64	69	56.9	106.0	174.9	160.9	99.0	47.5	18.2
P82650	28S ribosomal protein S22, mitochondrial OS=Homo sapiens GN=MRPS22 PE=1 SV=1	59	22	255.6	207.5	92.4	43.3	9.1	6.9	12.6
P82663	28S ribosomal protein S25, mitochondrial OS=Homo sapiens GN=MRPS25 PE=1 SV=1	79	14	169.0	147.2	233.6	67.8	10.7	8.2	8.3
P82664	28S ribosomal protein S10, mitochondrial OS=Homo sapiens GN=MRPS10 PE=1 SV=2	59	11	232.4	164.6	89.2	30.8	21.8	15.0	8.6
P82673	28S ribosomal protein S35, mitochondrial OS=Homo sapiens GN=MRPS35 PE=1 SV=1	55	18	257.1	232.4	90.4	26.1	5.9	2.8	3.8
P82675	28S ribosomal protein S5, mitochondrial OS=Homo sapiens GN=MRPS5 PE=1 SV=2	45	23	249.9	204.1	87.5	26.0	14.1	11.9	18.7
P82909	28S ribosomal protein S36, mitochondrial OS=Homo sapiens GN=MRPS36 PE=1 SV=2	74	8	220.0	258.5	84.8	19.4	4.6	5.5	7.7
P82912	28S ribosomal protein S11, mitochondrial OS=Homo sapiens GN=MRPS11 PE=1 SV=2	43	7	248.9	218.2	88.5	26.6	9.9	8.2	12.8
P82914	28S ribosomal protein S15, mitochondrial OS=Homo sapiens GN=MRPS15 PE=1 SV=1	32	14	209.2	263.5	132.4	32.8	10.8	11.1	13.5
P82921	28S ribosomal protein S21, mitochondrial OS=Homo sapiens GN=MRPS21 PE=1 SV=2	61	8	227.7	184.1	78.2	25.0	6.9	6.4	36.0
P82930	28S ribosomal protein S34, mitochondrial OS=Homo sapiens GN=MRPS34 PE=1 SV=2	74	19	235.7	197.9	98.9	32.1	17.8	16.0	13.8
P82932	28S ribosomal protein S6, mitochondrial OS=Homo sapiens GN=MRPS6 PE=1 SV=3	68	9	206.2	192.1	190.2	51.1	10.7	7.1	6.6
P82933	28S ribosomal protein S9, mitochondrial OS=Homo sapiens GN=MRPS9 PE=1 SV=2	53	25	203.8	203.6	96.5	46.6	19.3	18.2	28.3
P82979	SAP domain-containing ribonucleoprotein OS=Homo sapiens GN=SARNP PE=1 SV=3	48	13	70.1	53.3	62.9	63.8	99.8	195.2	137.7
P83111	Serine beta-lactamase-like protein LACTB, mitochondrial OS=Homo sapiens GN=LACTB PE=1 SV=2	56	28	247.3	196.8	83.1	30.9	19.5	17.5	14.5
P83436	Conserved oligomeric Golgi complex subunit 7 OS=Homo sapiens GN=COG7 PE=1 SV=1	46	29	103.1	105.5	128.5	120.7	83.9	77.1	95.9
P83731	60S ribosomal protein L24 OS=Homo sapiens GN=RPL24 PE=1 SV=1	45	11	47.9	67.8	66.7	63.3	117.8	256.2	140.8
P83916	Chromobox protein homolog 1 OS=Homo sapiens GN=CBX1 PE=1 SV=1	39	11	108.5	96.6	96.8	94.5	71.7	118.0	130.7
P84090	Enhancer of rudimentary homolog OS=Homo sapiens GN=ERH PE=1 SV=1	54	11	74.7	26.1	22.8	38.7	53.1	83.2	541.4
P84095	Rho-related GTP-binding protein RhoG OS=Homo sapiens GN=RHOG PE=1 SV=1	71	15	64.0	84.9	111.8	104.6	151.0	129.2	82.7
P84098	60S ribosomal protein L19 OS=Homo sapiens GN=RPL19 PE=1 SV=1	44	16	28.2	35.9	70.6	88.0	151.1	190.3	131.5
P84103	Serine/arginine-rich splicing factor 3 OS=Homo sapiens GN=SRSF3 PE=1 SV=1	59	16	49.0	30.0	48.1	98.2	67.9	203.6	279.2
P85037	Forkhead box protein K1 OS=Homo sapiens GN=FOXK1 PE=1 SV=1	54	30	94.4	105.7	92.7	76.1	98.9	114.0	106.0
P86790	Vacuolar fusion protein CCZ1 homolog B OS=Homo sapiens GN=CCZ1B PE=1 SV=1	60	31	42.6	73.1	122.3	146.7	164.0	74.9	33.4
P98095	Fibulin-2 OS=Homo sapiens GN=FBLN2 PE=1 SV=2	34	28	52.5	88.2	127.4	134.2	170.3	97.2	42.7
P98155	Very low-density lipoprotein receptor OS=Homo sapiens GN=VLDLR PE=1 SV=1	54	45	35.9	53.3	89.8	115.8	159.7	130.2	66.8
P98170	E3 ubiquitin-protein ligase XIAP OS=Homo sapiens GN=XIAP PE=1 SV=2	47	19	118.4	100.6	109.0	103.3	81.0	90.8	136.4
P98171	Rho GTPase-activating protein 4 OS=Homo sapiens GN=ARHGAP4 PE=1 SV=2	40	35	100.6	93.8	91.8	90.9	82.6	118.7	162.0
P98172	Ephrin-B1 OS=Homo sapiens GN=EFNB1 PE=1 SV=1	51	13	57.6	110.5	178.7	150.1	164.5	79.0	36.0
P98175	RNA-binding protein 10 OS=Homo sapiens GN=RBM10 PE=1 SV=3	59	53	69.7	56.8	53.9	58.0	99.6	208.7	258.6
P98179	RNA-binding protein 3 OS=Homo sapiens GN=RBM3 PE=1 SV=1	61	8	60.9	60.6	51.3	60.2	150.2	204.9	133.5
P98194	Calcium-transporting ATPase type 2C member 1 OS=Homo sapiens GN=ATP2C1 PE=1 SV=3	45	36	52.5	85.9	126.3	134.3	141.3	99.0	88.7
P98196	Probable phospholipid-transporting ATPase IH OS=Homo sapiens GN=ATP11A PE=1 SV=3	37	39	61.4	87.7	141.8	150.0	167.5	98.2	53.6
P99999	Cytochrome c OS=Homo sapiens GN=CYCS PE=1 SV=2	68	13	232.6	180.3	92.3	34.4	20.2	8.9	6.6
Q00013	55 kDa erythrocyte membrane protein OS=Homo sapiens GN=MPP1 PE=1 SV=2	83	33	75.1	126.4	169.9	158.4	134.9	40.8	19.8
Q00059	Transcription factor A, mitochondrial OS=Homo sapiens GN=TFAM PE=1 SV=1	54	22	226.7	226.8	116.4	26.8	7.2	4.3	3.8
Q00169	Phosphatidylinositol transfer protein alpha isoform OS=Homo sapiens GN=PITPNA PE=1 SV=2	79	29	108.1	76.6	77.9	119.5	60.8	73.3	280.8
Q00325	Phosphate carrier protein, mitochondrial OS=Homo sapiens GN=SLC25A3 PE=1 SV=2	46	24	237.0	193.3	111.5	66.6	11.4	5.6	7.8
Q00341	Vigilin OS=Homo sapiens GN=HDLBP PE=1 SV=2	58	85	50.5	54.1	67.3	91.8	150.6	157.4	125.0
Q00403	Transcription initiation factor IIB OS=Homo sapiens GN=GTF2B PE=1 SV=1	65	20	53.7	55.1	75.3	80.6	98.5	173.0	175.2
Q00534	Cyclin-dependent kinase 6 OS=Homo sapiens GN=CDK6 PE=1 SV=1	58	20	81.4	94.2	117.9	103.5	80.1	96.4	104.9
Q00535	Cyclin-dependent-like kinase 5 OS=Homo sapiens GN=CDK5 PE=1 SV=3	66	20	64.5	64.3	126.7	176.2	85.6	115.5	114.7
Q00537	Cyclin-dependent kinase 17 OS=Homo sapiens GN=CDK17 PE=1 SV=2	55	27	67.9	103.6	119.2	117.3	110.2	92.6	71.1
Q00577	Transcriptional activator protein Pur-alpha OS=Homo sapiens GN=PURA PE=1 SV=2	43	16	65.0	54.3	59.1	72.2	115.2	163.2	160.0
Q00610	Clathrin heavy chain 1 OS=Homo sapiens GN=CLTC PE=1 SV=5	65	122	90.0	104.1	131.8	129.9	94.9	75.5	83.1
Q00688	Peptidyl-prolyl cis-trans isomerase FKBP3 OS=Homo sapiens GN=FKBP3 PE=1 SV=1	75	26	65.8	63.5	64.6	75.1	162.7	206.5	114.5
Q00796	Sorbitol dehydrogenase OS=Homo sapiens GN=SORD PE=1 SV=4	66	19	82.9	76.2	84.8	153.7	49.1	138.2	188.4
Q00839	Heterogeneous nuclear ribonucleoprotein U OS=Homo sapiens GN=HNRNPU PE=1 SV=6	66	70	66.3	64.8	61.0	60.7	106.9	208.3	176.6
Q01081	Splicing factor U2AF 35 kDa subunit OS=Homo sapiens GN=U2AF1 PE=1 SV=3	44	10	70.1	66.6	68.1	73.3	155.6	243.1	126.2
Q01082	Spectrin beta chain, non-erythrocytic 1 OS=Homo sapiens GN=SPTBN1 PE=1 SV=2	76	225	80.0	103.4	135.6	130.9	98.0	69.0	94.9
Q01085	Nucleolysin TIAR OS=Homo sapiens GN=TIAL1 PE=1 SV=1	58	20	81.0	65.1	61.9	80.2	162.1	199.2	114.9
Q01105	Protein SET OS=Homo sapiens GN=SET PE=1 SV=3	48	19	87.5	94.4	120.2	99.4	77.9	137.9	166.8
Q01130	Serine/arginine-rich splicing factor 2 OS=Homo sapiens GN=SRSF2 PE=1 SV=4	37	10	65.1	62.0	58.5	50.2	88.4	180.0	164.6
Q01167	Forkhead box protein K2 OS=Homo sapiens GN=FOXK2 PE=1 SV=3	43	22	118.4	109.5	92.4	81.7	99.4	98.7	82.4
Q01196	Runt-related transcription factor 1 OS=Homo sapiens GN=RUNX1 PE=1 SV=3	58	22	148.0	116.9	89.5	67.5	72.4	66.2	98.0
Q01432	AMP deaminase 3 OS=Homo sapiens GN=AMPD3 PE=1 SV=1	35	23	72.3	73.3	107.6	111.5	85.7	106.6	139.5
Q01433	AMP deaminase 2 OS=Homo sapiens GN=AMPD2 PE=1 SV=2	39	33	104.2	86.8	99.4	101.4	71.0	105.7	152.2
Q01469	Fatty acid-binding protein, epidermal OS=Homo sapiens GN=FABP5 PE=1 SV=3	81	18	102.9	109.8	108.6	109.3	71.0	111.9	153.8
Q01518	Adenylyl cyclase-associated protein 1 OS=Homo sapiens GN=CAP1 PE=1 SV=5	61	34	80.0	66.0	99.4	111.5	65.7	92.1	257.7
Q01581	Hydroxymethylglutaryl-CoA synthase, cytoplasmic OS=Homo sapiens GN=HMGCS1 PE=1 SV=2	55	26	120.1	95.7	103.4	112.1	88.6	100.4	115.5
Q01650	Large neutral amino acids transporter small subunit 1 OS=Homo sapiens GN=SLC7A5 PE=1 SV=2	15	9	51.8	80.8	142.8	156.8	138.6	49.6	17.7
Q01658	Protein Dr1 OS=Homo sapiens GN=DR1 PE=1 SV=1	31	5	97.1	88.1	131.4	123.6	106.3	148.7	190.9
Q01780	Exosome component 10 OS=Homo sapiens GN=EXOSC10 PE=1 SV=2	64	56	61.0	50.0	54.8	63.1	102.1	214.7	239.5
Q01813	ATP-dependent 6-phosphofructokinase, platelet type OS=Homo sapiens GN=PFKP PE=1 SV=2	63	53	99.8	98.9	98.4	91.3	87.3	109.0	125.3
Q01844	RNA-binding protein EWS OS=Homo sapiens GN=EWSR1 PE=1 SV=1	20	12	66.9	57.8	62.4	67.9	142.9	226.7	136.1
Q01968	Inositol polyphosphate 5-phosphatase OCRL-1 OS=Homo sapiens GN=OCRL PE=1 SV=3	34	30	94.6	102.0	108.2	110.3	117.2	110.1	74.8
Q01970	1-phosphatidylinositol 4,5-bisphosphate phosphodiesterase beta-3 OS=Homo sapiens GN=PLCB3 PE=1 SV=2	36	46	70.1	76.3	93.1	97.3	120.8	104.9	122.8
Q02040	A-kinase anchor protein 17A OS=Homo sapiens GN=AKAP17A PE=1 SV=2	34	26	68.5	58.9	57.3	65.3	114.1	157.5	183.6
Q02083	N-acylethanolamine-hydrolyzing acid amidase OS=Homo sapiens GN=NAAA PE=1 SV=3	32	11	35.5	70.3	155.4	176.2	167.8	44.5	10.4
Q02127	Dihydroorotate dehydrogenase (quinone), mitochondrial OS=Homo sapiens GN=DHODH PE=1 SV=3	71	23	243.4	214.9	120.9	37.2	11.5	7.3	7.7
Q02218	2-oxoglutarate dehydrogenase, mitochondrial OS=Homo sapiens GN=OGDH PE=1 SV=3	67	71	251.2	210.1	90.7	29.9	8.4	6.5	8.6
Q02224	Centromere-associated protein E OS=Homo sapiens GN=CENPE PE=1 SV=2	24	60	80.1	84.0	83.0	83.9	118.9	140.3	114.2
Q02241	Kinesin-like protein KIF23 OS=Homo sapiens GN=KIF23 PE=1 SV=3	40	31	80.2	86.9	86.0	102.3	49.9	120.1	225.5
Q02252	Methylmalonate-semialdehyde dehydrogenase [acylating], mitochondrial OS=Homo sapiens GN=ALDH6A1 PE=1 SV=2	64	35	254.0	210.9	99.7	33.9	8.4	5.4	7.9
Q02338	D-beta-hydroxybutyrate dehydrogenase, mitochondrial OS=Homo sapiens GN=BDH1 PE=1 SV=3	53	17	231.5	235.4	103.4	38.3	12.0	11.1	14.6
Q02543	60S ribosomal protein L18a OS=Homo sapiens GN=RPL18A PE=1 SV=2	69	19	66.7	32.1	26.0	34.4	60.1	107.7	465.2
Q02750	Dual specificity mitogen-activated protein kinase kinase 1 OS=Homo sapiens GN=MAP2K1 PE=1 SV=2	61	24	65.2	47.6	92.7	202.9	40.2	147.4	226.5
Q02790	Peptidyl-prolyl cis-trans isomerase FKBP4 OS=Homo sapiens GN=FKBP4 PE=1 SV=3	79	48	105.2	97.9	102.3	117.6	75.7	87.2	117.7
Q02809	Procollagen-lysine,2-oxoglutarate 5-dioxygenase 1 OS=Homo sapiens GN=PLOD1 PE=1 SV=2	41	26	50.3	86.9	120.7	157.1	185.9	67.0	18.7
Q02833	Ras association domain-containing protein 7 OS=Homo sapiens GN=RASSF7 PE=1 SV=1	18	5	143.2	129.5	126.9	133.7	145.1	99.9	102.0
Q02878	60S ribosomal protein L6 OS=Homo sapiens GN=RPL6 PE=1 SV=3	65	31	71.1	60.8	59.5	61.2	126.8	183.6	197.6
Q02880	DNA topoisomerase 2-beta OS=Homo sapiens GN=TOP2B PE=1 SV=3	43	69	95.9	69.6	78.3	86.1	84.5	182.7	127.1
Q02978	Mitochondrial 2-oxoglutarate/malate carrier protein OS=Homo sapiens GN=SLC25A11 PE=1 SV=3	77	19	275.4	217.5	87.0	25.5	9.6	6.7	4.5
Q03154	Aminoacylase-1 OS=Homo sapiens GN=ACY1 PE=1 SV=1	43	14	145.6	131.2	130.8	115.8	100.2	112.5	153.6
Q03252	Lamin-B2 OS=Homo sapiens GN=LMNB2 PE=1 SV=4	68	54	96.7	95.6	108.0	130.2	117.8	66.8	51.2
Q03426	Mevalonate kinase OS=Homo sapiens GN=MVK PE=1 SV=1	38	11	138.5	108.0	95.1	81.7	74.5	69.3	71.0
Q03518	Antigen peptide transporter 1 OS=Homo sapiens GN=TAP1 PE=1 SV=2	35	20	53.0	77.1	102.9	125.1	185.2	67.9	63.9
Q03519	Antigen peptide transporter 2 OS=Homo sapiens GN=TAP2 PE=1 SV=1	28	18	44.8	62.5	107.5	144.0	172.5	78.4	17.4
Q03701	CCAAT/enhancer-binding protein zeta OS=Homo sapiens GN=CEBPZ PE=1 SV=3	31	25	77.1	62.3	72.2	70.7	116.1	185.3	116.1
Q04206	Transcription factor p65 OS=Homo sapiens GN=RELA PE=1 SV=2	38	21	96.3	93.3	119.4	121.7	76.1	92.2	180.4
Q04323	UBX domain-containing protein 1 OS=Homo sapiens GN=UBXN1 PE=1 SV=2	59	14	124.0	81.8	90.9	92.2	81.1	76.8	302.5
Q04446	1,4-alpha-glucan-branching enzyme OS=Homo sapiens GN=GBE1 PE=1 SV=3	41	27	97.8	92.9	86.9	106.6	75.6	92.7	161.4
Q04637	Eukaryotic translation initiation factor 4 gamma 1 OS=Homo sapiens GN=EIF4G1 PE=1 SV=4	54	85	62.7	52.3	55.9	65.4	100.2	165.2	228.2
Q04656	Copper-transporting ATPase 1 OS=Homo sapiens GN=ATP7A PE=1 SV=3	29	35	46.9	76.2	122.7	157.0	155.1	83.6	39.6
Q04721	Neurogenic locus notch homolog protein 2 OS=Homo sapiens GN=NOTCH2 PE=1 SV=3	28	46	53.8	96.6	154.9	150.9	158.7	75.0	28.1
Q04726	Transducin-like enhancer protein 3 OS=Homo sapiens GN=TLE3 PE=1 SV=2	48	25	120.4	122.6	117.2	128.5	88.1	123.6	197.0
Q04727	Transducin-like enhancer protein 4 OS=Homo sapiens GN=TLE4 PE=1 SV=3	38	18	86.6	83.7	97.3	108.6	65.2	79.2	101.6
Q04759	Protein kinase C theta type OS=Homo sapiens GN=PRKCQ PE=1 SV=3	53	38	49.1	78.0	138.2	154.8	163.1	64.0	27.3
Q04760	Lactoylglutathione lyase OS=Homo sapiens GN=GLO1 PE=1 SV=4	57	14	104.1	103.3	101.4	97.1	72.1	95.9	112.3
Q04771	Activin receptor type-1 OS=Homo sapiens GN=ACVR1 PE=1 SV=1	21	9	55.3	94.6	148.0	152.6	139.4	67.5	29.2
Q04837	Single-stranded DNA-binding protein, mitochondrial OS=Homo sapiens GN=SSBP1 PE=1 SV=1	69	14	206.7	232.6	109.3	35.9	11.7	9.7	10.6
Q04864	Proto-oncogene c-Rel OS=Homo sapiens GN=REL PE=1 SV=1	35	20	124.4	101.5	108.9	119.0	53.1	69.3	135.9
Q04917	14-3-3 protein eta OS=Homo sapiens GN=YWHAH PE=1 SV=4	67	21	82.2	87.9	106.5	144.9	75.1	93.9	163.9
Q05048	Cleavage stimulation factor subunit 1 OS=Homo sapiens GN=CSTF1 PE=1 SV=1	55	17	83.7	79.4	76.1	87.6	163.4	176.6	121.7
Q05086	Ubiquitin-protein ligase E3A OS=Homo sapiens GN=UBE3A PE=1 SV=4	53	40	96.5	83.8	89.5	139.3	66.8	106.9	191.1
Q05193	Dynamin-1 OS=Homo sapiens GN=DNM1 PE=1 SV=2	49	46	109.3	116.0	126.8	121.7	99.4	78.8	69.7
Q05397	Focal adhesion kinase 1 OS=Homo sapiens GN=PTK2 PE=1 SV=2	38	33	81.4	85.8	88.7	90.5	110.0	160.1	113.0
Q05519	Serine/arginine-rich splicing factor 11 OS=Homo sapiens GN=SRSF11 PE=1 SV=1	27	14	41.7	40.6	52.7	59.3	118.6	213.8	164.2
Q05655	Protein kinase C delta type OS=Homo sapiens GN=PRKCD PE=1 SV=2	41	29	44.2	70.9	123.4	154.4	144.9	65.5	38.3
Q05932	Folylpolyglutamate synthase, mitochondrial OS=Homo sapiens GN=FPGS PE=1 SV=3	50	23	219.6	168.1	91.9	62.0	49.1	41.5	28.0
Q06124	Tyrosine-protein phosphatase non-receptor type 11 OS=Homo sapiens GN=PTPN11 PE=1 SV=2	68	42	95.5	98.3	110.2	109.0	80.7	92.2	92.2
Q06136	3-ketodihydrosphingosine reductase OS=Homo sapiens GN=KDSR PE=1 SV=1	27	8	33.8	58.1	87.2	231.3	153.7	98.3	46.0
Q06203	Amidophosphoribosyltransferase OS=Homo sapiens GN=PPAT PE=1 SV=1	63	30	113.7	114.3	105.7	96.8	75.0	96.1	113.9
Q06210	Glutamine--fructose-6-phosphate aminotransferase [isomerizing] 1 OS=Homo sapiens GN=GFPT1 PE=1 SV=3	65	42	104.0	90.5	103.3	110.9	80.3	98.8	115.1
Q06265	Exosome complex component RRP45 OS=Homo sapiens GN=EXOSC9 PE=1 SV=3	32	12	47.5	49.6	67.3	88.6	93.7	162.5	245.0
Q06323	Proteasome activator complex subunit 1 OS=Homo sapiens GN=PSME1 PE=1 SV=1	75	24	112.6	95.1	100.7	108.0	82.5	102.0	111.5
Q06481	Amyloid-like protein 2 OS=Homo sapiens GN=APLP2 PE=1 SV=2	33	22	37.9	69.3	113.7	134.3	198.8	110.1	39.5
Q06787	Fragile X mental retardation protein 1 OS=Homo sapiens GN=FMR1 PE=1 SV=1	55	33	48.6	56.6	54.0	68.3	130.6	175.8	125.6
Q06830	Peroxiredoxin-1 OS=Homo sapiens GN=PRDX1 PE=1 SV=1	80	24	92.8	89.8	114.6	118.2	78.4	114.0	137.6
Q07020	60S ribosomal protein L18 OS=Homo sapiens GN=RPL18 PE=1 SV=2	49	14	60.4	55.0	55.3	70.1	111.8	174.2	180.5
Q07021	Complement component 1 Q subcomponent-binding protein, mitochondrial OS=Homo sapiens GN=C1QBP PE=1 SV=1	67	14	254.7	211.6	84.0	24.2	9.3	6.4	12.1
Q07065	Cytoskeleton-associated protein 4 OS=Homo sapiens GN=CKAP4 PE=1 SV=2	67	38	47.9	81.6	119.2	138.8	192.1	65.6	10.0
Q07666	KH domain-containing, RNA-binding, signal transduction-associated protein 1 OS=Homo sapiens GN=KHDRBS1 PE=1 SV=1	42	20	42.4	33.1	47.1	53.1	137.8	276.0	184.6
Q07864	DNA polymerase epsilon catalytic subunit A OS=Homo sapiens GN=POLE PE=1 SV=5	17	30	103.2	111.3	105.0	108.0	90.5	113.2	121.3
Q07866	Kinesin light chain 1 OS=Homo sapiens GN=KLC1 PE=1 SV=2	62	48	96.6	98.0	106.9	107.0	90.5	93.9	106.9
Q07954	Prolow-density lipoprotein receptor-related protein 1 OS=Homo sapiens GN=LRP1 PE=1 SV=2	28	96	43.5	68.3	104.0	136.0	188.4	123.2	62.5
Q07955	Serine/arginine-rich splicing factor 1 OS=Homo sapiens GN=SRSF1 PE=1 SV=2	56	24	70.7	86.3	85.4	67.5	110.6	227.5	146.2
Q07960	Rho GTPase-activating protein 1 OS=Homo sapiens GN=ARHGAP1 PE=1 SV=1	58	26	102.7	106.2	108.1	88.8	64.1	78.0	81.4
Q08117	Amino-terminal enhancer of split OS=Homo sapiens GN=AES PE=1 SV=4	45	9	115.3	66.4	74.3	90.3	80.9	69.5	290.1
Q08170	Serine/arginine-rich splicing factor 4 OS=Homo sapiens GN=SRSF4 PE=1 SV=2	31	25	77.1	40.1	46.1	68.2	82.7	151.3	307.8
Q08211	ATP-dependent RNA helicase A OS=Homo sapiens GN=DHX9 PE=1 SV=4	63	87	59.3	46.6	48.5	56.8	115.4	196.8	211.5
Q08257	Quinone oxidoreductase OS=Homo sapiens GN=CRYZ PE=1 SV=1	73	23	176.1	152.9	81.5	54.7	29.2	29.8	91.2
Q08357	Sodium-dependent phosphate transporter 2 OS=Homo sapiens GN=SLC20A2 PE=1 SV=1	23	9	56.9	121.1	174.1	165.4	151.4	45.0	15.1
Q08378	Golgin subfamily A member 3 OS=Homo sapiens GN=GOLGA3 PE=1 SV=2	59	92	104.8	113.1	113.1	97.8	79.6	106.6	172.6
Q08379	Golgin subfamily A member 2 OS=Homo sapiens GN=GOLGA2 PE=1 SV=3	61	52	73.7	116.9	170.9	139.2	123.4	74.5	53.5
Q08380	Galectin-3-binding protein OS=Homo sapiens GN=LGALS3BP PE=1 SV=1	35	16	41.7	78.7	143.6	181.8	169.8	52.7	19.1
Q08431	Lactadherin OS=Homo sapiens GN=MFGE8 PE=1 SV=2	55	18	57.5	84.7	156.5	148.6	150.3	73.9	27.2
Q08722	Leukocyte surface antigen CD47 OS=Homo sapiens GN=CD47 PE=1 SV=1	17	9	57.1	96.6	139.4	141.5	150.5	72.8	38.9
Q08752	Peptidyl-prolyl cis-trans isomerase D OS=Homo sapiens GN=PPID PE=1 SV=3	78	33	76.4	66.1	90.0	87.6	64.9	84.5	308.4
Q08881	Tyrosine-protein kinase ITK/TSK OS=Homo sapiens GN=ITK PE=1 SV=1	60	40	71.5	97.6	141.7	162.6	131.4	55.0	34.0
Q08945	FACT complex subunit SSRP1 OS=Homo sapiens GN=SSRP1 PE=1 SV=1	45	39	132.0	103.4	90.9	74.5	69.1	76.1	63.7
Q08AF3	Schlafen family member 5 OS=Homo sapiens GN=SLFN5 PE=1 SV=1	41	35	119.4	96.3	85.8	86.4	107.1	104.7	90.3
Q08AM6	Protein VAC14 homolog OS=Homo sapiens GN=VAC14 PE=1 SV=1	44	31	69.4	89.3	109.4	123.2	126.3	132.1	106.3
Q08J23	tRNA (cytosine(34)-C(5))-methyltransferase OS=Homo sapiens GN=NSUN2 PE=1 SV=2	78	62	88.4	73.8	83.0	87.6	73.8	147.8	200.7
Q09161	Nuclear cap-binding protein subunit 1 OS=Homo sapiens GN=NCBP1 PE=1 SV=1	54	38	75.0	61.6	59.6	72.1	119.4	181.4	128.6
Q09328	Alpha-1,6-mannosylglycoprotein 6-beta-N-acetylglucosaminyltransferase A OS=Homo sapiens GN=MGAT5 PE=2 SV=1	32	22	57.4	91.8	121.4	122.7	143.6	96.8	43.2
Q09472	Histone acetyltransferase p300 OS=Homo sapiens GN=EP300 PE=1 SV=2	23	43	72.0	65.6	66.6	74.9	108.6	159.9	148.9
Q09666	Neuroblast differentiation-associated protein AHNAK OS=Homo sapiens GN=AHNAK PE=1 SV=2	59	184	83.9	113.8	127.2	116.5	121.9	60.6	32.2
Q0VDF9	Heat shock 70 kDa protein 14 OS=Homo sapiens GN=HSPA14 PE=1 SV=1	65	30	87.2	79.5	73.3	80.0	130.5	148.2	100.2
Q10469	Alpha-1,6-mannosyl-glycoprotein 2-beta-N-acetylglucosaminyltransferase OS=Homo sapiens GN=MGAT2 PE=1 SV=1	40	20	65.2	106.1	152.5	126.9	109.8	81.6	45.3
Q10471	Polypeptide N-acetylgalactosaminyltransferase 2 OS=Homo sapiens GN=GALNT2 PE=1 SV=1	60	43	62.2	107.8	166.1	145.3	114.8	86.2	44.6
Q10472	Polypeptide N-acetylgalactosaminyltransferase 1 OS=Homo sapiens GN=GALNT1 PE=1 SV=1	46	22	67.1	108.4	159.6	132.8	119.6	86.7	43.4
Q10570	Cleavage and polyadenylation specificity factor subunit 1 OS=Homo sapiens GN=CPSF1 PE=1 SV=2	42	59	64.4	57.1	62.1	71.1	117.1	201.6	139.0
Q10589	Bone marrow stromal antigen 2 OS=Homo sapiens GN=BST2 PE=1 SV=1	19	4	48.7	62.1	142.2	146.8	206.5	134.0	73.3
Q10713	Mitochondrial-processing peptidase subunit alpha OS=Homo sapiens GN=PMPCA PE=1 SV=2	55	24	245.7	219.9	103.0	34.1	13.1	15.5	18.5
Q12765	Secernin-1 OS=Homo sapiens GN=SCRN1 PE=1 SV=2	41	16	106.0	102.9	107.2	104.6	72.5	81.5	162.2
Q12768	WASH complex subunit strumpellin OS=Homo sapiens GN=KIAA0196 PE=1 SV=1	41	45	93.2	107.2	138.0	143.3	119.9	95.9	80.5
Q12769	Nuclear pore complex protein Nup160 OS=Homo sapiens GN=NUP160 PE=1 SV=3	33	41	90.2	90.9	110.1	114.9	126.2	60.9	35.1
Q12770	Sterol regulatory element-binding protein cleavage-activating protein OS=Homo sapiens GN=SCAP PE=1 SV=4	24	20	43.9	62.5	110.2	140.6	165.6	81.2	22.3
Q12772	Sterol regulatory element-binding protein 2 OS=Homo sapiens GN=SREBF2 PE=1 SV=2	16	16	34.5	63.5	111.2	141.9	178.6	89.3	28.0
Q12788	Transducin beta-like protein 3 OS=Homo sapiens GN=TBL3 PE=1 SV=2	63	42	90.1	82.9	67.6	67.9	118.4	160.0	127.2
Q12789	General transcription factor 3C polypeptide 1 OS=Homo sapiens GN=GTF3C1 PE=1 SV=4	33	57	136.5	116.7	96.9	76.0	99.2	97.8	70.5
Q12797	Aspartyl/asparaginyl beta-hydroxylase OS=Homo sapiens GN=ASPH PE=1 SV=3	43	29	44.3	66.8	124.6	166.0	202.4	73.4	19.3
Q12800	Alpha-globin transcription factor CP2 OS=Homo sapiens GN=TFCP2 PE=1 SV=2	36	14	145.6	129.7	105.0	112.2	85.0	58.0	51.2
Q12802	A-kinase anchor protein 13 OS=Homo sapiens GN=AKAP13 PE=1 SV=2	35	63	87.9	79.1	96.1	97.8	145.8	196.4	147.4
Q12805	EGF-containing fibulin-like extracellular matrix protein 1 OS=Homo sapiens GN=EFEMP1 PE=1 SV=2	42	15	37.2	63.3	118.8	128.8	175.2	73.6	21.1
Q12815	Tastin OS=Homo sapiens GN=TROAP PE=1 SV=3	36	23	94.6	93.2	94.2	106.3	109.2	137.6	138.5
Q12824	SWI/SNF-related matrix-associated actin-dependent regulator of chromatin subfamily B member 1 OS=Homo sapiens GN=SMARCB1 PE=1 SV=2	46	12	154.7	102.5	97.1	72.3	111.0	111.2	99.0
Q12834	Cell division cycle protein 20 homolog OS=Homo sapiens GN=CDC20 PE=1 SV=2	44	14	90.2	68.8	84.7	95.2	80.0	169.8	183.8
Q12846	Syntaxin-4 OS=Homo sapiens GN=STX4 PE=1 SV=2	46	14	41.1	77.8	158.8	196.6	163.7	46.2	20.0
Q12849	G-rich sequence factor 1 OS=Homo sapiens GN=GRSF1 PE=1 SV=3	70	30	236.3	202.8	80.2	25.4	12.3	15.0	30.1
Q12851	Mitogen-activated protein kinase kinase kinase kinase 2 OS=Homo sapiens GN=MAP4K2 PE=1 SV=2	23	15	83.0	89.1	109.1	109.0	94.1	90.6	81.5
Q12872	Splicing factor, suppressor of white-apricot homolog OS=Homo sapiens GN=SFSWAP PE=1 SV=3	36	31	53.4	48.1	61.9	76.9	135.4	235.0	230.9
Q12873	Chromodomain-helicase-DNA-binding protein 3 OS=Homo sapiens GN=CHD3 PE=1 SV=3	29	46	130.8	112.5	87.4	80.7	97.2	88.7	95.3
Q12874	Splicing factor 3A subunit 3 OS=Homo sapiens GN=SF3A3 PE=1 SV=1	62	32	78.2	53.6	56.3	64.4	85.9	146.1	251.0
Q12882	Dihydropyrimidine dehydrogenase [NADP(+)] OS=Homo sapiens GN=DPYD PE=1 SV=2	48	44	123.9	112.3	109.5	109.4	89.5	119.4	185.5
Q12893	Transmembrane protein 115 OS=Homo sapiens GN=TMEM115 PE=1 SV=1	23	7	65.4	119.1	175.9	157.3	129.5	72.2	33.7
Q12899	Tripartite motif-containing protein 26 OS=Homo sapiens GN=TRIM26 PE=1 SV=1	47	23	65.0	67.0	97.1	153.6	87.6	147.3	164.3
Q12904	Aminoacyl tRNA synthase complex-interacting multifunctional protein 1 OS=Homo sapiens GN=AIMP1 PE=1 SV=2	79	21	78.0	82.2	96.9	98.1	114.1	138.4	151.5
Q12905	Interleukin enhancer-binding factor 2 OS=Homo sapiens GN=ILF2 PE=1 SV=2	85	29	57.0	44.3	43.1	53.5	134.9	225.9	175.8
Q12906	Interleukin enhancer-binding factor 3 OS=Homo sapiens GN=ILF3 PE=1 SV=3	72	65	44.3	39.8	47.3	60.9	128.4	253.7	163.4
Q12907	Vesicular integral-membrane protein VIP36 OS=Homo sapiens GN=LMAN2 PE=1 SV=1	62	21	66.2	88.1	121.3	140.8	168.7	57.2	21.3
Q12912	Lymphoid-restricted membrane protein OS=Homo sapiens GN=LRMP PE=1 SV=3	56	25	55.3	86.1	167.2	199.5	212.2	101.9	21.0
Q12931	Heat shock protein 75 kDa, mitochondrial OS=Homo sapiens GN=TRAP1 PE=1 SV=3	68	50	248.1	207.8	117.1	47.0	12.7	9.1	10.8
Q12933	TNF receptor-associated factor 2 OS=Homo sapiens GN=TRAF2 PE=1 SV=2	40	18	59.2	66.2	128.5	113.9	83.7	92.0	235.7
Q12959	Disks large homolog 1 OS=Homo sapiens GN=DLG1 PE=1 SV=2	61	45	58.4	108.0	165.5	161.0	127.7	39.9	18.1
Q12962	Transcription initiation factor TFIID subunit 10 OS=Homo sapiens GN=TAF10 PE=1 SV=1	31	5	136.6	118.3	90.8	112.8	134.6	160.8	138.7
Q12972	Nuclear inhibitor of protein phosphatase 1 OS=Homo sapiens GN=PPP1R8 PE=1 SV=2	55	19	91.3	88.4	94.0	91.0	105.8	136.3	103.4
Q12974	Protein tyrosine phosphatase type IVA 2 OS=Homo sapiens GN=PTP4A2 PE=1 SV=1	52	8	88.3	112.0	132.4	159.9	205.2	94.6	40.3
Q12979	Active breakpoint cluster region-related protein OS=Homo sapiens GN=ABR PE=2 SV=2	35	26	121.6	119.2	121.9	119.1	101.5	100.5	98.4
Q12981	Vesicle transport protein SEC20 OS=Homo sapiens GN=BNIP1 PE=1 SV=3	65	17	47.6	92.2	119.9	130.7	175.9	97.5	26.8
Q12986	Transcriptional repressor NF-X1 OS=Homo sapiens GN=NFX1 PE=1 SV=2	56	56	62.9	60.0	81.7	93.0	131.1	198.9	170.4
Q12996	Cleavage stimulation factor subunit 3 OS=Homo sapiens GN=CSTF3 PE=1 SV=1	49	34	54.2	45.1	55.0	68.5	150.9	230.7	109.1
Q13011	Delta(3,5)-Delta(2,4)-dienoyl-CoA isomerase, mitochondrial OS=Homo sapiens GN=ECH1 PE=1 SV=2	66	17	161.9	146.3	115.1	148.0	51.7	17.5	7.1
Q13015	Protein AF1q OS=Homo sapiens GN=MLLT11 PE=1 SV=1	91	5	263.5	202.3	86.5	40.7	35.3	24.6	18.9
Q13033	Striatin-3 OS=Homo sapiens GN=STRN3 PE=1 SV=3	40	29	44.5	63.8	91.4	196.7	139.4	85.7	80.8
Q13043	Serine/threonine-protein kinase 4 OS=Homo sapiens GN=STK4 PE=1 SV=2	57	27	100.8	106.6	119.2	116.7	87.3	96.5	135.8
Q13045	Protein flightless-1 homolog OS=Homo sapiens GN=FLII PE=1 SV=2	50	59	104.9	99.1	92.8	88.8	82.4	121.1	133.0
Q13049	E3 ubiquitin-protein ligase TRIM32 OS=Homo sapiens GN=TRIM32 PE=1 SV=2	51	29	88.2	96.5	99.1	95.9	102.2	88.8	80.0
Q13057	Bifunctional coenzyme A synthase OS=Homo sapiens GN=COASY PE=1 SV=4	33	16	182.0	180.6	104.0	67.7	49.7	47.7	50.4
Q13064	Probable E3 ubiquitin-protein ligase makorin-3 OS=Homo sapiens GN=MKRN3 PE=1 SV=1	36	14	95.1	50.8	46.8	62.0	98.6	135.6	368.2
Q13084	39S ribosomal protein L28, mitochondrial OS=Homo sapiens GN=MRPL28 PE=1 SV=4	59	15	237.7	217.4	89.0	28.7	11.2	12.9	15.5
Q13085	Acetyl-CoA carboxylase 1 OS=Homo sapiens GN=ACACA PE=1 SV=2	34	63	119.1	99.1	105.0	113.2	91.2	90.1	98.6
Q13094	Lymphocyte cytosolic protein 2 OS=Homo sapiens GN=LCP2 PE=1 SV=1	53	28	103.1	112.5	116.1	99.2	87.2	119.4	110.5
Q13098	COP9 signalosome complex subunit 1 OS=Homo sapiens GN=GPS1 PE=1 SV=4	45	26	104.7	96.9	111.6	103.3	95.1	126.2	160.7
Q13107	Ubiquitin carboxyl-terminal hydrolase 4 OS=Homo sapiens GN=USP4 PE=1 SV=3	25	23	136.6	141.5	137.8	130.7	89.8	93.5	81.9
Q13111	Chromatin assembly factor 1 subunit A OS=Homo sapiens GN=CHAF1A PE=1 SV=2	30	24	209.1	133.7	108.1	86.9	124.7	130.2	91.6
Q13112	Chromatin assembly factor 1 subunit B OS=Homo sapiens GN=CHAF1B PE=1 SV=1	38	15	61.5	55.5	108.3	110.3	124.5	158.0	118.3
Q13123	Protein Red OS=Homo sapiens GN=IK PE=1 SV=3	59	37	67.1	61.4	59.7	69.2	118.1	194.4	133.2
Q13131	5'-AMP-activated protein kinase catalytic subunit alpha-1 OS=Homo sapiens GN=PRKAA1 PE=1 SV=4	55	28	98.4	121.2	131.1	115.6	99.1	69.3	65.1
Q13136	Liprin-alpha-1 OS=Homo sapiens GN=PPFIA1 PE=1 SV=1	54	60	61.5	101.6	147.6	156.4	137.6	74.5	60.5
Q13137	Calcium-binding and coiled-coil domain-containing protein 2 OS=Homo sapiens GN=CALCOCO2 PE=1 SV=1	71	29	93.1	86.0	115.7	132.9	123.4	69.4	53.3
Q13144	Translation initiation factor eIF-2B subunit epsilon OS=Homo sapiens GN=EIF2B5 PE=1 SV=3	30	19	107.2	96.0	86.7	81.9	86.8	117.2	93.9
Q13148	TAR DNA-binding protein 43 OS=Homo sapiens GN=TARDBP PE=1 SV=1	60	18	67.6	73.0	66.4	83.5	126.3	157.4	128.2
Q13151	Heterogeneous nuclear ribonucleoprotein A0 OS=Homo sapiens GN=HNRNPA0 PE=1 SV=1	56	22	67.8	52.1	49.9	55.1	143.2	188.9	181.9
Q13153	Serine/threonine-protein kinase PAK 1 OS=Homo sapiens GN=PAK1 PE=1 SV=2	50	25	110.9	106.1	110.7	114.3	90.0	93.2	124.2
Q13155	Aminoacyl tRNA synthase complex-interacting multifunctional protein 2 OS=Homo sapiens GN=AIMP2 PE=1 SV=2	60	15	80.3	71.5	73.3	91.7	102.1	111.1	154.8
Q13162	Peroxiredoxin-4 OS=Homo sapiens GN=PRDX4 PE=1 SV=1	67	20	51.7	75.5	115.4	137.5	183.2	55.9	8.3
Q13177	Serine/threonine-protein kinase PAK 2 OS=Homo sapiens GN=PAK2 PE=1 SV=3	69	36	95.9	112.1	126.6	109.6	86.0	82.7	75.1
Q13185	Chromobox protein homolog 3 OS=Homo sapiens GN=CBX3 PE=1 SV=4	60	11	125.5	114.5	111.5	88.2	72.2	118.9	146.5
Q13188	Serine/threonine-protein kinase 3 OS=Homo sapiens GN=STK3 PE=1 SV=2	55	26	107.7	108.2	117.9	109.7	99.2	90.0	80.3
Q13190	Syntaxin-5 OS=Homo sapiens GN=STX5 PE=1 SV=2	68	20	34.8	48.9	118.2	222.1	130.3	132.7	84.0
Q13200	26S proteasome non-ATPase regulatory subunit 2 OS=Homo sapiens GN=PSMD2 PE=1 SV=3	64	56	103.0	98.5	105.0	100.7	82.0	112.3	144.7
Q13206	Probable ATP-dependent RNA helicase DDX10 OS=Homo sapiens GN=DDX10 PE=1 SV=2	41	33	77.1	68.7	69.3	68.3	100.6	166.2	121.9
Q13217	DnaJ homolog subfamily C member 3 OS=Homo sapiens GN=DNAJC3 PE=1 SV=1	68	36	51.7	75.3	126.7	151.1	184.4	63.8	16.1
Q13242	Serine/arginine-rich splicing factor 9 OS=Homo sapiens GN=SRSF9 PE=1 SV=1	72	21	49.8	40.4	55.8	63.5	100.7	248.9	198.5
Q13243	Serine/arginine-rich splicing factor 5 OS=Homo sapiens GN=SRSF5 PE=1 SV=1	42	15	67.2	75.1	63.5	54.1	102.7	214.3	129.7
Q13247	Serine/arginine-rich splicing factor 6 OS=Homo sapiens GN=SRSF6 PE=1 SV=2	45	25	59.2	50.2	55.3	71.1	96.5	202.9	198.7
Q13257	Mitotic spindle assembly checkpoint protein MAD2A OS=Homo sapiens GN=MAD2L1 PE=1 SV=1	43	9	68.5	95.6	128.6	114.4	76.7	143.2	189.7
Q13263	Transcription intermediary factor 1-beta OS=Homo sapiens GN=TRIM28 PE=1 SV=5	64	39	120.7	106.8	93.8	84.6	68.3	90.5	115.9
Q13277	Syntaxin-3 OS=Homo sapiens GN=STX3 PE=1 SV=3	34	9	54.0	104.9	162.2	159.4	162.8	69.6	22.0
Q13283	Ras GTPase-activating protein-binding protein 1 OS=Homo sapiens GN=G3BP1 PE=1 SV=1	69	28	47.3	51.0	57.0	73.2	164.9	207.9	89.9
Q13287	N-myc-interactor OS=Homo sapiens GN=NMI PE=1 SV=2	73	20	71.5	93.1	119.9	146.5	153.0	71.5	56.2
Q13303	Voltage-gated potassium channel subunit beta-2 OS=Homo sapiens GN=KCNAB2 PE=1 SV=2	76	31	99.1	87.9	87.0	92.8	82.2	112.1	158.5
Q13308	Inactive tyrosine-protein kinase 7 OS=Homo sapiens GN=PTK7 PE=1 SV=2	51	46	54.2	88.8	147.5	187.7	131.3	51.4	24.4
Q13309	S-phase kinase-associated protein 2 OS=Homo sapiens GN=SKP2 PE=1 SV=2	21	8	141.9	147.0	70.2	79.8	75.1	49.2	73.7
Q13310	Polyadenylate-binding protein 4 OS=Homo sapiens GN=PABPC4 PE=1 SV=1	71	53	54.6	52.2	60.3	67.0	129.0	186.0	147.0
Q13330	Metastasis-associated protein MTA1 OS=Homo sapiens GN=MTA1 PE=1 SV=2	60	38	112.3	89.7	82.5	75.7	95.2	125.3	119.3
Q13332	Receptor-type tyrosine-protein phosphatase S OS=Homo sapiens GN=PTPRS PE=1 SV=3	37	52	55.0	83.1	143.9	155.9	125.6	92.2	39.3
Q13347	Eukaryotic translation initiation factor 3 subunit I OS=Homo sapiens GN=EIF3I PE=1 SV=1	88	24	71.0	69.3	95.9	90.3	101.5	142.3	142.3
Q13356	Peptidyl-prolyl cis-trans isomerase-like 2 OS=Homo sapiens GN=PPIL2 PE=1 SV=1	64	30	91.0	79.1	75.0	79.6	141.5	148.4	96.5
Q13363	C-terminal-binding protein 1 OS=Homo sapiens GN=CTBP1 PE=1 SV=2	43	18	113.0	104.6	109.6	107.9	82.5	90.8	116.2
Q13370	cGMP-inhibited 3',5'-cyclic phosphodiesterase B OS=Homo sapiens GN=PDE3B PE=1 SV=2	45	36	56.4	81.7	110.0	137.0	169.4	76.4	42.6
Q13371	Phosducin-like protein OS=Homo sapiens GN=PDCL PE=1 SV=3	30	8	88.1	90.9	100.4	102.9	81.7	108.8	89.9
Q13395	Probable methyltransferase TARBP1 OS=Homo sapiens GN=TARBP1 PE=1 SV=1	22	25	172.6	88.2	135.8	104.6	113.8	113.3	144.1
Q13404	Ubiquitin-conjugating enzyme E2 variant 1 OS=Homo sapiens GN=UBE2V1 PE=1 SV=2	76	12	94.8	107.6	117.4	105.7	87.1	98.9	116.8
Q13405	39S ribosomal protein L49, mitochondrial OS=Homo sapiens GN=MRPL49 PE=1 SV=1	45	9	193.4	233.0	152.9	35.4	11.1	7.4	7.9
Q13409	Cytoplasmic dynein 1 intermediate chain 2 OS=Homo sapiens GN=DYNC1I2 PE=1 SV=3	51	23	78.4	82.1	108.9	167.6	95.8	106.3	142.2
Q13418	Integrin-linked protein kinase OS=Homo sapiens GN=ILK PE=1 SV=2	52	23	87.2	103.8	137.9	127.6	130.3	62.2	41.9
Q13422	DNA-binding protein Ikaros OS=Homo sapiens GN=IKZF1 PE=1 SV=1	41	13	104.6	88.8	103.5	91.6	90.4	72.4	140.4
Q13423	NAD(P) transhydrogenase, mitochondrial OS=Homo sapiens GN=NNT PE=1 SV=3	47	52	224.7	201.7	137.3	50.3	13.5	9.0	9.2
Q13425	Beta-2-syntrophin OS=Homo sapiens GN=SNTB2 PE=1 SV=1	56	29	49.6	85.8	178.5	219.2	133.1	46.9	13.3
Q13426	DNA repair protein XRCC4 OS=Homo sapiens GN=XRCC4 PE=1 SV=2	47	21	97.6	98.5	94.7	99.0	93.0	113.5	91.3
Q13427	Peptidyl-prolyl cis-trans isomerase G OS=Homo sapiens GN=PPIG PE=1 SV=2	31	21	53.7	44.3	48.9	61.3	127.6	218.5	126.6
Q13428	Treacle protein OS=Homo sapiens GN=TCOF1 PE=1 SV=3	32	46	90.1	71.2	82.6	91.5	98.2	130.5	167.7
Q13433	Zinc transporter ZIP6 OS=Homo sapiens GN=SLC39A6 PE=1 SV=3	19	8	43.0	81.4	127.4	120.7	127.8	42.6	16.6
Q13435	Splicing factor 3B subunit 2 OS=Homo sapiens GN=SF3B2 PE=1 SV=2	56	55	72.7	68.2	68.6	74.0	114.1	194.9	150.9
Q13438	Protein OS-9 OS=Homo sapiens GN=OS9 PE=1 SV=1	49	25	49.8	67.0	105.7	127.3	174.9	68.9	11.6
Q13439	Golgin subfamily A member 4 OS=Homo sapiens GN=GOLGA4 PE=1 SV=1	40	76	89.6	92.4	104.3	99.3	91.2	110.7	97.4
Q13442	28 kDa heat- and acid-stable phosphoprotein OS=Homo sapiens GN=PDAP1 PE=1 SV=1	56	15	71.5	62.1	61.3	66.1	94.7	183.2	181.5
Q13443	Disintegrin and metalloproteinase domain-containing protein 9 OS=Homo sapiens GN=ADAM9 PE=1 SV=1	29	20	48.7	57.6	114.0	167.4	145.5	111.7	84.5
Q13445	Transmembrane emp24 domain-containing protein 1 OS=Homo sapiens GN=TMED1 PE=1 SV=1	27	9	44.7	94.9	127.2	140.6	141.7	71.8	21.9
Q13449	Limbic system-associated membrane protein OS=Homo sapiens GN=LSAMP PE=1 SV=2	41	14	41.5	71.8	146.1	170.7	164.4	70.1	38.3
Q13451	Peptidyl-prolyl cis-trans isomerase FKBP5 OS=Homo sapiens GN=FKBP5 PE=1 SV=2	67	35	113.9	117.9	121.2	117.6	78.3	92.3	111.1
Q13454	Tumor suppressor candidate 3 OS=Homo sapiens GN=TUSC3 PE=1 SV=1	25	11	49.0	136.1	171.4	123.6	163.2	79.4	12.6
Q13459	Unconventional myosin-IXb OS=Homo sapiens GN=MYO9B PE=1 SV=3	31	56	86.3	64.6	66.7	66.4	64.3	113.6	314.4
Q13464	Rho-associated protein kinase 1 OS=Homo sapiens GN=ROCK1 PE=1 SV=1	55	76	104.8	92.6	114.3	107.3	93.6	97.0	129.1
Q13472	DNA topoisomerase 3-alpha OS=Homo sapiens GN=TOP3A PE=1 SV=1	33	30	145.7	127.8	89.9	59.7	83.5	79.3	71.7
Q13485	Mothers against decapentaplegic homolog 4 OS=Homo sapiens GN=SMAD4 PE=1 SV=1	28	14	147.0	122.0	97.7	83.4	76.3	68.0	45.2
Q13492	Phosphatidylinositol-binding clathrin assembly protein OS=Homo sapiens GN=PICALM PE=1 SV=2	57	26	49.1	69.4	152.8	187.8	79.4	64.5	157.5
Q13496	Myotubularin OS=Homo sapiens GN=MTM1 PE=1 SV=2	42	26	80.9	101.5	124.2	117.9	113.3	73.6	52.8
Q13501	Sequestosome-1 OS=Homo sapiens GN=SQSTM1 PE=1 SV=1	55	14	118.1	143.4	125.9	94.6	94.6	78.5	119.1
Q13505	Metaxin-1 OS=Homo sapiens GN=MTX1 PE=1 SV=2	40	17	138.9	136.8	259.7	108.4	17.2	17.9	11.8
Q13510	Acid ceramidase OS=Homo sapiens GN=ASAH1 PE=1 SV=5	51	22	52.7	77.6	153.2	189.2	155.0	35.6	12.6
Q13523	Serine/threonine-protein kinase PRP4 homolog OS=Homo sapiens GN=PRPF4B PE=1 SV=3	41	51	40.7	44.1	47.3	55.4	118.3	292.4	178.3
Q13526	Peptidyl-prolyl cis-trans isomerase NIMA-interacting 1 OS=Homo sapiens GN=PIN1 PE=1 SV=1	65	8	98.3	98.1	109.2	101.3	98.5	133.6	119.1
Q13530	Serine incorporator 3 OS=Homo sapiens GN=SERINC3 PE=1 SV=2	12	7	43.3	62.7	93.0	109.9	183.7	143.2	64.0
Q13541	Eukaryotic translation initiation factor 4E-binding protein 1 OS=Homo sapiens GN=EIF4EBP1 PE=1 SV=3	68	6	101.3	83.7	88.0	93.6	75.0	85.1	107.8
Q13542	Eukaryotic translation initiation factor 4E-binding protein 2 OS=Homo sapiens GN=EIF4EBP2 PE=1 SV=1	73	5	148.3	97.9	101.2	120.9	112.6	144.8	169.6
Q13547	Histone deacetylase 1 OS=Homo sapiens GN=HDAC1 PE=1 SV=1	49	20	89.8	61.5	73.3	169.3	60.6	121.5	255.6
Q13555	Calcium/calmodulin-dependent protein kinase type II subunit gamma OS=Homo sapiens GN=CAMK2G PE=1 SV=3	43	21	50.2	49.8	100.0	112.2	123.7	184.7	113.4
Q13557	Calcium/calmodulin-dependent protein kinase type II subunit delta OS=Homo sapiens GN=CAMK2D PE=1 SV=3	39	20	88.5	83.0	99.5	99.2	144.9	181.7	79.9
Q13561	Dynactin subunit 2 OS=Homo sapiens GN=DCTN2 PE=1 SV=4	72	27	89.9	93.1	109.8	102.4	87.0	97.5	128.3
Q13564	NEDD8-activating enzyme E1 regulatory subunit OS=Homo sapiens GN=NAE1 PE=1 SV=1	57	27	122.4	104.1	111.6	110.8	82.2	103.3	118.2
Q13573	SNW domain-containing protein 1 OS=Homo sapiens GN=SNW1 PE=1 SV=1	56	33	69.3	58.0	56.4	57.6	99.3	190.9	222.5
Q13574	Diacylglycerol kinase zeta OS=Homo sapiens GN=DGKZ PE=1 SV=3	36	31	129.7	104.3	117.7	132.7	112.1	134.2	141.4
Q13576	Ras GTPase-activating-like protein IQGAP2 OS=Homo sapiens GN=IQGAP2 PE=1 SV=4	66	119	89.2	116.3	146.5	137.1	115.7	48.8	47.7
Q13586	Stromal interaction molecule 1 OS=Homo sapiens GN=STIM1 PE=1 SV=3	57	44	38.3	73.0	139.3	140.4	170.2	74.0	17.1
Q13588	GRB2-related adapter protein OS=Homo sapiens GN=GRAP PE=1 SV=1	65	12	102.7	116.3	107.9	107.2	109.6	86.7	82.3
Q13595	Transformer-2 protein homolog alpha OS=Homo sapiens GN=TRA2A PE=1 SV=1	53	19	50.2	28.9	40.6	71.3	75.2	183.8	337.9
Q13596	Sorting nexin-1 OS=Homo sapiens GN=SNX1 PE=1 SV=3	51	27	104.2	96.6	106.9	110.8	77.5	107.0	117.5
Q13601	KRR1 small subunit processome component homolog OS=Homo sapiens GN=KRR1 PE=1 SV=4	47	23	60.8	58.8	58.2	62.0	123.1	231.7	155.8
Q13608	Peroxisome assembly factor 2 OS=Homo sapiens GN=PEX6 PE=1 SV=2	45	31	58.8	90.3	119.0	121.1	166.2	48.6	10.0
Q13610	Periodic tryptophan protein 1 homolog OS=Homo sapiens GN=PWP1 PE=1 SV=1	49	19	77.8	64.7	75.9	114.3	89.2	154.3	209.6
Q13613	Myotubularin-related protein 1 OS=Homo sapiens GN=MTMR1 PE=1 SV=4	43	24	94.9	91.5	115.5	114.4	111.4	143.3	116.2
Q13615	Myotubularin-related protein 3 OS=Homo sapiens GN=MTMR3 PE=1 SV=3	20	18	115.3	116.4	148.6	137.7	92.4	137.6	137.4
Q13616	Cullin-1 OS=Homo sapiens GN=CUL1 PE=1 SV=2	54	43	69.0	64.4	82.7	120.3	91.8	131.7	174.5
Q13617	Cullin-2 OS=Homo sapiens GN=CUL2 PE=1 SV=2	51	42	94.8	79.6	88.3	97.7	78.3	161.9	195.7
Q13618	Cullin-3 OS=Homo sapiens GN=CUL3 PE=1 SV=2	58	48	87.8	80.5	95.0	93.9	106.9	136.0	128.0
Q13619	Cullin-4A OS=Homo sapiens GN=CUL4A PE=1 SV=3	63	53	115.0	87.0	85.4	92.1	83.1	93.8	145.6
Q13620	Cullin-4B OS=Homo sapiens GN=CUL4B PE=1 SV=4	51	48	119.0	93.0	101.2	104.2	88.4	129.0	145.8
[truncated: 2,766 more rows]
