# Supplementary material for: Comparative Analysis of T-Cell Spatial Proteomics and the Influence of HIV Expression
Source: Mol Cell Proteomics. 2022 Jan 8;21(3):100194. doi: 10.1016/j.mcpro.2022.100194 (PMC8956815; doi:10.1016/j.mcpro.2022.100194)
Supplement: WT2_UnA [file mmc23.csv]

UniProt Accession	Description	Coverage [%]	# Peptides	3K	5.4K	12.2K	24K	78.4K	110K	195.5K
A0AVT1	Ubiquitin-like modifier-activating enzyme 6 OS=Homo sapiens GN=UBA6 PE=1 SV=1	55	49	93.2	80.2	98.2	90.8	78.7	96.0	132.5
A0FGR8	Extended synaptotagmin-2 OS=Homo sapiens GN=ESYT2 PE=1 SV=1	56	57	70.8	120.1	148.1	175.5	186.3	54.3	29.4
A0JLT2	Mediator of RNA polymerase II transcription subunit 19 OS=Homo sapiens GN=MED19 PE=1 SV=2	48	7	44.0	64.9	75.8	98.1	185.5	116.9	120.7
A0PJZ3	Glucoside xylosyltransferase 2 OS=Homo sapiens GN=GXYLT2 PE=2 SV=2	29	14	80.3	121.6	175.2	168.3	107.9	72.5	41.6
A1L020	RNA-binding protein MEX3A OS=Homo sapiens GN=MEX3A PE=1 SV=1	54	20	45.8	41.0	59.1	79.9	133.1	152.7	108.9
A1L0T0	Acetolactate synthase-like protein OS=Homo sapiens GN=ILVBL PE=1 SV=2	54	28	73.5	108.0	139.2	187.9	174.5	71.3	30.2
A1X283	SH3 and PX domain-containing protein 2B OS=Homo sapiens GN=SH3PXD2B PE=1 SV=3	21	17	57.8	48.9	59.2	71.1	79.9	164.3	168.9
A2RRP1	Neuroblastoma-amplified sequence OS=Homo sapiens GN=NBAS PE=1 SV=2	48	103	70.6	92.9	137.1	170.6	206.6	68.2	29.7
A2RU67	Uncharacterized protein KIAA1467 OS=Homo sapiens GN=KIAA1467 PE=1 SV=1	32	16	45.6	66.8	90.8	114.3	146.7	77.0	112.3
A2VDJ0	Transmembrane protein 131-like OS=Homo sapiens GN=KIAA0922 PE=1 SV=2	32	50	94.6	135.3	148.1	178.2	198.0	56.5	23.6
A3KMH1	von Willebrand factor A domain-containing protein 8 OS=Homo sapiens GN=VWA8 PE=1 SV=2	63	112	293.6	287.5	135.9	73.2	40.5	12.9	7.3
A3KN83	Protein strawberry notch homolog 1 OS=Homo sapiens GN=SBNO1 PE=1 SV=1	36	35	90.1	87.8	91.9	89.3	87.1	114.8	129.3
A4D1E9	GTP-binding protein 10 OS=Homo sapiens GN=GTPBP10 PE=1 SV=1	57	21	348.8	303.0	127.1	43.8	15.3	8.8	5.7
A4D1P6	WD repeat-containing protein 91 OS=Homo sapiens GN=WDR91 PE=1 SV=2	40	26	73.6	69.0	86.3	91.6	84.9	99.6	134.5
A4D1U4	Protein LCHN OS=Homo sapiens GN=LCHN PE=2 SV=1	37	12	88.4	92.0	123.0	139.7	187.4	105.9	66.8
A5PLN9	Trafficking protein particle complex subunit 13 OS=Homo sapiens GN=TRAPPC13 PE=1 SV=2	42	14	87.1	86.5	114.3	126.8	94.9	102.0	113.9
A5YKK6	CCR4-NOT transcription complex subunit 1 OS=Homo sapiens GN=CNOT1 PE=1 SV=2	53	128	50.6	55.5	74.7	98.4	183.8	145.7	75.5
A6NC98	Coiled-coil domain-containing protein 88B OS=Homo sapiens GN=CCDC88B PE=1 SV=1	18	21	109.8	112.7	122.5	126.2	115.4	77.6	85.2
A6NDG6	Phosphoglycolate phosphatase OS=Homo sapiens GN=PGP PE=1 SV=1	38	11	50.3	50.5	85.5	105.8	56.0	118.8	152.0
A6NED2	RCC1 domain-containing protein 1 OS=Homo sapiens GN=RCCD1 PE=1 SV=1	34	10	87.8	70.6	82.6	79.4	71.4	123.7	162.8
A6NHR9	Structural maintenance of chromosomes flexible hinge domain-containing protein 1 OS=Homo sapiens GN=SMCHD1 PE=1 SV=2	48	86	91.0	56.3	61.8	75.4	134.1	139.8	95.8
A6NIH7	Protein unc-119 homolog B OS=Homo sapiens GN=UNC119B PE=1 SV=1	46	8	103.8	100.5	119.6	107.4	95.4	116.2	131.5
A6NJ78	Probable methyltransferase-like protein 15 OS=Homo sapiens GN=METTL15 PE=1 SV=1	53	17	312.6	322.3	121.6	55.4	31.7	18.4	17.9
A6QL63	Ankyrin repeat and BTB/POZ domain-containing protein BTBD11 OS=Homo sapiens GN=BTBD11 PE=2 SV=3	31	25	75.5	86.4	121.0	125.7	104.6	100.9	100.1
A8MVW0	Protein FAM171A2 OS=Homo sapiens GN=FAM171A2 PE=1 SV=1	49	26	85.1	137.0	167.3	176.8	153.6	60.2	31.0
B0I1T2	Unconventional myosin-Ig OS=Homo sapiens GN=MYO1G PE=1 SV=2	69	72	97.6	146.4	180.1	190.7	135.9	43.0	15.6
C9JLW8	Mapk-regulated corepressor-interacting protein 1 OS=Homo sapiens GN=FAM195B PE=1 SV=1	70	8	61.0	67.6	75.7	96.8	152.3	167.5	125.8
O00115	Deoxyribonuclease-2-alpha OS=Homo sapiens GN=DNASE2 PE=1 SV=2	22	9	57.6	86.8	154.2	200.2	175.3	60.0	33.3
O00116	Alkyldihydroxyacetonephosphate synthase, peroxisomal OS=Homo sapiens GN=AGPS PE=1 SV=1	73	43	93.8	123.8	166.9	208.1	140.0	45.3	12.2
O00139	Kinesin-like protein KIF2A OS=Homo sapiens GN=KIF2A PE=1 SV=3	49	32	81.7	58.4	57.0	58.9	81.4	151.1	143.4
O00148	ATP-dependent RNA helicase DDX39A OS=Homo sapiens GN=DDX39A PE=1 SV=2	61	27	93.3	68.3	97.1	92.1	98.3	119.6	107.6
O00151	PDZ and LIM domain protein 1 OS=Homo sapiens GN=PDLIM1 PE=1 SV=4	76	24	79.9	91.8	95.4	89.0	67.9	92.4	140.8
O00154	Cytosolic acyl coenzyme A thioester hydrolase OS=Homo sapiens GN=ACOT7 PE=1 SV=3	51	20	62.4	51.9	54.0	59.2	46.9	122.9	194.4
O00159	Unconventional myosin-Ic OS=Homo sapiens GN=MYO1C PE=1 SV=4	35	33	55.2	68.0	207.4	229.3	139.3	62.7	31.6
O00161	Synaptosomal-associated protein 23 OS=Homo sapiens GN=SNAP23 PE=1 SV=1	82	23	88.7	123.5	174.9	180.0	155.9	58.4	29.7
O00165	HCLS1-associated protein X-1 OS=Homo sapiens GN=HAX1 PE=1 SV=2	85	15	296.3	343.0	130.5	55.7	17.4	8.6	4.5
O00170	AH receptor-interacting protein OS=Homo sapiens GN=AIP PE=1 SV=2	72	22	99.3	83.9	103.0	94.7	91.5	88.4	121.9
O00178	GTP-binding protein 1 OS=Homo sapiens GN=GTPBP1 PE=1 SV=3	58	31	50.0	47.8	57.6	65.5	118.4	143.4	135.1
O00182	Galectin-9 OS=Homo sapiens GN=LGALS9 PE=1 SV=2	48	14	99.4	141.0	190.1	181.5	126.9	37.8	21.8
O00186	Syntaxin-binding protein 3 OS=Homo sapiens GN=STXBP3 PE=1 SV=2	59	44	85.4	124.0	168.4	192.5	141.6	56.5	23.5
O00203	AP-3 complex subunit beta-1 OS=Homo sapiens GN=AP3B1 PE=1 SV=3	34	39	48.5	45.3	53.7	78.1	51.4	142.0	167.9
O00214	Galectin-8 OS=Homo sapiens GN=LGALS8 PE=1 SV=4	49	19	79.6	130.5	171.1	182.6	150.8	48.9	21.3
O00217	NADH dehydrogenase [ubiquinone] iron-sulfur protein 8, mitochondrial OS=Homo sapiens GN=NDUFS8 PE=1 SV=1	51	11	319.8	331.3	133.5	50.9	17.8	7.3	3.8
O00231	26S proteasome non-ATPase regulatory subunit 11 OS=Homo sapiens GN=PSMD11 PE=1 SV=3	62	33	82.7	84.2	88.7	80.7	79.8	97.1	151.3
O00232	26S proteasome non-ATPase regulatory subunit 12 OS=Homo sapiens GN=PSMD12 PE=1 SV=3	65	35	79.7	78.6	89.6	84.3	70.3	128.6	165.8
O00233	26S proteasome non-ATPase regulatory subunit 9 OS=Homo sapiens GN=PSMD9 PE=1 SV=3	47	11	62.8	60.2	81.5	89.1	52.1	119.3	170.6
O00244	Copper transport protein ATOX1 OS=Homo sapiens GN=ATOX1 PE=1 SV=1	59	5	87.7	96.8	98.8	95.4	83.8	99.5	128.9
O00264	Membrane-associated progesterone receptor component 1 OS=Homo sapiens GN=PGRMC1 PE=1 SV=3	65	15	79.7	122.3	136.3	167.8	206.3	55.8	21.3
O00267	Transcription elongation factor SPT5 OS=Homo sapiens GN=SUPT5H PE=1 SV=1	47	48	72.2	69.2	77.9	83.2	65.8	105.0	141.4
O00273	DNA fragmentation factor subunit alpha OS=Homo sapiens GN=DFFA PE=1 SV=1	58	19	88.6	67.0	103.4	97.5	82.4	112.7	137.9
O00291	Huntingtin-interacting protein 1 OS=Homo sapiens GN=HIP1 PE=1 SV=5	46	46	104.8	166.2	193.9	186.4	116.7	31.7	20.2
O00299	Chloride intracellular channel protein 1 OS=Homo sapiens GN=CLIC1 PE=1 SV=4	70	16	82.7	71.4	100.8	103.1	75.0	104.2	123.5
O00303	Eukaryotic translation initiation factor 3 subunit F OS=Homo sapiens GN=EIF3F PE=1 SV=1	51	15	71.0	62.9	67.9	74.2	77.5	131.9	147.3
O00308	NEDD4-like E3 ubiquitin-protein ligase WWP2 OS=Homo sapiens GN=WWP2 PE=1 SV=2	31	23	30.8	35.6	55.1	95.4	62.0	161.1	135.0
O00329	Phosphatidylinositol 4,5-bisphosphate 3-kinase catalytic subunit delta isoform OS=Homo sapiens GN=PIK3CD PE=1 SV=2	37	34	69.7	61.0	79.3	79.0	82.6	111.5	168.6
O00330	Pyruvate dehydrogenase protein X component, mitochondrial OS=Homo sapiens GN=PDHX PE=1 SV=3	47	20	351.8	304.0	133.8	43.1	12.6	7.3	6.3
O00400	Acetyl-coenzyme A transporter 1 OS=Homo sapiens GN=SLC33A1 PE=1 SV=1	20	12	76.9	78.7	145.4	152.5	207.7	72.0	35.0
O00410	Importin-5 OS=Homo sapiens GN=IPO5 PE=1 SV=4	62	55	101.6	107.0	100.6	91.3	75.0	94.2	128.0
O00411	DNA-directed RNA polymerase, mitochondrial OS=Homo sapiens GN=POLRMT PE=1 SV=2	49	46	319.1	303.0	132.5	54.9	23.8	12.1	8.9
O00418	Eukaryotic elongation factor 2 kinase OS=Homo sapiens GN=EEF2K PE=1 SV=2	26	18	104.5	112.9	116.2	114.4	96.9	113.6	136.3
O00422	Histone deacetylase complex subunit SAP18 OS=Homo sapiens GN=SAP18 PE=1 SV=1	78	13	16.2	15.5	20.9	48.5	58.3	216.6	179.2
O00425	Insulin-like growth factor 2 mRNA-binding protein 3 OS=Homo sapiens GN=IGF2BP3 PE=1 SV=2	58	35	45.1	45.2	55.6	81.0	155.3	161.3	105.7
O00429	Dynamin-1-like protein OS=Homo sapiens GN=DNM1L PE=1 SV=2	61	40	92.6	83.8	96.8	95.8	80.5	101.3	126.7
O00442	RNA 3'-terminal phosphate cyclase OS=Homo sapiens GN=RTCA PE=1 SV=1	61	18	57.9	50.3	53.6	57.5	89.0	112.7	188.7
O00443	Phosphatidylinositol 4-phosphate 3-kinase C2 domain-containing subunit alpha OS=Homo sapiens GN=PIK3C2A PE=1 SV=2	20	30	74.9	63.8	83.6	103.3	95.1	131.1	109.7
O00459	Phosphatidylinositol 3-kinase regulatory subunit beta OS=Homo sapiens GN=PIK3R2 PE=1 SV=2	28	15	30.3	12.6	81.8	99.7	95.9	110.0	242.0
O00462	Beta-mannosidase OS=Homo sapiens GN=MANBA PE=2 SV=3	34	25	68.4	89.5	146.5	190.6	185.2	60.6	38.3
O00463	TNF receptor-associated factor 5 OS=Homo sapiens GN=TRAF5 PE=1 SV=2	56	23	108.8	113.5	110.5	107.4	111.2	90.8	85.1
O00471	Exocyst complex component 5 OS=Homo sapiens GN=EXOC5 PE=1 SV=1	55	43	100.7	110.5	155.2	146.2	117.2	65.3	52.0
O00487	26S proteasome non-ATPase regulatory subunit 14 OS=Homo sapiens GN=PSMD14 PE=1 SV=1	68	17	55.7	43.7	51.6	55.7	48.1	135.0	180.0
O00505	Importin subunit alpha-4 OS=Homo sapiens GN=KPNA3 PE=1 SV=2	37	18	92.7	66.3	99.5	99.8	94.8	112.4	133.5
O00534	von Willebrand factor A domain-containing protein 5A OS=Homo sapiens GN=VWA5A PE=2 SV=2	30	18	86.6	75.2	102.8	99.6	79.7	106.1	122.8
O00541	Pescadillo homolog OS=Homo sapiens GN=PES1 PE=1 SV=1	44	26	37.7	27.5	43.6	67.2	54.6	178.8	165.3
O00560	Syntenin-1 OS=Homo sapiens GN=SDCBP PE=1 SV=1	63	11	79.1	113.2	139.5	170.4	167.8	71.4	51.4
O00567	Nucleolar protein 56 OS=Homo sapiens GN=NOP56 PE=1 SV=4	71	40	66.6	50.1	68.3	84.3	112.0	128.8	122.0
O00571	ATP-dependent RNA helicase DDX3X OS=Homo sapiens GN=DDX3X PE=1 SV=3	76	57	73.0	61.7	72.8	88.0	123.9	146.2	112.6
O00584	Ribonuclease T2 OS=Homo sapiens GN=RNASET2 PE=1 SV=2	52	13	67.5	96.1	155.2	195.4	175.9	56.5	32.5
O00592	Podocalyxin OS=Homo sapiens GN=PODXL PE=1 SV=2	23	9	40.7	36.7	97.2	130.0	134.3	146.5	99.5
O00623	Peroxisome assembly protein 12 OS=Homo sapiens GN=PEX12 PE=1 SV=1	41	11	89.2	118.4	161.8	184.3	152.1	58.7	35.9
O00629	Importin subunit alpha-3 OS=Homo sapiens GN=KPNA4 PE=1 SV=1	46	22	90.0	79.8	100.6	101.2	92.7	103.0	121.5
O00743	Serine/threonine-protein phosphatase 6 catalytic subunit OS=Homo sapiens GN=PPP6C PE=1 SV=1	49	15	59.8	54.9	63.8	57.5	54.0	68.8	248.5
O00746	Nucleoside diphosphate kinase, mitochondrial OS=Homo sapiens GN=NME4 PE=1 SV=1	63	13	291.7	295.0	118.6	61.6	26.6	21.5	16.3
O00754	Lysosomal alpha-mannosidase OS=Homo sapiens GN=MAN2B1 PE=1 SV=3	34	30	54.0	77.7	143.3	184.4	170.8	76.0	40.8
O00762	Ubiquitin-conjugating enzyme E2 C OS=Homo sapiens GN=UBE2C PE=1 SV=1	46	8	103.0	80.9	99.8	93.0	76.1	93.0	128.3
O14497	AT-rich interactive domain-containing protein 1A OS=Homo sapiens GN=ARID1A PE=1 SV=3	35	58	245.1	117.5	85.2	71.4	73.0	61.8	47.7
O14523	C2 domain-containing protein 2-like OS=Homo sapiens GN=C2CD2L PE=1 SV=3	49	23	37.7	57.0	141.1	214.1	146.6	90.8	44.9
O14526	F-BAR domain only protein 1 OS=Homo sapiens GN=FCHO1 PE=1 SV=2	29	21	62.6	84.3	109.3	128.3	93.4	101.6	101.1
O14530	Thioredoxin domain-containing protein 9 OS=Homo sapiens GN=TXNDC9 PE=1 SV=2	49	10	38.0	30.6	37.8	37.1	33.2	164.0	152.4
O14545	TRAF-type zinc finger domain-containing protein 1 OS=Homo sapiens GN=TRAFD1 PE=1 SV=1	19	8	60.3	59.1	63.5	65.3	59.3	87.6	178.5
O14548	Cytochrome c oxidase subunit 7A-related protein, mitochondrial OS=Homo sapiens GN=COX7A2L PE=1 SV=2	63	6	322.3	316.8	127.6	47.9	15.9	8.5	7.5
O14578	Citron Rho-interacting kinase OS=Homo sapiens GN=CIT PE=1 SV=2	49	90	80.4	89.9	89.1	86.5	120.6	133.9	100.3
O14579	Coatomer subunit epsilon OS=Homo sapiens GN=COPE PE=1 SV=3	74	24	66.2	90.7	107.6	126.3	89.6	80.5	119.5
O14617	AP-3 complex subunit delta-1 OS=Homo sapiens GN=AP3D1 PE=1 SV=1	41	45	71.0	68.3	80.2	79.3	89.9	121.8	141.7
O14618	Copper chaperone for superoxide dismutase OS=Homo sapiens GN=CCS PE=1 SV=1	40	10	102.2	91.5	109.2	101.4	87.5	92.6	110.3
O14639	Actin-binding LIM protein 1 OS=Homo sapiens GN=ABLIM1 PE=1 SV=3	67	48	94.9	124.6	172.3	164.5	131.3	53.2	56.2
O14646	Chromodomain-helicase-DNA-binding protein 1 OS=Homo sapiens GN=CHD1 PE=1 SV=2	43	77	56.7	50.0	63.5	67.2	62.4	117.9	164.5
O14653	Golgi SNAP receptor complex member 2 OS=Homo sapiens GN=GOSR2 PE=1 SV=2	66	13	89.5	106.5	144.9	162.4	180.1	61.6	31.1
O14656	Torsin-1A OS=Homo sapiens GN=TOR1A PE=1 SV=1	45	16	83.1	128.1	141.0	168.0	187.3	61.2	22.9
O14662	Syntaxin-16 OS=Homo sapiens GN=STX16 PE=1 SV=3	56	15	20.4	26.2	46.7	124.5	65.8	212.9	113.0
O14672	Disintegrin and metalloproteinase domain-containing protein 10 OS=Homo sapiens GN=ADAM10 PE=1 SV=1	65	41	53.6	76.1	167.8	241.0	156.5	69.4	24.7
O14681	Etoposide-induced protein 2.4 homolog OS=Homo sapiens GN=EI24 PE=1 SV=4	17	8	93.7	105.9	135.8	158.0	207.3	46.9	21.5
O14683	Tumor protein p53-inducible protein 11 OS=Homo sapiens GN=TP53I11 PE=1 SV=2	25	7	88.0	131.9	139.3	176.3	176.0	59.3	22.1
O14686	Histone-lysine N-methyltransferase 2D OS=Homo sapiens GN=KMT2D PE=1 SV=2	8	27	89.7	71.8	87.6	93.5	72.8	103.1	109.1
O14733	Dual specificity mitogen-activated protein kinase kinase 7 OS=Homo sapiens GN=MAP2K7 PE=1 SV=2	51	17	129.1	111.9	99.8	96.9	126.8	103.1	90.3
O14734	Acyl-coenzyme A thioesterase 8 OS=Homo sapiens GN=ACOT8 PE=1 SV=1	50	14	83.7	101.3	144.6	207.4	130.7	71.6	18.7
O14735	CDP-diacylglycerol--inositol 3-phosphatidyltransferase OS=Homo sapiens GN=CDIPT PE=1 SV=1	15	3	99.9	132.6	149.8	157.4	224.4	65.9	34.7
O14737	Programmed cell death protein 5 OS=Homo sapiens GN=PDCD5 PE=1 SV=3	64	9	85.1	77.5	89.4	83.7	73.7	106.1	148.1
O14744	Protein arginine N-methyltransferase 5 OS=Homo sapiens GN=PRMT5 PE=1 SV=4	47	31	62.6	53.1	65.7	64.3	62.3	132.6	181.0
O14745	Na(+)/H(+) exchange regulatory cofactor NHE-RF1 OS=Homo sapiens GN=SLC9A3R1 PE=1 SV=4	69	28	76.3	82.0	121.4	132.7	91.7	82.7	104.2
O14757	Serine/threonine-protein kinase Chk1 OS=Homo sapiens GN=CHEK1 PE=1 SV=2	60	27	85.0	86.4	83.6	89.9	108.8	123.2	111.5
O14773	Tripeptidyl-peptidase 1 OS=Homo sapiens GN=TPP1 PE=1 SV=2	47	14	56.0	104.2	151.6	201.9	173.1	52.7	32.7
O14776	Transcription elongation regulator 1 OS=Homo sapiens GN=TCERG1 PE=1 SV=2	42	65	47.1	46.6	58.9	84.4	152.2	157.3	110.5
O14777	Kinetochore protein NDC80 homolog OS=Homo sapiens GN=NDC80 PE=1 SV=1	53	30	97.3	65.9	87.7	84.8	99.1	137.2	138.9
O14787	Transportin-2 OS=Homo sapiens GN=TNPO2 PE=1 SV=3	29	20	75.3	61.6	81.6	76.8	70.7	140.2	185.8
O14802	DNA-directed RNA polymerase III subunit RPC1 OS=Homo sapiens GN=POLR3A PE=1 SV=2	49	62	50.9	47.7	60.7	66.2	67.8	134.1	165.1
O14818	Proteasome subunit alpha type-7 OS=Homo sapiens GN=PSMA7 PE=1 SV=1	68	19	82.6	64.3	81.3	85.3	71.7	103.2	157.8
O14828	Secretory carrier-associated membrane protein 3 OS=Homo sapiens GN=SCAMP3 PE=1 SV=3	51	16	47.8	63.7	84.1	105.8	124.8	116.9	149.2
O14874	[3-methyl-2-oxobutanoate dehydrogenase [lipoamide]] kinase, mitochondrial OS=Homo sapiens GN=BCKDK PE=1 SV=2	46	11	294.2	286.1	137.9	70.7	37.1	16.0	11.4
O14880	Microsomal glutathione S-transferase 3 OS=Homo sapiens GN=MGST3 PE=1 SV=1	39	6	262.7	273.5	150.2	74.1	45.8	20.6	8.6
O14893	Gem-associated protein 2 OS=Homo sapiens GN=GEMIN2 PE=1 SV=1	36	7	44.1	43.6	63.4	67.3	77.0	131.8	189.3
O14920	Inhibitor of nuclear factor kappa-B kinase subunit beta OS=Homo sapiens GN=IKBKB PE=1 SV=1	36	21	110.4	122.3	122.0	106.7	84.0	106.3	127.1
O14925	Mitochondrial import inner membrane translocase subunit Tim23 OS=Homo sapiens GN=TIMM23 PE=1 SV=1	54	8	327.6	321.1	139.6	54.4	15.8	5.1	2.4
O14929	Histone acetyltransferase type B catalytic subunit OS=Homo sapiens GN=HAT1 PE=1 SV=1	46	17	82.8	82.9	91.4	90.4	73.9	110.5	148.0
O14936	Peripheral plasma membrane protein CASK OS=Homo sapiens GN=CASK PE=1 SV=3	26	22	99.6	124.3	170.9	177.4	131.1	57.2	39.0
O14950	Myosin regulatory light chain 12B OS=Homo sapiens GN=MYL12B PE=1 SV=2	66	13	70.9	74.3	77.1	70.6	61.0	87.7	199.2
O14964	Hepatocyte growth factor-regulated tyrosine kinase substrate OS=Homo sapiens GN=HGS PE=1 SV=1	32	28	76.7	61.6	114.5	128.5	93.5	108.1	118.7
O14965	Aurora kinase A OS=Homo sapiens GN=AURKA PE=1 SV=2	59	21	102.9	113.7	91.0	66.2	86.0	96.5	103.1
O14966	Ras-related protein Rab-7L1 OS=Homo sapiens GN=RAB29 PE=1 SV=1	58	11	104.1	144.3	147.4	153.4	162.1	55.1	27.3
O14967	Calmegin OS=Homo sapiens GN=CLGN PE=1 SV=1	51	24	89.1	117.7	145.8	154.8	189.0	55.4	29.1
O14972	Down syndrome critical region protein 3 OS=Homo sapiens GN=DSCR3 PE=2 SV=1	41	9	90.5	105.8	127.9	131.4	116.1	91.9	95.0
O14974	Protein phosphatase 1 regulatory subunit 12A OS=Homo sapiens GN=PPP1R12A PE=1 SV=1	45	53	72.4	69.5	99.4	90.3	84.5	93.9	163.1
O14975	Very long-chain acyl-CoA synthetase OS=Homo sapiens GN=SLC27A2 PE=1 SV=2	45	26	79.7	96.8	140.7	178.8	204.3	71.2	33.1
O14976	Cyclin-G-associated kinase OS=Homo sapiens GN=GAK PE=1 SV=2	45	46	104.7	102.2	105.1	97.9	93.9	92.6	101.7
O14979	Heterogeneous nuclear ribonucleoprotein D-like OS=Homo sapiens GN=HNRNPDL PE=1 SV=3	44	25	21.9	34.4	33.8	57.8	103.5	190.4	155.7
O14980	Exportin-1 OS=Homo sapiens GN=XPO1 PE=1 SV=1	46	48	91.5	75.3	98.5	93.6	78.6	110.3	138.7
O15020	Spectrin beta chain, non-erythrocytic 2 OS=Homo sapiens GN=SPTBN2 PE=1 SV=3	47	100	83.9	97.1	158.6	179.9	133.8	75.2	62.8
O15027	Protein transport protein Sec16A OS=Homo sapiens GN=SEC16A PE=1 SV=3	48	70	93.8	99.6	116.0	107.0	80.9	89.8	111.5
O15042	U2 snRNP-associated SURP motif-containing protein OS=Homo sapiens GN=U2SURP PE=1 SV=2	54	55	31.8	30.3	46.0	61.5	106.5	166.9	151.6
O15066	Kinesin-like protein KIF3B OS=Homo sapiens GN=KIF3B PE=1 SV=1	25	16	108.0	99.9	108.9	120.3	112.4	105.2	129.9
O15067	Phosphoribosylformylglycinamidine synthase OS=Homo sapiens GN=PFAS PE=1 SV=4	60	65	71.2	73.0	88.3	89.7	71.7	101.5	152.5
O15078	Centrosomal protein of 290 kDa OS=Homo sapiens GN=CEP290 PE=1 SV=2	38	85	72.2	60.8	55.8	55.9	90.5	153.5	141.3
O15084	Serine/threonine-protein phosphatase 6 regulatory ankyrin repeat subunit A OS=Homo sapiens GN=ANKRD28 PE=1 SV=5	43	36	84.3	76.3	93.8	90.3	79.9	87.6	146.7
O15091	Mitochondrial ribonuclease P protein 3 OS=Homo sapiens GN=KIAA0391 PE=1 SV=2	53	29	317.2	253.8	159.3	56.4	24.4	17.0	16.3
O15111	Inhibitor of nuclear factor kappa-B kinase subunit alpha OS=Homo sapiens GN=CHUK PE=1 SV=2	42	31	96.0	83.9	109.5	93.3	74.3	91.6	122.0
O15117	FYN-binding protein OS=Homo sapiens GN=FYB PE=1 SV=2	51	30	77.0	77.9	89.6	106.4	133.4	123.0	88.0
O15118	Niemann-Pick C1 protein OS=Homo sapiens GN=NPC1 PE=1 SV=2	19	21	59.9	92.4	138.5	173.1	187.5	76.0	34.7
O15121	Sphingolipid delta(4)-desaturase DES1 OS=Homo sapiens GN=DEGS1 PE=1 SV=1	21	7	31.0	33.2	59.3	212.4	83.9	180.6	51.1
O15126	Secretory carrier-associated membrane protein 1 OS=Homo sapiens GN=SCAMP1 PE=1 SV=2	31	9	43.9	75.9	89.8	120.5	141.2	120.4	89.7
O15127	Secretory carrier-associated membrane protein 2 OS=Homo sapiens GN=SCAMP2 PE=1 SV=2	24	6	44.6	73.8	92.7	112.9	160.7	120.8	80.4
O15143	Actin-related protein 2/3 complex subunit 1B OS=Homo sapiens GN=ARPC1B PE=1 SV=3	55	20	63.6	73.7	77.4	81.4	76.4	111.3	170.3
O15144	Actin-related protein 2/3 complex subunit 2 OS=Homo sapiens GN=ARPC2 PE=1 SV=1	83	29	77.9	81.5	98.0	87.7	92.7	102.0	131.0
O15145	Actin-related protein 2/3 complex subunit 3 OS=Homo sapiens GN=ARPC3 PE=1 SV=3	47	10	75.2	53.9	89.8	92.9	87.8	121.7	144.2
O15155	BET1 homolog OS=Homo sapiens GN=BET1 PE=1 SV=1	57	6	62.0	74.0	88.5	152.3	115.3	144.6	67.8
O15160	DNA-directed RNA polymerases I and III subunit RPAC1 OS=Homo sapiens GN=POLR1C PE=1 SV=1	55	13	110.4	86.6	90.1	87.1	85.1	105.2	130.2
O15162	Phospholipid scramblase 1 OS=Homo sapiens GN=PLSCR1 PE=1 SV=1	25	7	61.6	87.0	168.2	212.8	145.0	71.2	30.4
O15165	Low-density lipoprotein receptor class A domain-containing protein 4 OS=Homo sapiens GN=LDLRAD4 PE=1 SV=1	39	9	51.6	67.4	170.1	177.8	169.8	82.7	43.8
O15173	Membrane-associated progesterone receptor component 2 OS=Homo sapiens GN=PGRMC2 PE=1 SV=1	57	15	81.2	91.9	129.0	152.7	198.4	47.4	22.5
O15212	Prefoldin subunit 6 OS=Homo sapiens GN=PFDN6 PE=1 SV=1	68	13	74.8	78.0	78.9	83.3	79.0	100.2	169.0
O15213	WD repeat-containing protein 46 OS=Homo sapiens GN=WDR46 PE=1 SV=3	45	22	43.7	37.1	48.5	72.8	91.1	162.0	129.3
O15226	NF-kappa-B-repressing factor OS=Homo sapiens GN=NKRF PE=1 SV=2	45	37	36.4	29.0	44.3	62.1	112.9	194.2	150.8
O15228	Dihydroxyacetone phosphate acyltransferase OS=Homo sapiens GN=GNPAT PE=1 SV=1	56	42	97.0	132.7	174.1	183.9	166.2	39.5	14.8
O15234	Protein CASC3 OS=Homo sapiens GN=CASC3 PE=1 SV=2	35	19	32.5	31.0	53.7	70.4	89.1	158.9	146.3
O15235	28S ribosomal protein S12, mitochondrial OS=Homo sapiens GN=MRPS12 PE=1 SV=1	39	5	91.3	60.9	426.5	129.2	25.9	15.8	9.2
O15254	Peroxisomal acyl-coenzyme A oxidase 3 OS=Homo sapiens GN=ACOX3 PE=1 SV=2	49	27	107.0	148.1	168.4	167.6	159.7	33.7	12.3
O15258	Protein RER1 OS=Homo sapiens GN=RER1 PE=1 SV=1	31	8	46.1	58.7	145.0	185.3	184.3	92.1	43.2
O15260	Surfeit locus protein 4 OS=Homo sapiens GN=SURF4 PE=1 SV=3	24	6	71.7	81.6	134.1	149.3	184.6	74.7	36.5
O15269	Serine palmitoyltransferase 1 OS=Homo sapiens GN=SPTLC1 PE=1 SV=1	59	25	52.2	67.6	145.7	204.0	194.1	75.0	27.4
O15270	Serine palmitoyltransferase 2 OS=Homo sapiens GN=SPTLC2 PE=1 SV=1	61	30	73.1	97.6	134.0	177.2	202.3	61.8	25.1
O15294	UDP-N-acetylglucosamine--peptide N-acetylglucosaminyltransferase 110 kDa subunit OS=Homo sapiens GN=OGT PE=1 SV=3	37	34	95.8	86.2	94.2	90.9	93.1	110.4	128.1
O15305	Phosphomannomutase 2 OS=Homo sapiens GN=PMM2 PE=1 SV=1	40	14	98.5	91.2	102.2	98.1	98.3	123.3	120.4
O15320	cTAGE family member 5 OS=Homo sapiens GN=CTAGE5 PE=1 SV=4	57	44	69.3	98.7	130.6	163.2	204.4	58.5	28.7
O15321	Transmembrane 9 superfamily member 1 OS=Homo sapiens GN=TM9SF1 PE=2 SV=2	26	12	90.9	148.9	194.0	178.6	130.9	63.1	36.1
O15355	Protein phosphatase 1G OS=Homo sapiens GN=PPM1G PE=1 SV=1	58	26	69.1	65.3	80.1	80.7	65.1	103.0	186.6
O15371	Eukaryotic translation initiation factor 3 subunit D OS=Homo sapiens GN=EIF3D PE=1 SV=1	65	34	65.8	64.4	70.2	74.5	78.2	132.4	144.3
O15372	Eukaryotic translation initiation factor 3 subunit H OS=Homo sapiens GN=EIF3H PE=1 SV=1	56	27	59.2	55.6	68.1	77.1	76.8	128.5	160.0
O15379	Histone deacetylase 3 OS=Homo sapiens GN=HDAC3 PE=1 SV=2	33	11	47.8	48.3	55.8	75.9	66.2	141.8	190.0
O15381	Nuclear valosin-containing protein-like OS=Homo sapiens GN=NVL PE=1 SV=1	54	36	54.6	44.8	58.6	83.0	181.4	183.2	108.1
O15382	Branched-chain-amino-acid aminotransferase, mitochondrial OS=Homo sapiens GN=BCAT2 PE=1 SV=2	57	22	346.7	317.1	130.4	49.7	16.1	8.2	7.1
O15397	Importin-8 OS=Homo sapiens GN=IPO8 PE=1 SV=2	25	23	85.1	77.7	84.8	87.1	71.4	118.1	155.0
O15400	Syntaxin-7 OS=Homo sapiens GN=STX7 PE=1 SV=4	61	13	47.7	66.9	114.7	149.8	183.5	116.2	64.1
O15439	Multidrug resistance-associated protein 4 OS=Homo sapiens GN=ABCC4 PE=1 SV=3	35	40	95.0	123.6	161.6	176.8	136.2	48.1	27.5
O15446	DNA-directed RNA polymerase I subunit RPA34 OS=Homo sapiens GN=CD3EAP PE=1 SV=1	52	14	116.0	83.6	68.3	65.4	123.9	119.7	93.1
O15484	Calpain-5 OS=Homo sapiens GN=CAPN5 PE=1 SV=2	37	21	79.1	110.3	151.4	169.2	143.6	65.5	35.0
O15498	Synaptobrevin homolog YKT6 OS=Homo sapiens GN=YKT6 PE=1 SV=1	69	16	90.1	101.0	122.6	127.2	108.1	94.9	121.3
O15504	Nucleoporin-like protein 2 OS=Homo sapiens GN=NUPL2 PE=1 SV=1	52	17	79.0	87.7	95.6	130.2	183.9	111.8	71.9
O15511	Actin-related protein 2/3 complex subunit 5 OS=Homo sapiens GN=ARPC5 PE=1 SV=3	73	11	66.6	76.4	87.4	92.2	72.0	102.0	143.7
O15514	DNA-directed RNA polymerase II subunit RPB4 OS=Homo sapiens GN=POLR2D PE=1 SV=1	69	10	27.9	22.8	31.7	38.8	35.2	146.9	217.6
O15530	3-phosphoinositide-dependent protein kinase 1 OS=Homo sapiens GN=PDPK1 PE=1 SV=1	57	25	72.6	86.2	124.7	132.8	121.5	89.1	77.2
O15533	Tapasin OS=Homo sapiens GN=TAPBP PE=1 SV=1	26	8	31.6	43.2	71.9	116.7	124.3	219.8	49.6
O15541	RING finger protein 113A OS=Homo sapiens GN=RNF113A PE=1 SV=1	43	13	47.2	45.2	54.3	49.3	44.7	102.7	207.8
O43143	Pre-mRNA-splicing factor ATP-dependent RNA helicase DHX15 OS=Homo sapiens GN=DHX15 PE=1 SV=2	56	55	47.9	47.2	59.0	63.8	95.0	129.0	176.3
O43148	mRNA cap guanine-N7 methyltransferase OS=Homo sapiens GN=RNMT PE=1 SV=1	52	25	71.8	71.2	81.8	85.1	76.5	121.8	156.2
O43149	Zinc finger ZZ-type and EF-hand domain-containing protein 1 OS=Homo sapiens GN=ZZEF1 PE=1 SV=6	30	74	75.3	66.4	77.2	75.0	66.3	110.1	164.5
O43156	TELO2-interacting protein 1 homolog OS=Homo sapiens GN=TTI1 PE=1 SV=3	30	26	97.5	92.3	102.6	95.6	117.5	112.4	101.2
O43159	Ribosomal RNA-processing protein 8 OS=Homo sapiens GN=RRP8 PE=1 SV=2	54	21	53.4	41.5	51.5	62.9	79.4	158.7	159.8
O43164	E3 ubiquitin-protein ligase Praja-2 OS=Homo sapiens GN=PJA2 PE=1 SV=4	39	14	62.0	58.1	92.4	100.2	86.6	86.3	140.1
O43166	Signal-induced proliferation-associated 1-like protein 1 OS=Homo sapiens GN=SIPA1L1 PE=1 SV=4	50	72	84.9	114.9	145.3	145.6	129.2	75.1	71.6
O43169	Cytochrome b5 type B OS=Homo sapiens GN=CYB5B PE=1 SV=2	69	9	106.0	150.9	126.2	126.3	216.7	32.5	24.0
O43172	U4/U6 small nuclear ribonucleoprotein Prp4 OS=Homo sapiens GN=PRPF4 PE=1 SV=2	66	36	31.7	32.1	43.7	47.7	84.6	111.6	204.3
O43175	D-3-phosphoglycerate dehydrogenase OS=Homo sapiens GN=PHGDH PE=1 SV=4	56	29	110.4	105.3	115.2	106.3	81.8	88.1	106.1
O43237	Cytoplasmic dynein 1 light intermediate chain 2 OS=Homo sapiens GN=DYNC1LI2 PE=1 SV=1	37	16	115.2	101.6	111.8	103.5	104.1	85.4	97.7
O43242	26S proteasome non-ATPase regulatory subunit 3 OS=Homo sapiens GN=PSMD3 PE=1 SV=2	68	45	66.5	60.9	71.4	75.6	62.0	117.0	171.4
O43252	Bifunctional 3'-phosphoadenosine 5'-phosphosulfate synthase 1 OS=Homo sapiens GN=PAPSS1 PE=1 SV=2	64	29	85.7	68.1	92.1	85.7	71.3	98.1	141.3
O43264	Centromere/kinetochore protein zw10 homolog OS=Homo sapiens GN=ZW10 PE=1 SV=3	59	43	67.7	76.7	111.1	148.9	154.1	86.3	76.4
O43278	Kunitz-type protease inhibitor 1 OS=Homo sapiens GN=SPINT1 PE=1 SV=2	37	20	82.7	106.1	119.6	141.7	161.0	81.7	57.6
O43290	U4/U6.U5 tri-snRNP-associated protein 1 OS=Homo sapiens GN=SART1 PE=1 SV=1	63	61	40.6	37.2	52.3	64.4	124.9	164.4	140.5
O43291	Kunitz-type protease inhibitor 2 OS=Homo sapiens GN=SPINT2 PE=1 SV=2	48	9	56.4	103.2	135.1	152.5	208.4	86.0	52.4
O43292	Glycosylphosphatidylinositol anchor attachment 1 protein OS=Homo sapiens GN=GPAA1 PE=1 SV=3	14	9	84.2	101.8	138.7	182.1	220.9	61.0	22.4
O43303	Centriolar coiled-coil protein of 110 kDa OS=Homo sapiens GN=CCP110 PE=1 SV=3	54	36	80.4	76.2	67.1	67.0	77.4	137.5	144.0
O43314	Inositol hexakisphosphate and diphosphoinositol-pentakisphosphate kinase 2 OS=Homo sapiens GN=PPIP5K2 PE=1 SV=3	37	38	104.6	95.2	95.9	96.0	107.6	106.9	111.6
O43318	Mitogen-activated protein kinase kinase kinase 7 OS=Homo sapiens GN=MAP3K7 PE=1 SV=1	35	16	104.3	94.9	147.8	111.3	136.3	139.0	155.9
O43324	Eukaryotic translation elongation factor 1 epsilon-1 OS=Homo sapiens GN=EEF1E1 PE=1 SV=1	71	14	53.4	52.2	77.5	77.0	109.4	96.4	138.1
O43379	WD repeat-containing protein 62 OS=Homo sapiens GN=WDR62 PE=1 SV=4	33	37	64.5	50.6	70.0	75.1	61.9	120.8	146.0
O43390	Heterogeneous nuclear ribonucleoprotein R OS=Homo sapiens GN=HNRNPR PE=1 SV=1	54	40	40.5	28.4	40.0	64.6	129.6	174.6	132.0
O43395	U4/U6 small nuclear ribonucleoprotein Prp3 OS=Homo sapiens GN=PRPF3 PE=1 SV=2	54	36	38.3	40.1	52.4	63.0	105.3	159.2	148.3
O43396	Thioredoxin-like protein 1 OS=Homo sapiens GN=TXNL1 PE=1 SV=3	62	16	89.5	75.9	93.5	86.6	77.5	119.3	136.2
O43399	Tumor protein D54 OS=Homo sapiens GN=TPD52L2 PE=1 SV=2	73	19	93.6	99.3	112.2	106.8	100.6	99.5	100.4
O43402	ER membrane protein complex subunit 8 OS=Homo sapiens GN=EMC8 PE=1 SV=1	58	10	83.0	99.6	136.1	167.8	186.9	66.0	51.0
O43426	Synaptojanin-1 OS=Homo sapiens GN=SYNJ1 PE=1 SV=2	32	37	39.7	50.9	68.8	115.9	72.0	147.0	152.3
O43427	Acidic fibroblast growth factor intracellular-binding protein OS=Homo sapiens GN=FIBP PE=1 SV=3	54	19	80.6	100.0	141.4	143.4	133.6	76.9	75.2
O43432	Eukaryotic translation initiation factor 4 gamma 3 OS=Homo sapiens GN=EIF4G3 PE=1 SV=2	45	75	44.2	44.8	67.2	93.7	177.2	159.3	95.1
O43447	Peptidyl-prolyl cis-trans isomerase H OS=Homo sapiens GN=PPIH PE=1 SV=1	82	17	69.5	61.8	75.3	81.7	93.6	130.8	130.2
O43464	Serine protease HTRA2, mitochondrial OS=Homo sapiens GN=HTRA2 PE=1 SV=2	50	16	332.8	302.5	142.8	50.1	20.8	13.0	12.8
O43482	Protein Mis18-beta OS=Homo sapiens GN=OIP5 PE=1 SV=2	34	5	112.1	101.3	111.1	102.6	91.9	107.5	137.2
O43488	Aflatoxin B1 aldehyde reductase member 2 OS=Homo sapiens GN=AKR7A2 PE=1 SV=3	47	15	63.7	60.0	81.6	110.0	45.8	121.1	152.7
O43491	Band 4.1-like protein 2 OS=Homo sapiens GN=EPB41L2 PE=1 SV=1	67	71	82.8	121.2	183.6	205.5	156.2	44.7	15.0
O43505	Beta-1,4-glucuronyltransferase 1 OS=Homo sapiens GN=B4GAT1 PE=1 SV=1	30	8	91.6	159.8	159.3	150.9	161.0	51.2	21.6
O43516	WAS/WASL-interacting protein family member 1 OS=Homo sapiens GN=WIPF1 PE=1 SV=3	44	14	55.8	75.6	80.4	127.4	132.1	174.6	141.3
O43561	Linker for activation of T-cells family member 1 OS=Homo sapiens GN=LAT PE=1 SV=1	60	8	68.9	131.5	173.3	184.9	185.0	52.2	24.2
O43566	Regulator of G-protein signaling 14 OS=Homo sapiens GN=RGS14 PE=1 SV=4	54	20	100.1	104.7	135.7	135.7	124.1	106.4	96.6
O43583	Density-regulated protein OS=Homo sapiens GN=DENR PE=1 SV=2	57	10	89.8	67.6	73.0	78.3	107.1	134.8	119.3
O43592	Exportin-T OS=Homo sapiens GN=XPOT PE=1 SV=2	28	24	88.8	87.0	101.6	91.6	78.1	103.4	137.5
O43598	2'-deoxynucleoside 5'-phosphate N-hydrolase 1 OS=Homo sapiens GN=DNPH1 PE=1 SV=1	49	7	102.3	78.5	103.3	93.3	79.4	98.6	114.8
O43615	Mitochondrial import inner membrane translocase subunit TIM44 OS=Homo sapiens GN=TIMM44 PE=1 SV=2	54	33	292.0	267.1	172.4	76.4	25.5	10.1	5.7
O43633	Charged multivesicular body protein 2a OS=Homo sapiens GN=CHMP2A PE=1 SV=1	41	11	53.0	48.7	66.7	89.1	107.2	129.4	201.3
O43639	Cytoplasmic protein NCK2 OS=Homo sapiens GN=NCK2 PE=1 SV=2	49	15	76.5	86.5	86.2	97.4	86.8	97.2	90.9
O43660	Pleiotropic regulator 1 OS=Homo sapiens GN=PLRG1 PE=1 SV=1	68	33	22.8	22.3	38.4	51.0	139.1	148.0	159.8
O43663	Protein regulator of cytokinesis 1 OS=Homo sapiens GN=PRC1 PE=1 SV=2	46	21	107.9	104.7	90.0	94.9	99.4	122.0	75.0
O43670	BUB3-interacting and GLEBS motif-containing protein ZNF207 OS=Homo sapiens GN=ZNF207 PE=1 SV=1	19	10	34.1	40.8	50.3	67.8	132.2	162.8	115.8
O43674	NADH dehydrogenase [ubiquinone] 1 beta subcomplex subunit 5, mitochondrial OS=Homo sapiens GN=NDUFB5 PE=1 SV=1	30	7	341.5	298.4	130.3	57.0	17.7	11.5	8.8
O43678	NADH dehydrogenase [ubiquinone] 1 alpha subcomplex subunit 2 OS=Homo sapiens GN=NDUFA2 PE=1 SV=3	42	5	337.7	312.0	131.2	47.7	17.6	6.3	3.1
O43681	ATPase ASNA1 OS=Homo sapiens GN=ASNA1 PE=1 SV=2	60	16	93.0	115.8	130.6	157.2	142.5	70.0	64.9
O43683	Mitotic checkpoint serine/threonine-protein kinase BUB1 OS=Homo sapiens GN=BUB1 PE=1 SV=1	33	26	75.8	76.4	92.6	89.4	104.1	97.5	115.2
O43684	Mitotic checkpoint protein BUB3 OS=Homo sapiens GN=BUB3 PE=1 SV=1	58	17	37.8	35.3	56.9	77.8	124.9	177.5	133.1
O43707	Alpha-actinin-4 OS=Homo sapiens GN=ACTN4 PE=1 SV=2	75	79	89.9	95.9	121.2	117.1	77.4	80.5	116.5
O43708	Maleylacetoacetate isomerase OS=Homo sapiens GN=GSTZ1 PE=1 SV=3	25	7	262.7	227.0	120.2	51.4	41.7	43.9	41.9
O43719	HIV Tat-specific factor 1 OS=Homo sapiens GN=HTATSF1 PE=1 SV=1	57	52	57.1	48.5	74.6	68.3	73.6	102.4	180.0
O43736	Integral membrane protein 2A OS=Homo sapiens GN=ITM2A PE=1 SV=2	32	13	75.7	106.8	146.2	159.4	181.5	70.9	37.8
O43747	AP-1 complex subunit gamma-1 OS=Homo sapiens GN=AP1G1 PE=1 SV=5	50	40	74.0	74.4	98.8	99.7	116.0	100.5	97.4
O43752	Syntaxin-6 OS=Homo sapiens GN=STX6 PE=1 SV=1	69	17	43.0	69.1	94.7	148.5	156.2	114.9	60.3
O43760	Synaptogyrin-2 OS=Homo sapiens GN=SYNGR2 PE=1 SV=1	24	8	3.9	4.7	79.2	119.4	86.8	146.4	135.7
O43765	Small glutamine-rich tetratricopeptide repeat-containing protein alpha OS=Homo sapiens GN=SGTA PE=1 SV=1	42	16	45.9	47.0	49.7	52.1	36.8	153.0	213.2
O43766	Lipoyl synthase, mitochondrial OS=Homo sapiens GN=LIAS PE=1 SV=3	34	10	323.8	313.0	136.6	53.0	12.8	12.4	6.8
O43768	Alpha-endosulfine OS=Homo sapiens GN=ENSA PE=1 SV=1	73	12	115.5	81.6	105.4	88.2	97.0	111.9	113.4
O43772	Mitochondrial carnitine/acylcarnitine carrier protein OS=Homo sapiens GN=SLC25A20 PE=1 SV=1	62	20	238.6	227.9	173.6	80.0	38.4	26.1	23.4
O43776	Asparagine--tRNA ligase, cytoplasmic OS=Homo sapiens GN=NARS PE=1 SV=1	58	37	67.8	65.0	76.7	75.8	98.2	131.8	138.0
O43795	Unconventional myosin-Ib OS=Homo sapiens GN=MYO1B PE=1 SV=3	51	62	90.4	129.8	170.0	201.1	131.3	53.6	22.3
O43805	Sjoegren syndrome nuclear autoantigen 1 OS=Homo sapiens GN=SSNA1 PE=1 SV=2	38	6	75.2	77.1	88.7	92.1	67.3	101.5	159.1
O43809	Cleavage and polyadenylation specificity factor subunit 5 OS=Homo sapiens GN=NUDT21 PE=1 SV=1	67	20	39.3	37.7	47.8	64.9	116.3	165.9	134.7
O43813	LanC-like protein 1 OS=Homo sapiens GN=LANCL1 PE=1 SV=1	47	16	83.0	82.5	93.0	95.0	77.8	122.0	167.1
O43815	Striatin OS=Homo sapiens GN=STRN PE=1 SV=4	56	33	79.4	98.9	131.1	156.6	199.2	63.3	46.2
O43818	U3 small nucleolar RNA-interacting protein 2 OS=Homo sapiens GN=RRP9 PE=1 SV=1	37	15	62.1	43.4	77.5	89.9	94.4	133.5	136.5
O43819	Protein SCO2 homolog, mitochondrial OS=Homo sapiens GN=SCO2 PE=1 SV=3	34	7	351.7	171.6	196.1	67.2	26.4	12.1	5.6
O43823	A-kinase anchor protein 8 OS=Homo sapiens GN=AKAP8 PE=1 SV=1	44	23	36.0	32.1	51.2	62.8	75.7	163.1	158.0
O43824	Putative GTP-binding protein 6 OS=Homo sapiens GN=GTPBP6 PE=2 SV=3	33	15	318.7	286.0	125.6	58.4	25.9	25.6	28.3
O43837	Isocitrate dehydrogenase [NAD] subunit beta, mitochondrial OS=Homo sapiens GN=IDH3B PE=1 SV=2	61	27	321.9	217.0	140.6	79.3	17.2	12.6	15.5
O43847	Nardilysin OS=Homo sapiens GN=NRD1 PE=1 SV=2	35	42	85.3	79.9	100.7	98.3	79.2	103.3	129.1
O43852	Calumenin OS=Homo sapiens GN=CALU PE=1 SV=2	76	29	75.9	99.6	144.8	174.4	177.5	61.2	39.5
O43861	Probable phospholipid-transporting ATPase IIB OS=Homo sapiens GN=ATP9B PE=2 SV=4	29	28	51.7	65.4	100.2	129.5	165.8	118.0	90.9
O43865	Adenosylhomocysteinase 2 OS=Homo sapiens GN=AHCYL1 PE=1 SV=2	57	32	96.4	85.7	106.9	104.6	81.4	94.6	131.3
O43903	Growth arrest-specific protein 2 OS=Homo sapiens GN=GAS2 PE=1 SV=1	65	20	84.3	67.6	130.9	122.1	94.4	96.0	103.4
O43909	Exostosin-like 3 OS=Homo sapiens GN=EXTL3 PE=1 SV=1	29	25	95.6	157.1	171.8	151.0	104.1	58.4	38.1
O43920	NADH dehydrogenase [ubiquinone] iron-sulfur protein 5 OS=Homo sapiens GN=NDUFS5 PE=1 SV=3	67	8	298.4	340.3	138.8	56.6	13.9	9.1	5.4
O43933	Peroxisome biogenesis factor 1 OS=Homo sapiens GN=PEX1 PE=1 SV=1	31	38	109.3	152.0	165.1	161.9	133.4	43.2	30.3
O60216	Double-strand-break repair protein rad21 homolog OS=Homo sapiens GN=RAD21 PE=1 SV=2	45	21	170.2	70.9	62.3	60.0	90.7	83.9	112.8
O60231	Putative pre-mRNA-splicing factor ATP-dependent RNA helicase DHX16 OS=Homo sapiens GN=DHX16 PE=1 SV=2	44	47	50.4	49.1	60.1	64.7	94.4	144.3	165.7
O60232	Sjoegren syndrome/scleroderma autoantigen 1 OS=Homo sapiens GN=SSSCA1 PE=1 SV=1	63	7	51.1	46.6	52.4	64.5	43.1	135.6	181.8
O60238	BCL2/adenovirus E1B 19 kDa protein-interacting protein 3-like OS=Homo sapiens GN=BNIP3L PE=1 SV=1	37	7	234.9	298.0	145.9	69.2	37.3	13.9	11.0
O60244	Mediator of RNA polymerase II transcription subunit 14 OS=Homo sapiens GN=MED14 PE=1 SV=2	33	38	57.8	59.5	63.1	85.6	165.8	132.6	99.1
O60256	Phosphoribosyl pyrophosphate synthase-associated protein 2 OS=Homo sapiens GN=PRPSAP2 PE=1 SV=1	67	22	95.7	91.0	99.8	90.3	86.2	100.6	116.7
O60264	SWI/SNF-related matrix-associated actin-dependent regulator of chromatin subfamily A member 5 OS=Homo sapiens GN=SMARCA5 PE=1 SV=1	44	49	226.4	94.4	92.9	73.5	84.9	68.6	48.0
O60271	C-Jun-amino-terminal kinase-interacting protein 4 OS=Homo sapiens GN=SPAG9 PE=1 SV=4	44	50	91.0	82.9	101.8	99.2	82.4	99.6	128.1
O60291	E3 ubiquitin-protein ligase MGRN1 OS=Homo sapiens GN=MGRN1 PE=1 SV=2	44	16	74.0	116.2	144.3	152.5	189.3	63.2	44.4
O60293	Zinc finger C3H1 domain-containing protein OS=Homo sapiens GN=ZFC3H1 PE=1 SV=3	33	53	57.4	48.1	55.2	68.5	144.6	167.5	134.5
O60294	tRNA wybutosine-synthesizing protein 4 OS=Homo sapiens GN=LCMT2 PE=1 SV=3	20	14	88.5	86.1	70.6	97.0	154.1	115.9	94.9
O60306	Intron-binding protein aquarius OS=Homo sapiens GN=AQR PE=1 SV=4	48	75	43.5	39.4	49.4	56.2	90.6	161.6	154.4
O60307	Microtubule-associated serine/threonine-protein kinase 3 OS=Homo sapiens GN=MAST3 PE=1 SV=2	29	27	68.9	69.1	79.0	90.9	141.1	157.7	136.8
O60313	Dynamin-like 120 kDa protein, mitochondrial OS=Homo sapiens GN=OPA1 PE=1 SV=3	63	68	284.6	299.2	151.2	69.1	22.1	12.1	7.0
O60333	Kinesin-like protein KIF1B OS=Homo sapiens GN=KIF1B PE=1 SV=5	17	27	105.8	102.8	113.1	101.3	108.3	120.4	134.7
O60337	E3 ubiquitin-protein ligase MARCH6 OS=Homo sapiens GN=MARCH6 PE=1 SV=2	14	10	28.3	46.3	67.0	156.6	93.4	242.6	70.6
O60341	Lysine-specific histone demethylase 1A OS=Homo sapiens GN=KDM1A PE=1 SV=2	65	37	83.2	66.7	79.9	82.8	76.4	118.5	147.9
O60343	TBC1 domain family member 4 OS=Homo sapiens GN=TBC1D4 PE=1 SV=2	29	32	87.6	77.0	93.3	100.2	75.7	94.9	149.7
O60427	Fatty acid desaturase 1 OS=Homo sapiens GN=FADS1 PE=1 SV=3	32	15	82.4	112.9	139.0	172.6	200.3	61.9	26.3
O60476	Mannosyl-oligosaccharide 1,2-alpha-mannosidase IB OS=Homo sapiens GN=MAN1A2 PE=1 SV=1	37	22	93.7	177.2	195.8	166.9	93.4	49.5	33.2
O60488	Long-chain-fatty-acid--CoA ligase 4 OS=Homo sapiens GN=ACSL4 PE=1 SV=2	69	49	212.0	216.5	157.8	105.3	86.4	29.7	19.2
O60493	Sorting nexin-3 OS=Homo sapiens GN=SNX3 PE=1 SV=3	80	15	54.0	63.4	72.3	75.8	65.8	53.6	210.0
O60496	Docking protein 2 OS=Homo sapiens GN=DOK2 PE=1 SV=2	37	11	114.9	121.9	139.1	152.0	143.8	103.0	101.2
O60499	Syntaxin-10 OS=Homo sapiens GN=STX10 PE=1 SV=1	57	14	45.1	63.0	84.6	124.8	126.2	161.0	88.0
O60502	Protein O-GlcNAcase OS=Homo sapiens GN=MGEA5 PE=1 SV=2	27	22	96.0	77.7	99.6	96.0	74.2	105.1	130.6
O60504	Vinexin OS=Homo sapiens GN=SORBS3 PE=1 SV=2	30	17	62.9	60.8	98.8	100.9	88.1	111.7	117.1
O60506	Heterogeneous nuclear ribonucleoprotein Q OS=Homo sapiens GN=SYNCRIP PE=1 SV=2	62	46	40.9	37.4	47.4	64.5	126.9	165.5	131.1
O60508	Pre-mRNA-processing factor 17 OS=Homo sapiens GN=CDC40 PE=1 SV=1	68	34	58.1	51.7	53.5	59.8	108.0	163.5	143.8
O60512	Beta-1,4-galactosyltransferase 3 OS=Homo sapiens GN=B4GALT3 PE=1 SV=2	23	7	91.6	148.2	165.2	161.1	149.9	59.5	28.9
O60518	Ran-binding protein 6 OS=Homo sapiens GN=RANBP6 PE=1 SV=2	20	21	137.0	133.2	101.7	78.3	67.2	85.8	84.8
O60524	Nuclear export mediator factor NEMF OS=Homo sapiens GN=NEMF PE=1 SV=4	24	24	96.5	93.1	93.2	96.2	119.1	99.0	103.2
O60547	GDP-mannose 4,6 dehydratase OS=Homo sapiens GN=GMDS PE=1 SV=1	66	25	94.3	146.9	152.5	161.0	89.2	55.7	63.2
O60566	Mitotic checkpoint serine/threonine-protein kinase BUB1 beta OS=Homo sapiens GN=BUB1B PE=1 SV=3	56	47	58.0	51.3	58.8	59.1	54.7	111.8	190.2
O60568	Procollagen-lysine,2-oxoglutarate 5-dioxygenase 3 OS=Homo sapiens GN=PLOD3 PE=1 SV=1	38	24	166.0	149.1	130.4	136.2	154.0	48.0	27.0
O60573	Eukaryotic translation initiation factor 4E type 2 OS=Homo sapiens GN=EIF4E2 PE=1 SV=1	49	11	56.2	65.2	74.2	97.1	194.5	141.7	83.4
O60610	Protein diaphanous homolog 1 OS=Homo sapiens GN=DIAPH1 PE=1 SV=2	56	77	89.8	87.7	108.0	105.9	80.5	97.8	124.1
O60613	15 kDa selenoprotein OS=Homo sapiens GN=SEP15 PE=1 SV=3	35	7	80.4	103.6	140.0	176.4	202.6	49.9	24.2
O60637	Tetraspanin-3 OS=Homo sapiens GN=TSPAN3 PE=2 SV=1	3	1	30.1	13.0	168.8	221.8	207.7	109.4	48.7
O60645	Exocyst complex component 3 OS=Homo sapiens GN=EXOC3 PE=1 SV=2	47	42	108.8	131.4	147.4	139.6	115.0	52.1	42.2
O60664	Perilipin-3 OS=Homo sapiens GN=PLIN3 PE=1 SV=3	74	23	104.4	94.9	108.2	99.6	90.3	106.2	123.9
O60678	Protein arginine N-methyltransferase 3 OS=Homo sapiens GN=PRMT3 PE=1 SV=3	37	17	98.9	88.0	102.9	88.1	79.6	98.7	123.9
O60684	Importin subunit alpha-7 OS=Homo sapiens GN=KPNA6 PE=1 SV=1	37	26	69.0	67.4	80.1	81.6	70.8	118.8	159.8
O60701	UDP-glucose 6-dehydrogenase OS=Homo sapiens GN=UGDH PE=1 SV=1	49	18	125.9	95.2	93.1	107.9	84.0	113.3	128.0
O60711	Leupaxin OS=Homo sapiens GN=LPXN PE=1 SV=1	51	15	88.1	86.8	136.2	138.3	100.4	89.9	96.9
O60749	Sorting nexin-2 OS=Homo sapiens GN=SNX2 PE=1 SV=2	48	30	71.5	92.1	97.2	105.3	102.6	82.0	131.1
O60762	Dolichol-phosphate mannosyltransferase subunit 1 OS=Homo sapiens GN=DPM1 PE=1 SV=1	61	20	80.8	112.5	152.5	165.4	199.1	49.5	19.2
O60763	General vesicular transport factor p115 OS=Homo sapiens GN=USO1 PE=1 SV=2	48	43	115.4	125.9	137.2	108.7	78.0	77.0	94.7
O60779	Thiamine transporter 1 OS=Homo sapiens GN=SLC19A2 PE=1 SV=2	17	5	78.6	128.0	155.7	166.8	183.7	56.3	38.5
O60783	28S ribosomal protein S14, mitochondrial OS=Homo sapiens GN=MRPS14 PE=1 SV=1	30	4	339.2	315.6	127.1	49.0	13.4	6.9	9.4
O60784	Target of Myb protein 1 OS=Homo sapiens GN=TOM1 PE=1 SV=2	43	16	57.6	72.7	71.5	83.2	71.4	127.6	150.4
O60825	6-phosphofructo-2-kinase/fructose-2,6-bisphosphatase 2 OS=Homo sapiens GN=PFKFB2 PE=1 SV=2	51	30	66.3	74.1	75.0	76.4	96.4	145.2	134.1
O60826	Coiled-coil domain-containing protein 22 OS=Homo sapiens GN=CCDC22 PE=1 SV=1	67	37	95.0	98.3	114.5	127.6	104.0	91.2	99.5
O60828	Polyglutamine-binding protein 1 OS=Homo sapiens GN=PQBP1 PE=1 SV=1	41	9	39.0	33.4	58.6	73.4	125.0	178.4	129.3
O60830	Mitochondrial import inner membrane translocase subunit Tim17-B OS=Homo sapiens GN=TIMM17B PE=1 SV=1	49	8	292.8	306.6	160.3	70.6	22.5	9.5	4.7
O60831	PRA1 family protein 2 OS=Homo sapiens GN=PRAF2 PE=1 SV=1	29	8	39.2	47.3	145.2	195.4	202.1	85.3	35.6
O60832	H/ACA ribonucleoprotein complex subunit 4 OS=Homo sapiens GN=DKC1 PE=1 SV=3	49	32	68.5	49.5	60.1	64.2	110.7	146.3	136.1
O60841	Eukaryotic translation initiation factor 5B OS=Homo sapiens GN=EIF5B PE=1 SV=4	46	69	71.8	67.6	73.8	74.3	70.9	116.7	161.8
O60861	Growth arrest-specific protein 7 OS=Homo sapiens GN=GAS7 PE=1 SV=3	39	17	95.4	122.2	155.9	183.1	161.5	62.4	27.4
O60869	Endothelial differentiation-related factor 1 OS=Homo sapiens GN=EDF1 PE=1 SV=1	53	12	21.6	29.3	35.9	80.1	81.6	203.0	168.9
O60870	DNA/RNA-binding protein KIN17 OS=Homo sapiens GN=KIN PE=1 SV=2	38	16	46.7	40.3	55.4	72.3	144.4	165.2	121.5
O60879	Protein diaphanous homolog 2 OS=Homo sapiens GN=DIAPH2 PE=1 SV=1	32	31	123.6	111.9	111.8	102.7	109.2	95.2	95.8
O60880	SH2 domain-containing protein 1A OS=Homo sapiens GN=SH2D1A PE=1 SV=1	62	11	90.1	93.6	104.6	104.4	112.4	112.8	117.0
O60884	DnaJ homolog subfamily A member 2 OS=Homo sapiens GN=DNAJA2 PE=1 SV=1	61	25	79.7	65.5	102.1	101.0	89.2	116.4	117.2
O60885	Bromodomain-containing protein 4 OS=Homo sapiens GN=BRD4 PE=1 SV=2	22	24	201.1	97.9	83.1	68.7	100.9	85.5	60.7
O60888	Protein CutA OS=Homo sapiens GN=CUTA PE=1 SV=2	49	5	138.6	136.1	116.5	101.3	77.7	87.4	88.4
O60906	Sphingomyelin phosphodiesterase 2 OS=Homo sapiens GN=SMPD2 PE=1 SV=2	45	17	79.3	108.8	139.8	161.0	207.3	61.1	26.3
O60925	Prefoldin subunit 1 OS=Homo sapiens GN=PFDN1 PE=1 SV=2	65	9	40.4	40.1	60.5	90.9	47.0	155.4	197.8
O60927	Protein phosphatase 1 regulatory subunit 11 OS=Homo sapiens GN=PPP1R11 PE=1 SV=1	42	6	89.3	88.8	116.7	104.4	107.9	97.0	127.4
O60930	Ribonuclease H1 OS=Homo sapiens GN=RNASEH1 PE=1 SV=2	52	11	92.7	20.9	81.4	77.9	107.1	120.4	108.6
O60934	Nibrin OS=Homo sapiens GN=NBN PE=1 SV=1	57	32	105.0	93.2	79.1	92.1	88.6	108.0	91.7
O60941	Dystrobrevin beta OS=Homo sapiens GN=DTNB PE=1 SV=1	34	16	55.9	82.3	113.8	271.9	87.4	102.1	35.3
O60942	mRNA-capping enzyme OS=Homo sapiens GN=RNGTT PE=1 SV=1	40	19	88.3	77.1	75.6	85.3	76.3	116.1	121.5
O75027	ATP-binding cassette sub-family B member 7, mitochondrial OS=Homo sapiens GN=ABCB7 PE=1 SV=2	35	26	324.3	314.2	132.1	55.0	18.6	7.4	6.1
O75044	SLIT-ROBO Rho GTPase-activating protein 2 OS=Homo sapiens GN=SRGAP2 PE=1 SV=2	44	36	86.2	83.7	90.5	98.1	127.5	125.3	109.3
O75063	Glycosaminoglycan xylosylkinase OS=Homo sapiens GN=FAM20B PE=1 SV=1	46	15	100.8	170.0	190.3	169.5	121.3	51.3	27.9
O75083	WD repeat-containing protein 1 OS=Homo sapiens GN=WDR1 PE=1 SV=4	73	44	65.1	63.8	81.7	87.2	57.8	104.0	172.8
O75093	Slit homolog 1 protein OS=Homo sapiens GN=SLIT1 PE=2 SV=4	39	45	89.8	107.8	135.8	167.9	177.0	73.6	44.8
O75113	NEDD4-binding protein 1 OS=Homo sapiens GN=N4BP1 PE=1 SV=4	31	22	82.8	81.9	91.2	94.4	77.6	102.8	126.9
O75116	Rho-associated protein kinase 2 OS=Homo sapiens GN=ROCK2 PE=1 SV=4	27	31	104.8	89.2	131.1	125.8	103.3	89.3	85.7
O75122	CLIP-associating protein 2 OS=Homo sapiens GN=CLASP2 PE=1 SV=2	59	68	74.9	75.3	83.2	85.5	132.0	135.1	102.0
O75131	Copine-3 OS=Homo sapiens GN=CPNE3 PE=1 SV=1	52	26	91.2	84.5	97.6	95.7	85.7	97.7	128.0
O75143	Autophagy-related protein 13 OS=Homo sapiens GN=ATG13 PE=1 SV=1	28	14	83.7	78.2	94.8	89.0	82.8	104.6	148.9
O75145	Liprin-alpha-3 OS=Homo sapiens GN=PPFIA3 PE=1 SV=3	39	39	113.8	127.7	134.9	145.9	135.7	87.1	88.5
O75146	Huntingtin-interacting protein 1-related protein OS=Homo sapiens GN=HIP1R PE=1 SV=2	54	53	108.7	142.4	165.2	163.8	103.1	59.4	54.6
O75150	E3 ubiquitin-protein ligase BRE1B OS=Homo sapiens GN=RNF40 PE=1 SV=4	42	44	56.6	46.8	68.2	87.4	142.7	157.7	107.3
O75152	Zinc finger CCCH domain-containing protein 11A OS=Homo sapiens GN=ZC3H11A PE=1 SV=3	55	51	37.1	31.2	50.0	68.7	118.0	189.6	137.8
O75153	Clustered mitochondria protein homolog OS=Homo sapiens GN=CLUH PE=1 SV=2	50	50	105.7	99.4	95.6	87.2	73.2	105.1	125.7
O75155	Cullin-associated NEDD8-dissociated protein 2 OS=Homo sapiens GN=CAND2 PE=1 SV=3	21	21	97.6	86.8	113.0	92.9	87.2	110.0	129.0
O75164	Lysine-specific demethylase 4A OS=Homo sapiens GN=KDM4A PE=1 SV=2	15	13	87.5	78.2	91.7	97.8	85.7	107.5	141.1
O75165	DnaJ homolog subfamily C member 13 OS=Homo sapiens GN=DNAJC13 PE=1 SV=5	59	130	48.8	71.5	109.4	150.1	189.1	105.6	57.4
O75170	Serine/threonine-protein phosphatase 6 regulatory subunit 2 OS=Homo sapiens GN=PPP6R2 PE=1 SV=2	50	36	70.5	68.0	84.3	92.8	71.4	94.3	166.7
O75175	CCR4-NOT transcription complex subunit 3 OS=Homo sapiens GN=CNOT3 PE=1 SV=1	35	25	40.9	48.4	61.8	96.7	131.3	124.6	140.3
O75179	Ankyrin repeat domain-containing protein 17 OS=Homo sapiens GN=ANKRD17 PE=1 SV=3	38	81	41.0	44.4	58.2	72.3	142.6	134.2	143.1
O75191	Xylulose kinase OS=Homo sapiens GN=XYLB PE=1 SV=3	32	12	78.2	64.1	85.5	84.9	73.4	114.7	153.6
O75208	Ubiquinone biosynthesis protein COQ9, mitochondrial OS=Homo sapiens GN=COQ9 PE=1 SV=1	36	8	310.3	259.3	135.0	55.5	25.2	18.8	19.4
O75223	Gamma-glutamylcyclotransferase OS=Homo sapiens GN=GGCT PE=1 SV=1	71	15	89.4	76.9	99.1	95.4	77.8	119.4	142.9
O75251	NADH dehydrogenase [ubiquinone] iron-sulfur protein 7, mitochondrial OS=Homo sapiens GN=NDUFS7 PE=1 SV=3	42	7	336.0	327.5	134.3	45.5	14.6	5.2	3.3
O75306	NADH dehydrogenase [ubiquinone] iron-sulfur protein 2, mitochondrial OS=Homo sapiens GN=NDUFS2 PE=1 SV=2	57	23	333.2	313.2	133.0	50.7	14.8	6.2	3.2
O75312	Zinc finger protein ZPR1 OS=Homo sapiens GN=ZPR1 PE=1 SV=1	58	23	97.6	89.7	107.7	99.6	80.5	100.1	126.7
O75323	Protein NipSnap homolog 2 OS=Homo sapiens GN=GBAS PE=1 SV=1	46	16	292.1	327.6	129.6	58.1	15.2	14.4	11.6
O75330	Hyaluronan mediated motility receptor OS=Homo sapiens GN=HMMR PE=1 SV=2	57	41	52.1	45.0	51.6	58.9	99.0	138.2	133.6
O75340	Programmed cell death protein 6 OS=Homo sapiens GN=PDCD6 PE=1 SV=1	54	11	81.8	78.8	93.3	89.7	72.6	107.9	147.7
O75347	Tubulin-specific chaperone A OS=Homo sapiens GN=TBCA PE=1 SV=3	64	15	78.1	83.8	92.0	96.0	66.4	109.2	143.0
O75348	V-type proton ATPase subunit G 1 OS=Homo sapiens GN=ATP6V1G1 PE=1 SV=3	55	6	97.3	119.0	139.8	149.3	149.8	89.6	101.6
O75351	Vacuolar protein sorting-associated protein 4B OS=Homo sapiens GN=VPS4B PE=1 SV=2	58	27	85.0	83.5	107.3	112.5	83.8	89.0	133.3
O75367	Core histone macro-H2A.1 OS=Homo sapiens GN=H2AFY PE=1 SV=4	52	20	206.9	77.5	74.7	73.7	100.3	86.7	59.2
O75368	SH3 domain-binding glutamic acid-rich-like protein OS=Homo sapiens GN=SH3BGRL PE=1 SV=1	85	13	93.7	83.6	103.0	96.8	79.3	98.3	112.8
O75369	Filamin-B OS=Homo sapiens GN=FLNB PE=1 SV=2	75	179	102.9	117.4	134.8	121.5	85.7	77.6	100.6
O75376	Nuclear receptor corepressor 1 OS=Homo sapiens GN=NCOR1 PE=1 SV=2	39	72	48.2	48.1	59.3	66.2	72.6	127.9	190.8
O75380	NADH dehydrogenase [ubiquinone] iron-sulfur protein 6, mitochondrial OS=Homo sapiens GN=NDUFS6 PE=1 SV=1	61	8	341.6	196.0	202.4	66.9	23.1	10.2	6.2
O75381	Peroxisomal membrane protein PEX14 OS=Homo sapiens GN=PEX14 PE=1 SV=1	54	15	98.2	136.8	156.9	178.3	144.4	61.5	15.4
O75385	Serine/threonine-protein kinase ULK1 OS=Homo sapiens GN=ULK1 PE=1 SV=2	35	24	76.8	89.1	98.4	99.7	114.3	104.3	130.8
O75390	Citrate synthase, mitochondrial OS=Homo sapiens GN=CS PE=1 SV=2	52	24	342.5	277.5	150.5	51.0	15.3	7.7	5.5
O75396	Vesicle-trafficking protein SEC22b OS=Homo sapiens GN=SEC22B PE=1 SV=4	48	12	77.5	101.7	137.1	184.8	152.0	69.6	30.7
O75400	Pre-mRNA-processing factor 40 homolog A OS=Homo sapiens GN=PRPF40A PE=1 SV=2	35	46	23.9	19.4	36.4	51.0	87.2	140.2	208.6
O75410	Transforming acidic coiled-coil-containing protein 1 OS=Homo sapiens GN=TACC1 PE=1 SV=2	59	45	102.7	123.0	160.4	162.6	159.5	49.9	36.4
O75427	Leucine-rich repeat and calponin homology domain-containing protein 4 OS=Homo sapiens GN=LRCH4 PE=1 SV=2	62	33	84.4	109.0	130.8	155.9	163.1	82.6	55.8
O75431	Metaxin-2 OS=Homo sapiens GN=MTX2 PE=1 SV=1	70	17	311.4	301.4	139.9	60.6	21.1	11.5	6.2
O75436	Vacuolar protein sorting-associated protein 26A OS=Homo sapiens GN=VPS26A PE=1 SV=2	63	21	115.7	101.2	119.2	112.4	111.4	99.0	114.6
O75439	Mitochondrial-processing peptidase subunit beta OS=Homo sapiens GN=PMPCB PE=1 SV=2	61	31	307.5	292.1	154.5	72.0	15.0	8.7	5.9
O75446	Histone deacetylase complex subunit SAP30 OS=Homo sapiens GN=SAP30 PE=1 SV=1	34	7	92.3	59.2	92.0	91.1	71.4	98.6	105.5
O75448	Mediator of RNA polymerase II transcription subunit 24 OS=Homo sapiens GN=MED24 PE=1 SV=1	33	24	56.0	56.8	68.3	84.1	199.7	137.3	96.8
O75449	Katanin p60 ATPase-containing subunit A1 OS=Homo sapiens GN=KATNA1 PE=1 SV=1	33	14	90.3	79.6	81.8	80.5	89.2	107.8	124.7
O75460	Serine/threonine-protein kinase/endoribonuclease IRE1 OS=Homo sapiens GN=ERN1 PE=1 SV=2	32	25	83.0	111.6	137.2	171.9	204.9	62.3	26.1
O75475	PC4 and SFRS1-interacting protein OS=Homo sapiens GN=PSIP1 PE=1 SV=1	56	26	233.4	81.9	88.4	72.2	92.0	77.7	49.1
O75477	Erlin-1 OS=Homo sapiens GN=ERLIN1 PE=1 SV=1	52	19	44.4	61.7	81.6	138.6	125.6	179.4	46.0
O75489	NADH dehydrogenase [ubiquinone] iron-sulfur protein 3, mitochondrial OS=Homo sapiens GN=NDUFS3 PE=1 SV=1	58	19	280.3	289.3	165.1	68.5	19.2	10.2	9.0
O75494	Serine/arginine-rich splicing factor 10 OS=Homo sapiens GN=SRSF10 PE=1 SV=1	38	16	30.6	34.7	43.9	61.8	126.7	168.1	134.2
O75503	Ceroid-lipofuscinosis neuronal protein 5 OS=Homo sapiens GN=CLN5 PE=1 SV=2	30	11	63.6	90.5	151.2	201.8	174.2	60.4	31.8
O75521	Enoyl-CoA delta isomerase 2, mitochondrial OS=Homo sapiens GN=ECI2 PE=1 SV=4	67	26	167.1	190.3	144.7	167.9	91.1	39.9	11.9
O75525	KH domain-containing, RNA-binding, signal transduction-associated protein 3 OS=Homo sapiens GN=KHDRBS3 PE=1 SV=1	40	17	18.7	18.3	22.0	48.6	85.0	223.1	151.9
O75529	TAF5-like RNA polymerase II p300/CBP-associated factor-associated factor 65 kDa subunit 5L OS=Homo sapiens GN=TAF5L PE=1 SV=1	18	9	97.6	60.7	88.5	83.1	102.3	124.2	128.3
O75530	Polycomb protein EED OS=Homo sapiens GN=EED PE=1 SV=2	40	17	128.5	61.6	85.1	80.2	84.4	100.3	100.8
O75531	Barrier-to-autointegration factor OS=Homo sapiens GN=BANF1 PE=1 SV=1	81	14	61.5	69.3	87.5	110.0	150.3	122.6	83.4
O75533	Splicing factor 3B subunit 1 OS=Homo sapiens GN=SF3B1 PE=1 SV=3	69	91	40.1	37.6	57.1	63.6	95.2	151.1	160.3
O75534	Cold shock domain-containing protein E1 OS=Homo sapiens GN=CSDE1 PE=1 SV=2	62	59	83.5	73.1	87.8	96.5	108.6	123.2	129.1
O75554	WW domain-binding protein 4 OS=Homo sapiens GN=WBP4 PE=1 SV=1	27	9	15.5	17.7	21.7	29.9	38.3	199.1	226.5
O75569	Interferon-inducible double-stranded RNA-dependent protein kinase activator A OS=Homo sapiens GN=PRKRA PE=1 SV=1	66	22	43.4	44.3	54.9	72.4	151.2	164.7	117.7
O75570	Peptide chain release factor 1, mitochondrial OS=Homo sapiens GN=MTRF1 PE=1 SV=2	33	13	367.4	261.9	117.7	57.9	25.5	18.1	28.0
O75582	Ribosomal protein S6 kinase alpha-5 OS=Homo sapiens GN=RPS6KA5 PE=1 SV=1	29	17	94.3	76.2	99.6	85.6	79.2	113.9	131.0
O75592	E3 ubiquitin-protein ligase MYCBP2 OS=Homo sapiens GN=MYCBP2 PE=1 SV=3	23	88	60.5	58.9	65.8	64.7	95.2	128.5	153.0
O75600	2-amino-3-ketobutyrate coenzyme A ligase, mitochondrial OS=Homo sapiens GN=GCAT PE=1 SV=1	49	15	333.9	280.1	130.4	48.9	17.3	10.2	8.8
O75607	Nucleoplasmin-3 OS=Homo sapiens GN=NPM3 PE=1 SV=3	38	4	70.1	66.5	84.9	97.1	146.8	142.4	114.1
O75608	Acyl-protein thioesterase 1 OS=Homo sapiens GN=LYPLA1 PE=1 SV=1	57	8	184.9	199.3	125.3	94.8	62.3	56.4	65.0
O75616	GTPase Era, mitochondrial OS=Homo sapiens GN=ERAL1 PE=1 SV=2	47	17	364.9	307.0	125.2	47.7	14.7	8.5	6.8
O75629	Protein CREG1 OS=Homo sapiens GN=CREG1 PE=1 SV=1	25	4	65.5	92.5	124.3	149.8	159.6	73.4	60.9
O75643	U5 small nuclear ribonucleoprotein 200 kDa helicase OS=Homo sapiens GN=SNRNP200 PE=1 SV=2	65	156	43.2	40.4	55.6	64.4	109.6	146.5	150.0
O75648	Mitochondrial tRNA-specific 2-thiouridylase 1 OS=Homo sapiens GN=TRMU PE=1 SV=2	59	18	327.7	320.2	122.3	49.4	12.0	8.7	6.0
O75663	TIP41-like protein OS=Homo sapiens GN=TIPRL PE=1 SV=2	66	20	98.8	90.9	106.6	99.8	88.1	96.3	126.1
O75683	Surfeit locus protein 6 OS=Homo sapiens GN=SURF6 PE=1 SV=3	45	16	43.8	41.0	53.9	70.8	145.6	186.5	154.8
O75691	Small subunit processome component 20 homolog OS=Homo sapiens GN=UTP20 PE=1 SV=3	23	58	72.4	48.9	55.4	63.3	129.0	159.0	125.8
O75694	Nuclear pore complex protein Nup155 OS=Homo sapiens GN=NUP155 PE=1 SV=1	43	48	104.7	97.0	138.9	171.9	164.5	57.8	37.8
O75695	Protein XRP2 OS=Homo sapiens GN=RP2 PE=1 SV=4	41	15	89.3	122.7	160.4	187.6	149.5	53.8	22.5
O75716	Serine/threonine-protein kinase 16 OS=Homo sapiens GN=STK16 PE=1 SV=4	38	9	29.3	17.5	138.5	167.1	187.1	115.3	59.2
O75717	WD repeat and HMG-box DNA-binding protein 1 OS=Homo sapiens GN=WDHD1 PE=1 SV=1	60	54	73.7	65.7	86.1	85.7	79.0	114.6	162.0
O75718	Cartilage-associated protein OS=Homo sapiens GN=CRTAP PE=1 SV=1	40	16	85.2	110.9	146.8	167.3	187.1	61.9	33.8
O75746	Calcium-binding mitochondrial carrier protein Aralar1 OS=Homo sapiens GN=SLC25A12 PE=1 SV=2	53	35	317.0	308.2	135.8	51.7	18.4	7.0	6.3
O75781	Paralemmin-1 OS=Homo sapiens GN=PALM PE=1 SV=2	51	18	76.3	108.7	168.0	213.3	155.4	54.1	23.5
O75787	Renin receptor OS=Homo sapiens GN=ATP6AP2 PE=1 SV=2	43	13	91.6	120.9	145.2	172.8	193.6	53.3	20.2
O75791	GRB2-related adapter protein 2 OS=Homo sapiens GN=GRAP2 PE=1 SV=1	68	23	92.3	95.7	101.9	104.4	83.6	100.8	122.0
O75792	Ribonuclease H2 subunit A OS=Homo sapiens GN=RNASEH2A PE=1 SV=2	69	27	66.8	73.7	78.6	91.6	80.8	123.2	141.2
O75794	Cell division cycle protein 123 homolog OS=Homo sapiens GN=CDC123 PE=1 SV=1	50	17	118.3	129.5	102.8	105.7	91.1	106.4	111.5
O75808	Calpain-15 OS=Homo sapiens GN=CAPN15 PE=1 SV=1	11	9	120.1	119.6	150.9	120.3	137.9	122.0	120.6
O75817	Ribonuclease P protein subunit p20 OS=Homo sapiens GN=POP7 PE=1 SV=2	39	5	70.0	62.6	80.0	89.0	155.4	158.2	124.4
O75818	Ribonuclease P protein subunit p40 OS=Homo sapiens GN=RPP40 PE=1 SV=3	41	10	43.9	35.0	52.7	85.2	58.2	177.0	150.8
O75821	Eukaryotic translation initiation factor 3 subunit G OS=Homo sapiens GN=EIF3G PE=1 SV=2	60	23	54.3	51.7	62.7	67.9	68.9	125.0	180.1
O75874	Isocitrate dehydrogenase [NADP] cytoplasmic OS=Homo sapiens GN=IDH1 PE=1 SV=2	68	29	87.0	64.7	103.5	97.5	83.0	105.8	131.8
O75879	Glutamyl-tRNA(Gln) amidotransferase subunit B, mitochondrial OS=Homo sapiens GN=GATB PE=1 SV=1	53	21	316.6	286.5	140.1	52.2	20.0	10.0	11.1
O75880	Protein SCO1 homolog, mitochondrial OS=Homo sapiens GN=SCO1 PE=1 SV=1	28	8	293.2	330.9	135.7	55.2	15.3	7.8	6.1
O75882	Attractin OS=Homo sapiens GN=ATRN PE=1 SV=2	24	31	74.4	104.1	142.7	175.3	159.9	68.5	36.9
O75886	Signal transducing adapter molecule 2 OS=Homo sapiens GN=STAM2 PE=1 SV=1	28	11	103.6	115.5	135.6	119.3	101.5	81.0	91.6
O75909	Cyclin-K OS=Homo sapiens GN=CCNK PE=1 SV=2	33	14	46.4	41.9	58.1	73.4	159.0	154.1	109.1
O75915	PRA1 family protein 3 OS=Homo sapiens GN=ARL6IP5 PE=1 SV=1	24	6	65.6	83.8	147.7	191.3	202.5	72.0	33.0
O75934	Pre-mRNA-splicing factor SPF27 OS=Homo sapiens GN=BCAS2 PE=1 SV=1	79	18	40.4	34.3	48.1	61.4	128.9	175.2	135.4
O75935	Dynactin subunit 3 OS=Homo sapiens GN=DCTN3 PE=1 SV=1	55	9	99.1	70.1	79.7	105.5	75.5	109.6	140.0
O75940	Survival of motor neuron-related-splicing factor 30 OS=Homo sapiens GN=SMNDC1 PE=1 SV=1	50	9	86.9	70.1	71.3	67.3	119.0	133.1	106.1
O75943	Cell cycle checkpoint protein RAD17 OS=Homo sapiens GN=RAD17 PE=1 SV=2	30	15	65.0	80.3	87.5	81.7	92.8	115.5	145.3
O75947	ATP synthase subunit d, mitochondrial OS=Homo sapiens GN=ATP5H PE=1 SV=3	86	20	317.0	343.6	132.0	54.9	13.1	4.5	1.8
O75955	Flotillin-1 OS=Homo sapiens GN=FLOT1 PE=1 SV=3	73	29	98.0	123.5	164.4	184.4	148.9	48.1	28.4
O75964	ATP synthase subunit g, mitochondrial OS=Homo sapiens GN=ATP5L PE=1 SV=3	59	7	255.1	272.7	175.0	81.6	20.4	14.3	10.4
O75976	Carboxypeptidase D OS=Homo sapiens GN=CPD PE=1 SV=2	45	55	56.7	81.3	130.1	162.8	192.9	90.7	52.4
O75995	SAM and SH3 domain-containing protein 3 OS=Homo sapiens GN=SASH3 PE=1 SV=2	75	15	88.2	91.9	99.6	95.3	98.8	92.4	93.0
O76003	Glutaredoxin-3 OS=Homo sapiens GN=GLRX3 PE=1 SV=2	47	23	73.9	66.4	97.4	98.0	69.7	104.9	133.7
O76021	Ribosomal L1 domain-containing protein 1 OS=Homo sapiens GN=RSL1D1 PE=1 SV=3	43	34	44.9	20.0	45.4	60.7	113.2	181.7	137.5
O76024	Wolframin OS=Homo sapiens GN=WFS1 PE=1 SV=2	26	19	75.9	102.5	128.2	167.8	197.0	66.1	27.4
O76031	ATP-dependent Clp protease ATP-binding subunit clpX-like, mitochondrial OS=Homo sapiens GN=CLPX PE=1 SV=2	59	42	341.7	311.9	131.2	51.5	13.6	7.7	5.2
O76054	SEC14-like protein 2 OS=Homo sapiens GN=SEC14L2 PE=1 SV=1	32	11	118.5	111.4	104.8	100.7	105.1	122.5	149.4
O76071	Probable cytosolic iron-sulfur protein assembly protein CIAO1 OS=Homo sapiens GN=CIAO1 PE=1 SV=1	47	12	106.2	102.5	116.3	99.8	91.0	96.1	134.5
O76094	Signal recognition particle subunit SRP72 OS=Homo sapiens GN=SRP72 PE=1 SV=3	62	42	86.1	103.5	116.5	127.0	105.5	74.8	92.7
O76095	Protein JTB OS=Homo sapiens GN=JTB PE=1 SV=1	15	3	74.4	145.6	148.7	176.8	121.0	69.6	40.2
O94762	ATP-dependent DNA helicase Q5 OS=Homo sapiens GN=RECQL5 PE=1 SV=2	38	28	54.0	58.1	80.5	87.3	140.8	155.9	149.8
O94763	Unconventional prefoldin RPB5 interactor 1 OS=Homo sapiens GN=URI1 PE=1 SV=3	48	25	47.6	39.7	53.4	77.3	115.3	172.9	126.8
O94766	Galactosylgalactosylxylosylprotein 3-beta-glucuronosyltransferase 3 OS=Homo sapiens GN=B3GAT3 PE=1 SV=2	41	12	96.6	174.1	186.6	156.4	98.6	48.6	32.5
O94776	Metastasis-associated protein MTA2 OS=Homo sapiens GN=MTA2 PE=1 SV=1	63	40	99.0	61.4	72.9	69.8	70.4	97.0	138.6
O94804	Serine/threonine-protein kinase 10 OS=Homo sapiens GN=STK10 PE=1 SV=1	41	31	82.6	90.7	103.9	119.2	122.4	137.7	112.9
O94819	Kelch repeat and BTB domain-containing protein 11 OS=Homo sapiens GN=KBTBD11 PE=1 SV=1	54	27	81.8	106.9	94.8	107.6	83.5	102.9	128.5
O94826	Mitochondrial import receptor subunit TOM70 OS=Homo sapiens GN=TOMM70A PE=1 SV=1	71	42	298.7	294.8	143.7	63.4	24.7	14.1	11.4
O94830	Phospholipase DDHD2 OS=Homo sapiens GN=DDHD2 PE=1 SV=2	27	14	107.6	106.5	112.1	101.3	84.2	92.8	110.3
O94832	Unconventional myosin-Id OS=Homo sapiens GN=MYO1D PE=1 SV=2	54	59	90.2	122.4	184.5	206.4	140.6	52.7	19.6
O94855	Protein transport protein Sec24D OS=Homo sapiens GN=SEC24D PE=1 SV=2	38	32	104.6	120.3	135.7	116.7	102.5	76.1	73.7
O94868	F-BAR and double SH3 domains protein 2 OS=Homo sapiens GN=FCHSD2 PE=1 SV=3	34	21	118.3	122.5	165.2	172.6	128.4	59.9	62.0
O94874	E3 UFM1-protein ligase 1 OS=Homo sapiens GN=UFL1 PE=1 SV=2	55	46	75.8	99.1	138.6	167.2	190.8	68.8	35.4
O94876	Transmembrane and coiled-coil domains protein 1 OS=Homo sapiens GN=TMCC1 PE=1 SV=3	29	14	87.7	120.3	138.4	163.6	181.9	67.5	36.1
O94886	CSC1-like protein 1 OS=Homo sapiens GN=TMEM63A PE=1 SV=3	23	12	14.4	11.1	109.1	162.1	157.2	143.5	86.4
O94888	UBX domain-containing protein 7 OS=Homo sapiens GN=UBXN7 PE=1 SV=2	47	24	68.9	60.5	102.0	101.7	84.3	103.0	137.7
O94900	Thymocyte selection-associated high mobility group box protein TOX OS=Homo sapiens GN=TOX PE=2 SV=3	31	13	100.4	79.7	104.5	92.6	93.1	101.8	132.4
O94901	SUN domain-containing protein 1 OS=Homo sapiens GN=SUN1 PE=1 SV=3	36	23	135.1	133.1	128.0	151.5	149.7	47.8	29.5
O94903	Proline synthase co-transcribed bacterial homolog protein OS=Homo sapiens GN=PROSC PE=1 SV=1	57	15	164.4	149.1	113.8	86.2	56.1	78.0	102.7
O94905	Erlin-2 OS=Homo sapiens GN=ERLIN2 PE=1 SV=1	66	26	68.0	96.1	122.2	167.7	222.2	64.9	26.0
O94906	Pre-mRNA-processing factor 6 OS=Homo sapiens GN=PRPF6 PE=1 SV=1	62	62	31.8	29.6	49.0	62.9	96.4	158.1	150.7
O94913	Pre-mRNA cleavage complex 2 protein Pcf11 OS=Homo sapiens GN=PCF11 PE=1 SV=3	38	43	40.8	29.9	40.6	59.2	88.6	155.5	174.6
O94915	Protein furry homolog-like OS=Homo sapiens GN=FRYL PE=1 SV=2	28	76	54.9	56.3	73.2	79.0	106.7	133.9	134.3
O94919	Endonuclease domain-containing 1 protein OS=Homo sapiens GN=ENDOD1 PE=1 SV=2	47	18	80.2	106.4	130.2	145.6	187.6	79.4	45.3
O94923	D-glucuronyl C5-epimerase OS=Homo sapiens GN=GLCE PE=1 SV=3	29	16	59.1	85.8	104.4	100.3	64.1	160.3	79.5
O94925	Glutaminase kidney isoform, mitochondrial OS=Homo sapiens GN=GLS PE=1 SV=1	59	34	332.2	323.9	133.8	51.8	15.3	6.6	4.9
O94927	HAUS augmin-like complex subunit 5 OS=Homo sapiens GN=HAUS5 PE=1 SV=2	46	26	110.0	96.8	85.6	84.6	80.8	113.4	119.5
O94953	Lysine-specific demethylase 4B OS=Homo sapiens GN=KDM4B PE=1 SV=4	26	21	90.5	57.9	82.0	81.4	107.9	108.7	121.2
O94966	Ubiquitin carboxyl-terminal hydrolase 19 OS=Homo sapiens GN=USP19 PE=1 SV=2	36	31	68.2	67.4	116.4	134.0	144.8	82.5	105.2
O94967	WD repeat-containing protein 47 OS=Homo sapiens GN=WDR47 PE=1 SV=1	29	19	109.1	99.7	104.1	93.2	78.9	101.8	120.8
O94973	AP-2 complex subunit alpha-2 OS=Homo sapiens GN=AP2A2 PE=1 SV=2	57	49	88.0	121.2	140.9	145.0	111.7	69.3	67.9
O94979	Protein transport protein Sec31A OS=Homo sapiens GN=SEC31A PE=1 SV=3	29	35	74.3	72.8	87.4	91.5	67.9	108.4	149.6
O94985	Calsyntenin-1 OS=Homo sapiens GN=CLSTN1 PE=1 SV=1	19	16	68.4	80.1	122.6	147.6	174.1	81.2	50.8
O94986	Centrosomal protein of 152 kDa OS=Homo sapiens GN=CEP152 PE=1 SV=4	34	43	341.4	249.0	100.2	51.2	30.9	29.9	35.4
O94992	Protein HEXIM1 OS=Homo sapiens GN=HEXIM1 PE=1 SV=1	44	14	61.8	69.6	82.8	79.3	80.1	108.9	155.5
O95067	G2/mitotic-specific cyclin-B2 OS=Homo sapiens GN=CCNB2 PE=1 SV=1	50	15	87.5	90.3	113.2	119.6	146.3	79.2	49.8
O95071	E3 ubiquitin-protein ligase UBR5 OS=Homo sapiens GN=UBR5 PE=1 SV=2	36	80	61.1	58.4	67.5	67.9	62.8	106.9	184.6
O95104	Splicing factor, arginine/serine-rich 15 OS=Homo sapiens GN=SCAF4 PE=1 SV=3	23	19	39.4	32.3	46.0	59.1	126.3	173.2	117.1
O95140	Mitofusin-2 OS=Homo sapiens GN=MFN2 PE=1 SV=3	44	30	277.2	303.6	143.7	67.2	23.8	15.8	12.8
O95155	Ubiquitin conjugation factor E4 B OS=Homo sapiens GN=UBE4B PE=1 SV=1	21	21	108.2	82.6	113.0	93.7	76.2	107.3	121.2
O95159	Zinc finger protein-like 1 OS=Homo sapiens GN=ZFPL1 PE=1 SV=2	52	14	106.6	166.4	186.3	146.7	104.7	57.2	35.0
O95163	Elongator complex protein 1 OS=Homo sapiens GN=IKBKAP PE=1 SV=3	49	52	75.8	65.1	90.1	90.2	71.7	117.5	144.7
O95169	NADH dehydrogenase [ubiquinone] 1 beta subcomplex subunit 8, mitochondrial OS=Homo sapiens GN=NDUFB8 PE=1 SV=1	41	7	319.7	319.0	138.7	52.5	20.9	7.6	8.0
O95182	NADH dehydrogenase [ubiquinone] 1 alpha subcomplex subunit 7 OS=Homo sapiens GN=NDUFA7 PE=1 SV=3	79	11	303.5	261.6	170.9	66.1	19.9	11.0	7.0
O95197	Reticulon-3 OS=Homo sapiens GN=RTN3 PE=1 SV=2	31	23	69.5	97.3	124.0	158.3	166.9	85.2	53.1
O95202	LETM1 and EF-hand domain-containing protein 1, mitochondrial OS=Homo sapiens GN=LETM1 PE=1 SV=1	64	48	285.2	324.5	142.2	60.2	23.3	10.4	6.8
O95218	Zinc finger Ran-binding domain-containing protein 2 OS=Homo sapiens GN=ZRANB2 PE=1 SV=2	43	16	64.6	63.8	90.2	90.3	90.1	117.0	158.2
O95229	ZW10 interactor OS=Homo sapiens GN=ZWINT PE=1 SV=2	32	9	86.2	77.1	109.1	102.9	104.7	125.6	138.4
O95232	Luc7-like protein 3 OS=Homo sapiens GN=LUC7L3 PE=1 SV=2	41	23	16.9	17.4	24.5	45.8	67.6	212.5	167.8
O95235	Kinesin-like protein KIF20A OS=Homo sapiens GN=KIF20A PE=1 SV=1	38	26	179.5	151.5	95.4	73.4	90.2	48.6	49.6
O95239	Chromosome-associated kinesin KIF4A OS=Homo sapiens GN=KIF4A PE=1 SV=3	46	52	127.4	98.4	77.5	71.3	90.4	99.0	95.4
O95248	Myotubularin-related protein 5 OS=Homo sapiens GN=SBF1 PE=1 SV=3	50	75	83.7	98.1	123.3	135.5	132.3	94.6	87.7
O95249	Golgi SNAP receptor complex member 1 OS=Homo sapiens GN=GOSR1 PE=1 SV=1	69	21	79.2	144.4	170.2	141.7	87.2	60.8	57.1
O95251	Histone acetyltransferase KAT7 OS=Homo sapiens GN=KAT7 PE=1 SV=1	38	22	117.8	72.4	98.2	113.8	75.7	116.4	152.7
O95271	Tankyrase-1 OS=Homo sapiens GN=TNKS PE=1 SV=2	36	34	65.1	86.4	146.1	162.2	116.1	95.4	73.8
O95292	Vesicle-associated membrane protein-associated protein B/C OS=Homo sapiens GN=VAPB PE=1 SV=3	62	17	71.9	95.5	134.8	170.9	182.0	74.5	30.7
O95295	SNARE-associated protein Snapin OS=Homo sapiens GN=SNAPIN PE=1 SV=1	63	8	72.2	81.3	113.3	138.4	162.9	95.9	65.3
O95297	Myelin protein zero-like protein 1 OS=Homo sapiens GN=MPZL1 PE=1 SV=1	23	8	58.0	96.3	188.3	233.8	158.5	65.5	24.6
O95299	NADH dehydrogenase [ubiquinone] 1 alpha subcomplex subunit 10, mitochondrial OS=Homo sapiens GN=NDUFA10 PE=1 SV=1	44	20	354.4	314.7	136.0	49.5	16.4	7.3	5.1
O95319	CUGBP Elav-like family member 2 OS=Homo sapiens GN=CELF2 PE=1 SV=1	32	16	44.1	44.4	47.7	62.9	171.3	164.3	125.7
O95336	6-phosphogluconolactonase OS=Homo sapiens GN=PGLS PE=1 SV=2	67	15	94.4	87.6	102.2	92.6	76.1	96.8	136.4
O95347	Structural maintenance of chromosomes protein 2 OS=Homo sapiens GN=SMC2 PE=1 SV=2	55	80	56.5	51.4	56.8	75.7	83.5	144.5	143.1
O95352	Ubiquitin-like modifier-activating enzyme ATG7 OS=Homo sapiens GN=ATG7 PE=1 SV=1	42	23	93.7	88.7	97.7	93.8	75.6	94.9	118.4
O95363	Phenylalanine--tRNA ligase, mitochondrial OS=Homo sapiens GN=FARS2 PE=1 SV=1	41	22	323.3	327.0	129.8	46.3	13.6	7.1	4.7
O95372	Acyl-protein thioesterase 2 OS=Homo sapiens GN=LYPLA2 PE=1 SV=1	61	11	33.0	27.1	120.4	122.0	104.1	111.6	151.9
O95373	Importin-7 OS=Homo sapiens GN=IPO7 PE=1 SV=1	34	35	90.1	77.8	98.9	89.3	85.5	109.6	145.4
O95376	E3 ubiquitin-protein ligase ARIH2 OS=Homo sapiens GN=ARIH2 PE=1 SV=1	48	19	80.3	86.9	88.3	89.8	76.3	100.3	145.4
O95379	Tumor necrosis factor alpha-induced protein 8 OS=Homo sapiens GN=TNFAIP8 PE=1 SV=1	35	7	70.8	68.7	92.7	88.6	80.9	107.0	143.6
O95394	Phosphoacetylglucosamine mutase OS=Homo sapiens GN=PGM3 PE=1 SV=1	26	15	72.9	63.8	85.2	87.5	69.7	127.6	155.5
O95396	Adenylyltransferase and sulfurtransferase MOCS3 OS=Homo sapiens GN=MOCS3 PE=1 SV=1	47	16	114.5	95.8	108.5	100.5	75.4	100.6	114.6
O95400	CD2 antigen cytoplasmic tail-binding protein 2 OS=Homo sapiens GN=CD2BP2 PE=1 SV=1	53	16	39.5	35.8	60.4	84.6	120.8	164.4	141.9
O95402	Mediator of RNA polymerase II transcription subunit 26 OS=Homo sapiens GN=MED26 PE=1 SV=2	41	14	33.1	27.0	42.2	88.6	106.7	197.2	106.7
O95425	Supervillin OS=Homo sapiens GN=SVIL PE=1 SV=2	33	53	97.0	120.9	148.8	135.4	120.2	93.1	62.2
O95429	BAG family molecular chaperone regulator 4 OS=Homo sapiens GN=BAG4 PE=1 SV=1	51	14	95.8	84.0	108.0	93.1	99.0	118.9	144.3
O95433	Activator of 90 kDa heat shock protein ATPase homolog 1 OS=Homo sapiens GN=AHSA1 PE=1 SV=1	82	28	87.2	73.6	95.3	96.7	73.0	113.0	152.5
O95453	Poly(A)-specific ribonuclease PARN OS=Homo sapiens GN=PARN PE=1 SV=1	45	35	64.1	45.4	65.5	68.2	68.6	125.3	165.0
O95456	Proteasome assembly chaperone 1 OS=Homo sapiens GN=PSMG1 PE=1 SV=1	66	15	90.1	77.6	102.7	96.7	90.0	115.3	150.3
O95466	Formin-like protein 1 OS=Homo sapiens GN=FMNL1 PE=1 SV=3	50	68	80.0	99.8	152.2	177.5	137.8	70.5	55.0
O95470	Sphingosine-1-phosphate lyase 1 OS=Homo sapiens GN=SGPL1 PE=1 SV=3	51	27	62.8	82.0	139.8	182.6	196.4	65.9	31.4
O95479	GDH/6PGL endoplasmic bifunctional protein OS=Homo sapiens GN=H6PD PE=1 SV=2	54	38	76.2	112.0	150.2	183.6	186.2	53.1	26.1
O95486	Protein transport protein Sec24A OS=Homo sapiens GN=SEC24A PE=1 SV=2	36	28	96.7	115.8	121.0	110.7	109.6	88.3	96.0
O95487	Protein transport protein Sec24B OS=Homo sapiens GN=SEC24B PE=1 SV=2	36	33	104.5	125.5	133.7	112.0	105.0	85.0	67.5
O95551	Tyrosyl-DNA phosphodiesterase 2 OS=Homo sapiens GN=TDP2 PE=1 SV=1	41	14	73.8	54.1	79.2	85.9	71.7	126.9	158.0
O95573	Long-chain-fatty-acid--CoA ligase 3 OS=Homo sapiens GN=ACSL3 PE=1 SV=3	67	39	81.9	114.4	139.0	169.0	190.3	60.0	30.4
O95602	DNA-directed RNA polymerase I subunit RPA1 OS=Homo sapiens GN=POLR1A PE=1 SV=2	43	57	104.9	78.8	86.4	89.2	114.2	124.6	103.7
O95613	Pericentrin OS=Homo sapiens GN=PCNT PE=1 SV=4	44	118	188.4	166.0	87.1	59.0	63.6	88.9	96.0
O95628	CCR4-NOT transcription complex subunit 4 OS=Homo sapiens GN=CNOT4 PE=1 SV=3	33	17	81.5	76.4	89.6	101.6	212.0	121.7	90.1
O95630	STAM-binding protein OS=Homo sapiens GN=STAMBP PE=1 SV=1	53	21	98.6	108.6	115.8	118.0	101.2	93.3	114.7
O95639	Cleavage and polyadenylation specificity factor subunit 4 OS=Homo sapiens GN=CPSF4 PE=1 SV=1	62	14	49.5	40.1	55.6	70.8	145.2	160.1	115.2
O95674	Phosphatidate cytidylyltransferase 2 OS=Homo sapiens GN=CDS2 PE=1 SV=1	35	13	68.6	76.4	114.3	131.9	168.8	106.0	48.2
O95684	FGFR1 oncogene partner OS=Homo sapiens GN=FGFR1OP PE=1 SV=1	40	14	129.6	106.8	80.7	67.0	72.9	108.0	145.1
O95714	E3 ubiquitin-protein ligase HERC2 OS=Homo sapiens GN=HERC2 PE=1 SV=2	39	148	71.6	81.2	106.4	135.1	145.9	95.1	84.8
O95721	Synaptosomal-associated protein 29 OS=Homo sapiens GN=SNAP29 PE=1 SV=1	70	15	96.4	123.1	112.5	148.3	95.3	94.3	73.0
O95747	Serine/threonine-protein kinase OSR1 OS=Homo sapiens GN=OXSR1 PE=1 SV=1	49	27	90.3	87.4	93.2	90.0	87.4	96.9	125.9
O95757	Heat shock 70 kDa protein 4L OS=Homo sapiens GN=HSPA4L PE=1 SV=3	71	60	102.8	81.7	101.2	97.2	81.4	106.1	126.6
O95758	Polypyrimidine tract-binding protein 3 OS=Homo sapiens GN=PTBP3 PE=1 SV=2	43	18	47.6	53.3	53.0	68.0	174.6	155.4	137.8
O95772	MLN64 N-terminal domain homolog OS=Homo sapiens GN=STARD3NL PE=1 SV=1	31	5	55.4	87.3	148.4	180.5	210.2	77.3	33.1
O95777	U6 snRNA-associated Sm-like protein LSm8 OS=Homo sapiens GN=LSM8 PE=1 SV=3	89	6	57.3	50.8	79.3	82.9	89.2	124.1	156.5
O95782	AP-2 complex subunit alpha-1 OS=Homo sapiens GN=AP2A1 PE=1 SV=3	67	59	76.4	110.5	134.5	146.4	101.5	86.7	81.7
O95786	Probable ATP-dependent RNA helicase DDX58 OS=Homo sapiens GN=DDX58 PE=1 SV=2	27	22	99.3	88.4	94.7	92.3	81.7	115.1	110.7
O95793	Double-stranded RNA-binding protein Staufen homolog 1 OS=Homo sapiens GN=STAU1 PE=1 SV=2	64	39	47.8	45.0	62.3	77.7	180.6	153.9	103.6
O95801	Tetratricopeptide repeat protein 4 OS=Homo sapiens GN=TTC4 PE=1 SV=3	57	23	104.5	88.1	101.3	99.7	76.2	104.5	123.8
O95816	BAG family molecular chaperone regulator 2 OS=Homo sapiens GN=BAG2 PE=1 SV=1	69	14	81.4	76.7	87.2	95.4	105.0	92.0	119.1
O95817	BAG family molecular chaperone regulator 3 OS=Homo sapiens GN=BAG3 PE=1 SV=3	75	26	66.2	63.2	108.5	102.3	90.0	98.2	144.9
O95819	Mitogen-activated protein kinase kinase kinase kinase 4 OS=Homo sapiens GN=MAP4K4 PE=1 SV=2	56	65	51.3	66.4	90.7	105.7	98.5	133.0	121.4
O95822	Malonyl-CoA decarboxylase, mitochondrial OS=Homo sapiens GN=MLYCD PE=1 SV=3	49	22	304.8	276.7	129.2	65.7	39.5	15.5	10.4
O95825	Quinone oxidoreductase-like protein 1 OS=Homo sapiens GN=CRYZL1 PE=1 SV=2	41	14	55.6	44.7	84.6	101.9	85.9	149.4	153.1
O95831	Apoptosis-inducing factor 1, mitochondrial OS=Homo sapiens GN=AIFM1 PE=1 SV=1	58	32	338.6	320.3	134.8	52.9	13.2	5.1	2.7
O95834	Echinoderm microtubule-associated protein-like 2 OS=Homo sapiens GN=EML2 PE=1 SV=1	38	18	61.4	47.9	77.5	79.3	64.1	121.5	222.7
O95858	Tetraspanin-15 OS=Homo sapiens GN=TSPAN15 PE=1 SV=1	27	9	100.9	131.3	179.2	182.0	157.2	38.5	20.1
O95861	3'(2'),5'-bisphosphate nucleotidase 1 OS=Homo sapiens GN=BPNT1 PE=1 SV=1	59	17	112.2	94.6	88.5	87.5	65.8	104.9	132.8
O95864	Fatty acid desaturase 2 OS=Homo sapiens GN=FADS2 PE=1 SV=1	32	16	75.1	93.3	141.9	166.9	237.9	53.8	24.3
O95865	N(G),N(G)-dimethylarginine dimethylaminohydrolase 2 OS=Homo sapiens GN=DDAH2 PE=1 SV=1	69	14	94.9	110.9	137.9	144.2	120.7	77.6	84.1
O95870	Abhydrolase domain-containing protein 16A OS=Homo sapiens GN=ABHD16A PE=1 SV=3	48	26	101.3	122.4	126.5	137.3	171.3	75.5	38.1
O95881	Thioredoxin domain-containing protein 12 OS=Homo sapiens GN=TXNDC12 PE=1 SV=1	67	10	87.3	116.9	150.3	181.6	181.0	47.7	20.8
O95926	Pre-mRNA-splicing factor SYF2 OS=Homo sapiens GN=SYF2 PE=1 SV=1	43	12	48.8	38.3	53.2	61.8	114.2	186.9	160.9
O95980	Reversion-inducing cysteine-rich protein with Kazal motifs OS=Homo sapiens GN=RECK PE=1 SV=1	42	31	83.2	116.1	147.7	161.8	165.1	60.7	35.7
O95985	DNA topoisomerase 3-beta-1 OS=Homo sapiens GN=TOP3B PE=1 SV=1	60	39	37.0	37.7	51.2	81.5	111.9	178.2	121.2
O96000	NADH dehydrogenase [ubiquinone] 1 beta subcomplex subunit 10 OS=Homo sapiens GN=NDUFB10 PE=1 SV=3	61	13	342.1	229.5	153.3	63.2	27.4	16.5	10.4
O96005	Cleft lip and palate transmembrane protein 1 OS=Homo sapiens GN=CLPTM1 PE=1 SV=1	39	22	79.6	100.4	142.7	174.1	220.8	57.4	22.1
O96008	Mitochondrial import receptor subunit TOM40 homolog OS=Homo sapiens GN=TOMM40 PE=1 SV=1	63	15	308.2	273.6	134.4	65.7	37.6	18.9	12.3
O96011	Peroxisomal membrane protein 11B OS=Homo sapiens GN=PEX11B PE=1 SV=1	67	19	84.4	122.0	166.1	190.5	172.7	45.9	17.3
O96013	Serine/threonine-protein kinase PAK 4 OS=Homo sapiens GN=PAK4 PE=1 SV=1	51	24	83.0	79.5	99.8	97.6	132.0	110.6	91.5
O96017	Serine/threonine-protein kinase Chk2 OS=Homo sapiens GN=CHEK2 PE=1 SV=1	37	19	62.6	62.3	98.9	97.1	75.6	113.9	136.4
O96019	Actin-like protein 6A OS=Homo sapiens GN=ACTL6A PE=1 SV=1	54	22	75.1	60.4	75.4	80.2	61.6	126.2	151.0
P00167	Cytochrome b5 OS=Homo sapiens GN=CYB5A PE=1 SV=2	54	7	80.3	92.6	123.1	206.8	138.6	75.9	33.8
P00338	L-lactate dehydrogenase A chain OS=Homo sapiens GN=LDHA PE=1 SV=2	90	33	51.5	46.8	88.8	108.3	59.2	126.5	157.8
P00367	Glutamate dehydrogenase 1, mitochondrial OS=Homo sapiens GN=GLUD1 PE=1 SV=2	67	36	332.1	311.5	121.3	51.7	18.3	9.2	5.3
P00374	Dihydrofolate reductase OS=Homo sapiens GN=DHFR PE=1 SV=2	73	18	101.3	82.9	93.9	84.7	83.5	94.8	129.0
P00387	NADH-cytochrome b5 reductase 3 OS=Homo sapiens GN=CYB5R3 PE=1 SV=3	83	23	138.5	168.9	143.0	138.6	158.9	43.2	21.0
P00390	Glutathione reductase, mitochondrial OS=Homo sapiens GN=GSR PE=1 SV=2	64	28	148.4	110.6	94.7	82.5	58.9	92.9	122.1
P00403	Cytochrome c oxidase subunit 2 OS=Homo sapiens GN=MT-CO2 PE=1 SV=1	45	7	330.0	322.9	135.7	53.9	17.6	4.8	5.4
P00441	Superoxide dismutase [Cu-Zn] OS=Homo sapiens GN=SOD1 PE=1 SV=2	93	14	90.4	78.6	88.6	81.5	75.8	97.9	149.6
P00491	Purine nucleoside phosphorylase OS=Homo sapiens GN=PNP PE=1 SV=2	84	23	82.9	67.4	83.5	82.6	65.5	120.1	163.9
P00492	Hypoxanthine-guanine phosphoribosyltransferase OS=Homo sapiens GN=HPRT1 PE=1 SV=2	74	13	104.5	90.8	107.9	104.1	80.0	107.7	131.8
P00505	Aspartate aminotransferase, mitochondrial OS=Homo sapiens GN=GOT2 PE=1 SV=3	70	32	318.5	308.4	137.2	53.8	14.7	9.1	7.7
P00558	Phosphoglycerate kinase 1 OS=Homo sapiens GN=PGK1 PE=1 SV=3	92	45	61.3	60.5	73.4	75.8	59.2	99.6	176.5
P00734	Prothrombin OS=Homo sapiens GN=F2 PE=1 SV=2	9	7	341.6	235.7	122.6	68.6	42.4	23.1	15.8
P00761	Trypsin OS=Sus scrofa OX=9823 PE=1 SV=1	36	6	115.2	66.8	99.0	92.2	103.1	107.2	95.4
P00813	Adenosine deaminase OS=Homo sapiens GN=ADA PE=1 SV=3	92	37	79.1	73.4	96.0	93.5	75.2	103.7	144.8
P00966	Argininosuccinate synthase OS=Homo sapiens GN=ASS1 PE=1 SV=2	45	21	96.8	76.0	94.1	92.6	71.8	103.5	138.2
P01034	Cystatin-C OS=Homo sapiens GN=CST3 PE=1 SV=1	32	5	63.7	107.2	124.2	141.8	148.0	57.5	25.3
P01112	GTPase HRas OS=Homo sapiens GN=HRAS PE=1 SV=1	76	13	102.6	160.4	194.3	180.1	161.3	54.5	21.9
P01116	GTPase KRas OS=Homo sapiens GN=KRAS PE=1 SV=1	70	12	93.9	120.7	174.4	184.9	158.4	54.6	25.7
P01130	Low-density lipoprotein receptor OS=Homo sapiens GN=LDLR PE=1 SV=1	49	28	70.1	81.9	126.7	165.3	209.6	75.3	38.7
P01137	Transforming growth factor beta-1 OS=Homo sapiens GN=TGFB1 PE=1 SV=2	46	15	76.7	105.3	137.6	173.1	181.6	67.8	33.1
P01733	T-cell receptor beta chain V region YT35 OS=Homo sapiens GN=TRBV12-3 PE=1 SV=1	20	2	67.3	101.6	123.9	154.4	224.0	56.3	31.9
P01850	T-cell receptor beta-1 chain C region OS=Homo sapiens GN=TRBC1 PE=1 SV=3	47	6	38.3	46.0	71.3	116.4	108.2	209.4	71.9
P01889	HLA class I histocompatibility antigen, B-7 alpha chain OS=Homo sapiens GN=HLA-B PE=1 SV=3	59	22	75.0	162.6	184.2	213.4	142.7	60.7	29.4
P02649	Apolipoprotein E OS=Homo sapiens GN=APOE PE=1 SV=1	9	3	231.3	166.8	113.9	91.9	102.5	45.1	31.2
P02686	Myelin basic protein OS=Homo sapiens GN=MBP PE=1 SV=3	37	8	84.5	99.9	167.6	198.0	110.7	65.1	48.6
P02769	Serum albumin OS=Bos taurus OX=9913 GN=ALB PE=1 SV=4	78	53	87.6	80.2	91.8	92.5	88.2	111.3	114.3
P02786	Transferrin receptor protein 1 OS=Homo sapiens GN=TFRC PE=1 SV=2	67	60	41.9	65.8	95.1	145.6	137.9	137.0	79.6
P02788	Lactotransferrin OS=Homo sapiens GN=LTF PE=1 SV=6	3	2	65.2	90.6	108.5	137.9	171.6	115.6	63.2
P04035	3-hydroxy-3-methylglutaryl-coenzyme A reductase OS=Homo sapiens GN=HMGCR PE=1 SV=1	22	19	73.5	75.9	149.6	190.5	201.2	76.6	46.1
P04040	Catalase OS=Homo sapiens GN=CAT PE=1 SV=3	70	39	104.2	145.0	166.1	169.9	143.5	47.3	23.8
P04049	RAF proto-oncogene serine/threonine-protein kinase OS=Homo sapiens GN=RAF1 PE=1 SV=1	46	23	93.5	102.4	107.7	106.5	110.1	103.1	126.9
P04053	DNA nucleotidylexotransferase OS=Homo sapiens GN=DNTT PE=1 SV=3	33	16	53.5	26.1	76.7	81.7	120.0	145.4	121.4
P04062	Glucosylceramidase OS=Homo sapiens GN=GBA PE=1 SV=3	27	12	60.4	93.1	135.1	174.3	179.2	66.6	30.7
P04066	Tissue alpha-L-fucosidase OS=Homo sapiens GN=FUCA1 PE=1 SV=4	32	15	71.9	88.3	150.5	194.4	160.0	67.2	46.8
P04075	Fructose-bisphosphate aldolase A OS=Homo sapiens GN=ALDOA PE=1 SV=2	89	39	75.8	72.5	88.4	90.7	74.3	106.5	158.1
P04080	Cystatin-B OS=Homo sapiens GN=CSTB PE=1 SV=2	55	5	62.8	61.1	121.2	72.3	66.9	80.1	160.2
P04083	Annexin A1 OS=Homo sapiens GN=ANXA1 PE=1 SV=2	67	24	79.0	79.5	99.5	105.8	73.9	114.4	144.8
P04150	Glucocorticoid receptor OS=Homo sapiens GN=NR3C1 PE=1 SV=1	30	17	82.9	84.7	86.6	82.8	91.0	104.6	130.4
P04181	Ornithine aminotransferase, mitochondrial OS=Homo sapiens GN=OAT PE=1 SV=1	72	29	353.1	305.4	128.2	53.3	15.2	7.6	6.1
P04183	Thymidine kinase, cytosolic OS=Homo sapiens GN=TK1 PE=1 SV=2	64	16	41.1	43.5	97.3	97.6	91.0	96.9	134.2
P04216	Thy-1 membrane glycoprotein OS=Homo sapiens GN=THY1 PE=1 SV=2	25	4	101.8	119.3	157.1	191.6	136.6	50.8	25.6
P04234	T-cell surface glycoprotein CD3 delta chain OS=Homo sapiens GN=CD3D PE=1 SV=1	28	8	19.7	28.2	153.8	299.5	96.8	111.0	26.6
P04264	Keratin, type II cytoskeletal 1 OS=Homo sapiens GN=KRT1 PE=1 SV=6	55	40	95.3	80.9	78.1	58.9	119.5	182.2	94.5
P04350	Tubulin beta-4A chain OS=Homo sapiens GN=TUBB4A PE=1 SV=2	86	35	100.0	83.8	94.4	93.5	93.5	97.3	120.8
P04406	Glyceraldehyde-3-phosphate dehydrogenase OS=Homo sapiens GN=GAPDH PE=1 SV=3	92	40	75.8	75.9	77.7	84.0	105.8	124.4	127.7
P04439	HLA class I histocompatibility antigen, A-3 alpha chain OS=Homo sapiens GN=HLA-A PE=1 SV=2	66	29	88.4	128.2	181.8	196.9	152.9	56.5	27.1
P04632	Calpain small subunit 1 OS=Homo sapiens GN=CAPNS1 PE=1 SV=1	81	16	97.8	82.1	102.2	97.7	87.2	115.7	150.6
P04818	Thymidylate synthase OS=Homo sapiens GN=TYMS PE=1 SV=3	67	22	47.8	62.8	61.0	70.8	45.1	110.4	203.9
P04843	Dolichyl-diphosphooligosaccharide--protein glycosyltransferase subunit 1 OS=Homo sapiens GN=RPN1 PE=1 SV=1	74	49	80.7	108.7	137.4	193.3	187.8	61.0	21.1
P04844	Dolichyl-diphosphooligosaccharide--protein glycosyltransferase subunit 2 OS=Homo sapiens GN=RPN2 PE=1 SV=3	68	35	69.0	90.0	130.0	181.7	178.3	66.7	24.8
P04899	Guanine nucleotide-binding protein G(i) subunit alpha-2 OS=Homo sapiens GN=GNAI2 PE=1 SV=3	77	30	89.9	153.8	170.3	183.4	137.1	50.1	25.7
P04920	Anion exchange protein 2 OS=Homo sapiens GN=SLC4A2 PE=1 SV=4	26	19	91.0	145.2	171.2	187.4	150.9	57.2	27.1
P05023	Sodium/potassium-transporting ATPase subunit alpha-1 OS=Homo sapiens GN=ATP1A1 PE=1 SV=1	53	61	79.9	123.6	158.7	191.1	132.4	71.1	29.8
P05026	Sodium/potassium-transporting ATPase subunit beta-1 OS=Homo sapiens GN=ATP1B1 PE=1 SV=1	44	13	97.0	145.6	178.2	189.3	156.2	44.4	20.2
P05067	Amyloid beta A4 protein OS=Homo sapiens GN=APP PE=1 SV=3	31	22	60.8	77.6	131.9	173.4	202.2	81.9	54.4
P05106	Integrin beta-3 OS=Homo sapiens GN=ITGB3 PE=1 SV=2	35	24	93.2	140.2	155.9	169.7	133.5	74.0	29.7
P05107	Integrin beta-2 OS=Homo sapiens GN=ITGB2 PE=1 SV=2	59	44	75.2	116.7	147.8	182.8	164.3	65.3	25.0
P05120	Plasminogen activator inhibitor 2 OS=Homo sapiens GN=SERPINB2 PE=1 SV=2	15	5	105.2	130.4	139.1	149.1	120.7	104.3	132.5
P05141	ADP/ATP translocase 2 OS=Homo sapiens GN=SLC25A5 PE=1 SV=7	60	31	320.9	319.2	137.0	53.1	17.6	8.3	4.9
P05161	Ubiquitin-like protein ISG15 OS=Homo sapiens GN=ISG15 PE=1 SV=5	50	8	23.4	17.1	26.7	79.5	33.3	168.2	205.8
P05165	Propionyl-CoA carboxylase alpha chain, mitochondrial OS=Homo sapiens GN=PCCA PE=1 SV=4	57	39	314.1	304.3	137.4	52.0	16.0	9.7	8.1
P05166	Propionyl-CoA carboxylase beta chain, mitochondrial OS=Homo sapiens GN=PCCB PE=1 SV=3	60	28	343.4	303.4	133.5	49.0	16.5	7.9	7.9
P05198	Eukaryotic translation initiation factor 2 subunit 1 OS=Homo sapiens GN=EIF2S1 PE=1 SV=3	80	38	73.5	71.1	73.0	77.8	115.0	137.2	122.2
P05362	Intercellular adhesion molecule 1 OS=Homo sapiens GN=ICAM1 PE=1 SV=2	29	13	98.8	156.9	172.6	159.4	141.0	53.8	28.2
P05387	60S acidic ribosomal protein P2 OS=Homo sapiens GN=RPLP2 PE=1 SV=1	96	13	53.4	54.0	63.8	75.9	158.1	148.8	96.4
P05388	60S acidic ribosomal protein P0 OS=Homo sapiens GN=RPLP0 PE=1 SV=1	66	24	43.9	40.2	56.1	81.5	151.3	170.6	110.4
P05423	DNA-directed RNA polymerase III subunit RPC4 OS=Homo sapiens GN=POLR3D PE=1 SV=2	30	12	128.1	88.1	119.5	98.3	107.2	122.2	165.2
P05455	Lupus La protein OS=Homo sapiens GN=SSB PE=1 SV=2	69	44	97.2	70.9	104.0	100.5	78.3	109.1	128.6
P05556	Integrin beta-1 OS=Homo sapiens GN=ITGB1 PE=1 SV=2	43	34	84.2	120.7	174.2	195.4	159.6	57.9	22.3
P05771	Protein kinase C beta type OS=Homo sapiens GN=PRKCB PE=1 SV=4	55	41	86.4	88.5	98.0	96.9	76.5	100.9	130.3
P06126	T-cell surface glycoprotein CD1a OS=Homo sapiens GN=CD1A PE=1 SV=4	29	7	94.0	132.9	157.7	182.7	158.0	62.0	30.7
P06127	T-cell surface glycoprotein CD5 OS=Homo sapiens GN=CD5 PE=1 SV=2	56	24	64.6	101.5	124.7	144.5	116.6	121.2	49.4
P06132	Uroporphyrinogen decarboxylase OS=Homo sapiens GN=UROD PE=1 SV=2	50	14	87.9	83.5	94.8	91.2	75.4	112.1	142.8
P06213	Insulin receptor OS=Homo sapiens GN=INSR PE=1 SV=4	32	47	58.5	87.4	164.2	211.5	137.2	70.0	28.0
P06239	Tyrosine-protein kinase Lck OS=Homo sapiens GN=LCK PE=1 SV=6	75	30	81.9	142.8	162.9	176.9	143.1	55.5	33.1
P06241	Tyrosine-protein kinase Fyn OS=Homo sapiens GN=FYN PE=1 SV=3	58	28	87.8	103.3	152.9	193.4	138.8	63.8	33.3
P06280	Alpha-galactosidase A OS=Homo sapiens GN=GLA PE=1 SV=1	36	13	57.4	100.5	136.1	185.9	160.9	78.2	43.3
P06396	Gelsolin OS=Homo sapiens GN=GSN PE=1 SV=1	21	13	103.5	94.8	111.4	93.6	80.7	86.8	104.3
P06400	Retinoblastoma-associated protein OS=Homo sapiens GN=RB1 PE=1 SV=2	61	66	72.4	61.5	72.1	79.4	117.1	136.7	115.5
P06493	Cyclin-dependent kinase 1 OS=Homo sapiens GN=CDK1 PE=1 SV=3	81	25	97.1	87.6	105.4	99.8	91.0	97.3	109.4
P06576	ATP synthase subunit beta, mitochondrial OS=Homo sapiens GN=ATP5B PE=1 SV=3	88	36	324.1	311.9	128.9	53.9	18.1	10.5	8.0
P06729	T-cell surface antigen CD2 OS=Homo sapiens GN=CD2 PE=1 SV=2	36	13	41.5	57.4	118.4	150.0	117.2	62.1	110.9
P06730	Eukaryotic translation initiation factor 4E OS=Homo sapiens GN=EIF4E PE=1 SV=2	33	11	68.6	61.4	72.9	84.2	140.6	162.7	113.4
P06733	Alpha-enolase OS=Homo sapiens GN=ENO1 PE=1 SV=2	82	45	94.0	86.6	101.0	98.2	75.0	107.4	134.1
P06744	Glucose-6-phosphate isomerase OS=Homo sapiens GN=GPI PE=1 SV=4	63	37	77.4	66.8	80.7	82.5	64.9	114.6	159.6
P06746	DNA polymerase beta OS=Homo sapiens GN=POLB PE=1 SV=3	41	13	98.4	94.3	87.8	88.6	116.1	117.9	100.9
P06748	Nucleophosmin OS=Homo sapiens GN=NPM1 PE=1 SV=2	70	27	40.8	41.2	52.9	69.9	138.9	160.8	141.3
P06753	Tropomyosin alpha-3 chain OS=Homo sapiens GN=TPM3 PE=1 SV=2	56	25	120.3	116.2	127.4	119.3	88.1	83.8	110.0
P06756	Integrin alpha-V OS=Homo sapiens GN=ITGAV PE=1 SV=2	30	26	89.6	131.9	163.7	188.6	168.8	55.7	22.4
P06865	Beta-hexosaminidase subunit alpha OS=Homo sapiens GN=HEXA PE=1 SV=2	45	25	58.4	92.2	139.3	206.2	170.6	64.9	37.3
P07099	Epoxide hydrolase 1 OS=Homo sapiens GN=EPHX1 PE=1 SV=1	53	30	81.9	103.1	139.1	162.8	210.3	64.2	27.7
P07195	L-lactate dehydrogenase B chain OS=Homo sapiens GN=LDHB PE=1 SV=2	63	27	57.0	57.5	78.0	90.4	64.8	119.1	159.9
P07203	Glutathione peroxidase 1 OS=Homo sapiens GN=GPX1 PE=1 SV=4	85	13	311.6	258.6	130.8	66.0	33.0	31.9	34.4
P07237	Protein disulfide-isomerase OS=Homo sapiens GN=P4HB PE=1 SV=3	83	56	61.8	85.0	133.0	187.8	169.8	63.5	38.3
P07305	Histone H1.0 OS=Homo sapiens GN=H1F0 PE=1 SV=3	23	6	55.1	28.9	38.3	65.9	102.7	195.6	130.0
P07311	Acylphosphatase-1 OS=Homo sapiens GN=ACYP1 PE=1 SV=2	64	6	52.0	47.0	53.0	48.6	51.1	86.1	221.9
P07339	Cathepsin D OS=Homo sapiens GN=CTSD PE=1 SV=1	58	26	60.6	105.5	141.0	193.5	158.3	65.0	36.4
P07355	Annexin A2 OS=Homo sapiens GN=ANXA2 PE=1 SV=2	69	29	102.4	105.6	119.1	124.8	108.7	84.4	89.7
P07384	Calpain-1 catalytic subunit OS=Homo sapiens GN=CAPN1 PE=1 SV=1	49	41	87.7	82.9	97.9	95.4	71.8	105.8	139.4
P07437	Tubulin beta chain OS=Homo sapiens GN=TUBB PE=1 SV=2	87	39	101.1	92.7	95.3	92.6	94.9	105.9	127.0
P07602	Prosaposin OS=Homo sapiens GN=PSAP PE=1 SV=2	55	30	67.2	99.9	129.3	171.2	209.7	65.2	31.1
P07686	Beta-hexosaminidase subunit beta OS=Homo sapiens GN=HEXB PE=1 SV=3	50	35	61.1	86.6	144.9	190.6	166.3	66.3	44.4
P07737	Profilin-1 OS=Homo sapiens GN=PFN1 PE=1 SV=2	79	19	61.7	60.2	82.0	84.9	56.4	118.2	148.2
P07741	Adenine phosphoribosyltransferase OS=Homo sapiens GN=APRT PE=1 SV=2	88	16	108.3	94.1	105.7	99.7	73.6	101.2	121.9
P07766	T-cell surface glycoprotein CD3 epsilon chain OS=Homo sapiens GN=CD3E PE=1 SV=2	52	9	77.2	111.3	149.0	156.6	213.5	49.4	26.0
P07814	Bifunctional glutamate/proline--tRNA ligase OS=Homo sapiens GN=EPRS PE=1 SV=5	73	138	57.3	64.5	80.1	85.9	99.2	115.3	143.3
P07858	Cathepsin B OS=Homo sapiens GN=CTSB PE=1 SV=3	47	18	59.2	96.6	143.2	173.6	199.0	47.8	39.1
P07900	Heat shock protein HSP 90-alpha OS=Homo sapiens GN=HSP90AA1 PE=1 SV=5	72	76	99.4	90.7	101.4	97.0	70.8	101.2	138.8
P07910	Heterogeneous nuclear ribonucleoproteins C1/C2 OS=Homo sapiens GN=HNRNPC PE=1 SV=4	66	30	30.6	25.6	34.9	54.1	123.9	193.6	141.8
P07942	Laminin subunit beta-1 OS=Homo sapiens GN=LAMB1 PE=1 SV=2	31	38	75.4	108.5	145.2	181.7	208.7	50.5	20.3
P07947	Tyrosine-protein kinase Yes OS=Homo sapiens GN=YES1 PE=1 SV=3	61	28	76.5	134.9	151.5	167.9	148.0	57.6	32.6
P07954	Fumarate hydratase, mitochondrial OS=Homo sapiens GN=FH PE=1 SV=3	69	32	257.5	226.0	120.3	64.2	22.9	44.6	55.6
P08069	Insulin-like growth factor 1 receptor OS=Homo sapiens GN=IGF1R PE=1 SV=1	22	26	101.5	145.2	155.2	163.9	159.2	52.4	27.0
P08133	Annexin A6 OS=Homo sapiens GN=ANXA6 PE=1 SV=3	80	66	84.6	80.4	96.7	91.1	81.3	92.4	144.5
P08134	Rho-related GTP-binding protein RhoC OS=Homo sapiens GN=RHOC PE=1 SV=1	75	13	72.9	87.4	83.9	88.5	75.7	90.3	176.6
P08174	Complement decay-accelerating factor OS=Homo sapiens GN=CD55 PE=1 SV=4	38	14	85.1	113.9	155.3	181.6	150.6	66.2	30.6
P08195	4F2 cell-surface antigen heavy chain OS=Homo sapiens GN=SLC3A2 PE=1 SV=3	54	38	95.4	145.3	173.1	179.0	146.7	45.3	17.7
P08236	Beta-glucuronidase OS=Homo sapiens GN=GUSB PE=1 SV=2	34	20	72.1	113.9	144.3	172.4	178.9	57.3	32.7
P08238	Heat shock protein HSP 90-beta OS=Homo sapiens GN=HSP90AB1 PE=1 SV=4	76	75	82.5	86.0	89.5	96.4	57.8	101.7	148.9
P08240	Signal recognition particle receptor subunit alpha OS=Homo sapiens GN=SRPR PE=1 SV=2	58	39	66.0	84.8	140.7	189.2	196.9	61.5	29.4
P08243	Asparagine synthetase [glutamine-hydrolyzing] OS=Homo sapiens GN=ASNS PE=1 SV=4	55	26	79.0	69.3	92.7	89.2	69.5	103.9	135.4
P08311	Cathepsin G OS=Homo sapiens GN=CTSG PE=1 SV=2	36	8	108.4	134.2	142.5	143.8	169.8	86.4	43.4
P08397	Porphobilinogen deaminase OS=Homo sapiens GN=HMBS PE=1 SV=2	42	14	117.8	66.5	105.8	95.0	72.6	103.1	129.3
P08559	Pyruvate dehydrogenase E1 component subunit alpha, somatic form, mitochondrial OS=Homo sapiens GN=PDHA1 PE=1 SV=3	64	32	285.9	298.9	138.1	88.4	17.0	13.1	8.6
P08574	Cytochrome c1, heme protein, mitochondrial OS=Homo sapiens GN=CYC1 PE=1 SV=3	39	12	284.8	323.2	137.2	53.9	19.8	8.9	6.2
P08575	Receptor-type tyrosine-protein phosphatase C OS=Homo sapiens GN=PTPRC PE=1 SV=2	53	87	83.8	121.4	164.0	170.6	150.1	54.2	29.8
P08579	U2 small nuclear ribonucleoprotein B'' OS=Homo sapiens GN=SNRPB2 PE=1 SV=1	36	10	46.4	52.1	63.5	57.9	87.8	152.3	174.8
P08621	U1 small nuclear ribonucleoprotein 70 kDa OS=Homo sapiens GN=SNRNP70 PE=1 SV=2	54	28	23.4	25.3	31.4	46.3	72.2	194.2	172.1
P08648	Integrin alpha-5 OS=Homo sapiens GN=ITGA5 PE=1 SV=2	24	19	89.9	124.1	178.5	184.5	159.7	52.4	19.7
P08670	Vimentin OS=Homo sapiens GN=VIM PE=1 SV=4	75	43	82.8	89.0	69.3	61.8	59.3	109.5	155.1
P08754	Guanine nucleotide-binding protein G(k) subunit alpha OS=Homo sapiens GN=GNAI3 PE=1 SV=3	62	24	93.1	131.3	164.0	183.2	145.2	54.7	27.9
P08758	Annexin A5 OS=Homo sapiens GN=ANXA5 PE=1 SV=2	50	19	92.6	83.7	97.8	93.8	76.3	109.2	139.8
P08865	40S ribosomal protein SA OS=Homo sapiens GN=RPSA PE=1 SV=4	61	20	48.8	49.5	65.5	90.0	141.5	151.4	117.2
P09001	39S ribosomal protein L3, mitochondrial OS=Homo sapiens GN=MRPL3 PE=1 SV=1	53	16	348.5	297.6	134.8	48.2	14.8	10.9	8.3
P09012	U1 small nuclear ribonucleoprotein A OS=Homo sapiens GN=SNRPA PE=1 SV=3	39	13	25.0	22.9	32.9	42.2	68.1	192.5	193.3
P09104	Gamma-enolase OS=Homo sapiens GN=ENO2 PE=1 SV=3	86	31	74.6	77.9	84.2	86.8	65.1	107.6	145.6
P09110	3-ketoacyl-CoA thiolase, peroxisomal OS=Homo sapiens GN=ACAA1 PE=1 SV=2	73	28	108.1	153.2	166.0	169.8	156.1	32.4	11.2
P09211	Glutathione S-transferase P OS=Homo sapiens GN=GSTP1 PE=1 SV=2	71	16	85.6	84.2	91.7	90.7	66.4	102.1	125.4
P09234	U1 small nuclear ribonucleoprotein C OS=Homo sapiens GN=SNRPC PE=1 SV=1	32	7	35.2	55.6	53.2	65.7	118.7	170.0	160.5
P09326	CD48 antigen OS=Homo sapiens GN=CD48 PE=1 SV=2	35	14	101.1	121.3	151.5	182.6	151.9	65.8	30.2
P09417	Dihydropteridine reductase OS=Homo sapiens GN=QDPR PE=1 SV=2	72	15	102.8	102.1	87.8	90.1	65.8	94.9	122.7
P09471	Guanine nucleotide-binding protein G(o) subunit alpha OS=Homo sapiens GN=GNAO1 PE=1 SV=4	47	16	74.3	100.8	166.7	189.9	135.5	65.4	47.0
P09496	Clathrin light chain A OS=Homo sapiens GN=CLTA PE=1 SV=1	21	9	85.0	60.5	128.1	156.9	89.7	94.7	105.6
P09497	Clathrin light chain B OS=Homo sapiens GN=CLTB PE=1 SV=1	29	12	93.9	87.4	158.5	166.5	94.1	91.4	103.2
P09525	Annexin A4 OS=Homo sapiens GN=ANXA4 PE=1 SV=4	51	17	115.9	91.9	116.9	110.8	72.9	76.9	113.0
P09543	2',3'-cyclic-nucleotide 3'-phosphodiesterase OS=Homo sapiens GN=CNP PE=1 SV=2	56	33	100.8	127.3	175.5	191.6	147.9	51.1	21.8
P09564	T-cell antigen CD7 OS=Homo sapiens GN=CD7 PE=1 SV=1	21	5	75.8	98.3	129.7	153.8	184.2	123.4	63.8
P09622	Dihydrolipoyl dehydrogenase, mitochondrial OS=Homo sapiens GN=DLD PE=1 SV=2	68	26	299.4	283.1	130.3	75.9	16.5	18.0	13.8
P09651	Heterogeneous nuclear ribonucleoprotein A1 OS=Homo sapiens GN=HNRNPA1 PE=1 SV=5	74	35	31.1	26.3	39.5	60.2	99.8	167.3	158.1
P09661	U2 small nuclear ribonucleoprotein A' OS=Homo sapiens GN=SNRPA1 PE=1 SV=2	80	30	44.7	46.3	56.1	66.3	92.0	148.5	150.5
P09669	Cytochrome c oxidase subunit 6C OS=Homo sapiens GN=COX6C PE=1 SV=2	53	7	328.2	302.5	129.9	46.0	15.8	9.1	2.9
P09874	Poly [ADP-ribose] polymerase 1 OS=Homo sapiens GN=PARP1 PE=1 SV=4	63	74	102.8	78.2	74.3	84.0	112.1	114.9	94.1
P09884	DNA polymerase alpha catalytic subunit OS=Homo sapiens GN=POLA1 PE=1 SV=2	29	36	78.6	73.0	83.3	90.9	75.0	115.2	148.3
P09960	Leukotriene A-4 hydrolase OS=Homo sapiens GN=LTA4H PE=1 SV=2	61	42	74.8	64.0	94.6	94.9	79.1	110.7	140.9
P09972	Fructose-bisphosphate aldolase C OS=Homo sapiens GN=ALDOC PE=1 SV=2	76	29	83.4	80.8	86.7	86.1	72.8	120.0	151.8
P0C2W1	F-box/SPRY domain-containing protein 1 OS=Homo sapiens GN=FBXO45 PE=1 SV=1	25	8	54.3	25.3	73.8	73.5	94.8	138.4	140.7
P0C7P0	CDGSH iron-sulfur domain-containing protein 3, mitochondrial OS=Homo sapiens GN=CISD3 PE=1 SV=1	54	9	318.7	310.2	139.2	53.3	17.3	7.6	5.4
P0C7T5	Ataxin-1-like OS=Homo sapiens GN=ATXN1L PE=1 SV=1	22	10	120.5	148.4	127.7	123.9	128.9	85.9	59.9
P0CG12	Chromosome transmission fidelity protein 8 homolog isoform 2 OS=Homo sapiens GN=CHTF8 PE=1 SV=1	63	17	95.0	113.4	95.7	78.0	107.1	116.8	117.4
P0CK96	Solute carrier family 35 member E2B OS=Homo sapiens GN=SLC35E2B PE=2 SV=1	14	4	99.5	162.7	195.9	183.9	128.1	71.1	33.7
P0DMV9	Heat shock 70 kDa protein 1B OS=Homo sapiens GN=HSPA1B PE=1 SV=1	67	43	62.6	57.2	75.5	100.9	60.4	128.1	141.6
P10109	Adrenodoxin, mitochondrial OS=Homo sapiens GN=FDX1 PE=1 SV=1	33	6	344.2	242.8	184.1	62.1	14.0	7.5	2.3
P10155	60 kDa SS-A/Ro ribonucleoprotein OS=Homo sapiens GN=TROVE2 PE=1 SV=2	55	27	79.7	85.9	95.4	89.8	80.7	107.8	133.1
P10242	Transcriptional activator Myb OS=Homo sapiens GN=MYB PE=1 SV=2	26	17	142.7	87.1	102.0	89.4	101.0	103.4	108.0
P10253	Lysosomal alpha-glucosidase OS=Homo sapiens GN=GAA PE=1 SV=4	40	34	70.8	97.9	144.7	178.8	179.2	62.4	43.1
P10301	Ras-related protein R-Ras OS=Homo sapiens GN=RRAS PE=1 SV=1	61	12	99.4	134.0	158.8	161.0	161.1	55.2	45.3
P10321	HLA class I histocompatibility antigen, Cw-7 alpha chain OS=Homo sapiens GN=HLA-C PE=1 SV=3	57	21	71.6	119.9	141.5	169.7	175.7	63.1	33.0
P10398	Serine/threonine-protein kinase A-Raf OS=Homo sapiens GN=ARAF PE=1 SV=2	48	24	97.4	91.9	109.4	96.8	111.4	106.1	167.8
P10415	Apoptosis regulator Bcl-2 OS=Homo sapiens GN=BCL2 PE=1 SV=2	45	7	102.0	154.5	123.5	120.9	206.1	27.1	23.6
P10515	Dihydrolipoyllysine-residue acetyltransferase component of pyruvate dehydrogenase complex, mitochondrial OS=Homo sapiens GN=DLAT PE=1 SV=3	52	31	345.1	297.3	132.2	47.5	13.4	7.5	6.3
P10586	Receptor-type tyrosine-protein phosphatase F OS=Homo sapiens GN=PTPRF PE=1 SV=2	38	55	105.2	133.2	166.3	167.7	145.8	59.0	37.8
P10599	Thioredoxin OS=Homo sapiens GN=TXN PE=1 SV=3	90	11	90.4	83.9	94.2	88.2	75.1	105.4	142.8
P10619	Lysosomal protective protein OS=Homo sapiens GN=CTSA PE=1 SV=2	29	13	70.5	96.4	143.4	187.9	175.9	68.3	33.7
P10636	Microtubule-associated protein tau OS=Homo sapiens GN=MAPT PE=1 SV=5	19	13	31.1	32.3	36.9	60.2	67.4	201.2	160.8
P10644	cAMP-dependent protein kinase type I-alpha regulatory subunit OS=Homo sapiens GN=PRKAR1A PE=1 SV=1	69	28	100.9	98.7	126.8	144.2	125.5	83.0	76.1
P10721	Mast/stem cell growth factor receptor Kit OS=Homo sapiens GN=KIT PE=1 SV=1	23	20	75.9	92.9	140.1	152.5	181.0	82.4	42.5
P10746	Uroporphyrinogen-III synthase OS=Homo sapiens GN=UROS PE=1 SV=1	42	9	97.1	105.1	105.6	104.6	102.5	115.1	134.8
P10747	T-cell-specific surface glycoprotein CD28 OS=Homo sapiens GN=CD28 PE=1 SV=1	23	8	72.5	145.2	159.9	186.1	132.5	76.4	30.7
P10768	S-formylglutathione hydrolase OS=Homo sapiens GN=ESD PE=1 SV=2	82	21	80.2	77.4	92.9	94.8	81.6	99.0	156.5
P10809	60 kDa heat shock protein, mitochondrial OS=Homo sapiens GN=HSPD1 PE=1 SV=2	86	71	323.2	309.1	137.8	54.1	17.5	8.9	6.4
P11021	78 kDa glucose-regulated protein OS=Homo sapiens GN=HSPA5 PE=1 SV=2	60	55	73.4	120.8	143.0	191.3	189.9	54.3	19.6
P11117	Lysosomal acid phosphatase OS=Homo sapiens GN=ACP2 PE=1 SV=3	32	12	64.5	102.8	143.0	191.1	185.4	68.0	30.0
P11142	Heat shock cognate 71 kDa protein OS=Homo sapiens GN=HSPA8 PE=1 SV=1	79	68	88.6	81.0	99.6	100.6	83.5	104.4	137.7
P11166	Solute carrier family 2, facilitated glucose transporter member 1 OS=Homo sapiens GN=SLC2A1 PE=1 SV=2	17	12	96.1	143.9	164.1	182.3	143.1	46.1	20.0
P11169	Solute carrier family 2, facilitated glucose transporter member 3 OS=Homo sapiens GN=SLC2A3 PE=1 SV=1	14	8	88.0	148.5	157.7	174.0	140.2	47.2	22.1
P11171	Protein 4.1 OS=Homo sapiens GN=EPB41 PE=1 SV=4	64	51	93.1	131.6	180.7	204.2	144.7	45.1	17.9
P11172	Uridine 5'-monophosphate synthase OS=Homo sapiens GN=UMPS PE=1 SV=1	64	41	111.7	101.6	93.8	79.5	57.8	92.8	134.9
P11177	Pyruvate dehydrogenase E1 component subunit beta, mitochondrial OS=Homo sapiens GN=PDHB PE=1 SV=3	69	18	342.5	309.6	128.9	45.5	14.0	6.3	5.4
P11182	Lipoamide acyltransferase component of branched-chain alpha-keto acid dehydrogenase complex, mitochondrial OS=Homo sapiens GN=DBT PE=1 SV=3	50	23	344.2	315.8	136.9	50.7	13.3	4.8	2.8
P11216	Glycogen phosphorylase, brain form OS=Homo sapiens GN=PYGB PE=1 SV=5	60	51	90.7	83.8	100.6	102.0	78.8	106.3	109.0
P11234	Ras-related protein Ral-B OS=Homo sapiens GN=RALB PE=1 SV=1	44	11	95.4	134.4	164.2	165.6	157.2	54.7	24.0
P11274	Breakpoint cluster region protein OS=Homo sapiens GN=BCR PE=1 SV=2	37	39	87.6	86.3	113.0	106.6	98.5	84.2	107.2
P11279	Lysosome-associated membrane glycoprotein 1 OS=Homo sapiens GN=LAMP1 PE=1 SV=3	21	8	58.9	86.6	142.7	175.5	188.0	75.0	33.7
P11310	Medium-chain specific acyl-CoA dehydrogenase, mitochondrial OS=Homo sapiens GN=ACADM PE=1 SV=1	58	29	335.6	282.5	148.0	57.4	18.4	10.6	9.4
P11387	DNA topoisomerase 1 OS=Homo sapiens GN=TOP1 PE=1 SV=2	44	39	170.9	75.3	79.9	94.0	87.9	96.9	63.8
P11388	DNA topoisomerase 2-alpha OS=Homo sapiens GN=TOP2A PE=1 SV=3	55	97	142.2	72.9	68.1	71.1	84.7	107.4	63.1
P11413	Glucose-6-phosphate 1-dehydrogenase OS=Homo sapiens GN=G6PD PE=1 SV=4	77	40	91.7	96.9	100.9	104.3	110.2	86.1	126.9
P11441	Ubiquitin-like protein 4A OS=Homo sapiens GN=UBL4A PE=1 SV=1	70	11	91.6	85.8	97.5	97.3	84.3	109.4	136.3
P11498	Pyruvate carboxylase, mitochondrial OS=Homo sapiens GN=PC PE=1 SV=2	58	57	282.1	237.9	188.2	72.6	20.6	13.9	10.4
P11586	C-1-tetrahydrofolate synthase, cytoplasmic OS=Homo sapiens GN=MTHFD1 PE=1 SV=3	83	76	46.1	51.2	63.2	93.2	165.4	180.2	82.7
P11717	Cation-independent mannose-6-phosphate receptor OS=Homo sapiens GN=IGF2R PE=1 SV=3	62	148	42.6	60.6	87.7	128.0	175.6	124.1	78.2
P11766	Alcohol dehydrogenase class-3 OS=Homo sapiens GN=ADH5 PE=1 SV=4	54	24	89.9	73.1	95.9	94.5	72.8	102.2	124.9
P11940	Polyadenylate-binding protein 1 OS=Homo sapiens GN=PABPC1 PE=1 SV=2	75	50	38.0	45.2	50.2	64.3	124.1	147.8	149.3
P12004	Proliferating cell nuclear antigen OS=Homo sapiens GN=PCNA PE=1 SV=1	81	22	57.4	57.0	70.5	79.6	55.9	123.5	183.2
P12081	Histidine--tRNA ligase, cytoplasmic OS=Homo sapiens GN=HARS PE=1 SV=2	78	47	59.5	55.6	61.8	67.0	83.1	135.3	155.8
P12236	ADP/ATP translocase 3 OS=Homo sapiens GN=SLC25A6 PE=1 SV=4	74	34	294.4	310.0	144.6	60.2	17.9	10.5	8.9
P12259	Coagulation factor V OS=Homo sapiens GN=F5 PE=1 SV=4	6	13	91.8	104.6	108.7	111.4	145.6	108.3	73.6
P12268	Inosine-5'-monophosphate dehydrogenase 2 OS=Homo sapiens GN=IMPDH2 PE=1 SV=2	77	43	83.9	82.9	83.3	81.4	57.0	95.1	163.0
P12270	Nucleoprotein TPR OS=Homo sapiens GN=TPR PE=1 SV=3	53	119	70.6	54.8	72.8	82.5	70.4	124.3	159.4
P12429	Annexin A3 OS=Homo sapiens GN=ANXA3 PE=1 SV=3	52	16	104.9	92.1	105.6	101.3	86.3	125.0	152.8
P12544	Granzyme A OS=Homo sapiens GN=GZMA PE=1 SV=2	76	22	64.6	88.6	139.0	184.6	183.5	62.1	28.5
P12694	2-oxoisovalerate dehydrogenase subunit alpha, mitochondrial OS=Homo sapiens GN=BCKDHA PE=1 SV=2	65	24	327.6	309.8	127.0	52.0	15.6	8.3	8.2
P12814	Alpha-actinin-1 OS=Homo sapiens GN=ACTN1 PE=1 SV=2	75	73	90.9	93.9	112.4	100.7	78.1	90.9	124.6
P12829	Myosin light chain 4 OS=Homo sapiens GN=MYL4 PE=1 SV=3	60	9	74.7	75.3	84.1	76.5	57.4	92.8	175.6
P12931	Proto-oncogene tyrosine-protein kinase Src OS=Homo sapiens GN=SRC PE=1 SV=3	57	25	80.9	88.8	159.0	167.3	155.9	70.1	45.3
P12955	Xaa-Pro dipeptidase OS=Homo sapiens GN=PEPD PE=1 SV=3	37	17	92.8	87.0	101.1	96.7	78.2	104.6	147.1
P12956	X-ray repair cross-complementing protein 6 OS=Homo sapiens GN=XRCC6 PE=1 SV=2	75	68	55.4	55.7	69.4	82.9	133.9	142.9	114.9
P13010	X-ray repair cross-complementing protein 5 OS=Homo sapiens GN=XRCC5 PE=1 SV=3	80	68	46.5	50.5	63.4	75.6	123.7	146.7	127.4
P13073	Cytochrome c oxidase subunit 4 isoform 1, mitochondrial OS=Homo sapiens GN=COX4I1 PE=1 SV=1	53	15	298.3	274.0	181.3	71.8	19.4	7.7	4.2
P13196	5-aminolevulinate synthase, nonspecific, mitochondrial OS=Homo sapiens GN=ALAS1 PE=1 SV=2	47	23	324.2	306.6	133.4	54.6	18.5	15.6	12.7
P13284	Gamma-interferon-inducible lysosomal thiol reductase OS=Homo sapiens GN=IFI30 PE=1 SV=3	12	3	15.0	3.9	158.0	208.4	194.1	88.7	48.4
P13489	Ribonuclease inhibitor OS=Homo sapiens GN=RNH1 PE=1 SV=2	74	29	69.0	68.4	95.0	95.5	71.0	109.6	146.6
P13598	Intercellular adhesion molecule 2 OS=Homo sapiens GN=ICAM2 PE=1 SV=2	25	7	57.2	85.2	129.5	260.2	101.8	99.2	34.9
P13612	Integrin alpha-4 OS=Homo sapiens GN=ITGA4 PE=1 SV=3	48	53	88.3	110.6	152.2	180.9	180.1	54.9	22.2
P13637	Sodium/potassium-transporting ATPase subunit alpha-3 OS=Homo sapiens GN=ATP1A3 PE=1 SV=3	55	54	85.9	119.2	174.5	186.4	161.7	63.7	26.2
P13639	Elongation factor 2 OS=Homo sapiens GN=EEF2 PE=1 SV=4	83	83	76.3	67.4	93.0	94.8	104.2	124.5	119.7
P13645	Keratin, type I cytoskeletal 10 OS=Homo sapiens GN=KRT10 PE=1 SV=6	54	31	43.5	33.3	61.2	63.3	88.4	231.3	114.1
P13667	Protein disulfide-isomerase A4 OS=Homo sapiens GN=PDIA4 PE=1 SV=2	66	65	64.6	102.5	132.5	177.0	169.0	62.8	41.1
P13674	Prolyl 4-hydroxylase subunit alpha-1 OS=Homo sapiens GN=P4HA1 PE=1 SV=2	62	37	77.8	117.0	151.9	187.7	191.2	47.3	18.1
P13716	Delta-aminolevulinic acid dehydratase OS=Homo sapiens GN=ALAD PE=1 SV=1	44	13	94.6	72.5	89.7	88.4	78.0	96.4	119.5
P13796	Plastin-2 OS=Homo sapiens GN=LCP1 PE=1 SV=6	85	55	101.4	86.5	107.5	98.2	80.9	103.6	127.1
P13798	Acylamino-acid-releasing enzyme OS=Homo sapiens GN=APEH PE=1 SV=4	54	33	73.7	57.6	73.2	81.6	62.0	104.3	177.5
P13804	Electron transfer flavoprotein subunit alpha, mitochondrial OS=Homo sapiens GN=ETFA PE=1 SV=1	73	21	316.0	304.6	144.5	58.8	15.1	8.6	5.8
P13807	Glycogen [starch] synthase, muscle OS=Homo sapiens GN=GYS1 PE=1 SV=2	57	43	74.1	61.1	84.4	115.3	179.5	155.7	49.7
P13861	cAMP-dependent protein kinase type II-alpha regulatory subunit OS=Homo sapiens GN=PRKAR2A PE=1 SV=2	65	24	151.6	148.0	113.8	111.4	81.6	67.0	74.6
P13995	Bifunctional methylenetetrahydrofolate dehydrogenase/cyclohydrolase, mitochondrial OS=Homo sapiens GN=MTHFD2 PE=1 SV=2	70	20	309.6	166.0	239.4	72.0	24.1	9.1	4.8
P14151	L-selectin OS=Homo sapiens GN=SELL PE=1 SV=2	19	9	115.0	127.6	152.5	157.3	123.0	65.8	58.3
P14174	Macrophage migration inhibitory factor OS=Homo sapiens GN=MIF PE=1 SV=4	43	4	119.1	109.8	112.4	106.5	88.3	118.7	150.7
P14209	CD99 antigen OS=Homo sapiens GN=CD99 PE=1 SV=1	22	6	71.6	122.9	124.9	157.0	115.6	94.6	84.0
P14314	Glucosidase 2 subunit beta OS=Homo sapiens GN=PRKCSH PE=1 SV=2	50	31	73.2	105.3	131.6	166.7	182.7	77.3	27.4
P14324	Farnesyl pyrophosphate synthase OS=Homo sapiens GN=FDPS PE=1 SV=4	39	16	86.8	91.2	94.0	88.8	79.8	87.3	133.9
P14373	Zinc finger protein RFP OS=Homo sapiens GN=TRIM27 PE=1 SV=1	52	19	63.3	98.7	141.8	195.4	201.6	54.2	27.2
P14550	Alcohol dehydrogenase [NADP(+)] OS=Homo sapiens GN=AKR1A1 PE=1 SV=3	73	22	72.8	66.4	86.1	91.7	63.2	118.0	148.6
P14618	Pyruvate kinase PKM OS=Homo sapiens GN=PKM PE=1 SV=4	81	51	99.6	89.3	97.9	97.4	70.8	99.5	139.5
P14625	Endoplasmin OS=Homo sapiens GN=HSP90B1 PE=1 SV=1	78	85	70.4	92.6	147.7	201.1	191.6	60.3	23.8
P14635	G2/mitotic-specific cyclin-B1 OS=Homo sapiens GN=CCNB1 PE=1 SV=1	34	13	124.2	112.2	104.3	97.2	136.9	97.6	62.5
P14678	Small nuclear ribonucleoprotein-associated proteins B and B' OS=Homo sapiens GN=SNRPB PE=1 SV=2	56	14	40.2	34.5	51.0	66.7	102.8	149.7	139.4
P14735	Insulin-degrading enzyme OS=Homo sapiens GN=IDE PE=1 SV=4	47	55	117.4	108.1	94.6	81.4	70.3	93.7	123.8
P14866	Heterogeneous nuclear ribonucleoprotein L OS=Homo sapiens GN=HNRNPL PE=1 SV=2	70	38	36.7	29.1	41.2	56.2	141.0	172.6	153.9
P14868	Aspartate--tRNA ligase, cytoplasmic OS=Homo sapiens GN=DARS PE=1 SV=2	79	48	65.8	68.0	76.7	82.3	93.5	123.7	146.7
P14921	Protein C-ets-1 OS=Homo sapiens GN=ETS1 PE=1 SV=1	45	14	64.5	61.2	63.7	76.5	48.5	119.2	159.5
P14927	Cytochrome b-c1 complex subunit 7 OS=Homo sapiens GN=UQCRB PE=1 SV=2	77	16	315.0	327.7	138.7	59.9	18.4	8.4	4.8
P15104	Glutamine synthetase OS=Homo sapiens GN=GLUL PE=1 SV=4	42	16	89.3	78.5	98.1	100.4	86.3	103.8	140.8
P15121	Aldose reductase OS=Homo sapiens GN=AKR1B1 PE=1 SV=3	62	20	94.4	72.6	89.5	101.6	64.8	108.8	146.5
P15151	Poliovirus receptor OS=Homo sapiens GN=PVR PE=1 SV=2	13	4	29.1	36.3	231.2	244.1	165.4	88.3	31.9
P15153	Ras-related C3 botulinum toxin substrate 2 OS=Homo sapiens GN=RAC2 PE=1 SV=1	48	11	80.6	89.4	108.1	108.9	92.7	100.4	123.9
P15170	Eukaryotic peptide chain release factor GTP-binding subunit ERF3A OS=Homo sapiens GN=GSPT1 PE=1 SV=1	63	39	97.1	83.2	113.0	101.8	74.3	95.4	128.3
P15260	Interferon gamma receptor 1 OS=Homo sapiens GN=IFNGR1 PE=1 SV=1	15	6	84.6	118.6	150.4	166.1	183.9	65.1	27.8
P15289	Arylsulfatase A OS=Homo sapiens GN=ARSA PE=1 SV=3	27	9	84.0	137.9	181.6	214.5	127.4	38.1	20.2
P15311	Ezrin OS=Homo sapiens GN=EZR PE=1 SV=4	70	60	80.1	115.7	151.2	178.7	109.6	72.5	61.9
P15374	Ubiquitin carboxyl-terminal hydrolase isozyme L3 OS=Homo sapiens GN=UCHL3 PE=1 SV=1	70	16	96.3	90.7	101.4	93.3	78.3	102.7	126.8
P15498	Proto-oncogene vav OS=Homo sapiens GN=VAV1 PE=1 SV=4	61	51	77.4	69.3	91.4	85.6	66.6	102.2	147.8
P15586	N-acetylglucosamine-6-sulfatase OS=Homo sapiens GN=GNS PE=1 SV=3	36	16	63.7	103.7	143.7	188.2	170.4	63.7	36.8
P15735	Phosphorylase b kinase gamma catalytic chain, liver/testis isoform OS=Homo sapiens GN=PHKG2 PE=1 SV=1	41	15	86.5	80.0	93.8	86.4	76.4	114.9	139.8
P15814	Immunoglobulin lambda-like polypeptide 1 OS=Homo sapiens GN=IGLL1 PE=1 SV=1	40	7	75.5	112.2	144.4	198.4	217.8	52.9	22.9
P15848	Arylsulfatase B OS=Homo sapiens GN=ARSB PE=1 SV=1	37	17	39.7	45.1	163.1	214.2	202.9	74.3	38.5
P15880	40S ribosomal protein S2 OS=Homo sapiens GN=RPS2 PE=1 SV=2	69	27	30.0	29.2	35.7	51.7	87.7	143.5	189.4
P15923	Transcription factor E2-alpha OS=Homo sapiens GN=TCF3 PE=1 SV=1	45	16	92.3	77.6	95.1	94.6	86.5	127.3	129.8
P15927	Replication protein A 32 kDa subunit OS=Homo sapiens GN=RPA2 PE=1 SV=1	76	16	36.9	25.4	83.1	101.1	92.4	132.6	130.9
P16083	Ribosyldihydronicotinamide dehydrogenase [quinone] OS=Homo sapiens GN=NQO2 PE=1 SV=5	54	12	98.2	90.4	107.5	86.0	78.1	119.4	121.3
P16150	Leukosialin OS=Homo sapiens GN=SPN PE=1 SV=1	40	15	77.5	97.0	175.2	211.7	143.7	70.9	26.6
P16219	Short-chain specific acyl-CoA dehydrogenase, mitochondrial OS=Homo sapiens GN=ACADS PE=1 SV=1	58	21	335.2	308.2	123.9	58.8	15.9	9.9	9.1
P16278	Beta-galactosidase OS=Homo sapiens GN=GLB1 PE=1 SV=2	34	19	66.4	101.2	158.2	190.6	170.7	58.8	35.7
P16284	Platelet endothelial cell adhesion molecule OS=Homo sapiens GN=PECAM1 PE=1 SV=1	54	41	91.0	117.7	155.9	184.3	156.8	49.7	26.0
P16298	Serine/threonine-protein phosphatase 2B catalytic subunit beta isoform OS=Homo sapiens GN=PPP3CB PE=1 SV=2	40	17	89.4	97.5	113.8	117.1	86.6	80.4	89.4
P16333	Cytoplasmic protein NCK1 OS=Homo sapiens GN=NCK1 PE=1 SV=1	68	26	97.5	104.4	135.7	128.9	117.4	90.8	95.0
P16383	GC-rich sequence DNA-binding factor 2 OS=Homo sapiens GN=GCFC2 PE=1 SV=2	30	22	49.6	47.7	54.0	57.2	76.5	133.2	157.7
P16435	NADPH--cytochrome P450 reductase OS=Homo sapiens GN=POR PE=1 SV=2	60	41	75.5	89.0	133.4	170.0	196.6	63.5	29.1
P16455	Methylated-DNA--protein-cysteine methyltransferase OS=Homo sapiens GN=MGMT PE=1 SV=1	48	9	131.2	100.0	98.2	93.7	93.6	99.7	96.9
P16615	Sarcoplasmic/endoplasmic reticulum calcium ATPase 2 OS=Homo sapiens GN=ATP2A2 PE=1 SV=1	53	60	77.3	101.7	136.4	184.4	197.1	63.4	25.7
P16885	1-phosphatidylinositol 4,5-bisphosphate phosphodiesterase gamma-2 OS=Homo sapiens GN=PLCG2 PE=1 SV=4	43	43	66.5	61.0	76.9	72.6	62.0	87.1	168.5
P16930	Fumarylacetoacetase OS=Homo sapiens GN=FAH PE=1 SV=2	60	17	96.0	72.3	98.1	95.3	83.1	99.9	141.3
P16989	Y-box-binding protein 3 OS=Homo sapiens GN=YBX3 PE=1 SV=4	67	24	19.0	17.6	22.4	33.2	56.4	221.6	205.0
P17026	Zinc finger protein 22 OS=Homo sapiens GN=ZNF22 PE=1 SV=3	46	10	28.5	12.8	35.9	46.3	58.5	112.2	134.4
P17028	Zinc finger protein 24 OS=Homo sapiens GN=ZNF24 PE=1 SV=4	53	13	135.6	102.0	107.8	107.2	89.3	75.5	74.7
P17029	Zinc finger protein with KRAB and SCAN domains 1 OS=Homo sapiens GN=ZKSCAN1 PE=1 SV=3	25	10	127.2	85.7	95.3	85.4	91.8	85.2	99.1
P17050	Alpha-N-acetylgalactosaminidase OS=Homo sapiens GN=NAGA PE=1 SV=2	40	13	49.9	78.8	160.4	232.4	151.2	68.0	38.8
P17152	Transmembrane protein 11, mitochondrial OS=Homo sapiens GN=TMEM11 PE=1 SV=1	40	7	288.5	290.8	155.2	60.7	21.6	10.6	2.9
P17174	Aspartate aminotransferase, cytoplasmic OS=Homo sapiens GN=GOT1 PE=1 SV=3	64	27	78.5	76.0	87.3	87.9	72.8	108.5	144.0
P17181	Interferon alpha/beta receptor 1 OS=Homo sapiens GN=IFNAR1 PE=1 SV=3	39	17	78.3	99.1	143.9	160.6	151.1	75.7	35.2
P17252	Protein kinase C alpha type OS=Homo sapiens GN=PRKCA PE=1 SV=4	60	41	88.5	94.2	100.3	96.5	75.9	90.5	130.3
P17480	Nucleolar transcription factor 1 OS=Homo sapiens GN=UBTF PE=1 SV=1	43	39	202.4	144.0	114.5	104.1	84.9	72.2	54.9
P17542	T-cell acute lymphocytic leukemia protein 1 OS=Homo sapiens GN=TAL1 PE=1 SV=2	31	7	95.3	79.0	81.8	80.5	83.2	105.4	124.6
P17568	NADH dehydrogenase [ubiquinone] 1 beta subcomplex subunit 7 OS=Homo sapiens GN=NDUFB7 PE=1 SV=4	55	10	282.4	285.9	136.0	64.2	34.3	22.7	19.6
P17706	Tyrosine-protein phosphatase non-receptor type 2 OS=Homo sapiens GN=PTPN2 PE=1 SV=2	57	26	100.3	84.2	141.2	144.1	146.8	71.3	64.1
P17812	CTP synthase 1 OS=Homo sapiens GN=CTPS1 PE=1 SV=2	60	35	65.5	63.4	91.1	97.3	69.0	97.9	159.2
P17844	Probable ATP-dependent RNA helicase DDX5 OS=Homo sapiens GN=DDX5 PE=1 SV=1	66	59	44.7	43.3	54.9	71.2	134.5	160.5	122.4
P17858	ATP-dependent 6-phosphofructokinase, liver type OS=Homo sapiens GN=PFKL PE=1 SV=6	50	34	64.7	57.8	74.0	74.1	66.5	113.0	164.0
P17900	Ganglioside GM2 activator OS=Homo sapiens GN=GM2A PE=1 SV=4	23	7	72.9	91.0	154.1	188.0	185.0	59.8	32.7
P17980	26S protease regulatory subunit 6A OS=Homo sapiens GN=PSMC3 PE=1 SV=3	75	35	67.5	58.3	67.4	67.6	57.2	150.9	166.0
P17987	T-complex protein 1 subunit alpha OS=Homo sapiens GN=TCP1 PE=1 SV=1	78	41	77.8	85.2	91.4	87.2	79.3	109.4	139.1
P18031	Tyrosine-protein phosphatase non-receptor type 1 OS=Homo sapiens GN=PTPN1 PE=1 SV=1	70	35	106.4	136.9	141.4	151.0	173.4	52.0	26.9
P18065	Insulin-like growth factor-binding protein 2 OS=Homo sapiens GN=IGFBP2 PE=1 SV=2	68	19	61.0	87.9	113.3	125.2	146.8	89.5	56.2
P18074	TFIIH basal transcription factor complex helicase XPD subunit OS=Homo sapiens GN=ERCC2 PE=1 SV=1	33	25	88.1	65.7	91.9	104.7	124.2	100.8	104.7
P18077	60S ribosomal protein L35a OS=Homo sapiens GN=RPL35A PE=1 SV=2	60	13	23.8	23.5	42.4	74.8	105.4	178.3	134.8
P18085	ADP-ribosylation factor 4 OS=Homo sapiens GN=ARF4 PE=1 SV=3	72	14	111.0	75.5	150.0	132.9	104.3	74.4	85.7
P18124	60S ribosomal protein L7 OS=Homo sapiens GN=RPL7 PE=1 SV=1	70	29	38.6	43.7	54.3	75.0	137.3	166.4	118.5
P18206	Vinculin OS=Homo sapiens GN=VCL PE=1 SV=4	32	29	100.9	106.2	107.4	103.4	82.4	115.3	134.6
P18433	Receptor-type tyrosine-protein phosphatase alpha OS=Homo sapiens GN=PTPRA PE=1 SV=2	53	42	91.9	132.0	170.4	186.7	155.6	53.9	24.2
P18583	Protein SON OS=Homo sapiens GN=SON PE=1 SV=4	33	68	49.9	39.4	57.0	78.8	175.5	153.8	101.0
P18615	Negative elongation factor E OS=Homo sapiens GN=NELFE PE=1 SV=3	57	19	35.1	34.1	58.2	78.6	111.2	175.4	138.6
P18621	60S ribosomal protein L17 OS=Homo sapiens GN=RPL17 PE=1 SV=3	61	17	47.9	56.2	64.8	83.5	176.9	128.9	103.2
P18669	Phosphoglycerate mutase 1 OS=Homo sapiens GN=PGAM1 PE=1 SV=2	77	23	57.1	55.7	85.5	86.4	66.9	123.2	173.0
P18754	Regulator of chromosome condensation OS=Homo sapiens GN=RCC1 PE=1 SV=1	64	19	138.0	78.8	76.5	82.8	113.5	91.1	89.8
P18858	DNA ligase 1 OS=Homo sapiens GN=LIG1 PE=1 SV=1	57	51	89.7	76.5	95.2	92.1	75.9	107.6	138.0
P18887	DNA repair protein XRCC1 OS=Homo sapiens GN=XRCC1 PE=1 SV=2	41	22	108.6	88.7	82.4	80.1	93.9	118.0	113.3
P19022	Cadherin-2 OS=Homo sapiens GN=CDH2 PE=1 SV=4	37	24	83.8	100.3	144.3	157.0	151.8	62.9	34.6
P19086	Guanine nucleotide-binding protein G(z) subunit alpha OS=Homo sapiens GN=GNAZ PE=2 SV=3	45	14	92.7	120.9	150.0	174.8	160.2	48.1	29.5
P19174	1-phosphatidylinositol 4,5-bisphosphate phosphodiesterase gamma-1 OS=Homo sapiens GN=PLCG1 PE=1 SV=1	53	64	84.1	72.9	102.1	104.0	80.3	104.7	131.1
P19256	Lymphocyte function-associated antigen 3 OS=Homo sapiens GN=CD58 PE=1 SV=1	18	7	68.2	100.3	119.0	138.6	108.2	181.1	76.6
P19338	Nucleolin OS=Homo sapiens GN=NCL PE=1 SV=3	51	56	57.8	58.7	69.1	75.6	79.1	132.0	163.6
P19367	Hexokinase-1 OS=Homo sapiens GN=HK1 PE=1 SV=3	56	60	273.7	276.2	140.3	69.2	28.4	22.0	16.9
P19387	DNA-directed RNA polymerase II subunit RPB3 OS=Homo sapiens GN=POLR2C PE=1 SV=2	42	10	83.6	72.9	81.3	81.3	72.0	111.7	143.6
P19388	DNA-directed RNA polymerases I, II, and III subunit RPABC1 OS=Homo sapiens GN=POLR2E PE=1 SV=4	54	10	33.1	22.9	42.9	83.2	41.6	166.5	166.6
P19404	NADH dehydrogenase [ubiquinone] flavoprotein 2, mitochondrial OS=Homo sapiens GN=NDUFV2 PE=1 SV=2	54	13	353.5	290.1	130.0	44.8	17.1	8.8	5.4
P19447	TFIIH basal transcription factor complex helicase XPB subunit OS=Homo sapiens GN=ERCC3 PE=1 SV=1	43	27	84.0	78.5	78.5	75.2	143.1	122.3	97.5
P19474	E3 ubiquitin-protein ligase TRIM21 OS=Homo sapiens GN=TRIM21 PE=1 SV=1	39	17	68.0	64.7	99.0	103.9	73.2	109.7	145.2
P19525	Interferon-induced, double-stranded RNA-activated protein kinase OS=Homo sapiens GN=EIF2AK2 PE=1 SV=2	52	29	61.7	47.9	61.0	85.3	155.0	155.6	111.1
P19623	Spermidine synthase OS=Homo sapiens GN=SRM PE=1 SV=1	77	19	92.2	76.7	93.0	89.4	71.2	100.4	144.9
P19634	Sodium/hydrogen exchanger 1 OS=Homo sapiens GN=SLC9A1 PE=1 SV=2	22	16	75.4	117.1	168.2	203.9	138.0	58.3	22.4
P19784	Casein kinase II subunit alpha' OS=Homo sapiens GN=CSNK2A2 PE=1 SV=1	67	21	76.6	74.0	103.7	95.6	77.2	108.2	133.5
P19838	Nuclear factor NF-kappa-B p105 subunit OS=Homo sapiens GN=NFKB1 PE=1 SV=2	42	36	104.5	91.2	102.1	94.1	83.1	93.2	111.6
P20020	Plasma membrane calcium-transporting ATPase 1 OS=Homo sapiens GN=ATP2B1 PE=1 SV=3	39	50	74.4	117.1	141.0	212.7	123.8	82.6	29.0
P20023	Complement receptor type 2 OS=Homo sapiens GN=CR2 PE=1 SV=2	28	26	65.8	69.1	143.2	175.5	150.5	94.6	51.2
P20042	Eukaryotic translation initiation factor 2 subunit 2 OS=Homo sapiens GN=EIF2S2 PE=1 SV=2	65	32	50.7	45.8	52.2	59.8	96.4	159.2	147.7
P20073	Annexin A7 OS=Homo sapiens GN=ANXA7 PE=1 SV=3	42	22	60.5	52.0	69.1	71.4	58.2	110.7	194.6
P20248	Cyclin-A2 OS=Homo sapiens GN=CCNA2 PE=1 SV=2	37	13	59.3	53.6	82.0	88.9	93.9	124.0	114.1
P20290	Transcription factor BTF3 OS=Homo sapiens GN=BTF3 PE=1 SV=1	78	19	85.2	82.4	88.3	101.1	143.8	121.5	99.6
P20292	Arachidonate 5-lipoxygenase-activating protein OS=Homo sapiens GN=ALOX5AP PE=1 SV=2	27	5	81.9	111.0	127.7	171.5	205.4	61.0	22.2
P20338	Ras-related protein Rab-4A OS=Homo sapiens GN=RAB4A PE=1 SV=3	55	12	85.9	108.3	123.2	124.7	138.7	74.2	64.5
P20339	Ras-related protein Rab-5A OS=Homo sapiens GN=RAB5A PE=1 SV=2	68	13	82.5	100.5	139.4	185.6	135.0	91.3	58.2
P20340	Ras-related protein Rab-6A OS=Homo sapiens GN=RAB6A PE=1 SV=3	69	19	88.8	135.8	153.7	145.0	111.7	58.3	50.4
P20618	Proteasome subunit beta type-1 OS=Homo sapiens GN=PSMB1 PE=1 SV=2	57	16	52.3	58.1	70.3	80.4	70.1	103.3	176.0
P20645	Cation-dependent mannose-6-phosphate receptor OS=Homo sapiens GN=M6PR PE=1 SV=1	55	18	20.5	24.5	41.3	63.4	84.5	160.9	166.6
P20674	Cytochrome c oxidase subunit 5A, mitochondrial OS=Homo sapiens GN=COX5A PE=1 SV=2	61	10	319.4	248.9	163.4	61.0	27.3	13.8	8.5
P20700	Lamin-B1 OS=Homo sapiens GN=LMNB1 PE=1 SV=2	74	61	116.4	86.1	95.9	133.2	98.6	86.7	63.8
P20701	Integrin alpha-L OS=Homo sapiens GN=ITGAL PE=1 SV=3	36	40	74.4	96.6	160.1	187.9	182.7	64.2	29.9
P20810	Calpastatin OS=Homo sapiens GN=CAST PE=1 SV=4	30	14	112.4	93.4	93.8	87.9	95.1	109.3	96.5
P20839	Inosine-5'-monophosphate dehydrogenase 1 OS=Homo sapiens GN=IMPDH1 PE=1 SV=2	52	24	95.7	98.1	101.3	89.2	69.5	92.9	131.1
P20933	N(4)-(beta-N-acetylglucosaminyl)-L-asparaginase OS=Homo sapiens GN=AGA PE=1 SV=2	34	8	66.2	87.6	141.2	181.3	176.1	68.0	34.7
P20936	Ras GTPase-activating protein 1 OS=Homo sapiens GN=RASA1 PE=1 SV=1	25	21	117.0	105.6	139.3	132.1	117.2	81.9	84.5
P20963	T-cell surface glycoprotein CD3 zeta chain OS=Homo sapiens GN=CD247 PE=1 SV=2	57	21	84.2	125.3	155.6	168.7	169.3	62.0	28.4
P21266	Glutathione S-transferase Mu 3 OS=Homo sapiens GN=GSTM3 PE=1 SV=3	75	20	91.7	83.8	97.3	93.5	69.7	112.7	153.4
P21281	V-type proton ATPase subunit B, brain isoform OS=Homo sapiens GN=ATP6V1B2 PE=1 SV=3	79	33	62.1	73.9	111.9	136.6	107.3	101.1	108.9
P21283	V-type proton ATPase subunit C 1 OS=Homo sapiens GN=ATP6V1C1 PE=1 SV=4	64	26	67.9	67.4	116.2	124.3	127.0	99.0	103.5
P21333	Filamin-A OS=Homo sapiens GN=FLNA PE=1 SV=4	71	169	83.2	97.2	109.7	103.5	72.4	88.9	140.3
P21359	Neurofibromin OS=Homo sapiens GN=NF1 PE=1 SV=2	28	74	84.0	84.1	120.9	121.5	154.3	95.3	65.1
P21399	Cytoplasmic aconitate hydratase OS=Homo sapiens GN=ACO1 PE=1 SV=3	63	50	79.4	69.1	90.7	92.4	75.2	105.1	136.0
P21580	Tumor necrosis factor alpha-induced protein 3 OS=Homo sapiens GN=TNFAIP3 PE=1 SV=1	58	34	63.5	67.8	84.9	89.9	79.0	124.4	140.9
P21796	Voltage-dependent anion-selective channel protein 1 OS=Homo sapiens GN=VDAC1 PE=1 SV=2	88	31	315.6	289.9	134.9	63.5	23.1	14.9	8.6
P21912	Succinate dehydrogenase [ubiquinone] iron-sulfur subunit, mitochondrial OS=Homo sapiens GN=SDHB PE=1 SV=3	71	24	307.0	308.9	134.9	55.8	18.2	9.8	6.8
P21953	2-oxoisovalerate dehydrogenase subunit beta, mitochondrial OS=Homo sapiens GN=BCKDHB PE=1 SV=2	36	11	346.6	295.0	127.0	47.0	13.0	7.1	5.4
P21964	Catechol O-methyltransferase OS=Homo sapiens GN=COMT PE=1 SV=2	74	26	89.8	115.2	143.8	173.2	184.5	55.5	32.6
P22001	Potassium voltage-gated channel subfamily A member 3 OS=Homo sapiens GN=KCNA3 PE=1 SV=3	26	13	73.9	122.5	136.0	152.3	156.2	75.0	39.9
P22033	Methylmalonyl-CoA mutase, mitochondrial OS=Homo sapiens GN=MUT PE=1 SV=4	55	36	338.6	314.2	131.3	47.2	11.6	5.6	4.8
P22059	Oxysterol-binding protein 1 OS=Homo sapiens GN=OSBP PE=1 SV=1	55	34	76.3	86.3	101.7	92.4	87.9	99.4	120.6
P22061	Protein-L-isoaspartate(D-aspartate) O-methyltransferase OS=Homo sapiens GN=PCMT1 PE=1 SV=4	66	13	131.6	120.3	114.8	99.8	78.2	74.6	103.4
P22087	rRNA 2'-O-methyltransferase fibrillarin OS=Homo sapiens GN=FBL PE=1 SV=2	69	22	93.4	60.3	62.7	64.9	103.0	137.8	115.8
P22090	40S ribosomal protein S4, Y isoform 1 OS=Homo sapiens GN=RPS4Y1 PE=1 SV=2	75	27	34.8	35.9	46.0	69.1	108.9	198.9	129.2
P22102	Trifunctional purine biosynthetic protein adenosine-3 OS=Homo sapiens GN=GART PE=1 SV=1	69	58	66.3	54.9	75.1	99.6	58.9	117.7	155.4
P22234	Multifunctional protein ADE2 OS=Homo sapiens GN=PAICS PE=1 SV=3	75	37	67.9	67.5	77.7	67.2	58.7	112.4	184.7
P22307	Non-specific lipid-transfer protein OS=Homo sapiens GN=SCP2 PE=1 SV=2	73	44	107.7	159.0	162.7	170.0	151.6	35.1	15.5
P22314	Ubiquitin-like modifier-activating enzyme 1 OS=Homo sapiens GN=UBA1 PE=1 SV=3	72	61	71.1	74.0	79.3	80.5	61.1	103.0	166.1
P22570	NADPH:adrenodoxin oxidoreductase, mitochondrial OS=Homo sapiens GN=FDXR PE=1 SV=3	70	30	331.2	317.7	124.7	48.6	15.8	10.5	8.8
P22626	Heterogeneous nuclear ribonucleoproteins A2/B1 OS=Homo sapiens GN=HNRNPA2B1 PE=1 SV=2	78	37	36.0	27.5	37.9	56.6	118.4	173.1	132.7
P22681	E3 ubiquitin-protein ligase CBL OS=Homo sapiens GN=CBL PE=1 SV=2	53	29	97.3	106.5	116.3	108.1	97.7	91.2	115.6
P22694	cAMP-dependent protein kinase catalytic subunit beta OS=Homo sapiens GN=PRKACB PE=1 SV=2	64	27	123.6	117.9	150.0	130.2	119.4	76.8	72.2
P22695	Cytochrome b-c1 complex subunit 2, mitochondrial OS=Homo sapiens GN=UQCRC2 PE=1 SV=3	65	25	294.7	292.7	132.5	70.6	18.3	14.6	9.1
P22830	Ferrochelatase, mitochondrial OS=Homo sapiens GN=FECH PE=1 SV=2	67	27	323.6	281.0	148.0	62.1	15.8	9.5	7.2
P23193	Transcription elongation factor A protein 1 OS=Homo sapiens GN=TCEA1 PE=1 SV=2	65	25	68.3	60.6	82.2	86.0	123.8	133.8	116.4
P23246	Splicing factor, proline- and glutamine-rich OS=Homo sapiens GN=SFPQ PE=1 SV=2	58	46	26.3	22.9	35.6	59.6	109.3	190.8	145.4
P23258	Tubulin gamma-1 chain OS=Homo sapiens GN=TUBG1 PE=1 SV=2	84	32	61.3	56.8	57.0	70.2	119.3	150.5	127.1
P23284	Peptidyl-prolyl cis-trans isomerase B OS=Homo sapiens GN=PPIB PE=1 SV=2	68	26	77.0	107.6	139.2	193.6	185.4	59.3	22.0
P23368	NAD-dependent malic enzyme, mitochondrial OS=Homo sapiens GN=ME2 PE=1 SV=1	75	38	307.8	297.0	148.8	62.7	17.5	10.1	7.7
P23378	Glycine dehydrogenase (decarboxylating), mitochondrial OS=Homo sapiens GN=GLDC PE=1 SV=2	24	15	308.9	276.2	128.0	58.7	28.6	21.8	20.4
P23381	Tryptophan--tRNA ligase, cytoplasmic OS=Homo sapiens GN=WARS PE=1 SV=2	68	30	80.6	68.4	90.4	88.7	82.8	104.3	139.5
P23396	40S ribosomal protein S3 OS=Homo sapiens GN=RPS3 PE=1 SV=2	89	32	39.7	44.9	55.0	74.5	132.5	158.6	126.7
P23458	Tyrosine-protein kinase JAK1 OS=Homo sapiens GN=JAK1 PE=1 SV=2	50	60	86.3	116.1	181.7	192.6	164.1	49.2	20.2
P23469	Receptor-type tyrosine-protein phosphatase epsilon OS=Homo sapiens GN=PTPRE PE=1 SV=1	45	29	89.0	114.0	131.1	130.9	122.8	75.7	64.9
P23526	Adenosylhomocysteinase OS=Homo sapiens GN=AHCY PE=1 SV=4	55	29	74.7	81.3	89.9	91.5	66.1	104.7	151.5
P23588	Eukaryotic translation initiation factor 4B OS=Homo sapiens GN=EIF4B PE=1 SV=2	55	41	21.5	15.4	39.3	62.7	46.2	171.9	185.6
P23634	Plasma membrane calcium-transporting ATPase 4 OS=Homo sapiens GN=ATP2B4 PE=1 SV=2	46	71	88.2	126.8	175.1	180.0	150.3	49.5	20.7
P23743	Diacylglycerol kinase alpha OS=Homo sapiens GN=DGKA PE=1 SV=3	62	39	71.3	70.8	99.0	105.4	92.7	125.4	129.4
P23786	Carnitine O-palmitoyltransferase 2, mitochondrial OS=Homo sapiens GN=CPT2 PE=1 SV=2	60	45	317.6	304.5	137.2	57.4	17.2	8.7	6.0
P23919	Thymidylate kinase OS=Homo sapiens GN=DTYMK PE=1 SV=4	69	19	256.0	253.1	112.3	64.6	31.3	36.7	40.8
P23921	Ribonucleoside-diphosphate reductase large subunit OS=Homo sapiens GN=RRM1 PE=1 SV=1	64	41	112.4	95.8	108.0	89.7	81.3	90.8	114.7
P24534	Elongation factor 1-beta OS=Homo sapiens GN=EEF1B2 PE=1 SV=3	74	16	45.2	33.9	41.2	60.0	48.8	141.5	203.1
P24539	ATP synthase F(0) complex subunit B1, mitochondrial OS=Homo sapiens GN=ATP5F1 PE=1 SV=2	55	21	269.9	278.1	164.0	83.3	18.4	12.2	7.6
P24666	Low molecular weight phosphotyrosine protein phosphatase OS=Homo sapiens GN=ACP1 PE=1 SV=3	77	12	82.7	88.4	83.2	85.1	58.7	112.5	143.6
P24723	Protein kinase C eta type OS=Homo sapiens GN=PRKCH PE=1 SV=4	43	29	85.9	124.7	177.8	193.3	134.2	46.2	24.7
P24752	Acetyl-CoA acetyltransferase, mitochondrial OS=Homo sapiens GN=ACAT1 PE=1 SV=1	72	32	312.0	315.1	123.0	62.4	12.5	11.7	11.2
P24928	DNA-directed RNA polymerase II subunit RPB1 OS=Homo sapiens GN=POLR2A PE=1 SV=2	47	79	86.2	74.3	83.9	84.0	90.2	119.6	141.9
P24941	Cyclin-dependent kinase 2 OS=Homo sapiens GN=CDK2 PE=1 SV=2	67	21	59.3	55.9	109.2	108.4	92.9	113.4	118.4
P25054	Adenomatous polyposis coli protein OS=Homo sapiens GN=APC PE=1 SV=2	21	41	84.0	108.8	129.5	149.8	132.0	101.8	59.8
P25098	Beta-adrenergic receptor kinase 1 OS=Homo sapiens GN=ADRBK1 PE=1 SV=2	59	47	80.1	79.5	93.8	100.6	100.4	115.7	120.2
P25205	DNA replication licensing factor MCM3 OS=Homo sapiens GN=MCM3 PE=1 SV=3	71	60	58.7	49.1	57.5	58.9	56.6	125.0	179.8
P25325	3-mercaptopyruvate sulfurtransferase OS=Homo sapiens GN=MPST PE=1 SV=3	71	18	162.3	153.1	85.6	46.7	27.1	85.1	111.8
P25398	40S ribosomal protein S12 OS=Homo sapiens GN=RPS12 PE=1 SV=3	72	16	44.9	51.2	61.4	84.0	145.8	158.4	105.4
P25440	Bromodomain-containing protein 2 OS=Homo sapiens GN=BRD2 PE=1 SV=2	27	16	205.3	99.9	89.9	71.2	92.5	100.1	87.1
P25445	Tumor necrosis factor receptor superfamily member 6 OS=Homo sapiens GN=FAS PE=1 SV=1	39	16	70.4	108.7	169.0	219.0	137.5	61.0	22.4
P25490	Transcriptional repressor protein YY1 OS=Homo sapiens GN=YY1 PE=1 SV=2	24	10	261.0	127.2	105.5	74.5	66.8	45.7	26.3
P25685	DnaJ homolog subfamily B member 1 OS=Homo sapiens GN=DNAJB1 PE=1 SV=4	77	30	60.7	59.8	56.2	70.3	75.6	116.3	151.0
P25705	ATP synthase subunit alpha, mitochondrial OS=Homo sapiens GN=ATP5A1 PE=1 SV=1	73	48	310.5	311.0	133.1	58.3	19.0	11.3	7.3
P25786	Proteasome subunit alpha type-1 OS=Homo sapiens GN=PSMA1 PE=1 SV=1	86	25	49.6	44.3	55.9	59.6	57.8	99.8	211.2
P25787	Proteasome subunit alpha type-2 OS=Homo sapiens GN=PSMA2 PE=1 SV=2	70	18	76.7	73.8	83.6	83.9	65.8	116.6	162.5
P25788	Proteasome subunit alpha type-3 OS=Homo sapiens GN=PSMA3 PE=1 SV=2	56	19	70.5	53.2	67.9	70.6	61.5	109.8	177.0
P25789	Proteasome subunit alpha type-4 OS=Homo sapiens GN=PSMA4 PE=1 SV=1	65	20	65.2	58.5	63.2	79.6	58.5	119.4	183.0
P26038	Moesin OS=Homo sapiens GN=MSN PE=1 SV=3	85	79	73.3	104.8	145.9	171.4	104.7	85.1	71.6
P26196	Probable ATP-dependent RNA helicase DDX6 OS=Homo sapiens GN=DDX6 PE=1 SV=2	81	37	62.5	66.0	74.7	83.4	131.9	143.3	106.5
P26358	DNA (cytosine-5)-methyltransferase 1 OS=Homo sapiens GN=DNMT1 PE=1 SV=2	47	66	184.2	90.2	83.6	79.1	90.0	91.8	68.1
P26368	Splicing factor U2AF 65 kDa subunit OS=Homo sapiens GN=U2AF2 PE=1 SV=4	63	21	32.7	30.1	42.9	58.9	139.1	173.5	119.4
P26373	60S ribosomal protein L13 OS=Homo sapiens GN=RPL13 PE=1 SV=4	60	19	44.2	50.6	61.7	87.3	136.6	167.5	115.8
P26440	Isovaleryl-CoA dehydrogenase, mitochondrial OS=Homo sapiens GN=IVD PE=1 SV=1	52	20	329.8	292.9	133.0	53.5	19.8	12.1	10.8
P26572	Alpha-1,3-mannosyl-glycoprotein 2-beta-N-acetylglucosaminyltransferase OS=Homo sapiens GN=MGAT1 PE=1 SV=2	34	16	89.6	143.7	186.8	165.2	116.6	53.8	34.5
P26583	High mobility group protein B2 OS=Homo sapiens GN=HMGB2 PE=1 SV=2	71	28	113.3	78.2	87.7	91.6	88.0	94.1	107.6
P26599	Polypyrimidine tract-binding protein 1 OS=Homo sapiens GN=PTBP1 PE=1 SV=1	72	31	25.3	21.9	34.5	51.4	134.4	139.2	142.2
P26639	Threonine--tRNA ligase, cytoplasmic OS=Homo sapiens GN=TARS PE=1 SV=3	64	52	78.5	64.7	82.8	86.6	79.2	109.3	138.4
P26640	Valine--tRNA ligase OS=Homo sapiens GN=VARS PE=1 SV=4	53	67	83.3	75.6	91.3	84.8	73.6	105.6	143.7
P26641	Elongation factor 1-gamma OS=Homo sapiens GN=EEF1G PE=1 SV=3	71	29	82.9	71.5	82.3	86.0	82.1	123.8	139.0
P26885	Peptidyl-prolyl cis-trans isomerase FKBP2 OS=Homo sapiens GN=FKBP2 PE=1 SV=2	67	9	74.4	117.4	148.5	183.1	206.7	44.9	21.4
P27105	Erythrocyte band 7 integral membrane protein OS=Homo sapiens GN=STOM PE=1 SV=3	61	16	71.5	111.4	144.9	167.3	172.1	68.6	42.0
P27144	Adenylate kinase 4, mitochondrial OS=Homo sapiens GN=AK4 PE=1 SV=1	70	13	331.9	308.8	129.1	47.8	14.4	6.7	4.9
P27348	14-3-3 protein theta OS=Homo sapiens GN=YWHAQ PE=1 SV=1	84	32	68.9	48.0	66.2	91.2	58.7	134.1	161.5
P27361	Mitogen-activated protein kinase 3 OS=Homo sapiens GN=MAPK3 PE=1 SV=4	59	20	85.2	84.2	98.2	95.7	89.4	109.3	122.2
P27448	MAP/microtubule affinity-regulating kinase 3 OS=Homo sapiens GN=MARK3 PE=1 SV=4	60	49	80.4	114.7	136.4	138.4	163.3	86.4	57.2
P27540	Aryl hydrocarbon receptor nuclear translocator OS=Homo sapiens GN=ARNT PE=1 SV=1	40	17	89.1	111.5	125.4	115.5	146.3	121.3	160.5
P27635	60S ribosomal protein L10 OS=Homo sapiens GN=RPL10 PE=1 SV=4	71	24	24.0	31.4	45.5	73.3	107.2	186.7	128.4
P27694	Replication protein A 70 kDa DNA-binding subunit OS=Homo sapiens GN=RPA1 PE=1 SV=2	63	39	75.7	61.8	83.6	91.2	101.4	114.8	145.4
P27695	DNA-(apurinic or apyrimidinic site) lyase OS=Homo sapiens GN=APEX1 PE=1 SV=2	63	30	93.0	70.1	77.0	81.0	122.9	123.0	116.3
P27707	Deoxycytidine kinase OS=Homo sapiens GN=DCK PE=1 SV=1	58	15	68.1	63.6	75.9	78.7	57.0	114.7	156.7
P27708	CAD protein OS=Homo sapiens GN=CAD PE=1 SV=3	65	112	66.9	67.8	72.8	73.6	66.6	117.9	170.9
P27797	Calreticulin OS=Homo sapiens GN=CALR PE=1 SV=1	81	34	72.4	98.7	137.3	184.8	186.4	54.2	30.5
P27816	Microtubule-associated protein 4 OS=Homo sapiens GN=MAP4 PE=1 SV=3	78	78	46.7	44.5	55.5	62.6	112.0	143.3	154.0
P27824	Calnexin OS=Homo sapiens GN=CANX PE=1 SV=2	61	44	64.8	104.1	163.1	203.2	177.3	59.1	18.8
P27986	Phosphatidylinositol 3-kinase regulatory subunit alpha OS=Homo sapiens GN=PIK3R1 PE=1 SV=2	56	36	58.8	56.8	79.5	91.5	70.5	133.7	143.8
P28062	Proteasome subunit beta type-8 OS=Homo sapiens GN=PSMB8 PE=1 SV=3	60	15	64.6	58.8	66.7	73.1	62.5	102.4	177.5
P28065	Proteasome subunit beta type-9 OS=Homo sapiens GN=PSMB9 PE=1 SV=2	42	9	64.2	73.4	77.5	78.5	60.7	105.5	162.8
P28066	Proteasome subunit alpha type-5 OS=Homo sapiens GN=PSMA5 PE=1 SV=3	63	14	99.3	72.3	95.6	86.6	81.0	106.9	137.8
P28070	Proteasome subunit beta type-4 OS=Homo sapiens GN=PSMB4 PE=1 SV=4	63	11	72.3	55.6	72.7	81.8	71.6	119.9	170.7
P28072	Proteasome subunit beta type-6 OS=Homo sapiens GN=PSMB6 PE=1 SV=4	68	11	51.8	45.7	85.0	91.2	63.6	129.8	179.0
P28074	Proteasome subunit beta type-5 OS=Homo sapiens GN=PSMB5 PE=1 SV=3	67	18	76.3	70.1	66.5	62.2	51.2	98.2	190.3
P28288	ATP-binding cassette sub-family D member 3 OS=Homo sapiens GN=ABCD3 PE=1 SV=1	54	38	100.0	141.6	177.5	172.5	156.3	37.1	14.0
P28290	Sperm-specific antigen 2 OS=Homo sapiens GN=SSFA2 PE=1 SV=3	45	45	86.4	117.6	171.8	190.0	170.6	47.1	24.3
P28331	NADH-ubiquinone oxidoreductase 75 kDa subunit, mitochondrial OS=Homo sapiens GN=NDUFS1 PE=1 SV=3	81	47	320.7	297.0	128.9	51.2	15.7	11.4	11.4
P28340	DNA polymerase delta catalytic subunit OS=Homo sapiens GN=POLD1 PE=1 SV=2	70	67	85.2	80.1	87.4	89.2	81.5	109.1	143.1
P28482	Mitogen-activated protein kinase 1 OS=Homo sapiens GN=MAPK1 PE=1 SV=3	54	22	71.2	63.3	90.4	99.9	77.0	111.9	142.5
P28702	Retinoic acid receptor RXR-beta OS=Homo sapiens GN=RXRB PE=1 SV=2	34	15	89.0	64.2	96.9	93.5	101.5	111.8	118.5
P28715	DNA repair protein complementing XP-G cells OS=Homo sapiens GN=ERCC5 PE=1 SV=3	31	30	71.5	66.1	76.2	82.9	104.1	127.2	131.1
P28799	Granulins OS=Homo sapiens GN=GRN PE=1 SV=2	50	18	58.8	68.4	152.6	189.5	218.6	66.2	28.2
P28838	Cytosol aminopeptidase OS=Homo sapiens GN=LAP3 PE=1 SV=3	78	38	241.9	241.7	117.4	67.8	36.3	43.4	55.8
P28907	ADP-ribosyl cyclase/cyclic ADP-ribose hydrolase 1 OS=Homo sapiens GN=CD38 PE=1 SV=2	56	26	82.8	116.3	170.8	192.4	146.9	57.8	24.8
P28908	Tumor necrosis factor receptor superfamily member 8 OS=Homo sapiens GN=TNFRSF8 PE=1 SV=1	36	16	96.5	144.8	169.1	177.6	152.0	57.9	30.5
P29016	T-cell surface glycoprotein CD1b OS=Homo sapiens GN=CD1B PE=1 SV=1	37	9	69.3	101.5	124.9	156.9	171.0	76.3	62.8
P29083	General transcription factor IIE subunit 1 OS=Homo sapiens GN=GTF2E1 PE=1 SV=2	31	9	142.2	110.1	101.4	79.7	74.8	91.3	93.6
P29144	Tripeptidyl-peptidase 2 OS=Homo sapiens GN=TPP2 PE=1 SV=4	63	76	58.5	58.6	65.4	66.1	77.0	151.8	150.1
P29218	Inositol monophosphatase 1 OS=Homo sapiens GN=IMPA1 PE=1 SV=1	55	17	102.1	93.1	105.8	102.8	84.6	109.2	140.8
P29320	Ephrin type-A receptor 3 OS=Homo sapiens GN=EPHA3 PE=1 SV=2	27	20	84.5	120.9	145.1	155.6	160.3	68.1	35.9
P29323	Ephrin type-B receptor 2 OS=Homo sapiens GN=EPHB2 PE=1 SV=5	42	33	94.6	121.0	147.0	160.1	133.7	78.6	37.8
P29350	Tyrosine-protein phosphatase non-receptor type 6 OS=Homo sapiens GN=PTPN6 PE=1 SV=1	64	34	65.7	64.3	70.5	87.9	83.7	146.4	140.1
P29401	Transketolase OS=Homo sapiens GN=TKT PE=1 SV=3	78	43	48.2	42.6	57.2	68.9	47.3	111.1	207.7
P29558	RNA-binding motif, single-stranded-interacting protein 1 OS=Homo sapiens GN=RBMS1 PE=1 SV=3	42	12	49.1	50.2	60.4	79.5	162.9	173.0	118.5
P29590	Protein PML OS=Homo sapiens GN=PML PE=1 SV=3	54	45	55.7	49.3	67.6	80.9	61.4	123.4	165.2
P29597	Non-receptor tyrosine-protein kinase TYK2 OS=Homo sapiens GN=TYK2 PE=1 SV=3	45	46	74.9	103.6	144.8	187.4	133.1	72.6	45.1
P29692	Elongation factor 1-delta OS=Homo sapiens GN=EEF1D PE=1 SV=5	68	18	82.4	67.9	88.0	96.9	89.4	116.1	135.6
P29728	2'-5'-oligoadenylate synthase 2 OS=Homo sapiens GN=OAS2 PE=1 SV=3	38	30	85.5	89.4	120.1	127.4	146.3	95.9	76.1
P29992	Guanine nucleotide-binding protein subunit alpha-11 OS=Homo sapiens GN=GNA11 PE=1 SV=2	50	17	44.3	33.7	145.2	224.2	120.0	94.0	43.7
P30038	Delta-1-pyrroline-5-carboxylate dehydrogenase, mitochondrial OS=Homo sapiens GN=ALDH4A1 PE=1 SV=3	54	24	327.5	306.0	142.4	53.7	13.0	7.4	4.2
P30040	Endoplasmic reticulum resident protein 29 OS=Homo sapiens GN=ERP29 PE=1 SV=4	64	18	84.8	118.0	148.5	186.7	185.1	57.6	20.9
P30041	Peroxiredoxin-6 OS=Homo sapiens GN=PRDX6 PE=1 SV=3	72	24	81.4	69.6	87.9	77.6	64.4	91.8	152.2
P30042	ES1 protein homolog, mitochondrial OS=Homo sapiens GN=C21orf33 PE=1 SV=3	73	17	303.9	332.6	132.5	63.3	13.0	7.2	5.6
P30044	Peroxiredoxin-5, mitochondrial OS=Homo sapiens GN=PRDX5 PE=1 SV=4	57	14	259.5	253.3	126.3	68.3	39.0	36.9	46.2
P30046	D-dopachrome decarboxylase OS=Homo sapiens GN=DDT PE=1 SV=3	40	5	96.4	86.8	103.8	97.0	72.2	90.5	133.3
P30048	Thioredoxin-dependent peroxide reductase, mitochondrial OS=Homo sapiens GN=PRDX3 PE=1 SV=3	59	15	327.3	307.0	138.8	55.3	16.1	8.0	5.7
P30049	ATP synthase subunit delta, mitochondrial OS=Homo sapiens GN=ATP5D PE=1 SV=2	62	6	318.1	301.7	129.1	58.6	22.3	11.6	11.8
P30050	60S ribosomal protein L12 OS=Homo sapiens GN=RPL12 PE=1 SV=1	71	13	35.3	47.3	48.3	68.7	122.5	135.8	150.3
P30084	Enoyl-CoA hydratase, mitochondrial OS=Homo sapiens GN=ECHS1 PE=1 SV=4	70	24	263.3	343.1	160.1	59.0	12.7	7.1	4.1
P30085	UMP-CMP kinase OS=Homo sapiens GN=CMPK1 PE=1 SV=3	65	13	93.6	99.1	89.6	87.7	70.7	89.8	124.9
P30086	Phosphatidylethanolamine-binding protein 1 OS=Homo sapiens GN=PEBP1 PE=1 SV=3	89	17	72.7	71.2	90.7	89.3	69.3	99.0	142.5
P30101	Protein disulfide-isomerase A3 OS=Homo sapiens GN=PDIA3 PE=1 SV=4	80	55	70.2	92.6	156.3	199.0	199.1	48.6	17.2
P30153	Serine/threonine-protein phosphatase 2A 65 kDa regulatory subunit A alpha isoform OS=Homo sapiens GN=PPP2R1A PE=1 SV=4	63	41	62.1	59.7	71.6	75.1	65.7	85.5	187.5
P30154	Serine/threonine-protein phosphatase 2A 65 kDa regulatory subunit A beta isoform OS=Homo sapiens GN=PPP2R1B PE=1 SV=3	52	32	101.0	90.2	108.4	104.1	91.3	102.6	111.4
P30203	T-cell differentiation antigen CD6 OS=Homo sapiens GN=CD6 PE=1 SV=3	27	13	79.8	119.0	147.2	172.1	189.0	54.9	22.2
P30260	Cell division cycle protein 27 homolog OS=Homo sapiens GN=CDC27 PE=1 SV=2	38	26	122.5	82.5	78.8	81.0	90.8	109.0	87.4
P30405	Peptidyl-prolyl cis-trans isomerase F, mitochondrial OS=Homo sapiens GN=PPIF PE=1 SV=1	72	14	314.1	335.7	132.9	58.5	13.9	6.8	6.5
P30414	NK-tumor recognition protein OS=Homo sapiens GN=NKTR PE=1 SV=2	25	25	50.7	46.8	62.5	71.4	97.3	149.6	148.5
P30419	Glycylpeptide N-tetradecanoyltransferase 1 OS=Homo sapiens GN=NMT1 PE=1 SV=2	50	25	51.3	56.2	69.9	84.4	138.6	156.6	114.7
P30491	HLA class I histocompatibility antigen, B-53 alpha chain OS=Homo sapiens GN=HLA-B PE=1 SV=1	51	16	83.3	144.3	165.6	179.4	160.8	67.1	31.9
P30504	HLA class I histocompatibility antigen, Cw-4 alpha chain OS=Homo sapiens GN=HLA-C PE=1 SV=1	54	22	60.7	87.4	135.4	209.6	158.0	73.3	34.4
P30519	Heme oxygenase 2 OS=Homo sapiens GN=HMOX2 PE=1 SV=2	76	30	69.5	99.2	140.4	180.7	185.7	84.0	30.5
P30520	Adenylosuccinate synthetase isozyme 2 OS=Homo sapiens GN=ADSS PE=1 SV=3	52	30	89.4	78.6	98.1	89.9	73.0	112.4	144.2
P30533	Alpha-2-macroglobulin receptor-associated protein OS=Homo sapiens GN=LRPAP1 PE=1 SV=1	51	24	78.3	108.0	143.5	182.6	196.4	54.9	23.9
P30566	Adenylosuccinate lyase OS=Homo sapiens GN=ADSL PE=1 SV=2	58	21	100.0	88.8	103.4	88.6	73.8	102.7	135.0
P30622	CAP-Gly domain-containing linker protein 1 OS=Homo sapiens GN=CLIP1 PE=1 SV=2	54	78	82.6	96.4	95.3	93.2	88.9	96.5	127.1
P30626	Sorcin OS=Homo sapiens GN=SRI PE=1 SV=1	67	14	91.5	82.7	100.3	90.2	78.5	111.8	138.7
P30679	Guanine nucleotide-binding protein subunit alpha-15 OS=Homo sapiens GN=GNA15 PE=1 SV=2	60	27	86.5	124.0	164.0	193.5	143.7	56.8	26.3
P30793	GTP cyclohydrolase 1 OS=Homo sapiens GN=GCH1 PE=1 SV=1	30	8	73.7	53.3	87.6	89.6	109.8	124.0	102.2
P30825	High affinity cationic amino acid transporter 1 OS=Homo sapiens GN=SLC7A1 PE=1 SV=1	11	6	79.4	111.2	142.1	186.1	138.3	73.8	30.2
P30876	DNA-directed RNA polymerase II subunit RPB2 OS=Homo sapiens GN=POLR2B PE=1 SV=1	55	61	75.6	65.9	78.4	83.3	72.7	117.9	153.2
P31040	Succinate dehydrogenase [ubiquinone] flavoprotein subunit, mitochondrial OS=Homo sapiens GN=SDHA PE=1 SV=2	71	40	251.9	232.8	197.7	96.7	26.2	12.5	7.6
P31146	Coronin-1A OS=Homo sapiens GN=CORO1A PE=1 SV=4	65	43	62.9	86.8	120.1	140.9	81.0	95.4	125.1
P31150	Rab GDP dissociation inhibitor alpha OS=Homo sapiens GN=GDI1 PE=1 SV=2	72	35	88.7	88.2	95.7	89.6	74.8	105.4	138.1
P31153	S-adenosylmethionine synthase isoform type-2 OS=Homo sapiens GN=MAT2A PE=1 SV=1	63	29	79.9	75.6	77.8	87.3	56.3	113.7	145.4
P31323	cAMP-dependent protein kinase type II-beta regulatory subunit OS=Homo sapiens GN=PRKAR2B PE=1 SV=3	52	17	136.8	134.1	122.9	113.4	81.4	73.3	100.5
P31350	Ribonucleoside-diphosphate reductase subunit M2 OS=Homo sapiens GN=RRM2 PE=1 SV=1	70	31	72.2	69.8	87.5	84.3	65.1	90.0	169.6
P31483	Nucleolysin TIA-1 isoform p40 OS=Homo sapiens GN=TIA1 PE=1 SV=3	62	20	50.1	42.7	57.9	77.8	150.3	177.7	120.6
P31689	DnaJ homolog subfamily A member 1 OS=Homo sapiens GN=DNAJA1 PE=1 SV=2	73	30	88.6	88.7	97.9	95.4	80.5	102.6	139.0
P31751	RAC-beta serine/threonine-protein kinase OS=Homo sapiens GN=AKT2 PE=1 SV=2	63	29	86.0	116.9	156.5	158.0	136.1	71.7	65.0
P31785	Cytokine receptor common subunit gamma OS=Homo sapiens GN=IL2RG PE=1 SV=1	28	9	71.3	105.8	139.5	181.8	203.6	62.3	26.2
P31930	Cytochrome b-c1 complex subunit 1, mitochondrial OS=Homo sapiens GN=UQCRC1 PE=1 SV=3	70	29	299.6	317.8	128.5	81.1	14.9	12.5	5.6
P31937	3-hydroxyisobutyrate dehydrogenase, mitochondrial OS=Homo sapiens GN=HIBADH PE=1 SV=2	60	20	351.5	289.0	138.4	48.2	15.8	6.2	3.7
P31939	Bifunctional purine biosynthesis protein PURH OS=Homo sapiens GN=ATIC PE=1 SV=3	88	53	75.1	75.7	77.0	78.9	62.9	92.1	174.1
P31942	Heterogeneous nuclear ribonucleoprotein H3 OS=Homo sapiens GN=HNRNPH3 PE=1 SV=2	77	20	47.0	37.4	46.3	63.3	132.9	169.9	133.0
P31943	Heterogeneous nuclear ribonucleoprotein H OS=Homo sapiens GN=HNRNPH1 PE=1 SV=4	65	24	58.8	58.4	66.7	78.3	126.8	144.3	141.9
P31946	14-3-3 protein beta/alpha OS=Homo sapiens GN=YWHAB PE=1 SV=3	74	22	104.5	85.3	112.0	105.3	92.3	92.0	104.4
P31948	Stress-induced-phosphoprotein 1 OS=Homo sapiens GN=STIP1 PE=1 SV=1	73	71	90.6	88.0	96.6	93.3	69.4	100.8	140.1
P32119	Peroxiredoxin-2 OS=Homo sapiens GN=PRDX2 PE=1 SV=5	72	18	78.0	82.3	94.9	99.1	67.1	100.7	140.1
P32121	Beta-arrestin-2 OS=Homo sapiens GN=ARRB2 PE=1 SV=2	54	20	108.9	142.5	163.8	150.7	118.2	53.6	47.3
P32321	Deoxycytidylate deaminase OS=Homo sapiens GN=DCTD PE=1 SV=2	75	12	103.9	88.9	103.2	99.7	83.8	110.1	136.9
P32322	Pyrroline-5-carboxylate reductase 1, mitochondrial OS=Homo sapiens GN=PYCR1 PE=1 SV=2	59	20	350.7	270.1	122.7	49.9	22.4	16.3	8.8
P32455	Guanylate-binding protein 1 OS=Homo sapiens GN=GBP1 PE=1 SV=2	40	29	72.4	62.3	80.6	77.3	65.2	107.0	146.3
P32519	ETS-related transcription factor Elf-1 OS=Homo sapiens GN=ELF1 PE=1 SV=2	37	14	122.3	97.5	87.4	78.6	75.7	80.3	82.7
P32856	Syntaxin-2 OS=Homo sapiens GN=STX2 PE=2 SV=3	55	16	91.0	128.0	159.0	172.9	142.8	56.2	25.6
P32929	Cystathionine gamma-lyase OS=Homo sapiens GN=CTH PE=1 SV=3	40	11	77.4	87.7	78.6	61.3	73.3	118.6	207.6
P32942	Intercellular adhesion molecule 3 OS=Homo sapiens GN=ICAM3 PE=1 SV=2	27	15	90.0	141.0	174.4	179.4	159.3	49.8	24.9
P32969	60S ribosomal protein L9 OS=Homo sapiens GN=RPL9 PE=1 SV=1	81	19	43.5	49.7	61.7	78.6	131.0	155.6	115.7
P33121	Long-chain-fatty-acid--CoA ligase 1 OS=Homo sapiens GN=ACSL1 PE=1 SV=1	50	35	144.4	172.3	155.4	146.6	137.1	42.5	21.7
P33176	Kinesin-1 heavy chain OS=Homo sapiens GN=KIF5B PE=1 SV=1	70	76	93.4	77.5	97.9	97.5	88.2	107.6	124.7
P33240	Cleavage stimulation factor subunit 2 OS=Homo sapiens GN=CSTF2 PE=1 SV=1	52	19	45.0	45.3	57.8	67.4	159.0	136.0	134.8
P33316	Deoxyuridine 5'-triphosphate nucleotidohydrolase, mitochondrial OS=Homo sapiens GN=DUT PE=1 SV=4	62	17	129.0	122.0	97.0	73.9	60.6	81.8	131.3
P33527	Multidrug resistance-associated protein 1 OS=Homo sapiens GN=ABCC1 PE=1 SV=3	49	67	77.5	113.2	178.7	204.6	150.6	49.0	20.8
P33552	Cyclin-dependent kinases regulatory subunit 2 OS=Homo sapiens GN=CKS2 PE=1 SV=1	34	5	102.2	74.3	103.8	99.2	94.6	103.2	120.3
P33897	ATP-binding cassette sub-family D member 1 OS=Homo sapiens GN=ABCD1 PE=1 SV=2	37	21	89.3	107.6	164.6	185.7	163.6	48.1	22.0
P33908	Mannosyl-oligosaccharide 1,2-alpha-mannosidase IA OS=Homo sapiens GN=MAN1A1 PE=1 SV=3	29	17	95.8	177.4	175.4	167.2	92.4	48.0	27.3
P33981	Dual specificity protein kinase TTK OS=Homo sapiens GN=TTK PE=1 SV=2	51	33	106.1	98.2	82.6	82.9	90.9	102.4	129.1
P33991	DNA replication licensing factor MCM4 OS=Homo sapiens GN=MCM4 PE=1 SV=5	65	56	84.3	72.4	83.3	84.8	70.2	101.4	159.5
P33992	DNA replication licensing factor MCM5 OS=Homo sapiens GN=MCM5 PE=1 SV=5	68	54	61.2	51.0	69.2	65.8	62.5	114.2	175.0
P33993	DNA replication licensing factor MCM7 OS=Homo sapiens GN=MCM7 PE=1 SV=4	73	58	74.7	65.7	82.5	84.9	61.8	113.3	159.8
P34059	N-acetylgalactosamine-6-sulfatase OS=Homo sapiens GN=GALNS PE=1 SV=1	40	17	50.6	62.4	137.1	257.6	118.7	84.2	38.8
P34896	Serine hydroxymethyltransferase, cytosolic OS=Homo sapiens GN=SHMT1 PE=1 SV=1	57	23	72.4	73.3	79.2	88.2	79.2	118.9	148.9
P34897	Serine hydroxymethyltransferase, mitochondrial OS=Homo sapiens GN=SHMT2 PE=1 SV=3	79	40	330.8	305.0	128.0	53.3	16.6	9.1	7.7
P34913	Bifunctional epoxide hydrolase 2 OS=Homo sapiens GN=EPHX2 PE=1 SV=2	76	31	106.9	137.0	155.8	151.0	140.5	45.8	31.2
P34932	Heat shock 70 kDa protein 4 OS=Homo sapiens GN=HSPA4 PE=1 SV=4	80	78	90.6	78.2	101.5	97.5	77.8	106.4	139.3
P35219	Carbonic anhydrase-related protein OS=Homo sapiens GN=CA8 PE=1 SV=3	43	10	92.5	82.2	103.4	101.9	85.1	102.8	136.3
P35221	Catenin alpha-1 OS=Homo sapiens GN=CTNNA1 PE=1 SV=1	65	53	78.5	102.8	143.4	158.4	137.8	69.5	48.0
P35222	Catenin beta-1 OS=Homo sapiens GN=CTNNB1 PE=1 SV=1	53	32	62.1	91.5	168.2	215.2	131.1	63.8	22.3
P35232	Prohibitin OS=Homo sapiens GN=PHB PE=1 SV=1	89	26	297.0	264.2	147.8	64.7	25.6	19.0	19.3
P35236	Tyrosine-protein phosphatase non-receptor type 7 OS=Homo sapiens GN=PTPN7 PE=1 SV=3	53	17	92.0	87.7	109.9	99.8	86.6	98.8	132.6
P35240	Merlin OS=Homo sapiens GN=NF2 PE=1 SV=1	51	35	75.8	103.6	192.3	213.6	148.0	49.3	24.2
P35241	Radixin OS=Homo sapiens GN=RDX PE=1 SV=1	69	56	83.3	113.4	161.2	179.5	114.2	77.5	61.8
P35249	Replication factor C subunit 4 OS=Homo sapiens GN=RFC4 PE=1 SV=2	80	29	72.4	57.3	75.2	81.7	107.0	132.6	123.2
P35250	Replication factor C subunit 2 OS=Homo sapiens GN=RFC2 PE=1 SV=3	69	27	77.5	62.7	65.5	73.0	100.0	140.0	120.7
P35251	Replication factor C subunit 1 OS=Homo sapiens GN=RFC1 PE=1 SV=4	47	50	63.8	51.6	60.1	81.3	134.0	154.4	112.7
P35268	60S ribosomal protein L22 OS=Homo sapiens GN=RPL22 PE=1 SV=2	70	11	38.3	50.9	52.9	82.3	143.9	167.1	120.7
P35269	General transcription factor IIF subunit 1 OS=Homo sapiens GN=GTF2F1 PE=1 SV=2	36	24	76.7	67.8	76.2	80.0	111.3	126.9	146.3
P35270	Sepiapterin reductase OS=Homo sapiens GN=SPR PE=1 SV=1	57	12	189.9	180.1	113.7	84.7	61.2	66.4	75.0
P35475	Alpha-L-iduronidase OS=Homo sapiens GN=IDUA PE=1 SV=2	23	11	58.7	110.6	151.0	163.6	245.9	62.6	55.4
P35527	Keratin, type I cytoskeletal 9 OS=Homo sapiens GN=KRT9 PE=1 SV=3	61	29	84.0	72.2	93.8	61.2	123.2	137.2	83.0
P35573	Glycogen debranching enzyme OS=Homo sapiens GN=AGL PE=1 SV=3	65	92	59.7	59.4	78.9	101.4	127.4	141.4	104.4
P35579	Myosin-9 OS=Homo sapiens GN=MYH9 PE=1 SV=4	78	234	59.8	60.3	63.0	59.4	48.0	83.5	200.0
P35580	Myosin-10 OS=Homo sapiens GN=MYH10 PE=1 SV=3	71	196	53.2	50.9	57.8	56.4	43.2	86.1	203.8
P35606	Coatomer subunit beta' OS=Homo sapiens GN=COPB2 PE=1 SV=2	73	59	82.7	100.1	117.8	108.1	88.7	84.5	118.7
P35610	Sterol O-acyltransferase 1 OS=Homo sapiens GN=SOAT1 PE=1 SV=3	24	14	68.2	94.7	151.6	186.8	205.0	63.7	26.2
P35611	Alpha-adducin OS=Homo sapiens GN=ADD1 PE=1 SV=2	55	39	66.7	76.5	98.4	106.8	94.9	121.4	115.8
P35612	Beta-adducin OS=Homo sapiens GN=ADD2 PE=1 SV=3	50	27	104.0	106.0	113.7	119.9	118.7	93.9	84.4
P35613	Basigin OS=Homo sapiens GN=BSG PE=1 SV=2	35	10	93.6	152.8	179.2	180.5	156.0	42.5	20.4
P35626	Beta-adrenergic receptor kinase 2 OS=Homo sapiens GN=ADRBK2 PE=1 SV=2	65	47	65.0	64.8	72.0	73.1	99.8	89.8	135.0
P35637	RNA-binding protein FUS OS=Homo sapiens GN=FUS PE=1 SV=1	30	20	39.3	40.7	52.1	70.2	149.7	171.3	127.6
P35658	Nuclear pore complex protein Nup214 OS=Homo sapiens GN=NUP214 PE=1 SV=2	41	60	77.7	81.8	122.4	147.0	146.0	80.5	81.3
P35659	Protein DEK OS=Homo sapiens GN=DEK PE=1 SV=1	46	21	230.6	95.2	73.8	65.0	69.6	54.2	36.1
P35754	Glutaredoxin-1 OS=Homo sapiens GN=GLRX PE=1 SV=2	56	7	78.0	107.3	98.2	104.2	69.2	107.5	144.0
P35813	Protein phosphatase 1A OS=Homo sapiens GN=PPM1A PE=1 SV=1	65	24	102.6	92.5	108.2	105.8	82.8	97.2	121.4
P35908	Keratin, type II cytoskeletal 2 epidermal OS=Homo sapiens GN=KRT2 PE=1 SV=2	67	40	37.2	21.5	53.0	62.8	79.2	215.9	129.5
P35914	Hydroxymethylglutaryl-CoA lyase, mitochondrial OS=Homo sapiens GN=HMGCL PE=1 SV=2	45	16	237.4	212.1	149.6	111.4	75.8	27.0	12.2
P35998	26S protease regulatory subunit 7 OS=Homo sapiens GN=PSMC2 PE=1 SV=3	77	41	90.3	70.7	91.1	83.6	77.4	113.5	136.8
P36404	ADP-ribosylation factor-like protein 2 OS=Homo sapiens GN=ARL2 PE=1 SV=4	51	8	135.6	139.4	96.0	78.8	49.4	78.7	108.0
P36405	ADP-ribosylation factor-like protein 3 OS=Homo sapiens GN=ARL3 PE=1 SV=2	83	13	103.5	101.0	105.9	105.6	93.6	98.8	115.7
P36507	Dual specificity mitogen-activated protein kinase kinase 2 OS=Homo sapiens GN=MAP2K2 PE=1 SV=1	58	26	106.7	89.6	112.5	105.3	83.7	91.2	111.6
P36542	ATP synthase subunit gamma, mitochondrial OS=Homo sapiens GN=ATP5C1 PE=1 SV=1	48	16	306.6	322.5	129.1	58.4	17.8	9.4	6.5
P36543	V-type proton ATPase subunit E 1 OS=Homo sapiens GN=ATP6V1E1 PE=1 SV=1	63	15	72.6	66.8	113.3	127.9	117.7	97.7	104.3
P36551	Oxygen-dependent coproporphyrinogen-III oxidase, mitochondrial OS=Homo sapiens GN=CPOX PE=1 SV=3	65	33	306.7	302.7	148.7	58.2	21.4	12.9	10.8
P36578	60S ribosomal protein L4 OS=Homo sapiens GN=RPL4 PE=1 SV=5	62	45	39.6	41.0	55.1	81.8	137.4	162.2	111.9
P36639	7,8-dihydro-8-oxoguanine triphosphatase OS=Homo sapiens GN=NUDT1 PE=1 SV=3	36	9	109.8	92.4	104.7	86.9	72.1	97.6	117.5
P36776	Lon protease homolog, mitochondrial OS=Homo sapiens GN=LONP1 PE=1 SV=2	61	63	358.9	271.7	135.2	48.6	16.4	8.3	6.8
P36871	Phosphoglucomutase-1 OS=Homo sapiens GN=PGM1 PE=1 SV=3	65	42	94.2	84.6	100.1	95.2	69.9	99.7	130.2
P36915	Guanine nucleotide-binding protein-like 1 OS=Homo sapiens GN=GNL1 PE=1 SV=2	43	25	110.6	97.3	107.2	94.0	81.2	93.2	120.6
P36954	DNA-directed RNA polymerase II subunit RPB9 OS=Homo sapiens GN=POLR2I PE=1 SV=1	66	6	97.6	83.0	95.3	92.0	79.7	127.0	138.9
P36957	Dihydrolipoyllysine-residue succinyltransferase component of 2-oxoglutarate dehydrogenase complex, mitochondrial OS=Homo sapiens GN=DLST PE=1 SV=4	40	19	351.3	272.0	151.1	57.4	16.5	8.3	5.9
P36969	Phospholipid hydroperoxide glutathione peroxidase, mitochondrial OS=Homo sapiens GN=GPX4 PE=1 SV=3	66	17	116.1	120.7	107.5	103.3	74.1	97.1	107.0
P37108	Signal recognition particle 14 kDa protein OS=Homo sapiens GN=SRP14 PE=1 SV=2	40	9	58.7	58.2	68.0	79.9	103.5	122.8	159.4
P37198	Nuclear pore glycoprotein p62 OS=Homo sapiens GN=NUP62 PE=1 SV=3	27	14	98.9	99.1	112.6	117.0	127.0	69.1	86.6
P37235	Hippocalcin-like protein 1 OS=Homo sapiens GN=HPCAL1 PE=1 SV=3	66	15	95.1	89.5	128.8	126.2	111.7	87.6	84.5
P37268	Squalene synthase OS=Homo sapiens GN=FDFT1 PE=1 SV=1	65	34	80.1	117.0	139.6	156.2	185.1	58.7	32.2
P37802	Transgelin-2 OS=Homo sapiens GN=TAGLN2 PE=1 SV=3	89	20	69.1	68.7	97.3	101.6	73.6	101.0	154.5
P37837	Transaldolase OS=Homo sapiens GN=TALDO1 PE=1 SV=2	56	29	62.7	70.2	79.6	78.3	57.9	107.4	175.3
P38117	Electron transfer flavoprotein subunit beta OS=Homo sapiens GN=ETFB PE=1 SV=3	83	24	323.4	273.8	145.1	54.3	18.4	12.3	12.7
P38159	RNA-binding motif protein, X chromosome OS=Homo sapiens GN=RBMX PE=1 SV=3	67	42	21.6	17.9	31.2	50.0	110.1	165.3	166.6
P38432	Coilin OS=Homo sapiens GN=COIL PE=1 SV=1	40	23	46.7	41.3	44.8	48.7	93.5	162.6	130.7
P38606	V-type proton ATPase catalytic subunit A OS=Homo sapiens GN=ATP6V1A PE=1 SV=2	79	41	82.8	85.3	107.0	128.9	118.9	96.7	96.7
P38646	Stress-70 protein, mitochondrial OS=Homo sapiens GN=HSPA9 PE=1 SV=2	68	58	301.4	310.1	140.0	62.3	17.3	12.6	9.6
P38919	Eukaryotic initiation factor 4A-III OS=Homo sapiens GN=EIF4A3 PE=1 SV=4	73	36	40.1	37.3	55.7	60.4	108.1	159.7	150.3
P38935	DNA-binding protein SMUBP-2 OS=Homo sapiens GN=IGHMBP2 PE=1 SV=3	56	55	29.6	31.2	51.3	79.2	137.8	180.1	117.0
P39019	40S ribosomal protein S19 OS=Homo sapiens GN=RPS19 PE=1 SV=2	77	18	28.4	22.8	50.1	65.4	179.4	117.6	133.2
P39023	60S ribosomal protein L3 OS=Homo sapiens GN=RPL3 PE=1 SV=2	68	45	34.4	37.1	45.0	66.3	129.3	135.4	159.9
P39656	Dolichyl-diphosphooligosaccharide--protein glycosyltransferase 48 kDa subunit OS=Homo sapiens GN=DDOST PE=1 SV=4	52	18	78.3	99.8	138.0	164.7	187.7	60.4	31.8
P39687	Acidic leucine-rich nuclear phosphoprotein 32 family member A OS=Homo sapiens GN=ANP32A PE=1 SV=1	60	20	70.7	74.2	85.7	87.5	65.2	108.8	164.7
P39748	Flap endonuclease 1 OS=Homo sapiens GN=FEN1 PE=1 SV=1	59	22	79.4	73.7	73.9	78.0	132.1	93.8	122.7
P40121	Macrophage-capping protein OS=Homo sapiens GN=CAPG PE=1 SV=2	51	16	90.5	89.0	94.3	81.8	70.3	97.4	144.7
P40200	T-cell surface protein tactile OS=Homo sapiens GN=CD96 PE=1 SV=2	23	11	68.1	131.6	128.8	157.8	238.1	37.1	24.7
P40222	Alpha-taxilin OS=Homo sapiens GN=TXLNA PE=1 SV=3	72	39	74.7	60.8	81.2	99.7	172.7	136.2	85.7
P40227	T-complex protein 1 subunit zeta OS=Homo sapiens GN=CCT6A PE=1 SV=3	83	43	60.7	63.9	70.1	84.9	55.5	125.2	176.0
P40306	Proteasome subunit beta type-10 OS=Homo sapiens GN=PSMB10 PE=1 SV=1	46	10	32.7	24.2	76.2	85.9	64.9	121.7	165.3
P40429	60S ribosomal protein L13a OS=Homo sapiens GN=RPL13A PE=1 SV=2	56	23	24.6	28.6	48.0	75.6	106.7	160.8	142.5
P40692	DNA mismatch repair protein Mlh1 OS=Homo sapiens GN=MLH1 PE=1 SV=1	57	35	82.7	69.8	88.7	88.5	89.1	121.8	147.2
P40763	Signal transducer and activator of transcription 3 OS=Homo sapiens GN=STAT3 PE=1 SV=2	61	43	100.9	86.8	106.5	95.6	84.5	97.6	126.2
P40818	Ubiquitin carboxyl-terminal hydrolase 8 OS=Homo sapiens GN=USP8 PE=1 SV=1	36	39	44.1	45.9	64.1	81.7	89.2	141.6	153.9
P40925	Malate dehydrogenase, cytoplasmic OS=Homo sapiens GN=MDH1 PE=1 SV=4	52	20	75.2	67.3	79.3	80.4	65.6	108.2	163.9
P40926	Malate dehydrogenase, mitochondrial OS=Homo sapiens GN=MDH2 PE=1 SV=3	72	26	282.5	375.4	119.1	56.3	12.0	7.5	10.7
P40937	Replication factor C subunit 5 OS=Homo sapiens GN=RFC5 PE=1 SV=1	76	25	67.7	56.2	65.9	68.3	96.1	130.9	195.8
P40938	Replication factor C subunit 3 OS=Homo sapiens GN=RFC3 PE=1 SV=2	76	30	65.1	58.6	64.5	68.3	107.2	123.3	135.3
P40939	Trifunctional enzyme subunit alpha, mitochondrial OS=Homo sapiens GN=HADHA PE=1 SV=2	77	53	335.1	311.8	131.0	54.6	14.5	6.2	4.7
P41091	Eukaryotic translation initiation factor 2 subunit 3 OS=Homo sapiens GN=EIF2S3 PE=1 SV=3	57	30	56.4	46.2	61.0	68.6	109.7	150.8	122.0
P41134	DNA-binding protein inhibitor ID-1 OS=Homo sapiens GN=ID1 PE=1 SV=3	50	5	91.7	85.5	102.7	90.6	97.8	106.7	112.6
P41214	Eukaryotic translation initiation factor 2D OS=Homo sapiens GN=EIF2D PE=1 SV=3	55	24	66.6	60.0	72.0	76.9	110.4	134.1	125.1
P41223	Protein BUD31 homolog OS=Homo sapiens GN=BUD31 PE=1 SV=2	63	12	41.5	42.1	43.1	53.1	85.2	189.0	146.7
P41227	N-alpha-acetyltransferase 10 OS=Homo sapiens GN=NAA10 PE=1 SV=1	86	19	97.9	82.6	94.7	87.2	98.1	99.7	125.1
P41229	Lysine-specific demethylase 5C OS=Homo sapiens GN=KDM5C PE=1 SV=2	24	28	101.0	91.1	115.3	96.8	100.9	120.8	142.8
P41236	Protein phosphatase inhibitor 2 OS=Homo sapiens GN=PPP1R2 PE=1 SV=2	43	9	84.8	65.1	100.6	90.9	71.1	114.3	148.3
P41240	Tyrosine-protein kinase CSK OS=Homo sapiens GN=CSK PE=1 SV=1	68	29	111.6	122.2	136.9	127.0	105.2	81.9	90.9
P41250	Glycine--tRNA ligase OS=Homo sapiens GN=GARS PE=1 SV=3	63	48	114.1	105.8	96.7	79.4	52.9	91.9	138.5
P41252	Isoleucine--tRNA ligase, cytoplasmic OS=Homo sapiens GN=IARS PE=1 SV=2	63	85	71.8	64.5	84.8	91.6	103.0	107.2	131.8
P41440	Folate transporter 1 OS=Homo sapiens GN=SLC19A1 PE=1 SV=3	23	12	79.3	111.6	168.3	190.3	160.1	65.4	31.9
P41567	Eukaryotic translation initiation factor 1 OS=Homo sapiens GN=EIF1 PE=1 SV=1	72	14	51.5	81.6	62.0	81.8	73.9	140.3	153.6
P41732	Tetraspanin-7 OS=Homo sapiens GN=TSPAN7 PE=1 SV=2	18	5	54.6	86.3	124.8	157.7	178.4	90.9	53.1
P42025	Beta-centractin OS=Homo sapiens GN=ACTR1B PE=1 SV=1	58	19	84.2	78.4	92.4	86.4	77.6	98.9	117.4
P42166	Lamina-associated polypeptide 2, isoform alpha OS=Homo sapiens GN=TMPO PE=1 SV=2	81	50	38.7	39.2	55.9	75.6	161.6	139.0	127.1
P42167	Lamina-associated polypeptide 2, isoforms beta/gamma OS=Homo sapiens GN=TMPO PE=1 SV=2	64	26	119.1	109.7	117.2	145.0	180.2	47.9	24.4
P42224	Signal transducer and activator of transcription 1-alpha/beta OS=Homo sapiens GN=STAT1 PE=1 SV=2	59	41	98.0	89.9	107.1	103.2	94.0	96.1	114.5
P42285	Superkiller viralicidic activity 2-like 2 OS=Homo sapiens GN=SKIV2L2 PE=1 SV=3	49	54	39.7	38.1	50.4	58.0	93.2	157.2	156.7
P42330	Aldo-keto reductase family 1 member C3 OS=Homo sapiens GN=AKR1C3 PE=1 SV=4	35	12	149.2	107.9	102.8	88.3	73.9	86.9	103.3
P42336	Phosphatidylinositol 4,5-bisphosphate 3-kinase catalytic subunit alpha isoform OS=Homo sapiens GN=PIK3CA PE=1 SV=2	31	28	118.0	113.0	122.7	112.0	93.6	84.3	99.7
P42345	Serine/threonine-protein kinase mTOR OS=Homo sapiens GN=MTOR PE=1 SV=1	44	92	68.7	79.0	92.9	96.4	121.2	117.5	115.9
P42356	Phosphatidylinositol 4-kinase alpha OS=Homo sapiens GN=PI4KA PE=1 SV=3	39	71	94.3	113.8	139.7	141.3	143.6	75.4	56.5
P42566	Epidermal growth factor receptor substrate 15 OS=Homo sapiens GN=EPS15 PE=1 SV=2	61	43	108.6	119.5	144.9	135.8	111.3	70.0	68.4
P42574	Caspase-3 OS=Homo sapiens GN=CASP3 PE=1 SV=2	69	16	89.3	72.5	90.3	98.0	71.2	103.0	149.0
P42575	Caspase-2 OS=Homo sapiens GN=CASP2 PE=1 SV=2	58	21	99.1	89.4	100.0	97.8	87.3	100.2	138.4
P42694	Probable helicase with zinc finger domain OS=Homo sapiens GN=HELZ PE=1 SV=2	48	77	56.2	59.9	63.6	72.4	118.7	135.2	140.6
P42695	Condensin-2 complex subunit D3 OS=Homo sapiens GN=NCAPD3 PE=1 SV=2	34	41	65.6	51.1	65.4	79.6	128.1	151.8	104.3
P42696	RNA-binding protein 34 OS=Homo sapiens GN=RBM34 PE=1 SV=2	52	30	44.9	40.1	60.9	83.9	143.3	184.4	137.7
P42704	Leucine-rich PPR motif-containing protein, mitochondrial OS=Homo sapiens GN=LRPPRC PE=1 SV=3	75	118	321.6	314.2	138.3	50.5	13.9	6.8	6.0
P42765	3-ketoacyl-CoA thiolase, mitochondrial OS=Homo sapiens GN=ACAA2 PE=1 SV=2	78	30	313.0	326.0	127.0	53.1	17.4	11.1	6.4
P42766	60S ribosomal protein L35 OS=Homo sapiens GN=RPL35 PE=1 SV=2	43	9	48.4	37.1	56.7	86.8	162.3	180.5	116.2
P42768	Wiskott-Aldrich syndrome protein OS=Homo sapiens GN=WAS PE=1 SV=4	46	18	70.0	62.1	96.0	108.1	132.5	125.5	105.9
P42785	Lysosomal Pro-X carboxypeptidase OS=Homo sapiens GN=PRCP PE=1 SV=1	35	15	70.9	90.9	148.8	190.1	176.1	63.4	33.6
P42858	Huntingtin OS=Homo sapiens GN=HTT PE=1 SV=2	32	79	94.6	88.1	103.4	97.1	86.9	101.3	127.0
P42892	Endothelin-converting enzyme 1 OS=Homo sapiens GN=ECE1 PE=1 SV=2	48	34	58.7	87.7	107.3	143.9	162.6	103.3	55.9
P43007	Neutral amino acid transporter A OS=Homo sapiens GN=SLC1A4 PE=1 SV=1	30	13	51.2	71.6	177.7	244.6	122.1	89.0	31.6
P43034	Platelet-activating factor acetylhydrolase IB subunit alpha OS=Homo sapiens GN=PAFAH1B1 PE=1 SV=2	70	29	103.9	106.8	112.1	107.1	81.8	87.0	123.9
P43155	Carnitine O-acetyltransferase OS=Homo sapiens GN=CRAT PE=1 SV=5	33	18	272.5	280.5	131.1	69.2	42.4	24.6	15.5
P43243	Matrin-3 OS=Homo sapiens GN=MATR3 PE=1 SV=2	63	61	34.5	29.2	50.0	66.3	87.3	151.8	165.2
P43250	G protein-coupled receptor kinase 6 OS=Homo sapiens GN=GRK6 PE=1 SV=2	48	23	92.6	106.5	151.9	177.4	137.2	84.6	51.7
P43307	Translocon-associated protein subunit alpha OS=Homo sapiens GN=SSR1 PE=1 SV=3	21	4	74.3	111.8	142.6	185.2	225.6	44.4	14.4
P43378	Tyrosine-protein phosphatase non-receptor type 9 OS=Homo sapiens GN=PTPN9 PE=1 SV=1	42	21	61.3	64.7	87.1	105.9	132.5	110.7	102.1
P43403	Tyrosine-protein kinase ZAP-70 OS=Homo sapiens GN=ZAP70 PE=1 SV=1	76	48	86.3	78.8	95.0	99.2	79.0	88.8	141.8
P43490	Nicotinamide phosphoribosyltransferase OS=Homo sapiens GN=NAMPT PE=1 SV=1	67	24	94.0	80.9	97.7	89.1	72.9	101.5	136.3
P43686	26S protease regulatory subunit 6B OS=Homo sapiens GN=PSMC4 PE=1 SV=2	79	37	69.8	66.6	75.8	73.2	54.3	117.5	152.3
P43897	Elongation factor Ts, mitochondrial OS=Homo sapiens GN=TSFM PE=1 SV=2	62	24	300.1	257.4	185.6	66.5	18.5	9.0	5.5
P45880	Voltage-dependent anion-selective channel protein 2 OS=Homo sapiens GN=VDAC2 PE=1 SV=2	68	20	314.2	271.8	135.5	67.0	27.0	16.0	10.6
P45954	Short/branched chain specific acyl-CoA dehydrogenase, mitochondrial OS=Homo sapiens GN=ACADSB PE=1 SV=1	59	21	343.9	292.4	132.6	49.9	16.6	7.5	5.4
P45974	Ubiquitin carboxyl-terminal hydrolase 5 OS=Homo sapiens GN=USP5 PE=1 SV=2	49	33	95.0	75.7	105.7	97.7	83.1	102.3	122.8
P45985	Dual specificity mitogen-activated protein kinase kinase 4 OS=Homo sapiens GN=MAP2K4 PE=1 SV=1	42	13	88.1	79.6	99.2	88.1	88.7	97.0	127.9
P46013	Antigen KI-67 OS=Homo sapiens GN=MKI67 PE=1 SV=2	54	144	69.0	45.9	54.3	73.9	141.1	166.4	102.2
P46019	Phosphorylase b kinase regulatory subunit alpha, liver isoform OS=Homo sapiens GN=PHKA2 PE=1 SV=1	28	28	91.8	79.8	93.0	83.8	82.3	108.4	126.1
P46020	Phosphorylase b kinase regulatory subunit alpha, skeletal muscle isoform OS=Homo sapiens GN=PHKA1 PE=1 SV=2	26	25	92.6	82.6	98.3	83.5	85.4	106.3	146.4
P46060	Ran GTPase-activating protein 1 OS=Homo sapiens GN=RANGAP1 PE=1 SV=1	63	39	100.1	96.2	123.3	138.6	145.3	74.9	75.5
P46063	ATP-dependent DNA helicase Q1 OS=Homo sapiens GN=RECQL PE=1 SV=3	56	33	117.1	74.5	76.9	76.0	115.8	118.9	109.3
P46087	Probable 28S rRNA (cytosine(4447)-C(5))-methyltransferase OS=Homo sapiens GN=NOP2 PE=1 SV=2	46	39	32.4	24.8	34.3	45.9	74.9	184.5	172.1
P46108	Adapter molecule crk OS=Homo sapiens GN=CRK PE=1 SV=2	61	19	58.8	53.1	66.2	95.0	52.4	140.5	170.8
P46109	Crk-like protein OS=Homo sapiens GN=CRKL PE=1 SV=1	69	21	103.0	101.1	111.6	106.4	73.1	94.2	111.2
P46199	Translation initiation factor IF-2, mitochondrial OS=Homo sapiens GN=MTIF2 PE=1 SV=2	25	14	331.2	270.0	140.3	60.6	25.5	19.2	18.9
P46379	Large proline-rich protein BAG6 OS=Homo sapiens GN=BAG6 PE=1 SV=2	38	32	95.9	85.4	101.5	95.2	87.2	106.5	124.4
P46459	Vesicle-fusing ATPase OS=Homo sapiens GN=NSF PE=1 SV=3	70	71	70.1	102.6	125.6	162.5	179.6	79.5	41.7
P46531	Neurogenic locus notch homolog protein 1 OS=Homo sapiens GN=NOTCH1 PE=1 SV=4	20	35	87.8	103.7	146.8	163.6	187.5	65.1	35.4
P46734	Dual specificity mitogen-activated protein kinase kinase 3 OS=Homo sapiens GN=MAP2K3 PE=1 SV=2	46	13	72.5	60.0	64.5	61.9	66.7	138.1	150.6
P46736	Lys-63-specific deubiquitinase BRCC36 OS=Homo sapiens GN=BRCC3 PE=1 SV=2	35	11	106.7	93.4	101.0	103.5	79.5	95.3	135.3
P46776	60S ribosomal protein L27a OS=Homo sapiens GN=RPL27A PE=1 SV=2	51	13	25.4	28.1	66.0	95.2	149.8	170.4	105.5
P46777	60S ribosomal protein L5 OS=Homo sapiens GN=RPL5 PE=1 SV=3	71	33	39.9	47.6	58.6	77.0	138.5	150.9	130.0
P46778	60S ribosomal protein L21 OS=Homo sapiens GN=RPL21 PE=1 SV=2	64	19	39.0	43.3	59.0	80.8	140.1	156.6	108.8
P46779	60S ribosomal protein L28 OS=Homo sapiens GN=RPL28 PE=1 SV=3	57	17	15.8	18.1	23.8	46.8	59.4	179.2	159.5
P46781	40S ribosomal protein S9 OS=Homo sapiens GN=RPS9 PE=1 SV=3	69	27	32.4	45.3	46.1	67.4	109.6	155.4	138.1
P46782	40S ribosomal protein S5 OS=Homo sapiens GN=RPS5 PE=1 SV=4	47	13	22.3	18.7	48.7	67.5	132.8	135.2	145.8
P46783	40S ribosomal protein S10 OS=Homo sapiens GN=RPS10 PE=1 SV=1	80	19	39.4	40.3	56.1	75.8	138.0	160.5	115.1
P46926	Glucosamine-6-phosphate isomerase 1 OS=Homo sapiens GN=GNPDA1 PE=1 SV=1	75	18	52.8	53.8	71.4	74.1	50.3	119.7	179.9
P46934	E3 ubiquitin-protein ligase NEDD4 OS=Homo sapiens GN=NEDD4 PE=1 SV=4	21	25	93.2	93.4	117.5	107.1	95.7	90.1	119.3
P46939	Utrophin OS=Homo sapiens GN=UTRN PE=1 SV=2	50	160	96.9	144.1	180.7	188.8	139.9	40.4	17.6
P46940	Ras GTPase-activating-like protein IQGAP1 OS=Homo sapiens GN=IQGAP1 PE=1 SV=1	64	111	100.3	120.1	131.2	122.4	96.1	78.8	94.7
P46977	Dolichyl-diphosphooligosaccharide--protein glycosyltransferase subunit STT3A OS=Homo sapiens GN=STT3A PE=1 SV=2	28	23	74.1	91.7	150.1	199.9	190.1	63.0	18.7
P47736	Rap1 GTPase-activating protein 1 OS=Homo sapiens GN=RAP1GAP PE=1 SV=2	43	22	88.8	83.1	96.8	106.4	103.2	106.8	112.9
P47755	F-actin-capping protein subunit alpha-2 OS=Homo sapiens GN=CAPZA2 PE=1 SV=3	70	17	93.5	73.8	96.4	106.4	88.0	101.7	131.2
P47756	F-actin-capping protein subunit beta OS=Homo sapiens GN=CAPZB PE=1 SV=4	65	21	65.8	75.6	105.7	113.0	84.2	107.8	139.2
P47897	Glutamine--tRNA ligase OS=Homo sapiens GN=QARS PE=1 SV=1	74	67	63.9	66.7	84.1	92.6	96.6	102.8	137.4
P47974	Zinc finger protein 36, C3H1 type-like 2 OS=Homo sapiens GN=ZFP36L2 PE=1 SV=3	41	21	22.0	21.0	33.7	40.5	75.9	176.2	188.1
P47985	Cytochrome b-c1 complex subunit Rieske, mitochondrial OS=Homo sapiens GN=UQCRFS1 PE=1 SV=2	60	16	344.6	269.4	153.9	71.4	14.8	8.9	4.3
P48047	ATP synthase subunit O, mitochondrial OS=Homo sapiens GN=ATP5O PE=1 SV=1	77	18	300.0	270.0	151.7	66.0	23.6	11.5	6.8
P48059	LIM and senescent cell antigen-like-containing domain protein 1 OS=Homo sapiens GN=LIMS1 PE=1 SV=4	76	24	99.8	124.9	151.8	160.7	133.2	67.6	50.0
P48147	Prolyl endopeptidase OS=Homo sapiens GN=PREP PE=1 SV=2	62	40	82.2	74.6	93.0	91.9	67.3	106.1	139.2
P48200	Iron-responsive element-binding protein 2 OS=Homo sapiens GN=IREB2 PE=1 SV=3	32	22	100.9	88.4	105.9	105.2	95.8	107.1	119.6
P48426	Phosphatidylinositol 5-phosphate 4-kinase type-2 alpha OS=Homo sapiens GN=PIP4K2A PE=1 SV=2	36	22	105.4	131.9	179.3	175.2	133.8	59.5	45.4
P48444	Coatomer subunit delta OS=Homo sapiens GN=ARCN1 PE=1 SV=1	56	36	69.0	69.7	114.9	140.6	75.3	99.9	119.5
P48449	Lanosterol synthase OS=Homo sapiens GN=LSS PE=1 SV=1	52	38	88.7	116.2	129.7	161.2	165.8	71.8	32.4
P48454	Serine/threonine-protein phosphatase 2B catalytic subunit gamma isoform OS=Homo sapiens GN=PPP3CC PE=1 SV=3	33	14	73.0	80.9	108.9	140.3	99.4	82.2	104.1
P48506	Glutamate--cysteine ligase catalytic subunit OS=Homo sapiens GN=GCLC PE=1 SV=2	46	28	72.1	67.2	79.0	82.6	61.9	118.0	155.4
P48507	Glutamate--cysteine ligase regulatory subunit OS=Homo sapiens GN=GCLM PE=1 SV=1	42	11	99.7	94.7	97.8	90.4	78.6	97.0	123.0
P48553	Trafficking protein particle complex subunit 10 OS=Homo sapiens GN=TRAPPC10 PE=1 SV=2	32	32	110.6	117.0	126.1	131.2	135.8	108.7	93.8
P48556	26S proteasome non-ATPase regulatory subunit 8 OS=Homo sapiens GN=PSMD8 PE=1 SV=2	37	18	80.4	78.5	95.7	88.1	74.9	112.0	148.8
P48634	Protein PRRC2A OS=Homo sapiens GN=PRRC2A PE=1 SV=3	51	89	33.9	34.0	51.9	60.3	102.0	143.7	164.3
P48637	Glutathione synthetase OS=Homo sapiens GN=GSS PE=1 SV=1	58	25	69.0	60.7	85.3	85.3	73.0	111.6	166.3
P48643	T-complex protein 1 subunit epsilon OS=Homo sapiens GN=CCT5 PE=1 SV=1	79	50	83.3	73.3	98.3	105.7	78.6	119.4	116.0
P48651	Phosphatidylserine synthase 1 OS=Homo sapiens GN=PTDSS1 PE=1 SV=1	22	11	79.8	95.5	148.9	167.4	195.6	53.1	32.9
P48723	Heat shock 70 kDa protein 13 OS=Homo sapiens GN=HSPA13 PE=1 SV=1	29	16	85.9	104.5	152.9	193.1	181.7	54.6	25.2
P48729	Casein kinase I isoform alpha OS=Homo sapiens GN=CSNK1A1 PE=1 SV=2	56	21	55.2	45.8	70.6	69.2	85.4	94.9	188.3
P48730	Casein kinase I isoform delta OS=Homo sapiens GN=CSNK1D PE=1 SV=2	52	21	97.7	89.0	92.2	78.3	109.8	142.7	138.6
P48735	Isocitrate dehydrogenase [NADP], mitochondrial OS=Homo sapiens GN=IDH2 PE=1 SV=2	84	44	328.2	307.1	136.0	55.4	17.0	10.0	7.9
P48739	Phosphatidylinositol transfer protein beta isoform OS=Homo sapiens GN=PITPNB PE=1 SV=2	87	30	73.4	61.7	112.2	113.2	77.5	103.0	129.3
P48960	CD97 antigen OS=Homo sapiens GN=CD97 PE=1 SV=4	34	22	79.2	116.0	150.2	167.7	144.6	66.6	34.2
P49005	DNA polymerase delta subunit 2 OS=Homo sapiens GN=POLD2 PE=1 SV=1	58	23	53.3	44.4	71.6	78.2	59.7	122.4	194.8
P49069	Calcium signal-modulating cyclophilin ligand OS=Homo sapiens GN=CAMLG PE=1 SV=1	57	16	81.3	98.1	139.3	170.1	212.0	62.6	24.8
P49189	4-trimethylaminobutyraldehyde dehydrogenase OS=Homo sapiens GN=ALDH9A1 PE=1 SV=3	66	33	209.4	161.7	108.9	76.7	38.4	68.0	93.1
P49207	60S ribosomal protein L34 OS=Homo sapiens GN=RPL34 PE=1 SV=3	48	10	39.8	40.2	39.5	54.8	95.2	124.2	196.7
P49247	Ribose-5-phosphate isomerase OS=Homo sapiens GN=RPIA PE=1 SV=3	63	15	93.4	80.5	101.0	90.2	74.7	96.5	121.3
P49257	Protein ERGIC-53 OS=Homo sapiens GN=LMAN1 PE=1 SV=2	51	29	89.2	114.6	136.0	148.4	174.7	78.4	45.7
P49321	Nuclear autoantigenic sperm protein OS=Homo sapiens GN=NASP PE=1 SV=2	72	49	82.0	82.5	95.8	93.4	73.9	110.3	137.3
P49327	Fatty acid synthase OS=Homo sapiens GN=FASN PE=1 SV=3	55	112	87.8	80.4	92.3	87.0	77.7	99.2	142.1
P49354	Protein farnesyltransferase/geranylgeranyltransferase type-1 subunit alpha OS=Homo sapiens GN=FNTA PE=1 SV=1	41	14	56.4	56.2	63.9	73.7	52.0	110.1	194.5
P49366	Deoxyhypusine synthase OS=Homo sapiens GN=DHPS PE=1 SV=1	84	23	86.5	73.7	86.6	83.5	66.0	115.9	153.8
P49368	T-complex protein 1 subunit gamma OS=Homo sapiens GN=CCT3 PE=1 SV=4	72	50	61.1	56.1	68.5	79.7	57.7	119.4	169.4
P49406	39S ribosomal protein L19, mitochondrial OS=Homo sapiens GN=MRPL19 PE=1 SV=2	51	17	330.6	264.3	165.3	58.3	20.1	11.7	8.0
P49411	Elongation factor Tu, mitochondrial OS=Homo sapiens GN=TUFM PE=1 SV=2	71	35	307.5	258.8	173.6	70.5	17.2	9.3	6.6
P49427	Ubiquitin-conjugating enzyme E2 R1 OS=Homo sapiens GN=CDC34 PE=1 SV=2	38	7	90.7	96.7	103.7	95.5	69.9	96.4	133.7
P49454	Centromere protein F OS=Homo sapiens GN=CENPF PE=1 SV=2	59	185	197.5	189.1	114.6	76.6	67.5	48.4	31.4
P49458	Signal recognition particle 9 kDa protein OS=Homo sapiens GN=SRP9 PE=1 SV=2	62	8	46.8	47.8	59.3	75.4	93.6	152.2	148.7
P49585	Choline-phosphate cytidylyltransferase A OS=Homo sapiens GN=PCYT1A PE=1 SV=2	47	15	84.5	81.7	93.6	103.5	103.7	117.6	128.3
P49588	Alanine--tRNA ligase, cytoplasmic OS=Homo sapiens GN=AARS PE=1 SV=2	60	57	79.3	67.6	82.8	92.7	62.0	118.2	153.4
P49589	Cysteine--tRNA ligase, cytoplasmic OS=Homo sapiens GN=CARS PE=1 SV=3	60	47	88.2	83.7	95.8	89.2	78.1	104.0	130.5
P49590	Probable histidine--tRNA ligase, mitochondrial OS=Homo sapiens GN=HARS2 PE=1 SV=1	60	32	324.8	289.8	146.1	52.8	13.8	7.3	3.7
P49591	Serine--tRNA ligase, cytoplasmic OS=Homo sapiens GN=SARS PE=1 SV=3	58	30	69.1	76.1	80.7	92.5	116.2	116.4	112.5
P49593	Protein phosphatase 1F OS=Homo sapiens GN=PPM1F PE=1 SV=3	51	16	60.9	56.1	62.7	60.4	49.0	141.5	194.9
P49641	Alpha-mannosidase 2x OS=Homo sapiens GN=MAN2A2 PE=2 SV=3	29	27	86.0	138.1	159.1	147.4	141.9	71.2	49.4
P49643	DNA primase large subunit OS=Homo sapiens GN=PRIM2 PE=1 SV=2	53	26	62.5	53.1	52.8	46.6	49.2	137.8	193.9
P49711	Transcriptional repressor CTCF OS=Homo sapiens GN=CTCF PE=1 SV=1	28	18	250.0	128.1	97.5	68.7	73.9	55.6	37.4
P49720	Proteasome subunit beta type-3 OS=Homo sapiens GN=PSMB3 PE=1 SV=2	56	16	62.3	52.5	67.3	67.8	52.1	122.9	188.6
P49721	Proteasome subunit beta type-2 OS=Homo sapiens GN=PSMB2 PE=1 SV=1	71	21	57.3	51.2	69.7	70.7	56.8	120.6	179.4
P49736	DNA replication licensing factor MCM2 OS=Homo sapiens GN=MCM2 PE=1 SV=4	66	55	84.6	77.8	88.7	90.1	69.0	112.5	146.4
P49748	Very long-chain specific acyl-CoA dehydrogenase, mitochondrial OS=Homo sapiens GN=ACADVL PE=1 SV=1	64	44	259.0	244.4	188.9	86.0	21.0	11.0	14.9
P49750	YLP motif-containing protein 1 OS=Homo sapiens GN=YLPM1 PE=1 SV=3	43	74	32.5	24.7	37.9	52.3	109.8	186.2	157.0
P49756	RNA-binding protein 25 OS=Homo sapiens GN=RBM25 PE=1 SV=3	42	40	39.2	33.7	48.2	69.2	131.8	174.3	132.4
P49757	Protein numb homolog OS=Homo sapiens GN=NUMB PE=1 SV=2	54	30	69.5	78.4	142.7	165.9	145.6	91.2	53.3
P49761	Dual specificity protein kinase CLK3 OS=Homo sapiens GN=CLK3 PE=1 SV=3	30	18	42.5	43.5	59.6	71.6	129.0	154.8	140.3
P49768	Presenilin-1 OS=Homo sapiens GN=PSEN1 PE=1 SV=1	25	9	67.9	103.2	152.4	166.4	196.7	68.4	34.7
P49770	Translation initiation factor eIF-2B subunit beta OS=Homo sapiens GN=EIF2B2 PE=1 SV=3	38	13	87.2	79.7	90.3	83.5	86.2	110.9	143.0
P49773	Histidine triad nucleotide-binding protein 1 OS=Homo sapiens GN=HINT1 PE=1 SV=2	79	9	104.0	87.1	106.7	92.5	82.0	87.4	124.6
P49790	Nuclear pore complex protein Nup153 OS=Homo sapiens GN=NUP153 PE=1 SV=2	47	50	98.8	72.2	83.5	81.4	81.2	114.2	152.3
P49792	E3 SUMO-protein ligase RanBP2 OS=Homo sapiens GN=RANBP2 PE=1 SV=2	59	168	88.4	104.1	137.5	165.0	177.4	58.8	52.3
P49815	Tuberin OS=Homo sapiens GN=TSC2 PE=1 SV=2	39	52	83.7	91.1	93.4	92.8	102.2	104.3	118.0
P49821	NADH dehydrogenase [ubiquinone] flavoprotein 1, mitochondrial OS=Homo sapiens GN=NDUFV1 PE=1 SV=4	74	32	304.0	302.5	149.4	60.4	18.7	10.7	7.1
P49840	Glycogen synthase kinase-3 alpha OS=Homo sapiens GN=GSK3A PE=1 SV=2	59	21	85.4	97.4	95.8	99.6	102.5	101.1	96.0
P49841	Glycogen synthase kinase-3 beta OS=Homo sapiens GN=GSK3B PE=1 SV=2	70	26	73.1	73.1	80.7	85.5	93.4	133.3	130.6
P49902	Cytosolic purine 5'-nucleotidase OS=Homo sapiens GN=NT5C2 PE=1 SV=1	35	16	108.3	94.7	114.0	100.4	77.7	99.6	126.3
P49903	Selenide, water dikinase 1 OS=Homo sapiens GN=SEPHS1 PE=1 SV=2	59	15	104.5	101.5	113.2	100.1	92.9	108.6	117.9
P49915	GMP synthase [glutamine-hydrolyzing] OS=Homo sapiens GN=GMPS PE=1 SV=1	78	53	88.2	83.6	97.2	96.7	75.1	101.3	132.6
P49916	DNA ligase 3 OS=Homo sapiens GN=LIG3 PE=1 SV=2	50	50	108.4	81.7	67.9	96.5	83.0	142.4	82.2
P49917	DNA ligase 4 OS=Homo sapiens GN=LIG4 PE=1 SV=2	49	35	104.8	104.0	94.0	97.7	124.9	106.9	84.4
P49959	Double-strand break repair protein MRE11A OS=Homo sapiens GN=MRE11A PE=1 SV=3	46	31	146.9	129.6	113.2	99.7	99.0	82.9	71.5
P50148	Guanine nucleotide-binding protein G(q) subunit alpha OS=Homo sapiens GN=GNAQ PE=1 SV=4	64	28	77.9	121.9	172.7	212.5	129.1	56.2	22.7
P50213	Isocitrate dehydrogenase [NAD] subunit alpha, mitochondrial OS=Homo sapiens GN=IDH3A PE=1 SV=1	50	21	298.9	243.9	165.2	62.4	19.7	26.7	12.7
P50238	Cysteine-rich protein 1 OS=Homo sapiens GN=CRIP1 PE=1 SV=3	79	6	37.8	58.4	101.1	101.4	79.5	107.4	143.6
P50336	Protoporphyrinogen oxidase OS=Homo sapiens GN=PPOX PE=1 SV=1	45	15	281.5	269.0	184.7	70.7	20.6	11.4	6.9
P50395	Rab GDP dissociation inhibitor beta OS=Homo sapiens GN=GDI2 PE=1 SV=2	84	46	98.3	92.9	111.1	100.8	88.6	98.9	126.4
P50402	Emerin OS=Homo sapiens GN=EMD PE=1 SV=1	72	22	68.8	90.5	138.9	168.6	192.6	68.2	31.1
P50416	Carnitine O-palmitoyltransferase 1, liver isoform OS=Homo sapiens GN=CPT1A PE=1 SV=2	47	40	111.5	129.8	144.0	161.0	111.9	66.1	26.2
P50452	Serpin B8 OS=Homo sapiens GN=SERPINB8 PE=1 SV=2	53	23	89.5	71.7	88.6	104.3	76.9	110.8	146.7
P50454	Serpin H1 OS=Homo sapiens GN=SERPINH1 PE=1 SV=2	51	20	82.9	110.1	141.0	171.8	207.3	49.9	19.3
P50542	Peroxisomal targeting signal 1 receptor OS=Homo sapiens GN=PEX5 PE=1 SV=3	57	27	108.6	123.1	135.0	131.9	118.4	69.8	77.3
P50552	Vasodilator-stimulated phosphoprotein OS=Homo sapiens GN=VASP PE=1 SV=3	53	19	52.6	56.4	80.8	97.6	94.8	149.0	144.2
P50570	Dynamin-2 OS=Homo sapiens GN=DNM2 PE=1 SV=2	69	66	89.3	117.9	129.6	152.4	134.7	89.9	52.3
P50579	Methionine aminopeptidase 2 OS=Homo sapiens GN=METAP2 PE=1 SV=1	66	26	52.6	48.9	54.4	67.3	88.9	162.0	126.8
P50583	Bis(5'-nucleosyl)-tetraphosphatase [asymmetrical] OS=Homo sapiens GN=NUDT2 PE=1 SV=3	83	10	96.7	72.2	104.5	97.6	70.8	94.1	126.0
P50613	Cyclin-dependent kinase 7 OS=Homo sapiens GN=CDK7 PE=1 SV=1	40	14	143.2	103.5	107.2	116.2	158.7	102.9	94.4
P50748	Kinetochore-associated protein 1 OS=Homo sapiens GN=KNTC1 PE=1 SV=1	19	37	129.8	114.3	109.7	94.1	83.5	93.3	118.6
P50749	Ras association domain-containing protein 2 OS=Homo sapiens GN=RASSF2 PE=1 SV=1	44	12	121.2	101.5	105.8	100.9	105.3	92.5	128.9
P50750	Cyclin-dependent kinase 9 OS=Homo sapiens GN=CDK9 PE=1 SV=3	45	18	80.0	62.2	79.8	82.0	98.2	120.4	133.3
P50851	Lipopolysaccharide-responsive and beige-like anchor protein OS=Homo sapiens GN=LRBA PE=1 SV=4	29	69	81.0	81.3	93.2	93.5	80.1	105.4	136.2
P50897	Palmitoyl-protein thioesterase 1 OS=Homo sapiens GN=PPT1 PE=1 SV=1	47	14	53.6	91.2	150.1	228.8	149.6	86.8	44.2
P50914	60S ribosomal protein L14 OS=Homo sapiens GN=RPL14 PE=1 SV=4	46	12	44.4	48.7	61.6	91.0	157.0	160.0	106.6
P50990	T-complex protein 1 subunit theta OS=Homo sapiens GN=CCT8 PE=1 SV=4	84	54	67.4	59.0	87.4	99.2	78.6	116.5	138.7
P50991	T-complex protein 1 subunit delta OS=Homo sapiens GN=CCT4 PE=1 SV=4	80	42	49.3	48.4	69.5	70.0	53.3	120.8	151.5
P50995	Annexin A11 OS=Homo sapiens GN=ANXA11 PE=1 SV=1	44	26	58.2	53.1	73.2	106.2	57.3	113.2	150.9
P51114	Fragile X mental retardation syndrome-related protein 1 OS=Homo sapiens GN=FXR1 PE=1 SV=3	64	40	50.9	47.3	60.6	93.3	185.4	157.4	89.3
P51116	Fragile X mental retardation syndrome-related protein 2 OS=Homo sapiens GN=FXR2 PE=1 SV=2	66	39	57.2	46.8	57.5	76.5	161.4	162.3	112.1
P51148	Ras-related protein Rab-5C OS=Homo sapiens GN=RAB5C PE=1 SV=2	84	16	90.8	114.2	132.2	138.9	140.6	76.4	50.7
P51149	Ras-related protein Rab-7a OS=Homo sapiens GN=RAB7A PE=1 SV=1	85	25	82.4	89.5	120.5	157.7	143.4	97.8	58.9
P51151	Ras-related protein Rab-9A OS=Homo sapiens GN=RAB9A PE=1 SV=1	70	12	84.7	98.5	137.1	163.8	174.4	67.5	38.0
P51398	28S ribosomal protein S29, mitochondrial OS=Homo sapiens GN=DAP3 PE=1 SV=1	66	27	334.8	307.8	133.0	45.4	15.3	9.1	7.9
P51452	Dual specificity protein phosphatase 3 OS=Homo sapiens GN=DUSP3 PE=1 SV=1	55	8	99.6	72.2	92.9	93.0	95.2	118.6	143.6
P51532	Transcription activator BRG1 OS=Homo sapiens GN=SMARCA4 PE=1 SV=2	28	46	185.8	85.9	80.4	76.2	69.0	88.1	67.3
P51553	Isocitrate dehydrogenase [NAD] subunit gamma, mitochondrial OS=Homo sapiens GN=IDH3G PE=1 SV=1	50	14	297.5	252.5	113.3	64.0	37.9	40.8	22.4
P51570	Galactokinase OS=Homo sapiens GN=GALK1 PE=1 SV=1	64	23	62.4	48.0	72.9	79.1	51.8	86.2	197.9
P51571	Translocon-associated protein subunit delta OS=Homo sapiens GN=SSR4 PE=1 SV=1	42	8	68.0	104.0	140.5	187.2	220.8	45.3	15.3
P51572	B-cell receptor-associated protein 31 OS=Homo sapiens GN=BCAP31 PE=1 SV=3	52	20	66.8	117.8	135.4	182.2	197.6	70.2	29.3
P51610	Host cell factor 1 OS=Homo sapiens GN=HCFC1 PE=1 SV=2	45	65	47.5	41.2	62.1	70.7	80.4	129.0	184.8
P51648	Fatty aldehyde dehydrogenase OS=Homo sapiens GN=ALDH3A2 PE=1 SV=1	41	20	82.0	123.5	140.7	184.6	182.5	48.8	19.8
P51649	Succinate-semialdehyde dehydrogenase, mitochondrial OS=Homo sapiens GN=ALDH5A1 PE=1 SV=2	51	26	223.1	227.5	200.2	117.5	22.4	20.2	12.9
P51659	Peroxisomal multifunctional enzyme type 2 OS=Homo sapiens GN=HSD17B4 PE=1 SV=3	71	50	83.7	113.3	140.0	168.8	127.8	90.3	25.8
P51665	26S proteasome non-ATPase regulatory subunit 7 OS=Homo sapiens GN=PSMD7 PE=1 SV=2	51	14	82.2	79.6	84.8	82.6	68.6	107.5	143.3
P51688	N-sulphoglucosamine sulphohydrolase OS=Homo sapiens GN=SGSH PE=1 SV=1	31	12	56.7	64.8	142.1	197.2	173.0	63.0	32.1
P51692	Signal transducer and activator of transcription 5B OS=Homo sapiens GN=STAT5B PE=1 SV=2	43	29	70.9	72.3	76.1	74.8	60.1	120.2	155.9
P51784	Ubiquitin carboxyl-terminal hydrolase 11 OS=Homo sapiens GN=USP11 PE=1 SV=3	47	42	102.7	79.1	108.6	100.5	87.1	97.7	126.0
P51790	H(+)/Cl(-) exchange transporter 3 OS=Homo sapiens GN=CLCN3 PE=1 SV=2	21	15	47.9	64.5	92.4	123.6	183.4	118.6	74.0
P51795	H(+)/Cl(-) exchange transporter 5 OS=Homo sapiens GN=CLCN5 PE=1 SV=1	18	13	44.3	65.4	91.2	124.7	185.4	114.4	67.1
P51797	Chloride transport protein 6 OS=Homo sapiens GN=CLCN6 PE=1 SV=2	32	19	58.1	70.5	123.4	124.4	190.7	120.9	69.4
P51798	H(+)/Cl(-) exchange transporter 7 OS=Homo sapiens GN=CLCN7 PE=1 SV=2	29	24	47.0	88.7	129.2	170.8	193.6	87.2	41.5
P51809	Vesicle-associated membrane protein 7 OS=Homo sapiens GN=VAMP7 PE=1 SV=3	64	16	44.6	61.6	90.7	124.5	156.6	118.8	95.0
P51812	Ribosomal protein S6 kinase alpha-3 OS=Homo sapiens GN=RPS6KA3 PE=1 SV=1	57	36	105.6	101.3	112.9	91.9	77.2	91.1	122.2
P51948	CDK-activating kinase assembly factor MAT1 OS=Homo sapiens GN=MNAT1 PE=1 SV=1	45	13	95.5	77.1	98.8	98.7	146.0	88.6	99.3
P51957	Serine/threonine-protein kinase Nek4 OS=Homo sapiens GN=NEK4 PE=1 SV=2	22	14	91.7	88.8	89.7	92.2	124.5	117.3	133.4
P51970	NADH dehydrogenase [ubiquinone] 1 alpha subcomplex subunit 8 OS=Homo sapiens GN=NDUFA8 PE=1 SV=3	51	10	324.4	298.9	151.6	56.3	16.0	9.7	6.2
P51991	Heterogeneous nuclear ribonucleoprotein A3 OS=Homo sapiens GN=HNRNPA3 PE=1 SV=2	63	38	24.3	17.8	31.9	48.6	105.8	158.5	166.9
P52209	6-phosphogluconate dehydrogenase, decarboxylating OS=Homo sapiens GN=PGD PE=1 SV=3	70	33	71.6	71.0	84.6	93.0	79.5	113.6	134.7
P52272	Heterogeneous nuclear ribonucleoprotein M OS=Homo sapiens GN=HNRNPM PE=1 SV=3	81	58	33.9	23.3	39.7	61.2	116.9	181.9	133.7
P52292	Importin subunit alpha-1 OS=Homo sapiens GN=KPNA2 PE=1 SV=1	60	24	69.8	58.0	66.3	64.0	58.8	118.3	184.0
P52298	Nuclear cap-binding protein subunit 2 OS=Homo sapiens GN=NCBP2 PE=1 SV=1	49	11	29.0	31.7	38.7	55.4	86.8	182.2	182.2
P52306	Rap1 GTPase-GDP dissociation stimulator 1 OS=Homo sapiens GN=RAP1GDS1 PE=1 SV=3	60	33	92.5	81.0	97.4	89.0	78.0	102.0	147.1
P52333	Tyrosine-protein kinase JAK3 OS=Homo sapiens GN=JAK3 PE=1 SV=2	42	39	82.9	100.7	135.9	141.9	115.4	72.8	69.1
P52429	Diacylglycerol kinase epsilon OS=Homo sapiens GN=DGKE PE=1 SV=1	41	22	79.6	95.7	142.5	167.8	206.6	66.9	28.9
P52434	DNA-directed RNA polymerases I, II, and III subunit RPABC3 OS=Homo sapiens GN=POLR2H PE=1 SV=4	65	8	43.4	31.9	43.2	49.9	38.5	175.4	209.2
P52565	Rho GDP-dissociation inhibitor 1 OS=Homo sapiens GN=ARHGDIA PE=1 SV=3	73	15	53.9	45.8	64.4	72.3	44.6	120.0	180.0
P52566	Rho GDP-dissociation inhibitor 2 OS=Homo sapiens GN=ARHGDIB PE=1 SV=3	88	21	75.0	76.7	91.1	100.4	63.6	114.9	152.3
P52594	Arf-GAP domain and FG repeat-containing protein 1 OS=Homo sapiens GN=AGFG1 PE=1 SV=2	41	17	85.8	148.1	163.9	164.5	140.3	50.0	49.8
P52597	Heterogeneous nuclear ribonucleoprotein F OS=Homo sapiens GN=HNRNPF PE=1 SV=3	70	21	82.1	66.1	91.4	91.5	86.5	119.9	154.8
P52630	Signal transducer and activator of transcription 2 OS=Homo sapiens GN=STAT2 PE=1 SV=1	26	22	81.5	70.1	139.8	175.5	111.6	95.4	71.9
P52732	Kinesin-like protein KIF11 OS=Homo sapiens GN=KIF11 PE=1 SV=2	54	65	89.1	69.2	89.3	84.7	86.9	105.9	128.0
P52735	Guanine nucleotide exchange factor VAV2 OS=Homo sapiens GN=VAV2 PE=1 SV=2	17	13	70.5	40.4	123.9	135.1	101.3	130.5	160.0
P52756	RNA-binding protein 5 OS=Homo sapiens GN=RBM5 PE=1 SV=2	32	34	34.8	31.0	51.7	63.6	110.0	169.8	154.3
P52758	Ribonuclease UK114 OS=Homo sapiens GN=HRSP12 PE=1 SV=1	78	7	234.6	227.6	115.8	83.6	50.1	50.4	62.3
P52788	Spermine synthase OS=Homo sapiens GN=SMS PE=1 SV=2	68	20	76.3	80.5	95.1	91.1	89.8	98.9	149.6
P52789	Hexokinase-2 OS=Homo sapiens GN=HK2 PE=1 SV=2	55	54	227.1	255.6	121.4	70.3	37.9	36.1	39.7
P52815	39S ribosomal protein L12, mitochondrial OS=Homo sapiens GN=MRPL12 PE=1 SV=2	55	8	332.7	325.0	126.7	48.6	14.0	7.2	6.3
P52888	Thimet oligopeptidase OS=Homo sapiens GN=THOP1 PE=1 SV=2	45	33	59.6	51.9	66.7	71.3	56.6	120.4	172.8
P52948	Nuclear pore complex protein Nup98-Nup96 OS=Homo sapiens GN=NUP98 PE=1 SV=4	35	55	90.4	92.9	115.2	148.1	137.6	98.2	81.1
P53004	Biliverdin reductase A OS=Homo sapiens GN=BLVRA PE=1 SV=2	49	18	82.7	91.9	88.9	86.3	75.3	88.2	134.2
P53007	Tricarboxylate transport protein, mitochondrial OS=Homo sapiens GN=SLC25A1 PE=1 SV=2	64	22	209.8	254.0	197.8	102.9	24.3	17.7	11.1
P53041	Serine/threonine-protein phosphatase 5 OS=Homo sapiens GN=PPP5C PE=1 SV=1	60	32	75.9	71.8	82.4	71.3	64.0	118.2	158.4
P53350	Serine/threonine-protein kinase PLK1 OS=Homo sapiens GN=PLK1 PE=1 SV=1	56	27	102.1	96.2	74.3	78.1	98.2	97.5	85.1
P53365	Arfaptin-2 OS=Homo sapiens GN=ARFIP2 PE=1 SV=1	55	18	96.5	84.8	98.8	102.2	81.5	99.4	126.2
P53367	Arfaptin-1 OS=Homo sapiens GN=ARFIP1 PE=1 SV=2	53	18	64.4	47.9	77.3	90.4	70.5	136.5	162.5
P53384	Cytosolic Fe-S cluster assembly factor NUBP1 OS=Homo sapiens GN=NUBP1 PE=1 SV=2	40	8	99.4	101.1	103.9	99.4	94.5	82.2	128.9
P53396	ATP-citrate synthase OS=Homo sapiens GN=ACLY PE=1 SV=3	59	65	81.1	76.8	86.7	85.2	78.1	116.0	149.5
P53582	Methionine aminopeptidase 1 OS=Homo sapiens GN=METAP1 PE=1 SV=2	64	19	62.2	58.9	70.6	85.2	137.0	139.9	111.6
P53597	Succinyl-CoA ligase [ADP/GDP-forming] subunit alpha, mitochondrial OS=Homo sapiens GN=SUCLG1 PE=1 SV=4	45	17	320.3	271.1	125.7	72.4	11.5	13.7	11.2
P53602	Diphosphomevalonate decarboxylase OS=Homo sapiens GN=MVD PE=1 SV=1	49	15	76.8	71.6	75.4	77.3	70.9	124.0	165.5
P53609	Geranylgeranyl transferase type-1 subunit beta OS=Homo sapiens GN=PGGT1B PE=1 SV=2	36	15	116.3	97.1	111.8	95.4	88.2	116.8	141.4
P53611	Geranylgeranyl transferase type-2 subunit beta OS=Homo sapiens GN=RABGGTB PE=1 SV=2	21	6	103.3	83.2	103.9	89.4	84.0	96.5	127.4
P53618	Coatomer subunit beta OS=Homo sapiens GN=COPB1 PE=1 SV=3	58	59	74.7	91.9	108.1	110.0	80.0	96.9	124.6
P53621	Coatomer subunit alpha OS=Homo sapiens GN=COPA PE=1 SV=2	69	95	87.0	108.4	123.7	125.3	88.9	80.4	97.8
P53634	Dipeptidyl peptidase 1 OS=Homo sapiens GN=CTSC PE=1 SV=2	42	18	57.9	106.2	138.7	194.0	180.4	61.6	37.6
P53680	AP-2 complex subunit sigma OS=Homo sapiens GN=AP2S1 PE=1 SV=2	34	6	90.0	122.8	144.4	158.1	121.9	66.0	61.5
P53701	Cytochrome c-type heme lyase OS=Homo sapiens GN=HCCS PE=1 SV=1	54	17	221.6	194.8	254.7	88.6	31.4	9.7	11.6
P53794	Sodium/myo-inositol cotransporter OS=Homo sapiens GN=SLC5A3 PE=3 SV=2	20	11	114.4	113.7	187.6	197.3	157.2	54.4	29.2
P53985	Monocarboxylate transporter 1 OS=Homo sapiens GN=SLC16A1 PE=1 SV=3	20	11	93.6	145.8	175.3	188.5	151.4	50.4	16.8
P53990	IST1 homolog OS=Homo sapiens GN=IST1 PE=1 SV=1	62	17	69.2	84.0	115.7	161.8	180.2	102.1	69.2
P53992	Protein transport protein Sec24C OS=Homo sapiens GN=SEC24C PE=1 SV=3	52	44	88.0	123.1	140.6	124.8	97.8	87.6	65.8
P53999	Activated RNA polymerase II transcriptional coactivator p15 OS=Homo sapiens GN=SUB1 PE=1 SV=3	59	11	82.5	78.0	82.0	86.1	109.4	119.5	119.3
P54098	DNA polymerase subunit gamma-1 OS=Homo sapiens GN=POLG PE=1 SV=1	53	54	303.0	285.0	128.4	56.7	25.8	22.1	19.0
P54105	Methylosome subunit pICln OS=Homo sapiens GN=CLNS1A PE=1 SV=1	56	8	95.8	89.9	106.4	95.2	73.4	100.4	128.6
P54132	Bloom syndrome protein OS=Homo sapiens GN=BLM PE=1 SV=1	49	61	52.3	49.8	61.2	83.4	162.3	165.7	105.3
P54136	Arginine--tRNA ligase, cytoplasmic OS=Homo sapiens GN=RARS PE=1 SV=2	70	57	69.1	73.1	81.5	90.2	96.7	118.1	130.8
P54252	Ataxin-3 OS=Homo sapiens GN=ATXN3 PE=1 SV=4	48	15	80.7	61.1	92.4	90.8	69.9	136.5	166.8
P54277	PMS1 protein homolog 1 OS=Homo sapiens GN=PMS1 PE=1 SV=1	26	20	93.8	93.2	112.4	98.5	109.2	140.7	154.0
P54278	Mismatch repair endonuclease PMS2 OS=Homo sapiens GN=PMS2 PE=1 SV=2	30	22	75.8	63.9	78.8	86.7	98.2	122.4	139.0
P54577	Tyrosine--tRNA ligase, cytoplasmic OS=Homo sapiens GN=YARS PE=1 SV=4	80	60	77.9	73.4	81.2	90.8	90.7	119.6	137.3
P54578	Ubiquitin carboxyl-terminal hydrolase 14 OS=Homo sapiens GN=USP14 PE=1 SV=3	77	42	76.3	71.1	84.1	84.0	70.3	108.0	144.0
P54619	5'-AMP-activated protein kinase subunit gamma-1 OS=Homo sapiens GN=PRKAG1 PE=1 SV=1	57	18	107.3	104.8	130.4	123.7	102.7	75.6	90.1
P54687	Branched-chain-amino-acid aminotransferase, cytosolic OS=Homo sapiens GN=BCAT1 PE=1 SV=3	39	14	90.0	75.2	103.5	110.4	77.6	109.7	131.5
P54709	Sodium/potassium-transporting ATPase subunit beta-3 OS=Homo sapiens GN=ATP1B3 PE=1 SV=1	68	16	82.8	119.5	188.2	204.2	144.2	55.5	24.0
P54725	UV excision repair protein RAD23 homolog A OS=Homo sapiens GN=RAD23A PE=1 SV=1	49	17	68.1	56.1	110.8	111.6	69.9	121.5	146.8
P54727	UV excision repair protein RAD23 homolog B OS=Homo sapiens GN=RAD23B PE=1 SV=1	57	20	73.8	62.6	73.3	74.2	58.8	109.3	180.7
P54819	Adenylate kinase 2, mitochondrial OS=Homo sapiens GN=AK2 PE=1 SV=2	72	16	322.3	314.8	126.8	53.4	15.6	12.0	10.9
P54886	Delta-1-pyrroline-5-carboxylate synthase OS=Homo sapiens GN=ALDH18A1 PE=1 SV=2	62	48	355.5	304.2	106.0	37.6	11.8	15.4	14.6
P54920	Alpha-soluble NSF attachment protein OS=Homo sapiens GN=NAPA PE=1 SV=3	93	30	48.3	80.9	107.3	145.7	158.8	105.5	69.2
P55010	Eukaryotic translation initiation factor 5 OS=Homo sapiens GN=EIF5 PE=1 SV=2	47	25	90.6	87.5	93.3	95.3	92.2	127.7	129.1
P55011	Solute carrier family 12 member 2 OS=Homo sapiens GN=SLC12A2 PE=1 SV=1	38	44	88.4	130.3	179.5	188.9	150.0	44.1	19.2
P55036	26S proteasome non-ATPase regulatory subunit 4 OS=Homo sapiens GN=PSMD4 PE=1 SV=1	44	14	92.1	87.8	94.3	89.9	74.1	120.0	120.8
P55060	Exportin-2 OS=Homo sapiens GN=CSE1L PE=1 SV=3	53	52	76.7	73.5	90.0	82.4	75.9	105.6	147.9
P55072	Transitional endoplasmic reticulum ATPase OS=Homo sapiens GN=VCP PE=1 SV=4	78	66	85.2	102.1	113.6	132.2	118.3	83.5	100.6
P55081	Microfibrillar-associated protein 1 OS=Homo sapiens GN=MFAP1 PE=1 SV=2	28	12	46.4	45.4	66.0	73.1	105.8	156.7	142.2
P55084	Trifunctional enzyme subunit beta, mitochondrial OS=Homo sapiens GN=HADHB PE=1 SV=3	72	37	323.7	297.4	140.8	58.9	17.6	9.5	6.4
P55160	Nck-associated protein 1-like OS=Homo sapiens GN=NCKAP1L PE=1 SV=3	35	35	85.8	79.9	96.4	99.7	117.1	113.8	92.2
P55196	Afadin OS=Homo sapiens GN=MLLT4 PE=1 SV=3	42	57	94.1	101.3	125.5	131.6	129.2	87.4	75.4
P55199	RNA polymerase II elongation factor ELL OS=Homo sapiens GN=ELL PE=1 SV=1	48	28	22.8	19.5	33.0	61.9	69.8	214.3	150.1
P55209	Nucleosome assembly protein 1-like 1 OS=Homo sapiens GN=NAP1L1 PE=1 SV=1	53	18	96.5	97.2	101.7	94.0	75.3	99.6	125.6
P55210	Caspase-7 OS=Homo sapiens GN=CASP7 PE=1 SV=1	57	14	92.9	104.1	101.1	102.8	60.7	95.1	139.3
P55212	Caspase-6 OS=Homo sapiens GN=CASP6 PE=1 SV=2	54	15	82.9	75.9	87.2	79.8	70.0	101.3	141.2
P55263	Adenosine kinase OS=Homo sapiens GN=ADK PE=1 SV=2	49	20	156.9	115.8	122.6	101.2	78.9	91.0	107.9
P55265	Double-stranded RNA-specific adenosine deaminase OS=Homo sapiens GN=ADAR PE=1 SV=4	69	91	29.2	25.9	35.7	52.3	115.0	178.6	153.2
P55283	Cadherin-4 OS=Homo sapiens GN=CDH4 PE=2 SV=2	30	20	82.7	123.5	142.2	157.6	179.0	54.8	36.8
P55735	Protein SEC13 homolog OS=Homo sapiens GN=SEC13 PE=1 SV=3	63	13	108.5	88.8	115.2	96.0	101.1	82.7	93.6
P55769	NHP2-like protein 1 OS=Homo sapiens GN=SNU13 PE=1 SV=3	53	8	73.4	49.9	60.7	68.2	99.4	134.4	143.5
P55786	Puromycin-sensitive aminopeptidase OS=Homo sapiens GN=NPEPPS PE=1 SV=2	56	50	98.0	88.5	99.2	98.9	68.4	106.8	138.7
P55795	Heterogeneous nuclear ribonucleoprotein H2 OS=Homo sapiens GN=HNRNPH2 PE=1 SV=1	56	21	54.8	57.7	63.4	75.8	127.1	152.6	166.5
P55809	Succinyl-CoA:3-ketoacid coenzyme A transferase 1, mitochondrial OS=Homo sapiens GN=OXCT1 PE=1 SV=1	67	29	303.9	282.1	121.0	71.0	18.6	19.3	16.5
P55854	Small ubiquitin-related modifier 3 OS=Homo sapiens GN=SUMO3 PE=1 SV=2	30	4	20.3	16.4	23.1	19.3	25.4	36.5	287.0
P55884	Eukaryotic translation initiation factor 3 subunit B OS=Homo sapiens GN=EIF3B PE=1 SV=3	62	47	81.1	73.0	88.2	82.6	97.4	126.1	130.3
P55899	IgG receptor FcRn large subunit p51 OS=Homo sapiens GN=FCGRT PE=1 SV=1	40	13	45.6	70.6	94.8	131.0	149.0	102.6	61.5
P55957	BH3-interacting domain death agonist OS=Homo sapiens GN=BID PE=1 SV=1	56	9	69.6	60.5	82.0	91.3	63.5	127.9	139.8
P56159	GDNF family receptor alpha-1 OS=Homo sapiens GN=GFRA1 PE=2 SV=2	40	17	74.2	91.8	145.0	151.1	135.1	84.7	68.1
P56182	Ribosomal RNA processing protein 1 homolog A OS=Homo sapiens GN=RRP1 PE=1 SV=1	39	18	27.6	21.8	30.2	38.8	73.3	185.1	170.9
P56192	Methionine--tRNA ligase, cytoplasmic OS=Homo sapiens GN=MARS PE=1 SV=2	57	53	65.3	61.2	86.7	91.8	102.8	112.5	133.4
P56202	Cathepsin W OS=Homo sapiens GN=CTSW PE=1 SV=2	42	11	53.6	69.1	155.8	186.6	222.0	59.7	40.9
P56270	Myc-associated zinc finger protein OS=Homo sapiens GN=MAZ PE=1 SV=1	14	6	180.0	73.7	120.0	83.4	122.0	61.7	64.4
P56385	ATP synthase subunit e, mitochondrial OS=Homo sapiens GN=ATP5I PE=1 SV=2	62	4	179.3	166.1	249.6	151.6	22.5	22.7	6.9
P56524	Histone deacetylase 4 OS=Homo sapiens GN=HDAC4 PE=1 SV=3	41	31	85.5	67.5	96.7	93.8	78.9	111.1	160.5
P56537	Eukaryotic translation initiation factor 6 OS=Homo sapiens GN=EIF6 PE=1 SV=1	59	10	95.5	89.7	95.0	88.6	88.3	124.2	133.7
P56556	NADH dehydrogenase [ubiquinone] 1 alpha subcomplex subunit 6 OS=Homo sapiens GN=NDUFA6 PE=1 SV=3	36	7	330.3	314.9	132.5	48.6	12.0	4.4	3.5
P56589	Peroxisomal biogenesis factor 3 OS=Homo sapiens GN=PEX3 PE=1 SV=1	65	18	93.8	136.3	162.2	170.3	167.2	40.8	14.5
P56937	3-keto-steroid reductase OS=Homo sapiens GN=HSD17B7 PE=1 SV=1	33	10	127.6	159.2	135.5	148.3	156.2	49.4	18.5
P56962	Syntaxin-17 OS=Homo sapiens GN=STX17 PE=1 SV=2	46	13	119.0	110.4	124.1	135.6	142.7	70.5	41.5
P57075	Ubiquitin-associated and SH3 domain-containing protein A OS=Homo sapiens GN=UBASH3A PE=1 SV=1	39	24	104.9	125.0	120.4	128.6	113.9	75.2	67.6
P57076	UPF0769 protein C21orf59 OS=Homo sapiens GN=C21orf59 PE=1 SV=1	44	13	81.8	72.3	102.4	104.1	103.7	126.8	118.9
P57088	Transmembrane protein 33 OS=Homo sapiens GN=TMEM33 PE=1 SV=2	36	11	77.3	107.8	142.6	160.4	203.4	59.5	24.8
P57105	Synaptojanin-2-binding protein OS=Homo sapiens GN=SYNJ2BP PE=1 SV=2	70	8	281.9	188.3	177.7	80.3	51.2	30.4	15.1
P57678	Gem-associated protein 4 OS=Homo sapiens GN=GEMIN4 PE=1 SV=2	37	38	60.2	53.1	65.9	65.0	79.3	138.0	178.2
P57737	Coronin-7 OS=Homo sapiens GN=CORO7 PE=1 SV=2	55	39	113.6	113.5	135.1	125.7	100.9	85.0	94.4
P57740	Nuclear pore complex protein Nup107 OS=Homo sapiens GN=NUP107 PE=1 SV=1	36	29	120.0	100.1	127.9	135.2	144.7	66.7	69.1
P57764	Gasdermin-D OS=Homo sapiens GN=GSDMD PE=1 SV=1	34	14	118.3	90.2	107.6	99.3	75.7	93.4	114.7
P57772	Selenocysteine-specific elongation factor OS=Homo sapiens GN=EEFSEC PE=1 SV=4	47	28	47.4	50.6	63.3	85.6	137.2	149.3	114.7
P59768	Guanine nucleotide-binding protein G(I)/G(S)/G(O) subunit gamma-2 OS=Homo sapiens GN=GNG2 PE=1 SV=2	65	7	67.0	97.5	115.8	135.3	127.5	63.2	98.3
P59998	Actin-related protein 2/3 complex subunit 4 OS=Homo sapiens GN=ARPC4 PE=1 SV=3	60	10	48.9	58.4	49.3	51.9	46.4	127.9	193.0
P60174	Triosephosphate isomerase OS=Homo sapiens GN=TPI1 PE=1 SV=3	85	23	76.5	83.8	85.6	90.5	64.8	112.2	148.8
P60228	Eukaryotic translation initiation factor 3 subunit E OS=Homo sapiens GN=EIF3E PE=1 SV=1	67	30	82.8	70.6	82.2	81.7	94.1	128.8	129.8
P60468	Protein transport protein Sec61 subunit beta OS=Homo sapiens GN=SEC61B PE=1 SV=2	30	3	74.8	125.3	169.8	176.3	199.6	44.3	15.3
P60510	Serine/threonine-protein phosphatase 4 catalytic subunit OS=Homo sapiens GN=PPP4C PE=1 SV=1	56	14	54.0	62.2	78.8	78.6	82.3	113.1	152.5
P60604	Ubiquitin-conjugating enzyme E2 G2 OS=Homo sapiens GN=UBE2G2 PE=1 SV=1	38	6	71.6	116.6	150.3	188.4	168.8	76.3	33.4
P60660	Myosin light polypeptide 6 OS=Homo sapiens GN=MYL6 PE=1 SV=2	67	11	75.4	76.3	79.2	76.5	61.0	89.0	162.6
P60709	Actin, cytoplasmic 1 OS=Homo sapiens GN=ACTB PE=1 SV=1	79	37	66.8	64.1	92.0	113.3	60.7	99.8	130.5
P60842	Eukaryotic initiation factor 4A-I OS=Homo sapiens GN=EIF4A1 PE=1 SV=1	67	32	86.9	88.4	93.9	92.9	108.2	120.0	114.2
P60866	40S ribosomal protein S20 OS=Homo sapiens GN=RPS20 PE=1 SV=1	74	10	31.9	38.8	39.5	63.5	100.8	188.0	136.1
P60891	Ribose-phosphate pyrophosphokinase 1 OS=Homo sapiens GN=PRPS1 PE=1 SV=2	66	26	93.0	72.2	84.7	83.3	81.2	105.6	138.6
P60900	Proteasome subunit alpha type-6 OS=Homo sapiens GN=PSMA6 PE=1 SV=1	72	20	70.9	55.6	74.7	80.7	68.4	116.8	172.0
P60953	Cell division control protein 42 homolog OS=Homo sapiens GN=CDC42 PE=1 SV=2	50	11	76.2	98.1	109.4	119.0	106.1	95.5	95.6
P60983	Glia maturation factor beta OS=Homo sapiens GN=GMFB PE=1 SV=2	65	8	92.3	97.9	105.7	102.0	80.0	105.9	132.1
P61006	Ras-related protein Rab-8A OS=Homo sapiens GN=RAB8A PE=1 SV=1	76	18	55.9	109.6	102.4	115.3	143.3	85.5	88.3
P61009	Signal peptidase complex subunit 3 OS=Homo sapiens GN=SPCS3 PE=1 SV=1	29	7	73.0	91.7	144.2	199.5	190.7	62.0	21.7
P61011	Signal recognition particle 54 kDa protein OS=Homo sapiens GN=SRP54 PE=1 SV=1	62	32	44.3	50.3	103.9	159.1	64.5	115.3	125.4
P61018	Ras-related protein Rab-4B OS=Homo sapiens GN=RAB4B PE=1 SV=1	62	12	80.9	116.2	118.2	118.1	138.7	84.1	74.2
P61019	Ras-related protein Rab-2A OS=Homo sapiens GN=RAB2A PE=1 SV=1	88	19	65.5	83.8	123.5	195.4	104.9	96.5	54.0
P61020	Ras-related protein Rab-5B OS=Homo sapiens GN=RAB5B PE=1 SV=1	48	8	111.7	122.9	145.9	149.4	151.2	73.9	64.0
P61024	Cyclin-dependent kinases regulatory subunit 1 OS=Homo sapiens GN=CKS1B PE=1 SV=1	33	3	89.6	87.8	104.3	100.0	90.1	109.6	116.6
P61026	Ras-related protein Rab-10 OS=Homo sapiens GN=RAB10 PE=1 SV=1	90	22	70.1	88.9	129.4	156.2	126.9	100.9	57.4
P61077	Ubiquitin-conjugating enzyme E2 D3 OS=Homo sapiens GN=UBE2D3 PE=1 SV=1	47	6	48.3	54.0	54.7	56.2	52.0	131.6	182.1
P61081	NEDD8-conjugating enzyme Ubc12 OS=Homo sapiens GN=UBE2M PE=1 SV=1	48	12	61.2	57.7	108.8	109.6	89.2	115.1	142.1
P61086	Ubiquitin-conjugating enzyme E2 K OS=Homo sapiens GN=UBE2K PE=1 SV=3	71	16	74.5	62.5	87.6	99.0	68.8	131.1	149.1
P61088	Ubiquitin-conjugating enzyme E2 N OS=Homo sapiens GN=UBE2N PE=1 SV=1	66	11	91.4	109.1	100.1	106.9	85.7	98.8	112.3
P61106	Ras-related protein Rab-14 OS=Homo sapiens GN=RAB14 PE=1 SV=4	87	23	71.6	113.0	113.5	130.7	128.9	78.1	70.0
P61129	Zinc finger CCCH domain-containing protein 6 OS=Homo sapiens GN=ZC3H6 PE=2 SV=2	24	17	48.6	52.6	59.2	67.1	118.5	146.8	120.3
P61158	Actin-related protein 3 OS=Homo sapiens GN=ACTR3 PE=1 SV=3	79	30	95.9	89.2	106.0	108.2	100.8	106.4	111.6
P61160	Actin-related protein 2 OS=Homo sapiens GN=ACTR2 PE=1 SV=1	65	24	77.8	71.5	93.6	102.2	81.8	114.0	121.8
P61163	Alpha-centractin OS=Homo sapiens GN=ACTR1A PE=1 SV=1	59	22	89.4	101.0	99.2	91.4	80.5	90.8	128.8
P61201	COP9 signalosome complex subunit 2 OS=Homo sapiens GN=COPS2 PE=1 SV=1	51	26	79.3	73.9	86.2	84.4	73.4	95.0	153.8
P61204	ADP-ribosylation factor 3 OS=Homo sapiens GN=ARF3 PE=1 SV=2	69	14	94.0	111.0	131.4	129.9	91.1	74.1	95.8
P61221	ATP-binding cassette sub-family E member 1 OS=Homo sapiens GN=ABCE1 PE=1 SV=1	69	44	51.3	47.6	63.0	74.0	112.3	124.0	152.6
P61224	Ras-related protein Rap-1b OS=Homo sapiens GN=RAP1B PE=1 SV=1	80	19	99.3	116.5	154.9	186.8	140.9	63.7	27.9
P61225	Ras-related protein Rap-2b OS=Homo sapiens GN=RAP2B PE=1 SV=1	79	16	67.6	109.4	172.9	205.0	144.5	67.3	33.1
P61247	40S ribosomal protein S3a OS=Homo sapiens GN=RPS3A PE=1 SV=2	79	37	36.0	38.2	52.7	79.3	122.8	144.1	141.9
P61254	60S ribosomal protein L26 OS=Homo sapiens GN=RPL26 PE=1 SV=1	70	21	20.7	23.0	29.5	67.2	67.4	164.8	176.2
P61289	Proteasome activator complex subunit 3 OS=Homo sapiens GN=PSME3 PE=1 SV=1	47	15	78.0	82.9	94.6	91.3	73.7	114.1	152.2
P61313	60S ribosomal protein L15 OS=Homo sapiens GN=RPL15 PE=1 SV=2	55	13	20.1	23.3	41.1	65.9	96.8	183.8	136.9
P61353	60S ribosomal protein L27 OS=Homo sapiens GN=RPL27 PE=1 SV=2	54	12	42.9	45.1	61.7	82.2	151.7	153.7	116.9
P61421	V-type proton ATPase subunit d 1 OS=Homo sapiens GN=ATP6V0D1 PE=1 SV=1	53	19	57.4	82.2	113.7	149.3	162.0	101.4	73.5
P61457	Pterin-4-alpha-carbinolamine dehydratase OS=Homo sapiens GN=PCBD1 PE=1 SV=2	51	5	91.4	117.8	115.3	112.2	83.0	113.5	152.3
P61586	Transforming protein RhoA OS=Homo sapiens GN=RHOA PE=1 SV=1	77	15	65.4	69.5	85.7	96.1	77.4	115.2	134.0
P61599	N-alpha-acetyltransferase 20 OS=Homo sapiens GN=NAA20 PE=1 SV=1	34	6	68.5	57.4	79.1	89.3	155.8	167.7	140.1
P61604	10 kDa heat shock protein, mitochondrial OS=Homo sapiens GN=HSPE1 PE=1 SV=2	93	24	296.1	310.8	150.7	74.4	14.0	8.0	6.8
P61619	Protein transport protein Sec61 subunit alpha isoform 1 OS=Homo sapiens GN=SEC61A1 PE=1 SV=2	36	18	74.4	104.8	147.6	193.6	208.6	48.2	17.4
P61758	Prefoldin subunit 3 OS=Homo sapiens GN=VBP1 PE=1 SV=3	53	18	109.2	90.6	107.6	100.8	82.8	94.1	114.0
P61764	Syntaxin-binding protein 1 OS=Homo sapiens GN=STXBP1 PE=1 SV=1	54	31	65.7	74.3	123.9	152.6	112.7	91.1	80.1
P61962	DDB1- and CUL4-associated factor 7 OS=Homo sapiens GN=DCAF7 PE=1 SV=1	47	14	56.9	53.2	58.6	71.7	63.4	144.1	169.2
P61964	WD repeat-containing protein 5 OS=Homo sapiens GN=WDR5 PE=1 SV=1	60	16	50.9	37.8	38.3	57.6	61.5	155.8	172.6
P61966	AP-1 complex subunit sigma-1A OS=Homo sapiens GN=AP1S1 PE=1 SV=1	33	7	79.3	90.4	107.2	109.0	128.1	103.9	96.9
P61970	Nuclear transport factor 2 OS=Homo sapiens GN=NUTF2 PE=1 SV=1	69	5	120.9	97.4	118.7	106.2	110.7	96.3	102.0
P61978	Heterogeneous nuclear ribonucleoprotein K OS=Homo sapiens GN=HNRNPK PE=1 SV=1	69	36	48.3	46.1	56.3	71.5	133.7	140.8	138.7
P61981	14-3-3 protein gamma OS=Homo sapiens GN=YWHAG PE=1 SV=2	82	20	79.3	62.0	76.0	94.2	74.9	84.3	198.9
P62070	Ras-related protein R-Ras2 OS=Homo sapiens GN=RRAS2 PE=1 SV=1	50	13	85.6	130.1	179.7	193.3	147.0	52.2	22.2
P62081	40S ribosomal protein S7 OS=Homo sapiens GN=RPS7 PE=1 SV=1	66	17	31.5	29.3	44.2	63.2	116.5	129.8	159.1
P62136	Serine/threonine-protein phosphatase PP1-alpha catalytic subunit OS=Homo sapiens GN=PPP1CA PE=1 SV=1	73	24	97.0	102.4	119.8	127.5	115.0	90.4	87.6
P62140	Serine/threonine-protein phosphatase PP1-beta catalytic subunit OS=Homo sapiens GN=PPP1CB PE=1 SV=3	73	23	105.4	105.9	124.1	115.0	115.3	86.6	95.8
P62158	Calmodulin OS=Homo sapiens GN=CALM1 PE=1 SV=2	77	12	88.1	76.5	160.0	168.9	132.2	82.8	63.7
P62191	26S protease regulatory subunit 4 OS=Homo sapiens GN=PSMC1 PE=1 SV=1	74	38	72.9	66.1	85.8	87.7	68.8	111.2	152.0
P62195	26S protease regulatory subunit 8 OS=Homo sapiens GN=PSMC5 PE=1 SV=1	71	35	87.3	81.5	89.8	93.1	74.3	113.7	145.8
P62241	40S ribosomal protein S8 OS=Homo sapiens GN=RPS8 PE=1 SV=2	65	20	27.8	34.8	43.2	72.7	103.6	194.3	130.3
P62244	40S ribosomal protein S15a OS=Homo sapiens GN=RPS15A PE=1 SV=2	86	18	27.2	35.3	39.1	54.5	75.6	186.2	167.8
P62249	40S ribosomal protein S16 OS=Homo sapiens GN=RPS16 PE=1 SV=2	79	17	38.5	46.9	60.1	76.9	129.3	167.7	116.0
P62258	14-3-3 protein epsilon OS=Homo sapiens GN=YWHAE PE=1 SV=1	78	29	96.2	72.4	104.5	116.1	91.6	106.3	120.6
P62263	40S ribosomal protein S14 OS=Homo sapiens GN=RPS14 PE=1 SV=3	43	11	42.2	46.9	58.3	89.7	141.1	179.4	99.3
P62266	40S ribosomal protein S23 OS=Homo sapiens GN=RPS23 PE=1 SV=3	62	12	21.3	19.8	30.0	49.3	82.5	150.8	166.0
P62269	40S ribosomal protein S18 OS=Homo sapiens GN=RPS18 PE=1 SV=3	68	22	18.0	18.3	28.3	46.4	76.0	134.9	236.6
P62273	40S ribosomal protein S29 OS=Homo sapiens GN=RPS29 PE=1 SV=2	50	5	38.6	33.4	64.2	88.0	157.4	156.8	111.4
P62277	40S ribosomal protein S13 OS=Homo sapiens GN=RPS13 PE=1 SV=2	68	19	48.6	55.3	63.6	84.8	148.4	153.2	100.2
P62280	40S ribosomal protein S11 OS=Homo sapiens GN=RPS11 PE=1 SV=3	66	22	29.3	45.1	50.6	70.7	166.5	136.3	139.5
P62304	Small nuclear ribonucleoprotein E OS=Homo sapiens GN=SNRPE PE=1 SV=1	70	5	37.1	48.6	53.0	60.8	88.2	145.7	158.0
P62308	Small nuclear ribonucleoprotein G OS=Homo sapiens GN=SNRPG PE=1 SV=1	76	5	56.9	54.4	69.6	82.7	123.2	153.5	138.8
P62310	U6 snRNA-associated Sm-like protein LSm3 OS=Homo sapiens GN=LSM3 PE=1 SV=2	22	3	66.9	67.8	68.1	69.2	77.4	114.8	150.0
P62312	U6 snRNA-associated Sm-like protein LSm6 OS=Homo sapiens GN=LSM6 PE=1 SV=1	93	9	59.2	47.2	79.3	81.4	92.8	138.4	151.0
P62314	Small nuclear ribonucleoprotein Sm D1 OS=Homo sapiens GN=SNRPD1 PE=1 SV=1	55	5	57.7	61.5	71.0	72.7	142.3	163.6	191.7
P62316	Small nuclear ribonucleoprotein Sm D2 OS=Homo sapiens GN=SNRPD2 PE=1 SV=1	69	14	37.0	48.4	53.6	66.1	86.7	149.2	168.5
P62318	Small nuclear ribonucleoprotein Sm D3 OS=Homo sapiens GN=SNRPD3 PE=1 SV=1	49	6	32.3	26.4	39.7	69.7	95.9	165.4	163.5
P62330	ADP-ribosylation factor 6 OS=Homo sapiens GN=ARF6 PE=1 SV=2	78	15	106.1	129.0	172.6	181.2	117.5	40.4	25.1
P62333	26S protease regulatory subunit 10B OS=Homo sapiens GN=PSMC6 PE=1 SV=1	80	33	62.7	63.2	66.2	64.1	54.5	97.4	187.3
P62341	Selenoprotein T OS=Homo sapiens GN=SELT PE=2 SV=2	34	7	73.1	104.5	144.3	161.7	223.1	46.1	22.1
P62424	60S ribosomal protein L7a OS=Homo sapiens GN=RPL7A PE=1 SV=2	64	26	35.0	36.2	51.2	83.4	125.8	177.9	131.9
P62495	Eukaryotic peptide chain release factor subunit 1 OS=Homo sapiens GN=ETF1 PE=1 SV=3	48	28	67.8	61.8	75.2	78.1	114.6	133.9	128.9
P62633	Cellular nucleic acid-binding protein OS=Homo sapiens GN=CNBP PE=1 SV=1	70	13	82.1	88.3	96.7	99.5	111.8	125.9	139.5
P62699	Protein yippee-like 5 OS=Homo sapiens GN=YPEL5 PE=1 SV=1	64	7	54.6	45.5	60.5	74.2	58.8	127.3	188.7
P62701	40S ribosomal protein S4, X isoform OS=Homo sapiens GN=RPS4X PE=1 SV=2	78	33	37.9	33.0	61.5	82.9	153.7	159.5	104.1
P62714	Serine/threonine-protein phosphatase 2A catalytic subunit beta isoform OS=Homo sapiens GN=PPP2CB PE=1 SV=1	61	16	101.6	93.6	112.0	111.5	98.4	108.3	134.4
P62753	40S ribosomal protein S6 OS=Homo sapiens GN=RPS6 PE=1 SV=1	61	26	44.7	50.1	62.6	83.4	154.4	158.9	103.8
P62805	Histone H4 OS=Homo sapiens GN=HIST1H4A PE=1 SV=2	69	19	121.8	71.2	49.9	60.1	63.5	116.9	98.0
P62820	Ras-related protein Rab-1A OS=Homo sapiens GN=RAB1A PE=1 SV=3	83	23	86.5	125.7	136.1	143.2	120.0	82.7	64.8
P62826	GTP-binding nuclear protein Ran OS=Homo sapiens GN=RAN PE=1 SV=3	58	17	65.9	58.4	65.8	68.3	57.4	110.3	179.4
P62829	60S ribosomal protein L23 OS=Homo sapiens GN=RPL23 PE=1 SV=1	84	17	44.0	43.7	60.2	82.4	155.0	157.8	103.8
P62834	Ras-related protein Rap-1A OS=Homo sapiens GN=RAP1A PE=1 SV=1	80	18	99.4	129.7	171.7	162.2	167.5	50.6	22.0
P62841	40S ribosomal protein S15 OS=Homo sapiens GN=RPS15 PE=1 SV=2	70	9	53.5	70.4	71.3	87.0	166.6	155.4	101.1
P62847	40S ribosomal protein S24 OS=Homo sapiens GN=RPS24 PE=1 SV=1	44	8	48.4	50.3	57.4	81.8	148.5	158.7	99.4
P62851	40S ribosomal protein S25 OS=Homo sapiens GN=RPS25 PE=1 SV=1	54	12	29.5	36.7	43.6	69.6	104.9	173.2	148.7
P62854	40S ribosomal protein S26 OS=Homo sapiens GN=RPS26 PE=1 SV=3	50	5	44.6	42.7	58.9	80.7	147.5	147.6	111.2
P62857	40S ribosomal protein S28 OS=Homo sapiens GN=RPS28 PE=1 SV=1	61	8	42.6	66.7	59.4	84.9	138.1	172.2	137.3
P62873	Guanine nucleotide-binding protein G(I)/G(S)/G(T) subunit beta-1 OS=Homo sapiens GN=GNB1 PE=1 SV=3	69	17	83.9	116.9	150.0	183.6	144.5	51.9	26.6
P62875	DNA-directed RNA polymerases I, II, and III subunit RPABC5 OS=Homo sapiens GN=POLR2L PE=1 SV=1	40	4	105.7	87.8	93.4	88.5	83.9	104.3	128.3
P62877	E3 ubiquitin-protein ligase RBX1 OS=Homo sapiens GN=RBX1 PE=1 SV=1	16	3	64.4	79.7	80.8	92.4	71.2	115.1	137.9
P62879	Guanine nucleotide-binding protein G(I)/G(S)/G(T) subunit beta-2 OS=Homo sapiens GN=GNB2 PE=1 SV=3	66	16	89.0	112.0	152.1	185.4	150.0	48.6	27.6
P62888	60S ribosomal protein L30 OS=Homo sapiens GN=RPL30 PE=1 SV=2	85	15	39.5	39.9	51.5	78.2	150.2	173.9	124.8
P62891	60S ribosomal protein L39 OS=Homo sapiens GN=RPL39 PE=1 SV=2	24	2	40.3	43.8	58.1	80.8	161.1	162.8	97.7
P62899	60S ribosomal protein L31 OS=Homo sapiens GN=RPL31 PE=1 SV=1	55	12	18.5	18.8	38.4	60.2	98.7	191.2	147.8
P62906	60S ribosomal protein L10a OS=Homo sapiens GN=RPL10A PE=1 SV=2	66	21	43.4	46.6	54.9	75.4	135.3	159.7	119.9
P62910	60S ribosomal protein L32 OS=Homo sapiens GN=RPL32 PE=1 SV=2	53	14	25.3	27.1	41.4	67.6	105.8	198.0	134.4
P62913	60S ribosomal protein L11 OS=Homo sapiens GN=RPL11 PE=1 SV=2	70	14	48.2	41.5	52.2	81.0	134.4	168.8	115.1
P62917	60S ribosomal protein L8 OS=Homo sapiens GN=RPL8 PE=1 SV=2	71	26	32.2	50.9	53.5	84.5	126.1	162.6	116.8
P62937	Peptidyl-prolyl cis-trans isomerase A OS=Homo sapiens GN=PPIA PE=1 SV=2	90	19	95.1	95.0	97.6	92.3	94.7	109.7	127.6
P62942	Peptidyl-prolyl cis-trans isomerase FKBP1A OS=Homo sapiens GN=FKBP1A PE=1 SV=2	64	7	83.3	91.1	101.5	86.5	91.9	72.6	134.0
P62979	Ubiquitin-40S ribosomal protein S27a OS=Homo sapiens GN=RPS27A PE=1 SV=2	78	18	70.9	92.6	104.9	103.7	111.7	113.8	98.0
P62993	Growth factor receptor-bound protein 2 OS=Homo sapiens GN=GRB2 PE=1 SV=1	87	22	86.8	77.0	123.9	121.5	98.5	89.9	114.7
P62995	Transformer-2 protein homolog beta OS=Homo sapiens GN=TRA2B PE=1 SV=1	50	18	29.5	29.0	41.5	62.8	111.6	172.6	145.2
P63010	AP-2 complex subunit beta OS=Homo sapiens GN=AP2B1 PE=1 SV=1	62	70	92.1	117.1	148.0	152.6	116.9	65.9	61.6
P63027	Vesicle-associated membrane protein 2 OS=Homo sapiens GN=VAMP2 PE=1 SV=3	43	6	36.4	81.3	71.9	117.1	110.0	122.7	101.8
P63098	Calcineurin subunit B type 1 OS=Homo sapiens GN=PPP3R1 PE=1 SV=2	64	8	99.1	87.3	133.9	165.2	79.5	79.9	92.9
P63104	14-3-3 protein zeta/delta OS=Homo sapiens GN=YWHAZ PE=1 SV=1	76	29	90.6	73.2	107.2	105.7	87.6	100.7	137.0
P63151	Serine/threonine-protein phosphatase 2A 55 kDa regulatory subunit B alpha isoform OS=Homo sapiens GN=PPP2R2A PE=1 SV=1	54	22	83.9	69.9	83.3	84.7	63.0	124.9	156.2
P63165	Small ubiquitin-related modifier 1 OS=Homo sapiens GN=SUMO1 PE=1 SV=1	38	5	92.0	89.6	104.5	121.2	115.2	74.2	114.8
P63172	Dynein light chain Tctex-type 1 OS=Homo sapiens GN=DYNLT1 PE=1 SV=1	60	4	111.3	105.6	98.4	94.8	93.8	74.9	95.7
P63173	60S ribosomal protein L38 OS=Homo sapiens GN=RPL38 PE=1 SV=2	57	8	54.4	53.3	64.3	96.7	159.0	140.3	85.6
P63218	Guanine nucleotide-binding protein G(I)/G(S)/G(O) subunit gamma-5 OS=Homo sapiens GN=GNG5 PE=1 SV=3	76	6	43.6	75.9	96.5	141.5	84.0	184.3	68.2
P63220	40S ribosomal protein S21 OS=Homo sapiens GN=RPS21 PE=1 SV=1	67	8	41.0	50.5	61.4	77.7	204.5	127.7	112.6
P63241	Eukaryotic translation initiation factor 5A-1 OS=Homo sapiens GN=EIF5A PE=1 SV=2	72	20	99.7	84.0	108.0	102.5	109.6	103.6	99.6
P63244	Guanine nucleotide-binding protein subunit beta-2-like 1 OS=Homo sapiens GN=GNB2L1 PE=1 SV=3	87	31	47.1	49.6	57.4	83.6	145.1	158.0	117.1
P63279	SUMO-conjugating enzyme UBC9 OS=Homo sapiens GN=UBE2I PE=1 SV=1	76	12	94.7	77.4	101.5	92.2	115.0	105.4	93.3
P67809	Nuclease-sensitive element-binding protein 1 OS=Homo sapiens GN=YBX1 PE=1 SV=3	63	25	40.6	51.4	58.6	75.4	144.6	151.5	129.3
P67812	Signal peptidase complex catalytic subunit SEC11A OS=Homo sapiens GN=SEC11A PE=1 SV=1	38	11	29.1	37.7	52.9	79.6	82.6	306.5	53.6
P67870	Casein kinase II subunit beta OS=Homo sapiens GN=CSNK2B PE=1 SV=1	49	9	57.1	56.0	88.2	94.8	54.1	127.7	151.1
P67936	Tropomyosin alpha-4 chain OS=Homo sapiens GN=TPM4 PE=1 SV=3	82	40	72.7	80.0	98.2	97.5	68.3	92.7	148.8
P68032	Actin, alpha cardiac muscle 1 OS=Homo sapiens GN=ACTC1 PE=1 SV=1	66	30	119.2	101.4	126.2	114.7	95.1	95.2	108.3
P68036	Ubiquitin-conjugating enzyme E2 L3 OS=Homo sapiens GN=UBE2L3 PE=1 SV=1	81	14	85.8	69.3	99.5	98.4	71.6	104.4	131.8
P68104	Elongation factor 1-alpha 1 OS=Homo sapiens GN=EEF1A1 PE=1 SV=1	80	36	75.1	68.3	78.1	91.3	92.5	122.1	124.2
P68366	Tubulin alpha-4A chain OS=Homo sapiens GN=TUBA4A PE=1 SV=1	64	31	98.2	86.3	82.0	85.3	79.6	110.6	114.2
P68400	Casein kinase II subunit alpha OS=Homo sapiens GN=CSNK2A1 PE=1 SV=1	59	21	67.9	64.0	95.3	88.6	73.5	104.7	140.3
P68402	Platelet-activating factor acetylhydrolase IB subunit beta OS=Homo sapiens GN=PAFAH1B2 PE=1 SV=1	33	5	87.5	73.0	104.1	91.1	77.0	93.4	127.1
P69905	Hemoglobin subunit alpha OS=Homo sapiens GN=HBA1 PE=1 SV=2	35	4	300.7	267.9	115.5	65.5	47.0	16.1	11.8
P78310	Coxsackievirus and adenovirus receptor OS=Homo sapiens GN=CXADR PE=1 SV=1	47	16	95.1	132.4	179.6	191.7	152.3	48.6	20.6
P78312	Protein FAM193A OS=Homo sapiens GN=FAM193A PE=1 SV=2	22	24	46.9	50.2	59.2	86.9	226.5	151.7	82.2
P78316	Nucleolar protein 14 OS=Homo sapiens GN=NOP14 PE=1 SV=3	31	27	61.8	44.1	59.0	67.2	106.1	150.1	148.3
P78318	Immunoglobulin-binding protein 1 OS=Homo sapiens GN=IGBP1 PE=1 SV=1	69	21	82.5	77.1	101.1	95.0	84.7	102.2	123.3
P78330	Phosphoserine phosphatase OS=Homo sapiens GN=PSPH PE=1 SV=2	48	11	26.2	28.8	21.0	22.3	26.5	118.9	264.8
P78332	RNA-binding protein 6 OS=Homo sapiens GN=RBM6 PE=1 SV=5	52	61	33.4	36.0	49.7	62.6	121.5	164.4	134.0
P78344	Eukaryotic translation initiation factor 4 gamma 2 OS=Homo sapiens GN=EIF4G2 PE=1 SV=1	64	55	64.5	67.3	76.0	80.8	137.5	132.4	119.6
P78345	Ribonuclease P protein subunit p38 OS=Homo sapiens GN=RPP38 PE=1 SV=2	46	12	42.1	38.6	50.4	51.5	74.3	98.7	373.1
P78346	Ribonuclease P protein subunit p30 OS=Homo sapiens GN=RPP30 PE=1 SV=1	68	17	62.4	56.3	69.1	84.2	126.8	142.4	123.4
P78347	General transcription factor II-I OS=Homo sapiens GN=GTF2I PE=1 SV=2	49	53	215.2	118.9	115.1	93.2	88.8	58.3	47.0
P78356	Phosphatidylinositol 5-phosphate 4-kinase type-2 beta OS=Homo sapiens GN=PIP4K2B PE=1 SV=1	42	23	102.0	145.2	165.4	163.3	116.3	53.4	46.0
P78362	SRSF protein kinase 2 OS=Homo sapiens GN=SRPK2 PE=1 SV=3	39	30	49.7	49.6	59.5	74.1	143.4	161.1	121.8
P78368	Casein kinase I isoform gamma-2 OS=Homo sapiens GN=CSNK1G2 PE=1 SV=1	46	19	90.4	133.1	151.4	184.4	169.3	75.5	40.2
P78371	T-complex protein 1 subunit beta OS=Homo sapiens GN=CCT2 PE=1 SV=4	84	46	79.8	73.7	82.0	82.7	68.0	91.5	153.3
P78382	CMP-sialic acid transporter OS=Homo sapiens GN=SLC35A1 PE=2 SV=1	23	7	49.7	49.0	108.1	162.5	60.2	183.7	93.2
P78406	mRNA export factor OS=Homo sapiens GN=RAE1 PE=1 SV=1	76	26	36.7	34.8	51.6	83.1	63.9	148.0	154.3
P78417	Glutathione S-transferase omega-1 OS=Homo sapiens GN=GSTO1 PE=1 SV=2	56	22	93.5	72.4	94.5	95.7	72.0	112.4	131.8
P78527	DNA-dependent protein kinase catalytic subunit OS=Homo sapiens GN=PRKDC PE=1 SV=3	59	278	51.1	52.0	69.1	92.0	141.1	145.0	104.8
P78536	Disintegrin and metalloproteinase domain-containing protein 17 OS=Homo sapiens GN=ADAM17 PE=1 SV=1	25	15	78.4	126.4	161.6	184.9	193.5	56.4	26.1
P78537	Biogenesis of lysosome-related organelles complex 1 subunit 1 OS=Homo sapiens GN=BLOC1S1 PE=1 SV=2	56	6	76.4	94.7	125.1	141.9	168.9	111.2	76.3
P78549	Endonuclease III-like protein 1 OS=Homo sapiens GN=NTHL1 PE=1 SV=2	32	8	22.2	8.5	9.9	20.9	23.0	221.1	193.6
P78559	Microtubule-associated protein 1A OS=Homo sapiens GN=MAP1A PE=1 SV=6	57	123	61.2	51.2	59.6	62.4	75.6	142.9	160.3
P80217	Interferon-induced 35 kDa protein OS=Homo sapiens GN=IFI35 PE=1 SV=5	54	15	101.9	108.7	141.4	164.1	159.9	76.4	69.5
P80303	Nucleobindin-2 OS=Homo sapiens GN=NUCB2 PE=1 SV=2	65	38	67.2	115.6	128.8	141.3	137.4	100.0	44.7
P80404	4-aminobutyrate aminotransferase, mitochondrial OS=Homo sapiens GN=ABAT PE=1 SV=3	65	27	302.3	261.2	142.4	55.2	20.5	12.8	10.5
P82094	TATA element modulatory factor OS=Homo sapiens GN=TMF1 PE=1 SV=2	64	69	102.3	178.8	213.5	177.7	94.7	34.5	14.9
P82650	28S ribosomal protein S22, mitochondrial OS=Homo sapiens GN=MRPS22 PE=1 SV=1	59	22	353.7	302.1	131.5	47.7	13.9	5.7	4.0
P82663	28S ribosomal protein S25, mitochondrial OS=Homo sapiens GN=MRPS25 PE=1 SV=1	79	14	303.2	195.9	217.1	66.9	20.2	11.2	8.9
P82664	28S ribosomal protein S10, mitochondrial OS=Homo sapiens GN=MRPS10 PE=1 SV=2	59	11	364.0	268.5	138.2	44.1	18.4	10.7	7.8
P82673	28S ribosomal protein S35, mitochondrial OS=Homo sapiens GN=MRPS35 PE=1 SV=1	55	18	334.2	321.3	126.5	54.2	15.3	6.4	4.4
P82675	28S ribosomal protein S5, mitochondrial OS=Homo sapiens GN=MRPS5 PE=1 SV=2	45	23	330.1	303.5	132.2	50.4	15.7	12.6	9.6
P82909	28S ribosomal protein S36, mitochondrial OS=Homo sapiens GN=MRPS36 PE=1 SV=2	74	8	262.3	317.8	131.3	51.8	23.0	7.2	9.0
P82912	28S ribosomal protein S11, mitochondrial OS=Homo sapiens GN=MRPS11 PE=1 SV=2	43	7	336.3	332.3	124.7	48.3	13.8	7.8	6.0
P82914	28S ribosomal protein S15, mitochondrial OS=Homo sapiens GN=MRPS15 PE=1 SV=1	32	14	337.5	279.7	151.3	50.3	15.6	5.8	6.0
P82921	28S ribosomal protein S21, mitochondrial OS=Homo sapiens GN=MRPS21 PE=1 SV=2	61	8	318.7	330.1	127.4	48.5	13.4	7.8	7.4
P82930	28S ribosomal protein S34, mitochondrial OS=Homo sapiens GN=MRPS34 PE=1 SV=2	74	19	332.1	289.3	134.5	55.0	22.8	11.0	9.2
P82932	28S ribosomal protein S6, mitochondrial OS=Homo sapiens GN=MRPS6 PE=1 SV=3	68	9	342.8	307.6	126.9	49.6	16.0	8.9	5.4
P82933	28S ribosomal protein S9, mitochondrial OS=Homo sapiens GN=MRPS9 PE=1 SV=2	53	25	334.2	298.3	129.9	51.4	20.2	10.7	17.4
P82979	SAP domain-containing ribonucleoprotein OS=Homo sapiens GN=SARNP PE=1 SV=3	48	13	42.7	38.1	66.2	78.0	121.1	163.5	125.1
P83111	Serine beta-lactamase-like protein LACTB, mitochondrial OS=Homo sapiens GN=LACTB PE=1 SV=2	56	28	336.7	252.1	139.6	52.5	22.5	12.5	8.2
P83436	Conserved oligomeric Golgi complex subunit 7 OS=Homo sapiens GN=COG7 PE=1 SV=1	46	29	87.0	74.4	118.6	108.1	81.6	92.1	110.0
P83731	60S ribosomal protein L24 OS=Homo sapiens GN=RPL24 PE=1 SV=1	45	11	42.7	42.5	57.2	75.4	152.1	142.3	102.2
P83916	Chromobox protein homolog 1 OS=Homo sapiens GN=CBX1 PE=1 SV=1	39	11	93.8	85.1	109.6	98.9	54.8	88.8	134.4
P84090	Enhancer of rudimentary homolog OS=Homo sapiens GN=ERH PE=1 SV=1	54	11	36.5	31.4	45.3	52.5	86.3	180.6	161.7
P84095	Rho-related GTP-binding protein RhoG OS=Homo sapiens GN=RHOG PE=1 SV=1	71	15	77.3	93.0	121.0	124.1	133.3	95.6	81.4
P84098	60S ribosomal protein L19 OS=Homo sapiens GN=RPL19 PE=1 SV=1	44	16	22.0	13.2	55.7	82.8	118.8	165.1	138.4
P84103	Serine/arginine-rich splicing factor 3 OS=Homo sapiens GN=SRSF3 PE=1 SV=1	59	16	14.1	13.2	36.9	66.7	74.9	195.9	145.5
P85037	Forkhead box protein K1 OS=Homo sapiens GN=FOXK1 PE=1 SV=1	54	30	87.2	84.5	88.8	85.5	101.4	108.3	117.3
P86790	Vacuolar fusion protein CCZ1 homolog B OS=Homo sapiens GN=CCZ1B PE=1 SV=1	60	31	57.8	73.6	129.5	160.7	177.2	75.2	49.8
P98095	Fibulin-2 OS=Homo sapiens GN=FBLN2 PE=1 SV=2	34	28	75.4	110.7	154.4	172.8	193.0	75.2	38.7
P98155	Very low-density lipoprotein receptor OS=Homo sapiens GN=VLDLR PE=1 SV=1	54	45	56.8	83.0	110.9	147.0	170.7	107.0	58.5
P98170	E3 ubiquitin-protein ligase XIAP OS=Homo sapiens GN=XIAP PE=1 SV=2	47	19	93.5	89.0	97.4	102.5	87.1	111.3	140.8
P98171	Rho GTPase-activating protein 4 OS=Homo sapiens GN=ARHGAP4 PE=1 SV=2	40	35	98.2	79.5	91.4	86.8	96.9	118.1	131.1
P98172	Ephrin-B1 OS=Homo sapiens GN=EFNB1 PE=1 SV=1	51	13	98.9	131.1	161.5	173.8	130.0	42.9	37.2
P98175	RNA-binding protein 10 OS=Homo sapiens GN=RBM10 PE=1 SV=3	59	53	32.9	30.4	45.4	57.1	104.9	141.4	174.2
P98179	RNA-binding protein 3 OS=Homo sapiens GN=RBM3 PE=1 SV=1	61	8	32.8	32.2	56.0	75.0	183.9	166.8	142.1
P98194	Calcium-transporting ATPase type 2C member 1 OS=Homo sapiens GN=ATP2C1 PE=1 SV=3	45	36	77.8	120.1	152.5	158.5	134.0	77.6	44.4
P98196	Probable phospholipid-transporting ATPase IH OS=Homo sapiens GN=ATP11A PE=1 SV=3	37	39	72.1	90.8	129.2	150.9	164.8	101.1	66.2
P99999	Cytochrome c OS=Homo sapiens GN=CYCS PE=1 SV=2	68	13	318.2	271.8	141.8	62.8	28.1	25.6	10.4
Q00013	55 kDa erythrocyte membrane protein OS=Homo sapiens GN=MPP1 PE=1 SV=2	83	33	90.1	131.7	161.2	166.8	133.5	62.3	41.9
Q00059	Transcription factor A, mitochondrial OS=Homo sapiens GN=TFAM PE=1 SV=1	54	22	331.6	252.6	165.8	60.8	12.8	7.3	4.0
Q00169	Phosphatidylinositol transfer protein alpha isoform OS=Homo sapiens GN=PITPNA PE=1 SV=2	79	29	60.5	47.1	62.3	66.3	51.7	133.4	181.8
Q00325	Phosphate carrier protein, mitochondrial OS=Homo sapiens GN=SLC25A3 PE=1 SV=2	46	24	287.2	248.6	154.4	83.1	22.8	16.3	10.3
Q00341	Vigilin OS=Homo sapiens GN=HDLBP PE=1 SV=2	58	85	41.9	49.5	71.9	119.2	166.5	157.8	76.1
Q00403	Transcription initiation factor IIB OS=Homo sapiens GN=GTF2B PE=1 SV=1	65	20	54.3	39.0	69.7	75.9	104.1	142.3	137.0
Q00534	Cyclin-dependent kinase 6 OS=Homo sapiens GN=CDK6 PE=1 SV=1	58	20	102.7	73.4	100.6	89.4	80.6	98.6	122.2
Q00535	Cyclin-dependent-like kinase 5 OS=Homo sapiens GN=CDK5 PE=1 SV=3	66	20	76.5	65.4	107.3	111.6	80.6	104.9	119.6
Q00537	Cyclin-dependent kinase 17 OS=Homo sapiens GN=CDK17 PE=1 SV=2	55	27	111.1	137.8	143.3	134.8	120.9	63.4	45.9
Q00577	Transcriptional activator protein Pur-alpha OS=Homo sapiens GN=PURA PE=1 SV=2	43	16	45.4	44.8	53.7	72.5	115.8	167.8	117.8
Q00610	Clathrin heavy chain 1 OS=Homo sapiens GN=CLTC PE=1 SV=5	65	122	93.1	115.7	137.8	129.3	86.2	76.3	92.2
Q00688	Peptidyl-prolyl cis-trans isomerase FKBP3 OS=Homo sapiens GN=FKBP3 PE=1 SV=1	75	26	47.5	53.0	64.4	84.8	164.9	152.6	123.8
Q00796	Sorbitol dehydrogenase OS=Homo sapiens GN=SORD PE=1 SV=4	66	19	32.7	25.9	58.6	85.6	41.1	124.8	213.2
Q00839	Heterogeneous nuclear ribonucleoprotein U OS=Homo sapiens GN=HNRNPU PE=1 SV=6	66	70	36.1	34.2	44.3	60.5	101.8	168.5	154.1
Q01081	Splicing factor U2AF 35 kDa subunit OS=Homo sapiens GN=U2AF1 PE=1 SV=3	44	10	37.1	30.9	42.6	66.4	129.0	182.9	136.4
Q01082	Spectrin beta chain, non-erythrocytic 1 OS=Homo sapiens GN=SPTBN1 PE=1 SV=2	76	225	102.2	135.6	165.6	160.0	108.3	60.7	59.9
Q01085	Nucleolysin TIAR OS=Homo sapiens GN=TIAL1 PE=1 SV=1	58	20	59.0	54.7	68.2	86.7	166.0	157.7	123.7
Q01105	Protein SET OS=Homo sapiens GN=SET PE=1 SV=3	48	19	76.6	84.6	84.8	92.4	70.5	113.0	168.3
Q01130	Serine/arginine-rich splicing factor 2 OS=Homo sapiens GN=SRSF2 PE=1 SV=4	37	10	18.2	15.9	24.8	31.3	55.3	140.8	215.2
Q01167	Forkhead box protein K2 OS=Homo sapiens GN=FOXK2 PE=1 SV=3	43	22	122.3	117.4	94.0	95.5	118.2	117.4	108.9
Q01196	Runt-related transcription factor 1 OS=Homo sapiens GN=RUNX1 PE=1 SV=3	58	22	196.6	130.6	89.4	77.1	78.4	66.5	50.5
Q01432	AMP deaminase 3 OS=Homo sapiens GN=AMPD3 PE=1 SV=1	35	23	87.7	65.6	109.1	99.3	85.1	109.6	141.5
Q01433	AMP deaminase 2 OS=Homo sapiens GN=AMPD2 PE=1 SV=2	39	33	89.4	90.7	100.3	93.7	78.2	100.3	141.2
Q01469	Fatty acid-binding protein, epidermal OS=Homo sapiens GN=FABP5 PE=1 SV=3	81	18	102.2	99.6	109.7	100.1	78.5	113.0	141.6
Q01518	Adenylyl cyclase-associated protein 1 OS=Homo sapiens GN=CAP1 PE=1 SV=5	61	34	53.2	42.1	63.9	67.4	59.1	85.0	221.8
Q01581	Hydroxymethylglutaryl-CoA synthase, cytoplasmic OS=Homo sapiens GN=HMGCS1 PE=1 SV=2	55	26	96.1	80.9	97.4	96.1	78.5	102.4	140.5
Q01650	Large neutral amino acids transporter small subunit 1 OS=Homo sapiens GN=SLC7A5 PE=1 SV=2	15	9	77.1	75.4	196.6	219.8	148.8	52.3	20.0
Q01658	Protein Dr1 OS=Homo sapiens GN=DR1 PE=1 SV=1	31	5	68.5	59.6	103.7	89.9	76.6	116.0	146.9
Q01780	Exosome component 10 OS=Homo sapiens GN=EXOSC10 PE=1 SV=2	64	56	31.1	28.9	45.1	51.6	84.8	155.2	174.0
Q01813	ATP-dependent 6-phosphofructokinase, platelet type OS=Homo sapiens GN=PFKP PE=1 SV=2	63	53	62.2	67.6	77.1	80.1	87.4	99.6	160.1
Q01844	RNA-binding protein EWS OS=Homo sapiens GN=EWSR1 PE=1 SV=1	20	12	49.3	44.0	61.8	72.4	147.3	154.9	108.7
Q01968	Inositol polyphosphate 5-phosphatase OCRL-1 OS=Homo sapiens GN=OCRL PE=1 SV=3	34	30	90.6	96.6	115.6	127.4	114.0	108.2	89.6
Q01970	1-phosphatidylinositol 4,5-bisphosphate phosphodiesterase beta-3 OS=Homo sapiens GN=PLCB3 PE=1 SV=2	36	46	81.7	97.5	119.6	128.0	133.6	104.0	76.0
Q02040	A-kinase anchor protein 17A OS=Homo sapiens GN=AKAP17A PE=1 SV=2	34	26	37.1	36.7	46.8	55.9	119.2	134.7	172.0
Q02083	N-acylethanolamine-hydrolyzing acid amidase OS=Homo sapiens GN=NAAA PE=1 SV=3	32	11	56.1	80.9	122.4	140.6	177.0	96.7	58.8
Q02127	Dihydroorotate dehydrogenase (quinone), mitochondrial OS=Homo sapiens GN=DHODH PE=1 SV=3	71	23	331.9	297.8	138.1	53.6	20.9	8.8	4.6
Q02218	2-oxoglutarate dehydrogenase, mitochondrial OS=Homo sapiens GN=OGDH PE=1 SV=3	67	71	322.5	275.8	136.3	54.8	20.0	13.9	10.7
Q02224	Centromere-associated protein E OS=Homo sapiens GN=CENPE PE=1 SV=2	24	60	60.2	56.7	66.7	79.4	96.9	126.7	120.6
Q02241	Kinesin-like protein KIF23 OS=Homo sapiens GN=KIF23 PE=1 SV=3	40	31	133.7	147.8	136.2	78.4	46.1	95.8	74.7
Q02252	Methylmalonate-semialdehyde dehydrogenase [acylating], mitochondrial OS=Homo sapiens GN=ALDH6A1 PE=1 SV=2	64	35	302.2	285.1	132.5	58.9	26.4	20.3	19.7
Q02338	D-beta-hydroxybutyrate dehydrogenase, mitochondrial OS=Homo sapiens GN=BDH1 PE=1 SV=3	53	17	341.8	297.9	141.9	48.7	15.2	6.6	4.9
Q02543	60S ribosomal protein L18a OS=Homo sapiens GN=RPL18A PE=1 SV=2	69	19	10.2	9.2	14.2	23.6	40.3	253.5	179.2
Q02750	Dual specificity mitogen-activated protein kinase kinase 1 OS=Homo sapiens GN=MAP2K1 PE=1 SV=2	61	24	35.7	29.9	84.1	117.1	41.5	127.3	168.8
Q02790	Peptidyl-prolyl cis-trans isomerase FKBP4 OS=Homo sapiens GN=FKBP4 PE=1 SV=3	79	48	93.2	65.1	87.6	95.9	74.2	113.0	146.9
Q02809	Procollagen-lysine,2-oxoglutarate 5-dioxygenase 1 OS=Homo sapiens GN=PLOD1 PE=1 SV=2	41	26	69.3	74.4	158.6	204.2	206.2	52.8	19.3
Q02833	Ras association domain-containing protein 7 OS=Homo sapiens GN=RASSF7 PE=1 SV=1	18	5	124.7	102.7	111.1	112.2	128.3	118.4	166.1
Q02878	60S ribosomal protein L6 OS=Homo sapiens GN=RPL6 PE=1 SV=3	65	31	33.1	34.1	50.1	73.2	141.6	155.0	126.3
Q02880	DNA topoisomerase 2-beta OS=Homo sapiens GN=TOP2B PE=1 SV=3	43	69	233.7	104.4	80.8	69.2	102.9	71.6	46.9
Q02978	Mitochondrial 2-oxoglutarate/malate carrier protein OS=Homo sapiens GN=SLC25A11 PE=1 SV=3	77	19	289.1	312.1	136.1	58.6	20.7	13.6	9.1
Q03154	Aminoacylase-1 OS=Homo sapiens GN=ACY1 PE=1 SV=1	43	14	98.0	90.8	98.3	99.6	87.9	100.8	135.2
Q03252	Lamin-B2 OS=Homo sapiens GN=LMNB2 PE=1 SV=4	68	54	150.2	110.3	111.2	135.2	112.7	65.9	54.8
Q03426	Mevalonate kinase OS=Homo sapiens GN=MVK PE=1 SV=1	38	11	101.1	96.9	104.6	93.3	76.2	95.1	115.8
Q03518	Antigen peptide transporter 1 OS=Homo sapiens GN=TAP1 PE=1 SV=2	35	20	68.6	102.0	136.8	174.8	211.4	57.6	25.1
Q03519	Antigen peptide transporter 2 OS=Homo sapiens GN=TAP2 PE=1 SV=1	28	18	75.5	98.3	144.2	198.8	186.1	66.6	25.3
Q03701	CCAAT/enhancer-binding protein zeta OS=Homo sapiens GN=CEBPZ PE=1 SV=3	31	25	67.5	43.6	57.8	62.6	109.4	157.8	126.1
Q04206	Transcription factor p65 OS=Homo sapiens GN=RELA PE=1 SV=2	38	21	69.1	62.9	92.6	91.9	74.9	102.5	163.7
Q04323	UBX domain-containing protein 1 OS=Homo sapiens GN=UBXN1 PE=1 SV=2	59	14	89.0	81.8	92.2	91.5	76.0	96.9	146.4
Q04446	1,4-alpha-glucan-branching enzyme OS=Homo sapiens GN=GBE1 PE=1 SV=3	41	27	65.9	56.8	81.1	91.9	66.6	119.9	158.7
Q04637	Eukaryotic translation initiation factor 4 gamma 1 OS=Homo sapiens GN=EIF4G1 PE=1 SV=4	54	85	40.2	40.4	56.3	69.9	117.6	166.2	135.4
Q04656	Copper-transporting ATPase 1 OS=Homo sapiens GN=ATP7A PE=1 SV=3	29	35	74.9	106.7	133.0	154.5	166.0	72.6	39.5
Q04721	Neurogenic locus notch homolog protein 2 OS=Homo sapiens GN=NOTCH2 PE=1 SV=3	28	46	87.9	104.9	150.8	165.8	156.5	69.7	31.4
Q04726	Transducin-like enhancer protein 3 OS=Homo sapiens GN=TLE3 PE=1 SV=2	48	25	61.3	55.6	94.4	89.7	73.1	122.5	154.3
Q04727	Transducin-like enhancer protein 4 OS=Homo sapiens GN=TLE4 PE=1 SV=3	38	18	86.9	70.7	91.9	91.3	73.9	101.9	138.5
Q04759	Protein kinase C theta type OS=Homo sapiens GN=PRKCQ PE=1 SV=3	53	38	61.8	100.0	160.3	201.5	119.3	74.6	38.2
Q04760	Lactoylglutathione lyase OS=Homo sapiens GN=GLO1 PE=1 SV=4	57	14	104.0	92.5	106.9	98.1	75.3	99.3	122.2
Q04771	Activin receptor type-1 OS=Homo sapiens GN=ACVR1 PE=1 SV=1	21	9	100.2	129.8	149.6	171.5	162.3	67.7	29.8
Q04837	Single-stranded DNA-binding protein, mitochondrial OS=Homo sapiens GN=SSBP1 PE=1 SV=1	69	14	217.8	335.6	141.6	98.7	14.7	18.4	15.7
Q04864	Proto-oncogene c-Rel OS=Homo sapiens GN=REL PE=1 SV=1	35	20	88.3	39.0	104.7	96.3	73.5	109.0	135.8
Q04917	14-3-3 protein eta OS=Homo sapiens GN=YWHAH PE=1 SV=4	67	21	73.5	55.3	89.2	118.9	73.9	116.5	134.7
Q05048	Cleavage stimulation factor subunit 1 OS=Homo sapiens GN=CSTF1 PE=1 SV=1	55	17	37.0	36.4	43.0	66.6	108.8	186.6	140.7
Q05086	Ubiquitin-protein ligase E3A OS=Homo sapiens GN=UBE3A PE=1 SV=4	53	40	82.2	72.8	102.2	107.6	75.1	120.2	143.0
Q05193	Dynamin-1 OS=Homo sapiens GN=DNM1 PE=1 SV=2	49	46	114.5	112.5	132.9	135.7	113.5	89.7	82.3
Q05397	Focal adhesion kinase 1 OS=Homo sapiens GN=PTK2 PE=1 SV=2	38	33	55.5	53.1	79.7	86.9	110.7	133.0	129.7
Q05519	Serine/arginine-rich splicing factor 11 OS=Homo sapiens GN=SRSF11 PE=1 SV=1	27	14	21.8	22.6	33.9	51.6	110.6	223.8	153.3
Q05655	Protein kinase C delta type OS=Homo sapiens GN=PRKCD PE=1 SV=2	41	29	66.1	84.8	121.0	174.2	132.3	107.5	68.5
Q05932	Folylpolyglutamate synthase, mitochondrial OS=Homo sapiens GN=FPGS PE=1 SV=3	50	23	204.4	178.2	129.7	79.8	48.0	50.0	64.1
Q06124	Tyrosine-protein phosphatase non-receptor type 11 OS=Homo sapiens GN=PTPN11 PE=1 SV=2	68	42	83.0	83.9	105.4	102.2	83.1	92.8	121.9
Q06136	3-ketodihydrosphingosine reductase OS=Homo sapiens GN=KDSR PE=1 SV=1	27	8	94.9	103.9	137.9	151.1	186.6	60.0	22.9
Q06203	Amidophosphoribosyltransferase OS=Homo sapiens GN=PPAT PE=1 SV=1	63	30	79.6	89.8	92.6	89.1	74.6	97.2	152.3
Q06210	Glutamine--fructose-6-phosphate aminotransferase [isomerizing] 1 OS=Homo sapiens GN=GFPT1 PE=1 SV=3	65	42	75.7	65.4	102.0	94.6	77.7	98.6	139.2
Q06265	Exosome complex component RRP45 OS=Homo sapiens GN=EXOSC9 PE=1 SV=3	32	12	46.6	45.2	53.5	63.4	95.6	167.6	172.2
Q06323	Proteasome activator complex subunit 1 OS=Homo sapiens GN=PSME1 PE=1 SV=1	75	24	112.3	76.1	107.4	90.1	83.2	102.1	128.8
Q06481	Amyloid-like protein 2 OS=Homo sapiens GN=APLP2 PE=1 SV=2	33	22	46.9	51.7	58.1	75.1	95.1	127.2	163.2
Q06787	Fragile X mental retardation protein 1 OS=Homo sapiens GN=FMR1 PE=1 SV=1	55	33	36.8	38.3	50.0	73.9	153.2	193.2	102.7
Q06830	Peroxiredoxin-1 OS=Homo sapiens GN=PRDX1 PE=1 SV=1	80	24	75.4	86.0	99.7	100.5	72.1	105.9	143.1
Q07020	60S ribosomal protein L18 OS=Homo sapiens GN=RPL18 PE=1 SV=2	49	14	36.4	34.5	51.2	70.0	125.6	149.6	161.2
Q07021	Complement component 1 Q subcomponent-binding protein, mitochondrial OS=Homo sapiens GN=C1QBP PE=1 SV=1	67	14	336.8	316.8	131.0	49.4	16.9	6.4	5.3
Q07065	Cytoskeleton-associated protein 4 OS=Homo sapiens GN=CKAP4 PE=1 SV=2	67	38	69.6	104.6	136.8	183.1	196.0	61.0	27.4
Q07666	KH domain-containing, RNA-binding, signal transduction-associated protein 1 OS=Homo sapiens GN=KHDRBS1 PE=1 SV=1	42	20	29.2	21.0	40.8	58.1	168.8	159.8	132.8
Q07864	DNA polymerase epsilon catalytic subunit A OS=Homo sapiens GN=POLE PE=1 SV=5	17	30	90.0	72.7	90.5	92.0	83.8	119.5	135.0
Q07866	Kinesin light chain 1 OS=Homo sapiens GN=KLC1 PE=1 SV=2	62	48	84.3	74.6	87.7	90.8	78.9	120.9	140.3
Q07954	Prolow-density lipoprotein receptor-related protein 1 OS=Homo sapiens GN=LRP1 PE=1 SV=2	28	96	62.4	84.9	111.3	142.1	174.4	102.3	58.3
Q07955	Serine/arginine-rich splicing factor 1 OS=Homo sapiens GN=SRSF1 PE=1 SV=2	56	24	38.0	35.1	56.7	80.3	123.4	173.6	120.7
Q07960	Rho GTPase-activating protein 1 OS=Homo sapiens GN=ARHGAP1 PE=1 SV=1	58	26	101.4	87.3	108.2	102.4	75.0	106.1	126.3
Q08117	Amino-terminal enhancer of split OS=Homo sapiens GN=AES PE=1 SV=4	45	9	84.0	54.0	75.9	79.9	62.9	112.7	188.8
Q08170	Serine/arginine-rich splicing factor 4 OS=Homo sapiens GN=SRSF4 PE=1 SV=2	31	25	23.1	22.6	31.6	42.5	69.1	155.2	201.1
Q08211	ATP-dependent RNA helicase A OS=Homo sapiens GN=DHX9 PE=1 SV=4	63	87	31.9	32.4	49.0	66.7	135.6	167.3	144.7
Q08257	Quinone oxidoreductase OS=Homo sapiens GN=CRYZ PE=1 SV=1	73	23	209.6	128.2	90.9	64.4	38.7	105.0	102.4
Q08357	Sodium-dependent phosphate transporter 2 OS=Homo sapiens GN=SLC20A2 PE=1 SV=1	23	9	78.2	130.4	158.8	175.5	163.5	60.0	33.2
Q08378	Golgin subfamily A member 3 OS=Homo sapiens GN=GOLGA3 PE=1 SV=2	59	92	76.8	72.0	80.6	75.4	66.9	112.2	171.1
Q08379	Golgin subfamily A member 2 OS=Homo sapiens GN=GOLGA2 PE=1 SV=3	61	52	86.9	127.0	147.3	133.7	103.2	97.9	62.9
Q08380	Galectin-3-binding protein OS=Homo sapiens GN=LGALS3BP PE=1 SV=1	35	16	72.7	106.3	139.1	183.3	171.8	61.7	37.0
Q08431	Lactadherin OS=Homo sapiens GN=MFGE8 PE=1 SV=2	55	18	74.8	103.6	119.3	130.2	129.7	107.8	64.4
Q08722	Leukocyte surface antigen CD47 OS=Homo sapiens GN=CD47 PE=1 SV=1	17	9	93.6	130.9	157.6	171.2	147.1	61.4	28.9
Q08752	Peptidyl-prolyl cis-trans isomerase D OS=Homo sapiens GN=PPID PE=1 SV=3	78	33	85.7	71.6	88.7	85.2	80.9	113.5	131.3
Q08881	Tyrosine-protein kinase ITK/TSK OS=Homo sapiens GN=ITK PE=1 SV=1	60	40	88.5	116.1	154.0	177.5	139.3	63.2	41.6
Q08945	FACT complex subunit SSRP1 OS=Homo sapiens GN=SSRP1 PE=1 SV=1	45	39	113.0	89.9	95.6	97.6	86.2	92.4	119.9
Q08AF3	Schlafen family member 5 OS=Homo sapiens GN=SLFN5 PE=1 SV=1	41	35	60.1	43.7	74.8	122.1	91.3	141.7	119.7
Q08AM6	Protein VAC14 homolog OS=Homo sapiens GN=VAC14 PE=1 SV=1	44	31	78.7	83.3	114.3	134.0	137.7	99.6	86.1
Q08J23	tRNA (cytosine(34)-C(5))-methyltransferase OS=Homo sapiens GN=NSUN2 PE=1 SV=2	78	62	65.7	54.3	70.4	69.8	79.9	126.6	162.9
Q09161	Nuclear cap-binding protein subunit 1 OS=Homo sapiens GN=NCBP1 PE=1 SV=1	54	38	45.9	45.2	59.6	67.7	135.3	147.1	128.1
Q09328	Alpha-1,6-mannosylglycoprotein 6-beta-N-acetylglucosaminyltransferase A OS=Homo sapiens GN=MGAT5 PE=2 SV=1	32	22	74.8	148.4	166.7	156.4	151.2	66.9	42.5
Q09472	Histone acetyltransferase p300 OS=Homo sapiens GN=EP300 PE=1 SV=2	23	43	52.5	47.4	60.6	69.0	86.6	137.1	149.0
Q09666	Neuroblast differentiation-associated protein AHNAK OS=Homo sapiens GN=AHNAK PE=1 SV=2	59	184	116.8	154.4	172.5	171.5	145.3	48.9	29.1
Q0VDF9	Heat shock 70 kDa protein 14 OS=Homo sapiens GN=HSPA14 PE=1 SV=1	65	30	73.2	61.5	70.9	80.3	136.9	134.1	110.9
Q10469	Alpha-1,6-mannosyl-glycoprotein 2-beta-N-acetylglucosaminyltransferase OS=Homo sapiens GN=MGAT2 PE=1 SV=1	40	20	99.6	166.5	184.8	148.8	98.0	55.1	33.5
Q10471	Polypeptide N-acetylgalactosaminyltransferase 2 OS=Homo sapiens GN=GALNT2 PE=1 SV=1	60	43	94.2	166.5	192.4	168.5	99.2	50.5	30.2
Q10472	Polypeptide N-acetylgalactosaminyltransferase 1 OS=Homo sapiens GN=GALNT1 PE=1 SV=1	46	22	102.1	153.2	183.2	148.3	111.5	51.7	29.8
Q10570	Cleavage and polyadenylation specificity factor subunit 1 OS=Homo sapiens GN=CPSF1 PE=1 SV=2	42	59	48.7	37.1	60.5	69.5	121.5	164.4	130.1
Q10589	Bone marrow stromal antigen 2 OS=Homo sapiens GN=BST2 PE=1 SV=1	19	4	70.6	106.8	166.8	191.4	167.9	89.1	56.3
Q10713	Mitochondrial-processing peptidase subunit alpha OS=Homo sapiens GN=PMPCA PE=1 SV=2	55	24	324.1	327.3	125.5	53.0	14.4	7.6	4.3
Q12765	Secernin-1 OS=Homo sapiens GN=SCRN1 PE=1 SV=2	41	16	89.3	76.1	90.3	95.4	78.1	109.6	143.6
Q12768	WASH complex subunit strumpellin OS=Homo sapiens GN=KIAA0196 PE=1 SV=1	41	45	87.9	95.0	113.9	116.2	107.5	86.6	100.5
Q12769	Nuclear pore complex protein Nup160 OS=Homo sapiens GN=NUP160 PE=1 SV=3	33	41	101.4	97.5	125.3	137.1	154.1	63.7	61.0
Q12770	Sterol regulatory element-binding protein cleavage-activating protein OS=Homo sapiens GN=SCAP PE=1 SV=4	24	20	68.3	94.6	122.1	146.0	185.7	73.5	47.5
Q12772	Sterol regulatory element-binding protein 2 OS=Homo sapiens GN=SREBF2 PE=1 SV=2	16	16	104.7	125.3	131.4	149.4	186.4	74.1	41.3
Q12788	Transducin beta-like protein 3 OS=Homo sapiens GN=TBL3 PE=1 SV=2	63	42	46.2	40.1	49.2	60.2	117.0	150.8	142.1
Q12789	General transcription factor 3C polypeptide 1 OS=Homo sapiens GN=GTF3C1 PE=1 SV=4	33	57	165.0	107.2	91.6	84.5	97.5	86.4	76.5
Q12797	Aspartyl/asparaginyl beta-hydroxylase OS=Homo sapiens GN=ASPH PE=1 SV=3	43	29	76.4	91.2	140.6	177.8	211.4	51.3	19.3
Q12800	Alpha-globin transcription factor CP2 OS=Homo sapiens GN=TFCP2 PE=1 SV=2	36	14	179.7	117.0	113.3	111.4	107.6	114.9	99.6
Q12802	A-kinase anchor protein 13 OS=Homo sapiens GN=AKAP13 PE=1 SV=2	35	63	81.2	78.9	93.6	92.6	146.1	112.3	107.6
Q12805	EGF-containing fibulin-like extracellular matrix protein 1 OS=Homo sapiens GN=EFEMP1 PE=1 SV=2	42	15	64.2	56.7	164.0	170.3	209.4	71.3	36.5
Q12815	Tastin OS=Homo sapiens GN=TROAP PE=1 SV=3	36	23	81.0	75.6	77.0	82.4	114.2	124.7	120.5
Q12824	SWI/SNF-related matrix-associated actin-dependent regulator of chromatin subfamily B member 1 OS=Homo sapiens GN=SMARCB1 PE=1 SV=2	46	12	212.0	111.1	92.3	89.3	111.7	81.4	66.4
Q12834	Cell division cycle protein 20 homolog OS=Homo sapiens GN=CDC20 PE=1 SV=2	44	14	74.8	76.6	77.8	76.5	97.0	103.5	103.4
Q12846	Syntaxin-4 OS=Homo sapiens GN=STX4 PE=1 SV=2	46	14	76.5	105.3	166.1	189.8	143.2	55.9	24.1
Q12849	G-rich sequence factor 1 OS=Homo sapiens GN=GRSF1 PE=1 SV=3	70	30	326.1	317.8	121.5	48.8	21.7	16.6	12.8
Q12851	Mitogen-activated protein kinase kinase kinase kinase 2 OS=Homo sapiens GN=MAP4K2 PE=1 SV=2	23	15	102.3	104.8	109.8	96.9	93.1	92.4	81.6
Q12872	Splicing factor, suppressor of white-apricot homolog OS=Homo sapiens GN=SFSWAP PE=1 SV=3	36	31	33.3	31.1	44.4	59.9	113.4	177.5	131.5
Q12873	Chromodomain-helicase-DNA-binding protein 3 OS=Homo sapiens GN=CHD3 PE=1 SV=3	29	46	189.1	101.7	88.5	73.5	80.0	88.1	69.8
Q12874	Splicing factor 3A subunit 3 OS=Homo sapiens GN=SF3A3 PE=1 SV=1	62	32	47.1	40.9	57.0	62.1	80.3	138.7	171.6
Q12882	Dihydropyrimidine dehydrogenase [NADP(+)] OS=Homo sapiens GN=DPYD PE=1 SV=2	48	44	79.1	68.5	102.3	95.9	76.1	115.9	144.8
Q12893	Transmembrane protein 115 OS=Homo sapiens GN=TMEM115 PE=1 SV=1	23	7	97.2	170.1	195.7	155.0	102.1	40.9	23.5
Q12899	Tripartite motif-containing protein 26 OS=Homo sapiens GN=TRIM26 PE=1 SV=1	47	23	95.3	95.0	94.9	85.1	113.7	115.9	114.2
Q12904	Aminoacyl tRNA synthase complex-interacting multifunctional protein 1 OS=Homo sapiens GN=AIMP1 PE=1 SV=2	79	21	63.6	70.8	82.2	90.9	103.2	109.0	134.2
Q12905	Interleukin enhancer-binding factor 2 OS=Homo sapiens GN=ILF2 PE=1 SV=2	85	29	31.0	31.3	40.7	59.1	124.1	167.1	146.0
Q12906	Interleukin enhancer-binding factor 3 OS=Homo sapiens GN=ILF3 PE=1 SV=3	72	65	31.4	31.0	45.7	67.1	147.4	170.6	127.9
Q12907	Vesicular integral-membrane protein VIP36 OS=Homo sapiens GN=LMAN2 PE=1 SV=1	62	21	92.8	119.3	153.1	155.9	165.5	56.8	29.5
Q12912	Lymphoid-restricted membrane protein OS=Homo sapiens GN=LRMP PE=1 SV=3	56	25	81.8	117.7	144.2	176.9	217.7	50.8	24.3
Q12931	Heat shock protein 75 kDa, mitochondrial OS=Homo sapiens GN=TRAP1 PE=1 SV=3	68	50	298.1	276.9	165.8	58.2	18.9	11.1	9.7
Q12933	TNF receptor-associated factor 2 OS=Homo sapiens GN=TRAF2 PE=1 SV=2	40	18	82.9	61.7	110.5	100.4	108.6	88.9	144.3
Q12959	Disks large homolog 1 OS=Homo sapiens GN=DLG1 PE=1 SV=2	61	45	91.6	144.8	181.4	165.4	141.3	42.4	28.9
Q12962	Transcription initiation factor TFIID subunit 10 OS=Homo sapiens GN=TAF10 PE=1 SV=1	31	5	111.5	96.3	87.6	87.5	94.3	113.1	101.3
Q12972	Nuclear inhibitor of protein phosphatase 1 OS=Homo sapiens GN=PPP1R8 PE=1 SV=2	55	19	71.1	69.5	87.8	90.4	97.8	120.9	120.4
Q12974	Protein tyrosine phosphatase type IVA 2 OS=Homo sapiens GN=PTP4A2 PE=1 SV=1	52	8	98.3	145.1	169.3	167.9	147.4	48.7	26.1
Q12979	Active breakpoint cluster region-related protein OS=Homo sapiens GN=ABR PE=2 SV=2	35	26	103.3	107.3	113.8	114.4	103.7	98.1	112.8
Q12981	Vesicle transport protein SEC20 OS=Homo sapiens GN=BNIP1 PE=1 SV=3	65	17	68.3	90.8	120.4	170.4	185.0	63.7	48.5
Q12986	Transcriptional repressor NF-X1 OS=Homo sapiens GN=NFX1 PE=1 SV=2	56	56	50.5	45.4	69.3	77.7	133.3	144.7	132.4
Q12996	Cleavage stimulation factor subunit 3 OS=Homo sapiens GN=CSTF3 PE=1 SV=1	49	34	50.8	39.6	57.1	74.5	165.5	173.5	106.0
Q13011	Delta(3,5)-Delta(2,4)-dienoyl-CoA isomerase, mitochondrial OS=Homo sapiens GN=ECH1 PE=1 SV=2	66	17	280.7	203.6	159.2	104.1	43.6	21.2	18.0
Q13015	Protein AF1q OS=Homo sapiens GN=MLLT11 PE=1 SV=1	91	5	301.0	243.5	131.4	72.4	57.4	38.9	43.5
Q13033	Striatin-3 OS=Homo sapiens GN=STRN3 PE=1 SV=3	40	29	104.4	126.1	134.7	154.1	180.3	61.9	44.6
Q13043	Serine/threonine-protein kinase 4 OS=Homo sapiens GN=STK4 PE=1 SV=2	57	27	93.1	96.0	107.5	112.8	80.8	95.0	113.0
Q13045	Protein flightless-1 homolog OS=Homo sapiens GN=FLII PE=1 SV=2	50	59	87.8	81.0	91.2	87.4	88.5	115.9	119.1
Q13049	E3 ubiquitin-protein ligase TRIM32 OS=Homo sapiens GN=TRIM32 PE=1 SV=2	51	29	82.4	85.8	87.7	92.5	93.2	109.1	110.6
Q13057	Bifunctional coenzyme A synthase OS=Homo sapiens GN=COASY PE=1 SV=4	33	16	199.6	220.2	123.0	79.1	46.1	47.5	70.1
Q13064	Probable E3 ubiquitin-protein ligase makorin-3 OS=Homo sapiens GN=MKRN3 PE=1 SV=1	36	14	45.4	45.3	54.4	61.4	137.8	146.7	129.2
Q13084	39S ribosomal protein L28, mitochondrial OS=Homo sapiens GN=MRPL28 PE=1 SV=4	59	15	341.6	302.8	136.5	57.8	22.2	21.4	14.2
Q13085	Acetyl-CoA carboxylase 1 OS=Homo sapiens GN=ACACA PE=1 SV=2	34	63	100.3	101.1	102.6	98.1	83.6	104.6	134.2
Q13094	Lymphocyte cytosolic protein 2 OS=Homo sapiens GN=LCP2 PE=1 SV=1	53	28	80.1	85.5	92.4	92.1	78.5	109.4	129.4
Q13098	COP9 signalosome complex subunit 1 OS=Homo sapiens GN=GPS1 PE=1 SV=4	45	26	85.7	77.5	93.7	87.4	79.4	106.8	151.6
Q13107	Ubiquitin carboxyl-terminal hydrolase 4 OS=Homo sapiens GN=USP4 PE=1 SV=3	25	23	105.8	89.4	100.3	93.0	79.7	93.6	117.1
Q13111	Chromatin assembly factor 1 subunit A OS=Homo sapiens GN=CHAF1A PE=1 SV=2	30	24	179.8	98.6	89.9	95.5	111.7	108.3	73.8
Q13112	Chromatin assembly factor 1 subunit B OS=Homo sapiens GN=CHAF1B PE=1 SV=1	38	15	116.7	71.9	80.2	78.0	93.0	107.3	107.6
Q13123	Protein Red OS=Homo sapiens GN=IK PE=1 SV=3	59	37	37.3	33.9	46.8	55.7	101.3	141.5	175.7
Q13131	5'-AMP-activated protein kinase catalytic subunit alpha-1 OS=Homo sapiens GN=PRKAA1 PE=1 SV=4	55	28	78.7	99.4	121.5	139.6	88.5	92.3	94.9
Q13136	Liprin-alpha-1 OS=Homo sapiens GN=PPFIA1 PE=1 SV=1	54	60	85.4	108.5	156.1	163.9	145.4	75.0	60.8
Q13137	Calcium-binding and coiled-coil domain-containing protein 2 OS=Homo sapiens GN=CALCOCO2 PE=1 SV=1	71	29	84.5	98.9	115.0	119.8	120.6	98.1	94.4
Q13144	Translation initiation factor eIF-2B subunit epsilon OS=Homo sapiens GN=EIF2B5 PE=1 SV=3	30	19	122.0	102.2	107.7	97.8	108.6	118.0	112.3
Q13148	TAR DNA-binding protein 43 OS=Homo sapiens GN=TARDBP PE=1 SV=1	60	18	51.2	45.3	69.1	93.4	148.7	164.9	106.7
Q13151	Heterogeneous nuclear ribonucleoprotein A0 OS=Homo sapiens GN=HNRNPA0 PE=1 SV=1	56	22	35.5	28.4	40.1	57.0	124.6	152.3	150.5
Q13153	Serine/threonine-protein kinase PAK 1 OS=Homo sapiens GN=PAK1 PE=1 SV=2	50	25	88.1	88.4	105.5	111.7	90.7	114.6	142.0
Q13155	Aminoacyl tRNA synthase complex-interacting multifunctional protein 2 OS=Homo sapiens GN=AIMP2 PE=1 SV=2	60	15	40.2	37.6	47.7	57.4	69.3	68.3	224.2
Q13162	Peroxiredoxin-4 OS=Homo sapiens GN=PRDX4 PE=1 SV=1	67	20	67.0	102.7	134.2	162.6	214.9	38.8	25.3
Q13177	Serine/threonine-protein kinase PAK 2 OS=Homo sapiens GN=PAK2 PE=1 SV=3	69	36	105.6	106.8	109.6	102.8	75.0	87.6	113.9
Q13185	Chromobox protein homolog 3 OS=Homo sapiens GN=CBX3 PE=1 SV=4	60	11	93.0	80.7	97.8	95.4	70.6	107.6	142.5
Q13188	Serine/threonine-protein kinase 3 OS=Homo sapiens GN=STK3 PE=1 SV=2	55	26	97.2	99.1	117.6	127.1	101.9	96.1	95.6
Q13190	Syntaxin-5 OS=Homo sapiens GN=STX5 PE=1 SV=2	68	20	63.5	68.1	116.7	140.8	129.7	103.3	77.3
Q13200	26S proteasome non-ATPase regulatory subunit 2 OS=Homo sapiens GN=PSMD2 PE=1 SV=3	64	56	82.3	74.6	86.7	82.9	70.2	105.8	141.2
Q13206	Probable ATP-dependent RNA helicase DDX10 OS=Homo sapiens GN=DDX10 PE=1 SV=2	41	33	58.8	46.0	64.3	70.9	97.1	145.1	155.3
Q13217	DnaJ homolog subfamily C member 3 OS=Homo sapiens GN=DNAJC3 PE=1 SV=1	68	36	62.6	84.0	155.7	207.3	199.4	56.2	18.7
Q13242	Serine/arginine-rich splicing factor 9 OS=Homo sapiens GN=SRSF9 PE=1 SV=1	72	21	37.8	32.1	43.8	59.1	128.0	185.4	139.1
Q13243	Serine/arginine-rich splicing factor 5 OS=Homo sapiens GN=SRSF5 PE=1 SV=1	42	15	33.9	34.5	47.9	62.4	106.1	157.8	141.4
Q13247	Serine/arginine-rich splicing factor 6 OS=Homo sapiens GN=SRSF6 PE=1 SV=2	45	25	13.9	14.9	26.3	58.6	44.9	204.1	168.8
Q13257	Mitotic spindle assembly checkpoint protein MAD2A OS=Homo sapiens GN=MAD2L1 PE=1 SV=1	43	9	43.0	48.5	71.7	85.7	60.4	123.0	176.6
Q13263	Transcription intermediary factor 1-beta OS=Homo sapiens GN=TRIM28 PE=1 SV=5	64	39	69.9	66.2	75.3	69.2	64.8	91.0	172.3
Q13277	Syntaxin-3 OS=Homo sapiens GN=STX3 PE=1 SV=3	34	9	74.1	104.1	121.5	154.8	163.1	82.9	50.1
Q13283	Ras GTPase-activating protein-binding protein 1 OS=Homo sapiens GN=G3BP1 PE=1 SV=1	69	28	46.1	46.3	64.4	91.6	200.9	160.1	83.1
Q13287	N-myc-interactor OS=Homo sapiens GN=NMI PE=1 SV=2	73	20	86.8	89.8	133.7	149.6	135.7	82.1	79.1
Q13303	Voltage-gated potassium channel subunit beta-2 OS=Homo sapiens GN=KCNAB2 PE=1 SV=2	76	31	85.0	93.7	84.6	93.8	79.5	109.3	115.8
Q13308	Inactive tyrosine-protein kinase 7 OS=Homo sapiens GN=PTK7 PE=1 SV=2	51	46	100.8	133.5	171.2	190.6	135.8	47.1	25.0
Q13309	S-phase kinase-associated protein 2 OS=Homo sapiens GN=SKP2 PE=1 SV=2	21	8	83.2	72.1	95.7	97.8	75.0	117.7	143.7
Q13310	Polyadenylate-binding protein 4 OS=Homo sapiens GN=PABPC4 PE=1 SV=1	71	53	37.9	38.3	48.6	63.4	122.0	157.0	137.9
Q13330	Metastasis-associated protein MTA1 OS=Homo sapiens GN=MTA1 PE=1 SV=2	60	38	138.9	66.5	80.9	70.6	74.4	87.4	97.4
Q13332	Receptor-type tyrosine-protein phosphatase S OS=Homo sapiens GN=PTPRS PE=1 SV=3	37	52	75.6	101.9	155.9	164.9	140.7	79.8	51.3
Q13347	Eukaryotic translation initiation factor 3 subunit I OS=Homo sapiens GN=EIF3I PE=1 SV=1	88	24	61.4	51.3	79.8	82.4	79.2	118.1	162.0
Q13356	Peptidyl-prolyl cis-trans isomerase-like 2 OS=Homo sapiens GN=PPIL2 PE=1 SV=1	64	30	70.9	46.2	72.4	83.1	128.0	163.5	120.7
Q13363	C-terminal-binding protein 1 OS=Homo sapiens GN=CTBP1 PE=1 SV=2	43	18	65.8	54.4	75.1	88.5	65.9	102.9	165.9
Q13370	cGMP-inhibited 3',5'-cyclic phosphodiesterase B OS=Homo sapiens GN=PDE3B PE=1 SV=2	45	36	63.7	101.7	127.6	148.7	219.4	62.8	53.3
Q13371	Phosducin-like protein OS=Homo sapiens GN=PDCL PE=1 SV=3	30	8	83.9	84.6	103.4	102.1	75.2	108.0	115.8
Q13395	Probable methyltransferase TARBP1 OS=Homo sapiens GN=TARBP1 PE=1 SV=1	22	25	107.4	100.7	107.1	101.9	97.2	109.9	131.9
Q13404	Ubiquitin-conjugating enzyme E2 variant 1 OS=Homo sapiens GN=UBE2V1 PE=1 SV=2	76	12	97.3	110.5	114.1	111.4	100.0	120.9	142.1
Q13405	39S ribosomal protein L49, mitochondrial OS=Homo sapiens GN=MRPL49 PE=1 SV=1	45	9	373.4	289.6	136.1	44.7	13.7	7.4	2.2
Q13409	Cytoplasmic dynein 1 intermediate chain 2 OS=Homo sapiens GN=DYNC1I2 PE=1 SV=3	51	23	133.8	118.4	120.1	113.5	110.7	84.2	83.3
Q13418	Integrin-linked protein kinase OS=Homo sapiens GN=ILK PE=1 SV=2	52	23	111.4	127.4	147.4	152.7	149.0	60.5	41.9
Q13422	DNA-binding protein Ikaros OS=Homo sapiens GN=IKZF1 PE=1 SV=1	41	13	169.8	85.0	118.6	96.4	83.2	67.6	49.0
Q13423	NAD(P) transhydrogenase, mitochondrial OS=Homo sapiens GN=NNT PE=1 SV=3	47	52	313.1	285.4	139.5	57.7	20.6	14.4	11.9
Q13425	Beta-2-syntrophin OS=Homo sapiens GN=SNTB2 PE=1 SV=1	56	29	80.3	120.7	190.3	215.9	129.4	45.3	19.9
Q13426	DNA repair protein XRCC4 OS=Homo sapiens GN=XRCC4 PE=1 SV=2	47	21	83.9	76.4	91.3	111.2	118.9	120.5	99.2
Q13427	Peptidyl-prolyl cis-trans isomerase G OS=Homo sapiens GN=PPIG PE=1 SV=2	31	21	40.0	39.5	49.3	62.4	118.4	163.3	132.8
Q13428	Treacle protein OS=Homo sapiens GN=TCOF1 PE=1 SV=3	32	46	104.6	82.8	86.8	93.4	116.3	120.9	101.0
Q13433	Zinc transporter ZIP6 OS=Homo sapiens GN=SLC39A6 PE=1 SV=3	19	8	68.9	116.1	132.0	149.4	118.1	82.1	80.7
Q13435	Splicing factor 3B subunit 2 OS=Homo sapiens GN=SF3B2 PE=1 SV=2	56	55	43.9	42.3	56.5	64.8	91.9	151.0	156.5
Q13438	Protein OS-9 OS=Homo sapiens GN=OS9 PE=1 SV=1	49	25	72.7	100.3	139.7	179.6	229.8	55.7	17.3
Q13439	Golgin subfamily A member 4 OS=Homo sapiens GN=GOLGA4 PE=1 SV=1	40	76	72.2	63.6	85.0	84.5	73.9	127.6	154.1
Q13442	28 kDa heat- and acid-stable phosphoprotein OS=Homo sapiens GN=PDAP1 PE=1 SV=1	56	15	48.7	54.5	56.0	57.7	68.6	153.1	165.1
Q13443	Disintegrin and metalloproteinase domain-containing protein 9 OS=Homo sapiens GN=ADAM9 PE=1 SV=1	29	20	52.9	60.3	94.6	151.8	104.1	134.9	77.4
Q13445	Transmembrane emp24 domain-containing protein 1 OS=Homo sapiens GN=TMED1 PE=1 SV=1	27	9	89.5	118.9	143.3	161.1	186.1	71.3	35.6
Q13449	Limbic system-associated membrane protein OS=Homo sapiens GN=LSAMP PE=1 SV=2	41	14	48.2	61.7	166.5	184.8	169.6	89.1	43.1
Q13451	Peptidyl-prolyl cis-trans isomerase FKBP5 OS=Homo sapiens GN=FKBP5 PE=1 SV=2	67	35	92.1	85.4	102.6	104.2	83.4	100.3	138.8
Q13454	Tumor suppressor candidate 3 OS=Homo sapiens GN=TUSC3 PE=1 SV=1	25	11	80.6	140.4	140.0	182.4	175.2	45.9	16.5
Q13459	Unconventional myosin-IXb OS=Homo sapiens GN=MYO9B PE=1 SV=3	31	56	68.6	62.1	78.6	74.1	85.8	119.2	151.8
Q13464	Rho-associated protein kinase 1 OS=Homo sapiens GN=ROCK1 PE=1 SV=1	55	76	102.3	118.1	128.2	131.6	103.1	87.0	95.2
Q13472	DNA topoisomerase 3-alpha OS=Homo sapiens GN=TOP3A PE=1 SV=1	33	30	180.3	168.2	98.2	75.2	94.4	82.0	60.8
Q13485	Mothers against decapentaplegic homolog 4 OS=Homo sapiens GN=SMAD4 PE=1 SV=1	28	14	168.9	104.9	104.4	107.3	101.3	102.7	101.3
Q13492	Phosphatidylinositol-binding clathrin assembly protein OS=Homo sapiens GN=PICALM PE=1 SV=2	57	26	83.3	117.6	184.9	186.1	112.7	58.8	45.5
Q13496	Myotubularin OS=Homo sapiens GN=MTM1 PE=1 SV=2	42	26	95.3	125.5	139.8	144.4	136.0	77.3	62.9
Q13501	Sequestosome-1 OS=Homo sapiens GN=SQSTM1 PE=1 SV=1	55	14	83.1	106.8	97.3	96.4	79.3	91.4	123.6
Q13505	Metaxin-1 OS=Homo sapiens GN=MTX1 PE=1 SV=2	40	17	164.8	144.6	299.1	129.3	35.8	18.3	10.5
Q13510	Acid ceramidase OS=Homo sapiens GN=ASAH1 PE=1 SV=5	51	22	78.4	99.9	152.4	188.6	187.2	58.1	31.8
Q13523	Serine/threonine-protein kinase PRP4 homolog OS=Homo sapiens GN=PRPF4B PE=1 SV=3	41	51	27.0	27.2	42.3	58.5	115.8	178.1	135.9
Q13526	Peptidyl-prolyl cis-trans isomerase NIMA-interacting 1 OS=Homo sapiens GN=PIN1 PE=1 SV=1	65	8	82.6	86.1	91.7	96.5	98.3	103.6	114.8
Q13530	Serine incorporator 3 OS=Homo sapiens GN=SERINC3 PE=1 SV=2	12	7	75.9	122.4	136.5	183.8	183.0	99.0	64.2
Q13541	Eukaryotic translation initiation factor 4E-binding protein 1 OS=Homo sapiens GN=EIF4EBP1 PE=1 SV=3	68	6	93.6	100.2	95.1	90.0	76.4	91.2	110.3
Q13542	Eukaryotic translation initiation factor 4E-binding protein 2 OS=Homo sapiens GN=EIF4EBP2 PE=1 SV=1	73	5	102.0	104.3	110.3	94.3	87.0	126.5	135.6
Q13547	Histone deacetylase 1 OS=Homo sapiens GN=HDAC1 PE=1 SV=1	49	20	65.1	42.5	71.8	90.3	61.0	124.6	158.7
Q13555	Calcium/calmodulin-dependent protein kinase type II subunit gamma OS=Homo sapiens GN=CAMK2G PE=1 SV=3	43	21	76.1	58.3	78.9	97.2	135.8	145.9	87.3
Q13557	Calcium/calmodulin-dependent protein kinase type II subunit delta OS=Homo sapiens GN=CAMK2D PE=1 SV=3	39	20	99.1	74.8	95.1	102.2	153.4	142.0	81.2
Q13561	Dynactin subunit 2 OS=Homo sapiens GN=DCTN2 PE=1 SV=4	72	27	92.5	94.4	93.4	94.8	76.1	107.4	142.4
Q13564	NEDD8-activating enzyme E1 regulatory subunit OS=Homo sapiens GN=NAE1 PE=1 SV=1	57	27	82.1	67.6	92.0	80.7	67.3	107.7	144.7
Q13573	SNW domain-containing protein 1 OS=Homo sapiens GN=SNW1 PE=1 SV=1	56	33	54.7	46.7	58.3	60.3	92.9	148.5	152.6
Q13574	Diacylglycerol kinase zeta OS=Homo sapiens GN=DGKZ PE=1 SV=3	36	31	81.4	83.0	92.6	94.1	93.3	111.8	131.8
Q13576	Ras GTPase-activating-like protein IQGAP2 OS=Homo sapiens GN=IQGAP2 PE=1 SV=4	66	119	103.6	146.9	166.6	158.9	120.8	47.6	47.7
Q13586	Stromal interaction molecule 1 OS=Homo sapiens GN=STIM1 PE=1 SV=3	57	44	64.4	80.3	149.9	180.8	211.5	53.8	31.0
Q13588	GRB2-related adapter protein OS=Homo sapiens GN=GRAP PE=1 SV=1	65	12	105.4	93.9	117.4	126.8	122.0	99.7	85.3
Q13595	Transformer-2 protein homolog alpha OS=Homo sapiens GN=TRA2A PE=1 SV=1	53	19	13.7	14.0	24.5	51.5	58.9	220.9	174.1
Q13596	Sorting nexin-1 OS=Homo sapiens GN=SNX1 PE=1 SV=3	51	27	106.5	94.6	112.1	102.9	89.0	89.6	116.1
Q13601	KRR1 small subunit processome component homolog OS=Homo sapiens GN=KRR1 PE=1 SV=4	47	23	43.9	35.2	45.4	61.0	133.4	182.3	127.1
Q13608	Peroxisome assembly factor 2 OS=Homo sapiens GN=PEX6 PE=1 SV=2	45	31	101.6	159.2	164.7	155.3	131.6	40.5	27.4
Q13610	Periodic tryptophan protein 1 homolog OS=Homo sapiens GN=PWP1 PE=1 SV=1	49	19	37.7	31.2	51.4	86.2	78.5	166.6	152.0
Q13613	Myotubularin-related protein 1 OS=Homo sapiens GN=MTMR1 PE=1 SV=4	43	24	95.1	108.8	125.9	132.6	121.7	90.7	86.2
Q13615	Myotubularin-related protein 3 OS=Homo sapiens GN=MTMR3 PE=1 SV=3	20	18	111.8	111.6	113.5	95.6	91.1	84.4	111.2
Q13616	Cullin-1 OS=Homo sapiens GN=CUL1 PE=1 SV=2	54	43	77.3	76.9	85.1	88.6	104.7	119.2	117.7
Q13617	Cullin-2 OS=Homo sapiens GN=CUL2 PE=1 SV=2	51	42	66.4	68.6	82.4	88.3	65.4	102.8	159.9
Q13618	Cullin-3 OS=Homo sapiens GN=CUL3 PE=1 SV=2	58	48	72.9	65.5	93.5	95.4	107.0	118.6	117.6
Q13619	Cullin-4A OS=Homo sapiens GN=CUL4A PE=1 SV=3	63	53	78.3	63.5	73.5	68.6	76.6	79.0	165.0
Q13620	Cullin-4B OS=Homo sapiens GN=CUL4B PE=1 SV=4	51	48	86.6	63.7	93.0	85.5	83.3	110.9	138.2
[truncated: 2,766 more rows]
