# Supplementary material for: Comparative Analysis of T-Cell Spatial Proteomics and the Influence of HIV Expression
Source: Mol Cell Proteomics. 2022 Jan 8;21(3):100194. doi: 10.1016/j.mcpro.2022.100194 (PMC8956815; doi:10.1016/j.mcpro.2022.100194)
Supplement: WT2_UnB [file mmc24.csv]

UniProt Accession	Description	Coverage [%]	# Peptides	3K	5.4K	12.2K	24K	78.4K	110K	195.5K
A0AVT1	Ubiquitin-like modifier-activating enzyme 6 OS=Homo sapiens GN=UBA6 PE=1 SV=1	55	49	88.1	106.3	103.5	114.1	85.5	95.0	90.8
A0FGR8	Extended synaptotagmin-2 OS=Homo sapiens GN=ESYT2 PE=1 SV=1	56	57	57.4	78.2	122.7	145.4	150.6	79.9	30.2
A0JLT2	Mediator of RNA polymerase II transcription subunit 19 OS=Homo sapiens GN=MED19 PE=1 SV=2	48	7	39.7	39.3	33.9	66.3	123.7	320.7	141.0
A0PJZ3	Glucoside xylosyltransferase 2 OS=Homo sapiens GN=GXYLT2 PE=2 SV=2	29	14	57.2	83.3	153.1	151.9	91.4	60.9	52.2
A1L020	RNA-binding protein MEX3A OS=Homo sapiens GN=MEX3A PE=1 SV=1	54	20	41.6	53.5	48.6	72.3	159.5	171.7	241.8
A1L0T0	Acetolactate synthase-like protein OS=Homo sapiens GN=ILVBL PE=1 SV=2	54	28	54.0	76.8	111.0	132.0	179.6	67.6	42.7
A1X283	SH3 and PX domain-containing protein 2B OS=Homo sapiens GN=SH3PXD2B PE=1 SV=3	21	17	102.7	49.6	87.6	87.5	84.8	146.3	178.1
A2RRP1	Neuroblastoma-amplified sequence OS=Homo sapiens GN=NBAS PE=1 SV=2	48	103	52.0	72.2	108.3	135.2	173.9	72.5	44.9
A2RU67	Uncharacterized protein KIAA1467 OS=Homo sapiens GN=KIAA1467 PE=1 SV=1	32	16	37.1	46.3	110.1	134.5	137.8	129.0	104.9
A2VDJ0	Transmembrane protein 131-like OS=Homo sapiens GN=KIAA0922 PE=1 SV=2	32	50	49.8	68.6	125.9	154.8	168.6	74.0	38.2
A3KMH1	von Willebrand factor A domain-containing protein 8 OS=Homo sapiens GN=VWA8 PE=1 SV=2	63	112	212.1	196.8	132.2	54.9	34.1	15.7	12.1
A3KN83	Protein strawberry notch homolog 1 OS=Homo sapiens GN=SBNO1 PE=1 SV=1	36	35	99.5	93.9	97.2	101.3	105.8	105.0	139.3
A4D1E9	GTP-binding protein 10 OS=Homo sapiens GN=GTPBP10 PE=1 SV=1	57	21	209.2	226.6	124.7	29.4	9.2	8.2	8.5
A4D1P6	WD repeat-containing protein 91 OS=Homo sapiens GN=WDR91 PE=1 SV=2	40	26	88.5	98.5	98.3	112.8	109.3	94.1	93.5
A4D1U4	Protein LCHN OS=Homo sapiens GN=LCHN PE=2 SV=1	37	12	49.2	72.0	97.6	128.7	182.0	106.1	103.7
A5PLN9	Trafficking protein particle complex subunit 13 OS=Homo sapiens GN=TRAPPC13 PE=1 SV=2	42	14	91.1	92.3	110.3	123.5	96.9	86.1	85.6
A5YKK6	CCR4-NOT transcription complex subunit 1 OS=Homo sapiens GN=CNOT1 PE=1 SV=2	53	128	38.3	54.6	64.2	91.7	166.7	175.5	150.2
A6NC98	Coiled-coil domain-containing protein 88B OS=Homo sapiens GN=CCDC88B PE=1 SV=1	18	21	96.6	103.9	103.4	100.2	96.4	65.7	71.0
A6NDG6	Phosphoglycolate phosphatase OS=Homo sapiens GN=PGP PE=1 SV=1	38	11	141.0	116.7	126.9	127.1	111.0	98.7	100.3
A6NED2	RCC1 domain-containing protein 1 OS=Homo sapiens GN=RCCD1 PE=1 SV=1	34	10	67.7	78.0	92.3	104.2	94.2	74.8	91.1
A6NHR9	Structural maintenance of chromosomes flexible hinge domain-containing protein 1 OS=Homo sapiens GN=SMCHD1 PE=1 SV=2	48	86	124.8	58.3	57.3	65.2	119.5	160.8	176.6
A6NIH7	Protein unc-119 homolog B OS=Homo sapiens GN=UNC119B PE=1 SV=1	46	8	113.1	108.4	105.8	110.1	103.1	91.9	97.4
A6NJ78	Probable methyltransferase-like protein 15 OS=Homo sapiens GN=METTL15 PE=1 SV=1	53	17	156.0	250.2	165.6	55.0	33.4	40.8	50.7
A6QL63	Ankyrin repeat and BTB/POZ domain-containing protein BTBD11 OS=Homo sapiens GN=BTBD11 PE=2 SV=3	31	25	69.4	98.6	147.4	148.5	120.2	49.9	45.5
A8MVW0	Protein FAM171A2 OS=Homo sapiens GN=FAM171A2 PE=1 SV=1	49	26	56.7	94.8	140.8	144.8	133.8	39.2	27.1
B0I1T2	Unconventional myosin-Ig OS=Homo sapiens GN=MYO1G PE=1 SV=2	69	72	58.6	91.9	139.6	155.5	119.7	46.0	16.7
C9JLW8	Mapk-regulated corepressor-interacting protein 1 OS=Homo sapiens GN=FAM195B PE=1 SV=1	70	8	42.9	55.1	55.6	77.3	153.6	161.3	204.0
O00115	Deoxyribonuclease-2-alpha OS=Homo sapiens GN=DNASE2 PE=1 SV=2	22	9	47.1	72.9	133.0	164.5	140.5	52.2	29.3
O00116	Alkyldihydroxyacetonephosphate synthase, peroxisomal OS=Homo sapiens GN=AGPS PE=1 SV=1	73	43	54.8	98.9	135.6	162.5	118.2	44.8	13.2
O00139	Kinesin-like protein KIF2A OS=Homo sapiens GN=KIF2A PE=1 SV=3	49	32	142.9	126.1	88.4	65.3	65.2	164.2	88.0
O00148	ATP-dependent RNA helicase DDX39A OS=Homo sapiens GN=DDX39A PE=1 SV=2	61	27	66.8	88.2	88.5	100.0	117.6	115.3	99.0
O00151	PDZ and LIM domain protein 1 OS=Homo sapiens GN=PDLIM1 PE=1 SV=4	76	24	111.2	121.0	109.4	109.3	91.2	53.6	62.6
O00154	Cytosolic acyl coenzyme A thioester hydrolase OS=Homo sapiens GN=ACOT7 PE=1 SV=3	51	20	80.9	88.9	74.1	109.3	67.3	210.4	78.6
O00159	Unconventional myosin-Ic OS=Homo sapiens GN=MYO1C PE=1 SV=4	35	33	88.5	49.4	196.8	210.4	67.1	48.6	31.7
O00161	Synaptosomal-associated protein 23 OS=Homo sapiens GN=SNAP23 PE=1 SV=1	82	23	47.5	88.4	135.8	149.0	134.5	59.5	28.5
O00165	HCLS1-associated protein X-1 OS=Homo sapiens GN=HAX1 PE=1 SV=2	85	15	222.6	251.8	121.5	32.4	12.4	6.7	5.9
O00170	AH receptor-interacting protein OS=Homo sapiens GN=AIP PE=1 SV=2	72	22	113.7	101.5	103.4	107.0	95.7	81.6	84.3
O00178	GTP-binding protein 1 OS=Homo sapiens GN=GTPBP1 PE=1 SV=3	58	31	59.0	54.6	57.1	75.4	113.7	174.7	259.3
O00182	Galectin-9 OS=Homo sapiens GN=LGALS9 PE=1 SV=2	48	14	60.3	101.8	149.1	149.4	107.4	31.7	19.5
O00186	Syntaxin-binding protein 3 OS=Homo sapiens GN=STXBP3 PE=1 SV=2	59	44	49.4	85.0	142.6	156.8	124.2	48.7	27.6
O00203	AP-3 complex subunit beta-1 OS=Homo sapiens GN=AP3B1 PE=1 SV=3	34	39	82.0	92.0	94.8	108.6	98.3	90.7	107.6
O00214	Galectin-8 OS=Homo sapiens GN=LGALS8 PE=1 SV=4	49	19	52.9	90.3	137.0	142.8	135.4	46.4	27.1
O00217	NADH dehydrogenase [ubiquinone] iron-sulfur protein 8, mitochondrial OS=Homo sapiens GN=NDUFS8 PE=1 SV=1	51	11	181.8	247.7	150.2	37.0	10.8	3.5	4.6
O00231	26S proteasome non-ATPase regulatory subunit 11 OS=Homo sapiens GN=PSMD11 PE=1 SV=3	62	33	111.4	96.2	98.6	100.9	93.1	95.2	110.0
O00232	26S proteasome non-ATPase regulatory subunit 12 OS=Homo sapiens GN=PSMD12 PE=1 SV=3	65	35	101.0	101.7	92.6	97.9	83.7	103.1	150.3
O00233	26S proteasome non-ATPase regulatory subunit 9 OS=Homo sapiens GN=PSMD9 PE=1 SV=3	47	11	122.0	73.2	116.2	141.3	68.1	120.0	117.6
O00244	Copper transport protein ATOX1 OS=Homo sapiens GN=ATOX1 PE=1 SV=1	59	5	118.5	109.1	98.6	104.0	99.3	87.8	78.7
O00264	Membrane-associated progesterone receptor component 1 OS=Homo sapiens GN=PGRMC1 PE=1 SV=3	65	15	53.3	76.8	107.4	128.8	188.9	73.5	39.5
O00267	Transcription elongation factor SPT5 OS=Homo sapiens GN=SUPT5H PE=1 SV=1	47	48	133.6	91.8	93.9	105.0	83.4	89.8	104.8
O00273	DNA fragmentation factor subunit alpha OS=Homo sapiens GN=DFFA PE=1 SV=1	58	19	112.7	97.6	96.8	111.0	100.4	89.1	99.7
O00291	Huntingtin-interacting protein 1 OS=Homo sapiens GN=HIP1 PE=1 SV=5	46	46	58.1	109.0	163.9	148.6	100.1	26.0	21.3
O00299	Chloride intracellular channel protein 1 OS=Homo sapiens GN=CLIC1 PE=1 SV=4	70	16	109.2	91.1	109.7	110.2	86.1	79.6	90.3
O00303	Eukaryotic translation initiation factor 3 subunit F OS=Homo sapiens GN=EIF3F PE=1 SV=1	51	15	68.4	70.9	74.8	108.9	77.5	227.2	84.8
O00308	NEDD4-like E3 ubiquitin-protein ligase WWP2 OS=Homo sapiens GN=WWP2 PE=1 SV=2	31	23	53.0	54.8	75.1	110.9	112.6	220.6	96.5
O00329	Phosphatidylinositol 4,5-bisphosphate 3-kinase catalytic subunit delta isoform OS=Homo sapiens GN=PIK3CD PE=1 SV=2	37	34	93.2	101.8	95.8	97.7	113.4	77.8	125.8
O00330	Pyruvate dehydrogenase protein X component, mitochondrial OS=Homo sapiens GN=PDHX PE=1 SV=3	47	20	253.3	234.5	139.4	33.5	7.2	6.9	7.3
O00400	Acetyl-coenzyme A transporter 1 OS=Homo sapiens GN=SLC33A1 PE=1 SV=1	20	12	50.0	76.8	123.4	144.7	164.3	73.2	43.3
O00410	Importin-5 OS=Homo sapiens GN=IPO5 PE=1 SV=4	62	55	109.4	115.1	102.0	98.0	91.8	73.8	94.3
O00411	DNA-directed RNA polymerase, mitochondrial OS=Homo sapiens GN=POLRMT PE=1 SV=2	49	46	239.4	243.7	129.0	30.9	11.6	8.4	9.9
O00418	Eukaryotic elongation factor 2 kinase OS=Homo sapiens GN=EEF2K PE=1 SV=2	26	18	134.4	107.0	112.7	108.7	98.7	89.0	84.6
O00422	Histone deacetylase complex subunit SAP18 OS=Homo sapiens GN=SAP18 PE=1 SV=1	78	13	26.4	21.9	21.0	74.9	73.7	391.3	231.8
O00425	Insulin-like growth factor 2 mRNA-binding protein 3 OS=Homo sapiens GN=IGF2BP3 PE=1 SV=2	58	35	33.8	46.0	51.2	74.0	159.6	182.0	232.9
O00429	Dynamin-1-like protein OS=Homo sapiens GN=DNM1L PE=1 SV=2	61	40	90.4	105.7	98.0	110.4	88.2	100.9	94.4
O00442	RNA 3'-terminal phosphate cyclase OS=Homo sapiens GN=RTCA PE=1 SV=1	61	18	75.0	64.2	70.7	98.0	101.2	191.8	142.5
O00443	Phosphatidylinositol 4-phosphate 3-kinase C2 domain-containing subunit alpha OS=Homo sapiens GN=PIK3C2A PE=1 SV=2	20	30	33.3	65.2	76.3	126.7	79.0	188.1	144.2
O00459	Phosphatidylinositol 3-kinase regulatory subunit beta OS=Homo sapiens GN=PIK3R2 PE=1 SV=2	28	15	55.3	94.9	112.9	122.4	115.0	110.1	104.2
O00462	Beta-mannosidase OS=Homo sapiens GN=MANBA PE=2 SV=3	34	25	47.0	67.5	136.5	173.7	127.8	61.7	35.0
O00463	TNF receptor-associated factor 5 OS=Homo sapiens GN=TRAF5 PE=1 SV=2	56	23	104.6	97.1	100.7	96.2	102.5	89.2	90.8
O00471	Exocyst complex component 5 OS=Homo sapiens GN=EXOC5 PE=1 SV=1	55	43	49.1	70.9	130.0	150.1	79.1	81.8	64.9
O00487	26S proteasome non-ATPase regulatory subunit 14 OS=Homo sapiens GN=PSMD14 PE=1 SV=1	68	17	103.2	101.3	102.8	103.1	89.9	86.1	104.3
O00505	Importin subunit alpha-4 OS=Homo sapiens GN=KPNA3 PE=1 SV=2	37	18	95.9	110.1	102.5	116.0	105.2	107.5	104.1
O00534	von Willebrand factor A domain-containing protein 5A OS=Homo sapiens GN=VWA5A PE=2 SV=2	30	18	134.3	68.4	116.1	121.9	83.1	104.2	112.2
O00541	Pescadillo homolog OS=Homo sapiens GN=PES1 PE=1 SV=1	44	26	66.1	56.1	64.3	92.9	91.4	178.9	218.0
O00560	Syntenin-1 OS=Homo sapiens GN=SDCBP PE=1 SV=1	63	11	49.7	76.8	124.9	147.7	130.8	72.4	52.8
O00567	Nucleolar protein 56 OS=Homo sapiens GN=NOP56 PE=1 SV=4	71	40	110.7	56.9	69.7	91.8	103.1	157.1	151.3
O00571	ATP-dependent RNA helicase DDX3X OS=Homo sapiens GN=DDX3X PE=1 SV=3	76	57	67.3	64.8	67.6	86.6	125.4	161.1	178.8
O00584	Ribonuclease T2 OS=Homo sapiens GN=RNASET2 PE=1 SV=2	52	13	44.8	72.8	128.4	160.4	136.5	44.1	26.9
O00592	Podocalyxin OS=Homo sapiens GN=PODXL PE=1 SV=2	23	9	25.4	62.3	95.1	129.5	143.4	168.0	132.4
O00623	Peroxisome assembly protein 12 OS=Homo sapiens GN=PEX12 PE=1 SV=1	41	11	59.7	97.5	152.3	158.7	131.5	44.9	17.7
O00629	Importin subunit alpha-3 OS=Homo sapiens GN=KPNA4 PE=1 SV=1	46	22	102.6	96.9	95.1	107.7	104.9	76.8	93.1
O00743	Serine/threonine-protein phosphatase 6 catalytic subunit OS=Homo sapiens GN=PPP6C PE=1 SV=1	49	15	85.0	97.9	84.5	115.5	73.6	158.3	120.6
O00746	Nucleoside diphosphate kinase, mitochondrial OS=Homo sapiens GN=NME4 PE=1 SV=1	63	13	206.9	216.6	125.2	33.0	12.1	9.4	10.5
O00754	Lysosomal alpha-mannosidase OS=Homo sapiens GN=MAN2B1 PE=1 SV=3	34	30	43.6	59.8	127.1	162.7	99.7	69.7	41.4
O00762	Ubiquitin-conjugating enzyme E2 C OS=Homo sapiens GN=UBE2C PE=1 SV=1	46	8	101.8	102.4	93.4	105.7	77.9	85.3	87.1
O14497	AT-rich interactive domain-containing protein 1A OS=Homo sapiens GN=ARID1A PE=1 SV=3	35	58	319.3	98.3	84.3	58.8	62.2	63.8	62.2
O14523	C2 domain-containing protein 2-like OS=Homo sapiens GN=C2CD2L PE=1 SV=3	49	23	46.2	62.2	125.7	154.1	129.5	84.5	48.2
O14526	F-BAR domain only protein 1 OS=Homo sapiens GN=FCHO1 PE=1 SV=2	29	21	95.3	89.6	109.5	116.5	115.4	76.8	98.2
O14530	Thioredoxin domain-containing protein 9 OS=Homo sapiens GN=TXNDC9 PE=1 SV=2	49	10	118.0	73.4	67.8	84.6	66.6	234.4	61.7
O14545	TRAF-type zinc finger domain-containing protein 1 OS=Homo sapiens GN=TRAFD1 PE=1 SV=1	19	8	118.5	120.4	104.8	105.2	112.2	92.1	106.7
O14548	Cytochrome c oxidase subunit 7A-related protein, mitochondrial OS=Homo sapiens GN=COX7A2L PE=1 SV=2	63	6	243.7	243.5	136.5	30.8	13.9	7.5	6.3
O14578	Citron Rho-interacting kinase OS=Homo sapiens GN=CIT PE=1 SV=2	49	90	62.7	77.4	79.4	80.7	121.8	166.2	155.2
O14579	Coatomer subunit epsilon OS=Homo sapiens GN=COPE PE=1 SV=3	74	24	77.0	95.5	121.0	129.6	99.1	68.5	75.8
O14617	AP-3 complex subunit delta-1 OS=Homo sapiens GN=AP3D1 PE=1 SV=1	41	45	70.3	81.3	75.3	91.1	98.0	179.4	126.2
O14618	Copper chaperone for superoxide dismutase OS=Homo sapiens GN=CCS PE=1 SV=1	40	10	94.9	97.9	104.0	117.2	99.1	87.4	83.1
O14639	Actin-binding LIM protein 1 OS=Homo sapiens GN=ABLIM1 PE=1 SV=3	67	48	61.0	101.7	140.3	135.1	113.0	44.7	70.7
O14646	Chromodomain-helicase-DNA-binding protein 1 OS=Homo sapiens GN=CHD1 PE=1 SV=2	43	77	101.2	86.0	86.6	98.6	87.9	103.4	133.7
O14653	Golgi SNAP receptor complex member 2 OS=Homo sapiens GN=GOSR2 PE=1 SV=2	66	13	62.2	76.2	114.6	143.8	139.2	98.7	50.6
O14656	Torsin-1A OS=Homo sapiens GN=TOR1A PE=1 SV=1	45	16	58.3	82.4	107.5	131.0	165.5	63.3	35.9
O14662	Syntaxin-16 OS=Homo sapiens GN=STX16 PE=1 SV=3	56	15	104.8	23.9	50.2	159.8	46.7	352.0	51.1
O14672	Disintegrin and metalloproteinase domain-containing protein 10 OS=Homo sapiens GN=ADAM10 PE=1 SV=1	65	41	53.7	64.0	132.3	168.7	118.3	75.6	42.2
O14681	Etoposide-induced protein 2.4 homolog OS=Homo sapiens GN=EI24 PE=1 SV=4	17	8	51.3	77.7	106.8	135.5	177.0	66.8	42.0
O14683	Tumor protein p53-inducible protein 11 OS=Homo sapiens GN=TP53I11 PE=1 SV=2	25	7	41.7	68.9	98.7	125.8	180.0	73.9	48.8
O14686	Histone-lysine N-methyltransferase 2D OS=Homo sapiens GN=KMT2D PE=1 SV=2	8	27	97.8	85.2	106.0	134.6	82.0	164.6	86.0
O14733	Dual specificity mitogen-activated protein kinase kinase 7 OS=Homo sapiens GN=MAP2K7 PE=1 SV=2	51	17	118.3	97.7	93.3	88.6	116.7	100.6	112.7
O14734	Acyl-coenzyme A thioesterase 8 OS=Homo sapiens GN=ACOT8 PE=1 SV=1	50	14	71.2	76.3	138.1	191.3	86.4	82.9	15.2
O14735	CDP-diacylglycerol--inositol 3-phosphatidyltransferase OS=Homo sapiens GN=CDIPT PE=1 SV=1	15	3	22.4	92.5	133.2	168.1	209.1	88.0	44.5
O14737	Programmed cell death protein 5 OS=Homo sapiens GN=PDCD5 PE=1 SV=3	64	9	96.7	97.7	91.2	99.1	98.7	100.0	76.4
O14744	Protein arginine N-methyltransferase 5 OS=Homo sapiens GN=PRMT5 PE=1 SV=4	47	31	70.0	82.9	82.2	98.6	83.1	129.3	139.8
O14745	Na(+)/H(+) exchange regulatory cofactor NHE-RF1 OS=Homo sapiens GN=SLC9A3R1 PE=1 SV=4	69	28	79.8	84.3	123.5	152.7	90.2	87.2	63.8
O14757	Serine/threonine-protein kinase Chk1 OS=Homo sapiens GN=CHEK1 PE=1 SV=2	60	27	73.1	72.0	67.3	91.3	102.0	205.2	125.0
O14773	Tripeptidyl-peptidase 1 OS=Homo sapiens GN=TPP1 PE=1 SV=2	47	14	45.1	67.8	118.7	154.7	146.2	58.6	42.1
O14776	Transcription elongation regulator 1 OS=Homo sapiens GN=TCERG1 PE=1 SV=2	42	65	50.9	48.6	59.8	84.9	165.6	178.0	198.9
O14777	Kinetochore protein NDC80 homolog OS=Homo sapiens GN=NDC80 PE=1 SV=1	53	30	103.4	53.5	100.9	110.1	64.0	135.4	179.2
O14787	Transportin-2 OS=Homo sapiens GN=TNPO2 PE=1 SV=3	29	20	112.6	111.0	108.6	92.7	99.2	81.7	117.5
O14802	DNA-directed RNA polymerase III subunit RPC1 OS=Homo sapiens GN=POLR3A PE=1 SV=2	49	62	87.4	79.6	83.8	89.6	100.2	129.6	195.8
O14818	Proteasome subunit alpha type-7 OS=Homo sapiens GN=PSMA7 PE=1 SV=1	68	19	91.2	91.5	90.9	106.1	92.1	86.2	138.9
O14828	Secretory carrier-associated membrane protein 3 OS=Homo sapiens GN=SCAMP3 PE=1 SV=3	51	16	38.7	64.8	90.1	109.8	162.1	124.3	136.2
O14874	[3-methyl-2-oxobutanoate dehydrogenase [lipoamide]] kinase, mitochondrial OS=Homo sapiens GN=BCKDK PE=1 SV=2	46	11	219.6	221.3	121.8	31.1	14.5	12.6	14.0
O14880	Microsomal glutathione S-transferase 3 OS=Homo sapiens GN=MGST3 PE=1 SV=1	39	6	205.1	194.9	132.8	54.0	33.9	19.4	12.6
O14893	Gem-associated protein 2 OS=Homo sapiens GN=GEMIN2 PE=1 SV=1	36	7	76.3	51.5	66.3	67.0	82.2	212.4	217.8
O14920	Inhibitor of nuclear factor kappa-B kinase subunit beta OS=Homo sapiens GN=IKBKB PE=1 SV=1	36	21	86.0	118.0	104.3	115.3	97.4	98.4	101.7
O14925	Mitochondrial import inner membrane translocase subunit Tim23 OS=Homo sapiens GN=TIMM23 PE=1 SV=1	54	8	229.0	225.9	129.8	38.7	10.8	8.1	7.8
O14929	Histone acetyltransferase type B catalytic subunit OS=Homo sapiens GN=HAT1 PE=1 SV=1	46	17	97.5	94.7	91.9	103.3	91.6	98.2	123.7
O14936	Peripheral plasma membrane protein CASK OS=Homo sapiens GN=CASK PE=1 SV=3	26	22	67.5	89.1	142.2	145.7	103.7	45.4	31.4
O14950	Myosin regulatory light chain 12B OS=Homo sapiens GN=MYL12B PE=1 SV=2	66	13	66.7	65.5	63.0	66.5	70.3	76.8	417.0
O14964	Hepatocyte growth factor-regulated tyrosine kinase substrate OS=Homo sapiens GN=HGS PE=1 SV=1	32	28	86.2	91.0	116.5	138.5	90.5	79.3	66.7
O14965	Aurora kinase A OS=Homo sapiens GN=AURKA PE=1 SV=2	59	21	101.8	114.9	97.1	80.0	92.1	75.1	91.7
O14966	Ras-related protein Rab-7L1 OS=Homo sapiens GN=RAB29 PE=1 SV=1	58	11	62.1	83.9	117.8	121.1	121.8	57.3	41.8
O14967	Calmegin OS=Homo sapiens GN=CLGN PE=1 SV=1	51	24	67.9	62.0	125.7	191.6	122.6	84.0	39.4
O14972	Down syndrome critical region protein 3 OS=Homo sapiens GN=DSCR3 PE=2 SV=1	41	9	80.1	84.0	124.1	134.6	128.2	79.8	87.9
O14974	Protein phosphatase 1 regulatory subunit 12A OS=Homo sapiens GN=PPP1R12A PE=1 SV=1	45	53	48.4	66.5	71.0	75.4	75.6	76.2	356.2
O14975	Very long-chain acyl-CoA synthetase OS=Homo sapiens GN=SLC27A2 PE=1 SV=2	45	26	85.4	54.0	95.1	170.2	115.3	119.9	36.7
O14976	Cyclin-G-associated kinase OS=Homo sapiens GN=GAK PE=1 SV=2	45	46	95.6	105.2	101.2	96.7	92.5	67.2	86.0
O14979	Heterogeneous nuclear ribonucleoprotein D-like OS=Homo sapiens GN=HNRNPDL PE=1 SV=3	44	25	41.7	30.7	33.8	58.7	128.4	198.2	313.1
O14980	Exportin-1 OS=Homo sapiens GN=XPO1 PE=1 SV=1	46	48	94.9	102.5	102.1	108.5	97.7	77.5	95.7
O15020	Spectrin beta chain, non-erythrocytic 2 OS=Homo sapiens GN=SPTBN2 PE=1 SV=3	47	100	58.2	74.0	149.8	160.9	100.3	66.2	53.1
O15027	Protein transport protein Sec16A OS=Homo sapiens GN=SEC16A PE=1 SV=3	48	70	79.6	106.9	125.4	117.7	85.1	71.9	79.3
O15042	U2 snRNP-associated SURP motif-containing protein OS=Homo sapiens GN=U2SURP PE=1 SV=2	54	55	44.3	45.4	46.3	71.6	119.7	205.1	253.9
O15066	Kinesin-like protein KIF3B OS=Homo sapiens GN=KIF3B PE=1 SV=1	25	16	77.6	101.4	95.2	105.2	102.0	89.7	91.9
O15067	Phosphoribosylformylglycinamidine synthase OS=Homo sapiens GN=PFAS PE=1 SV=4	60	65	95.7	101.0	100.2	112.9	92.1	89.6	82.8
O15078	Centrosomal protein of 290 kDa OS=Homo sapiens GN=CEP290 PE=1 SV=2	38	85	73.3	74.3	78.1	79.1	104.3	165.4	209.1
O15084	Serine/threonine-protein phosphatase 6 regulatory ankyrin repeat subunit A OS=Homo sapiens GN=ANKRD28 PE=1 SV=5	43	36	108.8	98.6	105.9	108.2	89.2	84.2	110.6
O15091	Mitochondrial ribonuclease P protein 3 OS=Homo sapiens GN=KIAA0391 PE=1 SV=2	53	29	205.7	229.6	125.1	34.9	18.1	9.4	11.3
O15111	Inhibitor of nuclear factor kappa-B kinase subunit alpha OS=Homo sapiens GN=CHUK PE=1 SV=2	42	31	117.1	113.9	95.9	85.6	91.3	77.5	96.3
O15117	FYN-binding protein OS=Homo sapiens GN=FYB PE=1 SV=2	51	30	80.5	71.1	81.9	93.8	139.2	130.9	140.9
O15118	Niemann-Pick C1 protein OS=Homo sapiens GN=NPC1 PE=1 SV=2	19	21	37.5	67.5	127.5	158.5	147.3	72.1	43.5
O15121	Sphingolipid delta(4)-desaturase DES1 OS=Homo sapiens GN=DEGS1 PE=1 SV=1	21	7	29.7	52.6	78.6	218.2	105.5	189.3	38.5
O15126	Secretory carrier-associated membrane protein 1 OS=Homo sapiens GN=SCAMP1 PE=1 SV=2	31	9	39.8	58.8	84.4	107.3	168.3	128.4	138.0
O15127	Secretory carrier-associated membrane protein 2 OS=Homo sapiens GN=SCAMP2 PE=1 SV=2	24	6	53.2	81.8	98.0	107.1	171.7	112.8	113.8
O15143	Actin-related protein 2/3 complex subunit 1B OS=Homo sapiens GN=ARPC1B PE=1 SV=3	55	20	80.0	91.5	105.3	116.3	108.5	106.1	134.1
O15144	Actin-related protein 2/3 complex subunit 2 OS=Homo sapiens GN=ARPC2 PE=1 SV=1	83	29	92.6	85.5	93.1	100.0	102.2	115.7	124.8
O15145	Actin-related protein 2/3 complex subunit 3 OS=Homo sapiens GN=ARPC3 PE=1 SV=3	47	10	78.9	53.0	114.3	135.1	72.2	131.9	170.4
O15155	BET1 homolog OS=Homo sapiens GN=BET1 PE=1 SV=1	57	6	18.8	36.9	54.4	173.3	62.9	330.3	66.4
O15160	DNA-directed RNA polymerases I and III subunit RPAC1 OS=Homo sapiens GN=POLR1C PE=1 SV=1	55	13	115.2	102.3	93.5	87.2	94.5	88.9	125.3
O15162	Phospholipid scramblase 1 OS=Homo sapiens GN=PLSCR1 PE=1 SV=1	25	7	29.2	61.4	150.7	216.1	84.8	115.7	48.6
O15165	Low-density lipoprotein receptor class A domain-containing protein 4 OS=Homo sapiens GN=LDLRAD4 PE=1 SV=1	39	9	77.2	144.3	110.9	104.9	81.9	47.7	34.3
O15173	Membrane-associated progesterone receptor component 2 OS=Homo sapiens GN=PGRMC2 PE=1 SV=1	57	15	49.4	77.2	111.7	146.6	162.0	69.1	40.6
O15212	Prefoldin subunit 6 OS=Homo sapiens GN=PFDN6 PE=1 SV=1	68	13	98.8	108.2	88.8	107.6	109.5	83.0	88.1
O15213	WD repeat-containing protein 46 OS=Homo sapiens GN=WDR46 PE=1 SV=3	45	22	86.3	47.5	35.7	46.4	84.0	285.0	158.4
O15226	NF-kappa-B-repressing factor OS=Homo sapiens GN=NKRF PE=1 SV=2	45	37	50.7	33.6	37.5	69.0	112.6	232.1	274.6
O15228	Dihydroxyacetone phosphate acyltransferase OS=Homo sapiens GN=GNPAT PE=1 SV=1	56	42	60.1	99.2	141.9	147.0	121.2	40.3	18.5
O15234	Protein CASC3 OS=Homo sapiens GN=CASC3 PE=1 SV=2	35	19	67.4	60.4	65.2	100.3	126.9	175.1	172.7
O15235	28S ribosomal protein S12, mitochondrial OS=Homo sapiens GN=MRPS12 PE=1 SV=1	39	5	25.4	162.5	325.5	104.2	11.9	15.7	27.2
O15254	Peroxisomal acyl-coenzyme A oxidase 3 OS=Homo sapiens GN=ACOX3 PE=1 SV=2	49	27	52.0	98.7	136.7	134.5	130.1	37.1	15.3
O15258	Protein RER1 OS=Homo sapiens GN=RER1 PE=1 SV=1	31	8	62.9	18.3	142.1	203.5	48.7	154.0	71.9
O15260	Surfeit locus protein 4 OS=Homo sapiens GN=SURF4 PE=1 SV=3	24	6	58.1	74.8	107.7	122.6	149.3	87.1	64.9
O15269	Serine palmitoyltransferase 1 OS=Homo sapiens GN=SPTLC1 PE=1 SV=1	59	25	56.3	48.5	127.4	175.9	113.0	96.4	46.0
O15270	Serine palmitoyltransferase 2 OS=Homo sapiens GN=SPTLC2 PE=1 SV=1	61	30	63.8	61.9	115.6	156.6	130.6	95.8	50.6
O15294	UDP-N-acetylglucosamine--peptide N-acetylglucosaminyltransferase 110 kDa subunit OS=Homo sapiens GN=OGT PE=1 SV=3	37	34	114.7	100.6	91.1	90.4	106.3	93.7	113.1
O15305	Phosphomannomutase 2 OS=Homo sapiens GN=PMM2 PE=1 SV=1	40	14	104.2	107.3	99.7	100.3	118.6	98.7	92.8
O15320	cTAGE family member 5 OS=Homo sapiens GN=CTAGE5 PE=1 SV=4	57	44	47.4	69.2	114.8	144.1	182.5	68.6	35.1
O15321	Transmembrane 9 superfamily member 1 OS=Homo sapiens GN=TM9SF1 PE=2 SV=2	26	12	57.9	101.2	148.1	139.8	107.6	64.3	67.2
O15355	Protein phosphatase 1G OS=Homo sapiens GN=PPM1G PE=1 SV=1	58	26	99.0	98.5	95.7	100.7	85.7	87.7	99.8
O15371	Eukaryotic translation initiation factor 3 subunit D OS=Homo sapiens GN=EIF3D PE=1 SV=1	65	34	83.2	86.9	79.7	101.8	115.5	144.3	145.8
O15372	Eukaryotic translation initiation factor 3 subunit H OS=Homo sapiens GN=EIF3H PE=1 SV=1	56	27	80.0	79.6	83.2	105.0	105.3	177.7	106.7
O15379	Histone deacetylase 3 OS=Homo sapiens GN=HDAC3 PE=1 SV=2	33	11	94.5	84.1	78.5	88.3	113.3	117.5	160.2
O15381	Nuclear valosin-containing protein-like OS=Homo sapiens GN=NVL PE=1 SV=1	54	36	43.3	39.3	43.4	76.5	139.3	217.4	231.2
O15382	Branched-chain-amino-acid aminotransferase, mitochondrial OS=Homo sapiens GN=BCAT2 PE=1 SV=2	57	22	242.8	242.7	122.3	28.9	6.4	4.1	4.2
O15397	Importin-8 OS=Homo sapiens GN=IPO8 PE=1 SV=2	25	23	95.3	95.7	87.1	99.2	96.7	104.0	113.5
O15400	Syntaxin-7 OS=Homo sapiens GN=STX7 PE=1 SV=4	61	13	31.6	53.4	97.6	124.4	153.8	115.9	92.9
O15439	Multidrug resistance-associated protein 4 OS=Homo sapiens GN=ABCC4 PE=1 SV=3	35	40	53.6	97.0	143.8	142.7	130.0	41.0	27.5
O15446	DNA-directed RNA polymerase I subunit RPA34 OS=Homo sapiens GN=CD3EAP PE=1 SV=1	52	14	173.2	88.4	73.2	65.9	103.5	107.5	133.6
O15484	Calpain-5 OS=Homo sapiens GN=CAPN5 PE=1 SV=2	37	21	53.0	91.1	140.0	147.7	137.3	41.7	23.4
O15498	Synaptobrevin homolog YKT6 OS=Homo sapiens GN=YKT6 PE=1 SV=1	69	16	66.8	105.6	125.9	126.2	113.9	87.5	86.9
O15504	Nucleoporin-like protein 2 OS=Homo sapiens GN=NUPL2 PE=1 SV=1	52	17	64.9	65.1	90.5	112.8	165.0	111.7	110.4
O15511	Actin-related protein 2/3 complex subunit 5 OS=Homo sapiens GN=ARPC5 PE=1 SV=3	73	11	93.5	84.1	96.1	106.6	101.7	109.1	123.0
O15514	DNA-directed RNA polymerase II subunit RPB4 OS=Homo sapiens GN=POLR2D PE=1 SV=1	69	10	73.8	88.6	61.7	96.1	80.4	200.4	101.4
O15530	3-phosphoinositide-dependent protein kinase 1 OS=Homo sapiens GN=PDPK1 PE=1 SV=1	57	25	90.0	79.9	118.5	125.2	98.7	79.0	81.3
O15533	Tapasin OS=Homo sapiens GN=TAPBP PE=1 SV=1	26	8	58.7	21.6	69.1	129.8	30.1	427.9	15.0
O15541	RING finger protein 113A OS=Homo sapiens GN=RNF113A PE=1 SV=1	43	13	96.9	95.1	80.0	94.0	105.4	98.2	143.6
O43143	Pre-mRNA-splicing factor ATP-dependent RNA helicase DHX15 OS=Homo sapiens GN=DHX15 PE=1 SV=2	56	55	66.6	65.5	58.7	75.9	120.3	154.8	221.5
O43148	mRNA cap guanine-N7 methyltransferase OS=Homo sapiens GN=RNMT PE=1 SV=1	52	25	87.4	91.4	78.6	93.1	106.9	109.0	156.6
O43149	Zinc finger ZZ-type and EF-hand domain-containing protein 1 OS=Homo sapiens GN=ZZEF1 PE=1 SV=6	30	74	85.7	93.6	91.5	94.1	90.1	103.2	170.8
O43156	TELO2-interacting protein 1 homolog OS=Homo sapiens GN=TTI1 PE=1 SV=3	30	26	82.5	89.7	88.3	98.7	126.4	122.1	123.1
O43159	Ribosomal RNA-processing protein 8 OS=Homo sapiens GN=RRP8 PE=1 SV=2	54	21	115.7	63.1	49.7	66.1	95.1	171.5	221.6
O43164	E3 ubiquitin-protein ligase Praja-2 OS=Homo sapiens GN=PJA2 PE=1 SV=4	39	14	82.0	103.3	104.8	119.7	96.5	82.8	101.0
O43166	Signal-induced proliferation-associated 1-like protein 1 OS=Homo sapiens GN=SIPA1L1 PE=1 SV=4	50	72	46.5	79.1	119.4	145.1	93.5	100.1	91.2
O43169	Cytochrome b5 type B OS=Homo sapiens GN=CYB5B PE=1 SV=2	69	9	93.2	129.1	118.8	108.3	141.6	41.9	21.7
O43172	U4/U6 small nuclear ribonucleoprotein Prp4 OS=Homo sapiens GN=PRPF4 PE=1 SV=2	66	36	60.6	57.3	56.3	75.2	133.5	179.9	196.6
O43175	D-3-phosphoglycerate dehydrogenase OS=Homo sapiens GN=PHGDH PE=1 SV=4	56	29	114.9	111.5	111.9	111.4	91.6	68.4	76.4
O43237	Cytoplasmic dynein 1 light intermediate chain 2 OS=Homo sapiens GN=DYNC1LI2 PE=1 SV=1	37	16	90.5	98.3	106.3	107.9	93.8	77.7	98.2
O43242	26S proteasome non-ATPase regulatory subunit 3 OS=Homo sapiens GN=PSMD3 PE=1 SV=2	68	45	87.5	92.6	94.4	111.2	87.7	113.2	123.6
O43252	Bifunctional 3'-phosphoadenosine 5'-phosphosulfate synthase 1 OS=Homo sapiens GN=PAPSS1 PE=1 SV=2	64	29	121.4	98.6	92.4	100.2	82.1	108.5	87.6
O43264	Centromere/kinetochore protein zw10 homolog OS=Homo sapiens GN=ZW10 PE=1 SV=3	59	43	53.7	71.5	100.6	142.4	154.0	94.1	47.6
O43278	Kunitz-type protease inhibitor 1 OS=Homo sapiens GN=SPINT1 PE=1 SV=2	37	20	52.0	85.2	106.3	118.6	139.6	90.8	77.3
O43290	U4/U6.U5 tri-snRNP-associated protein 1 OS=Homo sapiens GN=SART1 PE=1 SV=1	63	61	36.7	49.6	45.9	69.7	146.5	200.6	233.4
O43291	Kunitz-type protease inhibitor 2 OS=Homo sapiens GN=SPINT2 PE=1 SV=2	48	9	41.4	74.8	124.5	148.2	176.6	96.5	69.4
O43292	Glycosylphosphatidylinositol anchor attachment 1 protein OS=Homo sapiens GN=GPAA1 PE=1 SV=3	14	9	53.2	71.8	117.2	144.4	174.0	63.2	35.4
O43303	Centriolar coiled-coil protein of 110 kDa OS=Homo sapiens GN=CCP110 PE=1 SV=3	54	36	93.3	92.9	76.7	71.5	100.7	127.8	169.2
O43314	Inositol hexakisphosphate and diphosphoinositol-pentakisphosphate kinase 2 OS=Homo sapiens GN=PPIP5K2 PE=1 SV=3	37	38	104.9	92.2	80.4	84.3	101.5	123.6	127.8
O43318	Mitogen-activated protein kinase kinase kinase 7 OS=Homo sapiens GN=MAP3K7 PE=1 SV=1	35	16	96.7	116.2	108.3	102.3	117.4	91.2	131.7
O43324	Eukaryotic translation elongation factor 1 epsilon-1 OS=Homo sapiens GN=EEF1E1 PE=1 SV=1	71	14	63.4	51.6	77.5	98.7	91.5	139.9	231.8
O43379	WD repeat-containing protein 62 OS=Homo sapiens GN=WDR62 PE=1 SV=4	33	37	114.1	83.7	86.5	114.1	74.7	151.0	107.4
O43390	Heterogeneous nuclear ribonucleoprotein R OS=Homo sapiens GN=HNRNPR PE=1 SV=1	54	40	56.6	49.7	44.9	69.7	171.4	147.6	220.2
O43395	U4/U6 small nuclear ribonucleoprotein Prp3 OS=Homo sapiens GN=PRPF3 PE=1 SV=2	54	36	46.3	47.9	46.5	73.1	131.8	208.6	236.7
O43396	Thioredoxin-like protein 1 OS=Homo sapiens GN=TXNL1 PE=1 SV=3	62	16	87.6	107.5	103.3	110.4	91.7	103.4	84.0
O43399	Tumor protein D54 OS=Homo sapiens GN=TPD52L2 PE=1 SV=2	73	19	63.2	79.0	95.2	114.8	72.6	198.0	49.0
O43402	ER membrane protein complex subunit 8 OS=Homo sapiens GN=EMC8 PE=1 SV=1	58	10	41.9	71.0	99.1	147.0	132.1	162.1	19.7
O43426	Synaptojanin-1 OS=Homo sapiens GN=SYNJ1 PE=1 SV=2	32	37	76.7	68.0	85.0	107.8	97.7	149.8	164.9
O43427	Acidic fibroblast growth factor intracellular-binding protein OS=Homo sapiens GN=FIBP PE=1 SV=3	54	19	79.7	90.8	116.8	113.2	101.3	63.3	74.5
O43432	Eukaryotic translation initiation factor 4 gamma 3 OS=Homo sapiens GN=EIF4G3 PE=1 SV=2	45	75	30.6	42.4	62.5	97.3	126.2	220.6	204.9
O43447	Peptidyl-prolyl cis-trans isomerase H OS=Homo sapiens GN=PPIH PE=1 SV=1	82	17	97.2	64.1	68.5	106.3	91.9	167.3	146.8
O43464	Serine protease HTRA2, mitochondrial OS=Homo sapiens GN=HTRA2 PE=1 SV=2	50	16	262.0	261.5	134.2	37.5	13.5	10.8	7.1
O43482	Protein Mis18-beta OS=Homo sapiens GN=OIP5 PE=1 SV=2	34	5	140.2	116.7	90.5	118.0	99.8	83.5	89.4
O43488	Aflatoxin B1 aldehyde reductase member 2 OS=Homo sapiens GN=AKR7A2 PE=1 SV=3	47	15	138.7	88.3	119.0	139.9	40.7	99.5	62.1
O43491	Band 4.1-like protein 2 OS=Homo sapiens GN=EPB41L2 PE=1 SV=1	67	71	49.3	86.2	145.6	162.5	120.6	43.3	16.2
O43505	Beta-1,4-glucuronyltransferase 1 OS=Homo sapiens GN=B4GAT1 PE=1 SV=1	30	8	41.9	61.0	146.3	198.3	96.4	117.3	56.0
O43516	WAS/WASL-interacting protein family member 1 OS=Homo sapiens GN=WIPF1 PE=1 SV=3	44	14	48.0	55.2	71.8	128.7	105.5	223.6	145.3
O43561	Linker for activation of T-cells family member 1 OS=Homo sapiens GN=LAT PE=1 SV=1	60	8	39.7	94.0	133.6	157.8	173.4	47.4	30.4
O43566	Regulator of G-protein signaling 14 OS=Homo sapiens GN=RGS14 PE=1 SV=4	54	20	86.8	101.1	101.8	101.0	121.6	77.2	99.4
O43583	Density-regulated protein OS=Homo sapiens GN=DENR PE=1 SV=2	57	10	105.6	71.2	70.8	78.9	110.9	168.3	140.1
O43592	Exportin-T OS=Homo sapiens GN=XPOT PE=1 SV=2	28	24	98.4	99.2	101.2	109.1	90.5	90.2	118.4
O43598	2'-deoxynucleoside 5'-phosphate N-hydrolase 1 OS=Homo sapiens GN=DNPH1 PE=1 SV=1	49	7	107.6	113.5	98.2	116.3	97.6	85.0	99.1
O43615	Mitochondrial import inner membrane translocase subunit TIM44 OS=Homo sapiens GN=TIMM44 PE=1 SV=2	54	33	230.7	216.3	130.2	39.8	18.7	16.2	14.5
O43633	Charged multivesicular body protein 2a OS=Homo sapiens GN=CHMP2A PE=1 SV=1	41	11	75.1	73.3	81.3	106.8	134.2	97.2	128.8
O43639	Cytoplasmic protein NCK2 OS=Homo sapiens GN=NCK2 PE=1 SV=2	49	15	93.4	107.6	120.3	124.3	122.1	70.1	62.7
O43660	Pleiotropic regulator 1 OS=Homo sapiens GN=PLRG1 PE=1 SV=1	68	33	34.9	29.5	40.3	62.1	116.2	253.6	271.5
O43663	Protein regulator of cytokinesis 1 OS=Homo sapiens GN=PRC1 PE=1 SV=2	46	21	181.1	62.2	98.7	67.5	45.4	112.2	147.2
O43670	BUB3-interacting and GLEBS motif-containing protein ZNF207 OS=Homo sapiens GN=ZNF207 PE=1 SV=1	19	10	44.9	47.0	40.4	59.8	161.3	174.8	251.0
O43674	NADH dehydrogenase [ubiquinone] 1 beta subcomplex subunit 5, mitochondrial OS=Homo sapiens GN=NDUFB5 PE=1 SV=1	30	7	191.7	247.9	136.8	39.7	14.9	6.9	16.8
O43678	NADH dehydrogenase [ubiquinone] 1 alpha subcomplex subunit 2 OS=Homo sapiens GN=NDUFA2 PE=1 SV=3	42	5	249.5	256.7	128.7	32.9	10.7	6.3	3.8
O43681	ATPase ASNA1 OS=Homo sapiens GN=ASNA1 PE=1 SV=2	60	16	84.9	91.2	112.0	133.8	145.8	55.5	37.0
O43683	Mitotic checkpoint serine/threonine-protein kinase BUB1 OS=Homo sapiens GN=BUB1 PE=1 SV=1	33	26	141.1	100.7	117.0	127.1	97.2	140.4	122.6
O43684	Mitotic checkpoint protein BUB3 OS=Homo sapiens GN=BUB3 PE=1 SV=1	58	17	64.3	47.0	59.2	85.2	114.6	190.2	209.7
O43707	Alpha-actinin-4 OS=Homo sapiens GN=ACTN4 PE=1 SV=2	75	79	102.8	99.2	123.7	139.8	77.4	72.1	59.2
O43708	Maleylacetoacetate isomerase OS=Homo sapiens GN=GSTZ1 PE=1 SV=3	25	7	191.7	238.9	122.0	42.7	24.8	17.0	23.7
O43719	HIV Tat-specific factor 1 OS=Homo sapiens GN=HTATSF1 PE=1 SV=1	57	52	41.9	72.2	67.4	121.8	75.6	208.6	133.8
O43736	Integral membrane protein 2A OS=Homo sapiens GN=ITM2A PE=1 SV=2	32	13	49.5	76.6	109.5	134.5	151.0	72.4	52.8
O43747	AP-1 complex subunit gamma-1 OS=Homo sapiens GN=AP1G1 PE=1 SV=5	50	40	62.6	75.1	90.2	108.6	119.5	116.8	121.9
O43752	Syntaxin-6 OS=Homo sapiens GN=STX6 PE=1 SV=1	69	17	34.4	60.0	87.7	127.2	167.8	112.0	99.3
O43760	Synaptogyrin-2 OS=Homo sapiens GN=SYNGR2 PE=1 SV=1	24	8	56.0	28.5	105.3	136.1	56.7	173.7	193.2
O43765	Small glutamine-rich tetratricopeptide repeat-containing protein alpha OS=Homo sapiens GN=SGTA PE=1 SV=1	42	16	183.4	88.9	91.9	96.0	69.1	93.0	71.3
O43766	Lipoyl synthase, mitochondrial OS=Homo sapiens GN=LIAS PE=1 SV=3	34	10	223.6	208.5	120.8	43.3	34.1	21.3	21.7
O43768	Alpha-endosulfine OS=Homo sapiens GN=ENSA PE=1 SV=1	73	12	57.6	85.7	76.0	120.8	87.9	210.0	103.0
O43772	Mitochondrial carnitine/acylcarnitine carrier protein OS=Homo sapiens GN=SLC25A20 PE=1 SV=1	62	20	236.8	236.9	157.9	46.6	14.4	8.2	9.3
O43776	Asparagine--tRNA ligase, cytoplasmic OS=Homo sapiens GN=NARS PE=1 SV=1	58	37	59.8	68.7	63.2	77.0	113.2	161.7	224.4
O43795	Unconventional myosin-Ib OS=Homo sapiens GN=MYO1B PE=1 SV=3	51	62	60.6	94.0	140.2	148.1	120.9	40.5	25.7
O43805	Sjoegren syndrome nuclear autoantigen 1 OS=Homo sapiens GN=SSNA1 PE=1 SV=2	38	6	94.1	107.3	85.0	108.1	86.2	75.9	88.0
O43809	Cleavage and polyadenylation specificity factor subunit 5 OS=Homo sapiens GN=NUDT21 PE=1 SV=1	67	20	35.0	42.4	41.1	75.8	155.6	199.6	221.2
O43813	LanC-like protein 1 OS=Homo sapiens GN=LANCL1 PE=1 SV=1	47	16	90.1	101.7	88.6	105.3	93.7	117.3	82.8
O43815	Striatin OS=Homo sapiens GN=STRN PE=1 SV=4	56	33	73.6	83.1	118.4	129.9	174.2	64.0	38.6
O43818	U3 small nucleolar RNA-interacting protein 2 OS=Homo sapiens GN=RRP9 PE=1 SV=1	37	15	38.5	66.7	65.6	87.5	101.9	172.3	243.9
O43819	Protein SCO2 homolog, mitochondrial OS=Homo sapiens GN=SCO2 PE=1 SV=3	34	7	252.8	184.8	154.8	34.5	5.8	5.5	3.5
O43823	A-kinase anchor protein 8 OS=Homo sapiens GN=AKAP8 PE=1 SV=1	44	23	66.0	47.8	63.2	88.6	93.0	220.2	186.6
O43824	Putative GTP-binding protein 6 OS=Homo sapiens GN=GTPBP6 PE=2 SV=3	33	15	196.8	177.7	103.1	54.6	56.4	42.9	59.2
O43837	Isocitrate dehydrogenase [NAD] subunit beta, mitochondrial OS=Homo sapiens GN=IDH3B PE=1 SV=2	61	27	290.8	214.9	117.6	33.5	6.2	4.7	3.8
O43847	Nardilysin OS=Homo sapiens GN=NRD1 PE=1 SV=2	35	42	93.9	104.8	103.1	107.7	93.1	82.2	101.2
O43852	Calumenin OS=Homo sapiens GN=CALU PE=1 SV=2	76	29	36.9	77.9	120.7	150.5	169.5	63.1	27.9
O43861	Probable phospholipid-transporting ATPase IIB OS=Homo sapiens GN=ATP9B PE=2 SV=4	29	28	45.7	70.0	92.8	117.1	148.7	121.2	130.3
O43865	Adenosylhomocysteinase 2 OS=Homo sapiens GN=AHCYL1 PE=1 SV=2	57	32	105.4	99.0	108.2	107.3	86.5	79.4	86.0
O43903	Growth arrest-specific protein 2 OS=Homo sapiens GN=GAS2 PE=1 SV=1	65	20	95.1	97.1	110.1	131.1	96.9	72.3	83.2
O43909	Exostosin-like 3 OS=Homo sapiens GN=EXTL3 PE=1 SV=1	29	25	56.7	107.3	144.0	125.3	105.8	47.0	50.0
O43920	NADH dehydrogenase [ubiquinone] iron-sulfur protein 5 OS=Homo sapiens GN=NDUFS5 PE=1 SV=3	67	8	246.1	258.7	133.2	36.2	11.4	7.1	7.0
O43933	Peroxisome biogenesis factor 1 OS=Homo sapiens GN=PEX1 PE=1 SV=1	31	38	73.0	105.5	132.9	123.9	114.6	43.1	30.5
O60216	Double-strand-break repair protein rad21 homolog OS=Homo sapiens GN=RAD21 PE=1 SV=2	45	21	262.4	93.1	72.0	57.7	82.8	83.9	91.1
O60231	Putative pre-mRNA-splicing factor ATP-dependent RNA helicase DHX16 OS=Homo sapiens GN=DHX16 PE=1 SV=2	44	47	67.1	61.3	61.6	83.1	118.0	168.3	208.7
O60232	Sjoegren syndrome/scleroderma autoantigen 1 OS=Homo sapiens GN=SSSCA1 PE=1 SV=1	63	7	65.8	72.8	67.6	137.4	52.6	258.5	60.6
O60238	BCL2/adenovirus E1B 19 kDa protein-interacting protein 3-like OS=Homo sapiens GN=BNIP3L PE=1 SV=1	37	7	238.3	210.8	156.0	53.5	36.3	18.9	12.6
O60244	Mediator of RNA polymerase II transcription subunit 14 OS=Homo sapiens GN=MED14 PE=1 SV=2	33	38	59.8	49.5	49.3	72.0	171.7	183.3	204.7
O60256	Phosphoribosyl pyrophosphate synthase-associated protein 2 OS=Homo sapiens GN=PRPSAP2 PE=1 SV=1	67	22	100.8	103.0	94.5	94.0	97.0	91.9	120.5
O60264	SWI/SNF-related matrix-associated actin-dependent regulator of chromatin subfamily A member 5 OS=Homo sapiens GN=SMARCA5 PE=1 SV=1	44	49	301.7	99.6	85.6	56.9	64.0	56.3	71.4
O60271	C-Jun-amino-terminal kinase-interacting protein 4 OS=Homo sapiens GN=SPAG9 PE=1 SV=4	44	50	97.1	93.2	109.7	115.0	84.6	92.3	99.8
O60291	E3 ubiquitin-protein ligase MGRN1 OS=Homo sapiens GN=MGRN1 PE=1 SV=2	44	16	56.5	81.8	114.6	128.5	150.2	74.2	87.9
O60293	Zinc finger C3H1 domain-containing protein OS=Homo sapiens GN=ZFC3H1 PE=1 SV=3	33	53	56.2	57.9	55.9	74.1	141.5	168.7	239.0
O60294	tRNA wybutosine-synthesizing protein 4 OS=Homo sapiens GN=LCMT2 PE=1 SV=3	20	14	64.3	63.1	83.6	96.7	87.2	167.7	152.7
O60306	Intron-binding protein aquarius OS=Homo sapiens GN=AQR PE=1 SV=4	48	75	59.7	58.2	55.7	71.3	126.1	165.2	230.1
O60307	Microtubule-associated serine/threonine-protein kinase 3 OS=Homo sapiens GN=MAST3 PE=1 SV=2	29	27	61.5	64.9	77.6	90.9	134.7	197.0	224.3
O60313	Dynamin-like 120 kDa protein, mitochondrial OS=Homo sapiens GN=OPA1 PE=1 SV=3	63	68	228.0	217.5	137.9	44.6	13.8	9.8	8.8
O60333	Kinesin-like protein KIF1B OS=Homo sapiens GN=KIF1B PE=1 SV=5	17	27	44.7	80.3	81.6	94.0	121.7	125.4	167.1
O60337	E3 ubiquitin-protein ligase MARCH6 OS=Homo sapiens GN=MARCH6 PE=1 SV=2	14	10	40.8	64.3	100.4	162.1	161.1	87.5	33.8
O60341	Lysine-specific histone demethylase 1A OS=Homo sapiens GN=KDM1A PE=1 SV=2	65	37	127.0	92.1	80.7	89.5	99.8	105.8	152.7
O60343	TBC1 domain family member 4 OS=Homo sapiens GN=TBC1D4 PE=1 SV=2	29	32	91.3	115.2	115.6	110.5	104.7	90.8	114.7
O60427	Fatty acid desaturase 1 OS=Homo sapiens GN=FADS1 PE=1 SV=3	32	15	45.9	78.9	106.2	131.2	188.1	60.3	36.8
O60476	Mannosyl-oligosaccharide 1,2-alpha-mannosidase IB OS=Homo sapiens GN=MAN1A2 PE=1 SV=1	37	22	53.7	109.2	151.7	130.7	88.9	54.4	53.5
O60488	Long-chain-fatty-acid--CoA ligase 4 OS=Homo sapiens GN=ACSL4 PE=1 SV=2	69	49	168.8	144.2	137.6	88.5	63.3	31.8	22.2
O60493	Sorting nexin-3 OS=Homo sapiens GN=SNX3 PE=1 SV=3	80	15	77.1	97.3	101.6	110.9	113.1	76.8	62.2
O60496	Docking protein 2 OS=Homo sapiens GN=DOK2 PE=1 SV=2	37	11	83.8	102.6	128.4	112.6	138.9	77.1	75.2
O60499	Syntaxin-10 OS=Homo sapiens GN=STX10 PE=1 SV=1	57	14	28.5	56.5	71.1	119.2	133.2	216.7	88.4
O60502	Protein O-GlcNAcase OS=Homo sapiens GN=MGEA5 PE=1 SV=2	27	22	98.1	101.3	95.5	104.4	88.0	79.0	92.6
O60504	Vinexin OS=Homo sapiens GN=SORBS3 PE=1 SV=2	30	17	111.1	105.3	102.7	110.3	92.8	89.2	85.3
O60506	Heterogeneous nuclear ribonucleoprotein Q OS=Homo sapiens GN=SYNCRIP PE=1 SV=2	62	46	40.2	49.7	47.1	76.4	163.8	194.9	190.1
O60508	Pre-mRNA-processing factor 17 OS=Homo sapiens GN=CDC40 PE=1 SV=1	68	34	47.0	44.4	46.5	64.2	147.1	197.6	254.0
O60512	Beta-1,4-galactosyltransferase 3 OS=Homo sapiens GN=B4GALT3 PE=1 SV=2	23	7	65.2	101.9	148.4	127.2	137.0	61.0	47.1
O60518	Ran-binding protein 6 OS=Homo sapiens GN=RANBP6 PE=1 SV=2	20	21	114.5	132.9	106.4	79.2	81.3	78.0	93.7
O60524	Nuclear export mediator factor NEMF OS=Homo sapiens GN=NEMF PE=1 SV=4	24	24	63.6	86.4	92.5	96.1	117.8	117.1	145.9
O60547	GDP-mannose 4,6 dehydratase OS=Homo sapiens GN=GMDS PE=1 SV=1	66	25	96.3	90.1	146.0	170.8	70.9	53.1	39.9
O60566	Mitotic checkpoint serine/threonine-protein kinase BUB1 beta OS=Homo sapiens GN=BUB1B PE=1 SV=3	56	47	98.6	100.5	101.4	114.3	101.0	96.1	101.8
O60568	Procollagen-lysine,2-oxoglutarate 5-dioxygenase 3 OS=Homo sapiens GN=PLOD3 PE=1 SV=1	38	24	50.0	74.2	115.6	144.3	166.0	64.1	41.7
O60573	Eukaryotic translation initiation factor 4E type 2 OS=Homo sapiens GN=EIF4E2 PE=1 SV=1	49	11	36.2	56.0	57.9	87.1	186.5	169.4	185.0
O60610	Protein diaphanous homolog 1 OS=Homo sapiens GN=DIAPH1 PE=1 SV=2	56	77	79.6	97.5	111.8	116.1	92.4	81.6	88.8
O60613	15 kDa selenoprotein OS=Homo sapiens GN=SEP15 PE=1 SV=3	35	7	46.6	82.5	114.6	138.7	177.3	61.3	31.8
O60637	Tetraspanin-3 OS=Homo sapiens GN=TSPAN3 PE=2 SV=1	3	1	29.9	12.3	140.8	207.8	46.7	113.5	81.6
O60645	Exocyst complex component 3 OS=Homo sapiens GN=EXOC3 PE=1 SV=2	47	42	79.6	105.3	126.8	124.1	106.6	43.8	40.6
O60664	Perilipin-3 OS=Homo sapiens GN=PLIN3 PE=1 SV=3	74	23	108.6	103.5	102.0	105.6	100.8	83.9	88.6
O60678	Protein arginine N-methyltransferase 3 OS=Homo sapiens GN=PRMT3 PE=1 SV=3	37	17	110.3	115.9	96.7	97.8	101.2	85.4	108.5
O60684	Importin subunit alpha-7 OS=Homo sapiens GN=KPNA6 PE=1 SV=1	37	26	59.9	84.9	72.2	112.5	81.1	208.1	104.0
O60701	UDP-glucose 6-dehydrogenase OS=Homo sapiens GN=UGDH PE=1 SV=1	49	18	126.1	111.2	104.7	111.3	96.5	82.0	120.2
O60711	Leupaxin OS=Homo sapiens GN=LPXN PE=1 SV=1	51	15	97.1	119.2	116.1	122.5	110.9	56.3	54.8
O60749	Sorting nexin-2 OS=Homo sapiens GN=SNX2 PE=1 SV=2	48	30	74.6	96.7	103.0	112.6	109.4	96.6	74.5
O60762	Dolichol-phosphate mannosyltransferase subunit 1 OS=Homo sapiens GN=DPM1 PE=1 SV=1	61	20	53.6	93.6	113.3	135.6	166.1	53.2	32.3
O60763	General vesicular transport factor p115 OS=Homo sapiens GN=USO1 PE=1 SV=2	48	43	94.7	123.3	127.3	107.2	79.3	60.3	69.4
O60779	Thiamine transporter 1 OS=Homo sapiens GN=SLC19A2 PE=1 SV=2	17	5	70.4	105.7	113.9	120.9	115.2	63.4	46.1
O60783	28S ribosomal protein S14, mitochondrial OS=Homo sapiens GN=MRPS14 PE=1 SV=1	30	4	98.5	297.9	137.7	32.7	6.8	4.4	4.3
O60784	Target of Myb protein 1 OS=Homo sapiens GN=TOM1 PE=1 SV=2	43	16	92.8	107.4	119.5	124.0	109.3	65.2	61.1
O60825	6-phosphofructo-2-kinase/fructose-2,6-bisphosphatase 2 OS=Homo sapiens GN=PFKFB2 PE=1 SV=2	51	30	79.9	78.1	76.8	79.2	111.8	132.5	174.6
O60826	Coiled-coil domain-containing protein 22 OS=Homo sapiens GN=CCDC22 PE=1 SV=1	67	37	73.2	95.3	113.3	121.1	112.9	77.5	81.5
O60828	Polyglutamine-binding protein 1 OS=Homo sapiens GN=PQBP1 PE=1 SV=1	41	9	38.8	35.5	48.0	79.2	129.8	209.8	224.6
O60830	Mitochondrial import inner membrane translocase subunit Tim17-B OS=Homo sapiens GN=TIMM17B PE=1 SV=1	49	8	240.1	221.0	142.6	40.5	13.4	8.1	5.8
O60831	PRA1 family protein 2 OS=Homo sapiens GN=PRAF2 PE=1 SV=1	29	8	72.6	74.8	113.1	140.7	141.6	78.0	45.4
O60832	H/ACA ribonucleoprotein complex subunit 4 OS=Homo sapiens GN=DKC1 PE=1 SV=3	49	32	124.7	48.8	59.2	73.5	104.7	174.6	207.9
O60841	Eukaryotic translation initiation factor 5B OS=Homo sapiens GN=EIF5B PE=1 SV=4	46	69	78.5	90.8	77.9	82.6	98.6	129.4	160.5
O60861	Growth arrest-specific protein 7 OS=Homo sapiens GN=GAS7 PE=1 SV=3	39	17	52.2	100.4	133.4	139.4	135.7	53.5	33.4
O60869	Endothelial differentiation-related factor 1 OS=Homo sapiens GN=EDF1 PE=1 SV=1	53	12	18.1	32.1	44.2	113.8	105.6	288.1	166.3
O60870	DNA/RNA-binding protein KIN17 OS=Homo sapiens GN=KIN PE=1 SV=2	38	16	44.8	54.1	51.8	74.4	144.4	191.6	223.1
O60879	Protein diaphanous homolog 2 OS=Homo sapiens GN=DIAPH2 PE=1 SV=1	32	31	101.5	97.8	96.6	93.2	105.0	88.1	118.8
O60880	SH2 domain-containing protein 1A OS=Homo sapiens GN=SH2D1A PE=1 SV=1	62	11	81.1	78.5	88.7	97.6	128.1	108.4	130.7
O60884	DnaJ homolog subfamily A member 2 OS=Homo sapiens GN=DNAJA2 PE=1 SV=1	61	25	108.3	78.2	100.9	113.5	81.2	108.9	114.3
O60885	Bromodomain-containing protein 4 OS=Homo sapiens GN=BRD4 PE=1 SV=2	22	24	324.9	82.9	75.0	51.7	87.2	97.4	109.1
O60888	Protein CutA OS=Homo sapiens GN=CUTA PE=1 SV=2	49	5	102.6	141.6	101.6	72.8	64.8	44.5	46.8
O60906	Sphingomyelin phosphodiesterase 2 OS=Homo sapiens GN=SMPD2 PE=1 SV=2	45	17	61.3	75.3	109.7	131.9	182.4	68.0	39.1
O60925	Prefoldin subunit 1 OS=Homo sapiens GN=PFDN1 PE=1 SV=2	65	9	70.0	83.1	76.7	136.1	83.1	142.1	106.8
O60927	Protein phosphatase 1 regulatory subunit 11 OS=Homo sapiens GN=PPP1R11 PE=1 SV=1	42	6	106.9	128.1	105.5	103.1	84.9	60.9	77.0
O60930	Ribonuclease H1 OS=Homo sapiens GN=RNASEH1 PE=1 SV=2	52	11	138.4	134.1	88.8	63.8	86.6	81.3	110.1
O60934	Nibrin OS=Homo sapiens GN=NBN PE=1 SV=1	57	32	128.4	105.4	85.3	111.4	70.3	133.4	77.6
O60941	Dystrobrevin beta OS=Homo sapiens GN=DTNB PE=1 SV=1	34	16	57.1	86.5	139.0	175.8	108.6	49.4	24.4
O60942	mRNA-capping enzyme OS=Homo sapiens GN=RNGTT PE=1 SV=1	40	19	101.0	72.6	91.9	101.6	108.7	117.2	140.1
O75027	ATP-binding cassette sub-family B member 7, mitochondrial OS=Homo sapiens GN=ABCB7 PE=1 SV=2	35	26	213.5	228.6	135.0	43.0	14.3	9.5	7.5
O75044	SLIT-ROBO Rho GTPase-activating protein 2 OS=Homo sapiens GN=SRGAP2 PE=1 SV=2	44	36	73.1	85.0	80.0	88.1	122.2	131.4	154.4
O75063	Glycosaminoglycan xylosylkinase OS=Homo sapiens GN=FAM20B PE=1 SV=1	46	15	50.6	105.4	139.6	123.2	103.4	54.6	46.9
O75083	WD repeat-containing protein 1 OS=Homo sapiens GN=WDR1 PE=1 SV=4	73	44	99.3	99.9	104.0	110.7	85.0	93.9	69.7
O75093	Slit homolog 1 protein OS=Homo sapiens GN=SLIT1 PE=2 SV=4	39	45	52.2	74.2	109.9	129.8	149.1	107.7	53.1
O75113	NEDD4-binding protein 1 OS=Homo sapiens GN=N4BP1 PE=1 SV=4	31	22	105.4	110.0	108.5	111.8	99.4	75.6	114.0
O75116	Rho-associated protein kinase 2 OS=Homo sapiens GN=ROCK2 PE=1 SV=4	27	31	69.1	99.7	113.9	116.5	93.6	95.3	98.6
O75122	CLIP-associating protein 2 OS=Homo sapiens GN=CLASP2 PE=1 SV=2	59	68	61.3	66.5	71.7	80.1	135.2	144.2	183.2
O75131	Copine-3 OS=Homo sapiens GN=CPNE3 PE=1 SV=1	52	26	114.4	89.5	109.6	116.3	78.2	84.5	102.3
O75143	Autophagy-related protein 13 OS=Homo sapiens GN=ATG13 PE=1 SV=1	28	14	82.5	102.6	109.0	112.4	106.2	93.4	99.3
O75145	Liprin-alpha-3 OS=Homo sapiens GN=PPFIA3 PE=1 SV=3	39	39	78.6	101.2	131.0	121.7	132.1	82.5	103.9
O75146	Huntingtin-interacting protein 1-related protein OS=Homo sapiens GN=HIP1R PE=1 SV=2	54	53	92.4	82.8	143.9	156.3	73.8	56.8	53.2
O75150	E3 ubiquitin-protein ligase BRE1B OS=Homo sapiens GN=RNF40 PE=1 SV=4	42	44	47.2	42.1	67.7	119.3	86.7	220.3	168.4
O75152	Zinc finger CCCH domain-containing protein 11A OS=Homo sapiens GN=ZC3H11A PE=1 SV=3	55	51	50.4	40.4	39.3	71.2	125.9	269.7	210.9
O75153	Clustered mitochondria protein homolog OS=Homo sapiens GN=CLUH PE=1 SV=2	50	50	104.4	103.3	92.5	100.6	94.3	123.9	105.6
O75155	Cullin-associated NEDD8-dissociated protein 2 OS=Homo sapiens GN=CAND2 PE=1 SV=3	21	21	73.0	98.7	98.6	92.5	80.5	72.8	95.5
O75164	Lysine-specific demethylase 4A OS=Homo sapiens GN=KDM4A PE=1 SV=2	15	13	116.6	88.0	84.5	84.7	83.4	89.1	106.1
O75165	DnaJ homolog subfamily C member 13 OS=Homo sapiens GN=DNAJC13 PE=1 SV=5	59	130	30.0	57.7	85.4	129.6	171.6	127.2	88.0
O75170	Serine/threonine-protein phosphatase 6 regulatory subunit 2 OS=Homo sapiens GN=PPP6R2 PE=1 SV=2	50	36	90.7	90.7	103.9	120.3	80.4	105.1	104.1
O75175	CCR4-NOT transcription complex subunit 3 OS=Homo sapiens GN=CNOT3 PE=1 SV=1	35	25	41.3	52.2	64.1	99.6	163.6	206.2	151.6
O75179	Ankyrin repeat domain-containing protein 17 OS=Homo sapiens GN=ANKRD17 PE=1 SV=3	38	81	47.8	51.2	58.3	83.5	154.6	208.7	187.5
O75191	Xylulose kinase OS=Homo sapiens GN=XYLB PE=1 SV=3	32	12	105.6	98.2	98.6	111.2	94.3	91.8	100.3
O75208	Ubiquinone biosynthesis protein COQ9, mitochondrial OS=Homo sapiens GN=COQ9 PE=1 SV=1	36	8	201.6	194.5	174.9	61.6	11.4	9.9	11.2
O75223	Gamma-glutamylcyclotransferase OS=Homo sapiens GN=GGCT PE=1 SV=1	71	15	72.9	108.7	91.1	110.3	93.8	86.0	106.2
O75251	NADH dehydrogenase [ubiquinone] iron-sulfur protein 7, mitochondrial OS=Homo sapiens GN=NDUFS7 PE=1 SV=3	42	7	252.6	250.9	138.1	32.3	9.7	7.1	4.0
O75306	NADH dehydrogenase [ubiquinone] iron-sulfur protein 2, mitochondrial OS=Homo sapiens GN=NDUFS2 PE=1 SV=2	57	23	240.7	238.7	131.9	35.7	14.4	9.4	8.9
O75312	Zinc finger protein ZPR1 OS=Homo sapiens GN=ZPR1 PE=1 SV=1	58	23	107.7	109.3	98.5	98.1	92.5	78.7	89.1
O75323	Protein NipSnap homolog 2 OS=Homo sapiens GN=GBAS PE=1 SV=1	46	16	197.9	271.0	111.1	27.9	8.2	5.1	4.9
O75330	Hyaluronan mediated motility receptor OS=Homo sapiens GN=HMMR PE=1 SV=2	57	41	59.7	64.3	58.3	76.6	131.0	152.1	175.4
O75340	Programmed cell death protein 6 OS=Homo sapiens GN=PDCD6 PE=1 SV=1	54	11	106.3	103.9	98.7	106.7	93.7	83.8	98.6
O75347	Tubulin-specific chaperone A OS=Homo sapiens GN=TBCA PE=1 SV=3	64	15	79.6	107.1	92.4	124.2	91.9	102.5	86.3
O75348	V-type proton ATPase subunit G 1 OS=Homo sapiens GN=ATP6V1G1 PE=1 SV=3	55	6	34.3	104.6	88.3	131.8	153.3	74.5	109.9
O75351	Vacuolar protein sorting-associated protein 4B OS=Homo sapiens GN=VPS4B PE=1 SV=2	58	27	94.8	98.7	106.2	115.3	97.8	71.3	84.0
O75367	Core histone macro-H2A.1 OS=Homo sapiens GN=H2AFY PE=1 SV=4	52	20	311.6	88.8	70.9	55.6	78.3	63.3	86.3
O75368	SH3 domain-binding glutamic acid-rich-like protein OS=Homo sapiens GN=SH3BGRL PE=1 SV=1	85	13	99.1	105.4	102.6	113.1	90.6	85.1	82.7
O75369	Filamin-B OS=Homo sapiens GN=FLNB PE=1 SV=2	75	179	93.3	110.4	124.0	117.6	90.5	65.0	59.8
O75376	Nuclear receptor corepressor 1 OS=Homo sapiens GN=NCOR1 PE=1 SV=2	39	72	97.6	89.3	83.8	97.2	110.5	117.3	161.3
O75380	NADH dehydrogenase [ubiquinone] iron-sulfur protein 6, mitochondrial OS=Homo sapiens GN=NDUFS6 PE=1 SV=1	61	8	299.4	189.9	153.9	35.8	8.9	4.8	3.9
O75381	Peroxisomal membrane protein PEX14 OS=Homo sapiens GN=PEX14 PE=1 SV=1	54	15	53.5	85.1	140.7	167.4	118.1	106.2	19.6
O75385	Serine/threonine-protein kinase ULK1 OS=Homo sapiens GN=ULK1 PE=1 SV=2	35	24	77.5	87.0	98.8	105.2	122.5	104.1	146.8
O75390	Citrate synthase, mitochondrial OS=Homo sapiens GN=CS PE=1 SV=2	52	24	230.4	219.3	144.0	35.2	9.2	7.1	6.7
O75396	Vesicle-trafficking protein SEC22b OS=Homo sapiens GN=SEC22B PE=1 SV=4	48	12	34.4	78.7	111.1	139.3	167.8	75.4	44.2
O75400	Pre-mRNA-processing factor 40 homolog A OS=Homo sapiens GN=PRPF40A PE=1 SV=2	35	46	44.1	42.1	48.5	78.7	114.5	262.4	196.3
O75410	Transforming acidic coiled-coil-containing protein 1 OS=Homo sapiens GN=TACC1 PE=1 SV=2	59	45	107.7	80.8	134.4	155.1	89.9	60.7	31.3
O75427	Leucine-rich repeat and calponin homology domain-containing protein 4 OS=Homo sapiens GN=LRCH4 PE=1 SV=2	62	33	64.2	76.5	110.1	131.7	146.4	86.1	66.0
O75431	Metaxin-2 OS=Homo sapiens GN=MTX2 PE=1 SV=1	70	17	186.4	220.2	137.2	52.4	10.6	10.4	5.6
O75436	Vacuolar protein sorting-associated protein 26A OS=Homo sapiens GN=VPS26A PE=1 SV=2	63	21	90.7	101.3	110.3	113.1	108.6	84.2	79.0
O75439	Mitochondrial-processing peptidase subunit beta OS=Homo sapiens GN=PMPCB PE=1 SV=2	61	31	221.6	217.4	149.5	48.1	9.4	9.2	7.7
O75446	Histone deacetylase complex subunit SAP30 OS=Homo sapiens GN=SAP30 PE=1 SV=1	34	7	70.9	67.9	106.9	127.1	51.1	143.9	150.8
O75448	Mediator of RNA polymerase II transcription subunit 24 OS=Homo sapiens GN=MED24 PE=1 SV=1	33	24	54.0	44.5	50.7	82.8	174.9	186.7	222.3
O75449	Katanin p60 ATPase-containing subunit A1 OS=Homo sapiens GN=KATNA1 PE=1 SV=1	33	14	108.1	92.9	86.3	71.3	93.0	90.5	131.3
O75460	Serine/threonine-protein kinase/endoribonuclease IRE1 OS=Homo sapiens GN=ERN1 PE=1 SV=2	32	25	68.7	93.8	124.3	145.1	182.7	58.9	32.9
O75475	PC4 and SFRS1-interacting protein OS=Homo sapiens GN=PSIP1 PE=1 SV=1	56	26	353.2	82.2	80.8	59.1	57.7	58.6	77.9
O75477	Erlin-1 OS=Homo sapiens GN=ERLIN1 PE=1 SV=1	52	19	38.1	74.1	94.7	137.2	170.4	117.3	39.0
O75489	NADH dehydrogenase [ubiquinone] iron-sulfur protein 3, mitochondrial OS=Homo sapiens GN=NDUFS3 PE=1 SV=1	58	19	232.5	204.0	157.0	49.1	6.6	5.1	2.2
O75494	Serine/arginine-rich splicing factor 10 OS=Homo sapiens GN=SRSF10 PE=1 SV=1	38	16	25.9	50.7	37.5	70.3	172.6	164.9	222.8
O75503	Ceroid-lipofuscinosis neuronal protein 5 OS=Homo sapiens GN=CLN5 PE=1 SV=2	30	11	46.0	74.9	126.6	152.9	139.9	39.6	24.8
O75521	Enoyl-CoA delta isomerase 2, mitochondrial OS=Homo sapiens GN=ECI2 PE=1 SV=4	67	26	129.2	155.5	137.7	102.0	94.8	26.0	13.0
O75525	KH domain-containing, RNA-binding, signal transduction-associated protein 3 OS=Homo sapiens GN=KHDRBS3 PE=1 SV=1	40	17	82.0	34.6	37.7	78.7	105.2	320.0	204.2
O75529	TAF5-like RNA polymerase II p300/CBP-associated factor-associated factor 65 kDa subunit 5L OS=Homo sapiens GN=TAF5L PE=1 SV=1	18	9	173.2	116.6	98.1	81.6	105.6	84.8	95.9
O75530	Polycomb protein EED OS=Homo sapiens GN=EED PE=1 SV=2	40	17	165.9	83.6	79.8	69.4	84.3	86.1	132.7
O75531	Barrier-to-autointegration factor OS=Homo sapiens GN=BANF1 PE=1 SV=1	81	14	40.3	60.1	72.3	105.9	126.0	141.6	182.5
O75533	Splicing factor 3B subunit 1 OS=Homo sapiens GN=SF3B1 PE=1 SV=3	69	91	49.0	51.4	51.5	75.5	116.1	191.8	237.8
O75534	Cold shock domain-containing protein E1 OS=Homo sapiens GN=CSDE1 PE=1 SV=2	62	59	119.5	82.0	85.5	109.8	100.3	124.7	100.1
O75554	WW domain-binding protein 4 OS=Homo sapiens GN=WBP4 PE=1 SV=1	27	9	52.7	47.2	43.0	76.8	88.0	342.9	131.6
O75569	Interferon-inducible double-stranded RNA-dependent protein kinase activator A OS=Homo sapiens GN=PRKRA PE=1 SV=1	66	22	37.9	45.3	47.2	70.6	159.0	202.0	222.9
O75570	Peptide chain release factor 1, mitochondrial OS=Homo sapiens GN=MTRF1 PE=1 SV=2	33	13	183.1	327.9	186.9	53.0	19.8	6.4	20.2
O75582	Ribosomal protein S6 kinase alpha-5 OS=Homo sapiens GN=RPS6KA5 PE=1 SV=1	29	17	127.1	90.0	103.2	111.4	76.5	108.6	136.4
O75592	E3 ubiquitin-protein ligase MYCBP2 OS=Homo sapiens GN=MYCBP2 PE=1 SV=3	23	88	60.8	62.1	69.3	75.7	107.5	156.9	252.1
O75600	2-amino-3-ketobutyrate coenzyme A ligase, mitochondrial OS=Homo sapiens GN=GCAT PE=1 SV=1	49	15	239.5	241.4	131.1	35.4	11.0	6.4	8.3
O75607	Nucleoplasmin-3 OS=Homo sapiens GN=NPM3 PE=1 SV=3	38	4	77.5	87.2	68.5	79.7	128.6	120.9	179.9
O75608	Acyl-protein thioesterase 1 OS=Homo sapiens GN=LYPLA1 PE=1 SV=1	57	8	127.0	187.9	124.7	83.2	63.7	45.3	47.2
O75616	GTPase Era, mitochondrial OS=Homo sapiens GN=ERAL1 PE=1 SV=2	47	17	282.9	197.2	139.2	36.6	11.3	10.0	11.0
O75629	Protein CREG1 OS=Homo sapiens GN=CREG1 PE=1 SV=1	25	4	62.2	84.8	140.8	146.6	151.7	44.4	28.4
O75643	U5 small nuclear ribonucleoprotein 200 kDa helicase OS=Homo sapiens GN=SNRNP200 PE=1 SV=2	65	156	57.7	55.0	53.4	73.2	135.1	167.8	223.1
O75648	Mitochondrial tRNA-specific 2-thiouridylase 1 OS=Homo sapiens GN=TRMU PE=1 SV=2	59	18	213.3	215.0	141.0	45.9	23.0	15.0	19.3
O75663	TIP41-like protein OS=Homo sapiens GN=TIPRL PE=1 SV=2	66	20	100.7	100.6	102.1	107.8	91.9	80.3	85.1
O75683	Surfeit locus protein 6 OS=Homo sapiens GN=SURF6 PE=1 SV=3	45	16	62.3	50.4	48.0	65.8	145.6	197.2	264.8
O75691	Small subunit processome component 20 homolog OS=Homo sapiens GN=UTP20 PE=1 SV=3	23	58	97.9	45.8	44.1	58.9	122.6	175.7	237.5
O75694	Nuclear pore complex protein Nup155 OS=Homo sapiens GN=NUP155 PE=1 SV=1	43	48	103.1	81.0	113.4	136.9	137.4	59.7	40.6
O75695	Protein XRP2 OS=Homo sapiens GN=RP2 PE=1 SV=4	41	15	57.3	81.6	130.8	168.4	128.5	53.6	22.0
O75716	Serine/threonine-protein kinase 16 OS=Homo sapiens GN=STK16 PE=1 SV=4	38	9	37.0	64.4	106.2	129.7	121.4	101.9	101.2
O75717	WD repeat and HMG-box DNA-binding protein 1 OS=Homo sapiens GN=WDHD1 PE=1 SV=1	60	54	103.8	98.2	91.5	98.9	91.4	96.5	127.5
O75718	Cartilage-associated protein OS=Homo sapiens GN=CRTAP PE=1 SV=1	40	16	46.8	74.9	111.3	139.7	169.1	67.9	48.2
O75746	Calcium-binding mitochondrial carrier protein Aralar1 OS=Homo sapiens GN=SLC25A12 PE=1 SV=2	53	35	223.3	240.5	136.5	38.4	17.8	9.5	9.5
O75781	Paralemmin-1 OS=Homo sapiens GN=PALM PE=1 SV=2	51	18	32.6	83.2	159.1	182.1	110.4	52.9	25.9
O75787	Renin receptor OS=Homo sapiens GN=ATP6AP2 PE=1 SV=2	43	13	73.4	84.1	123.4	143.6	177.3	55.5	30.2
O75791	GRB2-related adapter protein 2 OS=Homo sapiens GN=GRAP2 PE=1 SV=1	68	23	101.7	103.1	98.6	108.4	99.8	82.4	94.3
O75792	Ribonuclease H2 subunit A OS=Homo sapiens GN=RNASEH2A PE=1 SV=2	69	27	109.8	88.7	87.7	98.3	108.9	115.4	131.8
O75794	Cell division cycle protein 123 homolog OS=Homo sapiens GN=CDC123 PE=1 SV=1	50	17	115.2	92.1	100.6	103.5	94.7	81.2	83.2
O75808	Calpain-15 OS=Homo sapiens GN=CAPN15 PE=1 SV=1	11	9	50.8	63.8	111.6	126.3	85.5	127.0	137.4
O75817	Ribonuclease P protein subunit p20 OS=Homo sapiens GN=POP7 PE=1 SV=2	39	5	64.9	56.6	56.4	79.8	158.4	181.8	212.1
O75818	Ribonuclease P protein subunit p40 OS=Homo sapiens GN=RPP40 PE=1 SV=3	41	10	83.5	77.1	66.5	91.1	40.6	198.7	176.0
O75821	Eukaryotic translation initiation factor 3 subunit G OS=Homo sapiens GN=EIF3G PE=1 SV=2	60	23	66.2	79.7	98.1	118.4	108.7	135.1	105.2
O75874	Isocitrate dehydrogenase [NADP] cytoplasmic OS=Homo sapiens GN=IDH1 PE=1 SV=2	68	29	103.4	95.3	107.6	115.6	85.6	93.4	95.9
O75879	Glutamyl-tRNA(Gln) amidotransferase subunit B, mitochondrial OS=Homo sapiens GN=GATB PE=1 SV=1	53	21	222.4	214.3	162.4	45.6	15.2	12.1	15.6
O75880	Protein SCO1 homolog, mitochondrial OS=Homo sapiens GN=SCO1 PE=1 SV=1	28	8	221.6	230.2	125.7	31.2	8.0	6.0	4.6
O75882	Attractin OS=Homo sapiens GN=ATRN PE=1 SV=2	24	31	50.6	82.8	120.5	143.2	154.8	60.9	43.3
O75886	Signal transducing adapter molecule 2 OS=Homo sapiens GN=STAM2 PE=1 SV=1	28	11	99.6	102.6	115.1	113.7	102.2	58.3	58.6
O75909	Cyclin-K OS=Homo sapiens GN=CCNK PE=1 SV=2	33	14	46.0	44.0	48.5	76.8	171.6	206.6	243.8
O75915	PRA1 family protein 3 OS=Homo sapiens GN=ARL6IP5 PE=1 SV=1	24	6	64.0	71.9	112.8	141.4	149.1	69.5	40.1
O75934	Pre-mRNA-splicing factor SPF27 OS=Homo sapiens GN=BCAS2 PE=1 SV=1	79	18	46.6	43.7	41.4	63.6	149.4	205.9	232.8
O75935	Dynactin subunit 3 OS=Homo sapiens GN=DCTN3 PE=1 SV=1	55	9	102.9	95.3	103.8	126.1	90.3	81.4	97.0
O75940	Survival of motor neuron-related-splicing factor 30 OS=Homo sapiens GN=SMNDC1 PE=1 SV=1	50	9	77.9	64.5	59.6	74.3	128.6	167.9	190.1
O75943	Cell cycle checkpoint protein RAD17 OS=Homo sapiens GN=RAD17 PE=1 SV=2	30	15	109.9	72.2	73.5	79.9	125.8	131.9	160.2
O75947	ATP synthase subunit d, mitochondrial OS=Homo sapiens GN=ATP5H PE=1 SV=3	86	20	210.3	253.3	128.2	33.0	9.0	3.3	2.3
O75955	Flotillin-1 OS=Homo sapiens GN=FLOT1 PE=1 SV=3	73	29	55.6	88.2	138.0	155.3	126.4	47.4	30.0
O75964	ATP synthase subunit g, mitochondrial OS=Homo sapiens GN=ATP5L PE=1 SV=3	59	7	237.1	204.3	132.5	33.8	11.7	9.3	9.8
O75976	Carboxypeptidase D OS=Homo sapiens GN=CPD PE=1 SV=2	45	55	39.2	65.9	106.7	139.8	151.1	111.2	85.3
O75995	SAM and SH3 domain-containing protein 3 OS=Homo sapiens GN=SASH3 PE=1 SV=2	75	15	117.0	102.0	99.4	93.8	97.7	85.7	103.6
O76003	Glutaredoxin-3 OS=Homo sapiens GN=GLRX3 PE=1 SV=2	47	23	109.3	100.1	98.3	104.4	84.2	81.6	93.0
O76021	Ribosomal L1 domain-containing protein 1 OS=Homo sapiens GN=RSL1D1 PE=1 SV=3	43	34	85.3	40.5	39.5	64.2	121.0	198.2	237.6
O76024	Wolframin OS=Homo sapiens GN=WFS1 PE=1 SV=2	26	19	74.7	73.0	116.1	144.4	148.7	86.7	68.1
O76031	ATP-dependent Clp protease ATP-binding subunit clpX-like, mitochondrial OS=Homo sapiens GN=CLPX PE=1 SV=2	59	42	259.7	249.7	130.9	30.1	6.4	3.7	4.0
O76054	SEC14-like protein 2 OS=Homo sapiens GN=SEC14L2 PE=1 SV=1	32	11	153.1	119.4	90.7	128.8	128.4	122.3	122.3
O76071	Probable cytosolic iron-sulfur protein assembly protein CIAO1 OS=Homo sapiens GN=CIAO1 PE=1 SV=1	47	12	114.2	105.1	107.5	104.8	94.4	73.1	78.7
O76094	Signal recognition particle subunit SRP72 OS=Homo sapiens GN=SRP72 PE=1 SV=3	62	42	80.4	97.2	111.3	126.9	99.0	65.8	85.1
O76095	Protein JTB OS=Homo sapiens GN=JTB PE=1 SV=1	15	3	36.1	101.4	113.0	119.5	144.5	73.2	70.7
O94762	ATP-dependent DNA helicase Q5 OS=Homo sapiens GN=RECQL5 PE=1 SV=2	38	28	70.8	45.5	63.3	87.7	132.1	189.7	166.1
O94763	Unconventional prefoldin RPB5 interactor 1 OS=Homo sapiens GN=URI1 PE=1 SV=3	48	25	40.3	57.7	55.6	102.8	132.8	252.3	136.5
O94766	Galactosylgalactosylxylosylprotein 3-beta-glucuronosyltransferase 3 OS=Homo sapiens GN=B3GAT3 PE=1 SV=2	41	12	50.8	106.8	153.9	127.1	100.0	48.3	45.0
O94776	Metastasis-associated protein MTA2 OS=Homo sapiens GN=MTA2 PE=1 SV=1	63	40	226.5	92.6	92.6	76.1	66.9	73.6	92.1
O94804	Serine/threonine-protein kinase 10 OS=Homo sapiens GN=STK10 PE=1 SV=1	41	31	78.9	76.7	88.6	96.2	112.7	131.3	121.9
O94819	Kelch repeat and BTB domain-containing protein 11 OS=Homo sapiens GN=KBTBD11 PE=1 SV=1	54	27	78.5	81.7	98.2	108.0	95.7	101.0	103.6
O94826	Mitochondrial import receptor subunit TOM70 OS=Homo sapiens GN=TOMM70A PE=1 SV=1	71	42	203.5	226.6	145.1	44.9	18.2	9.4	7.2
O94830	Phospholipase DDHD2 OS=Homo sapiens GN=DDHD2 PE=1 SV=2	27	14	102.9	109.9	115.2	105.9	100.9	72.2	81.9
O94832	Unconventional myosin-Id OS=Homo sapiens GN=MYO1D PE=1 SV=2	54	59	70.5	96.8	138.9	151.0	121.2	35.8	19.8
O94855	Protein transport protein Sec24D OS=Homo sapiens GN=SEC24D PE=1 SV=2	38	32	71.4	115.9	121.3	111.0	86.0	67.7	68.1
O94868	F-BAR and double SH3 domains protein 2 OS=Homo sapiens GN=FCHSD2 PE=1 SV=3	34	21	82.2	103.9	151.3	143.8	100.5	41.9	38.4
O94874	E3 UFM1-protein ligase 1 OS=Homo sapiens GN=UFL1 PE=1 SV=2	55	46	49.4	69.9	109.5	139.8	163.4	78.5	51.2
O94876	Transmembrane and coiled-coil domains protein 1 OS=Homo sapiens GN=TMCC1 PE=1 SV=3	29	14	51.4	82.3	126.4	143.2	206.0	71.2	39.2
O94886	CSC1-like protein 1 OS=Homo sapiens GN=TMEM63A PE=1 SV=3	23	12	26.0	59.8	98.3	124.2	185.5	123.7	107.9
O94888	UBX domain-containing protein 7 OS=Homo sapiens GN=UBXN7 PE=1 SV=2	47	24	109.2	90.6	113.7	126.5	94.8	87.4	93.1
O94900	Thymocyte selection-associated high mobility group box protein TOX OS=Homo sapiens GN=TOX PE=2 SV=3	31	13	45.1	89.6	93.7	108.4	112.3	110.2	122.6
O94901	SUN domain-containing protein 1 OS=Homo sapiens GN=SUN1 PE=1 SV=3	36	23	101.3	113.6	121.3	122.1	139.2	43.8	25.8
O94903	Proline synthase co-transcribed bacterial homolog protein OS=Homo sapiens GN=PROSC PE=1 SV=1	57	15	145.8	162.8	108.4	81.6	65.1	45.2	61.4
O94905	Erlin-2 OS=Homo sapiens GN=ERLIN2 PE=1 SV=1	66	26	43.0	66.2	98.5	131.8	183.1	94.5	39.3
O94906	Pre-mRNA-processing factor 6 OS=Homo sapiens GN=PRPF6 PE=1 SV=1	62	62	49.3	45.7	53.2	77.5	118.2	228.0	216.5
O94913	Pre-mRNA cleavage complex 2 protein Pcf11 OS=Homo sapiens GN=PCF11 PE=1 SV=3	38	43	98.4	54.7	56.7	79.8	127.8	197.0	184.6
O94915	Protein furry homolog-like OS=Homo sapiens GN=FRYL PE=1 SV=2	28	76	58.2	73.2	81.3	96.1	136.9	126.5	155.6
O94919	Endonuclease domain-containing 1 protein OS=Homo sapiens GN=ENDOD1 PE=1 SV=2	47	18	50.8	73.5	103.6	117.7	167.8	87.8	61.4
O94923	D-glucuronyl C5-epimerase OS=Homo sapiens GN=GLCE PE=1 SV=3	29	16	44.3	97.0	140.7	124.7	95.2	60.2	55.9
O94925	Glutaminase kidney isoform, mitochondrial OS=Homo sapiens GN=GLS PE=1 SV=1	59	34	240.0	245.2	130.2	30.9	8.0	3.7	3.1
O94927	HAUS augmin-like complex subunit 5 OS=Homo sapiens GN=HAUS5 PE=1 SV=2	46	26	90.7	112.0	92.5	91.6	90.3	76.0	148.7
O94953	Lysine-specific demethylase 4B OS=Homo sapiens GN=KDM4B PE=1 SV=4	26	21	142.1	77.0	93.2	83.0	91.7	129.7	154.6
O94966	Ubiquitin carboxyl-terminal hydrolase 19 OS=Homo sapiens GN=USP19 PE=1 SV=2	36	31	96.5	91.5	113.2	132.6	141.4	89.7	80.6
O94967	WD repeat-containing protein 47 OS=Homo sapiens GN=WDR47 PE=1 SV=1	29	19	166.8	72.5	134.5	119.9	59.3	81.1	75.8
O94973	AP-2 complex subunit alpha-2 OS=Homo sapiens GN=AP2A2 PE=1 SV=2	57	49	58.9	85.4	124.4	137.4	104.3	62.1	81.7
O94979	Protein transport protein Sec31A OS=Homo sapiens GN=SEC31A PE=1 SV=3	29	35	92.5	90.2	95.6	113.2	87.6	109.4	121.7
O94985	Calsyntenin-1 OS=Homo sapiens GN=CLSTN1 PE=1 SV=1	19	16	24.8	90.5	170.6	186.8	135.7	134.4	83.8
O94986	Centrosomal protein of 152 kDa OS=Homo sapiens GN=CEP152 PE=1 SV=4	34	43	300.6	153.7	125.2	49.2	23.7	28.8	29.8
O94992	Protein HEXIM1 OS=Homo sapiens GN=HEXIM1 PE=1 SV=1	44	14	84.8	88.2	80.1	95.5	107.2	106.8	140.5
O95067	G2/mitotic-specific cyclin-B2 OS=Homo sapiens GN=CCNB2 PE=1 SV=1	50	15	75.4	84.2	90.6	106.4	140.6	88.4	83.2
O95071	E3 ubiquitin-protein ligase UBR5 OS=Homo sapiens GN=UBR5 PE=1 SV=2	36	80	102.2	81.1	82.7	100.4	84.4	119.3	150.5
O95104	Splicing factor, arginine/serine-rich 15 OS=Homo sapiens GN=SCAF4 PE=1 SV=3	23	19	62.7	50.7	45.9	67.8	155.5	175.7	214.6
O95140	Mitofusin-2 OS=Homo sapiens GN=MFN2 PE=1 SV=3	44	30	206.9	231.0	135.7	43.7	21.5	13.7	12.6
O95155	Ubiquitin conjugation factor E4 B OS=Homo sapiens GN=UBE4B PE=1 SV=1	21	21	103.5	101.0	103.2	97.5	92.4	82.9	92.3
O95159	Zinc finger protein-like 1 OS=Homo sapiens GN=ZFPL1 PE=1 SV=2	52	14	46.1	116.5	150.3	124.3	103.3	68.4	69.3
O95163	Elongator complex protein 1 OS=Homo sapiens GN=IKBKAP PE=1 SV=3	49	52	100.5	96.9	92.1	98.1	96.7	105.0	125.1
O95169	NADH dehydrogenase [ubiquinone] 1 beta subcomplex subunit 8, mitochondrial OS=Homo sapiens GN=NDUFB8 PE=1 SV=1	41	7	192.5	250.4	123.9	56.6	33.7	24.9	25.0
O95182	NADH dehydrogenase [ubiquinone] 1 alpha subcomplex subunit 7 OS=Homo sapiens GN=NDUFA7 PE=1 SV=3	79	11	241.4	181.3	135.3	37.1	11.8	9.9	8.1
O95197	Reticulon-3 OS=Homo sapiens GN=RTN3 PE=1 SV=2	31	23	53.7	76.4	104.9	129.6	159.5	87.2	66.4
O95202	LETM1 and EF-hand domain-containing protein 1, mitochondrial OS=Homo sapiens GN=LETM1 PE=1 SV=1	64	48	236.4	225.6	135.1	38.5	11.8	7.0	6.0
O95218	Zinc finger Ran-binding domain-containing protein 2 OS=Homo sapiens GN=ZRANB2 PE=1 SV=2	43	16	64.7	83.6	101.0	127.0	113.7	130.4	140.6
O95229	ZW10 interactor OS=Homo sapiens GN=ZWINT PE=1 SV=2	32	9	99.3	107.4	98.1	109.5	99.6	53.4	125.0
O95232	Luc7-like protein 3 OS=Homo sapiens GN=LUC7L3 PE=1 SV=2	41	23	29.1	39.0	31.4	77.5	86.9	413.1	148.7
O95235	Kinesin-like protein KIF20A OS=Homo sapiens GN=KIF20A PE=1 SV=1	38	26	192.2	118.0	86.4	60.0	69.7	60.1	65.6
O95239	Chromosome-associated kinesin KIF4A OS=Homo sapiens GN=KIF4A PE=1 SV=3	46	52	141.8	115.3	86.6	64.0	89.2	97.3	138.9
O95248	Myotubularin-related protein 5 OS=Homo sapiens GN=SBF1 PE=1 SV=3	50	75	63.1	78.8	106.5	138.6	114.4	116.4	96.7
O95249	Golgi SNAP receptor complex member 1 OS=Homo sapiens GN=GOSR1 PE=1 SV=1	69	21	45.3	139.6	125.1	128.4	105.0	44.3	48.6
O95251	Histone acetyltransferase KAT7 OS=Homo sapiens GN=KAT7 PE=1 SV=1	38	22	95.5	64.4	103.6	117.7	48.8	119.2	124.9
O95271	Tankyrase-1 OS=Homo sapiens GN=TNKS PE=1 SV=2	36	34	75.4	67.8	122.6	135.9	83.6	120.7	97.9
O95292	Vesicle-associated membrane protein-associated protein B/C OS=Homo sapiens GN=VAPB PE=1 SV=3	62	17	60.2	79.3	115.6	132.1	174.1	69.5	41.7
O95295	SNARE-associated protein Snapin OS=Homo sapiens GN=SNAPIN PE=1 SV=1	63	8	61.0	71.5	97.8	130.1	152.3	92.4	59.5
O95297	Myelin protein zero-like protein 1 OS=Homo sapiens GN=MPZL1 PE=1 SV=1	23	8	25.4	43.0	181.3	232.6	63.1	81.0	34.5
O95299	NADH dehydrogenase [ubiquinone] 1 alpha subcomplex subunit 10, mitochondrial OS=Homo sapiens GN=NDUFA10 PE=1 SV=1	44	20	228.8	259.9	132.6	34.2	9.8	4.5	3.2
O95319	CUGBP Elav-like family member 2 OS=Homo sapiens GN=CELF2 PE=1 SV=1	32	16	49.1	40.1	44.2	64.6	173.9	180.6	232.3
O95336	6-phosphogluconolactonase OS=Homo sapiens GN=PGLS PE=1 SV=2	67	15	110.6	119.5	96.2	105.7	95.5	84.9	84.2
O95347	Structural maintenance of chromosomes protein 2 OS=Homo sapiens GN=SMC2 PE=1 SV=2	55	80	58.5	64.7	63.8	88.5	106.6	179.2	194.0
O95352	Ubiquitin-like modifier-activating enzyme ATG7 OS=Homo sapiens GN=ATG7 PE=1 SV=1	42	23	108.0	108.8	95.2	99.6	96.8	86.1	84.1
O95363	Phenylalanine--tRNA ligase, mitochondrial OS=Homo sapiens GN=FARS2 PE=1 SV=1	41	22	182.1	180.2	142.7	51.9	22.3	42.7	23.2
O95372	Acyl-protein thioesterase 2 OS=Homo sapiens GN=LYPLA2 PE=1 SV=1	61	11	86.3	52.5	89.0	176.6	49.2	160.5	72.4
O95373	Importin-7 OS=Homo sapiens GN=IPO7 PE=1 SV=1	34	35	100.7	102.1	96.7	107.4	92.0	86.2	122.6
O95376	E3 ubiquitin-protein ligase ARIH2 OS=Homo sapiens GN=ARIH2 PE=1 SV=1	48	19	180.9	85.0	111.3	104.4	78.3	89.8	93.3
O95379	Tumor necrosis factor alpha-induced protein 8 OS=Homo sapiens GN=TNFAIP8 PE=1 SV=1	35	7	58.5	111.4	113.5	140.3	127.5	105.5	110.4
O95394	Phosphoacetylglucosamine mutase OS=Homo sapiens GN=PGM3 PE=1 SV=1	26	15	85.8	100.7	116.4	145.6	89.4	118.4	123.6
O95396	Adenylyltransferase and sulfurtransferase MOCS3 OS=Homo sapiens GN=MOCS3 PE=1 SV=1	47	16	112.1	110.5	96.2	100.1	87.6	74.6	93.6
O95400	CD2 antigen cytoplasmic tail-binding protein 2 OS=Homo sapiens GN=CD2BP2 PE=1 SV=1	53	16	60.3	41.9	63.7	103.2	94.1	224.1	214.2
O95402	Mediator of RNA polymerase II transcription subunit 26 OS=Homo sapiens GN=MED26 PE=1 SV=2	41	14	23.6	29.9	41.8	103.6	110.9	312.3	202.0
O95425	Supervillin OS=Homo sapiens GN=SVIL PE=1 SV=2	33	53	59.1	90.3	112.3	106.7	102.2	88.9	171.9
O95429	BAG family molecular chaperone regulator 4 OS=Homo sapiens GN=BAG4 PE=1 SV=1	51	14	165.3	48.0	73.0	177.2	40.2	168.4	70.5
O95433	Activator of 90 kDa heat shock protein ATPase homolog 1 OS=Homo sapiens GN=AHSA1 PE=1 SV=1	82	28	94.2	102.4	107.9	113.6	86.4	82.5	97.7
O95453	Poly(A)-specific ribonuclease PARN OS=Homo sapiens GN=PARN PE=1 SV=1	45	35	92.3	86.7	78.6	88.8	85.1	111.1	156.3
O95456	Proteasome assembly chaperone 1 OS=Homo sapiens GN=PSMG1 PE=1 SV=1	66	15	76.6	95.2	108.0	116.6	79.1	107.8	145.8
O95466	Formin-like protein 1 OS=Homo sapiens GN=FMNL1 PE=1 SV=3	50	68	60.7	83.7	134.9	149.5	119.6	56.5	50.6
O95470	Sphingosine-1-phosphate lyase 1 OS=Homo sapiens GN=SGPL1 PE=1 SV=3	51	27	56.6	61.7	128.0	167.5	140.8	80.2	40.4
O95479	GDH/6PGL endoplasmic bifunctional protein OS=Homo sapiens GN=H6PD PE=1 SV=2	54	38	51.6	84.6	120.2	140.7	168.1	56.3	31.8
O95486	Protein transport protein Sec24A OS=Homo sapiens GN=SEC24A PE=1 SV=2	36	28	94.2	112.9	124.8	110.5	100.5	75.6	70.9
O95487	Protein transport protein Sec24B OS=Homo sapiens GN=SEC24B PE=1 SV=2	36	33	99.2	119.7	120.0	99.5	89.6	66.8	58.6
O95551	Tyrosyl-DNA phosphodiesterase 2 OS=Homo sapiens GN=TDP2 PE=1 SV=1	41	14	102.2	91.6	90.9	109.2	89.9	100.5	108.0
O95573	Long-chain-fatty-acid--CoA ligase 3 OS=Homo sapiens GN=ACSL3 PE=1 SV=3	67	39	40.9	77.9	113.1	141.2	164.0	68.0	38.1
O95602	DNA-directed RNA polymerase I subunit RPA1 OS=Homo sapiens GN=POLR1A PE=1 SV=2	43	57	130.7	113.3	97.4	82.8	92.3	87.0	101.4
O95613	Pericentrin OS=Homo sapiens GN=PCNT PE=1 SV=4	44	118	172.5	150.2	108.0	60.9	57.3	67.1	82.2
O95628	CCR4-NOT transcription complex subunit 4 OS=Homo sapiens GN=CNOT4 PE=1 SV=3	33	17	77.3	70.4	81.9	97.4	170.1	151.4	108.7
O95630	STAM-binding protein OS=Homo sapiens GN=STAMBP PE=1 SV=1	53	21	98.3	107.6	110.1	109.5	102.2	73.0	73.5
O95639	Cleavage and polyadenylation specificity factor subunit 4 OS=Homo sapiens GN=CPSF4 PE=1 SV=1	62	14	60.3	48.0	47.3	72.8	154.6	202.8	227.4
O95674	Phosphatidate cytidylyltransferase 2 OS=Homo sapiens GN=CDS2 PE=1 SV=1	35	13	30.1	78.3	106.7	141.5	179.2	100.6	41.9
O95684	FGFR1 oncogene partner OS=Homo sapiens GN=FGFR1OP PE=1 SV=1	40	14	205.8	82.2	79.0	92.9	58.1	140.5	95.6
O95714	E3 ubiquitin-protein ligase HERC2 OS=Homo sapiens GN=HERC2 PE=1 SV=2	39	148	61.0	71.8	100.3	134.1	132.7	117.5	96.2
O95721	Synaptosomal-associated protein 29 OS=Homo sapiens GN=SNAP29 PE=1 SV=1	70	15	86.0	98.8	105.6	133.9	105.5	90.7	61.4
O95747	Serine/threonine-protein kinase OSR1 OS=Homo sapiens GN=OXSR1 PE=1 SV=1	49	27	97.5	98.8	98.7	108.6	104.7	98.1	92.2
O95757	Heat shock 70 kDa protein 4L OS=Homo sapiens GN=HSPA4L PE=1 SV=3	71	60	85.7	98.3	97.1	112.4	97.4	102.5	104.0
O95758	Polypyrimidine tract-binding protein 3 OS=Homo sapiens GN=PTBP3 PE=1 SV=2	43	18	56.4	43.3	54.3	69.7	148.6	211.9	176.6
O95772	MLN64 N-terminal domain homolog OS=Homo sapiens GN=STARD3NL PE=1 SV=1	31	5	49.6	85.9	111.7	139.1	174.3	65.1	53.3
O95777	U6 snRNA-associated Sm-like protein LSm8 OS=Homo sapiens GN=LSM8 PE=1 SV=3	89	6	83.2	79.0	86.7	99.4	112.7	141.6	161.8
O95782	AP-2 complex subunit alpha-1 OS=Homo sapiens GN=AP2A1 PE=1 SV=3	67	59	66.4	91.3	128.4	134.3	103.2	70.0	66.1
O95786	Probable ATP-dependent RNA helicase DDX58 OS=Homo sapiens GN=DDX58 PE=1 SV=2	27	22	108.6	107.2	100.4	103.7	97.0	92.2	117.4
O95793	Double-stranded RNA-binding protein Staufen homolog 1 OS=Homo sapiens GN=STAU1 PE=1 SV=2	64	39	46.9	50.0	54.3	73.6	151.4	191.1	204.0
O95801	Tetratricopeptide repeat protein 4 OS=Homo sapiens GN=TTC4 PE=1 SV=3	57	23	92.2	97.6	99.0	115.2	88.5	95.0	98.1
O95816	BAG family molecular chaperone regulator 2 OS=Homo sapiens GN=BAG2 PE=1 SV=1	69	14	72.4	76.6	99.4	116.4	146.7	82.2	93.2
O95817	BAG family molecular chaperone regulator 3 OS=Homo sapiens GN=BAG3 PE=1 SV=3	75	26	107.5	90.8	106.0	112.8	82.9	93.1	93.2
O95819	Mitogen-activated protein kinase kinase kinase kinase 4 OS=Homo sapiens GN=MAP4K4 PE=1 SV=2	56	65	85.4	62.5	85.8	151.2	93.9	162.9	69.4
O95822	Malonyl-CoA decarboxylase, mitochondrial OS=Homo sapiens GN=MLYCD PE=1 SV=3	49	22	210.1	216.0	114.7	46.7	34.4	21.3	15.2
O95825	Quinone oxidoreductase-like protein 1 OS=Homo sapiens GN=CRYZL1 PE=1 SV=2	41	14	53.0	63.7	94.7	117.5	88.0	145.6	138.2
O95831	Apoptosis-inducing factor 1, mitochondrial OS=Homo sapiens GN=AIFM1 PE=1 SV=1	58	32	189.0	230.8	138.0	52.9	8.0	8.7	2.8
O95834	Echinoderm microtubule-associated protein-like 2 OS=Homo sapiens GN=EML2 PE=1 SV=1	38	18	108.2	111.0	93.5	107.6	93.4	78.3	94.0
O95858	Tetraspanin-15 OS=Homo sapiens GN=TSPAN15 PE=1 SV=1	27	9	51.3	78.5	137.9	139.5	125.6	44.2	22.7
O95861	3'(2'),5'-bisphosphate nucleotidase 1 OS=Homo sapiens GN=BPNT1 PE=1 SV=1	59	17	121.9	123.8	102.4	102.7	81.8	74.7	79.4
O95864	Fatty acid desaturase 2 OS=Homo sapiens GN=FADS2 PE=1 SV=1	32	16	57.1	73.9	106.4	130.2	182.6	71.4	38.1
O95865	N(G),N(G)-dimethylarginine dimethylaminohydrolase 2 OS=Homo sapiens GN=DDAH2 PE=1 SV=1	69	14	83.9	102.8	120.0	128.1	128.2	55.2	46.3
O95870	Abhydrolase domain-containing protein 16A OS=Homo sapiens GN=ABHD16A PE=1 SV=3	48	26	79.8	98.3	113.0	126.7	160.5	54.6	32.4
O95881	Thioredoxin domain-containing protein 12 OS=Homo sapiens GN=TXNDC12 PE=1 SV=1	67	10	50.2	80.9	110.0	134.4	177.5	56.4	29.5
O95926	Pre-mRNA-splicing factor SYF2 OS=Homo sapiens GN=SYF2 PE=1 SV=1	43	12	37.1	43.2	38.2	59.6	141.6	193.2	306.3
O95980	Reversion-inducing cysteine-rich protein with Kazal motifs OS=Homo sapiens GN=RECK PE=1 SV=1	42	31	54.3	79.0	146.9	174.2	112.2	79.7	45.4
O95985	DNA topoisomerase 3-beta-1 OS=Homo sapiens GN=TOP3B PE=1 SV=1	60	39	48.0	50.0	53.0	86.8	142.2	188.2	209.9
O96000	NADH dehydrogenase [ubiquinone] 1 beta subcomplex subunit 10 OS=Homo sapiens GN=NDUFB10 PE=1 SV=3	61	13	225.0	216.6	129.2	38.3	17.4	10.9	11.7
O96005	Cleft lip and palate transmembrane protein 1 OS=Homo sapiens GN=CLPTM1 PE=1 SV=1	39	22	47.7	76.3	109.7	134.3	166.5	81.1	55.8
O96008	Mitochondrial import receptor subunit TOM40 homolog OS=Homo sapiens GN=TOMM40 PE=1 SV=1	63	15	230.1	254.2	135.1	47.7	21.8	10.9	12.5
O96011	Peroxisomal membrane protein 11B OS=Homo sapiens GN=PEX11B PE=1 SV=1	67	19	74.9	98.8	139.8	121.4	134.0	42.6	23.8
O96013	Serine/threonine-protein kinase PAK 4 OS=Homo sapiens GN=PAK4 PE=1 SV=1	51	24	87.4	80.7	84.0	87.5	128.5	119.1	139.9
O96017	Serine/threonine-protein kinase Chk2 OS=Homo sapiens GN=CHEK2 PE=1 SV=1	37	19	89.1	79.7	125.8	115.5	68.1	112.8	116.6
O96019	Actin-like protein 6A OS=Homo sapiens GN=ACTL6A PE=1 SV=1	54	22	165.7	79.1	91.7	101.1	64.1	108.6	88.4
P00167	Cytochrome b5 OS=Homo sapiens GN=CYB5A PE=1 SV=2	54	7	61.4	84.4	117.6	147.6	147.8	60.3	31.5
P00338	L-lactate dehydrogenase A chain OS=Homo sapiens GN=LDHA PE=1 SV=2	90	33	117.3	61.2	111.7	142.0	59.1	114.2	90.8
P00367	Glutamate dehydrogenase 1, mitochondrial OS=Homo sapiens GN=GLUD1 PE=1 SV=2	67	36	237.8	226.8	131.6	35.2	17.7	12.2	11.5
P00374	Dihydrofolate reductase OS=Homo sapiens GN=DHFR PE=1 SV=2	73	18	113.4	105.0	93.1	96.4	92.1	79.8	100.4
P00387	NADH-cytochrome b5 reductase 3 OS=Homo sapiens GN=CYB5R3 PE=1 SV=3	83	23	112.0	115.3	122.3	114.0	136.2	47.8	26.0
P00390	Glutathione reductase, mitochondrial OS=Homo sapiens GN=GSR PE=1 SV=2	64	28	155.5	103.7	118.2	101.3	46.1	78.5	69.8
P00403	Cytochrome c oxidase subunit 2 OS=Homo sapiens GN=MT-CO2 PE=1 SV=1	45	7	196.0	254.8	132.2	32.9	10.3	5.5	4.5
P00441	Superoxide dismutase [Cu-Zn] OS=Homo sapiens GN=SOD1 PE=1 SV=2	93	14	108.9	103.9	101.7	110.1	97.8	90.6	88.5
P00491	Purine nucleoside phosphorylase OS=Homo sapiens GN=PNP PE=1 SV=2	84	23	91.9	101.1	92.9	118.8	82.8	105.7	69.4
P00492	Hypoxanthine-guanine phosphoribosyltransferase OS=Homo sapiens GN=HPRT1 PE=1 SV=2	74	13	103.9	106.2	97.8	104.5	96.9	77.8	90.6
P00505	Aspartate aminotransferase, mitochondrial OS=Homo sapiens GN=GOT2 PE=1 SV=3	70	32	232.8	239.4	135.1	35.0	9.8	7.1	6.6
P00558	Phosphoglycerate kinase 1 OS=Homo sapiens GN=PGK1 PE=1 SV=3	92	45	88.0	100.1	92.2	106.7	89.2	107.7	90.6
P00734	Prothrombin OS=Homo sapiens GN=F2 PE=1 SV=2	9	7	179.8	199.1	119.7	62.9	36.6	14.2	11.2
P00761	Trypsin OS=Sus scrofa OX=9823 PE=1 SV=1	36	6	95.1	82.3	101.7	106.2	85.4	119.7	114.3
P00813	Adenosine deaminase OS=Homo sapiens GN=ADA PE=1 SV=3	92	37	90.5	103.7	95.9	108.9	90.9	96.7	84.5
P00966	Argininosuccinate synthase OS=Homo sapiens GN=ASS1 PE=1 SV=2	45	21	106.7	101.4	95.0	103.9	86.7	79.9	102.5
P01034	Cystatin-C OS=Homo sapiens GN=CST3 PE=1 SV=1	32	5	49.0	76.6	110.3	110.5	141.7	59.8	44.5
P01112	GTPase HRas OS=Homo sapiens GN=HRAS PE=1 SV=1	76	13	58.2	100.4	138.3	150.0	144.9	41.2	21.4
P01116	GTPase KRas OS=Homo sapiens GN=KRAS PE=1 SV=1	70	12	52.9	85.8	133.0	142.5	131.7	45.7	21.7
P01130	Low-density lipoprotein receptor OS=Homo sapiens GN=LDLR PE=1 SV=1	49	28	46.7	72.1	110.9	137.2	165.2	83.5	67.1
P01137	Transforming growth factor beta-1 OS=Homo sapiens GN=TGFB1 PE=1 SV=2	46	15	34.7	75.1	113.0	146.2	163.8	64.9	51.6
P01733	T-cell receptor beta chain V region YT35 OS=Homo sapiens GN=TRBV12-3 PE=1 SV=1	20	2	66.4	83.5	133.1	139.0	190.5	45.7	39.0
P01850	T-cell receptor beta-1 chain C region OS=Homo sapiens GN=TRBC1 PE=1 SV=3	47	6	52.0	64.5	108.8	127.6	169.1	89.6	60.6
P01889	HLA class I histocompatibility antigen, B-7 alpha chain OS=Homo sapiens GN=HLA-B PE=1 SV=3	59	22	69.0	76.1	161.2	164.8	110.4	51.4	31.9
P02649	Apolipoprotein E OS=Homo sapiens GN=APOE PE=1 SV=1	9	3	284.4	163.9	130.8	89.1	85.6	33.9	23.1
P02686	Myelin basic protein OS=Homo sapiens GN=MBP PE=1 SV=3	37	8	51.8	76.6	141.4	166.4	80.6	60.4	32.0
P02769	Serum albumin OS=Bos taurus OX=9913 GN=ALB PE=1 SV=4	78	53	86.8	97.8	102.7	119.3	107.6	92.9	64.6
P02786	Transferrin receptor protein 1 OS=Homo sapiens GN=TFRC PE=1 SV=2	67	60	36.4	60.8	91.9	130.8	147.6	119.8	96.1
P02788	Lactotransferrin OS=Homo sapiens GN=LTF PE=1 SV=6	3	2	38.4	59.3	86.7	120.7	178.0	131.8	108.3
P04035	3-hydroxy-3-methylglutaryl-coenzyme A reductase OS=Homo sapiens GN=HMGCR PE=1 SV=1	22	19	79.0	70.7	106.4	122.7	157.5	76.2	48.4
P04040	Catalase OS=Homo sapiens GN=CAT PE=1 SV=3	70	39	92.1	97.0	136.5	132.6	125.8	42.7	17.0
P04049	RAF proto-oncogene serine/threonine-protein kinase OS=Homo sapiens GN=RAF1 PE=1 SV=1	46	23	78.0	94.1	95.4	101.4	116.2	99.2	122.0
P04053	DNA nucleotidylexotransferase OS=Homo sapiens GN=DNTT PE=1 SV=3	33	16	88.3	56.4	85.5	84.7	101.6	145.7	187.8
P04062	Glucosylceramidase OS=Homo sapiens GN=GBA PE=1 SV=3	27	12	47.7	58.3	116.9	174.3	121.5	78.8	55.0
P04066	Tissue alpha-L-fucosidase OS=Homo sapiens GN=FUCA1 PE=1 SV=4	32	15	51.2	81.2	129.7	160.7	152.8	44.6	35.6
P04075	Fructose-bisphosphate aldolase A OS=Homo sapiens GN=ALDOA PE=1 SV=2	89	39	99.3	100.5	102.0	107.6	95.9	97.4	83.2
P04080	Cystatin-B OS=Homo sapiens GN=CSTB PE=1 SV=2	55	5	121.2	104.3	106.1	80.6	90.8	76.3	109.7
P04083	Annexin A1 OS=Homo sapiens GN=ANXA1 PE=1 SV=2	67	24	80.2	107.2	93.1	110.6	96.1	93.0	114.4
P04150	Glucocorticoid receptor OS=Homo sapiens GN=NR3C1 PE=1 SV=1	30	17	99.8	87.3	88.4	87.9	102.6	101.1	138.4
P04181	Ornithine aminotransferase, mitochondrial OS=Homo sapiens GN=OAT PE=1 SV=1	72	29	212.3	223.1	120.4	36.0	18.4	17.8	22.5
P04183	Thymidine kinase, cytosolic OS=Homo sapiens GN=TK1 PE=1 SV=2	64	16	99.9	61.8	106.4	113.1	64.8	117.3	129.5
P04216	Thy-1 membrane glycoprotein OS=Homo sapiens GN=THY1 PE=1 SV=2	25	4	55.0	98.4	138.6	150.9	130.3	23.5	25.7
P04234	T-cell surface glycoprotein CD3 delta chain OS=Homo sapiens GN=CD3D PE=1 SV=1	28	8	41.6	40.2	120.8	223.8	82.1	125.9	37.0
P04264	Keratin, type II cytoskeletal 1 OS=Homo sapiens GN=KRT1 PE=1 SV=6	55	40	46.9	105.8	73.8	103.9	118.1	110.9	180.9
P04350	Tubulin beta-4A chain OS=Homo sapiens GN=TUBB4A PE=1 SV=2	86	35	22.0	112.2	96.3	97.2	99.9	99.3	128.0
P04406	Glyceraldehyde-3-phosphate dehydrogenase OS=Homo sapiens GN=GAPDH PE=1 SV=3	92	40	83.1	82.5	74.9	86.8	124.9	124.1	153.0
P04439	HLA class I histocompatibility antigen, A-3 alpha chain OS=Homo sapiens GN=HLA-A PE=1 SV=2	66	29	57.3	86.4	137.6	151.8	139.8	49.0	29.6
P04632	Calpain small subunit 1 OS=Homo sapiens GN=CAPNS1 PE=1 SV=1	81	16	99.2	110.1	105.7	111.2	96.9	73.1	91.1
P04818	Thymidylate synthase OS=Homo sapiens GN=TYMS PE=1 SV=3	67	22	74.0	92.8	90.9	141.0	76.2	127.7	80.2
P04843	Dolichyl-diphosphooligosaccharide--protein glycosyltransferase subunit 1 OS=Homo sapiens GN=RPN1 PE=1 SV=1	74	49	51.2	73.4	112.8	148.6	172.0	67.4	31.0
P04844	Dolichyl-diphosphooligosaccharide--protein glycosyltransferase subunit 2 OS=Homo sapiens GN=RPN2 PE=1 SV=3	68	35	49.2	75.1	114.0	148.5	172.0	63.7	29.6
P04899	Guanine nucleotide-binding protein G(i) subunit alpha-2 OS=Homo sapiens GN=GNAI2 PE=1 SV=3	77	30	50.1	116.1	136.8	144.4	136.0	35.5	23.0
P04920	Anion exchange protein 2 OS=Homo sapiens GN=SLC4A2 PE=1 SV=4	26	19	48.3	93.8	123.9	134.6	118.6	45.4	26.2
P05023	Sodium/potassium-transporting ATPase subunit alpha-1 OS=Homo sapiens GN=ATP1A1 PE=1 SV=1	53	61	53.8	81.3	146.0	166.8	111.0	68.7	18.2
P05026	Sodium/potassium-transporting ATPase subunit beta-1 OS=Homo sapiens GN=ATP1B1 PE=1 SV=1	44	13	55.4	102.4	154.4	156.6	136.3	39.8	21.1
P05067	Amyloid beta A4 protein OS=Homo sapiens GN=APP PE=1 SV=3	31	22	39.2	61.9	106.8	133.0	147.3	104.0	68.2
P05106	Integrin beta-3 OS=Homo sapiens GN=ITGB3 PE=1 SV=2	35	24	44.8	95.6	148.8	143.7	132.5	59.1	44.6
P05107	Integrin beta-2 OS=Homo sapiens GN=ITGB2 PE=1 SV=2	59	44	50.6	77.0	117.7	153.8	153.3	72.5	32.5
P05120	Plasminogen activator inhibitor 2 OS=Homo sapiens GN=SERPINB2 PE=1 SV=2	15	5	44.1	80.4	114.1	107.2	125.2	80.1	77.2
P05141	ADP/ATP translocase 2 OS=Homo sapiens GN=SLC25A5 PE=1 SV=7	60	31	218.7	241.3	131.0	43.7	21.3	10.3	9.2
P05161	Ubiquitin-like protein ISG15 OS=Homo sapiens GN=ISG15 PE=1 SV=5	50	8	135.1	69.9	94.8	143.9	66.1	142.1	70.2
P05165	Propionyl-CoA carboxylase alpha chain, mitochondrial OS=Homo sapiens GN=PCCA PE=1 SV=4	57	39	223.2	229.6	125.6	35.0	10.4	11.1	7.1
P05166	Propionyl-CoA carboxylase beta chain, mitochondrial OS=Homo sapiens GN=PCCB PE=1 SV=3	60	28	246.8	231.9	133.6	32.7	7.8	5.8	4.8
P05198	Eukaryotic translation initiation factor 2 subunit 1 OS=Homo sapiens GN=EIF2S1 PE=1 SV=3	80	38	66.1	68.5	63.6	79.3	131.8	152.5	201.4
P05362	Intercellular adhesion molecule 1 OS=Homo sapiens GN=ICAM1 PE=1 SV=2	29	13	61.5	98.7	138.6	139.0	114.2	51.5	39.3
P05387	60S acidic ribosomal protein P2 OS=Homo sapiens GN=RPLP2 PE=1 SV=1	96	13	37.8	42.5	49.7	78.0	159.4	193.6	205.9
P05388	60S acidic ribosomal protein P0 OS=Homo sapiens GN=RPLP0 PE=1 SV=1	66	24	33.5	42.7	49.7	79.3	142.2	196.0	229.6
P05423	DNA-directed RNA polymerase III subunit RPC4 OS=Homo sapiens GN=POLR3D PE=1 SV=2	30	12	95.4	79.1	78.0	86.0	87.1	114.5	168.4
P05455	Lupus La protein OS=Homo sapiens GN=SSB PE=1 SV=2	69	44	85.8	86.9	100.9	127.0	85.1	119.3	105.7
P05556	Integrin beta-1 OS=Homo sapiens GN=ITGB1 PE=1 SV=2	43	34	39.9	84.5	141.5	153.5	135.8	53.8	28.3
P05771	Protein kinase C beta type OS=Homo sapiens GN=PRKCB PE=1 SV=4	55	41	126.4	98.0	97.1	131.9	83.3	129.9	65.0
P06126	T-cell surface glycoprotein CD1a OS=Homo sapiens GN=CD1A PE=1 SV=4	29	7	44.8	84.1	114.7	128.1	143.3	33.9	24.0
P06127	T-cell surface glycoprotein CD5 OS=Homo sapiens GN=CD5 PE=1 SV=2	56	24	53.5	78.3	131.1	136.2	128.7	55.6	38.6
P06132	Uroporphyrinogen decarboxylase OS=Homo sapiens GN=UROD PE=1 SV=2	50	14	110.1	102.2	94.1	104.4	95.5	80.6	92.7
P06213	Insulin receptor OS=Homo sapiens GN=INSR PE=1 SV=4	32	47	52.2	85.2	132.3	147.5	129.2	61.4	33.1
P06239	Tyrosine-protein kinase Lck OS=Homo sapiens GN=LCK PE=1 SV=6	75	30	60.8	94.3	132.0	146.1	128.5	45.6	28.3
P06241	Tyrosine-protein kinase Fyn OS=Homo sapiens GN=FYN PE=1 SV=3	58	28	56.9	91.3	126.7	145.4	124.5	54.5	37.1
P06280	Alpha-galactosidase A OS=Homo sapiens GN=GLA PE=1 SV=1	36	13	46.9	82.4	124.5	157.8	156.8	44.0	28.5
P06396	Gelsolin OS=Homo sapiens GN=GSN PE=1 SV=1	21	13	107.1	89.2	114.4	107.7	65.9	91.7	125.0
P06400	Retinoblastoma-associated protein OS=Homo sapiens GN=RB1 PE=1 SV=2	61	66	111.3	68.1	69.9	75.0	111.2	140.8	177.3
P06493	Cyclin-dependent kinase 1 OS=Homo sapiens GN=CDK1 PE=1 SV=3	81	25	104.5	101.8	98.4	102.4	105.6	95.3	98.5
P06576	ATP synthase subunit beta, mitochondrial OS=Homo sapiens GN=ATP5B PE=1 SV=3	88	36	230.2	237.3	134.8	40.0	14.1	9.0	8.5
P06729	T-cell surface antigen CD2 OS=Homo sapiens GN=CD2 PE=1 SV=2	36	13	36.6	79.6	146.7	148.1	128.7	73.7	51.2
P06730	Eukaryotic translation initiation factor 4E OS=Homo sapiens GN=EIF4E PE=1 SV=2	33	11	46.5	65.7	63.6	84.7	148.2	179.8	218.9
P06733	Alpha-enolase OS=Homo sapiens GN=ENO1 PE=1 SV=2	82	45	113.6	99.0	101.4	114.0	90.6	88.0	96.2
P06744	Glucose-6-phosphate isomerase OS=Homo sapiens GN=GPI PE=1 SV=4	63	37	98.6	100.4	93.9	108.4	89.3	99.2	106.8
P06746	DNA polymerase beta OS=Homo sapiens GN=POLB PE=1 SV=3	41	13	104.4	64.2	76.7	85.6	103.5	129.9	157.4
P06748	Nucleophosmin OS=Homo sapiens GN=NPM1 PE=1 SV=2	70	27	52.3	48.5	49.4	76.1	139.1	218.8	189.1
P06753	Tropomyosin alpha-3 chain OS=Homo sapiens GN=TPM3 PE=1 SV=2	56	25	97.0	111.0	107.4	115.7	87.4	56.2	79.3
P06756	Integrin alpha-V OS=Homo sapiens GN=ITGAV PE=1 SV=2	30	26	46.1	81.7	141.6	152.8	132.4	54.4	32.4
P06865	Beta-hexosaminidase subunit alpha OS=Homo sapiens GN=HEXA PE=1 SV=2	45	25	34.1	75.5	131.4	177.5	145.7	49.9	29.2
P07099	Epoxide hydrolase 1 OS=Homo sapiens GN=EPHX1 PE=1 SV=1	53	30	48.7	79.5	107.8	141.3	192.9	72.2	48.5
P07195	L-lactate dehydrogenase B chain OS=Homo sapiens GN=LDHB PE=1 SV=2	63	27	116.4	73.1	96.1	121.4	65.8	133.4	79.0
P07203	Glutathione peroxidase 1 OS=Homo sapiens GN=GPX1 PE=1 SV=4	85	13	204.4	207.9	121.5	57.2	37.7	26.8	29.5
P07237	Protein disulfide-isomerase OS=Homo sapiens GN=P4HB PE=1 SV=3	83	56	43.3	69.0	118.2	163.3	148.3	76.0	27.8
P07305	Histone H1.0 OS=Homo sapiens GN=H1F0 PE=1 SV=3	23	6	3.5	25.0	4.5	57.5	26.8	700.2	29.6
P07311	Acylphosphatase-1 OS=Homo sapiens GN=ACYP1 PE=1 SV=2	64	6	87.1	96.6	83.6	94.3	92.0	107.4	101.7
P07339	Cathepsin D OS=Homo sapiens GN=CTSD PE=1 SV=1	58	26	43.2	84.4	125.6	164.8	149.9	32.1	21.9
P07355	Annexin A2 OS=Homo sapiens GN=ANXA2 PE=1 SV=2	69	29	102.2	106.4	121.0	123.7	122.4	47.7	42.9
P07384	Calpain-1 catalytic subunit OS=Homo sapiens GN=CAPN1 PE=1 SV=1	49	41	108.6	111.9	99.5	103.2	91.4	77.7	93.0
P07437	Tubulin beta chain OS=Homo sapiens GN=TUBB PE=1 SV=2	87	39	106.9	97.6	93.8	101.5	111.6	88.0	112.1
P07602	Prosaposin OS=Homo sapiens GN=PSAP PE=1 SV=2	55	30	41.7	72.7	105.8	137.2	177.3	63.2	44.0
P07686	Beta-hexosaminidase subunit beta OS=Homo sapiens GN=HEXB PE=1 SV=3	50	35	54.3	75.4	127.6	163.9	141.1	45.2	29.7
P07737	Profilin-1 OS=Homo sapiens GN=PFN1 PE=1 SV=2	79	19	102.1	92.3	88.0	103.4	72.1	120.4	78.0
P07741	Adenine phosphoribosyltransferase OS=Homo sapiens GN=APRT PE=1 SV=2	88	16	93.4	95.9	103.5	125.1	75.2	114.6	76.7
P07766	T-cell surface glycoprotein CD3 epsilon chain OS=Homo sapiens GN=CD3E PE=1 SV=2	52	9	57.0	80.9	120.3	135.0	166.6	57.2	38.7
P07814	Bifunctional glutamate/proline--tRNA ligase OS=Homo sapiens GN=EPRS PE=1 SV=5	73	138	50.3	61.3	71.5	85.9	107.5	128.4	260.3
P07858	Cathepsin B OS=Homo sapiens GN=CTSB PE=1 SV=3	47	18	50.8	75.8	131.9	154.5	162.8	54.6	29.0
P07900	Heat shock protein HSP 90-alpha OS=Homo sapiens GN=HSP90AA1 PE=1 SV=5	72	76	96.1	114.6	102.4	113.4	85.5	83.2	80.0
P07910	Heterogeneous nuclear ribonucleoproteins C1/C2 OS=Homo sapiens GN=HNRNPC PE=1 SV=4	66	30	54.1	34.3	32.6	56.0	137.9	223.1	250.7
P07942	Laminin subunit beta-1 OS=Homo sapiens GN=LAMB1 PE=1 SV=2	31	38	41.3	69.3	129.6	161.4	153.5	67.5	30.1
P07947	Tyrosine-protein kinase Yes OS=Homo sapiens GN=YES1 PE=1 SV=3	61	28	55.1	92.0	129.2	140.2	137.1	53.7	40.8
P07954	Fumarate hydratase, mitochondrial OS=Homo sapiens GN=FH PE=1 SV=3	69	32	289.9	164.3	122.7	56.7	15.4	36.2	17.1
P08069	Insulin-like growth factor 1 receptor OS=Homo sapiens GN=IGF1R PE=1 SV=1	22	26	63.0	102.0	143.5	150.2	164.6	52.7	36.9
P08133	Annexin A6 OS=Homo sapiens GN=ANXA6 PE=1 SV=3	80	66	107.6	101.8	102.0	106.6	90.1	80.7	90.6
P08134	Rho-related GTP-binding protein RhoC OS=Homo sapiens GN=RHOC PE=1 SV=1	75	13	120.3	124.1	146.0	139.9	136.2	89.3	97.8
P08174	Complement decay-accelerating factor OS=Homo sapiens GN=CD55 PE=1 SV=4	38	14	52.2	80.8	143.3	147.2	127.3	71.6	57.4
P08195	4F2 cell-surface antigen heavy chain OS=Homo sapiens GN=SLC3A2 PE=1 SV=3	54	38	55.7	98.9	143.7	142.0	132.8	35.3	18.8
P08236	Beta-glucuronidase OS=Homo sapiens GN=GUSB PE=1 SV=2	34	20	46.2	73.2	118.2	145.0	163.9	53.2	33.4
P08238	Heat shock protein HSP 90-beta OS=Homo sapiens GN=HSP90AB1 PE=1 SV=4	76	75	98.4	110.1	98.8	123.3	82.2	82.7	86.5
P08240	Signal recognition particle receptor subunit alpha OS=Homo sapiens GN=SRPR PE=1 SV=2	58	39	48.8	66.6	120.3	161.4	144.5	74.0	32.8
P08243	Asparagine synthetase [glutamine-hydrolyzing] OS=Homo sapiens GN=ASNS PE=1 SV=4	55	26	118.6	105.6	97.3	116.6	86.4	94.4	90.5
P08311	Cathepsin G OS=Homo sapiens GN=CTSG PE=1 SV=2	36	8	95.7	89.0	108.7	99.9	149.7	78.1	93.8
P08397	Porphobilinogen deaminase OS=Homo sapiens GN=HMBS PE=1 SV=2	42	14	102.8	89.1	103.8	118.3	79.4	98.0	111.2
P08559	Pyruvate dehydrogenase E1 component subunit alpha, somatic form, mitochondrial OS=Homo sapiens GN=PDHA1 PE=1 SV=3	64	32	210.2	206.7	139.6	59.2	7.1	8.0	4.8
P08574	Cytochrome c1, heme protein, mitochondrial OS=Homo sapiens GN=CYC1 PE=1 SV=3	39	12	301.3	209.9	148.3	39.5	12.2	5.1	5.2
P08575	Receptor-type tyrosine-protein phosphatase C OS=Homo sapiens GN=PTPRC PE=1 SV=2	53	87	53.4	86.4	135.9	149.1	132.1	53.6	27.5
P08579	U2 small nuclear ribonucleoprotein B'' OS=Homo sapiens GN=SNRPB2 PE=1 SV=1	36	10	85.1	73.2	79.3	57.9	115.2	146.2	123.2
P08621	U1 small nuclear ribonucleoprotein 70 kDa OS=Homo sapiens GN=SNRNP70 PE=1 SV=2	54	28	40.9	41.1	38.0	65.3	103.1	319.2	173.5
P08648	Integrin alpha-5 OS=Homo sapiens GN=ITGA5 PE=1 SV=2	24	19	60.4	89.3	136.5	141.9	135.6	54.6	26.1
P08670	Vimentin OS=Homo sapiens GN=VIM PE=1 SV=4	75	43	93.6	108.4	83.9	73.7	83.3	113.4	117.3
P08754	Guanine nucleotide-binding protein G(k) subunit alpha OS=Homo sapiens GN=GNAI3 PE=1 SV=3	62	24	48.5	101.7	139.1	143.1	145.8	37.9	24.6
P08758	Annexin A5 OS=Homo sapiens GN=ANXA5 PE=1 SV=2	50	19	72.4	77.8	108.5	127.2	68.8	103.9	127.5
P08865	40S ribosomal protein SA OS=Homo sapiens GN=RPSA PE=1 SV=4	61	20	54.0	67.0	65.4	98.0	168.1	137.2	160.0
P09001	39S ribosomal protein L3, mitochondrial OS=Homo sapiens GN=MRPL3 PE=1 SV=1	53	16	251.2	222.2	140.6	39.5	13.2	14.4	14.0
P09012	U1 small nuclear ribonucleoprotein A OS=Homo sapiens GN=SNRPA PE=1 SV=3	39	13	49.4	61.2	52.5	79.6	141.4	234.9	230.8
P09104	Gamma-enolase OS=Homo sapiens GN=ENO2 PE=1 SV=3	86	31	97.6	105.1	93.2	102.0	96.3	87.0	101.0
P09110	3-ketoacyl-CoA thiolase, peroxisomal OS=Homo sapiens GN=ACAA1 PE=1 SV=2	73	28	67.9	109.8	137.3	138.7	141.0	33.4	15.3
P09211	Glutathione S-transferase P OS=Homo sapiens GN=GSTP1 PE=1 SV=2	71	16	95.3	110.0	103.0	117.5	96.0	76.3	76.2
P09234	U1 small nuclear ribonucleoprotein C OS=Homo sapiens GN=SNRPC PE=1 SV=1	32	7	46.6	40.1	55.5	78.0	120.8	222.6	239.4
P09326	CD48 antigen OS=Homo sapiens GN=CD48 PE=1 SV=2	35	14	49.8	93.2	131.6	141.8	149.7	49.4	35.6
P09417	Dihydropteridine reductase OS=Homo sapiens GN=QDPR PE=1 SV=2	72	15	166.8	104.8	125.6	100.1	52.5	79.7	86.3
P09471	Guanine nucleotide-binding protein G(o) subunit alpha OS=Homo sapiens GN=GNAO1 PE=1 SV=4	47	16	51.3	74.4	163.6	178.2	95.7	61.1	39.7
P09496	Clathrin light chain A OS=Homo sapiens GN=CLTA PE=1 SV=1	21	9	22.0	81.3	136.4	197.4	78.3	91.2	59.8
P09497	Clathrin light chain B OS=Homo sapiens GN=CLTB PE=1 SV=1	29	12	20.6	69.6	157.0	181.4	63.7	89.0	79.2
P09525	Annexin A4 OS=Homo sapiens GN=ANXA4 PE=1 SV=4	51	17	53.4	108.2	107.5	143.7	133.2	114.1	131.9
P09543	2',3'-cyclic-nucleotide 3'-phosphodiesterase OS=Homo sapiens GN=CNP PE=1 SV=2	56	33	63.2	96.6	144.7	146.1	125.0	43.2	24.9
P09564	T-cell antigen CD7 OS=Homo sapiens GN=CD7 PE=1 SV=1	21	5	38.7	76.7	104.2	130.0	169.6	108.5	87.6
P09622	Dihydrolipoyl dehydrogenase, mitochondrial OS=Homo sapiens GN=DLD PE=1 SV=2	68	26	225.4	235.9	137.3	39.2	7.9	8.0	5.1
P09651	Heterogeneous nuclear ribonucleoprotein A1 OS=Homo sapiens GN=HNRNPA1 PE=1 SV=5	74	35	74.7	39.4	42.3	83.8	112.7	242.3	171.9
P09661	U2 small nuclear ribonucleoprotein A' OS=Homo sapiens GN=SNRPA1 PE=1 SV=2	80	30	58.2	53.9	53.3	74.1	127.1	170.5	247.8
P09669	Cytochrome c oxidase subunit 6C OS=Homo sapiens GN=COX6C PE=1 SV=2	53	7	250.0	240.3	137.1	40.0	10.3	7.2	6.2
P09874	Poly [ADP-ribose] polymerase 1 OS=Homo sapiens GN=PARP1 PE=1 SV=4	63	74	138.4	85.4	75.2	75.4	108.9	105.3	149.4
P09884	DNA polymerase alpha catalytic subunit OS=Homo sapiens GN=POLA1 PE=1 SV=2	29	36	90.7	93.4	88.1	103.5	92.3	109.3	129.6
P09960	Leukotriene A-4 hydrolase OS=Homo sapiens GN=LTA4H PE=1 SV=2	61	42	97.1	92.2	97.6	116.3	82.3	104.0	102.7
P09972	Fructose-bisphosphate aldolase C OS=Homo sapiens GN=ALDOC PE=1 SV=2	76	29	99.2	99.2	94.9	110.6	101.4	117.5	100.2
P0C2W1	F-box/SPRY domain-containing protein 1 OS=Homo sapiens GN=FBXO45 PE=1 SV=1	25	8	60.9	58.8	86.9	96.9	95.7	146.3	208.9
P0C7P0	CDGSH iron-sulfur domain-containing protein 3, mitochondrial OS=Homo sapiens GN=CISD3 PE=1 SV=1	54	9	205.0	244.9	117.6	40.7	10.8	13.0	9.3
P0C7T5	Ataxin-1-like OS=Homo sapiens GN=ATXN1L PE=1 SV=1	22	10	94.4	126.6	116.6	98.2	114.9	80.4	90.4
P0CG12	Chromosome transmission fidelity protein 8 homolog isoform 2 OS=Homo sapiens GN=CHTF8 PE=1 SV=1	63	17	97.3	90.6	87.7	82.5	88.4	130.1	176.4
P0CK96	Solute carrier family 35 member E2B OS=Homo sapiens GN=SLC35E2B PE=2 SV=1	14	4	53.4	91.8	122.9	104.8	81.0	57.2	60.2
P0DMV9	Heat shock 70 kDa protein 1B OS=Homo sapiens GN=HSPA1B PE=1 SV=1	67	43	86.7	92.0	92.0	126.5	88.5	115.2	86.5
P10109	Adrenodoxin, mitochondrial OS=Homo sapiens GN=FDX1 PE=1 SV=1	33	6	241.6	196.8	119.7	21.9	4.7	3.2	1.1
P10155	60 kDa SS-A/Ro ribonucleoprotein OS=Homo sapiens GN=TROVE2 PE=1 SV=2	55	27	79.5	116.1	90.6	101.3	106.1	74.7	115.7
P10242	Transcriptional activator Myb OS=Homo sapiens GN=MYB PE=1 SV=2	26	17	150.9	90.1	93.6	89.0	85.1	91.7	123.5
P10253	Lysosomal alpha-glucosidase OS=Homo sapiens GN=GAA PE=1 SV=4	40	34	60.8	80.5	129.1	147.1	138.8	48.4	32.5
P10301	Ras-related protein R-Ras OS=Homo sapiens GN=RRAS PE=1 SV=1	61	12	57.7	75.5	128.0	183.9	109.2	77.1	29.2
P10321	HLA class I histocompatibility antigen, Cw-7 alpha chain OS=Homo sapiens GN=HLA-C PE=1 SV=3	57	21	46.1	79.4	113.0	134.5	150.1	62.4	40.0
P10398	Serine/threonine-protein kinase A-Raf OS=Homo sapiens GN=ARAF PE=1 SV=2	48	24	92.2	92.9	99.5	106.1	108.4	101.5	114.8
P10415	Apoptosis regulator Bcl-2 OS=Homo sapiens GN=BCL2 PE=1 SV=2	45	7	50.7	79.9	130.2	141.2	94.1	74.1	43.9
P10515	Dihydrolipoyllysine-residue acetyltransferase component of pyruvate dehydrogenase complex, mitochondrial OS=Homo sapiens GN=DLAT PE=1 SV=3	52	31	255.4	236.5	133.6	32.5	6.9	4.4	4.5
P10586	Receptor-type tyrosine-protein phosphatase F OS=Homo sapiens GN=PTPRF PE=1 SV=2	38	55	82.2	92.5	128.3	165.0	108.5	58.6	28.5
P10599	Thioredoxin OS=Homo sapiens GN=TXN PE=1 SV=3	90	11	108.8	98.3	96.5	103.9	97.7	90.2	92.5
P10619	Lysosomal protective protein OS=Homo sapiens GN=CTSA PE=1 SV=2	29	13	49.9	69.7	124.2	169.1	147.7	63.4	36.8
P10636	Microtubule-associated protein tau OS=Homo sapiens GN=MAPT PE=1 SV=5	19	13	65.6	65.7	72.3	90.1	132.8	178.7	208.5
P10644	cAMP-dependent protein kinase type I-alpha regulatory subunit OS=Homo sapiens GN=PRKAR1A PE=1 SV=1	69	28	82.1	101.7	116.7	126.8	119.3	54.7	49.3
P10721	Mast/stem cell growth factor receptor Kit OS=Homo sapiens GN=KIT PE=1 SV=1	23	20	54.5	79.9	115.1	125.2	147.9	54.9	35.2
P10746	Uroporphyrinogen-III synthase OS=Homo sapiens GN=UROS PE=1 SV=1	42	9	137.2	123.9	111.0	119.5	104.6	98.7	114.0
P10747	T-cell-specific surface glycoprotein CD28 OS=Homo sapiens GN=CD28 PE=1 SV=1	23	8	52.5	88.6	129.8	145.2	121.1	57.6	27.3
P10768	S-formylglutathione hydrolase OS=Homo sapiens GN=ESD PE=1 SV=2	82	21	121.9	99.2	101.8	108.6	87.6	82.6	80.1
P10809	60 kDa heat shock protein, mitochondrial OS=Homo sapiens GN=HSPD1 PE=1 SV=2	86	71	228.7	247.3	128.0	34.5	8.5	5.9	5.0
P11021	78 kDa glucose-regulated protein OS=Homo sapiens GN=HSPA5 PE=1 SV=2	60	55	60.5	75.4	114.6	144.6	180.0	60.3	30.0
P11117	Lysosomal acid phosphatase OS=Homo sapiens GN=ACP2 PE=1 SV=3	32	12	46.0	75.2	128.1	166.6	178.0	57.2	46.7
P11142	Heat shock cognate 71 kDa protein OS=Homo sapiens GN=HSPA8 PE=1 SV=1	79	68	92.4	94.6	100.3	119.3	96.1	98.4	86.8
P11166	Solute carrier family 2, facilitated glucose transporter member 1 OS=Homo sapiens GN=SLC2A1 PE=1 SV=2	17	12	59.4	96.7	143.7	147.1	143.3	39.0	21.9
P11169	Solute carrier family 2, facilitated glucose transporter member 3 OS=Homo sapiens GN=SLC2A3 PE=1 SV=1	14	8	39.2	90.6	127.9	135.9	142.5	46.9	27.7
P11171	Protein 4.1 OS=Homo sapiens GN=EPB41 PE=1 SV=4	64	51	48.1	88.8	140.8	161.0	120.7	46.7	20.9
P11172	Uridine 5'-monophosphate synthase OS=Homo sapiens GN=UMPS PE=1 SV=1	64	41	121.8	132.4	109.5	97.5	69.8	68.6	80.4
P11177	Pyruvate dehydrogenase E1 component subunit beta, mitochondrial OS=Homo sapiens GN=PDHB PE=1 SV=3	69	18	230.8	258.4	131.4	34.1	11.7	5.4	5.3
P11182	Lipoamide acyltransferase component of branched-chain alpha-keto acid dehydrogenase complex, mitochondrial OS=Homo sapiens GN=DBT PE=1 SV=3	50	23	271.2	218.1	133.5	32.7	7.9	5.5	4.1
P11216	Glycogen phosphorylase, brain form OS=Homo sapiens GN=PYGB PE=1 SV=5	60	51	83.8	106.2	99.9	120.5	92.9	103.6	80.2
P11234	Ras-related protein Ral-B OS=Homo sapiens GN=RALB PE=1 SV=1	44	11	56.3	93.4	135.5	155.8	140.9	63.4	25.4
P11274	Breakpoint cluster region protein OS=Homo sapiens GN=BCR PE=1 SV=2	37	39	95.8	102.8	110.7	113.1	105.2	81.2	88.4
P11279	Lysosome-associated membrane glycoprotein 1 OS=Homo sapiens GN=LAMP1 PE=1 SV=3	21	8	43.5	67.3	115.6	148.2	174.0	71.8	44.8
P11310	Medium-chain specific acyl-CoA dehydrogenase, mitochondrial OS=Homo sapiens GN=ACADM PE=1 SV=1	58	29	223.4	248.0	144.0	34.9	6.5	3.2	3.2
P11387	DNA topoisomerase 1 OS=Homo sapiens GN=TOP1 PE=1 SV=2	44	39	185.0	81.5	94.3	95.9	69.2	100.0	118.5
P11388	DNA topoisomerase 2-alpha OS=Homo sapiens GN=TOP2A PE=1 SV=3	55	97	229.9	79.0	77.7	68.0	62.3	102.1	94.7
P11413	Glucose-6-phosphate 1-dehydrogenase OS=Homo sapiens GN=G6PD PE=1 SV=4	77	40	98.1	106.8	107.0	116.1	92.2	71.4	79.3
P11441	Ubiquitin-like protein 4A OS=Homo sapiens GN=UBL4A PE=1 SV=1	70	11	96.2	93.9	95.0	100.1	94.2	91.0	114.8
P11498	Pyruvate carboxylase, mitochondrial OS=Homo sapiens GN=PC PE=1 SV=2	58	57	217.8	216.2	155.0	41.8	9.7	7.4	6.6
P11586	C-1-tetrahydrofolate synthase, cytoplasmic OS=Homo sapiens GN=MTHFD1 PE=1 SV=3	83	76	46.1	49.9	51.6	83.3	154.3	238.4	146.0
P11717	Cation-independent mannose-6-phosphate receptor OS=Homo sapiens GN=IGF2R PE=1 SV=3	62	148	30.0	51.3	76.8	121.1	168.8	145.8	128.5
P11766	Alcohol dehydrogenase class-3 OS=Homo sapiens GN=ADH5 PE=1 SV=4	54	24	103.9	95.7	106.7	115.5	80.5	82.0	94.8
P11940	Polyadenylate-binding protein 1 OS=Homo sapiens GN=PABPC1 PE=1 SV=2	75	50	38.8	54.3	50.2	70.7	158.5	201.0	198.7
P12004	Proliferating cell nuclear antigen OS=Homo sapiens GN=PCNA PE=1 SV=1	81	22	107.2	96.8	96.8	114.0	90.3	97.3	103.0
P12081	Histidine--tRNA ligase, cytoplasmic OS=Homo sapiens GN=HARS PE=1 SV=2	78	47	54.1	64.6	60.4	73.0	108.1	152.1	250.3
P12236	ADP/ATP translocase 3 OS=Homo sapiens GN=SLC25A6 PE=1 SV=4	74	34	212.6	246.5	137.1	40.8	14.7	8.9	8.5
P12259	Coagulation factor V OS=Homo sapiens GN=F5 PE=1 SV=4	6	13	100.8	87.0	101.4	101.7	129.5	86.3	75.7
P12268	Inosine-5'-monophosphate dehydrogenase 2 OS=Homo sapiens GN=IMPDH2 PE=1 SV=2	77	43	105.1	107.4	97.9	107.9	79.3	91.9	80.1
P12270	Nucleoprotein TPR OS=Homo sapiens GN=TPR PE=1 SV=3	53	119	129.4	76.8	82.0	107.1	87.2	119.3	114.1
P12429	Annexin A3 OS=Homo sapiens GN=ANXA3 PE=1 SV=3	52	16	110.5	95.9	104.7	112.8	90.6	87.7	113.9
P12544	Granzyme A OS=Homo sapiens GN=GZMA PE=1 SV=2	76	22	46.4	78.3	114.8	152.5	145.2	47.5	35.8
P12694	2-oxoisovalerate dehydrogenase subunit alpha, mitochondrial OS=Homo sapiens GN=BCKDHA PE=1 SV=2	65	24	321.1	204.3	116.6	51.2	9.2	9.0	5.5
P12814	Alpha-actinin-1 OS=Homo sapiens GN=ACTN1 PE=1 SV=2	75	73	106.5	96.2	121.4	126.8	73.4	81.6	76.9
P12829	Myosin light chain 4 OS=Homo sapiens GN=MYL4 PE=1 SV=3	60	9	84.6	26.0	58.2	80.0	32.8	91.7	430.1
P12931	Proto-oncogene tyrosine-protein kinase Src OS=Homo sapiens GN=SRC PE=1 SV=3	57	25	66.3	105.5	136.6	136.7	143.4	64.4	61.3
P12955	Xaa-Pro dipeptidase OS=Homo sapiens GN=PEPD PE=1 SV=3	37	17	62.8	102.9	98.3	110.2	96.6	103.1	95.6
P12956	X-ray repair cross-complementing protein 6 OS=Homo sapiens GN=XRCC6 PE=1 SV=2	75	68	56.7	59.1	55.9	83.9	148.2	178.1	163.7
P13010	X-ray repair cross-complementing protein 5 OS=Homo sapiens GN=XRCC5 PE=1 SV=3	80	68	55.0	57.3	58.5	81.4	143.7	168.1	196.9
P13073	Cytochrome c oxidase subunit 4 isoform 1, mitochondrial OS=Homo sapiens GN=COX4I1 PE=1 SV=1	53	15	256.7	223.8	143.0	35.2	7.8	3.2	1.5
P13196	5-aminolevulinate synthase, nonspecific, mitochondrial OS=Homo sapiens GN=ALAS1 PE=1 SV=2	47	23	234.8	224.2	117.4	34.9	18.4	16.8	21.8
P13284	Gamma-interferon-inducible lysosomal thiol reductase OS=Homo sapiens GN=IFI30 PE=1 SV=3	12	3	65.8	22.3	186.7	231.7	46.5	75.4	36.2
P13489	Ribonuclease inhibitor OS=Homo sapiens GN=RNH1 PE=1 SV=2	74	29	96.2	93.7	97.7	105.1	81.8	95.8	95.6
P13598	Intercellular adhesion molecule 2 OS=Homo sapiens GN=ICAM2 PE=1 SV=2	25	7	57.9	91.0	139.1	139.2	136.1	45.7	25.9
P13612	Integrin alpha-4 OS=Homo sapiens GN=ITGA4 PE=1 SV=3	48	53	50.3	76.5	132.7	151.9	141.4	66.9	30.1
P13637	Sodium/potassium-transporting ATPase subunit alpha-3 OS=Homo sapiens GN=ATP1A3 PE=1 SV=3	55	54	38.4	73.4	151.6	158.3	115.2	47.9	20.0
P13639	Elongation factor 2 OS=Homo sapiens GN=EEF2 PE=1 SV=4	83	83	92.2	77.2	95.7	107.0	101.7	131.0	114.9
P13645	Keratin, type I cytoskeletal 10 OS=Homo sapiens GN=KRT10 PE=1 SV=6	54	31	30.1	74.5	84.6	145.2	83.7	126.1	181.2
P13667	Protein disulfide-isomerase A4 OS=Homo sapiens GN=PDIA4 PE=1 SV=2	66	65	47.9	79.4	114.9	144.7	177.1	57.6	27.4
P13674	Prolyl 4-hydroxylase subunit alpha-1 OS=Homo sapiens GN=P4HA1 PE=1 SV=2	62	37	53.7	78.1	120.3	154.8	169.3	55.4	24.6
P13716	Delta-aminolevulinic acid dehydratase OS=Homo sapiens GN=ALAD PE=1 SV=1	44	13	103.7	91.1	93.7	105.4	86.6	83.4	96.3
P13796	Plastin-2 OS=Homo sapiens GN=LCP1 PE=1 SV=6	85	55	102.1	100.5	101.2	109.7	90.3	95.1	88.3
P13798	Acylamino-acid-releasing enzyme OS=Homo sapiens GN=APEH PE=1 SV=4	54	33	108.8	99.3	99.8	118.0	88.4	90.8	93.4
P13804	Electron transfer flavoprotein subunit alpha, mitochondrial OS=Homo sapiens GN=ETFA PE=1 SV=1	73	21	243.1	244.7	131.4	33.0	7.1	4.2	2.3
P13807	Glycogen [starch] synthase, muscle OS=Homo sapiens GN=GYS1 PE=1 SV=2	57	43	62.0	68.9	84.1	117.6	174.4	135.7	42.3
P13861	cAMP-dependent protein kinase type II-alpha regulatory subunit OS=Homo sapiens GN=PRKAR2A PE=1 SV=2	65	24	118.6	138.7	122.6	99.2	81.2	51.9	49.7
P13995	Bifunctional methylenetetrahydrofolate dehydrogenase/cyclohydrolase, mitochondrial OS=Homo sapiens GN=MTHFD2 PE=1 SV=2	70	20	274.6	204.2	142.3	32.3	8.0	5.5	5.3
P14151	L-selectin OS=Homo sapiens GN=SELL PE=1 SV=2	19	9	42.7	108.4	151.2	146.9	108.3	61.3	44.1
P14174	Macrophage migration inhibitory factor OS=Homo sapiens GN=MIF PE=1 SV=4	43	4	202.1	76.4	73.8	85.6	53.1	279.4	50.9
P14209	CD99 antigen OS=Homo sapiens GN=CD99 PE=1 SV=1	22	6	37.2	106.6	118.4	144.7	132.6	115.4	23.4
P14314	Glucosidase 2 subunit beta OS=Homo sapiens GN=PRKCSH PE=1 SV=2	50	31	56.2	78.8	108.5	146.4	167.7	56.4	31.6
P14324	Farnesyl pyrophosphate synthase OS=Homo sapiens GN=FDPS PE=1 SV=4	39	16	101.3	99.1	98.8	105.7	87.1	78.2	94.0
P14373	Zinc finger protein RFP OS=Homo sapiens GN=TRIM27 PE=1 SV=1	52	19	62.2	57.5	100.5	194.5	135.8	85.6	31.5
P14550	Alcohol dehydrogenase [NADP(+)] OS=Homo sapiens GN=AKR1A1 PE=1 SV=3	73	22	100.0	93.5	105.5	131.9	89.4	97.0	98.1
P14618	Pyruvate kinase PKM OS=Homo sapiens GN=PKM PE=1 SV=4	81	51	104.7	110.7	97.6	104.8	93.7	76.4	101.8
P14625	Endoplasmin OS=Homo sapiens GN=HSP90B1 PE=1 SV=1	78	85	49.7	75.0	117.3	159.2	152.2	70.3	27.1
P14635	G2/mitotic-specific cyclin-B1 OS=Homo sapiens GN=CCNB1 PE=1 SV=1	34	13	104.3	92.2	84.3	91.0	126.7	77.2	82.5
P14678	Small nuclear ribonucleoprotein-associated proteins B and B' OS=Homo sapiens GN=SNRPB PE=1 SV=2	56	14	57.9	52.4	56.5	83.1	127.6	163.8	210.8
P14735	Insulin-degrading enzyme OS=Homo sapiens GN=IDE PE=1 SV=4	47	55	121.0	125.0	106.9	96.9	89.3	81.6	73.5
P14866	Heterogeneous nuclear ribonucleoprotein L OS=Homo sapiens GN=HNRNPL PE=1 SV=2	70	38	53.3	36.8	34.6	57.8	141.8	260.1	223.6
P14868	Aspartate--tRNA ligase, cytoplasmic OS=Homo sapiens GN=DARS PE=1 SV=2	79	48	62.7	69.7	66.9	88.8	103.8	139.7	222.3
P14921	Protein C-ets-1 OS=Homo sapiens GN=ETS1 PE=1 SV=1	45	14	104.9	102.9	90.3	94.0	96.3	91.7	117.2
P14927	Cytochrome b-c1 complex subunit 7 OS=Homo sapiens GN=UQCRB PE=1 SV=2	77	16	202.8	247.4	127.3	34.9	14.1	8.3	10.1
P15104	Glutamine synthetase OS=Homo sapiens GN=GLUL PE=1 SV=4	42	16	50.3	87.9	94.7	108.2	87.8	136.3	113.6
P15121	Aldose reductase OS=Homo sapiens GN=AKR1B1 PE=1 SV=3	62	20	106.2	93.1	101.4	135.9	73.1	89.9	80.1
P15151	Poliovirus receptor OS=Homo sapiens GN=PVR PE=1 SV=2	13	4	66.4	73.2	154.4	154.5	89.1	57.4	44.2
P15153	Ras-related C3 botulinum toxin substrate 2 OS=Homo sapiens GN=RAC2 PE=1 SV=1	48	11	80.1	100.6	103.9	108.8	127.6	61.3	111.0
P15170	Eukaryotic peptide chain release factor GTP-binding subunit ERF3A OS=Homo sapiens GN=GSPT1 PE=1 SV=1	63	39	120.6	86.2	108.9	120.6	79.0	83.1	90.0
P15260	Interferon gamma receptor 1 OS=Homo sapiens GN=IFNGR1 PE=1 SV=1	15	6	41.1	74.7	118.4	131.0	144.1	67.9	52.2
P15289	Arylsulfatase A OS=Homo sapiens GN=ARSA PE=1 SV=3	27	9	54.1	95.1	135.9	165.3	150.1	36.2	23.4
P15311	Ezrin OS=Homo sapiens GN=EZR PE=1 SV=4	70	60	52.8	86.0	137.1	163.0	95.0	68.5	39.7
P15374	Ubiquitin carboxyl-terminal hydrolase isozyme L3 OS=Homo sapiens GN=UCHL3 PE=1 SV=1	70	16	103.0	106.7	101.9	105.4	95.4	90.0	90.9
P15498	Proto-oncogene vav OS=Homo sapiens GN=VAV1 PE=1 SV=4	61	51	105.2	90.4	104.6	114.3	75.4	102.6	85.7
P15586	N-acetylglucosamine-6-sulfatase OS=Homo sapiens GN=GNS PE=1 SV=3	36	16	47.5	75.2	126.1	163.3	169.3	47.6	28.8
P15735	Phosphorylase b kinase gamma catalytic chain, liver/testis isoform OS=Homo sapiens GN=PHKG2 PE=1 SV=1	41	15	100.0	100.8	87.5	88.3	91.8	88.6	131.2
P15814	Immunoglobulin lambda-like polypeptide 1 OS=Homo sapiens GN=IGLL1 PE=1 SV=1	40	7	50.3	80.0	121.8	152.1	164.0	71.9	30.7
P15848	Arylsulfatase B OS=Homo sapiens GN=ARSB PE=1 SV=1	37	17	62.7	39.9	156.1	201.4	83.2	63.4	33.5
P15880	40S ribosomal protein S2 OS=Homo sapiens GN=RPS2 PE=1 SV=2	69	27	36.6	46.2	47.7	82.6	136.8	244.6	167.6
P15923	Transcription factor E2-alpha OS=Homo sapiens GN=TCF3 PE=1 SV=1	45	16	138.3	91.9	91.5	104.0	88.2	119.0	117.0
P15927	Replication protein A 32 kDa subunit OS=Homo sapiens GN=RPA2 PE=1 SV=1	76	16	117.0	53.6	108.9	121.6	61.1	120.8	158.2
P16083	Ribosyldihydronicotinamide dehydrogenase [quinone] OS=Homo sapiens GN=NQO2 PE=1 SV=5	54	12	100.1	114.0	123.0	126.2	113.0	118.2	132.1
P16150	Leukosialin OS=Homo sapiens GN=SPN PE=1 SV=1	40	15	55.8	89.9	152.8	154.7	129.9	49.2	26.7
P16219	Short-chain specific acyl-CoA dehydrogenase, mitochondrial OS=Homo sapiens GN=ACADS PE=1 SV=1	58	21	217.3	261.2	127.1	33.2	13.5	9.9	13.5
P16278	Beta-galactosidase OS=Homo sapiens GN=GLB1 PE=1 SV=2	34	19	50.4	75.6	133.2	159.2	155.6	41.5	22.0
P16284	Platelet endothelial cell adhesion molecule OS=Homo sapiens GN=PECAM1 PE=1 SV=1	54	41	52.2	79.6	142.0	169.1	115.1	77.3	20.9
P16298	Serine/threonine-protein phosphatase 2B catalytic subunit beta isoform OS=Homo sapiens GN=PPP3CB PE=1 SV=2	40	17	12.7	135.7	113.4	131.4	122.7	66.8	79.2
P16333	Cytoplasmic protein NCK1 OS=Homo sapiens GN=NCK1 PE=1 SV=1	68	26	101.4	99.9	115.2	117.2	109.2	79.9	76.3
P16383	GC-rich sequence DNA-binding factor 2 OS=Homo sapiens GN=GCFC2 PE=1 SV=2	30	22	66.7	84.6	67.2	73.1	94.5	135.9	237.8
P16435	NADPH--cytochrome P450 reductase OS=Homo sapiens GN=POR PE=1 SV=2	60	41	47.6	69.3	109.9	143.9	151.9	87.7	47.5
P16455	Methylated-DNA--protein-cysteine methyltransferase OS=Homo sapiens GN=MGMT PE=1 SV=1	48	9	174.9	104.2	91.9	88.1	90.8	78.0	88.8
P16615	Sarcoplasmic/endoplasmic reticulum calcium ATPase 2 OS=Homo sapiens GN=ATP2A2 PE=1 SV=1	53	60	42.8	71.3	108.4	156.6	166.5	83.6	35.9
P16885	1-phosphatidylinositol 4,5-bisphosphate phosphodiesterase gamma-2 OS=Homo sapiens GN=PLCG2 PE=1 SV=4	43	43	80.5	105.0	99.9	105.0	101.0	83.9	99.0
P16930	Fumarylacetoacetase OS=Homo sapiens GN=FAH PE=1 SV=2	60	17	104.7	104.7	97.6	110.9	93.5	78.2	90.4
P16989	Y-box-binding protein 3 OS=Homo sapiens GN=YBX3 PE=1 SV=4	67	24	71.3	33.8	37.1	71.2	92.4	364.9	148.5
P17026	Zinc finger protein 22 OS=Homo sapiens GN=ZNF22 PE=1 SV=3	46	10	212.8	62.9	77.7	67.3	72.8	141.8	174.4
P17028	Zinc finger protein 24 OS=Homo sapiens GN=ZNF24 PE=1 SV=4	53	13	270.2	107.4	134.8	87.0	76.6	63.2	65.0
P17029	Zinc finger protein with KRAB and SCAN domains 1 OS=Homo sapiens GN=ZKSCAN1 PE=1 SV=3	25	10	146.6	80.5	123.7	104.2	84.1	82.4	100.1
P17050	Alpha-N-acetylgalactosaminidase OS=Homo sapiens GN=NAGA PE=1 SV=2	40	13	44.7	94.3	133.2	168.8	143.2	41.5	22.3
P17152	Transmembrane protein 11, mitochondrial OS=Homo sapiens GN=TMEM11 PE=1 SV=1	40	7	225.2	241.7	146.6	51.4	26.1	18.6	18.5
P17174	Aspartate aminotransferase, cytoplasmic OS=Homo sapiens GN=GOT1 PE=1 SV=3	64	27	97.4	98.6	98.6	113.5	88.5	103.0	92.3
P17181	Interferon alpha/beta receptor 1 OS=Homo sapiens GN=IFNAR1 PE=1 SV=3	39	17	60.5	84.5	126.4	136.2	140.4	55.1	32.8
P17252	Protein kinase C alpha type OS=Homo sapiens GN=PRKCA PE=1 SV=4	60	41	79.0	114.5	110.6	112.6	97.9	72.0	82.8
P17480	Nucleolar transcription factor 1 OS=Homo sapiens GN=UBTF PE=1 SV=1	43	39	185.7	134.2	110.8	78.2	70.3	47.6	45.2
P17542	T-cell acute lymphocytic leukemia protein 1 OS=Homo sapiens GN=TAL1 PE=1 SV=2	31	7	120.8	70.4	78.5	64.4	101.8	110.1	115.6
P17568	NADH dehydrogenase [ubiquinone] 1 beta subcomplex subunit 7 OS=Homo sapiens GN=NDUFB7 PE=1 SV=4	55	10	230.7	178.9	168.3	51.0	7.5	12.8	3.7
P17706	Tyrosine-protein phosphatase non-receptor type 2 OS=Homo sapiens GN=PTPN2 PE=1 SV=2	57	26	75.6	82.2	121.3	132.3	124.3	72.9	53.0
P17812	CTP synthase 1 OS=Homo sapiens GN=CTPS1 PE=1 SV=2	60	35	117.5	96.1	107.9	113.3	76.6	82.2	96.1
P17844	Probable ATP-dependent RNA helicase DDX5 OS=Homo sapiens GN=DDX5 PE=1 SV=1	66	59	49.5	47.4	47.7	72.5	150.1	181.6	218.9
P17858	ATP-dependent 6-phosphofructokinase, liver type OS=Homo sapiens GN=PFKL PE=1 SV=6	50	34	97.9	90.0	97.3	98.4	83.2	93.5	130.5
P17900	Ganglioside GM2 activator OS=Homo sapiens GN=GM2A PE=1 SV=4	23	7	42.3	79.1	118.4	144.3	142.0	45.2	35.5
P17980	26S protease regulatory subunit 6A OS=Homo sapiens GN=PSMC3 PE=1 SV=3	75	35	100.7	98.2	96.5	104.0	90.2	98.3	105.7
P17987	T-complex protein 1 subunit alpha OS=Homo sapiens GN=TCP1 PE=1 SV=1	78	41	116.4	94.9	90.9	105.5	91.1	113.1	106.5
P18031	Tyrosine-protein phosphatase non-receptor type 1 OS=Homo sapiens GN=PTPN1 PE=1 SV=1	70	35	61.6	86.3	123.5	138.7	124.1	68.8	38.8
P18065	Insulin-like growth factor-binding protein 2 OS=Homo sapiens GN=IGFBP2 PE=1 SV=2	68	19	60.7	67.4	107.0	159.1	147.3	72.6	57.4
P18074	TFIIH basal transcription factor complex helicase XPD subunit OS=Homo sapiens GN=ERCC2 PE=1 SV=1	33	25	131.0	78.7	96.6	105.8	109.9	89.1	85.5
P18077	60S ribosomal protein L35a OS=Homo sapiens GN=RPL35A PE=1 SV=2	60	13	26.0	33.1	52.2	92.6	79.9	253.1	219.9
P18085	ADP-ribosylation factor 4 OS=Homo sapiens GN=ARF4 PE=1 SV=3	72	14	91.0	108.0	120.2	103.3	80.9	50.1	49.9
P18124	60S ribosomal protein L7 OS=Homo sapiens GN=RPL7 PE=1 SV=1	70	29	36.6	45.5	49.5	76.4	147.9	210.0	192.0
P18206	Vinculin OS=Homo sapiens GN=VCL PE=1 SV=4	32	29	93.5	120.9	122.7	129.8	115.4	95.2	117.0
P18433	Receptor-type tyrosine-protein phosphatase alpha OS=Homo sapiens GN=PTPRA PE=1 SV=2	53	42	55.3	85.9	136.2	160.3	123.7	49.4	21.9
P18583	Protein SON OS=Homo sapiens GN=SON PE=1 SV=4	33	68	52.5	34.4	49.4	89.1	141.6	219.7	200.6
P18615	Negative elongation factor E OS=Homo sapiens GN=NELFE PE=1 SV=3	57	19	52.4	45.1	54.7	84.7	138.4	210.1	217.9
P18621	60S ribosomal protein L17 OS=Homo sapiens GN=RPL17 PE=1 SV=3	61	17	41.2	51.1	55.0	81.2	183.8	150.3	186.5
P18669	Phosphoglycerate mutase 1 OS=Homo sapiens GN=PGAM1 PE=1 SV=2	77	23	119.4	79.8	106.6	116.9	69.4	114.0	103.4
P18754	Regulator of chromosome condensation OS=Homo sapiens GN=RCC1 PE=1 SV=1	64	19	224.8	92.0	79.1	78.9	114.9	89.1	161.8
P18858	DNA ligase 1 OS=Homo sapiens GN=LIG1 PE=1 SV=1	57	51	101.1	96.0	92.5	101.1	98.5	92.7	116.2
P18887	DNA repair protein XRCC1 OS=Homo sapiens GN=XRCC1 PE=1 SV=2	41	22	133.3	85.4	83.1	85.0	90.2	135.0	101.4
P19022	Cadherin-2 OS=Homo sapiens GN=CDH2 PE=1 SV=4	37	24	41.6	94.2	126.4	135.3	144.2	65.9	54.4
P19086	Guanine nucleotide-binding protein G(z) subunit alpha OS=Homo sapiens GN=GNAZ PE=2 SV=3	45	14	65.7	95.0	146.8	138.8	144.0	48.1	26.7
P19174	1-phosphatidylinositol 4,5-bisphosphate phosphodiesterase gamma-1 OS=Homo sapiens GN=PLCG1 PE=1 SV=1	53	64	95.6	95.4	107.7	118.2	82.9	90.0	97.3
P19256	Lymphocyte function-associated antigen 3 OS=Homo sapiens GN=CD58 PE=1 SV=1	18	7	77.3	144.7	170.1	158.3	154.1	47.0	33.9
P19338	Nucleolin OS=Homo sapiens GN=NCL PE=1 SV=3	51	56	65.4	83.5	75.5	98.2	118.5	144.0	152.2
P19367	Hexokinase-1 OS=Homo sapiens GN=HK1 PE=1 SV=3	56	60	182.0	223.6	141.4	52.5	21.9	14.5	12.8
P19387	DNA-directed RNA polymerase II subunit RPB3 OS=Homo sapiens GN=POLR2C PE=1 SV=2	42	10	93.4	99.1	84.5	96.0	93.5	93.2	126.2
P19388	DNA-directed RNA polymerases I, II, and III subunit RPABC1 OS=Homo sapiens GN=POLR2E PE=1 SV=4	54	10	103.1	70.9	79.1	114.5	86.3	140.9	99.6
P19404	NADH dehydrogenase [ubiquinone] flavoprotein 2, mitochondrial OS=Homo sapiens GN=NDUFV2 PE=1 SV=2	54	13	274.3	231.4	136.0	34.6	7.8	4.4	3.1
P19447	TFIIH basal transcription factor complex helicase XPB subunit OS=Homo sapiens GN=ERCC3 PE=1 SV=1	43	27	75.6	63.9	64.1	84.3	118.2	167.6	212.2
P19474	E3 ubiquitin-protein ligase TRIM21 OS=Homo sapiens GN=TRIM21 PE=1 SV=1	39	17	106.5	94.6	114.7	119.9	86.5	85.8	89.5
P19525	Interferon-induced, double-stranded RNA-activated protein kinase OS=Homo sapiens GN=EIF2AK2 PE=1 SV=2	52	29	51.5	50.4	55.0	79.1	142.9	173.1	213.2
P19623	Spermidine synthase OS=Homo sapiens GN=SRM PE=1 SV=1	77	19	107.3	99.4	95.4	109.4	80.2	124.2	62.8
P19634	Sodium/hydrogen exchanger 1 OS=Homo sapiens GN=SLC9A1 PE=1 SV=2	22	16	51.5	90.4	147.0	158.7	113.8	43.4	21.7
P19784	Casein kinase II subunit alpha' OS=Homo sapiens GN=CSNK2A2 PE=1 SV=1	67	21	117.3	87.9	104.4	115.4	76.0	91.7	111.1
P19838	Nuclear factor NF-kappa-B p105 subunit OS=Homo sapiens GN=NFKB1 PE=1 SV=2	42	36	144.4	107.7	106.4	110.6	76.0	82.4	77.1
P20020	Plasma membrane calcium-transporting ATPase 1 OS=Homo sapiens GN=ATP2B1 PE=1 SV=3	39	50	64.8	94.5	148.0	143.7	140.8	45.7	22.7
P20023	Complement receptor type 2 OS=Homo sapiens GN=CR2 PE=1 SV=2	28	26	53.1	81.8	132.2	145.9	118.0	85.7	55.0
P20042	Eukaryotic translation initiation factor 2 subunit 2 OS=Homo sapiens GN=EIF2S2 PE=1 SV=2	65	32	68.7	57.0	56.7	69.8	121.9	194.4	207.2
P20073	Annexin A7 OS=Homo sapiens GN=ANXA7 PE=1 SV=3	42	22	81.2	100.4	99.8	121.3	88.1	110.8	86.8
P20248	Cyclin-A2 OS=Homo sapiens GN=CCNA2 PE=1 SV=2	37	13	121.6	79.7	69.9	74.4	121.7	122.1	128.5
P20290	Transcription factor BTF3 OS=Homo sapiens GN=BTF3 PE=1 SV=1	78	19	72.4	79.2	76.1	98.6	160.2	110.0	117.2
P20292	Arachidonate 5-lipoxygenase-activating protein OS=Homo sapiens GN=ALOX5AP PE=1 SV=2	27	5	37.6	85.2	112.4	142.5	229.7	78.1	42.8
P20338	Ras-related protein Rab-4A OS=Homo sapiens GN=RAB4A PE=1 SV=3	55	12	64.0	91.1	115.8	107.9	127.6	72.9	58.5
P20339	Ras-related protein Rab-5A OS=Homo sapiens GN=RAB5A PE=1 SV=2	68	13	86.3	97.0	123.0	131.0	134.3	68.7	54.4
P20340	Ras-related protein Rab-6A OS=Homo sapiens GN=RAB6A PE=1 SV=3	69	19	44.3	108.4	126.5	131.2	122.2	66.1	49.4
P20618	Proteasome subunit beta type-1 OS=Homo sapiens GN=PSMB1 PE=1 SV=2	57	16	87.6	87.4	89.9	101.3	87.6	106.8	138.6
P20645	Cation-dependent mannose-6-phosphate receptor OS=Homo sapiens GN=M6PR PE=1 SV=1	55	18	29.5	44.7	60.5	93.7	137.9	205.6	182.7
P20674	Cytochrome c oxidase subunit 5A, mitochondrial OS=Homo sapiens GN=COX5A PE=1 SV=2	61	10	214.6	248.6	112.3	33.2	14.7	14.5	15.7
P20700	Lamin-B1 OS=Homo sapiens GN=LMNB1 PE=1 SV=2	74	61	153.9	83.3	100.5	123.6	94.4	74.0	48.5
P20701	Integrin alpha-L OS=Homo sapiens GN=ITGAL PE=1 SV=3	36	40	50.8	68.4	129.1	156.5	133.7	83.9	33.4
P20810	Calpastatin OS=Homo sapiens GN=CAST PE=1 SV=4	30	14	37.4	92.9	97.1	101.5	106.9	134.0	167.6
P20839	Inosine-5'-monophosphate dehydrogenase 1 OS=Homo sapiens GN=IMPDH1 PE=1 SV=2	52	24	112.9	113.6	100.4	103.7	89.5	73.1	77.6
P20933	N(4)-(beta-N-acetylglucosaminyl)-L-asparaginase OS=Homo sapiens GN=AGA PE=1 SV=2	34	8	55.7	74.2	116.3	188.9	143.3	63.0	27.1
P20936	Ras GTPase-activating protein 1 OS=Homo sapiens GN=RASA1 PE=1 SV=1	25	21	97.6	109.8	130.0	115.2	105.3	60.2	58.9
P20963	T-cell surface glycoprotein CD3 zeta chain OS=Homo sapiens GN=CD247 PE=1 SV=2	57	21	36.3	81.5	129.6	141.7	151.2	66.3	50.9
P21266	Glutathione S-transferase Mu 3 OS=Homo sapiens GN=GSTM3 PE=1 SV=3	75	20	108.9	109.6	98.6	123.9	74.0	105.6	87.7
P21281	V-type proton ATPase subunit B, brain isoform OS=Homo sapiens GN=ATP6V1B2 PE=1 SV=3	79	33	63.8	72.8	121.5	153.5	104.5	103.9	78.7
P21283	V-type proton ATPase subunit C 1 OS=Homo sapiens GN=ATP6V1C1 PE=1 SV=4	64	26	52.3	64.3	108.8	126.8	111.8	97.0	108.6
P21333	Filamin-A OS=Homo sapiens GN=FLNA PE=1 SV=4	71	169	93.1	104.2	116.1	114.3	86.2	92.0	64.7
P21359	Neurofibromin OS=Homo sapiens GN=NF1 PE=1 SV=2	28	74	57.5	82.0	94.0	104.8	121.4	146.3	125.6
P21399	Cytoplasmic aconitate hydratase OS=Homo sapiens GN=ACO1 PE=1 SV=3	63	50	97.7	96.7	101.6	108.8	90.9	81.0	98.0
P21580	Tumor necrosis factor alpha-induced protein 3 OS=Homo sapiens GN=TNFAIP3 PE=1 SV=1	58	34	93.8	88.2	86.0	122.8	102.4	149.3	90.4
P21796	Voltage-dependent anion-selective channel protein 1 OS=Homo sapiens GN=VDAC1 PE=1 SV=2	88	31	210.0	222.8	128.1	45.8	20.8	18.1	10.6
P21912	Succinate dehydrogenase [ubiquinone] iron-sulfur subunit, mitochondrial OS=Homo sapiens GN=SDHB PE=1 SV=3	71	24	178.5	235.0	151.0	45.2	9.3	4.8	5.0
P21953	2-oxoisovalerate dehydrogenase subunit beta, mitochondrial OS=Homo sapiens GN=BCKDHB PE=1 SV=2	36	11	250.3	241.3	135.3	32.5	5.7	5.6	3.2
P21964	Catechol O-methyltransferase OS=Homo sapiens GN=COMT PE=1 SV=2	74	26	55.5	78.5	113.1	142.9	184.5	69.8	42.3
P22001	Potassium voltage-gated channel subfamily A member 3 OS=Homo sapiens GN=KCNA3 PE=1 SV=3	26	13	60.5	91.5	128.3	133.9	146.8	58.8	51.4
P22033	Methylmalonyl-CoA mutase, mitochondrial OS=Homo sapiens GN=MUT PE=1 SV=4	55	36	232.1	239.8	125.7	31.1	9.1	7.6	8.3
P22059	Oxysterol-binding protein 1 OS=Homo sapiens GN=OSBP PE=1 SV=1	55	34	71.1	100.4	113.5	122.4	114.1	74.0	68.4
P22061	Protein-L-isoaspartate(D-aspartate) O-methyltransferase OS=Homo sapiens GN=PCMT1 PE=1 SV=4	66	13	152.6	111.3	118.3	96.4	73.2	65.9	59.9
P22087	rRNA 2'-O-methyltransferase fibrillarin OS=Homo sapiens GN=FBL PE=1 SV=2	69	22	126.8	62.9	57.0	70.1	107.1	168.1	172.2
P22090	40S ribosomal protein S4, Y isoform 1 OS=Homo sapiens GN=RPS4Y1 PE=1 SV=2	75	27	30.2	44.3	48.7	102.2	101.9	337.8	96.3
P22102	Trifunctional purine biosynthetic protein adenosine-3 OS=Homo sapiens GN=GART PE=1 SV=1	69	58	114.4	88.5	93.1	133.8	70.3	123.2	80.8
P22234	Multifunctional protein ADE2 OS=Homo sapiens GN=PAICS PE=1 SV=3	75	37	98.1	105.2	91.6	98.7	82.6	140.4	83.6
P22307	Non-specific lipid-transfer protein OS=Homo sapiens GN=SCP2 PE=1 SV=2	73	44	61.7	105.1	139.2	138.3	140.8	35.1	14.8
P22314	Ubiquitin-like modifier-activating enzyme 1 OS=Homo sapiens GN=UBA1 PE=1 SV=3	72	61	89.3	101.8	89.4	121.7	85.5	122.5	84.9
P22570	NADPH:adrenodoxin oxidoreductase, mitochondrial OS=Homo sapiens GN=FDXR PE=1 SV=3	70	30	242.1	241.6	125.6	33.4	11.6	8.8	9.9
P22626	Heterogeneous nuclear ribonucleoproteins A2/B1 OS=Homo sapiens GN=HNRNPA2B1 PE=1 SV=2	78	37	59.7	48.7	40.8	68.4	152.0	190.2	161.2
P22681	E3 ubiquitin-protein ligase CBL OS=Homo sapiens GN=CBL PE=1 SV=2	53	29	109.9	110.1	101.9	98.4	97.9	86.1	92.5
P22694	cAMP-dependent protein kinase catalytic subunit beta OS=Homo sapiens GN=PRKACB PE=1 SV=2	64	27	115.2	131.0	126.0	135.9	135.3	69.2	65.9
P22695	Cytochrome b-c1 complex subunit 2, mitochondrial OS=Homo sapiens GN=UQCRC2 PE=1 SV=3	65	25	400.3	164.6	109.4	33.7	7.8	9.3	7.2
P22830	Ferrochelatase, mitochondrial OS=Homo sapiens GN=FECH PE=1 SV=2	67	27	198.9	214.9	161.5	54.3	15.8	10.3	8.4
P23193	Transcription elongation factor A protein 1 OS=Homo sapiens GN=TCEA1 PE=1 SV=2	65	25	57.0	65.1	70.1	94.8	122.8	155.4	171.6
P23246	Splicing factor, proline- and glutamine-rich OS=Homo sapiens GN=SFPQ PE=1 SV=2	58	46	54.3	31.4	38.6	70.7	125.8	264.2	221.7
P23258	Tubulin gamma-1 chain OS=Homo sapiens GN=TUBG1 PE=1 SV=2	84	32	111.9	56.5	57.7	76.2	128.5	223.0	117.1
P23284	Peptidyl-prolyl cis-trans isomerase B OS=Homo sapiens GN=PPIB PE=1 SV=2	68	26	37.8	66.0	113.1	158.0	165.6	77.6	28.0
P23368	NAD-dependent malic enzyme, mitochondrial OS=Homo sapiens GN=ME2 PE=1 SV=1	75	38	297.6	184.7	151.8	42.5	9.0	8.3	9.8
P23378	Glycine dehydrogenase (decarboxylating), mitochondrial OS=Homo sapiens GN=GLDC PE=1 SV=2	24	15	197.6	225.1	122.7	43.8	31.9	22.1	28.3
P23381	Tryptophan--tRNA ligase, cytoplasmic OS=Homo sapiens GN=WARS PE=1 SV=2	68	30	120.8	93.7	87.5	108.4	85.1	107.0	86.9
P23396	40S ribosomal protein S3 OS=Homo sapiens GN=RPS3 PE=1 SV=2	89	32	43.2	42.6	51.3	78.5	135.0	214.1	200.3
P23458	Tyrosine-protein kinase JAK1 OS=Homo sapiens GN=JAK1 PE=1 SV=2	50	60	58.9	90.2	142.0	143.3	134.6	44.2	26.2
P23469	Receptor-type tyrosine-protein phosphatase epsilon OS=Homo sapiens GN=PTPRE PE=1 SV=1	45	29	73.3	92.2	122.8	120.4	102.8	57.9	53.4
P23526	Adenosylhomocysteinase OS=Homo sapiens GN=AHCY PE=1 SV=4	55	29	103.2	91.8	104.3	113.8	80.1	99.9	98.5
P23588	Eukaryotic translation initiation factor 4B OS=Homo sapiens GN=EIF4B PE=1 SV=2	55	41	24.1	46.0	71.6	109.2	62.7	265.2	158.1
P23634	Plasma membrane calcium-transporting ATPase 4 OS=Homo sapiens GN=ATP2B4 PE=1 SV=2	46	71	59.6	92.8	141.3	145.6	127.8	49.2	26.1
P23743	Diacylglycerol kinase alpha OS=Homo sapiens GN=DGKA PE=1 SV=3	62	39	86.7	75.4	96.4	106.6	88.9	121.6	118.5
P23786	Carnitine O-palmitoyltransferase 2, mitochondrial OS=Homo sapiens GN=CPT2 PE=1 SV=2	60	45	217.3	233.3	139.7	36.8	10.6	6.8	8.3
P23919	Thymidylate kinase OS=Homo sapiens GN=DTYMK PE=1 SV=4	69	19	189.5	200.6	116.5	47.8	27.3	19.8	21.7
P23921	Ribonucleoside-diphosphate reductase large subunit OS=Homo sapiens GN=RRM1 PE=1 SV=1	64	41	115.5	108.4	99.5	100.5	85.4	88.1	106.3
P24534	Elongation factor 1-beta OS=Homo sapiens GN=EEF1B2 PE=1 SV=3	74	16	100.5	81.5	79.2	115.9	88.7	152.0	96.3
P24539	ATP synthase F(0) complex subunit B1, mitochondrial OS=Homo sapiens GN=ATP5F1 PE=1 SV=2	55	21	253.2	216.9	145.4	48.4	10.1	8.0	8.1
P24666	Low molecular weight phosphotyrosine protein phosphatase OS=Homo sapiens GN=ACP1 PE=1 SV=3	77	12	140.4	110.6	96.8	98.7	91.1	83.2	88.3
P24723	Protein kinase C eta type OS=Homo sapiens GN=PRKCH PE=1 SV=4	43	29	62.5	77.7	144.0	152.9	102.9	52.0	32.0
P24752	Acetyl-CoA acetyltransferase, mitochondrial OS=Homo sapiens GN=ACAT1 PE=1 SV=1	72	32	249.1	226.5	129.1	42.6	7.4	6.0	4.4
P24928	DNA-directed RNA polymerase II subunit RPB1 OS=Homo sapiens GN=POLR2A PE=1 SV=2	47	79	108.2	88.0	82.6	89.5	103.2	111.2	146.2
P24941	Cyclin-dependent kinase 2 OS=Homo sapiens GN=CDK2 PE=1 SV=2	67	21	134.6	69.4	104.6	108.0	71.0	94.8	116.5
P25054	Adenomatous polyposis coli protein OS=Homo sapiens GN=APC PE=1 SV=2	21	41	90.5	76.6	117.3	136.4	106.6	121.6	102.7
P25098	Beta-adrenergic receptor kinase 1 OS=Homo sapiens GN=ADRBK1 PE=1 SV=2	59	47	87.2	86.5	83.0	92.2	109.3	117.1	142.9
P25205	DNA replication licensing factor MCM3 OS=Homo sapiens GN=MCM3 PE=1 SV=3	71	60	97.4	77.7	74.2	93.3	83.6	150.9	166.3
P25325	3-mercaptopyruvate sulfurtransferase OS=Homo sapiens GN=MPST PE=1 SV=3	71	18	232.2	146.7	115.3	71.6	23.8	54.7	29.4
P25398	40S ribosomal protein S12 OS=Homo sapiens GN=RPS12 PE=1 SV=3	72	16	37.9	47.8	49.9	73.9	169.5	172.5	205.3
P25440	Bromodomain-containing protein 2 OS=Homo sapiens GN=BRD2 PE=1 SV=2	27	16	267.8	79.5	74.1	53.5	88.0	94.3	87.5
P25445	Tumor necrosis factor receptor superfamily member 6 OS=Homo sapiens GN=FAS PE=1 SV=1	39	16	57.2	78.6	138.3	149.1	137.9	66.1	49.8
P25490	Transcriptional repressor protein YY1 OS=Homo sapiens GN=YY1 PE=1 SV=2	24	10	315.6	143.3	98.3	59.7	56.7	40.8	41.6
P25685	DnaJ homolog subfamily B member 1 OS=Homo sapiens GN=DNAJB1 PE=1 SV=4	77	30	74.0	79.8	71.9	91.1	115.6	142.9	130.5
P25705	ATP synthase subunit alpha, mitochondrial OS=Homo sapiens GN=ATP5A1 PE=1 SV=1	73	48	233.3	230.9	128.9	40.6	15.4	12.1	11.6
P25786	Proteasome subunit alpha type-1 OS=Homo sapiens GN=PSMA1 PE=1 SV=1	86	25	108.4	78.8	94.2	104.2	77.5	149.6	109.2
P25787	Proteasome subunit alpha type-2 OS=Homo sapiens GN=PSMA2 PE=1 SV=2	70	18	95.4	88.2	93.1	106.7	86.8	100.5	118.4
P25788	Proteasome subunit alpha type-3 OS=Homo sapiens GN=PSMA3 PE=1 SV=2	56	19	84.1	90.7	88.7	105.1	86.7	111.3	130.9
P25789	Proteasome subunit alpha type-4 OS=Homo sapiens GN=PSMA4 PE=1 SV=1	65	20	83.0	85.6	85.2	106.3	88.8	97.4	160.3
P26038	Moesin OS=Homo sapiens GN=MSN PE=1 SV=3	85	79	66.6	75.6	141.3	158.4	88.3	75.8	70.2
P26196	Probable ATP-dependent RNA helicase DDX6 OS=Homo sapiens GN=DDX6 PE=1 SV=2	81	37	51.3	58.2	60.3	80.8	141.5	165.1	205.3
P26358	DNA (cytosine-5)-methyltransferase 1 OS=Homo sapiens GN=DNMT1 PE=1 SV=2	47	66	239.5	97.9	82.1	67.6	79.8	78.6	91.9
P26368	Splicing factor U2AF 65 kDa subunit OS=Homo sapiens GN=U2AF2 PE=1 SV=4	63	21	35.3	36.5	41.6	68.8	144.6	238.9	212.1
P26373	60S ribosomal protein L13 OS=Homo sapiens GN=RPL13 PE=1 SV=4	60	19	36.6	40.9	40.5	67.0	136.2	164.8	198.7
P26440	Isovaleryl-CoA dehydrogenase, mitochondrial OS=Homo sapiens GN=IVD PE=1 SV=1	52	20	229.2	238.4	129.4	32.2	10.0	7.3	8.5
P26572	Alpha-1,3-mannosyl-glycoprotein 2-beta-N-acetylglucosaminyltransferase OS=Homo sapiens GN=MGAT1 PE=1 SV=2	34	16	53.9	91.5	146.6	135.9	99.8	59.9	58.0
P26583	High mobility group protein B2 OS=Homo sapiens GN=HMGB2 PE=1 SV=2	71	28	204.4	98.0	92.1	82.8	82.0	85.1	86.5
P26599	Polypyrimidine tract-binding protein 1 OS=Homo sapiens GN=PTBP1 PE=1 SV=1	72	31	41.2	33.2	48.8	72.0	144.3	241.8	227.0
P26639	Threonine--tRNA ligase, cytoplasmic OS=Homo sapiens GN=TARS PE=1 SV=3	64	52	80.5	83.9	92.6	105.8	89.8	123.2	139.6
P26640	Valine--tRNA ligase OS=Homo sapiens GN=VARS PE=1 SV=4	53	67	104.2	100.0	96.1	95.7	88.9	88.8	144.9
P26641	Elongation factor 1-gamma OS=Homo sapiens GN=EEF1G PE=1 SV=3	71	29	94.1	92.8	83.3	93.6	93.4	141.0	103.2
P26885	Peptidyl-prolyl cis-trans isomerase FKBP2 OS=Homo sapiens GN=FKBP2 PE=1 SV=2	67	9	223.6	34.7	68.7	186.7	74.4	193.3	16.7
P27105	Erythrocyte band 7 integral membrane protein OS=Homo sapiens GN=STOM PE=1 SV=3	61	16	62.2	92.7	108.9	135.3	149.1	77.3	61.0
P27144	Adenylate kinase 4, mitochondrial OS=Homo sapiens GN=AK4 PE=1 SV=1	70	13	237.6	230.3	130.3	28.6	9.2	5.6	6.2
P27348	14-3-3 protein theta OS=Homo sapiens GN=YWHAQ PE=1 SV=1	84	32	57.1	72.2	79.2	127.9	66.3	211.4	61.1
P27361	Mitogen-activated protein kinase 3 OS=Homo sapiens GN=MAPK3 PE=1 SV=4	59	20	105.9	98.8	96.4	95.4	97.0	86.6	101.1
P27448	MAP/microtubule affinity-regulating kinase 3 OS=Homo sapiens GN=MARK3 PE=1 SV=4	60	49	53.1	65.4	99.2	121.7	136.4	124.3	133.2
P27540	Aryl hydrocarbon receptor nuclear translocator OS=Homo sapiens GN=ARNT PE=1 SV=1	40	17	120.6	119.6	103.4	119.6	124.5	79.5	107.1
P27635	60S ribosomal protein L10 OS=Homo sapiens GN=RPL10 PE=1 SV=4	71	24	41.4	42.6	49.2	79.2	138.7	188.4	236.4
P27694	Replication protein A 70 kDa DNA-binding subunit OS=Homo sapiens GN=RPA1 PE=1 SV=2	63	39	85.4	76.4	86.5	96.2	105.5	135.0	142.5
P27695	DNA-(apurinic or apyrimidinic site) lyase OS=Homo sapiens GN=APEX1 PE=1 SV=2	63	30	102.7	73.7	70.6	79.3	128.5	134.3	157.8
P27707	Deoxycytidine kinase OS=Homo sapiens GN=DCK PE=1 SV=1	58	15	113.3	103.0	100.2	119.1	85.6	93.9	102.5
P27708	CAD protein OS=Homo sapiens GN=CAD PE=1 SV=3	65	112	89.5	96.4	84.4	88.6	86.0	117.2	149.8
P27797	Calreticulin OS=Homo sapiens GN=CALR PE=1 SV=1	81	34	48.7	75.5	116.3	157.6	166.4	67.1	28.7
P27816	Microtubule-associated protein 4 OS=Homo sapiens GN=MAP4 PE=1 SV=3	78	78	57.2	50.5	56.6	74.7	123.0	195.1	231.5
P27824	Calnexin OS=Homo sapiens GN=CANX PE=1 SV=2	61	44	42.3	90.9	110.2	140.6	177.4	52.9	27.1
P27986	Phosphatidylinositol 3-kinase regulatory subunit alpha OS=Homo sapiens GN=PIK3R1 PE=1 SV=2	56	36	100.1	101.2	104.0	114.4	111.9	95.3	101.9
P28062	Proteasome subunit beta type-8 OS=Homo sapiens GN=PSMB8 PE=1 SV=3	60	15	87.2	87.3	91.5	99.1	95.1	94.0	139.2
P28065	Proteasome subunit beta type-9 OS=Homo sapiens GN=PSMB9 PE=1 SV=2	42	9	89.0	99.7	87.9	98.1	97.1	86.1	130.0
P28066	Proteasome subunit alpha type-5 OS=Homo sapiens GN=PSMA5 PE=1 SV=3	63	14	104.4	98.1	97.8	109.5	100.1	91.6	115.9
P28070	Proteasome subunit beta type-4 OS=Homo sapiens GN=PSMB4 PE=1 SV=4	63	11	97.3	94.6	90.4	104.6	85.3	97.9	128.3
P28072	Proteasome subunit beta type-6 OS=Homo sapiens GN=PSMB6 PE=1 SV=4	68	11	94.1	85.5	94.4	102.5	84.0	104.0	143.0
P28074	Proteasome subunit beta type-5 OS=Homo sapiens GN=PSMB5 PE=1 SV=3	67	18	71.6	91.2	80.6	91.1	84.1	103.1	200.0
P28288	ATP-binding cassette sub-family D member 3 OS=Homo sapiens GN=ABCD3 PE=1 SV=1	54	38	54.1	111.5	141.7	148.6	116.4	50.3	16.4
P28290	Sperm-specific antigen 2 OS=Homo sapiens GN=SSFA2 PE=1 SV=3	45	45	50.4	87.9	132.0	146.7	144.8	53.0	33.4
P28331	NADH-ubiquinone oxidoreductase 75 kDa subunit, mitochondrial OS=Homo sapiens GN=NDUFS1 PE=1 SV=3	81	47	238.1	231.2	131.4	35.2	11.1	6.6	6.0
P28340	DNA polymerase delta catalytic subunit OS=Homo sapiens GN=POLD1 PE=1 SV=2	70	67	95.6	88.4	84.6	102.9	91.4	108.8	133.1
P28482	Mitogen-activated protein kinase 1 OS=Homo sapiens GN=MAPK1 PE=1 SV=3	54	22	108.6	96.0	99.8	114.9	93.2	83.5	98.0
P28702	Retinoic acid receptor RXR-beta OS=Homo sapiens GN=RXRB PE=1 SV=2	34	15	167.6	32.8	101.6	107.3	46.0	131.9	173.3
P28715	DNA repair protein complementing XP-G cells OS=Homo sapiens GN=ERCC5 PE=1 SV=3	31	30	81.5	86.2	72.5	82.6	112.1	124.4	168.3
P28799	Granulins OS=Homo sapiens GN=GRN PE=1 SV=2	50	18	50.2	57.4	125.2	159.0	157.5	66.8	52.6
P28838	Cytosol aminopeptidase OS=Homo sapiens GN=LAP3 PE=1 SV=3	78	38	190.8	199.2	118.4	55.1	39.9	33.0	40.2
P28907	ADP-ribosyl cyclase/cyclic ADP-ribose hydrolase 1 OS=Homo sapiens GN=CD38 PE=1 SV=2	56	26	51.7	82.2	141.8	160.3	119.2	55.1	28.1
P28908	Tumor necrosis factor receptor superfamily member 8 OS=Homo sapiens GN=TNFRSF8 PE=1 SV=1	36	16	42.3	94.3	127.8	131.5	143.0	53.2	32.8
P29016	T-cell surface glycoprotein CD1b OS=Homo sapiens GN=CD1B PE=1 SV=1	37	9	71.0	89.1	123.2	145.1	173.8	107.4	85.0
P29083	General transcription factor IIE subunit 1 OS=Homo sapiens GN=GTF2E1 PE=1 SV=2	31	9	115.9	89.4	91.1	97.2	98.8	108.6	129.7
P29144	Tripeptidyl-peptidase 2 OS=Homo sapiens GN=TPP2 PE=1 SV=4	63	76	69.7	78.3	73.0	83.1	107.5	152.8	169.3
P29218	Inositol monophosphatase 1 OS=Homo sapiens GN=IMPA1 PE=1 SV=1	55	17	103.3	104.8	101.2	121.9	96.3	76.8	82.5
P29320	Ephrin type-A receptor 3 OS=Homo sapiens GN=EPHA3 PE=1 SV=2	27	20	50.5	41.6	141.1	189.2	73.2	143.8	58.8
P29323	Ephrin type-B receptor 2 OS=Homo sapiens GN=EPHB2 PE=1 SV=5	42	33	70.9	88.5	134.2	141.3	117.7	61.5	43.2
P29350	Tyrosine-protein phosphatase non-receptor type 6 OS=Homo sapiens GN=PTPN6 PE=1 SV=1	64	34	134.9	70.0	77.2	117.1	87.5	134.7	112.1
P29401	Transketolase OS=Homo sapiens GN=TKT PE=1 SV=3	78	43	94.0	82.4	86.3	113.4	77.4	116.4	122.1
P29558	RNA-binding motif, single-stranded-interacting protein 1 OS=Homo sapiens GN=RBMS1 PE=1 SV=3	42	12	43.8	48.3	44.9	63.8	164.0	194.4	266.2
P29590	Protein PML OS=Homo sapiens GN=PML PE=1 SV=3	54	45	122.4	73.2	84.4	130.1	77.0	144.3	90.9
P29597	Non-receptor tyrosine-protein kinase TYK2 OS=Homo sapiens GN=TYK2 PE=1 SV=3	45	46	59.5	79.6	118.8	148.4	109.7	79.3	43.4
P29692	Elongation factor 1-delta OS=Homo sapiens GN=EEF1D PE=1 SV=5	68	18	99.8	73.7	100.7	109.6	86.6	110.2	131.9
P29728	2'-5'-oligoadenylate synthase 2 OS=Homo sapiens GN=OAS2 PE=1 SV=3	38	30	84.0	110.0	103.7	94.5	99.7	60.2	60.3
P29992	Guanine nucleotide-binding protein subunit alpha-11 OS=Homo sapiens GN=GNA11 PE=1 SV=2	50	17	39.5	75.2	146.6	167.1	103.9	60.1	32.7
P30038	Delta-1-pyrroline-5-carboxylate dehydrogenase, mitochondrial OS=Homo sapiens GN=ALDH4A1 PE=1 SV=3	54	24	228.8	217.5	139.3	36.8	8.2	13.1	12.7
P30040	Endoplasmic reticulum resident protein 29 OS=Homo sapiens GN=ERP29 PE=1 SV=4	64	18	53.5	81.3	105.4	159.5	148.3	73.0	22.8
P30041	Peroxiredoxin-6 OS=Homo sapiens GN=PRDX6 PE=1 SV=3	72	24	116.8	116.4	97.0	102.3	86.9	87.1	81.8
P30042	ES1 protein homolog, mitochondrial OS=Homo sapiens GN=C21orf33 PE=1 SV=3	73	17	213.5	233.9	143.4	37.7	6.4	4.5	4.1
P30044	Peroxiredoxin-5, mitochondrial OS=Homo sapiens GN=PRDX5 PE=1 SV=4	57	14	201.7	212.4	120.4	56.7	38.2	21.9	21.3
P30046	D-dopachrome decarboxylase OS=Homo sapiens GN=DDT PE=1 SV=3	40	5	105.1	105.9	104.6	111.0	94.4	84.0	93.2
P30048	Thioredoxin-dependent peroxide reductase, mitochondrial OS=Homo sapiens GN=PRDX3 PE=1 SV=3	59	15	214.1	230.0	133.5	37.4	10.4	6.9	5.8
P30049	ATP synthase subunit delta, mitochondrial OS=Homo sapiens GN=ATP5D PE=1 SV=2	62	6	122.2	195.0	108.0	48.4	51.4	53.6	64.8
P30050	60S ribosomal protein L12 OS=Homo sapiens GN=RPL12 PE=1 SV=1	71	13	33.8	45.3	47.6	69.9	164.3	173.2	236.0
P30084	Enoyl-CoA hydratase, mitochondrial OS=Homo sapiens GN=ECHS1 PE=1 SV=4	70	24	329.6	158.9	159.1	42.6	7.6	7.8	7.2
P30085	UMP-CMP kinase OS=Homo sapiens GN=CMPK1 PE=1 SV=3	65	13	124.4	118.3	105.7	101.0	99.3	71.7	77.9
P30086	Phosphatidylethanolamine-binding protein 1 OS=Homo sapiens GN=PEBP1 PE=1 SV=3	89	17	112.1	84.9	109.3	122.9	86.2	96.3	100.7
P30101	Protein disulfide-isomerase A3 OS=Homo sapiens GN=PDIA3 PE=1 SV=4	80	55	54.6	66.8	121.2	159.6	155.6	83.6	27.7
P30153	Serine/threonine-protein phosphatase 2A 65 kDa regulatory subunit A alpha isoform OS=Homo sapiens GN=PPP2R1A PE=1 SV=4	63	41	97.8	91.6	105.4	118.0	97.7	92.7	77.7
P30154	Serine/threonine-protein phosphatase 2A 65 kDa regulatory subunit A beta isoform OS=Homo sapiens GN=PPP2R1B PE=1 SV=3	52	32	86.3	85.7	107.0	123.6	91.9	106.7	94.4
P30203	T-cell differentiation antigen CD6 OS=Homo sapiens GN=CD6 PE=1 SV=3	27	13	53.4	83.1	113.6	135.1	130.9	82.5	49.7
P30260	Cell division cycle protein 27 homolog OS=Homo sapiens GN=CDC27 PE=1 SV=2	38	26	174.5	77.4	72.7	81.9	82.0	151.6	137.3
P30405	Peptidyl-prolyl cis-trans isomerase F, mitochondrial OS=Homo sapiens GN=PPIF PE=1 SV=1	72	14	223.9	276.2	119.5	32.0	9.3	6.4	5.6
P30414	NK-tumor recognition protein OS=Homo sapiens GN=NKTR PE=1 SV=2	25	25	60.1	69.8	57.4	68.5	111.3	156.8	234.3
P30419	Glycylpeptide N-tetradecanoyltransferase 1 OS=Homo sapiens GN=NMT1 PE=1 SV=2	50	25	47.6	62.5	57.5	84.2	145.6	214.5	139.2
P30491	HLA class I histocompatibility antigen, B-53 alpha chain OS=Homo sapiens GN=HLA-B PE=1 SV=1	51	16	59.8	99.6	128.6	132.8	140.7	50.9	34.0
P30504	HLA class I histocompatibility antigen, Cw-4 alpha chain OS=Homo sapiens GN=HLA-C PE=1 SV=1	54	22	90.0	56.2	122.4	212.9	96.8	112.5	34.2
P30519	Heme oxygenase 2 OS=Homo sapiens GN=HMOX2 PE=1 SV=2	76	30	42.8	64.7	104.8	155.5	147.0	88.4	36.8
P30520	Adenylosuccinate synthetase isozyme 2 OS=Homo sapiens GN=ADSS PE=1 SV=3	52	30	97.7	88.5	99.6	115.3	81.7	98.0	100.9
P30533	Alpha-2-macroglobulin receptor-associated protein OS=Homo sapiens GN=LRPAP1 PE=1 SV=1	51	24	48.2	72.2	112.8	143.8	156.5	74.1	32.5
P30566	Adenylosuccinate lyase OS=Homo sapiens GN=ADSL PE=1 SV=2	58	21	115.7	124.6	101.0	109.7	95.2	70.9	88.6
P30622	CAP-Gly domain-containing linker protein 1 OS=Homo sapiens GN=CLIP1 PE=1 SV=2	54	78	85.0	105.4	98.0	97.4	108.5	86.6	109.7
P30626	Sorcin OS=Homo sapiens GN=SRI PE=1 SV=1	67	14	100.2	100.4	93.4	102.8	93.6	85.5	102.4
P30679	Guanine nucleotide-binding protein subunit alpha-15 OS=Homo sapiens GN=GNA15 PE=1 SV=2	60	27	74.0	81.8	153.6	163.5	131.9	40.0	21.7
P30793	GTP cyclohydrolase 1 OS=Homo sapiens GN=GCH1 PE=1 SV=1	30	8	80.0	67.0	79.2	89.5	113.4	116.9	158.2
P30825	High affinity cationic amino acid transporter 1 OS=Homo sapiens GN=SLC7A1 PE=1 SV=1	11	6	20.6	36.1	148.3	247.6	68.5	125.4	40.8
P30876	DNA-directed RNA polymerase II subunit RPB2 OS=Homo sapiens GN=POLR2B PE=1 SV=1	55	61	112.0	79.8	83.5	104.0	84.4	120.6	143.5
P31040	Succinate dehydrogenase [ubiquinone] flavoprotein subunit, mitochondrial OS=Homo sapiens GN=SDHA PE=1 SV=2	71	40	248.0	180.2	158.4	52.1	9.4	8.1	6.0
P31146	Coronin-1A OS=Homo sapiens GN=CORO1A PE=1 SV=4	65	43	78.8	91.2	126.4	144.0	81.7	73.0	60.0
P31150	Rab GDP dissociation inhibitor alpha OS=Homo sapiens GN=GDI1 PE=1 SV=2	72	35	61.3	107.0	99.7	108.6	100.6	78.1	100.8
P31153	S-adenosylmethionine synthase isoform type-2 OS=Homo sapiens GN=MAT2A PE=1 SV=1	63	29	106.8	91.0	84.9	126.9	80.3	106.0	89.4
P31323	cAMP-dependent protein kinase type II-beta regulatory subunit OS=Homo sapiens GN=PRKAR2B PE=1 SV=3	52	17	115.8	137.6	120.6	115.2	100.6	57.5	59.4
P31350	Ribonucleoside-diphosphate reductase subunit M2 OS=Homo sapiens GN=RRM2 PE=1 SV=1	70	31	108.5	110.8	100.5	103.4	95.2	71.8	90.0
P31483	Nucleolysin TIA-1 isoform p40 OS=Homo sapiens GN=TIA1 PE=1 SV=3	62	20	34.8	41.5	44.6	81.9	98.6	307.4	187.6
P31689	DnaJ homolog subfamily A member 1 OS=Homo sapiens GN=DNAJA1 PE=1 SV=2	73	30	100.7	92.3	91.4	116.8	94.0	95.1	106.7
P31751	RAC-beta serine/threonine-protein kinase OS=Homo sapiens GN=AKT2 PE=1 SV=2	63	29	63.8	98.3	127.6	137.1	117.2	57.4	48.4
P31785	Cytokine receptor common subunit gamma OS=Homo sapiens GN=IL2RG PE=1 SV=1	28	9	53.5	75.7	107.6	127.8	155.0	69.8	54.5
P31930	Cytochrome b-c1 complex subunit 1, mitochondrial OS=Homo sapiens GN=UQCRC1 PE=1 SV=3	70	29	218.3	216.5	119.7	69.7	8.5	12.5	3.7
P31937	3-hydroxyisobutyrate dehydrogenase, mitochondrial OS=Homo sapiens GN=HIBADH PE=1 SV=2	60	20	248.7	222.2	135.0	34.0	8.2	6.6	7.0
P31939	Bifunctional purine biosynthesis protein PURH OS=Homo sapiens GN=ATIC PE=1 SV=3	88	53	154.3	103.1	99.0	101.1	86.7	74.5	85.0
P31942	Heterogeneous nuclear ribonucleoprotein H3 OS=Homo sapiens GN=HNRNPH3 PE=1 SV=2	77	20	65.4	48.8	44.8	69.6	151.0	195.3	197.9
P31943	Heterogeneous nuclear ribonucleoprotein H OS=Homo sapiens GN=HNRNPH1 PE=1 SV=4	65	24	75.4	66.4	61.4	77.6	140.5	169.0	181.6
P31946	14-3-3 protein beta/alpha OS=Homo sapiens GN=YWHAB PE=1 SV=3	74	22	77.5	102.3	109.3	118.8	105.3	77.5	82.0
P31948	Stress-induced-phosphoprotein 1 OS=Homo sapiens GN=STIP1 PE=1 SV=1	73	71	97.9	106.5	104.5	113.5	90.8	88.4	84.4
P32119	Peroxiredoxin-2 OS=Homo sapiens GN=PRDX2 PE=1 SV=5	72	18	86.0	99.9	92.8	117.9	83.5	107.2	90.5
P32121	Beta-arrestin-2 OS=Homo sapiens GN=ARRB2 PE=1 SV=2	54	20	59.4	111.0	142.3	131.4	105.9	50.7	48.4
P32321	Deoxycytidylate deaminase OS=Homo sapiens GN=DCTD PE=1 SV=2	75	12	108.6	107.4	101.4	106.5	89.4	87.2	88.0
P32322	Pyrroline-5-carboxylate reductase 1, mitochondrial OS=Homo sapiens GN=PYCR1 PE=1 SV=2	59	20	293.3	224.2	110.8	23.7	10.2	7.9	9.3
P32455	Guanylate-binding protein 1 OS=Homo sapiens GN=GBP1 PE=1 SV=2	40	29	101.0	100.9	102.8	108.8	89.3	77.2	92.2
P32519	ETS-related transcription factor Elf-1 OS=Homo sapiens GN=ELF1 PE=1 SV=2	37	14	235.6	110.8	81.7	91.7	96.2	82.8	111.9
P32856	Syntaxin-2 OS=Homo sapiens GN=STX2 PE=2 SV=3	55	16	53.1	98.7	145.7	157.8	150.8	67.0	47.3
P32929	Cystathionine gamma-lyase OS=Homo sapiens GN=CTH PE=1 SV=3	40	11	100.0	110.5	98.0	107.5	94.0	74.3	97.3
P32942	Intercellular adhesion molecule 3 OS=Homo sapiens GN=ICAM3 PE=1 SV=2	27	15	47.2	94.2	143.3	152.6	146.7	46.4	26.8
P32969	60S ribosomal protein L9 OS=Homo sapiens GN=RPL9 PE=1 SV=1	81	19	32.8	49.4	45.2	70.5	160.9	185.9	229.5
P33121	Long-chain-fatty-acid--CoA ligase 1 OS=Homo sapiens GN=ACSL1 PE=1 SV=1	50	35	90.1	126.6	126.1	108.4	110.8	36.4	24.7
P33176	Kinesin-1 heavy chain OS=Homo sapiens GN=KIF5B PE=1 SV=1	70	76	89.4	96.0	99.5	111.1	94.8	93.8	112.7
P33240	Cleavage stimulation factor subunit 2 OS=Homo sapiens GN=CSTF2 PE=1 SV=1	52	19	64.4	50.3	51.5	78.7	163.9	202.4	207.9
P33316	Deoxyuridine 5'-triphosphate nucleotidohydrolase, mitochondrial OS=Homo sapiens GN=DUT PE=1 SV=4	62	17	138.8	142.6	108.9	86.1	65.5	93.6	49.7
P33527	Multidrug resistance-associated protein 1 OS=Homo sapiens GN=ABCC1 PE=1 SV=3	49	67	75.0	81.3	160.3	162.7	107.4	41.1	17.8
P33552	Cyclin-dependent kinases regulatory subunit 2 OS=Homo sapiens GN=CKS2 PE=1 SV=1	34	5	107.1	115.0	108.7	121.2	97.9	73.2	48.7
P33897	ATP-binding cassette sub-family D member 1 OS=Homo sapiens GN=ABCD1 PE=1 SV=2	37	21	47.2	109.9	148.2	146.4	138.2	51.2	46.4
P33908	Mannosyl-oligosaccharide 1,2-alpha-mannosidase IA OS=Homo sapiens GN=MAN1A1 PE=1 SV=3	29	17	64.1	91.2	143.8	121.7	105.0	77.1	75.4
P33981	Dual specificity protein kinase TTK OS=Homo sapiens GN=TTK PE=1 SV=2	51	33	122.0	107.1	100.6	89.2	97.7	103.0	103.0
P33991	DNA replication licensing factor MCM4 OS=Homo sapiens GN=MCM4 PE=1 SV=5	65	56	118.3	101.3	93.0	100.3	90.9	84.8	107.2
P33992	DNA replication licensing factor MCM5 OS=Homo sapiens GN=MCM5 PE=1 SV=5	68	54	86.9	69.6	68.5	83.0	71.6	143.5	218.2
P33993	DNA replication licensing factor MCM7 OS=Homo sapiens GN=MCM7 PE=1 SV=4	73	58	121.5	90.2	91.9	113.3	80.3	114.3	114.8
P34059	N-acetylgalactosamine-6-sulfatase OS=Homo sapiens GN=GALNS PE=1 SV=1	40	17	61.7	55.7	119.9	208.2	92.5	71.8	28.3
P34896	Serine hydroxymethyltransferase, cytosolic OS=Homo sapiens GN=SHMT1 PE=1 SV=1	57	23	98.1	93.5	91.2	102.1	113.2	109.1	123.9
P34897	Serine hydroxymethyltransferase, mitochondrial OS=Homo sapiens GN=SHMT2 PE=1 SV=3	79	40	221.9	232.8	133.1	40.3	11.0	12.4	8.1
P34913	Bifunctional epoxide hydrolase 2 OS=Homo sapiens GN=EPHX2 PE=1 SV=2	76	31	69.1	104.6	142.7	135.4	125.5	46.4	26.5
P34932	Heat shock 70 kDa protein 4 OS=Homo sapiens GN=HSPA4 PE=1 SV=4	80	78	89.7	99.0	100.5	120.7	88.0	101.3	88.0
P35219	Carbonic anhydrase-related protein OS=Homo sapiens GN=CA8 PE=1 SV=3	43	10	114.4	93.8	104.5	108.5	96.2	82.0	86.4
P35221	Catenin alpha-1 OS=Homo sapiens GN=CTNNA1 PE=1 SV=1	65	53	56.6	87.2	126.0	135.2	123.5	65.6	48.2
P35222	Catenin beta-1 OS=Homo sapiens GN=CTNNB1 PE=1 SV=1	53	32	66.0	81.6	135.0	164.2	115.2	56.3	33.0
P35232	Prohibitin OS=Homo sapiens GN=PHB PE=1 SV=1	89	26	200.7	229.4	137.7	39.1	12.3	8.1	7.7
P35236	Tyrosine-protein phosphatase non-receptor type 7 OS=Homo sapiens GN=PTPN7 PE=1 SV=3	53	17	118.4	109.4	104.7	106.6	97.9	70.2	86.6
P35240	Merlin OS=Homo sapiens GN=NF2 PE=1 SV=1	51	35	56.2	77.6	158.3	166.5	110.0	47.7	31.3
P35241	Radixin OS=Homo sapiens GN=RDX PE=1 SV=1	69	56	39.7	76.9	147.9	155.7	86.3	66.0	64.6
P35249	Replication factor C subunit 4 OS=Homo sapiens GN=RFC4 PE=1 SV=2	80	29	88.4	62.3	76.7	89.1	109.2	141.6	160.2
P35250	Replication factor C subunit 2 OS=Homo sapiens GN=RFC2 PE=1 SV=3	69	27	83.7	78.1	63.7	72.4	90.2	188.5	150.1
P35251	Replication factor C subunit 1 OS=Homo sapiens GN=RFC1 PE=1 SV=4	47	50	72.8	58.1	58.3	74.7	131.2	169.9	195.2
P35268	60S ribosomal protein L22 OS=Homo sapiens GN=RPL22 PE=1 SV=2	70	11	35.4	45.5	46.3	80.9	159.2	178.3	232.1
P35269	General transcription factor IIF subunit 1 OS=Homo sapiens GN=GTF2F1 PE=1 SV=2	36	24	130.1	72.4	84.8	75.0	127.0	123.1	113.0
P35270	Sepiapterin reductase OS=Homo sapiens GN=SPR PE=1 SV=1	57	12	128.8	186.2	115.5	67.8	53.4	42.7	50.8
P35475	Alpha-L-iduronidase OS=Homo sapiens GN=IDUA PE=1 SV=2	23	11	40.9	78.9	111.7	136.4	160.7	54.3	40.8
P35527	Keratin, type I cytoskeletal 9 OS=Homo sapiens GN=KRT9 PE=1 SV=3	61	29	60.6	120.8	70.9	84.5	125.0	98.8	194.1
P35573	Glycogen debranching enzyme OS=Homo sapiens GN=AGL PE=1 SV=3	65	92	65.5	72.1	88.0	123.1	138.3	128.3	91.5
P35579	Myosin-9 OS=Homo sapiens GN=MYH9 PE=1 SV=4	78	234	53.1	61.0	56.2	57.1	62.2	67.5	445.8
P35580	Myosin-10 OS=Homo sapiens GN=MYH10 PE=1 SV=3	71	196	49.8	58.2	58.7	57.7	58.2	71.1	450.3
P35606	Coatomer subunit beta' OS=Homo sapiens GN=COPB2 PE=1 SV=2	73	59	78.4	105.1	114.7	114.7	99.5	76.6	81.6
P35610	Sterol O-acyltransferase 1 OS=Homo sapiens GN=SOAT1 PE=1 SV=3	24	14	50.1	72.7	119.3	140.9	167.1	68.3	42.2
P35611	Alpha-adducin OS=Homo sapiens GN=ADD1 PE=1 SV=2	55	39	53.4	72.8	99.5	117.0	98.0	205.6	94.9
P35612	Beta-adducin OS=Homo sapiens GN=ADD2 PE=1 SV=3	50	27	82.6	81.2	106.4	112.5	108.2	86.1	112.9
P35613	Basigin OS=Homo sapiens GN=BSG PE=1 SV=2	35	10	56.5	99.0	138.1	145.7	139.2	37.4	18.3
P35626	Beta-adrenergic receptor kinase 2 OS=Homo sapiens GN=ADRBK2 PE=1 SV=2	65	47	86.0	77.7	80.9	86.5	114.4	144.8	139.9
P35637	RNA-binding protein FUS OS=Homo sapiens GN=FUS PE=1 SV=1	30	20	37.3	42.8	43.3	71.7	176.0	197.7	231.7
P35658	Nuclear pore complex protein Nup214 OS=Homo sapiens GN=NUP214 PE=1 SV=2	41	60	83.7	80.3	111.0	132.5	131.9	71.1	57.5
P35659	Protein DEK OS=Homo sapiens GN=DEK PE=1 SV=1	46	21	329.0	77.4	68.9	61.3	54.0	69.5	54.3
P35754	Glutaredoxin-1 OS=Homo sapiens GN=GLRX PE=1 SV=2	56	7	114.5	108.2	99.0	107.3	94.0	79.4	88.9
P35813	Protein phosphatase 1A OS=Homo sapiens GN=PPM1A PE=1 SV=1	65	24	109.5	105.7	106.1	115.9	95.5	86.2	91.7
P35908	Keratin, type II cytoskeletal 2 epidermal OS=Homo sapiens GN=KRT2 PE=1 SV=2	67	40	42.6	92.6	74.6	126.1	90.4	173.7	155.8
P35914	Hydroxymethylglutaryl-CoA lyase, mitochondrial OS=Homo sapiens GN=HMGCL PE=1 SV=2	45	16	163.1	169.7	130.2	82.0	58.8	23.3	13.6
P35998	26S protease regulatory subunit 7 OS=Homo sapiens GN=PSMC2 PE=1 SV=3	77	41	110.0	98.6	95.5	101.9	90.2	99.5	123.5
P36404	ADP-ribosylation factor-like protein 2 OS=Homo sapiens GN=ARL2 PE=1 SV=4	51	8	150.2	140.9	101.9	79.5	56.2	51.8	66.8
P36405	ADP-ribosylation factor-like protein 3 OS=Homo sapiens GN=ARL3 PE=1 SV=2	83	13	122.1	109.9	106.2	111.2	91.4	71.6	71.1
P36507	Dual specificity mitogen-activated protein kinase kinase 2 OS=Homo sapiens GN=MAP2K2 PE=1 SV=1	58	26	121.3	111.6	103.0	103.0	96.0	68.3	78.5
P36542	ATP synthase subunit gamma, mitochondrial OS=Homo sapiens GN=ATP5C1 PE=1 SV=1	48	16	213.6	239.9	121.6	33.7	10.6	8.3	9.0
P36543	V-type proton ATPase subunit E 1 OS=Homo sapiens GN=ATP6V1E1 PE=1 SV=1	63	15	69.8	74.1	98.3	121.1	118.6	102.2	85.2
P36551	Oxygen-dependent coproporphyrinogen-III oxidase, mitochondrial OS=Homo sapiens GN=CPOX PE=1 SV=3	65	33	205.9	252.7	134.4	37.7	14.8	9.4	8.9
P36578	60S ribosomal protein L4 OS=Homo sapiens GN=RPL4 PE=1 SV=5	62	45	41.1	46.0	52.9	76.0	151.7	172.8	215.9
P36639	7,8-dihydro-8-oxoguanine triphosphatase OS=Homo sapiens GN=NUDT1 PE=1 SV=3	36	9	271.9	41.8	61.1	185.2	26.1	175.3	46.1
P36776	Lon protease homolog, mitochondrial OS=Homo sapiens GN=LONP1 PE=1 SV=2	61	63	224.4	227.4	138.1	35.5	9.5	7.3	7.8
P36871	Phosphoglucomutase-1 OS=Homo sapiens GN=PGM1 PE=1 SV=3	65	42	95.6	110.3	99.5	109.9	91.1	87.6	99.2
P36915	Guanine nucleotide-binding protein-like 1 OS=Homo sapiens GN=GNL1 PE=1 SV=2	43	25	100.1	114.7	106.3	105.9	86.3	77.7	93.6
P36954	DNA-directed RNA polymerase II subunit RPB9 OS=Homo sapiens GN=POLR2I PE=1 SV=1	66	6	128.7	103.2	87.4	83.1	89.7	87.3	102.2
P36957	Dihydrolipoyllysine-residue succinyltransferase component of 2-oxoglutarate dehydrogenase complex, mitochondrial OS=Homo sapiens GN=DLST PE=1 SV=4	40	19	239.7	217.2	148.3	36.4	10.0	9.4	10.1
P36969	Phospholipid hydroperoxide glutathione peroxidase, mitochondrial OS=Homo sapiens GN=GPX4 PE=1 SV=3	66	17	118.6	113.0	113.2	104.7	82.8	79.7	75.8
P37108	Signal recognition particle 14 kDa protein OS=Homo sapiens GN=SRP14 PE=1 SV=2	40	9	33.4	61.9	59.3	81.3	116.8	173.1	158.8
P37198	Nuclear pore glycoprotein p62 OS=Homo sapiens GN=NUP62 PE=1 SV=3	27	14	118.0	92.6	113.7	122.5	120.9	59.3	54.9
P37235	Hippocalcin-like protein 1 OS=Homo sapiens GN=HPCAL1 PE=1 SV=3	66	15	103.7	99.7	122.7	119.3	113.4	64.0	64.6
P37268	Squalene synthase OS=Homo sapiens GN=FDFT1 PE=1 SV=1	65	34	59.6	94.1	115.4	135.7	168.8	62.4	35.2
P37802	Transgelin-2 OS=Homo sapiens GN=TAGLN2 PE=1 SV=3	89	20	91.6	83.6	113.6	125.6	80.7	98.2	102.3
P37837	Transaldolase OS=Homo sapiens GN=TALDO1 PE=1 SV=2	56	29	80.4	95.1	84.3	101.6	84.9	120.5	105.1
P38117	Electron transfer flavoprotein subunit beta OS=Homo sapiens GN=ETFB PE=1 SV=3	83	24	195.4	256.0	132.2	35.6	12.5	7.7	9.3
P38159	RNA-binding motif protein, X chromosome OS=Homo sapiens GN=RBMX PE=1 SV=3	67	42	37.0	33.0	41.4	71.9	131.3	278.6	219.7
P38432	Coilin OS=Homo sapiens GN=COIL PE=1 SV=1	40	23	47.4	52.7	48.1	57.6	127.6	186.8	273.8
P38606	V-type proton ATPase catalytic subunit A OS=Homo sapiens GN=ATP6V1A PE=1 SV=2	79	41	70.8	83.0	106.1	125.0	130.7	80.9	78.5
P38646	Stress-70 protein, mitochondrial OS=Homo sapiens GN=HSPA9 PE=1 SV=2	68	58	231.2	240.1	131.8	35.0	8.6	5.8	4.9
P38919	Eukaryotic initiation factor 4A-III OS=Homo sapiens GN=EIF4A3 PE=1 SV=4	73	36	68.5	44.8	60.8	75.7	100.2	178.8	238.0
P38935	DNA-binding protein SMUBP-2 OS=Homo sapiens GN=IGHMBP2 PE=1 SV=3	56	55	36.0	36.9	51.0	84.1	116.7	241.2	236.9
P39019	40S ribosomal protein S19 OS=Homo sapiens GN=RPS19 PE=1 SV=2	77	18	43.4	44.5	53.5	76.5	153.3	209.5	188.3
P39023	60S ribosomal protein L3 OS=Homo sapiens GN=RPL3 PE=1 SV=2	68	45	40.0	46.5	51.1	85.4	147.7	215.6	178.9
P39656	Dolichyl-diphosphooligosaccharide--protein glycosyltransferase 48 kDa subunit OS=Homo sapiens GN=DDOST PE=1 SV=4	52	18	47.1	73.4	112.5	145.7	174.9	60.4	29.2
P39687	Acidic leucine-rich nuclear phosphoprotein 32 family member A OS=Homo sapiens GN=ANP32A PE=1 SV=1	60	20	79.9	92.8	93.8	110.2	93.3	110.3	109.0
P39748	Flap endonuclease 1 OS=Homo sapiens GN=FEN1 PE=1 SV=1	59	22	127.5	71.5	81.6	84.2	112.1	118.9	143.9
P40121	Macrophage-capping protein OS=Homo sapiens GN=CAPG PE=1 SV=2	51	16	102.6	101.7	91.9	100.0	84.7	99.6	83.2
P40200	T-cell surface protein tactile OS=Homo sapiens GN=CD96 PE=1 SV=2	23	11	65.0	91.4	130.9	141.2	181.2	68.4	39.5
P40222	Alpha-taxilin OS=Homo sapiens GN=TXLNA PE=1 SV=3	72	39	69.7	64.6	67.6	89.3	155.4	140.2	149.9
P40227	T-complex protein 1 subunit zeta OS=Homo sapiens GN=CCT6A PE=1 SV=3	83	43	95.4	107.0	89.0	101.1	90.4	104.6	111.4
P40306	Proteasome subunit beta type-10 OS=Homo sapiens GN=PSMB10 PE=1 SV=1	46	10	105.3	93.7	95.2	99.6	86.3	100.8	128.9
P40429	60S ribosomal protein L13a OS=Homo sapiens GN=RPL13A PE=1 SV=2	56	23	39.0	33.5	49.9	82.1	116.6	216.7	232.6
P40692	DNA mismatch repair protein Mlh1 OS=Homo sapiens GN=MLH1 PE=1 SV=1	57	35	93.5	91.6	85.0	94.6	109.7	100.5	155.4
P40763	Signal transducer and activator of transcription 3 OS=Homo sapiens GN=STAT3 PE=1 SV=2	61	43	103.6	105.3	101.1	110.0	89.6	85.4	101.3
P40818	Ubiquitin carboxyl-terminal hydrolase 8 OS=Homo sapiens GN=USP8 PE=1 SV=1	36	39	50.4	68.9	85.2	94.1	112.0	129.6	204.5
P40925	Malate dehydrogenase, cytoplasmic OS=Homo sapiens GN=MDH1 PE=1 SV=4	52	20	88.8	99.4	97.4	110.1	87.5	113.9	79.3
P40926	Malate dehydrogenase, mitochondrial OS=Homo sapiens GN=MDH2 PE=1 SV=3	72	26	244.2	247.0	129.7	31.1	8.2	5.9	5.3
P40937	Replication factor C subunit 5 OS=Homo sapiens GN=RFC5 PE=1 SV=1	76	25	90.4	81.6	69.7	80.6	122.1	125.4	173.7
P40938	Replication factor C subunit 3 OS=Homo sapiens GN=RFC3 PE=1 SV=2	76	30	91.2	73.2	68.8	76.6	116.4	126.1	179.4
P40939	Trifunctional enzyme subunit alpha, mitochondrial OS=Homo sapiens GN=HADHA PE=1 SV=2	77	53	227.4	239.5	126.4	35.2	8.6	5.9	4.5
P41091	Eukaryotic translation initiation factor 2 subunit 3 OS=Homo sapiens GN=EIF2S3 PE=1 SV=3	57	30	69.5	58.5	57.8	70.7	115.6	164.7	227.8
P41134	DNA-binding protein inhibitor ID-1 OS=Homo sapiens GN=ID1 PE=1 SV=3	50	5	111.3	107.4	79.4	93.5	93.7	90.4	103.6
P41214	Eukaryotic translation initiation factor 2D OS=Homo sapiens GN=EIF2D PE=1 SV=3	55	24	70.9	67.0	72.9	87.0	124.0	152.2	205.6
P41223	Protein BUD31 homolog OS=Homo sapiens GN=BUD31 PE=1 SV=2	63	12	58.6	51.4	48.9	80.9	126.4	219.3	192.8
P41227	N-alpha-acetyltransferase 10 OS=Homo sapiens GN=NAA10 PE=1 SV=1	86	19	94.6	98.0	90.9	99.7	111.0	100.4	104.8
P41229	Lysine-specific demethylase 5C OS=Homo sapiens GN=KDM5C PE=1 SV=2	24	28	196.9	185.2	133.8	89.0	73.7	66.9	83.0
P41236	Protein phosphatase inhibitor 2 OS=Homo sapiens GN=PPP1R2 PE=1 SV=2	43	9	109.2	103.1	99.2	112.3	90.6	86.7	99.7
P41240	Tyrosine-protein kinase CSK OS=Homo sapiens GN=CSK PE=1 SV=1	68	29	99.0	111.3	115.4	115.6	110.4	61.2	61.1
P41250	Glycine--tRNA ligase OS=Homo sapiens GN=GARS PE=1 SV=3	63	48	125.3	137.9	112.5	92.2	62.8	71.8	75.1
P41252	Isoleucine--tRNA ligase, cytoplasmic OS=Homo sapiens GN=IARS PE=1 SV=2	63	85	68.1	68.9	78.3	90.9	107.5	107.5	227.1
P41440	Folate transporter 1 OS=Homo sapiens GN=SLC19A1 PE=1 SV=3	23	12	48.2	76.8	120.5	192.0	95.5	85.1	42.9
P41567	Eukaryotic translation initiation factor 1 OS=Homo sapiens GN=EIF1 PE=1 SV=1	72	14	64.3	85.8	61.9	83.1	133.0	112.7	173.1
P41732	Tetraspanin-7 OS=Homo sapiens GN=TSPAN7 PE=1 SV=2	18	5	44.4	71.8	96.9	126.9	150.6	89.4	87.3
P42025	Beta-centractin OS=Homo sapiens GN=ACTR1B PE=1 SV=1	58	19	90.3	96.9	98.7	101.6	100.8	93.8	110.4
P42166	Lamina-associated polypeptide 2, isoform alpha OS=Homo sapiens GN=TMPO PE=1 SV=2	81	50	66.1	44.9	53.8	77.8	133.0	180.4	222.0
P42167	Lamina-associated polypeptide 2, isoforms beta/gamma OS=Homo sapiens GN=TMPO PE=1 SV=2	64	26	138.9	77.5	91.3	111.5	152.2	66.2	37.7
P42224	Signal transducer and activator of transcription 1-alpha/beta OS=Homo sapiens GN=STAT1 PE=1 SV=2	59	41	90.8	103.2	107.6	110.8	104.6	70.0	79.6
P42285	Superkiller viralicidic activity 2-like 2 OS=Homo sapiens GN=SKIV2L2 PE=1 SV=3	49	54	56.0	57.9	52.3	68.7	124.4	152.7	253.0
P42330	Aldo-keto reductase family 1 member C3 OS=Homo sapiens GN=AKR1C3 PE=1 SV=4	35	12	139.9	117.5	117.4	98.3	87.4	65.6	62.6
P42336	Phosphatidylinositol 4,5-bisphosphate 3-kinase catalytic subunit alpha isoform OS=Homo sapiens GN=PIK3CA PE=1 SV=2	31	28	105.5	120.7	109.8	114.9	109.2	67.8	69.6
P42345	Serine/threonine-protein kinase mTOR OS=Homo sapiens GN=MTOR PE=1 SV=1	44	92	55.9	72.7	84.9	101.0	119.3	123.5	151.8
P42356	Phosphatidylinositol 4-kinase alpha OS=Homo sapiens GN=PI4KA PE=1 SV=3	39	71	70.5	86.5	117.4	122.4	123.9	87.0	82.3
P42566	Epidermal growth factor receptor substrate 15 OS=Homo sapiens GN=EPS15 PE=1 SV=2	61	43	90.3	100.6	125.6	123.1	107.6	56.6	53.5
P42574	Caspase-3 OS=Homo sapiens GN=CASP3 PE=1 SV=2	69	16	87.5	110.3	100.5	128.3	93.9	58.3	76.5
P42575	Caspase-2 OS=Homo sapiens GN=CASP2 PE=1 SV=2	58	21	107.0	103.5	104.3	104.8	91.5	75.7	94.3
P42694	Probable helicase with zinc finger domain OS=Homo sapiens GN=HELZ PE=1 SV=2	48	77	57.3	70.3	67.6	89.5	134.8	183.2	179.6
P42695	Condensin-2 complex subunit D3 OS=Homo sapiens GN=NCAPD3 PE=1 SV=2	34	41	145.1	98.2	90.1	78.3	81.2	143.7	159.1
P42696	RNA-binding protein 34 OS=Homo sapiens GN=RBM34 PE=1 SV=2	52	30	34.8	41.2	50.5	80.5	141.9	202.2	242.6
P42704	Leucine-rich PPR motif-containing protein, mitochondrial OS=Homo sapiens GN=LRPPRC PE=1 SV=3	75	118	218.5	226.8	138.0	33.1	7.3	6.3	5.4
P42765	3-ketoacyl-CoA thiolase, mitochondrial OS=Homo sapiens GN=ACAA2 PE=1 SV=2	78	30	240.6	257.2	129.2	29.8	6.3	3.8	4.1
P42766	60S ribosomal protein L35 OS=Homo sapiens GN=RPL35 PE=1 SV=2	43	9	31.8	32.3	50.0	78.0	137.6	246.5	186.9
P42768	Wiskott-Aldrich syndrome protein OS=Homo sapiens GN=WAS PE=1 SV=4	46	18	72.0	64.2	86.6	98.8	119.1	135.4	177.0
P42785	Lysosomal Pro-X carboxypeptidase OS=Homo sapiens GN=PRCP PE=1 SV=1	35	15	39.3	77.0	122.4	159.5	140.2	51.3	31.9
P42858	Huntingtin OS=Homo sapiens GN=HTT PE=1 SV=2	32	79	97.2	98.2	104.7	111.3	101.9	90.3	109.9
P42892	Endothelin-converting enzyme 1 OS=Homo sapiens GN=ECE1 PE=1 SV=2	48	34	40.8	68.7	101.6	130.0	175.6	84.8	69.9
P43007	Neutral amino acid transporter A OS=Homo sapiens GN=SLC1A4 PE=1 SV=1	30	13	27.9	53.4	146.4	220.0	77.1	83.7	17.2
P43034	Platelet-activating factor acetylhydrolase IB subunit alpha OS=Homo sapiens GN=PAFAH1B1 PE=1 SV=2	70	29	112.3	103.0	103.9	104.9	91.4	69.1	90.9
P43155	Carnitine O-acetyltransferase OS=Homo sapiens GN=CRAT PE=1 SV=5	33	18	227.4	209.2	128.6	47.7	26.8	20.1	16.3
P43243	Matrin-3 OS=Homo sapiens GN=MATR3 PE=1 SV=2	63	61	117.0	54.8	65.9	90.3	87.6	194.6	128.9
P43250	G protein-coupled receptor kinase 6 OS=Homo sapiens GN=GRK6 PE=1 SV=2	48	23	64.9	89.6	122.0	128.8	133.5	65.0	55.3
P43307	Translocon-associated protein subunit alpha OS=Homo sapiens GN=SSR1 PE=1 SV=3	21	4	53.7	68.8	92.8	117.8	173.4	94.6	94.6
P43378	Tyrosine-protein phosphatase non-receptor type 9 OS=Homo sapiens GN=PTPN9 PE=1 SV=1	42	21	59.1	69.9	93.2	110.5	137.3	109.4	99.6
P43403	Tyrosine-protein kinase ZAP-70 OS=Homo sapiens GN=ZAP70 PE=1 SV=1	76	48	118.0	101.0	102.5	113.2	98.1	74.1	73.5
P43490	Nicotinamide phosphoribosyltransferase OS=Homo sapiens GN=NAMPT PE=1 SV=1	67	24	106.4	100.8	97.8	109.0	91.7	87.0	103.2
P43686	26S protease regulatory subunit 6B OS=Homo sapiens GN=PSMC4 PE=1 SV=2	79	37	111.4	95.8	99.8	105.9	75.0	92.7	97.4
P43897	Elongation factor Ts, mitochondrial OS=Homo sapiens GN=TSFM PE=1 SV=2	62	24	193.2	215.1	156.3	36.1	5.9	5.5	3.4
P45880	Voltage-dependent anion-selective channel protein 2 OS=Homo sapiens GN=VDAC2 PE=1 SV=2	68	20	205.0	215.6	132.8	42.9	18.8	9.8	8.0
P45954	Short/branched chain specific acyl-CoA dehydrogenase, mitochondrial OS=Homo sapiens GN=ACADSB PE=1 SV=1	59	21	261.8	238.7	133.0	31.2	6.6	3.6	2.3
P45974	Ubiquitin carboxyl-terminal hydrolase 5 OS=Homo sapiens GN=USP5 PE=1 SV=2	49	33	93.6	101.8	114.6	118.7	87.4	86.4	93.0
P45985	Dual specificity mitogen-activated protein kinase kinase 4 OS=Homo sapiens GN=MAP2K4 PE=1 SV=1	42	13	94.2	102.3	106.6	94.5	111.1	105.6	139.4
P46013	Antigen KI-67 OS=Homo sapiens GN=MKI67 PE=1 SV=2	54	144	123.6	54.3	52.6	69.0	128.8	181.2	175.5
P46019	Phosphorylase b kinase regulatory subunit alpha, liver isoform OS=Homo sapiens GN=PHKA2 PE=1 SV=1	28	28	90.9	97.8	85.8	120.8	78.9	121.8	118.8
P46020	Phosphorylase b kinase regulatory subunit alpha, skeletal muscle isoform OS=Homo sapiens GN=PHKA1 PE=1 SV=2	26	25	111.1	111.1	99.0	98.1	106.5	85.3	133.4
P46060	Ran GTPase-activating protein 1 OS=Homo sapiens GN=RANGAP1 PE=1 SV=1	63	39	95.3	87.8	108.1	126.7	139.1	56.1	52.5
P46063	ATP-dependent DNA helicase Q1 OS=Homo sapiens GN=RECQL PE=1 SV=3	56	33	134.8	81.0	66.8	63.4	111.1	123.8	188.3
P46087	Probable 28S rRNA (cytosine(4447)-C(5))-methyltransferase OS=Homo sapiens GN=NOP2 PE=1 SV=2	46	39	63.7	42.2	40.4	66.6	104.4	236.2	251.6
P46108	Adapter molecule crk OS=Homo sapiens GN=CRK PE=1 SV=2	61	19	109.1	101.7	94.0	125.2	92.1	111.7	82.3
P46109	Crk-like protein OS=Homo sapiens GN=CRKL PE=1 SV=1	69	21	108.4	110.0	100.7	106.4	98.7	69.6	86.1
P46199	Translation initiation factor IF-2, mitochondrial OS=Homo sapiens GN=MTIF2 PE=1 SV=2	25	14	368.7	179.2	112.7	26.8	7.2	7.4	6.5
P46379	Large proline-rich protein BAG6 OS=Homo sapiens GN=BAG6 PE=1 SV=2	38	32	102.3	94.2	99.6	108.4	95.0	94.7	109.3
P46459	Vesicle-fusing ATPase OS=Homo sapiens GN=NSF PE=1 SV=3	70	71	39.4	73.5	107.0	132.8	167.0	79.5	60.2
P46531	Neurogenic locus notch homolog protein 1 OS=Homo sapiens GN=NOTCH1 PE=1 SV=4	20	35	54.4	84.6	111.9	127.0	146.8	87.1	64.6
P46734	Dual specificity mitogen-activated protein kinase kinase 3 OS=Homo sapiens GN=MAP2K3 PE=1 SV=2	46	13	101.9	97.0	81.4	93.2	111.4	107.4	116.7
P46736	Lys-63-specific deubiquitinase BRCC36 OS=Homo sapiens GN=BRCC3 PE=1 SV=2	35	11	117.9	97.0	110.2	118.5	90.2	68.4	86.5
P46776	60S ribosomal protein L27a OS=Homo sapiens GN=RPL27A PE=1 SV=2	51	13	50.2	36.5	63.3	91.1	101.0	206.2	210.4
P46777	60S ribosomal protein L5 OS=Homo sapiens GN=RPL5 PE=1 SV=3	71	33	36.4	46.3	50.2	73.8	151.4	176.6	240.4
P46778	60S ribosomal protein L21 OS=Homo sapiens GN=RPL21 PE=1 SV=2	64	19	36.1	42.8	49.1	74.9	150.3	178.5	229.8
P46779	60S ribosomal protein L28 OS=Homo sapiens GN=RPL28 PE=1 SV=3	57	17	21.2	39.6	38.3	79.8	127.5	257.8	174.3
P46781	40S ribosomal protein S9 OS=Homo sapiens GN=RPS9 PE=1 SV=3	69	27	40.6	49.0	43.9	65.8	148.0	194.8	216.8
P46782	40S ribosomal protein S5 OS=Homo sapiens GN=RPS5 PE=1 SV=4	47	13	52.4	35.4	57.5	84.3	88.6	233.0	211.1
P46783	40S ribosomal protein S10 OS=Homo sapiens GN=RPS10 PE=1 SV=1	80	19	38.6	47.6	50.6	74.2	155.3	169.7	229.3
P46926	Glucosamine-6-phosphate isomerase 1 OS=Homo sapiens GN=GNPDA1 PE=1 SV=1	75	18	95.2	81.3	86.4	118.0	72.0	116.5	112.5
P46934	E3 ubiquitin-protein ligase NEDD4 OS=Homo sapiens GN=NEDD4 PE=1 SV=4	21	25	105.0	100.1	105.7	108.5	102.2	115.6	65.4
P46939	Utrophin OS=Homo sapiens GN=UTRN PE=1 SV=2	50	160	54.9	95.0	148.5	155.4	113.1	42.6	20.7
P46940	Ras GTPase-activating-like protein IQGAP1 OS=Homo sapiens GN=IQGAP1 PE=1 SV=1	64	111	84.7	106.1	118.3	117.9	102.1	62.9	77.3
P46977	Dolichyl-diphosphooligosaccharide--protein glycosyltransferase subunit STT3A OS=Homo sapiens GN=STT3A PE=1 SV=2	28	23	50.6	72.2	118.9	154.4	151.9	56.5	27.7
P47736	Rap1 GTPase-activating protein 1 OS=Homo sapiens GN=RAP1GAP PE=1 SV=2	43	22	111.4	89.0	109.4	107.2	90.7	83.3	89.7
P47755	F-actin-capping protein subunit alpha-2 OS=Homo sapiens GN=CAPZA2 PE=1 SV=3	70	17	85.9	92.7	107.3	118.5	99.8	81.8	108.5
P47756	F-actin-capping protein subunit beta OS=Homo sapiens GN=CAPZB PE=1 SV=4	65	21	96.9	81.7	113.8	127.1	80.1	88.5	114.6
P47897	Glutamine--tRNA ligase OS=Homo sapiens GN=QARS PE=1 SV=1	74	67	53.4	67.3	76.2	97.7	105.2	121.9	217.2
P47974	Zinc finger protein 36, C3H1 type-like 2 OS=Homo sapiens GN=ZFP36L2 PE=1 SV=3	41	21	50.9	44.1	40.6	85.0	80.5	342.8	146.7
P47985	Cytochrome b-c1 complex subunit Rieske, mitochondrial OS=Homo sapiens GN=UQCRFS1 PE=1 SV=2	60	16	211.4	208.0	151.2	48.8	9.1	6.7	6.0
P48047	ATP synthase subunit O, mitochondrial OS=Homo sapiens GN=ATP5O PE=1 SV=1	77	18	262.1	220.2	135.3	36.3	14.0	8.4	11.2
P48059	LIM and senescent cell antigen-like-containing domain protein 1 OS=Homo sapiens GN=LIMS1 PE=1 SV=4	76	24	82.6	89.1	127.3	140.9	117.2	58.3	46.0
P48147	Prolyl endopeptidase OS=Homo sapiens GN=PREP PE=1 SV=2	62	40	108.2	103.4	104.3	110.7	94.0	78.8	98.7
P48200	Iron-responsive element-binding protein 2 OS=Homo sapiens GN=IREB2 PE=1 SV=3	32	22	74.3	92.4	96.2	96.3	110.7	94.4	111.2
P48426	Phosphatidylinositol 5-phosphate 4-kinase type-2 alpha OS=Homo sapiens GN=PIP4K2A PE=1 SV=2	36	22	55.5	92.3	168.0	171.7	112.8	53.9	37.8
P48444	Coatomer subunit delta OS=Homo sapiens GN=ARCN1 PE=1 SV=1	56	36	93.6	75.2	122.3	153.3	72.1	89.3	86.0
P48449	Lanosterol synthase OS=Homo sapiens GN=LSS PE=1 SV=1	52	38	59.0	82.3	113.8	141.4	146.6	87.4	50.5
P48454	Serine/threonine-protein phosphatase 2B catalytic subunit gamma isoform OS=Homo sapiens GN=PPP3CC PE=1 SV=3	33	14	103.3	88.6	138.0	135.5	99.4	63.4	60.7
P48506	Glutamate--cysteine ligase catalytic subunit OS=Homo sapiens GN=GCLC PE=1 SV=2	46	28	101.2	108.2	104.0	101.8	96.7	86.0	99.2
P48507	Glutamate--cysteine ligase regulatory subunit OS=Homo sapiens GN=GCLM PE=1 SV=1	42	11	117.3	90.8	97.0	110.2	78.8	85.3	103.4
P48553	Trafficking protein particle complex subunit 10 OS=Homo sapiens GN=TRAPPC10 PE=1 SV=2	32	32	81.8	81.1	108.1	117.5	94.1	96.0	78.9
P48556	26S proteasome non-ATPase regulatory subunit 8 OS=Homo sapiens GN=PSMD8 PE=1 SV=2	37	18	82.6	98.3	92.0	95.2	92.1	98.5	140.9
P48634	Protein PRRC2A OS=Homo sapiens GN=PRRC2A PE=1 SV=3	51	89	48.6	51.8	57.6	76.3	110.1	209.9	247.2
P48637	Glutathione synthetase OS=Homo sapiens GN=GSS PE=1 SV=1	58	25	83.8	88.8	97.3	127.8	93.1	110.1	98.6
P48643	T-complex protein 1 subunit epsilon OS=Homo sapiens GN=CCT5 PE=1 SV=1	79	50	95.2	97.4	104.7	116.8	93.0	88.1	80.0
P48651	Phosphatidylserine synthase 1 OS=Homo sapiens GN=PTDSS1 PE=1 SV=1	22	11	60.6	80.6	126.0	139.1	147.2	54.4	25.9
P48723	Heat shock 70 kDa protein 13 OS=Homo sapiens GN=HSPA13 PE=1 SV=1	29	16	35.2	78.5	115.7	162.0	185.1	61.6	35.3
P48729	Casein kinase I isoform alpha OS=Homo sapiens GN=CSNK1A1 PE=1 SV=2	56	21	81.0	84.6	85.7	90.0	106.5	98.3	160.5
P48730	Casein kinase I isoform delta OS=Homo sapiens GN=CSNK1D PE=1 SV=2	52	21	87.3	92.2	77.3	69.8	98.6	112.4	168.1
P48735	Isocitrate dehydrogenase [NADP], mitochondrial OS=Homo sapiens GN=IDH2 PE=1 SV=2	84	44	253.2	242.0	130.8	33.4	8.9	6.4	5.6
P48739	Phosphatidylinositol transfer protein beta isoform OS=Homo sapiens GN=PITPNB PE=1 SV=2	87	30	106.2	90.5	109.6	122.7	72.8	86.1	96.8
P48960	CD97 antigen OS=Homo sapiens GN=CD97 PE=1 SV=4	34	22	52.6	77.1	139.3	149.7	136.2	66.7	42.5
P49005	DNA polymerase delta subunit 2 OS=Homo sapiens GN=POLD2 PE=1 SV=1	58	23	131.9	51.6	110.2	125.3	48.7	119.4	147.2
P49069	Calcium signal-modulating cyclophilin ligand OS=Homo sapiens GN=CAMLG PE=1 SV=1	57	16	38.0	73.8	114.4	137.8	178.5	72.5	42.5
P49189	4-trimethylaminobutyraldehyde dehydrogenase OS=Homo sapiens GN=ALDH9A1 PE=1 SV=3	66	33	198.7	188.7	118.2	61.7	33.9	34.1	35.5
P49207	60S ribosomal protein L34 OS=Homo sapiens GN=RPL34 PE=1 SV=3	48	10	29.0	40.0	42.4	67.8	118.2	256.8	176.7
P49247	Ribose-5-phosphate isomerase OS=Homo sapiens GN=RPIA PE=1 SV=3	63	15	87.5	84.0	133.8	137.9	56.7	112.1	109.0
P49257	Protein ERGIC-53 OS=Homo sapiens GN=LMAN1 PE=1 SV=2	51	29	58.1	78.2	122.7	131.0	160.8	78.7	50.1
P49321	Nuclear autoantigenic sperm protein OS=Homo sapiens GN=NASP PE=1 SV=2	72	49	88.7	96.4	91.3	114.3	94.6	115.1	94.9
P49327	Fatty acid synthase OS=Homo sapiens GN=FASN PE=1 SV=3	55	112	105.5	101.7	98.2	101.4	91.0	93.2	107.5
P49354	Protein farnesyltransferase/geranylgeranyltransferase type-1 subunit alpha OS=Homo sapiens GN=FNTA PE=1 SV=1	41	14	71.7	76.0	114.9	156.6	62.1	113.1	110.5
P49366	Deoxyhypusine synthase OS=Homo sapiens GN=DHPS PE=1 SV=1	84	23	98.9	81.2	100.3	130.1	73.2	102.8	96.3
P49368	T-complex protein 1 subunit gamma OS=Homo sapiens GN=CCT3 PE=1 SV=4	72	50	85.1	91.0	86.1	104.4	86.4	123.0	128.1
P49406	39S ribosomal protein L19, mitochondrial OS=Homo sapiens GN=MRPL19 PE=1 SV=2	51	17	167.3	173.3	224.4	52.7	4.5	8.2	8.8
P49411	Elongation factor Tu, mitochondrial OS=Homo sapiens GN=TUFM PE=1 SV=2	71	35	230.6	209.5	154.4	45.2	9.0	7.3	6.7
P49427	Ubiquitin-conjugating enzyme E2 R1 OS=Homo sapiens GN=CDC34 PE=1 SV=2	38	7	95.8	106.2	102.7	105.9	103.6	76.3	77.2
P49454	Centromere protein F OS=Homo sapiens GN=CENPF PE=1 SV=2	59	185	158.9	158.2	105.5	62.8	55.9	49.2	44.9
P49458	Signal recognition particle 9 kDa protein OS=Homo sapiens GN=SRP9 PE=1 SV=2	62	8	43.9	54.4	63.8	95.4	97.8	213.9	158.5
P49585	Choline-phosphate cytidylyltransferase A OS=Homo sapiens GN=PCYT1A PE=1 SV=2	47	15	82.0	101.0	98.5	108.5	114.0	89.3	91.4
P49588	Alanine--tRNA ligase, cytoplasmic OS=Homo sapiens GN=AARS PE=1 SV=2	60	57	80.4	91.4	96.8	124.9	76.4	117.3	93.5
P49589	Cysteine--tRNA ligase, cytoplasmic OS=Homo sapiens GN=CARS PE=1 SV=3	60	47	103.1	98.0	90.7	99.6	91.5	94.0	122.4
P49590	Probable histidine--tRNA ligase, mitochondrial OS=Homo sapiens GN=HARS2 PE=1 SV=1	60	32	218.5	205.1	165.8	39.8	7.5	6.1	6.0
P49591	Serine--tRNA ligase, cytoplasmic OS=Homo sapiens GN=SARS PE=1 SV=3	58	30	73.3	82.1	84.2	98.6	131.1	116.0	100.2
P49593	Protein phosphatase 1F OS=Homo sapiens GN=PPM1F PE=1 SV=3	51	16	136.1	113.3	119.1	131.9	100.5	82.4	89.9
P49641	Alpha-mannosidase 2x OS=Homo sapiens GN=MAN2A2 PE=2 SV=3	29	27	60.4	75.9	141.5	143.8	101.0	73.7	53.5
P49643	DNA primase large subunit OS=Homo sapiens GN=PRIM2 PE=1 SV=2	53	26	84.9	76.3	84.0	110.8	98.1	156.4	166.6
P49711	Transcriptional repressor CTCF OS=Homo sapiens GN=CTCF PE=1 SV=1	28	18	375.1	94.4	85.1	49.4	55.0	38.1	45.7
P49720	Proteasome subunit beta type-3 OS=Homo sapiens GN=PSMB3 PE=1 SV=2	56	16	77.6	76.2	76.3	106.5	65.6	155.2	116.9
P49721	Proteasome subunit beta type-2 OS=Homo sapiens GN=PSMB2 PE=1 SV=1	71	21	77.3	90.7	80.0	93.2	89.0	115.1	159.6
P49736	DNA replication licensing factor MCM2 OS=Homo sapiens GN=MCM2 PE=1 SV=4	66	55	128.2	95.6	93.9	109.5	84.6	96.3	88.3
P49748	Very long-chain specific acyl-CoA dehydrogenase, mitochondrial OS=Homo sapiens GN=ACADVL PE=1 SV=1	64	44	256.7	196.2	149.6	44.2	7.6	5.1	4.1
P49750	YLP motif-containing protein 1 OS=Homo sapiens GN=YLPM1 PE=1 SV=3	43	74	43.0	41.8	39.9	70.5	125.9	277.3	190.2
P49756	RNA-binding protein 25 OS=Homo sapiens GN=RBM25 PE=1 SV=3	42	40	45.3	48.5	41.2	65.2	150.2	184.7	245.7
P49757	Protein numb homolog OS=Homo sapiens GN=NUMB PE=1 SV=2	54	30	65.6	73.2	125.5	144.1	124.9	91.9	78.2
P49761	Dual specificity protein kinase CLK3 OS=Homo sapiens GN=CLK3 PE=1 SV=3	30	18	51.4	47.1	53.3	77.5	113.1	198.6	251.3
P49768	Presenilin-1 OS=Homo sapiens GN=PSEN1 PE=1 SV=1	25	9	31.4	76.0	129.1	138.4	158.5	69.2	41.4
P49770	Translation initiation factor eIF-2B subunit beta OS=Homo sapiens GN=EIF2B2 PE=1 SV=3	38	13	123.9	98.3	97.1	111.1	96.2	112.4	90.3
P49773	Histidine triad nucleotide-binding protein 1 OS=Homo sapiens GN=HINT1 PE=1 SV=2	79	9	88.0	83.5	102.9	146.4	72.2	105.2	90.6
P49790	Nuclear pore complex protein Nup153 OS=Homo sapiens GN=NUP153 PE=1 SV=2	47	50	219.1	88.2	88.6	91.3	88.9	82.0	95.2
P49792	E3 SUMO-protein ligase RanBP2 OS=Homo sapiens GN=RANBP2 PE=1 SV=2	59	168	89.8	78.0	115.9	137.6	156.2	57.2	40.9
P49815	Tuberin OS=Homo sapiens GN=TSC2 PE=1 SV=2	39	52	89.7	99.2	96.9	99.6	104.3	112.8	134.5
P49821	NADH dehydrogenase [ubiquinone] flavoprotein 1, mitochondrial OS=Homo sapiens GN=NDUFV1 PE=1 SV=4	74	32	216.9	248.8	128.6	32.1	8.0	4.5	3.4
P49840	Glycogen synthase kinase-3 alpha OS=Homo sapiens GN=GSK3A PE=1 SV=2	59	21	89.0	91.2	90.5	96.5	118.3	97.4	111.9
P49841	Glycogen synthase kinase-3 beta OS=Homo sapiens GN=GSK3B PE=1 SV=2	70	26	73.2	83.8	81.9	98.3	108.7	155.5	126.4
P49902	Cytosolic purine 5'-nucleotidase OS=Homo sapiens GN=NT5C2 PE=1 SV=1	35	16	104.6	127.6	104.7	105.4	86.1	58.9	69.5
P49903	Selenide, water dikinase 1 OS=Homo sapiens GN=SEPHS1 PE=1 SV=2	59	15	129.6	112.3	105.4	112.4	107.0	78.7	91.2
P49915	GMP synthase [glutamine-hydrolyzing] OS=Homo sapiens GN=GMPS PE=1 SV=1	78	53	101.5	98.7	98.8	109.1	93.3	87.0	100.9
P49916	DNA ligase 3 OS=Homo sapiens GN=LIG3 PE=1 SV=2	50	50	150.9	106.3	90.5	72.0	89.4	84.9	126.4
P49917	DNA ligase 4 OS=Homo sapiens GN=LIG4 PE=1 SV=2	49	35	104.9	113.3	98.7	100.2	109.8	79.3	82.7
P49959	Double-strand break repair protein MRE11A OS=Homo sapiens GN=MRE11A PE=1 SV=3	46	31	186.3	102.9	107.8	92.0	70.3	77.6	79.6
P50148	Guanine nucleotide-binding protein G(q) subunit alpha OS=Homo sapiens GN=GNAQ PE=1 SV=4	64	28	55.7	92.1	137.6	157.1	121.1	44.3	21.9
P50213	Isocitrate dehydrogenase [NAD] subunit alpha, mitochondrial OS=Homo sapiens GN=IDH3A PE=1 SV=1	50	21	259.6	203.9	148.9	34.3	5.6	3.4	3.1
P50238	Cysteine-rich protein 1 OS=Homo sapiens GN=CRIP1 PE=1 SV=3	79	6	65.6	111.7	96.3	107.5	113.9	62.7	117.5
P50336	Protoporphyrinogen oxidase OS=Homo sapiens GN=PPOX PE=1 SV=1	45	15	272.1	183.9	152.4	34.5	6.9	7.3	6.1
P50395	Rab GDP dissociation inhibitor beta OS=Homo sapiens GN=GDI2 PE=1 SV=2	84	46	100.6	107.0	105.5	114.2	97.4	78.5	93.4
P50402	Emerin OS=Homo sapiens GN=EMD PE=1 SV=1	72	22	52.3	64.6	121.1	141.5	148.6	90.7	37.4
P50416	Carnitine O-palmitoyltransferase 1, liver isoform OS=Homo sapiens GN=CPT1A PE=1 SV=2	47	40	93.8	129.3	118.2	112.5	105.6	55.0	29.8
P50452	Serpin B8 OS=Homo sapiens GN=SERPINB8 PE=1 SV=2	53	23	82.7	91.7	101.3	123.4	88.0	90.6	96.2
P50454	Serpin H1 OS=Homo sapiens GN=SERPINH1 PE=1 SV=2	51	20	55.6	77.6	114.1	140.4	176.2	61.2	38.8
P50542	Peroxisomal targeting signal 1 receptor OS=Homo sapiens GN=PEX5 PE=1 SV=3	57	27	89.2	101.0	124.7	135.7	119.7	54.3	45.9
P50552	Vasodilator-stimulated phosphoprotein OS=Homo sapiens GN=VASP PE=1 SV=3	53	19	52.4	59.2	95.2	122.7	90.6	182.5	139.7
P50570	Dynamin-2 OS=Homo sapiens GN=DNM2 PE=1 SV=2	69	66	84.9	87.0	105.9	151.7	107.3	92.4	50.2
P50579	Methionine aminopeptidase 2 OS=Homo sapiens GN=METAP2 PE=1 SV=1	66	26	68.7	63.8	60.0	80.3	127.4	169.8	170.4
P50583	Bis(5'-nucleosyl)-tetraphosphatase [asymmetrical] OS=Homo sapiens GN=NUDT2 PE=1 SV=3	83	10	63.3	103.3	120.3	117.1	73.1	84.7	89.3
P50613	Cyclin-dependent kinase 7 OS=Homo sapiens GN=CDK7 PE=1 SV=1	40	14	111.8	99.0	92.7	91.8	132.9	74.9	79.7
P50748	Kinetochore-associated protein 1 OS=Homo sapiens GN=KNTC1 PE=1 SV=1	19	37	133.0	124.3	114.5	89.3	82.3	79.8	107.5
P50749	Ras association domain-containing protein 2 OS=Homo sapiens GN=RASSF2 PE=1 SV=1	44	12	119.8	116.4	102.5	104.1	89.9	75.9	82.5
P50750	Cyclin-dependent kinase 9 OS=Homo sapiens GN=CDK9 PE=1 SV=3	45	18	102.1	80.2	84.6	96.3	123.0	114.9	167.3
P50851	Lipopolysaccharide-responsive and beige-like anchor protein OS=Homo sapiens GN=LRBA PE=1 SV=4	29	69	94.0	104.2	104.4	118.4	85.6	112.6	95.4
P50897	Palmitoyl-protein thioesterase 1 OS=Homo sapiens GN=PPT1 PE=1 SV=1	47	14	44.6	66.3	130.3	177.7	111.1	58.8	36.8
P50914	60S ribosomal protein L14 OS=Homo sapiens GN=RPL14 PE=1 SV=4	46	12	36.9	46.3	51.7	80.1	168.2	184.7	187.5
P50990	T-complex protein 1 subunit theta OS=Homo sapiens GN=CCT8 PE=1 SV=4	84	54	110.7	89.7	103.6	121.3	84.0	102.6	77.1
P50991	T-complex protein 1 subunit delta OS=Homo sapiens GN=CCT4 PE=1 SV=4	80	42	99.1	80.3	87.3	95.1	78.1	130.8	151.5
P50995	Annexin A11 OS=Homo sapiens GN=ANXA11 PE=1 SV=1	44	26	99.9	97.2	106.1	117.0	93.1	80.7	89.8
P51114	Fragile X mental retardation syndrome-related protein 1 OS=Homo sapiens GN=FXR1 PE=1 SV=3	64	40	40.2	49.0	53.2	82.4	169.3	177.6	214.5
P51116	Fragile X mental retardation syndrome-related protein 2 OS=Homo sapiens GN=FXR2 PE=1 SV=2	66	39	31.3	40.8	46.8	80.8	170.4	229.0	178.8
P51148	Ras-related protein Rab-5C OS=Homo sapiens GN=RAB5C PE=1 SV=2	84	16	66.9	88.2	116.5	125.7	134.2	71.1	55.8
P51149	Ras-related protein Rab-7a OS=Homo sapiens GN=RAB7A PE=1 SV=1	85	25	62.5	80.5	117.8	143.7	137.4	78.5	40.9
P51151	Ras-related protein Rab-9A OS=Homo sapiens GN=RAB9A PE=1 SV=1	70	12	55.7	78.5	116.3	133.0	136.4	74.0	45.7
P51398	28S ribosomal protein S29, mitochondrial OS=Homo sapiens GN=DAP3 PE=1 SV=1	66	27	237.5	234.7	119.4	28.1	8.2	6.0	7.2
P51452	Dual specificity protein phosphatase 3 OS=Homo sapiens GN=DUSP3 PE=1 SV=1	55	8	123.6	97.6	105.7	117.0	93.1	99.7	104.7
P51532	Transcription activator BRG1 OS=Homo sapiens GN=SMARCA4 PE=1 SV=2	28	46	302.8	103.0	91.7	63.9	70.6	55.1	65.2
P51553	Isocitrate dehydrogenase [NAD] subunit gamma, mitochondrial OS=Homo sapiens GN=IDH3G PE=1 SV=1	50	14	310.2	144.6	133.2	47.6	15.0	18.7	17.6
P51570	Galactokinase OS=Homo sapiens GN=GALK1 PE=1 SV=1	64	23	121.7	88.4	109.8	120.2	71.3	99.7	91.5
P51571	Translocon-associated protein subunit delta OS=Homo sapiens GN=SSR4 PE=1 SV=1	42	8	51.3	75.1	117.5	141.8	189.8	58.6	25.8
P51572	B-cell receptor-associated protein 31 OS=Homo sapiens GN=BCAP31 PE=1 SV=3	52	20	29.5	72.2	106.1	136.0	176.7	103.2	52.4
P51610	Host cell factor 1 OS=Homo sapiens GN=HCFC1 PE=1 SV=2	45	65	89.2	62.8	66.6	82.8	94.6	146.7	202.7
P51648	Fatty aldehyde dehydrogenase OS=Homo sapiens GN=ALDH3A2 PE=1 SV=1	41	20	52.2	78.9	104.9	138.7	159.3	66.4	36.9
P51649	Succinate-semialdehyde dehydrogenase, mitochondrial OS=Homo sapiens GN=ALDH5A1 PE=1 SV=2	51	26	318.3	179.8	143.7	51.7	5.0	6.8	4.0
P51659	Peroxisomal multifunctional enzyme type 2 OS=Homo sapiens GN=HSD17B4 PE=1 SV=3	71	50	66.4	93.4	133.6	150.6	118.4	68.8	20.3
P51665	26S proteasome non-ATPase regulatory subunit 7 OS=Homo sapiens GN=PSMD7 PE=1 SV=2	51	14	96.9	116.4	96.7	98.2	90.6	73.6	97.8
P51688	N-sulphoglucosamine sulphohydrolase OS=Homo sapiens GN=SGSH PE=1 SV=1	31	12	50.9	77.7	126.2	169.0	126.1	54.7	28.3
P51692	Signal transducer and activator of transcription 5B OS=Homo sapiens GN=STAT5B PE=1 SV=2	43	29	96.9	106.8	101.9	107.9	86.0	88.8	99.2
P51784	Ubiquitin carboxyl-terminal hydrolase 11 OS=Homo sapiens GN=USP11 PE=1 SV=3	47	42	112.2	101.5	103.5	102.7	91.2	75.8	80.6
P51790	H(+)/Cl(-) exchange transporter 3 OS=Homo sapiens GN=CLCN3 PE=1 SV=2	21	15	47.9	53.9	82.0	110.0	157.5	118.8	110.7
P51795	H(+)/Cl(-) exchange transporter 5 OS=Homo sapiens GN=CLCN5 PE=1 SV=1	18	13	31.6	56.1	81.9	114.3	175.4	127.0	122.7
P51797	Chloride transport protein 6 OS=Homo sapiens GN=CLCN6 PE=1 SV=2	32	19	37.1	63.1	84.4	119.7	165.5	112.2	96.5
P51798	H(+)/Cl(-) exchange transporter 7 OS=Homo sapiens GN=CLCN7 PE=1 SV=2	29	24	36.7	85.0	120.5	137.5	163.6	74.3	59.0
P51809	Vesicle-associated membrane protein 7 OS=Homo sapiens GN=VAMP7 PE=1 SV=3	64	16	36.6	61.6	79.6	114.8	176.0	129.1	145.8
P51812	Ribosomal protein S6 kinase alpha-3 OS=Homo sapiens GN=RPS6KA3 PE=1 SV=1	57	36	110.5	126.2	97.1	94.3	84.4	75.9	112.2
P51948	CDK-activating kinase assembly factor MAT1 OS=Homo sapiens GN=MNAT1 PE=1 SV=1	45	13	143.0	73.2	104.3	104.2	117.8	85.2	73.1
P51957	Serine/threonine-protein kinase Nek4 OS=Homo sapiens GN=NEK4 PE=1 SV=2	22	14	77.0	85.5	69.7	83.3	124.1	129.2	182.3
P51970	NADH dehydrogenase [ubiquinone] 1 alpha subcomplex subunit 8 OS=Homo sapiens GN=NDUFA8 PE=1 SV=3	51	10	209.9	256.4	136.5	37.6	7.8	7.6	4.2
P51991	Heterogeneous nuclear ribonucleoprotein A3 OS=Homo sapiens GN=HNRNPA3 PE=1 SV=2	63	38	65.2	43.9	42.6	71.8	123.9	225.5	173.8
P52209	6-phosphogluconate dehydrogenase, decarboxylating OS=Homo sapiens GN=PGD PE=1 SV=3	70	33	86.7	93.9	89.9	100.7	111.4	96.4	116.8
P52272	Heterogeneous nuclear ribonucleoprotein M OS=Homo sapiens GN=HNRNPM PE=1 SV=3	81	58	52.4	40.7	43.4	76.7	132.1	241.6	187.3
P52292	Importin subunit alpha-1 OS=Homo sapiens GN=KPNA2 PE=1 SV=1	60	24	107.6	96.0	83.1	86.1	84.8	107.7	94.7
P52298	Nuclear cap-binding protein subunit 2 OS=Homo sapiens GN=NCBP2 PE=1 SV=1	49	11	37.8	56.4	45.3	65.1	103.8	256.1	182.5
P52306	Rap1 GTPase-GDP dissociation stimulator 1 OS=Homo sapiens GN=RAP1GDS1 PE=1 SV=3	60	33	98.7	104.1	98.5	112.6	84.0	89.1	91.7
P52333	Tyrosine-protein kinase JAK3 OS=Homo sapiens GN=JAK3 PE=1 SV=2	42	39	89.2	98.9	112.4	120.9	123.9	65.9	63.3
P52429	Diacylglycerol kinase epsilon OS=Homo sapiens GN=DGKE PE=1 SV=1	41	22	28.9	70.4	107.5	148.6	163.1	99.5	41.9
P52434	DNA-directed RNA polymerases I, II, and III subunit RPABC3 OS=Homo sapiens GN=POLR2H PE=1 SV=4	65	8	9.6	26.2	34.5	145.0	38.2	375.9	82.3
P52565	Rho GDP-dissociation inhibitor 1 OS=Homo sapiens GN=ARHGDIA PE=1 SV=3	73	15	51.1	49.2	58.5	137.0	38.9	322.4	73.2
P52566	Rho GDP-dissociation inhibitor 2 OS=Homo sapiens GN=ARHGDIB PE=1 SV=3	88	21	104.8	101.5	97.9	118.1	83.6	99.2	80.8
P52594	Arf-GAP domain and FG repeat-containing protein 1 OS=Homo sapiens GN=AGFG1 PE=1 SV=2	41	17	72.0	91.0	135.4	140.7	95.1	98.7	31.3
P52597	Heterogeneous nuclear ribonucleoprotein F OS=Homo sapiens GN=HNRNPF PE=1 SV=3	70	21	94.5	95.0	91.6	104.7	106.3	104.8	119.0
P52630	Signal transducer and activator of transcription 2 OS=Homo sapiens GN=STAT2 PE=1 SV=1	26	22	86.5	102.3	132.9	138.7	125.6	58.1	53.1
P52732	Kinesin-like protein KIF11 OS=Homo sapiens GN=KIF11 PE=1 SV=2	54	65	93.6	90.6	101.8	102.3	82.1	81.1	121.3
P52735	Guanine nucleotide exchange factor VAV2 OS=Homo sapiens GN=VAV2 PE=1 SV=2	17	13	121.0	25.9	146.4	172.6	25.0	140.4	134.9
P52756	RNA-binding protein 5 OS=Homo sapiens GN=RBM5 PE=1 SV=2	32	34	53.8	50.9	51.8	73.5	111.2	208.9	269.1
P52758	Ribonuclease UK114 OS=Homo sapiens GN=HRSP12 PE=1 SV=1	78	7	176.0	179.9	118.0	57.6	49.8	38.6	39.4
P52788	Spermine synthase OS=Homo sapiens GN=SMS PE=1 SV=2	68	20	85.9	79.9	89.0	128.3	76.5	173.4	73.0
P52789	Hexokinase-2 OS=Homo sapiens GN=HK2 PE=1 SV=2	55	54	190.5	209.6	124.2	51.8	32.0	24.5	27.1
P52815	39S ribosomal protein L12, mitochondrial OS=Homo sapiens GN=MRPL12 PE=1 SV=2	55	8	240.0	231.6	118.7	33.0	12.5	8.6	12.5
P52888	Thimet oligopeptidase OS=Homo sapiens GN=THOP1 PE=1 SV=2	45	33	115.5	78.5	92.9	129.8	78.5	112.2	94.6
P52948	Nuclear pore complex protein Nup98-Nup96 OS=Homo sapiens GN=NUP98 PE=1 SV=4	35	55	110.7	85.0	102.7	122.2	145.8	56.2	56.0
P53004	Biliverdin reductase A OS=Homo sapiens GN=BLVRA PE=1 SV=2	49	18	111.3	103.5	102.0	106.1	94.5	76.2	84.1
P53007	Tricarboxylate transport protein, mitochondrial OS=Homo sapiens GN=SLC25A1 PE=1 SV=2	64	22	307.9	153.9	156.0	66.0	7.5	14.7	5.1
P53041	Serine/threonine-protein phosphatase 5 OS=Homo sapiens GN=PPP5C PE=1 SV=1	60	32	84.9	92.2	85.2	93.8	81.0	181.3	90.3
P53350	Serine/threonine-protein kinase PLK1 OS=Homo sapiens GN=PLK1 PE=1 SV=1	56	27	89.3	91.8	78.7	80.6	107.8	111.3	129.2
P53365	Arfaptin-2 OS=Homo sapiens GN=ARFIP2 PE=1 SV=1	55	18	132.1	93.6	119.1	107.2	86.7	85.4	91.6
P53367	Arfaptin-1 OS=Homo sapiens GN=ARFIP1 PE=1 SV=2	53	18	84.2	85.5	106.1	132.5	86.8	107.4	90.1
P53384	Cytosolic Fe-S cluster assembly factor NUBP1 OS=Homo sapiens GN=NUBP1 PE=1 SV=2	40	8	87.0	96.8	99.3	108.3	91.8	88.1	90.6
P53396	ATP-citrate synthase OS=Homo sapiens GN=ACLY PE=1 SV=3	59	65	88.6	76.8	86.6	113.3	80.1	152.3	123.4
P53582	Methionine aminopeptidase 1 OS=Homo sapiens GN=METAP1 PE=1 SV=2	64	19	68.7	62.0	61.6	75.3	151.9	150.3	181.1
P53597	Succinyl-CoA ligase [ADP/GDP-forming] subunit alpha, mitochondrial OS=Homo sapiens GN=SUCLG1 PE=1 SV=4	45	17	384.4	151.9	109.9	50.0	6.0	9.6	7.8
P53602	Diphosphomevalonate decarboxylase OS=Homo sapiens GN=MVD PE=1 SV=1	49	15	98.2	73.6	89.2	104.1	96.5	111.3	131.8
P53609	Geranylgeranyl transferase type-1 subunit beta OS=Homo sapiens GN=PGGT1B PE=1 SV=2	36	15	142.2	70.9	114.4	114.4	70.2	94.4	84.7
P53611	Geranylgeranyl transferase type-2 subunit beta OS=Homo sapiens GN=RABGGTB PE=1 SV=2	21	6	110.1	101.7	106.3	108.9	88.5	73.3	94.6
P53618	Coatomer subunit beta OS=Homo sapiens GN=COPB1 PE=1 SV=3	58	59	85.9	99.5	115.0	124.2	88.7	85.9	71.3
P53621	Coatomer subunit alpha OS=Homo sapiens GN=COPA PE=1 SV=2	69	95	80.9	100.0	117.2	122.2	95.6	71.6	76.9
P53634	Dipeptidyl peptidase 1 OS=Homo sapiens GN=CTSC PE=1 SV=2	42	18	50.6	75.9	132.1	161.8	146.1	43.1	25.6
P53680	AP-2 complex subunit sigma OS=Homo sapiens GN=AP2S1 PE=1 SV=2	34	6	71.3	90.5	119.2	115.6	103.3	61.2	76.2
P53701	Cytochrome c-type heme lyase OS=Homo sapiens GN=HCCS PE=1 SV=1	54	17	156.0	211.1	194.4	55.3	9.5	9.3	3.7
P53794	Sodium/myo-inositol cotransporter OS=Homo sapiens GN=SLC5A3 PE=3 SV=2	20	11	74.0	94.2	141.9	141.1	139.7	67.6	41.2
P53985	Monocarboxylate transporter 1 OS=Homo sapiens GN=SLC16A1 PE=1 SV=3	20	11	43.4	99.4	147.4	154.0	147.8	44.8	25.6
P53990	IST1 homolog OS=Homo sapiens GN=IST1 PE=1 SV=1	62	17	56.8	66.8	87.2	126.7	157.2	108.9	69.2
P53992	Protein transport protein Sec24C OS=Homo sapiens GN=SEC24C PE=1 SV=3	52	44	63.8	91.4	134.3	149.0	77.6	101.7	66.1
P53999	Activated RNA polymerase II transcriptional coactivator p15 OS=Homo sapiens GN=SUB1 PE=1 SV=3	59	11	87.7	90.6	85.0	97.7	117.4	115.5	136.6
P54098	DNA polymerase subunit gamma-1 OS=Homo sapiens GN=POLG PE=1 SV=1	53	54	212.9	222.2	122.4	37.9	17.7	17.7	21.1
P54105	Methylosome subunit pICln OS=Homo sapiens GN=CLNS1A PE=1 SV=1	56	8	106.9	116.7	100.4	102.3	92.6	77.7	89.2
P54132	Bloom syndrome protein OS=Homo sapiens GN=BLM PE=1 SV=1	49	61	61.9	49.0	51.7	75.8	162.1	195.4	210.4
P54136	Arginine--tRNA ligase, cytoplasmic OS=Homo sapiens GN=RARS PE=1 SV=2	70	57	47.2	69.9	73.5	88.6	118.4	115.9	232.9
P54252	Ataxin-3 OS=Homo sapiens GN=ATXN3 PE=1 SV=4	48	15	27.3	84.4	87.8	147.9	66.0	206.2	90.6
P54277	PMS1 protein homolog 1 OS=Homo sapiens GN=PMS1 PE=1 SV=1	26	20	91.4	78.4	110.6	110.8	137.5	128.8	178.6
P54278	Mismatch repair endonuclease PMS2 OS=Homo sapiens GN=PMS2 PE=1 SV=2	30	22	32.4	85.1	81.4	100.5	124.9	142.8	171.9
P54577	Tyrosine--tRNA ligase, cytoplasmic OS=Homo sapiens GN=YARS PE=1 SV=4	80	60	86.1	91.5	85.0	104.3	115.1	123.4	110.1
P54578	Ubiquitin carboxyl-terminal hydrolase 14 OS=Homo sapiens GN=USP14 PE=1 SV=3	77	42	91.6	97.4	91.2	109.7	90.7	103.1	100.9
P54619	5'-AMP-activated protein kinase subunit gamma-1 OS=Homo sapiens GN=PRKAG1 PE=1 SV=1	57	18	99.0	101.0	125.2	124.7	103.1	61.7	66.5
P54687	Branched-chain-amino-acid aminotransferase, cytosolic OS=Homo sapiens GN=BCAT1 PE=1 SV=3	39	14	111.1	107.4	100.4	107.9	90.0	75.9	83.6
P54709	Sodium/potassium-transporting ATPase subunit beta-3 OS=Homo sapiens GN=ATP1B3 PE=1 SV=1	68	16	37.3	91.6	151.5	155.8	129.7	43.7	20.4
P54725	UV excision repair protein RAD23 homolog A OS=Homo sapiens GN=RAD23A PE=1 SV=1	49	17	108.7	50.8	115.6	140.9	46.1	112.3	112.4
P54727	UV excision repair protein RAD23 homolog B OS=Homo sapiens GN=RAD23B PE=1 SV=1	57	20	64.4	99.3	79.4	106.9	84.9	136.5	89.3
P54819	Adenylate kinase 2, mitochondrial OS=Homo sapiens GN=AK2 PE=1 SV=2	72	16	219.9	230.2	121.4	40.1	12.9	12.8	11.3
P54886	Delta-1-pyrroline-5-carboxylate synthase OS=Homo sapiens GN=ALDH18A1 PE=1 SV=2	62	48	265.8	241.2	109.7	22.3	7.2	6.4	6.9
P54920	Alpha-soluble NSF attachment protein OS=Homo sapiens GN=NAPA PE=1 SV=3	93	30	41.4	68.2	97.2	135.4	154.2	115.8	91.4
P55010	Eukaryotic translation initiation factor 5 OS=Homo sapiens GN=EIF5 PE=1 SV=2	47	25	123.2	76.7	96.0	103.1	80.3	118.3	111.6
P55011	Solute carrier family 12 member 2 OS=Homo sapiens GN=SLC12A2 PE=1 SV=1	38	44	47.8	90.5	147.1	155.6	124.2	41.6	20.3
P55036	26S proteasome non-ATPase regulatory subunit 4 OS=Homo sapiens GN=PSMD4 PE=1 SV=1	44	14	106.0	103.1	99.6	102.2	100.3	103.1	110.1
P55060	Exportin-2 OS=Homo sapiens GN=CSE1L PE=1 SV=3	53	52	83.4	101.4	92.5	107.0	92.8	88.9	110.9
P55072	Transitional endoplasmic reticulum ATPase OS=Homo sapiens GN=VCP PE=1 SV=4	78	66	69.8	88.2	102.3	130.0	127.8	85.0	63.2
P55081	Microfibrillar-associated protein 1 OS=Homo sapiens GN=MFAP1 PE=1 SV=2	28	12	36.8	54.2	60.4	79.5	124.2	178.3	237.1
P55084	Trifunctional enzyme subunit beta, mitochondrial OS=Homo sapiens GN=HADHB PE=1 SV=3	72	37	232.9	226.8	127.3	36.1	10.0	8.9	6.4
P55160	Nck-associated protein 1-like OS=Homo sapiens GN=NCKAP1L PE=1 SV=3	35	35	85.7	81.6	95.2	98.5	110.0	105.9	118.8
P55196	Afadin OS=Homo sapiens GN=MLLT4 PE=1 SV=3	42	57	56.6	80.4	113.6	131.8	133.1	113.0	108.9
P55199	RNA polymerase II elongation factor ELL OS=Homo sapiens GN=ELL PE=1 SV=1	48	28	50.6	31.9	47.7	93.1	82.2	324.6	184.8
P55209	Nucleosome assembly protein 1-like 1 OS=Homo sapiens GN=NAP1L1 PE=1 SV=1	53	18	119.2	121.8	105.3	105.6	100.7	76.9	77.7
P55210	Caspase-7 OS=Homo sapiens GN=CASP7 PE=1 SV=1	57	14	95.6	98.4	117.8	121.1	77.8	67.3	87.3
P55212	Caspase-6 OS=Homo sapiens GN=CASP6 PE=1 SV=2	54	15	112.9	115.6	108.5	114.8	104.4	85.8	100.2
P55263	Adenosine kinase OS=Homo sapiens GN=ADK PE=1 SV=2	49	20	124.3	100.5	102.3	111.3	85.0	81.9	84.2
P55265	Double-stranded RNA-specific adenosine deaminase OS=Homo sapiens GN=ADAR PE=1 SV=4	69	91	45.1	36.1	37.6	63.5	124.1	272.1	218.5
P55283	Cadherin-4 OS=Homo sapiens GN=CDH4 PE=2 SV=2	30	20	55.9	94.7	129.0	133.8	139.1	53.2	38.3
P55735	Protein SEC13 homolog OS=Homo sapiens GN=SEC13 PE=1 SV=3	63	13	98.8	94.0	108.7	115.3	102.7	83.5	79.7
P55769	NHP2-like protein 1 OS=Homo sapiens GN=SNU13 PE=1 SV=3	53	8	122.5	60.8	63.1	74.6	108.1	147.5	190.3
P55786	Puromycin-sensitive aminopeptidase OS=Homo sapiens GN=NPEPPS PE=1 SV=2	56	50	107.2	109.5	102.3	110.0	82.1	93.1	78.8
P55795	Heterogeneous nuclear ribonucleoprotein H2 OS=Homo sapiens GN=HNRNPH2 PE=1 SV=1	56	21	90.6	48.7	51.5	70.8	126.8	164.8	201.1
P55809	Succinyl-CoA:3-ketoacid coenzyme A transferase 1, mitochondrial OS=Homo sapiens GN=OXCT1 PE=1 SV=1	67	29	253.8	214.6	121.0	60.5	10.0	10.7	7.8
P55854	Small ubiquitin-related modifier 3 OS=Homo sapiens GN=SUMO3 PE=1 SV=2	30	4	93.7	84.4	73.0	83.4	67.1	199.2	77.3
P55884	Eukaryotic translation initiation factor 3 subunit B OS=Homo sapiens GN=EIF3B PE=1 SV=3	62	47	81.8	88.2	81.7	92.8	112.9	122.9	136.2
P55899	IgG receptor FcRn large subunit p51 OS=Homo sapiens GN=FCGRT PE=1 SV=1	40	13	38.7	62.8	96.4	133.0	184.1	90.3	75.4
P55957	BH3-interacting domain death agonist OS=Homo sapiens GN=BID PE=1 SV=1	56	9	163.6	78.3	87.6	117.0	66.2	124.2	90.9
P56159	GDNF family receptor alpha-1 OS=Homo sapiens GN=GFRA1 PE=2 SV=2	40	17	69.7	69.0	154.9	156.1	93.1	69.0	42.1
P56182	Ribosomal RNA processing protein 1 homolog A OS=Homo sapiens GN=RRP1 PE=1 SV=1	39	18	62.8	67.1	44.5	60.6	66.2	330.6	148.9
P56192	Methionine--tRNA ligase, cytoplasmic OS=Homo sapiens GN=MARS PE=1 SV=2	57	53	58.5	64.0	75.0	86.4	111.8	112.4	242.8
P56202	Cathepsin W OS=Homo sapiens GN=CTSW PE=1 SV=2	42	11	57.3	58.1	129.5	160.1	129.8	72.5	48.2
P56270	Myc-associated zinc finger protein OS=Homo sapiens GN=MAZ PE=1 SV=1	14	6	315.6	88.0	110.0	65.4	70.9	67.0	66.9
P56385	ATP synthase subunit e, mitochondrial OS=Homo sapiens GN=ATP5I PE=1 SV=2	62	4	231.9	261.5	140.1	40.1	8.4	4.6	3.7
P56524	Histone deacetylase 4 OS=Homo sapiens GN=HDAC4 PE=1 SV=3	41	31	105.3	96.7	96.2	107.3	84.1	103.9	101.1
P56537	Eukaryotic translation initiation factor 6 OS=Homo sapiens GN=EIF6 PE=1 SV=1	59	10	100.1	89.5	89.4	92.0	106.0	111.8	137.3
P56556	NADH dehydrogenase [ubiquinone] 1 alpha subcomplex subunit 6 OS=Homo sapiens GN=NDUFA6 PE=1 SV=3	36	7	216.0	237.9	124.6	29.5	8.5	5.1	5.5
P56589	Peroxisomal biogenesis factor 3 OS=Homo sapiens GN=PEX3 PE=1 SV=1	65	18	65.8	103.1	140.8	143.3	137.6	48.0	18.9
P56937	3-keto-steroid reductase OS=Homo sapiens GN=HSD17B7 PE=1 SV=1	33	10	88.5	102.6	116.3	124.7	132.3	71.0	38.1
P56962	Syntaxin-17 OS=Homo sapiens GN=STX17 PE=1 SV=2	46	13	90.3	107.0	103.0	99.2	118.7	118.8	51.5
P57075	Ubiquitin-associated and SH3 domain-containing protein A OS=Homo sapiens GN=UBASH3A PE=1 SV=1	39	24	90.2	108.1	113.4	115.2	114.5	67.2	74.4
P57076	UPF0769 protein C21orf59 OS=Homo sapiens GN=C21orf59 PE=1 SV=1	44	13	95.7	96.2	95.0	106.3	112.6	91.6	93.9
P57088	Transmembrane protein 33 OS=Homo sapiens GN=TMEM33 PE=1 SV=2	36	11	44.1	81.4	111.1	131.0	185.8	57.5	40.1
P57105	Synaptojanin-2-binding protein OS=Homo sapiens GN=SYNJ2BP PE=1 SV=2	70	8	220.6	167.0	138.6	56.0	32.0	25.3	22.0
P57678	Gem-associated protein 4 OS=Homo sapiens GN=GEMIN4 PE=1 SV=2	37	38	71.8	73.3	73.5	90.4	84.0	155.4	191.2
P57737	Coronin-7 OS=Homo sapiens GN=CORO7 PE=1 SV=2	55	39	70.4	105.8	130.1	129.6	92.5	73.2	71.1
P57740	Nuclear pore complex protein Nup107 OS=Homo sapiens GN=NUP107 PE=1 SV=1	36	29	103.5	139.2	106.2	97.0	97.0	49.4	49.1
P57764	Gasdermin-D OS=Homo sapiens GN=GSDMD PE=1 SV=1	34	14	133.4	121.8	113.4	110.9	94.8	71.1	68.7
P57772	Selenocysteine-specific elongation factor OS=Homo sapiens GN=EEFSEC PE=1 SV=4	47	28	55.4	57.7	59.5	79.6	155.0	159.1	188.6
P59768	Guanine nucleotide-binding protein G(I)/G(S)/G(O) subunit gamma-2 OS=Homo sapiens GN=GNG2 PE=1 SV=2	65	7	51.1	84.1	122.4	141.8	146.3	53.2	33.9
P59998	Actin-related protein 2/3 complex subunit 4 OS=Homo sapiens GN=ARPC4 PE=1 SV=3	60	10	79.1	135.7	102.4	116.0	99.3	77.1	88.1
P60174	Triosephosphate isomerase OS=Homo sapiens GN=TPI1 PE=1 SV=3	85	23	109.9	103.5	96.7	106.4	89.5	91.8	102.0
P60228	Eukaryotic translation initiation factor 3 subunit E OS=Homo sapiens GN=EIF3E PE=1 SV=1	67	30	96.3	85.1	80.8	93.0	105.5	133.7	132.7
P60468	Protein transport protein Sec61 subunit beta OS=Homo sapiens GN=SEC61B PE=1 SV=2	30	3	59.7	87.7	120.2	164.0	211.5	65.7	29.8
P60510	Serine/threonine-protein phosphatase 4 catalytic subunit OS=Homo sapiens GN=PPP4C PE=1 SV=1	56	14	83.9	97.4	90.4	102.1	108.5	100.2	154.2
P60604	Ubiquitin-conjugating enzyme E2 G2 OS=Homo sapiens GN=UBE2G2 PE=1 SV=1	38	6	31.4	66.9	121.4	144.4	165.5	92.8	40.0
P60660	Myosin light polypeptide 6 OS=Homo sapiens GN=MYL6 PE=1 SV=2	67	11	60.4	62.5	59.8	58.1	70.0	63.3	395.6
P60709	Actin, cytoplasmic 1 OS=Homo sapiens GN=ACTB PE=1 SV=1	79	37	119.5	76.9	111.5	139.6	65.3	91.7	84.9
P60842	Eukaryotic initiation factor 4A-I OS=Homo sapiens GN=EIF4A1 PE=1 SV=1	67	32	95.1	90.4	88.0	93.5	122.3	121.1	117.8
P60866	40S ribosomal protein S20 OS=Homo sapiens GN=RPS20 PE=1 SV=1	74	10	39.2	44.6	50.3	75.2	160.6	216.1	194.0
P60891	Ribose-phosphate pyrophosphokinase 1 OS=Homo sapiens GN=PRPS1 PE=1 SV=2	66	26	109.7	104.1	101.2	108.0	95.2	78.9	95.4
P60900	Proteasome subunit alpha type-6 OS=Homo sapiens GN=PSMA6 PE=1 SV=1	72	20	82.4	79.5	90.1	108.5	80.2	112.1	149.5
P60953	Cell division control protein 42 homolog OS=Homo sapiens GN=CDC42 PE=1 SV=2	50	11	65.8	89.2	101.3	119.0	126.7	106.5	65.5
P60983	Glia maturation factor beta OS=Homo sapiens GN=GMFB PE=1 SV=2	65	8	117.2	99.8	103.7	108.2	100.4	76.7	82.3
P61006	Ras-related protein Rab-8A OS=Homo sapiens GN=RAB8A PE=1 SV=1	76	18	22.2	62.3	127.8	187.5	84.8	140.8	31.2
P61009	Signal peptidase complex subunit 3 OS=Homo sapiens GN=SPCS3 PE=1 SV=1	29	7	60.9	77.0	117.4	153.7	137.3	66.8	30.5
P61011	Signal recognition particle 54 kDa protein OS=Homo sapiens GN=SRP54 PE=1 SV=1	62	32	101.7	68.6	118.6	162.8	61.9	80.2	81.4
P61018	Ras-related protein Rab-4B OS=Homo sapiens GN=RAB4B PE=1 SV=1	62	12	60.1	91.4	102.9	114.6	142.5	83.6	78.7
P61019	Ras-related protein Rab-2A OS=Homo sapiens GN=RAB2A PE=1 SV=1	88	19	55.5	79.3	120.7	139.2	113.6	93.2	71.0
P61020	Ras-related protein Rab-5B OS=Homo sapiens GN=RAB5B PE=1 SV=1	48	8	70.2	96.2	104.9	117.3	125.4	117.2	50.7
P61024	Cyclin-dependent kinases regulatory subunit 1 OS=Homo sapiens GN=CKS1B PE=1 SV=1	33	3	101.0	96.4	95.5	111.1	122.8	65.6	75.7
P61026	Ras-related protein Rab-10 OS=Homo sapiens GN=RAB10 PE=1 SV=1	90	22	49.6	82.5	127.0	143.0	121.9	91.6	49.2
P61077	Ubiquitin-conjugating enzyme E2 D3 OS=Homo sapiens GN=UBE2D3 PE=1 SV=1	47	6	118.3	106.2	97.8	102.5	103.3	74.3	91.2
P61081	NEDD8-conjugating enzyme Ubc12 OS=Homo sapiens GN=UBE2M PE=1 SV=1	48	12	49.6	58.4	115.2	146.5	57.9	128.9	128.1
P61086	Ubiquitin-conjugating enzyme E2 K OS=Homo sapiens GN=UBE2K PE=1 SV=3	71	16	96.4	115.3	97.6	109.3	99.3	77.7	99.7
P61088	Ubiquitin-conjugating enzyme E2 N OS=Homo sapiens GN=UBE2N PE=1 SV=1	66	11	90.8	71.4	83.6	155.0	72.4	140.6	71.0
P61106	Ras-related protein Rab-14 OS=Homo sapiens GN=RAB14 PE=1 SV=4	87	23	66.6	96.7	113.7	117.1	140.5	70.2	54.8
P61129	Zinc finger CCCH domain-containing protein 6 OS=Homo sapiens GN=ZC3H6 PE=2 SV=2	24	17	59.5	66.0	56.1	84.4	165.0	183.1	220.2
P61158	Actin-related protein 3 OS=Homo sapiens GN=ACTR3 PE=1 SV=3	79	30	88.1	94.8	99.8	106.4	108.5	95.0	116.4
P61160	Actin-related protein 2 OS=Homo sapiens GN=ACTR2 PE=1 SV=1	65	24	92.1	93.3	99.7	107.1	101.3	100.0	108.4
P61163	Alpha-centractin OS=Homo sapiens GN=ACTR1A PE=1 SV=1	59	22	102.4	102.5	97.6	101.3	90.4	113.1	89.8
P61201	COP9 signalosome complex subunit 2 OS=Homo sapiens GN=COPS2 PE=1 SV=1	51	26	104.5	94.0	93.4	101.7	92.4	90.3	122.1
P61204	ADP-ribosylation factor 3 OS=Homo sapiens GN=ARF3 PE=1 SV=2	69	14	53.6	121.5	116.9	119.4	108.5	60.3	67.1
P61221	ATP-binding cassette sub-family E member 1 OS=Homo sapiens GN=ABCE1 PE=1 SV=1	69	44	46.1	58.5	58.0	80.6	134.7	207.6	183.0
P61224	Ras-related protein Rap-1b OS=Homo sapiens GN=RAP1B PE=1 SV=1	80	19	52.5	98.9	124.4	144.8	124.2	47.5	24.2
P61225	Ras-related protein Rap-2b OS=Homo sapiens GN=RAP2B PE=1 SV=1	79	16	46.6	92.8	121.7	131.8	134.1	51.2	34.0
P61247	40S ribosomal protein S3a OS=Homo sapiens GN=RPS3A PE=1 SV=2	79	37	42.1	45.7	54.5	79.7	140.6	187.9	206.9
P61254	60S ribosomal protein L26 OS=Homo sapiens GN=RPL26 PE=1 SV=1	70	21	60.7	29.1	40.3	103.9	89.3	335.1	157.8
P61289	Proteasome activator complex subunit 3 OS=Homo sapiens GN=PSME3 PE=1 SV=1	47	15	97.9	98.8	94.9	109.1	94.7	94.2	109.1
P61313	60S ribosomal protein L15 OS=Homo sapiens GN=RPL15 PE=1 SV=2	55	13	67.9	28.2	37.7	93.2	80.4	323.6	164.3
P61353	60S ribosomal protein L27 OS=Homo sapiens GN=RPL27 PE=1 SV=2	54	12	36.4	43.9	47.0	74.3	151.7	174.1	210.8
P61421	V-type proton ATPase subunit d 1 OS=Homo sapiens GN=ATP6V0D1 PE=1 SV=1	53	19	46.2	75.4	98.9	125.7	167.5	91.5	89.0
P61457	Pterin-4-alpha-carbinolamine dehydratase OS=Homo sapiens GN=PCBD1 PE=1 SV=2	51	5	109.0	105.8	86.8	109.2	86.6	76.4	82.0
P61586	Transforming protein RhoA OS=Homo sapiens GN=RHOA PE=1 SV=1	77	15	69.7	83.9	90.6	105.9	97.6	162.9	75.4
P61599	N-alpha-acetyltransferase 20 OS=Homo sapiens GN=NAA20 PE=1 SV=1	34	6	62.5	52.7	57.2	90.7	153.5	154.6	165.3
P61604	10 kDa heat shock protein, mitochondrial OS=Homo sapiens GN=HSPE1 PE=1 SV=2	93	24	223.4	231.5	136.0	43.6	8.5	4.8	3.5
P61619	Protein transport protein Sec61 subunit alpha isoform 1 OS=Homo sapiens GN=SEC61A1 PE=1 SV=2	36	18	54.4	61.4	115.3	156.3	152.8	103.6	31.1
P61758	Prefoldin subunit 3 OS=Homo sapiens GN=VBP1 PE=1 SV=3	53	18	106.3	106.9	114.0	115.8	111.4	84.9	90.1
P61764	Syntaxin-binding protein 1 OS=Homo sapiens GN=STXBP1 PE=1 SV=1	54	31	77.7	77.4	128.7	135.0	105.1	67.6	59.8
P61962	DDB1- and CUL4-associated factor 7 OS=Homo sapiens GN=DCAF7 PE=1 SV=1	47	14	89.5	89.5	86.2	106.9	102.3	149.5	96.4
P61964	WD repeat-containing protein 5 OS=Homo sapiens GN=WDR5 PE=1 SV=1	60	16	118.3	77.3	73.9	78.7	109.0	117.6	163.1
P61966	AP-1 complex subunit sigma-1A OS=Homo sapiens GN=AP1S1 PE=1 SV=1	33	7	59.2	83.4	95.9	111.9	132.4	100.9	112.1
P61970	Nuclear transport factor 2 OS=Homo sapiens GN=NUTF2 PE=1 SV=1	69	5	113.9	109.7	104.0	108.0	106.7	92.6	95.7
P61978	Heterogeneous nuclear ribonucleoprotein K OS=Homo sapiens GN=HNRNPK PE=1 SV=1	69	36	67.3	54.4	62.0	82.0	157.4	175.7	170.7
P61981	14-3-3 protein gamma OS=Homo sapiens GN=YWHAG PE=1 SV=2	82	20	84.6	86.6	117.7	133.9	87.6	94.6	70.1
P62070	Ras-related protein R-Ras2 OS=Homo sapiens GN=RRAS2 PE=1 SV=1	50	13	51.7	88.0	158.2	165.5	126.0	42.4	24.6
P62081	40S ribosomal protein S7 OS=Homo sapiens GN=RPS7 PE=1 SV=1	66	17	33.9	48.1	48.2	73.8	166.4	185.8	189.3
P62136	Serine/threonine-protein phosphatase PP1-alpha catalytic subunit OS=Homo sapiens GN=PPP1CA PE=1 SV=1	73	24	91.3	99.3	108.8	114.3	119.8	68.8	84.0
P62140	Serine/threonine-protein phosphatase PP1-beta catalytic subunit OS=Homo sapiens GN=PPP1CB PE=1 SV=3	73	23	97.3	87.7	98.4	88.7	103.4	91.5	209.9
P62158	Calmodulin OS=Homo sapiens GN=CALM1 PE=1 SV=2	77	12	55.5	81.2	134.8	137.5	95.4	123.6	36.9
P62191	26S protease regulatory subunit 4 OS=Homo sapiens GN=PSMC1 PE=1 SV=1	74	38	116.1	86.0	95.3	103.1	79.8	98.9	109.8
P62195	26S protease regulatory subunit 8 OS=Homo sapiens GN=PSMC5 PE=1 SV=1	71	35	114.6	97.9	100.6	108.7	88.1	100.8	107.8
P62241	40S ribosomal protein S8 OS=Homo sapiens GN=RPS8 PE=1 SV=2	65	20	63.9	44.1	46.1	74.2	146.0	226.9	183.7
P62244	40S ribosomal protein S15a OS=Homo sapiens GN=RPS15A PE=1 SV=2	86	18	37.8	50.1	43.0	85.4	116.9	299.3	140.0
P62249	40S ribosomal protein S16 OS=Homo sapiens GN=RPS16 PE=1 SV=2	79	17	36.2	44.0	42.9	68.3	150.5	185.2	245.8
P62258	14-3-3 protein epsilon OS=Homo sapiens GN=YWHAE PE=1 SV=1	78	29	101.0	79.1	122.4	138.0	79.5	86.0	80.7
P62263	40S ribosomal protein S14 OS=Homo sapiens GN=RPS14 PE=1 SV=3	43	11	41.3	46.8	55.8	78.3	175.8	161.3	198.6
P62266	40S ribosomal protein S23 OS=Homo sapiens GN=RPS23 PE=1 SV=3	62	12	26.3	40.6	47.5	77.1	97.7	256.4	144.0
P62269	40S ribosomal protein S18 OS=Homo sapiens GN=RPS18 PE=1 SV=3	68	22	34.4	43.0	48.5	81.0	160.5	196.3	201.6
P62273	40S ribosomal protein S29 OS=Homo sapiens GN=RPS29 PE=1 SV=2	50	5	36.9	34.8	54.5	81.3	130.5	185.9	227.5
P62277	40S ribosomal protein S13 OS=Homo sapiens GN=RPS13 PE=1 SV=2	68	19	41.9	50.8	54.5	76.0	160.3	148.2	193.7
P62280	40S ribosomal protein S11 OS=Homo sapiens GN=RPS11 PE=1 SV=3	66	22	57.7	55.0	60.0	76.6	179.2	154.4	185.0
P62304	Small nuclear ribonucleoprotein E OS=Homo sapiens GN=SNRPE PE=1 SV=1	70	5	59.1	61.2	51.7	69.9	134.7	148.0	219.4
P62308	Small nuclear ribonucleoprotein G OS=Homo sapiens GN=SNRPG PE=1 SV=1	76	5	60.2	60.0	67.4	88.4	152.8	145.9	154.1
P62310	U6 snRNA-associated Sm-like protein LSm3 OS=Homo sapiens GN=LSM3 PE=1 SV=2	22	3	93.0	96.5	81.6	106.7	113.4	133.6	172.5
P62312	U6 snRNA-associated Sm-like protein LSm6 OS=Homo sapiens GN=LSM6 PE=1 SV=1	93	9	61.8	63.2	75.5	94.9	91.2	144.9	182.2
P62314	Small nuclear ribonucleoprotein Sm D1 OS=Homo sapiens GN=SNRPD1 PE=1 SV=1	55	5	72.4	55.6	53.7	71.1	122.4	172.3	239.1
P62316	Small nuclear ribonucleoprotein Sm D2 OS=Homo sapiens GN=SNRPD2 PE=1 SV=1	69	14	55.4	58.8	53.3	74.8	131.6	174.7	208.6
P62318	Small nuclear ribonucleoprotein Sm D3 OS=Homo sapiens GN=SNRPD3 PE=1 SV=1	49	6	47.0	49.6	49.0	74.3	137.8	163.3	246.0
P62330	ADP-ribosylation factor 6 OS=Homo sapiens GN=ARF6 PE=1 SV=2	78	15	54.0	93.7	130.7	160.2	118.1	52.4	25.5
P62333	26S protease regulatory subunit 10B OS=Homo sapiens GN=PSMC6 PE=1 SV=1	80	33	110.7	99.0	95.7	98.5	83.9	99.2	116.9
P62341	Selenoprotein T OS=Homo sapiens GN=SELT PE=2 SV=2	34	7	81.3	75.9	119.3	141.9	173.4	59.9	33.0
P62424	60S ribosomal protein L7a OS=Homo sapiens GN=RPL7A PE=1 SV=2	64	26	34.0	45.4	49.7	74.4	155.9	190.5	219.7
P62495	Eukaryotic peptide chain release factor subunit 1 OS=Homo sapiens GN=ETF1 PE=1 SV=3	48	28	57.0	63.5	65.9	79.2	116.5	140.1	238.6
P62633	Cellular nucleic acid-binding protein OS=Homo sapiens GN=CNBP PE=1 SV=1	70	13	86.5	58.4	101.6	130.0	91.1	148.4	128.8
P62699	Protein yippee-like 5 OS=Homo sapiens GN=YPEL5 PE=1 SV=1	64	7	68.0	74.2	66.5	107.1	68.8	157.5	131.3
P62701	40S ribosomal protein S4, X isoform OS=Homo sapiens GN=RPS4X PE=1 SV=2	78	33	43.3	46.4	56.8	84.4	142.6	186.0	188.1
P62714	Serine/threonine-protein phosphatase 2A catalytic subunit beta isoform OS=Homo sapiens GN=PPP2CB PE=1 SV=1	61	16	109.7	105.6	107.6	112.8	105.5	73.8	77.7
P62753	40S ribosomal protein S6 OS=Homo sapiens GN=RPS6 PE=1 SV=1	61	26	39.8	52.8	52.6	76.3	150.6	187.7	205.2
P62805	Histone H4 OS=Homo sapiens GN=HIST1H4A PE=1 SV=2	69	19	297.7	74.6	54.0	53.0	68.4	102.5	110.1
P62820	Ras-related protein Rab-1A OS=Homo sapiens GN=RAB1A PE=1 SV=3	83	23	58.6	91.5	104.6	126.0	110.4	123.2	57.4
P62826	GTP-binding nuclear protein Ran OS=Homo sapiens GN=RAN PE=1 SV=3	58	17	97.3	100.1	84.9	100.8	87.7	126.9	76.7
P62829	60S ribosomal protein L23 OS=Homo sapiens GN=RPL23 PE=1 SV=1	84	17	101.5	37.7	50.8	74.4	114.0	210.0	207.7
P62834	Ras-related protein Rap-1A OS=Homo sapiens GN=RAP1A PE=1 SV=1	80	18	58.2	91.2	132.8	153.2	144.6	50.7	26.7
P62841	40S ribosomal protein S15 OS=Homo sapiens GN=RPS15 PE=1 SV=2	70	9	40.0	53.4	56.9	80.2	172.4	178.2	184.1
P62847	40S ribosomal protein S24 OS=Homo sapiens GN=RPS24 PE=1 SV=1	44	8	38.0	46.6	51.5	74.7	167.1	177.9	194.6
P62851	40S ribosomal protein S25 OS=Homo sapiens GN=RPS25 PE=1 SV=1	54	12	23.6	32.3	39.2	96.1	97.0	346.7	156.2
P62854	40S ribosomal protein S26 OS=Homo sapiens GN=RPS26 PE=1 SV=3	50	5	37.4	44.5	50.2	73.2	145.7	161.5	208.3
P62857	40S ribosomal protein S28 OS=Homo sapiens GN=RPS28 PE=1 SV=1	61	8	36.5	60.2	59.9	86.7	195.7	179.4	230.1
P62873	Guanine nucleotide-binding protein G(I)/G(S)/G(T) subunit beta-1 OS=Homo sapiens GN=GNB1 PE=1 SV=3	69	17	58.6	91.6	132.0	155.2	129.3	45.3	21.3
P62875	DNA-directed RNA polymerases I, II, and III subunit RPABC5 OS=Homo sapiens GN=POLR2L PE=1 SV=1	40	4	111.3	102.1	85.8	96.3	93.7	80.3	88.8
P62877	E3 ubiquitin-protein ligase RBX1 OS=Homo sapiens GN=RBX1 PE=1 SV=1	16	3	64.7	103.5	96.8	106.9	126.5	117.7	150.1
P62879	Guanine nucleotide-binding protein G(I)/G(S)/G(T) subunit beta-2 OS=Homo sapiens GN=GNB2 PE=1 SV=3	66	16	51.9	94.6	135.2	153.0	147.4	40.0	29.3
P62888	60S ribosomal protein L30 OS=Homo sapiens GN=RPL30 PE=1 SV=2	85	15	41.8	43.7	48.5	71.8	136.9	196.9	215.9
P62891	60S ribosomal protein L39 OS=Homo sapiens GN=RPL39 PE=1 SV=2	24	2	40.5	63.5	70.9	74.3	135.3	140.9	181.8
P62899	60S ribosomal protein L31 OS=Homo sapiens GN=RPL31 PE=1 SV=1	55	12	35.8	30.2	44.2	81.3	69.0	319.5	184.9
P62906	60S ribosomal protein L10a OS=Homo sapiens GN=RPL10A PE=1 SV=2	66	21	40.9	47.3	50.8	72.9	162.3	174.1	218.9
P62910	60S ribosomal protein L32 OS=Homo sapiens GN=RPL32 PE=1 SV=2	53	14	28.7	47.8	41.7	81.8	131.2	280.8	157.8
P62913	60S ribosomal protein L11 OS=Homo sapiens GN=RPL11 PE=1 SV=2	70	14	43.5	43.7	51.8	81.7	136.8	205.9	234.2
P62917	60S ribosomal protein L8 OS=Homo sapiens GN=RPL8 PE=1 SV=2	71	26	35.1	48.8	47.5	71.8	132.1	201.0	216.3
P62937	Peptidyl-prolyl cis-trans isomerase A OS=Homo sapiens GN=PPIA PE=1 SV=2	90	19	95.7	105.9	91.1	95.3	108.1	97.9	120.0
P62942	Peptidyl-prolyl cis-trans isomerase FKBP1A OS=Homo sapiens GN=FKBP1A PE=1 SV=2	64	7	118.9	109.3	108.3	108.8	104.8	74.4	83.1
P62979	Ubiquitin-40S ribosomal protein S27a OS=Homo sapiens GN=RPS27A PE=1 SV=2	78	18	58.4	87.4	105.4	111.4	127.7	105.9	111.4
P62993	Growth factor receptor-bound protein 2 OS=Homo sapiens GN=GRB2 PE=1 SV=1	87	22	87.1	93.6	116.6	130.8	101.8	66.1	62.6
P62995	Transformer-2 protein homolog beta OS=Homo sapiens GN=TRA2B PE=1 SV=1	50	18	24.9	39.9	37.2	65.0	135.8	188.1	204.9
P63010	AP-2 complex subunit beta OS=Homo sapiens GN=AP2B1 PE=1 SV=1	62	70	58.9	91.6	131.7	133.6	108.4	56.5	67.5
P63027	Vesicle-associated membrane protein 2 OS=Homo sapiens GN=VAMP2 PE=1 SV=3	43	6	25.3	54.0	99.6	132.1	130.8	137.5	117.7
P63098	Calcineurin subunit B type 1 OS=Homo sapiens GN=PPP3R1 PE=1 SV=2	64	8	78.4	124.2	109.7	104.8	83.7	81.4	49.2
P63104	14-3-3 protein zeta/delta OS=Homo sapiens GN=YWHAZ PE=1 SV=1	76	29	75.4	97.1	111.1	125.3	95.5	84.7	86.3
P63151	Serine/threonine-protein phosphatase 2A 55 kDa regulatory subunit B alpha isoform OS=Homo sapiens GN=PPP2R2A PE=1 SV=1	54	22	69.3	105.6	103.5	124.7	91.5	89.4	94.7
P63165	Small ubiquitin-related modifier 1 OS=Homo sapiens GN=SUMO1 PE=1 SV=1	38	5	111.9	75.1	117.0	118.8	117.1	80.3	70.6
P63172	Dynein light chain Tctex-type 1 OS=Homo sapiens GN=DYNLT1 PE=1 SV=1	60	4	110.8	158.7	145.5	139.2	133.1	97.3	100.2
P63173	60S ribosomal protein L38 OS=Homo sapiens GN=RPL38 PE=1 SV=2	57	8	38.1	56.2	64.2	96.7	209.5	95.3	158.1
P63218	Guanine nucleotide-binding protein G(I)/G(S)/G(O) subunit gamma-5 OS=Homo sapiens GN=GNG5 PE=1 SV=3	76	6	37.0	59.3	119.6	241.2	78.2	112.2	19.6
P63220	40S ribosomal protein S21 OS=Homo sapiens GN=RPS21 PE=1 SV=1	67	8	49.3	50.9	64.0	79.3	175.0	192.6	160.9
P63241	Eukaryotic translation initiation factor 5A-1 OS=Homo sapiens GN=EIF5A PE=1 SV=2	72	20	92.1	98.3	92.9	109.5	125.7	95.5	80.5
P63244	Guanine nucleotide-binding protein subunit beta-2-like 1 OS=Homo sapiens GN=GNB2L1 PE=1 SV=3	87	31	39.5	55.4	55.2	87.0	171.4	148.3	202.3
P63279	SUMO-conjugating enzyme UBC9 OS=Homo sapiens GN=UBE2I PE=1 SV=1	76	12	92.1	89.5	88.6	97.5	117.5	105.6	113.7
P67809	Nuclease-sensitive element-binding protein 1 OS=Homo sapiens GN=YBX1 PE=1 SV=3	63	25	29.3	45.3	51.3	73.5	149.3	211.9	210.2
P67812	Signal peptidase complex catalytic subunit SEC11A OS=Homo sapiens GN=SEC11A PE=1 SV=1	38	11	20.1	27.3	38.9	78.8	42.0	592.1	20.1
P67870	Casein kinase II subunit beta OS=Homo sapiens GN=CSNK2B PE=1 SV=1	49	9	134.7	71.3	93.3	124.2	70.8	128.4	124.0
P67936	Tropomyosin alpha-4 chain OS=Homo sapiens GN=TPM4 PE=1 SV=3	82	40	67.8	108.2	106.1	112.6	92.0	78.6	117.0
P68032	Actin, alpha cardiac muscle 1 OS=Homo sapiens GN=ACTC1 PE=1 SV=1	66	30	111.6	120.2	113.8	123.8	99.8	73.9	82.4
P68036	Ubiquitin-conjugating enzyme E2 L3 OS=Homo sapiens GN=UBE2L3 PE=1 SV=1	81	14	94.6	87.2	100.6	107.6	87.0	82.4	104.5
P68104	Elongation factor 1-alpha 1 OS=Homo sapiens GN=EEF1A1 PE=1 SV=1	80	36	83.4	70.8	66.8	92.0	120.0	146.5	148.6
P68366	Tubulin alpha-4A chain OS=Homo sapiens GN=TUBA4A PE=1 SV=1	64	31	96.9	101.3	97.6	97.0	116.9	82.6	125.0
P68400	Casein kinase II subunit alpha OS=Homo sapiens GN=CSNK2A1 PE=1 SV=1	59	21	114.9	91.8	100.8	113.4	87.4	90.1	113.6
P68402	Platelet-activating factor acetylhydrolase IB subunit beta OS=Homo sapiens GN=PAFAH1B2 PE=1 SV=1	33	5	110.5	101.8	96.1	103.7	82.0	81.4	58.9
P69905	Hemoglobin subunit alpha OS=Homo sapiens GN=HBA1 PE=1 SV=2	35	4	315.5	181.9	111.6	40.4	25.4	8.2	7.8
P78310	Coxsackievirus and adenovirus receptor OS=Homo sapiens GN=CXADR PE=1 SV=1	47	16	59.0	87.7	146.0	127.6	137.4	44.0	21.9
P78312	Protein FAM193A OS=Homo sapiens GN=FAM193A PE=1 SV=2	22	24	29.2	37.8	40.1	75.2	194.3	206.9	222.4
P78316	Nucleolar protein 14 OS=Homo sapiens GN=NOP14 PE=1 SV=3	31	27	83.0	51.7	59.3	76.2	112.3	165.4	238.3
P78318	Immunoglobulin-binding protein 1 OS=Homo sapiens GN=IGBP1 PE=1 SV=1	69	21	139.3	142.8	99.3	75.3	62.5	59.3	63.9
P78330	Phosphoserine phosphatase OS=Homo sapiens GN=PSPH PE=1 SV=2	48	11	106.9	102.9	100.0	116.6	88.4	90.7	86.8
P78332	RNA-binding protein 6 OS=Homo sapiens GN=RBM6 PE=1 SV=5	52	61	29.6	43.2	46.5	76.3	130.6	229.5	226.3
P78344	Eukaryotic translation initiation factor 4 gamma 2 OS=Homo sapiens GN=EIF4G2 PE=1 SV=1	64	55	69.4	73.7	72.5	87.5	132.6	160.9	136.8
P78345	Ribonuclease P protein subunit p38 OS=Homo sapiens GN=RPP38 PE=1 SV=2	46	12	80.0	82.6	67.6	85.2	130.3	164.8	234.8
P78346	Ribonuclease P protein subunit p30 OS=Homo sapiens GN=RPP30 PE=1 SV=1	68	17	51.0	62.8	65.3	87.8	124.0	171.3	200.1
P78347	General transcription factor II-I OS=Homo sapiens GN=GTF2I PE=1 SV=2	49	53	243.2	103.1	103.5	74.9	70.8	51.1	57.4
P78356	Phosphatidylinositol 5-phosphate 4-kinase type-2 beta OS=Homo sapiens GN=PIP4K2B PE=1 SV=1	42	23	69.2	67.6	135.9	187.6	79.3	75.2	35.1
P78362	SRSF protein kinase 2 OS=Homo sapiens GN=SRPK2 PE=1 SV=3	39	30	46.9	56.7	51.7	71.9	146.9	177.8	214.5
P78368	Casein kinase I isoform gamma-2 OS=Homo sapiens GN=CSNK1G2 PE=1 SV=1	46	19	54.7	88.5	123.9	133.2	144.6	57.2	52.2
P78371	T-complex protein 1 subunit beta OS=Homo sapiens GN=CCT2 PE=1 SV=4	84	46	158.3	94.8	96.9	98.7	82.9	94.0	62.5
P78382	CMP-sialic acid transporter OS=Homo sapiens GN=SLC35A1 PE=2 SV=1	23	7	24.1	56.7	77.5	204.6	51.8	299.8	33.5
P78406	mRNA export factor OS=Homo sapiens GN=RAE1 PE=1 SV=1	76	26	104.0	57.0	70.5	118.9	87.8	216.5	102.3
P78417	Glutathione S-transferase omega-1 OS=Homo sapiens GN=GSTO1 PE=1 SV=2	56	22	97.8	100.9	99.0	118.4	86.3	73.0	89.3
P78527	DNA-dependent protein kinase catalytic subunit OS=Homo sapiens GN=PRKDC PE=1 SV=3	59	278	74.9	55.9	68.1	90.9	126.7	153.4	183.4
P78536	Disintegrin and metalloproteinase domain-containing protein 17 OS=Homo sapiens GN=ADAM17 PE=1 SV=1	25	15	44.3	81.0	116.8	137.6	182.1	63.7	39.3
P78537	Biogenesis of lysosome-related organelles complex 1 subunit 1 OS=Homo sapiens GN=BLOC1S1 PE=1 SV=2	56	6	49.1	69.3	92.7	129.7	157.7	89.7	56.4
P78549	Endonuclease III-like protein 1 OS=Homo sapiens GN=NTHL1 PE=1 SV=2	32	8	238.8	107.5	73.9	52.5	88.4	45.5	117.1
P78559	Microtubule-associated protein 1A OS=Homo sapiens GN=MAP1A PE=1 SV=6	57	123	94.4	75.4	71.1	76.5	96.6	158.9	175.3
P80217	Interferon-induced 35 kDa protein OS=Homo sapiens GN=IFI35 PE=1 SV=5	54	15	58.7	88.5	113.4	136.0	143.8	68.6	50.3
P80303	Nucleobindin-2 OS=Homo sapiens GN=NUCB2 PE=1 SV=2	65	38	42.9	85.6	109.1	126.6	131.4	125.6	50.9
P80404	4-aminobutyrate aminotransferase, mitochondrial OS=Homo sapiens GN=ABAT PE=1 SV=3	65	27	260.9	181.4	140.4	35.5	10.4	9.7	7.1
P82094	TATA element modulatory factor OS=Homo sapiens GN=TMF1 PE=1 SV=2	64	69	50.4	103.0	171.0	148.5	80.4	38.1	17.1
P82650	28S ribosomal protein S22, mitochondrial OS=Homo sapiens GN=MRPS22 PE=1 SV=1	59	22	244.5	239.2	124.9	30.1	7.5	4.9	5.5
P82663	28S ribosomal protein S25, mitochondrial OS=Homo sapiens GN=MRPS25 PE=1 SV=1	79	14	380.4	137.3	150.8	44.9	5.4	10.1	8.1
P82664	28S ribosomal protein S10, mitochondrial OS=Homo sapiens GN=MRPS10 PE=1 SV=2	59	11	256.1	233.6	134.2	31.9	11.2	8.9	9.2
P82673	28S ribosomal protein S35, mitochondrial OS=Homo sapiens GN=MRPS35 PE=1 SV=1	55	18	254.9	234.5	130.5	30.4	6.2	3.5	3.6
P82675	28S ribosomal protein S5, mitochondrial OS=Homo sapiens GN=MRPS5 PE=1 SV=2	45	23	242.6	229.6	121.4	38.7	17.4	15.8	30.8
P82909	28S ribosomal protein S36, mitochondrial OS=Homo sapiens GN=MRPS36 PE=1 SV=2	74	8	278.8	201.0	124.6	26.3	7.6	8.7	7.1
P82912	28S ribosomal protein S11, mitochondrial OS=Homo sapiens GN=MRPS11 PE=1 SV=2	43	7	227.5	223.6	121.3	28.2	7.3	5.1	5.6
P82914	28S ribosomal protein S15, mitochondrial OS=Homo sapiens GN=MRPS15 PE=1 SV=1	32	14	232.3	250.3	158.1	42.9	8.1	5.5	8.2
P82921	28S ribosomal protein S21, mitochondrial OS=Homo sapiens GN=MRPS21 PE=1 SV=2	61	8	209.1	245.7	118.1	31.2	6.0	5.6	5.7
P82930	28S ribosomal protein S34, mitochondrial OS=Homo sapiens GN=MRPS34 PE=1 SV=2	74	19	208.9	227.6	119.6	36.6	14.8	10.0	8.1
P82932	28S ribosomal protein S6, mitochondrial OS=Homo sapiens GN=MRPS6 PE=1 SV=3	68	9	352.3	117.4	173.8	40.3	7.1	7.4	6.0
P82933	28S ribosomal protein S9, mitochondrial OS=Homo sapiens GN=MRPS9 PE=1 SV=2	53	25	220.2	234.0	129.3	33.9	8.3	7.9	8.3
P82979	SAP domain-containing ribonucleoprotein OS=Homo sapiens GN=SARNP PE=1 SV=3	48	13	81.8	59.2	55.6	73.2	147.7	159.0	188.3
P83111	Serine beta-lactamase-like protein LACTB, mitochondrial OS=Homo sapiens GN=LACTB PE=1 SV=2	56	28	226.4	204.5	132.1	42.5	22.9	18.1	19.1
P83436	Conserved oligomeric Golgi complex subunit 7 OS=Homo sapiens GN=COG7 PE=1 SV=1	46	29	110.1	101.8	122.0	118.1	77.2	62.8	89.0
P83731	60S ribosomal protein L24 OS=Homo sapiens GN=RPL24 PE=1 SV=1	45	11	36.9	43.7	52.9	77.5	159.9	180.2	211.1
P83916	Chromobox protein homolog 1 OS=Homo sapiens GN=CBX1 PE=1 SV=1	39	11	133.1	91.7	92.6	104.2	94.3	89.6	102.2
P84090	Enhancer of rudimentary homolog OS=Homo sapiens GN=ERH PE=1 SV=1	54	11	53.0	47.4	44.2	68.5	140.0	188.9	278.5
P84095	Rho-related GTP-binding protein RhoG OS=Homo sapiens GN=RHOG PE=1 SV=1	71	15	53.9	80.7	102.8	109.2	149.3	90.2	100.4
P84098	60S ribosomal protein L19 OS=Homo sapiens GN=RPL19 PE=1 SV=1	44	16	42.9	34.7	63.1	98.6	110.2	156.7	207.4
P84103	Serine/arginine-rich splicing factor 3 OS=Homo sapiens GN=SRSF3 PE=1 SV=1	59	16	30.3	25.6	48.9	107.8	47.3	332.2	196.8
P85037	Forkhead box protein K1 OS=Homo sapiens GN=FOXK1 PE=1 SV=1	54	30	112.4	88.3	89.0	84.4	92.5	103.5	143.1
P86790	Vacuolar fusion protein CCZ1 homolog B OS=Homo sapiens GN=CCZ1B PE=1 SV=1	60	31	39.5	74.7	107.6	141.5	150.7	72.1	65.2
P98095	Fibulin-2 OS=Homo sapiens GN=FBLN2 PE=1 SV=2	34	28	51.6	77.6	117.5	138.4	171.2	81.2	59.1
P98155	Very low-density lipoprotein receptor OS=Homo sapiens GN=VLDLR PE=1 SV=1	54	45	33.1	62.6	97.4	128.7	162.1	112.6	96.6
P98170	E3 ubiquitin-protein ligase XIAP OS=Homo sapiens GN=XIAP PE=1 SV=2	47	19	107.6	113.3	105.5	97.2	78.4	84.9	87.6
P98171	Rho GTPase-activating protein 4 OS=Homo sapiens GN=ARHGAP4 PE=1 SV=2	40	35	86.3	75.2	78.4	90.1	93.2	130.0	198.5
P98172	Ephrin-B1 OS=Homo sapiens GN=EFNB1 PE=1 SV=1	51	13	55.3	89.0	147.9	147.7	95.4	43.7	34.9
P98175	RNA-binding protein 10 OS=Homo sapiens GN=RBM10 PE=1 SV=3	59	53	51.0	45.6	48.1	78.3	116.9	250.6	218.6
P98179	RNA-binding protein 3 OS=Homo sapiens GN=RBM3 PE=1 SV=1	61	8	49.6	38.3	48.1	75.5	174.4	195.6	152.9
P98194	Calcium-transporting ATPase type 2C member 1 OS=Homo sapiens GN=ATP2C1 PE=1 SV=3	45	36	111.2	78.4	111.8	107.1	104.1	135.9	61.7
P98196	Probable phospholipid-transporting ATPase IH OS=Homo sapiens GN=ATP11A PE=1 SV=3	37	39	36.6	62.9	115.3	139.0	139.3	114.5	95.7
P99999	Cytochrome c OS=Homo sapiens GN=CYCS PE=1 SV=2	68	13	250.2	222.1	116.5	29.0	10.5	5.8	5.0
Q00013	55 kDa erythrocyte membrane protein OS=Homo sapiens GN=MPP1 PE=1 SV=2	83	33	72.7	101.3	149.7	144.6	128.2	41.8	20.9
Q00059	Transcription factor A, mitochondrial OS=Homo sapiens GN=TFAM PE=1 SV=1	54	22	201.0	252.9	127.2	28.5	6.7	5.2	4.2
Q00169	Phosphatidylinositol transfer protein alpha isoform OS=Homo sapiens GN=PITPNA PE=1 SV=2	79	29	145.0	77.6	72.9	118.4	58.3	168.8	64.6
Q00325	Phosphate carrier protein, mitochondrial OS=Homo sapiens GN=SLC25A3 PE=1 SV=2	46	24	229.2	218.4	128.8	42.2	16.6	9.1	12.8
Q00341	Vigilin OS=Homo sapiens GN=HDLBP PE=1 SV=2	58	85	31.2	46.5	63.0	98.6	158.5	190.4	165.0
Q00403	Transcription initiation factor IIB OS=Homo sapiens GN=GTF2B PE=1 SV=1	65	20	82.0	50.1	75.4	88.1	97.0	166.1	214.2
Q00534	Cyclin-dependent kinase 6 OS=Homo sapiens GN=CDK6 PE=1 SV=1	58	20	89.1	98.7	98.9	107.9	89.8	78.4	103.8
Q00535	Cyclin-dependent-like kinase 5 OS=Homo sapiens GN=CDK5 PE=1 SV=3	66	20	130.4	68.2	109.3	128.0	68.4	95.7	93.3
Q00537	Cyclin-dependent kinase 17 OS=Homo sapiens GN=CDK17 PE=1 SV=2	55	27	75.8	103.3	116.8	107.2	104.4	61.6	61.1
Q00577	Transcriptional activator protein Pur-alpha OS=Homo sapiens GN=PURA PE=1 SV=2	43	16	48.1	54.7	61.2	78.9	144.7	171.5	190.7
Q00610	Clathrin heavy chain 1 OS=Homo sapiens GN=CLTC PE=1 SV=5	65	122	78.5	111.6	124.9	123.9	96.2	60.9	60.4
Q00688	Peptidyl-prolyl cis-trans isomerase FKBP3 OS=Homo sapiens GN=FKBP3 PE=1 SV=1	75	26	36.5	54.3	56.9	79.2	183.7	145.2	215.7
Q00796	Sorbitol dehydrogenase OS=Homo sapiens GN=SORD PE=1 SV=4	66	19	136.0	61.2	99.6	135.9	53.0	129.0	118.0
Q00839	Heterogeneous nuclear ribonucleoprotein U OS=Homo sapiens GN=HNRNPU PE=1 SV=6	66	70	53.4	46.9	42.9	64.4	134.8	186.7	240.2
Q01081	Splicing factor U2AF 35 kDa subunit OS=Homo sapiens GN=U2AF1 PE=1 SV=3	44	10	46.1	64.4	47.6	65.4	143.2	175.6	216.7
Q01082	Spectrin beta chain, non-erythrocytic 1 OS=Homo sapiens GN=SPTBN1 PE=1 SV=2	76	225	72.3	102.6	138.9	140.7	101.3	53.9	47.4
Q01085	Nucleolysin TIAR OS=Homo sapiens GN=TIAL1 PE=1 SV=1	58	20	68.6	45.2	55.9	73.9	137.0	189.4	212.5
Q01105	Protein SET OS=Homo sapiens GN=SET PE=1 SV=3	48	19	84.6	85.1	96.2	122.6	95.3	87.8	111.1
Q01130	Serine/arginine-rich splicing factor 2 OS=Homo sapiens GN=SRSF2 PE=1 SV=4	37	10	36.4	41.1	53.6	78.8	104.4	209.6	250.0
Q01167	Forkhead box protein K2 OS=Homo sapiens GN=FOXK2 PE=1 SV=3	43	22	133.6	98.3	96.0	89.2	101.0	97.5	110.1
Q01196	Runt-related transcription factor 1 OS=Homo sapiens GN=RUNX1 PE=1 SV=3	58	22	297.8	110.1	88.2	53.3	60.2	65.8	61.6
Q01432	AMP deaminase 3 OS=Homo sapiens GN=AMPD3 PE=1 SV=1	35	23	85.3	90.9	114.4	105.7	76.9	103.9	116.4
Q01433	AMP deaminase 2 OS=Homo sapiens GN=AMPD2 PE=1 SV=2	39	33	100.5	109.1	97.1	102.2	87.9	81.1	113.3
Q01469	Fatty acid-binding protein, epidermal OS=Homo sapiens GN=FABP5 PE=1 SV=3	81	18	104.4	104.0	99.7	115.8	98.5	104.5	91.8
Q01518	Adenylyl cyclase-associated protein 1 OS=Homo sapiens GN=CAP1 PE=1 SV=5	61	34	118.5	81.6	99.1	120.8	66.6	103.8	94.8
Q01581	Hydroxymethylglutaryl-CoA synthase, cytoplasmic OS=Homo sapiens GN=HMGCS1 PE=1 SV=2	55	26	108.9	103.5	100.6	105.1	91.0	85.3	93.5
Q01650	Large neutral amino acids transporter small subunit 1 OS=Homo sapiens GN=SLC7A5 PE=1 SV=2	15	9	24.6	82.5	147.2	157.9	116.2	60.7	43.7
Q01658	Protein Dr1 OS=Homo sapiens GN=DR1 PE=1 SV=1	31	5	97.3	95.1	104.4	120.2	90.4	89.6	104.4
Q01780	Exosome component 10 OS=Homo sapiens GN=EXOSC10 PE=1 SV=2	64	56	55.6	39.4	44.4	68.4	95.5	214.7	281.1
Q01813	ATP-dependent 6-phosphofructokinase, platelet type OS=Homo sapiens GN=PFKP PE=1 SV=2	63	53	96.1	91.8	89.1	88.2	109.7	101.7	139.3
Q01844	RNA-binding protein EWS OS=Homo sapiens GN=EWSR1 PE=1 SV=1	20	12	69.0	35.8	63.3	79.3	114.9	176.1	219.3
Q01968	Inositol polyphosphate 5-phosphatase OCRL-1 OS=Homo sapiens GN=OCRL PE=1 SV=3	34	30	78.4	92.3	106.7	123.8	132.1	115.5	124.6
Q01970	1-phosphatidylinositol 4,5-bisphosphate phosphodiesterase beta-3 OS=Homo sapiens GN=PLCB3 PE=1 SV=2	36	46	67.6	77.5	110.6	116.0	113.4	111.7	90.3
Q02040	A-kinase anchor protein 17A OS=Homo sapiens GN=AKAP17A PE=1 SV=2	34	26	31.3	53.4	48.7	72.4	137.3	215.9	221.1
Q02083	N-acylethanolamine-hydrolyzing acid amidase OS=Homo sapiens GN=NAAA PE=1 SV=3	32	11	38.0	76.4	124.5	153.4	135.0	48.2	35.3
Q02127	Dihydroorotate dehydrogenase (quinone), mitochondrial OS=Homo sapiens GN=DHODH PE=1 SV=3	71	23	193.7	225.8	138.0	39.0	14.8	7.2	9.0
Q02218	2-oxoglutarate dehydrogenase, mitochondrial OS=Homo sapiens GN=OGDH PE=1 SV=3	67	71	223.6	222.6	126.4	40.8	11.3	10.7	12.1
Q02224	Centromere-associated protein E OS=Homo sapiens GN=CENPE PE=1 SV=2	24	60	64.2	74.6	79.3	83.3	112.1	153.6	173.5
Q02241	Kinesin-like protein KIF23 OS=Homo sapiens GN=KIF23 PE=1 SV=3	40	31	102.3	144.4	125.7	57.3	47.3	63.7	93.9
Q02252	Methylmalonate-semialdehyde dehydrogenase [acylating], mitochondrial OS=Homo sapiens GN=ALDH6A1 PE=1 SV=2	64	35	223.6	234.0	127.8	37.4	14.8	11.3	13.1
Q02338	D-beta-hydroxybutyrate dehydrogenase, mitochondrial OS=Homo sapiens GN=BDH1 PE=1 SV=3	53	17	211.6	233.0	126.9	38.0	21.5	14.1	15.7
Q02543	60S ribosomal protein L18a OS=Homo sapiens GN=RPL18A PE=1 SV=2	69	19	46.6	29.0	25.7	59.3	66.3	465.4	120.5
Q02750	Dual specificity mitogen-activated protein kinase kinase 1 OS=Homo sapiens GN=MAP2K1 PE=1 SV=2	61	24	197.1	33.0	109.7	161.2	25.0	132.7	93.9
Q02790	Peptidyl-prolyl cis-trans isomerase FKBP4 OS=Homo sapiens GN=FKBP4 PE=1 SV=3	79	48	92.8	94.8	107.3	122.7	88.8	88.2	95.0
Q02809	Procollagen-lysine,2-oxoglutarate 5-dioxygenase 1 OS=Homo sapiens GN=PLOD1 PE=1 SV=2	41	26	51.2	66.6	128.2	158.2	147.2	60.0	35.8
Q02833	Ras association domain-containing protein 7 OS=Homo sapiens GN=RASSF7 PE=1 SV=1	18	5	84.9	100.6	111.4	118.4	108.1	98.7	143.5
Q02878	60S ribosomal protein L6 OS=Homo sapiens GN=RPL6 PE=1 SV=3	65	31	35.4	36.8	56.9	80.9	139.9	195.5	227.2
Q02880	DNA topoisomerase 2-beta OS=Homo sapiens GN=TOP2B PE=1 SV=3	43	69	326.7	77.5	82.8	61.0	63.0	80.2	107.1
Q02978	Mitochondrial 2-oxoglutarate/malate carrier protein OS=Homo sapiens GN=SLC25A11 PE=1 SV=3	77	19	233.7	238.6	131.5	35.3	14.8	8.3	8.2
Q03154	Aminoacylase-1 OS=Homo sapiens GN=ACY1 PE=1 SV=1	43	14	116.4	105.4	105.6	115.0	94.8	88.6	94.3
Q03252	Lamin-B2 OS=Homo sapiens GN=LMNB2 PE=1 SV=4	68	54	157.7	92.7	106.0	124.1	107.7	64.9	47.7
Q03426	Mevalonate kinase OS=Homo sapiens GN=MVK PE=1 SV=1	38	11	122.1	111.7	95.0	92.2	81.8	78.5	74.3
Q03518	Antigen peptide transporter 1 OS=Homo sapiens GN=TAP1 PE=1 SV=2	35	20	55.5	75.9	111.1	132.8	173.7	72.4	43.6
Q03519	Antigen peptide transporter 2 OS=Homo sapiens GN=TAP2 PE=1 SV=1	28	18	39.9	65.7	114.7	151.9	155.7	84.6	56.5
Q03701	CCAAT/enhancer-binding protein zeta OS=Homo sapiens GN=CEBPZ PE=1 SV=3	31	25	109.4	51.1	52.3	59.3	102.7	166.5	250.3
Q04206	Transcription factor p65 OS=Homo sapiens GN=RELA PE=1 SV=2	38	21	79.8	80.1	122.0	128.0	66.0	93.0	94.0
Q04323	UBX domain-containing protein 1 OS=Homo sapiens GN=UBXN1 PE=1 SV=2	59	14	111.9	115.2	113.6	112.5	88.1	82.8	78.0
Q04446	1,4-alpha-glucan-branching enzyme OS=Homo sapiens GN=GBE1 PE=1 SV=3	41	27	115.1	96.1	97.2	115.1	82.0	110.6	85.7
Q04637	Eukaryotic translation initiation factor 4 gamma 1 OS=Homo sapiens GN=EIF4G1 PE=1 SV=4	54	85	43.3	53.6	62.0	87.0	135.4	181.1	185.3
Q04656	Copper-transporting ATPase 1 OS=Homo sapiens GN=ATP7A PE=1 SV=3	29	35	49.6	73.9	118.9	140.0	149.6	83.9	71.3
Q04721	Neurogenic locus notch homolog protein 2 OS=Homo sapiens GN=NOTCH2 PE=1 SV=3	28	46	44.5	82.0	128.0	138.4	126.1	63.2	37.6
Q04726	Transducin-like enhancer protein 3 OS=Homo sapiens GN=TLE3 PE=1 SV=2	48	25	92.8	59.0	115.2	138.9	67.2	102.6	140.0
Q04727	Transducin-like enhancer protein 4 OS=Homo sapiens GN=TLE4 PE=1 SV=3	38	18	102.9	100.1	99.1	127.1	91.4	77.8	82.0
Q04759	Protein kinase C theta type OS=Homo sapiens GN=PRKCQ PE=1 SV=3	53	38	52.0	78.4	130.6	159.1	121.9	56.0	38.6
Q04760	Lactoylglutathione lyase OS=Homo sapiens GN=GLO1 PE=1 SV=4	57	14	102.1	108.1	97.6	107.6	91.9	83.7	87.0
Q04771	Activin receptor type-1 OS=Homo sapiens GN=ACVR1 PE=1 SV=1	21	9	50.9	81.9	112.7	124.2	136.1	88.4	71.4
Q04837	Single-stranded DNA-binding protein, mitochondrial OS=Homo sapiens GN=SSBP1 PE=1 SV=1	69	14	127.3	245.5	142.9	68.5	12.2	11.4	5.7
Q04864	Proto-oncogene c-Rel OS=Homo sapiens GN=REL PE=1 SV=1	35	20	97.5	113.8	101.0	110.4	76.9	81.4	73.0
Q04917	14-3-3 protein eta OS=Homo sapiens GN=YWHAH PE=1 SV=4	67	21	55.4	64.3	114.1	175.4	63.9	113.7	76.9
Q05048	Cleavage stimulation factor subunit 1 OS=Homo sapiens GN=CSTF1 PE=1 SV=1	55	17	102.4	46.2	62.5	94.4	157.7	231.4	140.1
Q05086	Ubiquitin-protein ligase E3A OS=Homo sapiens GN=UBE3A PE=1 SV=4	53	40	85.4	98.1	103.4	127.2	80.4	104.0	98.4
Q05193	Dynamin-1 OS=Homo sapiens GN=DNM1 PE=1 SV=2	49	46	104.5	110.0	124.5	123.0	114.2	66.9	76.8
Q05397	Focal adhesion kinase 1 OS=Homo sapiens GN=PTK2 PE=1 SV=2	38	33	78.6	75.1	72.3	80.6	119.0	128.3	157.2
Q05519	Serine/arginine-rich splicing factor 11 OS=Homo sapiens GN=SRSF11 PE=1 SV=1	27	14	33.9	39.5	35.8	60.3	149.7	249.3	223.8
Q05655	Protein kinase C delta type OS=Homo sapiens GN=PRKCD PE=1 SV=2	41	29	59.6	83.9	115.7	136.1	129.5	66.6	58.5
Q05932	Folylpolyglutamate synthase, mitochondrial OS=Homo sapiens GN=FPGS PE=1 SV=3	50	23	205.5	198.5	107.5	42.5	34.0	23.4	26.1
Q06124	Tyrosine-protein phosphatase non-receptor type 11 OS=Homo sapiens GN=PTPN11 PE=1 SV=2	68	42	87.2	99.4	111.4	122.3	93.4	73.5	78.0
Q06136	3-ketodihydrosphingosine reductase OS=Homo sapiens GN=KDSR PE=1 SV=1	27	8	31.6	65.4	122.8	142.5	180.4	75.1	45.4
Q06203	Amidophosphoribosyltransferase OS=Homo sapiens GN=PPAT PE=1 SV=1	63	30	107.2	107.6	99.5	104.0	95.7	77.4	103.5
Q06210	Glutamine--fructose-6-phosphate aminotransferase [isomerizing] 1 OS=Homo sapiens GN=GFPT1 PE=1 SV=3	65	42	116.5	103.3	101.4	97.6	82.2	73.0	99.6
Q06265	Exosome complex component RRP45 OS=Homo sapiens GN=EXOSC9 PE=1 SV=3	32	12	57.3	66.1	50.6	82.2	89.5	211.2	201.1
Q06323	Proteasome activator complex subunit 1 OS=Homo sapiens GN=PSME1 PE=1 SV=1	75	24	103.5	108.3	104.2	110.9	91.1	76.5	85.1
Q06481	Amyloid-like protein 2 OS=Homo sapiens GN=APLP2 PE=1 SV=2	33	22	49.5	64.7	117.2	141.4	173.2	82.7	67.2
Q06787	Fragile X mental retardation protein 1 OS=Homo sapiens GN=FMR1 PE=1 SV=1	55	33	23.7	38.1	40.6	72.4	154.1	286.7	194.5
Q06830	Peroxiredoxin-1 OS=Homo sapiens GN=PRDX1 PE=1 SV=1	80	24	97.4	116.2	100.2	106.3	99.1	77.4	82.5
Q07020	60S ribosomal protein L18 OS=Homo sapiens GN=RPL18 PE=1 SV=2	49	14	40.0	46.9	48.1	73.0	152.1	171.0	225.5
Q07021	Complement component 1 Q subcomponent-binding protein, mitochondrial OS=Homo sapiens GN=C1QBP PE=1 SV=1	67	14	249.3	234.9	127.4	36.6	14.0	8.9	9.2
Q07065	Cytoskeleton-associated protein 4 OS=Homo sapiens GN=CKAP4 PE=1 SV=2	67	38	46.1	73.6	113.7	146.4	194.8	56.0	25.0
Q07666	KH domain-containing, RNA-binding, signal transduction-associated protein 1 OS=Homo sapiens GN=KHDRBS1 PE=1 SV=1	42	20	61.4	35.6	38.5	63.8	149.6	199.5	249.1
Q07864	DNA polymerase epsilon catalytic subunit A OS=Homo sapiens GN=POLE PE=1 SV=5	17	30	100.8	104.6	85.2	97.7	95.9	92.7	126.6
Q07866	Kinesin light chain 1 OS=Homo sapiens GN=KLC1 PE=1 SV=2	62	48	76.2	94.6	96.1	117.3	102.4	98.5	105.4
Q07954	Prolow-density lipoprotein receptor-related protein 1 OS=Homo sapiens GN=LRP1 PE=1 SV=2	28	96	43.0	68.9	92.8	119.3	150.6	144.8	99.4
Q07955	Serine/arginine-rich splicing factor 1 OS=Homo sapiens GN=SRSF1 PE=1 SV=2	56	24	44.5	53.2	57.5	83.5	126.4	203.0	185.1
Q07960	Rho GTPase-activating protein 1 OS=Homo sapiens GN=ARHGAP1 PE=1 SV=1	58	26	100.0	105.2	109.8	108.4	83.5	72.0	88.3
Q08117	Amino-terminal enhancer of split OS=Homo sapiens GN=AES PE=1 SV=4	45	9	221.3	79.4	95.8	87.4	84.0	84.9	75.8
Q08170	Serine/arginine-rich splicing factor 4 OS=Homo sapiens GN=SRSF4 PE=1 SV=2	31	25	45.8	48.3	49.1	73.2	128.9	209.1	224.4
Q08211	ATP-dependent RNA helicase A OS=Homo sapiens GN=DHX9 PE=1 SV=4	63	87	41.5	41.7	46.9	70.2	143.4	201.9	235.3
Q08257	Quinone oxidoreductase OS=Homo sapiens GN=CRYZ PE=1 SV=1	73	23	202.9	186.9	133.3	61.8	36.9	39.2	38.0
Q08357	Sodium-dependent phosphate transporter 2 OS=Homo sapiens GN=SLC20A2 PE=1 SV=1	23	9	45.3	93.0	121.5	132.6	148.6	59.1	53.1
Q08378	Golgin subfamily A member 3 OS=Homo sapiens GN=GOLGA3 PE=1 SV=2	59	92	92.7	97.2	106.8	102.9	86.5	101.4	115.9
Q08379	Golgin subfamily A member 2 OS=Homo sapiens GN=GOLGA2 PE=1 SV=3	61	52	67.3	105.1	146.3	118.7	101.6	74.3	59.7
Q08380	Galectin-3-binding protein OS=Homo sapiens GN=LGALS3BP PE=1 SV=1	35	16	43.8	71.7	127.3	167.1	143.9	56.7	30.4
Q08431	Lactadherin OS=Homo sapiens GN=MFGE8 PE=1 SV=2	55	18	66.2	87.7	117.4	121.9	130.4	77.2	49.7
Q08722	Leukocyte surface antigen CD47 OS=Homo sapiens GN=CD47 PE=1 SV=1	17	9	49.2	85.3	128.5	135.5	145.3	48.4	31.2
Q08752	Peptidyl-prolyl cis-trans isomerase D OS=Homo sapiens GN=PPID PE=1 SV=3	78	33	204.0	69.7	89.2	88.7	69.7	116.1	77.1
Q08881	Tyrosine-protein kinase ITK/TSK OS=Homo sapiens GN=ITK PE=1 SV=1	60	40	62.7	96.3	134.2	151.6	128.8	53.2	33.4
Q08945	FACT complex subunit SSRP1 OS=Homo sapiens GN=SSRP1 PE=1 SV=1	45	39	158.6	119.8	95.4	91.1	88.8	53.7	82.4
Q08AF3	Schlafen family member 5 OS=Homo sapiens GN=SLFN5 PE=1 SV=1	41	35	94.8	87.2	87.7	91.5	106.4	110.1	123.6
Q08AM6	Protein VAC14 homolog OS=Homo sapiens GN=VAC14 PE=1 SV=1	44	31	50.7	75.4	97.3	127.4	125.5	98.5	89.8
Q08J23	tRNA (cytosine(34)-C(5))-methyltransferase OS=Homo sapiens GN=NSUN2 PE=1 SV=2	78	62	83.9	70.6	75.1	82.5	83.6	134.8	224.8
Q09161	Nuclear cap-binding protein subunit 1 OS=Homo sapiens GN=NCBP1 PE=1 SV=1	54	38	42.5	45.8	45.2	68.6	119.9	256.3	214.7
Q09328	Alpha-1,6-mannosylglycoprotein 6-beta-N-acetylglucosaminyltransferase A OS=Homo sapiens GN=MGAT5 PE=2 SV=1	32	22	48.5	90.5	128.0	126.7	128.2	75.9	69.5
Q09472	Histone acetyltransferase p300 OS=Homo sapiens GN=EP300 PE=1 SV=2	23	43	78.0	62.7	58.3	81.4	105.3	167.6	191.2
Q09666	Neuroblast differentiation-associated protein AHNAK OS=Homo sapiens GN=AHNAK PE=1 SV=2	59	184	75.3	104.8	136.8	133.6	126.6	48.4	40.8
Q0VDF9	Heat shock 70 kDa protein 14 OS=Homo sapiens GN=HSPA14 PE=1 SV=1	65	30	72.8	70.7	70.4	85.1	140.1	152.8	174.5
Q10469	Alpha-1,6-mannosyl-glycoprotein 2-beta-N-acetylglucosaminyltransferase OS=Homo sapiens GN=MGAT2 PE=1 SV=1	40	20	63.9	105.4	156.2	126.1	96.3	76.7	52.6
Q10471	Polypeptide N-acetylgalactosaminyltransferase 2 OS=Homo sapiens GN=GALNT2 PE=1 SV=1	60	43	55.0	104.9	162.2	137.5	92.1	54.6	49.1
Q10472	Polypeptide N-acetylgalactosaminyltransferase 1 OS=Homo sapiens GN=GALNT1 PE=1 SV=1	46	22	53.7	108.0	153.3	120.9	94.4	55.8	52.2
Q10570	Cleavage and polyadenylation specificity factor subunit 1 OS=Homo sapiens GN=CPSF1 PE=1 SV=2	42	59	61.1	53.9	52.7	75.0	138.5	187.8	219.3
Q10589	Bone marrow stromal antigen 2 OS=Homo sapiens GN=BST2 PE=1 SV=1	19	4	46.8	70.1	119.7	164.0	146.2	101.3	68.0
Q10713	Mitochondrial-processing peptidase subunit alpha OS=Homo sapiens GN=PMPCA PE=1 SV=2	55	24	223.0	228.0	133.1	35.9	11.9	8.9	10.2
Q12765	Secernin-1 OS=Homo sapiens GN=SCRN1 PE=1 SV=2	41	16	96.5	104.7	104.2	111.7	88.7	81.0	78.2
Q12768	WASH complex subunit strumpellin OS=Homo sapiens GN=KIAA0196 PE=1 SV=1	41	45	81.2	97.8	107.6	107.6	103.8	71.6	76.9
Q12769	Nuclear pore complex protein Nup160 OS=Homo sapiens GN=NUP160 PE=1 SV=3	33	41	116.2	86.3	107.5	116.2	129.0	58.5	52.1
Q12770	Sterol regulatory element-binding protein cleavage-activating protein OS=Homo sapiens GN=SCAP PE=1 SV=4	24	20	80.8	84.0	117.7	126.3	119.7	67.2	48.2
Q12772	Sterol regulatory element-binding protein 2 OS=Homo sapiens GN=SREBF2 PE=1 SV=2	16	16	52.5	71.2	100.3	128.3	171.9	99.9	67.5
Q12788	Transducin beta-like protein 3 OS=Homo sapiens GN=TBL3 PE=1 SV=2	63	42	92.7	52.3	50.5	62.0	127.8	173.1	217.2
Q12789	General transcription factor 3C polypeptide 1 OS=Homo sapiens GN=GTF3C1 PE=1 SV=4	33	57	192.4	99.1	85.3	72.2	88.4	83.8	108.0
Q12797	Aspartyl/asparaginyl beta-hydroxylase OS=Homo sapiens GN=ASPH PE=1 SV=3	43	29	55.9	75.4	111.1	136.2	175.1	57.8	33.7
Q12800	Alpha-globin transcription factor CP2 OS=Homo sapiens GN=TFCP2 PE=1 SV=2	36	14	241.0	145.1	116.7	103.5	98.5	61.1	39.1
Q12802	A-kinase anchor protein 13 OS=Homo sapiens GN=AKAP13 PE=1 SV=2	35	63	52.9	82.4	90.7	95.5	129.7	134.5	164.1
Q12805	EGF-containing fibulin-like extracellular matrix protein 1 OS=Homo sapiens GN=EFEMP1 PE=1 SV=2	42	15	50.7	53.3	123.0	156.5	134.5	73.6	40.2
Q12815	Tastin OS=Homo sapiens GN=TROAP PE=1 SV=3	36	23	63.9	70.6	76.8	86.1	99.8	140.8	162.2
Q12824	SWI/SNF-related matrix-associated actin-dependent regulator of chromatin subfamily B member 1 OS=Homo sapiens GN=SMARCB1 PE=1 SV=2	46	12	338.5	102.8	87.5	69.1	75.2	67.5	79.7
Q12834	Cell division cycle protein 20 homolog OS=Homo sapiens GN=CDC20 PE=1 SV=2	44	14	142.9	53.6	82.9	89.3	60.5	156.3	137.0
Q12846	Syntaxin-4 OS=Homo sapiens GN=STX4 PE=1 SV=2	46	14	54.9	82.9	145.0	162.8	119.4	50.1	23.0
Q12849	G-rich sequence factor 1 OS=Homo sapiens GN=GRSF1 PE=1 SV=3	70	30	241.4	219.8	118.9	33.8	20.5	20.6	21.9
Q12851	Mitogen-activated protein kinase kinase kinase kinase 2 OS=Homo sapiens GN=MAP4K2 PE=1 SV=2	23	15	97.9	96.4	112.6	95.4	93.4	95.2	115.1
Q12872	Splicing factor, suppressor of white-apricot homolog OS=Homo sapiens GN=SFSWAP PE=1 SV=3	36	31	56.9	47.9	50.3	73.3	124.5	257.9	181.5
Q12873	Chromodomain-helicase-DNA-binding protein 3 OS=Homo sapiens GN=CHD3 PE=1 SV=3	29	46	147.8	75.4	89.8	80.6	79.8	116.9	154.7
Q12874	Splicing factor 3A subunit 3 OS=Homo sapiens GN=SF3A3 PE=1 SV=1	62	32	71.2	54.0	56.4	80.6	118.3	178.0	198.9
Q12882	Dihydropyrimidine dehydrogenase [NADP(+)] OS=Homo sapiens GN=DPYD PE=1 SV=2	48	44	105.8	80.5	107.1	124.4	82.0	110.5	120.1
Q12893	Transmembrane protein 115 OS=Homo sapiens GN=TMEM115 PE=1 SV=1	23	7	42.7	95.6	154.6	140.7	107.0	58.3	45.5
Q12899	Tripartite motif-containing protein 26 OS=Homo sapiens GN=TRIM26 PE=1 SV=1	47	23	102.0	81.5	87.4	100.2	98.8	123.3	138.2
Q12904	Aminoacyl tRNA synthase complex-interacting multifunctional protein 1 OS=Homo sapiens GN=AIMP1 PE=1 SV=2	79	21	63.2	64.6	76.5	90.2	120.1	116.7	252.2
Q12905	Interleukin enhancer-binding factor 2 OS=Homo sapiens GN=ILF2 PE=1 SV=2	85	29	41.6	44.8	41.2	64.1	150.5	210.0	242.7
Q12906	Interleukin enhancer-binding factor 3 OS=Homo sapiens GN=ILF3 PE=1 SV=3	72	65	42.5	39.9	43.8	67.3	144.3	202.2	250.3
Q12907	Vesicular integral-membrane protein VIP36 OS=Homo sapiens GN=LMAN2 PE=1 SV=1	62	21	57.1	95.7	124.2	133.1	149.2	57.7	47.8
Q12912	Lymphoid-restricted membrane protein OS=Homo sapiens GN=LRMP PE=1 SV=3	56	25	52.5	79.7	121.7	144.0	160.7	60.4	42.3
Q12931	Heat shock protein 75 kDa, mitochondrial OS=Homo sapiens GN=TRAP1 PE=1 SV=3	68	50	255.5	218.7	144.2	40.3	10.0	7.1	7.5
Q12933	TNF receptor-associated factor 2 OS=Homo sapiens GN=TRAF2 PE=1 SV=2	40	18	31.2	63.9	144.1	131.3	72.5	119.8	87.4
Q12959	Disks large homolog 1 OS=Homo sapiens GN=DLG1 PE=1 SV=2	61	45	64.0	109.5	147.4	144.4	127.1	32.8	21.2
Q12962	Transcription initiation factor TFIID subunit 10 OS=Homo sapiens GN=TAF10 PE=1 SV=1	31	5	153.7	106.3	91.8	92.7	120.7	136.7	160.7
Q12972	Nuclear inhibitor of protein phosphatase 1 OS=Homo sapiens GN=PPP1R8 PE=1 SV=2	55	19	98.7	92.3	85.4	96.8	122.9	113.6	117.9
Q12974	Protein tyrosine phosphatase type IVA 2 OS=Homo sapiens GN=PTP4A2 PE=1 SV=1	52	8	54.4	93.0	112.7	135.5	113.4	101.3	55.0
Q12979	Active breakpoint cluster region-related protein OS=Homo sapiens GN=ABR PE=2 SV=2	35	26	105.9	103.2	118.2	99.8	112.1	71.5	78.5
Q12981	Vesicle transport protein SEC20 OS=Homo sapiens GN=BNIP1 PE=1 SV=3	65	17	54.2	79.2	107.8	134.6	175.6	66.9	44.1
Q12986	Transcriptional repressor NF-X1 OS=Homo sapiens GN=NFX1 PE=1 SV=2	56	56	49.2	46.4	62.3	85.7	116.2	209.1	222.3
Q12996	Cleavage stimulation factor subunit 3 OS=Homo sapiens GN=CSTF3 PE=1 SV=1	49	34	75.8	61.1	54.6	75.9	159.6	175.4	194.4
Q13011	Delta(3,5)-Delta(2,4)-dienoyl-CoA isomerase, mitochondrial OS=Homo sapiens GN=ECH1 PE=1 SV=2	66	17	261.6	156.4	116.3	85.4	36.2	22.1	17.9
Q13015	Protein AF1q OS=Homo sapiens GN=MLLT11 PE=1 SV=1	91	5	248.3	194.0	105.3	48.2	44.9	28.3	21.4
Q13033	Striatin-3 OS=Homo sapiens GN=STRN3 PE=1 SV=3	40	29	98.8	62.1	106.5	179.1	118.8	100.4	41.4
Q13043	Serine/threonine-protein kinase 4 OS=Homo sapiens GN=STK4 PE=1 SV=2	57	27	102.0	104.5	102.4	109.3	99.8	68.1	73.3
Q13045	Protein flightless-1 homolog OS=Homo sapiens GN=FLII PE=1 SV=2	50	59	85.3	92.7	88.3	91.6	98.2	109.4	151.2
Q13049	E3 ubiquitin-protein ligase TRIM32 OS=Homo sapiens GN=TRIM32 PE=1 SV=2	51	29	101.8	106.5	92.7	83.7	94.4	83.4	97.3
Q13057	Bifunctional coenzyme A synthase OS=Homo sapiens GN=COASY PE=1 SV=4	33	16	154.5	167.8	116.1	63.8	48.1	41.1	48.8
Q13064	Probable E3 ubiquitin-protein ligase makorin-3 OS=Homo sapiens GN=MKRN3 PE=1 SV=1	36	14	24.8	47.6	47.5	72.7	146.5	221.4	237.9
Q13084	39S ribosomal protein L28, mitochondrial OS=Homo sapiens GN=MRPL28 PE=1 SV=4	59	15	130.3	265.5	143.5	44.1	21.0	14.9	14.7
Q13085	Acetyl-CoA carboxylase 1 OS=Homo sapiens GN=ACACA PE=1 SV=2	34	63	103.6	104.3	105.3	102.7	86.2	84.6	108.1
Q13094	Lymphocyte cytosolic protein 2 OS=Homo sapiens GN=LCP2 PE=1 SV=1	53	28	88.8	83.4	79.7	111.6	83.1	152.4	99.9
Q13098	COP9 signalosome complex subunit 1 OS=Homo sapiens GN=GPS1 PE=1 SV=4	45	26	93.8	93.6	93.0	101.4	98.8	94.9	129.3
Q13107	Ubiquitin carboxyl-terminal hydrolase 4 OS=Homo sapiens GN=USP4 PE=1 SV=3	25	23	105.2	105.3	97.3	99.1	86.9	71.9	84.8
Q13111	Chromatin assembly factor 1 subunit A OS=Homo sapiens GN=CHAF1A PE=1 SV=2	30	24	120.6	89.4	115.6	124.7	64.0	152.3	117.3
Q13112	Chromatin assembly factor 1 subunit B OS=Homo sapiens GN=CHAF1B PE=1 SV=1	38	15	131.2	83.2	77.5	90.7	98.5	123.0	97.6
Q13123	Protein Red OS=Homo sapiens GN=IK PE=1 SV=3	59	37	55.8	46.1	49.6	74.8	121.2	219.0	239.3
Q13131	5'-AMP-activated protein kinase catalytic subunit alpha-1 OS=Homo sapiens GN=PRKAA1 PE=1 SV=4	55	28	90.3	115.5	117.7	122.2	122.2	59.3	65.8
Q13136	Liprin-alpha-1 OS=Homo sapiens GN=PPFIA1 PE=1 SV=1	54	60	62.3	89.2	132.1	143.7	120.8	79.3	67.9
Q13137	Calcium-binding and coiled-coil domain-containing protein 2 OS=Homo sapiens GN=CALCOCO2 PE=1 SV=1	71	29	87.6	93.2	112.5	133.6	111.7	89.3	70.6
Q13144	Translation initiation factor eIF-2B subunit epsilon OS=Homo sapiens GN=EIF2B5 PE=1 SV=3	30	19	123.5	107.5	91.5	91.4	105.6	99.6	108.3
Q13148	TAR DNA-binding protein 43 OS=Homo sapiens GN=TARDBP PE=1 SV=1	60	18	74.6	49.7	63.5	93.4	117.3	204.4	161.3
Q13151	Heterogeneous nuclear ribonucleoprotein A0 OS=Homo sapiens GN=HNRNPA0 PE=1 SV=1	56	22	57.4	51.4	48.5	74.0	171.8	165.6	198.2
Q13153	Serine/threonine-protein kinase PAK 1 OS=Homo sapiens GN=PAK1 PE=1 SV=2	50	25	100.5	101.5	106.2	109.9	100.3	77.3	82.5
Q13155	Aminoacyl tRNA synthase complex-interacting multifunctional protein 2 OS=Homo sapiens GN=AIMP2 PE=1 SV=2	60	15	51.6	76.6	91.0	104.0	127.2	97.4	172.6
Q13162	Peroxiredoxin-4 OS=Homo sapiens GN=PRDX4 PE=1 SV=1	67	20	58.2	71.9	124.2	138.2	173.0	55.3	26.9
Q13177	Serine/threonine-protein kinase PAK 2 OS=Homo sapiens GN=PAK2 PE=1 SV=3	69	36	100.4	113.7	102.7	105.5	96.3	69.0	79.9
Q13185	Chromobox protein homolog 3 OS=Homo sapiens GN=CBX3 PE=1 SV=4	60	11	49.2	108.2	84.0	104.3	107.3	88.3	122.8
Q13188	Serine/threonine-protein kinase 3 OS=Homo sapiens GN=STK3 PE=1 SV=2	55	26	94.7	104.1	102.1	112.4	122.2	76.3	79.9
Q13190	Syntaxin-5 OS=Homo sapiens GN=STX5 PE=1 SV=2	68	20	64.8	77.5	137.6	155.2	117.8	99.1	86.8
Q13200	26S proteasome non-ATPase regulatory subunit 2 OS=Homo sapiens GN=PSMD2 PE=1 SV=3	64	56	104.8	95.7	100.4	98.3	86.9	93.2	113.3
Q13206	Probable ATP-dependent RNA helicase DDX10 OS=Homo sapiens GN=DDX10 PE=1 SV=2	41	33	63.1	54.7	62.6	82.9	104.2	163.3	249.6
Q13217	DnaJ homolog subfamily C member 3 OS=Homo sapiens GN=DNAJC3 PE=1 SV=1	68	36	32.3	64.0	125.9	174.1	148.7	72.9	29.4
Q13242	Serine/arginine-rich splicing factor 9 OS=Homo sapiens GN=SRSF9 PE=1 SV=1	72	21	27.1	39.4	34.4	64.2	140.5	242.6	243.1
Q13243	Serine/arginine-rich splicing factor 5 OS=Homo sapiens GN=SRSF5 PE=1 SV=1	42	15	43.7	48.0	46.6	68.6	143.4	207.6	244.9
Q13247	Serine/arginine-rich splicing factor 6 OS=Homo sapiens GN=SRSF6 PE=1 SV=2	45	25	20.8	26.9	35.7	102.7	41.0	344.8	222.0
Q13257	Mitotic spindle assembly checkpoint protein MAD2A OS=Homo sapiens GN=MAD2L1 PE=1 SV=1	43	9	57.7	62.2	93.9	123.0	54.9	198.7	122.3
Q13263	Transcription intermediary factor 1-beta OS=Homo sapiens GN=TRIM28 PE=1 SV=5	64	39	120.5	94.7	90.8	90.6	91.0	94.6	121.3
Q13277	Syntaxin-3 OS=Homo sapiens GN=STX3 PE=1 SV=3	34	9	44.2	74.8	110.2	127.2	145.8	81.3	68.1
Q13283	Ras GTPase-activating protein-binding protein 1 OS=Homo sapiens GN=G3BP1 PE=1 SV=1	69	28	38.7	41.1	48.3	81.8	175.1	198.1	178.4
Q13287	N-myc-interactor OS=Homo sapiens GN=NMI PE=1 SV=2	73	20	68.7	90.6	115.1	135.6	140.1	63.7	52.7
Q13303	Voltage-gated potassium channel subunit beta-2 OS=Homo sapiens GN=KCNAB2 PE=1 SV=2	76	31	159.0	88.9	86.8	89.0	85.1	112.9	110.9
Q13308	Inactive tyrosine-protein kinase 7 OS=Homo sapiens GN=PTK7 PE=1 SV=2	51	46	52.3	91.8	137.4	158.8	122.7	54.0	28.4
Q13309	S-phase kinase-associated protein 2 OS=Homo sapiens GN=SKP2 PE=1 SV=2	21	8	107.1	89.0	95.6	96.9	90.0	97.8	91.2
Q13310	Polyadenylate-binding protein 4 OS=Homo sapiens GN=PABPC4 PE=1 SV=1	71	53	44.8	44.9	53.7	81.1	119.3	223.4	211.5
Q13330	Metastasis-associated protein MTA1 OS=Homo sapiens GN=MTA1 PE=1 SV=2	60	38	323.4	71.2	84.1	63.1	50.6	66.1	85.6
Q13332	Receptor-type tyrosine-protein phosphatase S OS=Homo sapiens GN=PTPRS PE=1 SV=3	37	52	77.2	76.7	136.6	145.4	106.2	71.8	55.2
Q13347	Eukaryotic translation initiation factor 3 subunit I OS=Homo sapiens GN=EIF3I PE=1 SV=1	88	24	90.0	76.2	90.3	103.8	97.1	122.6	130.7
Q13356	Peptidyl-prolyl cis-trans isomerase-like 2 OS=Homo sapiens GN=PPIL2 PE=1 SV=1	64	30	72.6	69.0	63.2	87.5	117.4	183.9	185.2
Q13363	C-terminal-binding protein 1 OS=Homo sapiens GN=CTBP1 PE=1 SV=2	43	18	113.2	78.2	97.3	120.5	70.9	109.6	79.9
Q13370	cGMP-inhibited 3',5'-cyclic phosphodiesterase B OS=Homo sapiens GN=PDE3B PE=1 SV=2	45	36	54.3	78.4	112.8	126.9	182.3	80.8	47.8
Q13371	Phosducin-like protein OS=Homo sapiens GN=PDCL PE=1 SV=3	30	8	109.8	112.4	96.0	100.8	99.6	87.4	84.5
Q13395	Probable methyltransferase TARBP1 OS=Homo sapiens GN=TARBP1 PE=1 SV=1	22	25	59.7	107.8	120.0	148.6	118.3	157.1	150.6
Q13404	Ubiquitin-conjugating enzyme E2 variant 1 OS=Homo sapiens GN=UBE2V1 PE=1 SV=2	76	12	80.7	76.6	75.7	143.3	81.0	115.3	90.5
Q13405	39S ribosomal protein L49, mitochondrial OS=Homo sapiens GN=MRPL49 PE=1 SV=1	45	9	266.9	241.8	135.1	30.0	9.7	5.9	5.7
Q13409	Cytoplasmic dynein 1 intermediate chain 2 OS=Homo sapiens GN=DYNC1I2 PE=1 SV=3	51	23	35.5	106.1	115.0	122.8	97.7	90.2	106.7
Q13418	Integrin-linked protein kinase OS=Homo sapiens GN=ILK PE=1 SV=2	52	23	86.5	101.2	124.5	124.3	135.3	52.4	41.4
Q13422	DNA-binding protein Ikaros OS=Homo sapiens GN=IKZF1 PE=1 SV=1	41	13	336.2	90.0	106.7	63.7	48.7	31.3	43.0
Q13423	NAD(P) transhydrogenase, mitochondrial OS=Homo sapiens GN=NNT PE=1 SV=3	47	52	200.6	225.3	126.0	48.8	17.2	13.4	13.5
Q13425	Beta-2-syntrophin OS=Homo sapiens GN=SNTB2 PE=1 SV=1	56	29	79.1	77.5	157.9	171.2	95.5	39.4	18.6
Q13426	DNA repair protein XRCC4 OS=Homo sapiens GN=XRCC4 PE=1 SV=2	47	21	65.2	92.7	104.6	119.2	114.0	117.2	105.7
Q13427	Peptidyl-prolyl cis-trans isomerase G OS=Homo sapiens GN=PPIG PE=1 SV=2	31	21	39.9	42.0	42.4	66.1	130.6	187.5	285.8
Q13428	Treacle protein OS=Homo sapiens GN=TCOF1 PE=1 SV=3	32	46	129.7	83.6	95.0	93.0	99.2	109.9	122.2
Q13433	Zinc transporter ZIP6 OS=Homo sapiens GN=SLC39A6 PE=1 SV=3	19	8	50.3	95.0	138.0	131.5	129.9	36.5	23.2
Q13435	Splicing factor 3B subunit 2 OS=Homo sapiens GN=SF3B2 PE=1 SV=2	56	55	48.7	54.3	52.5	78.2	120.9	191.8	236.6
Q13438	Protein OS-9 OS=Homo sapiens GN=OS9 PE=1 SV=1	49	25	46.7	86.5	114.5	153.8	195.7	74.3	31.5
Q13439	Golgin subfamily A member 4 OS=Homo sapiens GN=GOLGA4 PE=1 SV=1	40	76	110.1	101.2	103.2	105.4	103.1	97.2	107.2
Q13442	28 kDa heat- and acid-stable phosphoprotein OS=Homo sapiens GN=PDAP1 PE=1 SV=1	56	15	70.3	63.7	59.4	64.2	109.6	183.1	231.0
Q13443	Disintegrin and metalloproteinase domain-containing protein 9 OS=Homo sapiens GN=ADAM9 PE=1 SV=1	29	20	37.3	64.5	117.7	141.1	129.7	96.8	77.3
Q13445	Transmembrane emp24 domain-containing protein 1 OS=Homo sapiens GN=TMED1 PE=1 SV=1	27	9	32.3	80.8	125.2	136.6	158.0	83.0	61.4
Q13449	Limbic system-associated membrane protein OS=Homo sapiens GN=LSAMP PE=1 SV=2	41	14	55.2	68.8	141.2	157.2	108.4	75.8	45.7
Q13451	Peptidyl-prolyl cis-trans isomerase FKBP5 OS=Homo sapiens GN=FKBP5 PE=1 SV=2	67	35	99.3	87.1	106.3	123.7	80.2	90.5	108.2
Q13454	Tumor suppressor candidate 3 OS=Homo sapiens GN=TUSC3 PE=1 SV=1	25	11	54.5	94.5	107.5	138.2	184.4	47.0	27.4
Q13459	Unconventional myosin-IXb OS=Homo sapiens GN=MYO9B PE=1 SV=3	31	56	40.5	54.4	62.6	99.7	66.1	205.9	248.3
Q13464	Rho-associated protein kinase 1 OS=Homo sapiens GN=ROCK1 PE=1 SV=1	55	76	95.5	99.9	117.3	121.4	103.9	76.4	83.7
Q13472	DNA topoisomerase 3-alpha OS=Homo sapiens GN=TOP3A PE=1 SV=1	33	30	160.4	146.6	102.3	61.4	73.8	93.7	110.6
Q13485	Mothers against decapentaplegic homolog 4 OS=Homo sapiens GN=SMAD4 PE=1 SV=1	28	14	195.4	116.8	99.4	83.2	81.6	59.7	73.6
Q13492	Phosphatidylinositol-binding clathrin assembly protein OS=Homo sapiens GN=PICALM PE=1 SV=2	57	26	74.7	86.1	161.5	166.7	88.9	46.9	41.8
Q13496	Myotubularin OS=Homo sapiens GN=MTM1 PE=1 SV=2	42	26	76.3	91.1	119.5	123.6	128.3	79.1	73.7
Q13501	Sequestosome-1 OS=Homo sapiens GN=SQSTM1 PE=1 SV=1	55	14	90.9	97.8	102.6	109.5	92.3	94.1	100.9
Q13505	Metaxin-1 OS=Homo sapiens GN=MTX1 PE=1 SV=2	40	17	345.8	114.9	189.7	63.6	8.5	11.8	9.0
Q13510	Acid ceramidase OS=Homo sapiens GN=ASAH1 PE=1 SV=5	51	22	55.7	84.1	132.9	159.3	143.4	47.1	25.7
Q13523	Serine/threonine-protein kinase PRP4 homolog OS=Homo sapiens GN=PRPF4B PE=1 SV=3	41	51	32.8	39.8	37.2	61.3	156.2	199.3	253.7
Q13526	Peptidyl-prolyl cis-trans isomerase NIMA-interacting 1 OS=Homo sapiens GN=PIN1 PE=1 SV=1	65	8	96.7	95.6	89.7	99.7	112.1	98.5	109.5
Q13530	Serine incorporator 3 OS=Homo sapiens GN=SERINC3 PE=1 SV=2	12	7	148.3	55.4	95.7	106.9	127.5	88.7	93.2
Q13541	Eukaryotic translation initiation factor 4E-binding protein 1 OS=Homo sapiens GN=EIF4EBP1 PE=1 SV=3	68	6	19.6	110.6	91.9	107.5	108.4	131.0	137.3
Q13542	Eukaryotic translation initiation factor 4E-binding protein 2 OS=Homo sapiens GN=EIF4EBP2 PE=1 SV=1	73	5	111.8	109.6	95.6	118.8	105.5	94.6	121.3
Q13547	Histone deacetylase 1 OS=Homo sapiens GN=HDAC1 PE=1 SV=1	49	20	152.1	82.3	92.2	107.2	67.8	111.0	105.1
Q13555	Calcium/calmodulin-dependent protein kinase type II subunit gamma OS=Homo sapiens GN=CAMK2G PE=1 SV=3	43	21	105.7	53.4	87.9	90.9	90.1	174.2	145.3
Q13557	Calcium/calmodulin-dependent protein kinase type II subunit delta OS=Homo sapiens GN=CAMK2D PE=1 SV=3	39	20	58.5	73.5	83.7	85.4	108.3	170.9	152.9
Q13561	Dynactin subunit 2 OS=Homo sapiens GN=DCTN2 PE=1 SV=4	72	27	102.6	98.3	99.1	114.8	88.7	95.9	98.0
Q13564	NEDD8-activating enzyme E1 regulatory subunit OS=Homo sapiens GN=NAE1 PE=1 SV=1	57	27	97.7	110.7	95.7	107.3	97.4	75.5	92.9
Q13573	SNW domain-containing protein 1 OS=Homo sapiens GN=SNW1 PE=1 SV=1	56	33	66.7	63.2	56.3	69.6	119.7	167.9	232.8
Q13574	Diacylglycerol kinase zeta OS=Homo sapiens GN=DGKZ PE=1 SV=3	36	31	101.1	98.3	98.7	105.6	118.6	93.4	126.3
Q13576	Ras GTPase-activating-like protein IQGAP2 OS=Homo sapiens GN=IQGAP2 PE=1 SV=4	66	119	70.8	105.7	136.5	131.8	116.3	41.2	39.7
Q13586	Stromal interaction molecule 1 OS=Homo sapiens GN=STIM1 PE=1 SV=3	57	44	56.3	67.4	133.6	153.9	151.0	66.4	39.1
Q13588	GRB2-related adapter protein OS=Homo sapiens GN=GRAP PE=1 SV=1	65	12	80.7	91.0	104.9	117.8	114.6	69.2	71.1
Q13595	Transformer-2 protein homolog alpha OS=Homo sapiens GN=TRA2A PE=1 SV=1	53	19	26.4	28.3	32.6	77.7	71.6	334.3	251.3
Q13596	Sorting nexin-1 OS=Homo sapiens GN=SNX1 PE=1 SV=3	51	27	98.0	106.1	106.8	109.5	95.6	79.8	90.3
Q13601	KRR1 small subunit processome component homolog OS=Homo sapiens GN=KRR1 PE=1 SV=4	47	23	54.0	41.2	38.3	63.2	134.2	231.0	223.7
Q13608	Peroxisome assembly factor 2 OS=Homo sapiens GN=PEX6 PE=1 SV=2	45	31	70.0	94.8	145.0	138.3	94.0	48.2	37.6
Q13610	Periodic tryptophan protein 1 homolog OS=Homo sapiens GN=PWP1 PE=1 SV=1	49	19	78.6	66.9	79.4	117.8	101.1	181.0	130.6
Q13613	Myotubularin-related protein 1 OS=Homo sapiens GN=MTMR1 PE=1 SV=4	43	24	79.0	90.7	103.6	110.8	122.7	85.4	112.8
Q13615	Myotubularin-related protein 3 OS=Homo sapiens GN=MTMR3 PE=1 SV=3	20	18	98.8	107.2	114.8	112.0	77.6	102.0	120.3
Q13616	Cullin-1 OS=Homo sapiens GN=CUL1 PE=1 SV=2	54	43	70.2	70.5	79.2	102.5	102.2	140.4	165.7
Q13617	Cullin-2 OS=Homo sapiens GN=CUL2 PE=1 SV=2	51	42	89.0	104.0	94.4	104.9	89.6	78.5	117.1
Q13618	Cullin-3 OS=Homo sapiens GN=CUL3 PE=1 SV=2	58	48	77.5	72.2	85.0	101.1	109.4	121.0	145.3
Q13619	Cullin-4A OS=Homo sapiens GN=CUL4A PE=1 SV=3	63	53	135.0	93.0	92.3	100.2	93.6	96.5	103.4
Q13620	Cullin-4B OS=Homo sapiens GN=CUL4B PE=1 SV=4	51	48	106.6	87.9	90.5	97.3	94.1	96.8	136.0
[truncated: 2,766 more rows]
