# Supplementary material for: Comparative Analysis of T-Cell Spatial Proteomics and the Influence of HIV Expression
Source: Mol Cell Proteomics. 2022 Jan 8;21(3):100194. doi: 10.1016/j.mcpro.2022.100194 (PMC8956815; doi:10.1016/j.mcpro.2022.100194)
Supplement: WT2_UnC [file mmc25.csv]

UniProt Accession	Description	Coverage [%]	# Peptides	3K	5.4K	12.2K	24K	78.4K	110K	195.5K
A0AVT1	Ubiquitin-like modifier-activating enzyme 6 OS=Homo sapiens GN=UBA6 PE=1 SV=1	55	49	120.1	121.4	101.9	111.2	84.4	94.0	90.9
A0FGR8	Extended synaptotagmin-2 OS=Homo sapiens GN=ESYT2 PE=1 SV=1	56	57	55.1	71.1	120.2	145.8	143.1	71.8	35.9
A0JLT2	Mediator of RNA polymerase II transcription subunit 19 OS=Homo sapiens GN=MED19 PE=1 SV=2	48	7	38.3	40.0	39.3	50.8	124.8	160.4	160.7
A0PJZ3	Glucoside xylosyltransferase 2 OS=Homo sapiens GN=GXYLT2 PE=2 SV=2	29	14	62.4	90.7	146.7	137.9	100.6	71.9	58.8
A1L020	RNA-binding protein MEX3A OS=Homo sapiens GN=MEX3A PE=1 SV=1	54	20	48.2	53.6	56.2	67.6	138.8	221.5	235.0
A1L0T0	Acetolactate synthase-like protein OS=Homo sapiens GN=ILVBL PE=1 SV=2	54	28	53.5	64.5	98.7	122.0	151.7	75.9	39.1
A1X283	SH3 and PX domain-containing protein 2B OS=Homo sapiens GN=SH3PXD2B PE=1 SV=3	21	17	76.0	72.3	68.8	66.0	82.3	115.5	107.2
A2RRP1	Neuroblastoma-amplified sequence OS=Homo sapiens GN=NBAS PE=1 SV=2	48	103	51.7	66.9	102.0	136.4	167.0	80.1	36.9
A2RU67	Uncharacterized protein KIAA1467 OS=Homo sapiens GN=KIAA1467 PE=1 SV=1	32	16	43.3	65.8	90.0	105.8	162.6	129.3	100.1
A2VDJ0	Transmembrane protein 131-like OS=Homo sapiens GN=KIAA0922 PE=1 SV=2	32	50	58.6	68.5	104.6	125.6	152.0	68.2	32.8
A3KMH1	von Willebrand factor A domain-containing protein 8 OS=Homo sapiens GN=VWA8 PE=1 SV=2	63	112	259.1	232.2	153.9	81.7	43.1	17.6	13.3
A3KN83	Protein strawberry notch homolog 1 OS=Homo sapiens GN=SBNO1 PE=1 SV=1	36	35	56.0	61.9	82.3	183.3	58.2	173.4	131.9
A4D1E9	GTP-binding protein 10 OS=Homo sapiens GN=GTPBP10 PE=1 SV=1	57	21	313.3	271.3	138.1	47.6	18.9	20.9	27.6
A4D1P6	WD repeat-containing protein 91 OS=Homo sapiens GN=WDR91 PE=1 SV=2	40	26	106.5	97.6	121.7	128.1	109.2	103.9	120.3
A4D1U4	Protein LCHN OS=Homo sapiens GN=LCHN PE=2 SV=1	37	12	58.7	74.3	109.4	108.1	172.2	123.3	117.0
A5PLN9	Trafficking protein particle complex subunit 13 OS=Homo sapiens GN=TRAPPC13 PE=1 SV=2	42	14	81.7	81.6	104.5	124.1	84.1	110.5	102.5
A5YKK6	CCR4-NOT transcription complex subunit 1 OS=Homo sapiens GN=CNOT1 PE=1 SV=2	53	128	40.0	49.0	52.5	73.5	137.7	167.5	131.5
A6NC98	Coiled-coil domain-containing protein 88B OS=Homo sapiens GN=CCDC88B PE=1 SV=1	18	21	99.9	105.1	137.4	155.6	146.6	87.3	74.8
A6NDG6	Phosphoglycolate phosphatase OS=Homo sapiens GN=PGP PE=1 SV=1	38	11	66.5	61.8	107.3	158.2	53.6	139.0	132.2
A6NED2	RCC1 domain-containing protein 1 OS=Homo sapiens GN=RCCD1 PE=1 SV=1	34	10	121.7	107.5	127.6	128.9	107.3	98.5	106.1
A6NHR9	Structural maintenance of chromosomes flexible hinge domain-containing protein 1 OS=Homo sapiens GN=SMCHD1 PE=1 SV=2	48	86	92.3	64.3	55.3	61.3	100.6	159.1	174.9
A6NIH7	Protein unc-119 homolog B OS=Homo sapiens GN=UNC119B PE=1 SV=1	46	8	129.1	117.7	131.3	123.7	105.9	116.8	118.7
A6NJ78	Probable methyltransferase-like protein 15 OS=Homo sapiens GN=METTL15 PE=1 SV=1	53	17	267.0	241.9	143.4	62.0	36.6	29.1	32.7
A6QL63	Ankyrin repeat and BTB/POZ domain-containing protein BTBD11 OS=Homo sapiens GN=BTBD11 PE=2 SV=3	31	25	94.0	108.7	154.5	149.9	124.5	55.7	44.7
A8MVW0	Protein FAM171A2 OS=Homo sapiens GN=FAM171A2 PE=1 SV=1	49	26	67.3	87.4	141.8	143.8	142.5	41.6	20.9
B0I1T2	Unconventional myosin-Ig OS=Homo sapiens GN=MYO1G PE=1 SV=2	69	72	71.3	92.0	153.1	182.6	126.9	38.5	16.4
C9JLW8	Mapk-regulated corepressor-interacting protein 1 OS=Homo sapiens GN=FAM195B PE=1 SV=1	70	8	47.4	49.6	52.2	67.6	135.4	151.1	150.9
O00115	Deoxyribonuclease-2-alpha OS=Homo sapiens GN=DNASE2 PE=1 SV=2	22	9	49.8	76.6	138.8	166.0	169.0	48.3	22.4
O00116	Alkyldihydroxyacetonephosphate synthase, peroxisomal OS=Homo sapiens GN=AGPS PE=1 SV=1	73	43	67.7	88.1	156.4	207.1	114.5	53.7	18.3
O00139	Kinesin-like protein KIF2A OS=Homo sapiens GN=KIF2A PE=1 SV=3	49	32	91.1	76.4	68.3	91.6	87.8	126.1	136.8
O00148	ATP-dependent RNA helicase DDX39A OS=Homo sapiens GN=DDX39A PE=1 SV=2	61	27	97.1	95.3	79.3	97.4	101.3	131.5	92.5
O00151	PDZ and LIM domain protein 1 OS=Homo sapiens GN=PDLIM1 PE=1 SV=4	76	24	114.1	117.3	142.9	126.0	89.1	62.0	60.9
O00154	Cytosolic acyl coenzyme A thioester hydrolase OS=Homo sapiens GN=ACOT7 PE=1 SV=3	51	20	95.7	90.1	79.5	195.4	66.5	108.7	82.5
O00159	Unconventional myosin-Ic OS=Homo sapiens GN=MYO1C PE=1 SV=4	35	33	70.9	103.8	153.1	157.5	111.8	35.3	25.1
O00161	Synaptosomal-associated protein 23 OS=Homo sapiens GN=SNAP23 PE=1 SV=1	82	23	69.1	93.6	141.7	144.5	137.8	47.9	27.1
O00165	HCLS1-associated protein X-1 OS=Homo sapiens GN=HAX1 PE=1 SV=2	85	15	285.8	249.5	168.3	56.0	19.5	7.9	10.3
O00170	AH receptor-interacting protein OS=Homo sapiens GN=AIP PE=1 SV=2	72	22	119.4	112.8	111.8	111.6	91.5	91.1	91.0
O00178	GTP-binding protein 1 OS=Homo sapiens GN=GTPBP1 PE=1 SV=3	58	31	53.6	55.9	64.1	72.4	101.6	145.0	173.9
O00182	Galectin-9 OS=Homo sapiens GN=LGALS9 PE=1 SV=2	48	14	86.0	118.4	175.4	159.2	106.8	26.6	18.3
O00186	Syntaxin-binding protein 3 OS=Homo sapiens GN=STXBP3 PE=1 SV=2	59	44	72.0	92.3	149.9	162.9	138.4	50.0	28.3
O00203	AP-3 complex subunit beta-1 OS=Homo sapiens GN=AP3B1 PE=1 SV=3	34	39	88.1	91.1	107.9	111.9	93.2	99.2	111.6
O00214	Galectin-8 OS=Homo sapiens GN=LGALS8 PE=1 SV=4	49	19	65.2	93.8	142.5	148.8	136.6	46.1	24.2
O00217	NADH dehydrogenase [ubiquinone] iron-sulfur protein 8, mitochondrial OS=Homo sapiens GN=NDUFS8 PE=1 SV=1	51	11	293.4	261.4	171.8	54.5	14.0	4.7	2.1
O00231	26S proteasome non-ATPase regulatory subunit 11 OS=Homo sapiens GN=PSMD11 PE=1 SV=3	62	33	107.6	112.4	104.9	91.7	84.7	99.2	125.4
O00232	26S proteasome non-ATPase regulatory subunit 12 OS=Homo sapiens GN=PSMD12 PE=1 SV=3	65	35	119.3	130.1	105.5	106.4	81.7	93.5	118.0
O00233	26S proteasome non-ATPase regulatory subunit 9 OS=Homo sapiens GN=PSMD9 PE=1 SV=3	47	11	93.2	96.4	118.3	157.1	61.2	101.7	98.8
O00244	Copper transport protein ATOX1 OS=Homo sapiens GN=ATOX1 PE=1 SV=1	59	5	111.9	109.1	110.3	113.5	85.1	84.1	86.5
O00264	Membrane-associated progesterone receptor component 1 OS=Homo sapiens GN=PGRMC1 PE=1 SV=3	65	15	60.6	63.3	103.9	114.1	171.2	63.0	27.4
O00267	Transcription elongation factor SPT5 OS=Homo sapiens GN=SUPT5H PE=1 SV=1	47	48	104.8	95.0	95.8	130.8	72.8	119.3	104.1
O00273	DNA fragmentation factor subunit alpha OS=Homo sapiens GN=DFFA PE=1 SV=1	58	19	111.2	110.9	107.3	116.5	84.2	94.4	89.4
O00291	Huntingtin-interacting protein 1 OS=Homo sapiens GN=HIP1 PE=1 SV=5	46	46	88.1	117.5	179.8	158.4	111.3	30.7	23.0
O00299	Chloride intracellular channel protein 1 OS=Homo sapiens GN=CLIC1 PE=1 SV=4	70	16	108.5	106.3	106.6	116.9	86.0	83.2	85.4
O00303	Eukaryotic translation initiation factor 3 subunit F OS=Homo sapiens GN=EIF3F PE=1 SV=1	51	15	87.1	82.9	81.8	91.9	95.4	146.7	141.8
O00308	NEDD4-like E3 ubiquitin-protein ligase WWP2 OS=Homo sapiens GN=WWP2 PE=1 SV=2	31	23	55.3	58.2	103.7	137.2	110.5	128.8	101.4
O00329	Phosphatidylinositol 4,5-bisphosphate 3-kinase catalytic subunit delta isoform OS=Homo sapiens GN=PIK3CD PE=1 SV=2	37	34	100.7	101.3	91.6	101.3	102.6	112.1	119.0
O00330	Pyruvate dehydrogenase protein X component, mitochondrial OS=Homo sapiens GN=PDHX PE=1 SV=3	47	20	310.3	267.9	148.9	44.7	10.3	9.3	5.6
O00400	Acetyl-coenzyme A transporter 1 OS=Homo sapiens GN=SLC33A1 PE=1 SV=1	20	12	59.6	76.8	111.3	132.5	157.3	75.0	31.4
O00410	Importin-5 OS=Homo sapiens GN=IPO5 PE=1 SV=4	62	55	117.6	115.7	114.1	103.8	83.3	75.3	76.9
O00411	DNA-directed RNA polymerase, mitochondrial OS=Homo sapiens GN=POLRMT PE=1 SV=2	49	46	291.6	262.5	138.4	48.9	20.3	20.4	21.1
O00418	Eukaryotic elongation factor 2 kinase OS=Homo sapiens GN=EEF2K PE=1 SV=2	26	18	125.2	124.4	122.0	130.7	89.0	110.5	95.5
O00422	Histone deacetylase complex subunit SAP18 OS=Homo sapiens GN=SAP18 PE=1 SV=1	78	13	28.2	35.6	24.6	55.2	66.1	245.6	254.7
O00425	Insulin-like growth factor 2 mRNA-binding protein 3 OS=Homo sapiens GN=IGF2BP3 PE=1 SV=2	58	35	36.5	42.4	41.7	60.8	129.6	163.9	179.4
O00429	Dynamin-1-like protein OS=Homo sapiens GN=DNM1L PE=1 SV=2	61	40	120.6	117.7	117.8	116.8	90.2	90.4	87.2
O00442	RNA 3'-terminal phosphate cyclase OS=Homo sapiens GN=RTCA PE=1 SV=1	61	18	93.6	95.5	91.5	91.9	116.3	152.1	183.6
O00443	Phosphatidylinositol 4-phosphate 3-kinase C2 domain-containing subunit alpha OS=Homo sapiens GN=PIK3C2A PE=1 SV=2	20	30	84.2	86.8	98.0	98.2	104.9	122.5	133.6
O00459	Phosphatidylinositol 3-kinase regulatory subunit beta OS=Homo sapiens GN=PIK3R2 PE=1 SV=2	28	15	133.4	89.5	165.4	194.6	101.1	86.1	96.1
O00462	Beta-mannosidase OS=Homo sapiens GN=MANBA PE=2 SV=3	34	25	52.3	68.6	127.8	166.9	167.9	53.9	24.7
O00463	TNF receptor-associated factor 5 OS=Homo sapiens GN=TRAF5 PE=1 SV=2	56	23	101.0	103.5	110.1	111.8	111.9	94.1	86.2
O00471	Exocyst complex component 5 OS=Homo sapiens GN=EXOC5 PE=1 SV=1	55	43	86.4	96.4	138.9	138.9	107.8	61.3	46.7
O00487	26S proteasome non-ATPase regulatory subunit 14 OS=Homo sapiens GN=PSMD14 PE=1 SV=1	68	17	97.9	80.2	95.1	101.4	79.7	103.1	123.3
O00505	Importin subunit alpha-4 OS=Homo sapiens GN=KPNA3 PE=1 SV=2	37	18	103.0	111.6	101.7	126.6	98.9	89.6	96.7
O00534	von Willebrand factor A domain-containing protein 5A OS=Homo sapiens GN=VWA5A PE=2 SV=2	30	18	88.6	101.9	130.5	137.7	100.0	130.4	114.6
O00541	Pescadillo homolog OS=Homo sapiens GN=PES1 PE=1 SV=1	44	26	55.9	54.9	48.3	80.6	68.8	187.3	202.7
O00560	Syntenin-1 OS=Homo sapiens GN=SDCBP PE=1 SV=1	63	11	60.9	62.3	134.0	129.8	144.7	76.3	50.0
O00567	Nucleolar protein 56 OS=Homo sapiens GN=NOP56 PE=1 SV=4	71	40	79.8	63.0	66.4	80.3	103.2	136.4	147.3
O00571	ATP-dependent RNA helicase DDX3X OS=Homo sapiens GN=DDX3X PE=1 SV=3	76	57	63.4	61.6	61.7	76.0	113.6	166.4	158.1
O00584	Ribonuclease T2 OS=Homo sapiens GN=RNASET2 PE=1 SV=2	52	13	56.3	72.2	129.1	136.8	165.5	48.2	25.3
O00592	Podocalyxin OS=Homo sapiens GN=PODXL PE=1 SV=2	23	9	47.9	62.3	74.6	101.0	113.2	143.0	107.8
O00623	Peroxisome assembly protein 12 OS=Homo sapiens GN=PEX12 PE=1 SV=1	41	11	75.1	99.8	150.9	150.7	132.1	40.6	16.0
O00629	Importin subunit alpha-3 OS=Homo sapiens GN=KPNA4 PE=1 SV=1	46	22	94.6	94.3	109.5	126.2	93.2	79.7	97.7
O00743	Serine/threonine-protein phosphatase 6 catalytic subunit OS=Homo sapiens GN=PPP6C PE=1 SV=1	49	15	115.1	127.2	109.3	116.8	94.3	83.6	113.4
O00746	Nucleoside diphosphate kinase, mitochondrial OS=Homo sapiens GN=NME4 PE=1 SV=1	63	13	283.6	233.9	144.1	59.6	21.2	25.9	26.8
O00754	Lysosomal alpha-mannosidase OS=Homo sapiens GN=MAN2B1 PE=1 SV=3	34	30	48.4	65.4	107.6	174.3	138.5	53.0	27.9
O00762	Ubiquitin-conjugating enzyme E2 C OS=Homo sapiens GN=UBE2C PE=1 SV=1	46	8	123.0	120.8	97.2	108.0	83.6	109.6	106.9
O14497	AT-rich interactive domain-containing protein 1A OS=Homo sapiens GN=ARID1A PE=1 SV=3	35	58	224.7	98.9	118.0	76.4	75.6	80.4	80.1
O14523	C2 domain-containing protein 2-like OS=Homo sapiens GN=C2CD2L PE=1 SV=3	49	23	48.9	60.6	125.7	146.6	134.0	75.8	37.9
O14526	F-BAR domain only protein 1 OS=Homo sapiens GN=FCHO1 PE=1 SV=2	29	21	76.0	85.1	117.3	130.0	106.7	77.6	70.2
O14530	Thioredoxin domain-containing protein 9 OS=Homo sapiens GN=TXNDC9 PE=1 SV=2	49	10	120.1	111.2	102.7	108.9	95.0	124.4	85.8
O14545	TRAF-type zinc finger domain-containing protein 1 OS=Homo sapiens GN=TRAFD1 PE=1 SV=1	19	8	191.8	166.4	140.5	118.8	81.3	88.6	72.4
O14548	Cytochrome c oxidase subunit 7A-related protein, mitochondrial OS=Homo sapiens GN=COX7A2L PE=1 SV=2	63	6	322.8	265.9	136.7	49.5	14.9	9.6	8.2
O14578	Citron Rho-interacting kinase OS=Homo sapiens GN=CIT PE=1 SV=2	49	90	65.4	74.6	80.3	85.3	107.2	157.0	151.8
O14579	Coatomer subunit epsilon OS=Homo sapiens GN=COPE PE=1 SV=3	74	24	80.9	73.8	132.2	108.4	94.4	74.4	84.2
O14617	AP-3 complex subunit delta-1 OS=Homo sapiens GN=AP3D1 PE=1 SV=1	41	45	88.3	97.9	84.6	90.8	97.4	110.3	130.4
O14618	Copper chaperone for superoxide dismutase OS=Homo sapiens GN=CCS PE=1 SV=1	40	10	126.9	131.6	122.2	132.1	98.1	90.5	83.2
O14639	Actin-binding LIM protein 1 OS=Homo sapiens GN=ABLIM1 PE=1 SV=3	67	48	80.4	106.2	147.5	125.2	113.1	43.6	69.1
O14646	Chromodomain-helicase-DNA-binding protein 1 OS=Homo sapiens GN=CHD1 PE=1 SV=2	43	77	100.0	94.9	89.0	97.5	85.5	108.6	127.6
O14653	Golgi SNAP receptor complex member 2 OS=Homo sapiens GN=GOSR2 PE=1 SV=2	66	13	70.9	83.7	122.0	161.2	127.8	89.3	48.9
O14656	Torsin-1A OS=Homo sapiens GN=TOR1A PE=1 SV=1	45	16	55.6	65.2	127.4	136.4	173.0	61.3	28.6
O14662	Syntaxin-16 OS=Homo sapiens GN=STX16 PE=1 SV=3	56	15	23.8	28.6	48.2	275.8	68.1	230.6	74.4
O14672	Disintegrin and metalloproteinase domain-containing protein 10 OS=Homo sapiens GN=ADAM10 PE=1 SV=1	65	41	60.3	83.5	131.3	146.1	138.8	67.7	32.1
O14681	Etoposide-induced protein 2.4 homolog OS=Homo sapiens GN=EI24 PE=1 SV=4	17	8	69.7	68.8	100.8	109.4	146.2	69.9	36.6
O14683	Tumor protein p53-inducible protein 11 OS=Homo sapiens GN=TP53I11 PE=1 SV=2	25	7	51.9	58.8	104.6	128.2	157.8	59.8	28.2
O14686	Histone-lysine N-methyltransferase 2D OS=Homo sapiens GN=KMT2D PE=1 SV=2	8	27	118.0	100.3	123.9	126.1	82.2	120.9	120.2
O14733	Dual specificity mitogen-activated protein kinase kinase 7 OS=Homo sapiens GN=MAP2K7 PE=1 SV=2	51	17	103.2	94.3	89.8	89.4	102.2	100.6	107.7
O14734	Acyl-coenzyme A thioesterase 8 OS=Homo sapiens GN=ACOT8 PE=1 SV=1	50	14	59.7	81.7	141.5	261.9	109.2	58.8	15.3
O14735	CDP-diacylglycerol--inositol 3-phosphatidyltransferase OS=Homo sapiens GN=CDIPT PE=1 SV=1	15	3	77.8	92.9	136.8	136.0	177.7	108.2	64.6
O14737	Programmed cell death protein 5 OS=Homo sapiens GN=PDCD5 PE=1 SV=3	64	9	134.8	113.1	144.4	144.3	114.9	92.9	63.4
O14744	Protein arginine N-methyltransferase 5 OS=Homo sapiens GN=PRMT5 PE=1 SV=4	47	31	109.5	105.1	99.7	99.1	83.5	108.7	129.5
O14745	Na(+)/H(+) exchange regulatory cofactor NHE-RF1 OS=Homo sapiens GN=SLC9A3R1 PE=1 SV=4	69	28	87.9	104.0	121.9	151.6	100.3	76.4	54.3
O14757	Serine/threonine-protein kinase Chk1 OS=Homo sapiens GN=CHEK1 PE=1 SV=2	60	27	82.3	82.8	78.5	111.4	97.6	131.2	112.2
O14773	Tripeptidyl-peptidase 1 OS=Homo sapiens GN=TPP1 PE=1 SV=2	47	14	69.9	80.2	156.8	142.6	164.9	54.8	27.8
O14776	Transcription elongation regulator 1 OS=Homo sapiens GN=TCERG1 PE=1 SV=2	42	65	40.5	44.2	48.6	69.8	120.1	171.9	168.1
O14777	Kinetochore protein NDC80 homolog OS=Homo sapiens GN=NDC80 PE=1 SV=1	53	30	96.8	79.4	88.7	82.2	90.9	104.5	119.5
O14787	Transportin-2 OS=Homo sapiens GN=TNPO2 PE=1 SV=3	29	20	124.7	121.1	99.8	102.3	87.7	94.8	114.4
O14802	DNA-directed RNA polymerase III subunit RPC1 OS=Homo sapiens GN=POLR3A PE=1 SV=2	49	62	82.7	88.3	79.1	88.0	91.0	123.6	168.7
O14818	Proteasome subunit alpha type-7 OS=Homo sapiens GN=PSMA7 PE=1 SV=1	68	19	93.8	103.6	85.5	99.9	77.0	120.6	180.4
O14828	Secretory carrier-associated membrane protein 3 OS=Homo sapiens GN=SCAMP3 PE=1 SV=3	51	16	49.4	69.1	97.6	103.1	153.2	148.3	122.2
O14874	[3-methyl-2-oxobutanoate dehydrogenase [lipoamide]] kinase, mitochondrial OS=Homo sapiens GN=BCKDK PE=1 SV=2	46	11	313.5	266.1	154.2	45.9	8.2	6.6	3.5
O14880	Microsomal glutathione S-transferase 3 OS=Homo sapiens GN=MGST3 PE=1 SV=1	39	6	276.9	270.2	182.4	73.2	40.3	5.2	1.7
O14893	Gem-associated protein 2 OS=Homo sapiens GN=GEMIN2 PE=1 SV=1	36	7	66.3	73.0	80.2	74.9	91.7	119.1	159.8
O14920	Inhibitor of nuclear factor kappa-B kinase subunit beta OS=Homo sapiens GN=IKBKB PE=1 SV=1	36	21	129.4	119.6	124.6	117.7	97.0	98.2	102.9
O14925	Mitochondrial import inner membrane translocase subunit Tim23 OS=Homo sapiens GN=TIMM23 PE=1 SV=1	54	8	301.0	266.0	159.5	58.5	15.8	6.0	8.8
O14929	Histone acetyltransferase type B catalytic subunit OS=Homo sapiens GN=HAT1 PE=1 SV=1	46	17	108.3	111.3	106.9	114.4	85.2	102.1	100.7
O14936	Peripheral plasma membrane protein CASK OS=Homo sapiens GN=CASK PE=1 SV=3	26	22	77.1	90.5	142.6	137.6	121.5	58.3	42.9
O14950	Myosin regulatory light chain 12B OS=Homo sapiens GN=MYL12B PE=1 SV=2	66	13	68.8	86.8	62.2	64.2	59.5	88.5	405.6
O14964	Hepatocyte growth factor-regulated tyrosine kinase substrate OS=Homo sapiens GN=HGS PE=1 SV=1	32	28	91.3	101.1	123.1	149.8	90.4	87.1	70.9
O14965	Aurora kinase A OS=Homo sapiens GN=AURKA PE=1 SV=2	59	21	102.8	108.0	96.9	85.9	88.2	87.9	93.5
O14966	Ras-related protein Rab-7L1 OS=Homo sapiens GN=RAB29 PE=1 SV=1	58	11	76.3	86.6	107.8	115.4	133.1	59.7	34.2
O14967	Calmegin OS=Homo sapiens GN=CLGN PE=1 SV=1	51	24	61.5	81.1	101.2	133.9	178.5	83.4	35.6
O14972	Down syndrome critical region protein 3 OS=Homo sapiens GN=DSCR3 PE=2 SV=1	41	9	78.2	92.3	114.3	120.6	115.7	83.6	80.7
O14974	Protein phosphatase 1 regulatory subunit 12A OS=Homo sapiens GN=PPP1R12A PE=1 SV=1	45	53	71.6	94.2	81.5	81.6	68.8	74.4	330.6
O14975	Very long-chain acyl-CoA synthetase OS=Homo sapiens GN=SLC27A2 PE=1 SV=2	45	26	65.5	68.0	109.6	129.6	149.3	80.7	39.9
O14976	Cyclin-G-associated kinase OS=Homo sapiens GN=GAK PE=1 SV=2	45	46	109.1	115.2	112.9	110.2	91.6	84.0	86.9
O14979	Heterogeneous nuclear ribonucleoprotein D-like OS=Homo sapiens GN=HNRNPDL PE=1 SV=3	44	25	32.2	36.1	36.2	48.9	134.0	181.7	191.9
O14980	Exportin-1 OS=Homo sapiens GN=XPO1 PE=1 SV=1	46	48	110.4	117.0	109.1	116.0	86.9	89.6	97.3
O15020	Spectrin beta chain, non-erythrocytic 2 OS=Homo sapiens GN=SPTBN2 PE=1 SV=3	47	100	78.9	92.9	154.6	157.1	123.9	61.0	49.5
O15027	Protein transport protein Sec16A OS=Homo sapiens GN=SEC16A PE=1 SV=3	48	70	99.0	116.3	131.7	114.2	84.6	83.1	91.6
O15042	U2 snRNP-associated SURP motif-containing protein OS=Homo sapiens GN=U2SURP PE=1 SV=2	54	55	40.3	50.3	39.8	56.4	98.6	191.4	218.1
O15066	Kinesin-like protein KIF3B OS=Homo sapiens GN=KIF3B PE=1 SV=1	25	16	109.6	101.2	101.2	137.0	109.4	132.5	105.2
O15067	Phosphoribosylformylglycinamidine synthase OS=Homo sapiens GN=PFAS PE=1 SV=4	60	65	105.0	107.5	115.7	119.1	84.5	99.2	94.7
O15078	Centrosomal protein of 290 kDa OS=Homo sapiens GN=CEP290 PE=1 SV=2	38	85	82.9	79.3	66.0	65.9	90.8	144.5	161.9
O15084	Serine/threonine-protein phosphatase 6 regulatory ankyrin repeat subunit A OS=Homo sapiens GN=ANKRD28 PE=1 SV=5	43	36	107.4	104.9	126.5	96.1	83.9	99.9	125.3
O15091	Mitochondrial ribonuclease P protein 3 OS=Homo sapiens GN=KIAA0391 PE=1 SV=2	53	29	275.4	240.2	128.5	60.0	31.3	23.1	22.5
O15111	Inhibitor of nuclear factor kappa-B kinase subunit alpha OS=Homo sapiens GN=CHUK PE=1 SV=2	42	31	116.8	134.2	105.7	112.3	79.4	78.4	90.1
O15117	FYN-binding protein OS=Homo sapiens GN=FYB PE=1 SV=2	51	30	71.2	63.6	74.7	79.9	121.3	126.9	128.4
O15118	Niemann-Pick C1 protein OS=Homo sapiens GN=NPC1 PE=1 SV=2	19	21	47.4	69.2	118.2	138.5	168.6	63.7	35.9
O15121	Sphingolipid delta(4)-desaturase DES1 OS=Homo sapiens GN=DEGS1 PE=1 SV=1	21	7	55.1	62.6	105.7	121.7	172.3	70.9	31.6
O15126	Secretory carrier-associated membrane protein 1 OS=Homo sapiens GN=SCAMP1 PE=1 SV=2	31	9	45.8	60.4	83.6	98.5	148.2	121.5	112.8
O15127	Secretory carrier-associated membrane protein 2 OS=Homo sapiens GN=SCAMP2 PE=1 SV=2	24	6	44.1	53.7	84.1	101.4	153.5	133.2	123.6
O15143	Actin-related protein 2/3 complex subunit 1B OS=Homo sapiens GN=ARPC1B PE=1 SV=3	55	20	105.8	104.3	109.8	98.9	106.6	109.7	133.4
O15144	Actin-related protein 2/3 complex subunit 2 OS=Homo sapiens GN=ARPC2 PE=1 SV=1	83	29	86.7	101.8	81.7	105.8	83.7	106.5	159.9
O15145	Actin-related protein 2/3 complex subunit 3 OS=Homo sapiens GN=ARPC3 PE=1 SV=3	47	10	82.2	90.2	93.0	118.0	84.7	98.7	143.5
O15155	BET1 homolog OS=Homo sapiens GN=BET1 PE=1 SV=1	57	6	59.8	77.9	107.6	123.9	146.6	95.0	72.2
O15160	DNA-directed RNA polymerases I and III subunit RPAC1 OS=Homo sapiens GN=POLR1C PE=1 SV=1	55	13	136.1	117.2	97.8	89.9	78.6	85.0	104.9
O15162	Phospholipid scramblase 1 OS=Homo sapiens GN=PLSCR1 PE=1 SV=1	25	7	76.4	92.9	178.8	179.4	163.8	86.5	55.2
O15165	Low-density lipoprotein receptor class A domain-containing protein 4 OS=Homo sapiens GN=LDLRAD4 PE=1 SV=1	39	9	54.7	67.8	95.1	111.7	122.0	88.5	83.2
O15173	Membrane-associated progesterone receptor component 2 OS=Homo sapiens GN=PGRMC2 PE=1 SV=1	57	15	59.5	70.2	139.8	155.1	165.7	70.6	27.2
O15212	Prefoldin subunit 6 OS=Homo sapiens GN=PFDN6 PE=1 SV=1	68	13	103.1	102.3	111.7	114.9	101.3	84.0	86.2
O15213	WD repeat-containing protein 46 OS=Homo sapiens GN=WDR46 PE=1 SV=3	45	22	59.7	37.6	33.1	60.7	75.0	172.8	187.8
O15226	NF-kappa-B-repressing factor OS=Homo sapiens GN=NKRF PE=1 SV=2	45	37	44.4	45.9	36.1	54.0	97.9	198.0	230.1
O15228	Dihydroxyacetone phosphate acyltransferase OS=Homo sapiens GN=GNPAT PE=1 SV=1	56	42	79.2	102.2	150.0	149.6	130.5	42.5	15.6
O15234	Protein CASC3 OS=Homo sapiens GN=CASC3 PE=1 SV=2	35	19	53.9	63.7	62.1	86.7	110.4	156.4	170.3
O15235	28S ribosomal protein S12, mitochondrial OS=Homo sapiens GN=MRPS12 PE=1 SV=1	39	5	305.9	302.7	158.7	56.6	11.8	10.7	11.6
O15254	Peroxisomal acyl-coenzyme A oxidase 3 OS=Homo sapiens GN=ACOX3 PE=1 SV=2	49	27	80.8	107.7	152.0	146.3	135.6	38.2	12.8
O15258	Protein RER1 OS=Homo sapiens GN=RER1 PE=1 SV=1	31	8	39.1	65.2	87.5	161.8	122.7	116.4	55.0
O15260	Surfeit locus protein 4 OS=Homo sapiens GN=SURF4 PE=1 SV=3	24	6	54.7	64.8	92.6	98.6	143.7	71.2	39.0
O15269	Serine palmitoyltransferase 1 OS=Homo sapiens GN=SPTLC1 PE=1 SV=1	59	25	46.1	58.4	104.7	135.3	144.5	79.6	35.1
O15270	Serine palmitoyltransferase 2 OS=Homo sapiens GN=SPTLC2 PE=1 SV=1	61	30	56.6	71.1	108.3	140.5	178.0	80.7	37.1
O15294	UDP-N-acetylglucosamine--peptide N-acetylglucosaminyltransferase 110 kDa subunit OS=Homo sapiens GN=OGT PE=1 SV=3	37	34	105.7	97.0	96.5	102.7	96.2	99.5	98.5
O15305	Phosphomannomutase 2 OS=Homo sapiens GN=PMM2 PE=1 SV=1	40	14	107.7	93.9	88.6	106.2	109.8	142.8	111.4
O15320	cTAGE family member 5 OS=Homo sapiens GN=CTAGE5 PE=1 SV=4	57	44	54.9	62.2	112.8	123.8	170.2	64.0	28.8
O15321	Transmembrane 9 superfamily member 1 OS=Homo sapiens GN=TM9SF1 PE=2 SV=2	26	12	88.7	110.3	151.6	124.1	96.0	65.6	52.7
O15355	Protein phosphatase 1G OS=Homo sapiens GN=PPM1G PE=1 SV=1	58	26	109.9	116.4	93.6	107.0	81.1	102.9	102.4
O15371	Eukaryotic translation initiation factor 3 subunit D OS=Homo sapiens GN=EIF3D PE=1 SV=1	65	34	87.8	87.2	86.3	100.0	97.8	139.4	123.7
O15372	Eukaryotic translation initiation factor 3 subunit H OS=Homo sapiens GN=EIF3H PE=1 SV=1	56	27	73.3	77.9	80.1	98.2	86.2	155.1	140.8
O15379	Histone deacetylase 3 OS=Homo sapiens GN=HDAC3 PE=1 SV=2	33	11	86.6	85.1	79.5	87.2	93.7	130.6	151.7
O15381	Nuclear valosin-containing protein-like OS=Homo sapiens GN=NVL PE=1 SV=1	54	36	48.1	50.9	44.2	60.1	145.3	216.4	200.4
O15382	Branched-chain-amino-acid aminotransferase, mitochondrial OS=Homo sapiens GN=BCAT2 PE=1 SV=2	57	22	320.7	286.7	138.0	48.2	10.6	5.9	2.5
O15397	Importin-8 OS=Homo sapiens GN=IPO8 PE=1 SV=2	25	23	112.4	112.4	108.4	111.0	80.4	90.9	96.5
O15400	Syntaxin-7 OS=Homo sapiens GN=STX7 PE=1 SV=4	61	13	44.9	57.4	100.1	112.4	164.1	125.0	108.9
O15439	Multidrug resistance-associated protein 4 OS=Homo sapiens GN=ABCC4 PE=1 SV=3	35	40	67.3	82.6	135.3	127.5	124.3	37.6	18.1
O15446	DNA-directed RNA polymerase I subunit RPA34 OS=Homo sapiens GN=CD3EAP PE=1 SV=1	52	14	131.0	90.0	71.2	61.5	91.2	134.7	122.7
O15484	Calpain-5 OS=Homo sapiens GN=CAPN5 PE=1 SV=2	37	21	62.7	90.1	128.3	139.7	129.2	42.5	22.1
O15498	Synaptobrevin homolog YKT6 OS=Homo sapiens GN=YKT6 PE=1 SV=1	69	16	107.6	129.0	114.4	116.5	111.5	97.3	91.4
O15504	Nucleoporin-like protein 2 OS=Homo sapiens GN=NUPL2 PE=1 SV=1	52	17	55.0	62.4	81.6	101.7	140.7	97.5	80.8
O15511	Actin-related protein 2/3 complex subunit 5 OS=Homo sapiens GN=ARPC5 PE=1 SV=3	73	11	89.9	81.2	119.1	113.8	97.9	93.5	97.1
O15514	DNA-directed RNA polymerase II subunit RPB4 OS=Homo sapiens GN=POLR2D PE=1 SV=1	69	10	110.2	96.9	80.7	138.0	94.6	134.4	130.3
O15530	3-phosphoinositide-dependent protein kinase 1 OS=Homo sapiens GN=PDPK1 PE=1 SV=1	57	25	83.2	95.3	115.3	121.9	117.1	78.6	68.3
O15533	Tapasin OS=Homo sapiens GN=TAPBP PE=1 SV=1	26	8	52.4	61.4	93.4	184.9	139.8	69.3	22.6
O15541	RING finger protein 113A OS=Homo sapiens GN=RNF113A PE=1 SV=1	43	13	119.9	120.8	105.4	113.7	106.5	135.2	144.4
O43143	Pre-mRNA-splicing factor ATP-dependent RNA helicase DHX15 OS=Homo sapiens GN=DHX15 PE=1 SV=2	56	55	55.1	63.4	50.5	71.1	103.3	154.1	199.1
O43148	mRNA cap guanine-N7 methyltransferase OS=Homo sapiens GN=RNMT PE=1 SV=1	52	25	91.6	94.3	86.2	105.6	92.6	135.6	151.8
O43149	Zinc finger ZZ-type and EF-hand domain-containing protein 1 OS=Homo sapiens GN=ZZEF1 PE=1 SV=6	30	74	102.7	105.5	94.4	96.5	77.0	110.2	161.2
O43156	TELO2-interacting protein 1 homolog OS=Homo sapiens GN=TTI1 PE=1 SV=3	30	26	99.3	98.7	91.5	92.5	109.0	121.7	97.7
O43159	Ribosomal RNA-processing protein 8 OS=Homo sapiens GN=RRP8 PE=1 SV=2	54	21	66.1	58.1	43.7	47.8	84.8	167.3	249.7
O43164	E3 ubiquitin-protein ligase Praja-2 OS=Homo sapiens GN=PJA2 PE=1 SV=4	39	14	98.5	99.1	115.2	109.8	94.6	79.8	86.5
O43166	Signal-induced proliferation-associated 1-like protein 1 OS=Homo sapiens GN=SIPA1L1 PE=1 SV=4	50	72	73.1	86.8	125.6	127.5	106.2	99.7	103.8
O43169	Cytochrome b5 type B OS=Homo sapiens GN=CYB5B PE=1 SV=2	69	9	88.8	97.7	129.8	86.0	143.7	52.7	28.6
O43172	U4/U6 small nuclear ribonucleoprotein Prp4 OS=Homo sapiens GN=PRPF4 PE=1 SV=2	66	36	43.2	51.0	47.7	60.0	88.5	194.8	211.0
O43175	D-3-phosphoglycerate dehydrogenase OS=Homo sapiens GN=PHGDH PE=1 SV=4	56	29	123.2	118.6	129.4	118.4	86.8	71.4	65.3
O43237	Cytoplasmic dynein 1 light intermediate chain 2 OS=Homo sapiens GN=DYNC1LI2 PE=1 SV=1	37	16	103.2	107.6	96.4	108.1	98.6	109.7	120.3
O43242	26S proteasome non-ATPase regulatory subunit 3 OS=Homo sapiens GN=PSMD3 PE=1 SV=2	68	45	103.3	105.1	100.2	107.6	76.1	103.8	120.0
O43252	Bifunctional 3'-phosphoadenosine 5'-phosphosulfate synthase 1 OS=Homo sapiens GN=PAPSS1 PE=1 SV=2	64	29	115.9	119.2	101.6	110.7	84.1	95.6	95.5
O43264	Centromere/kinetochore protein zw10 homolog OS=Homo sapiens GN=ZW10 PE=1 SV=3	59	43	56.8	65.7	98.1	154.7	141.0	95.4	44.9
O43278	Kunitz-type protease inhibitor 1 OS=Homo sapiens GN=SPINT1 PE=1 SV=2	37	20	75.9	81.5	122.2	132.9	156.6	112.4	75.0
O43290	U4/U6.U5 tri-snRNP-associated protein 1 OS=Homo sapiens GN=SART1 PE=1 SV=1	63	61	43.4	49.0	40.2	54.7	122.0	192.1	205.5
O43291	Kunitz-type protease inhibitor 2 OS=Homo sapiens GN=SPINT2 PE=1 SV=2	48	9	53.1	71.1	130.0	114.6	184.5	106.9	71.6
O43292	Glycosylphosphatidylinositol anchor attachment 1 protein OS=Homo sapiens GN=GPAA1 PE=1 SV=3	14	9	61.3	84.2	135.0	126.7	152.9	67.7	29.4
O43303	Centriolar coiled-coil protein of 110 kDa OS=Homo sapiens GN=CCP110 PE=1 SV=3	54	36	105.5	104.4	88.3	87.7	99.5	147.0	160.2
O43314	Inositol hexakisphosphate and diphosphoinositol-pentakisphosphate kinase 2 OS=Homo sapiens GN=PPIP5K2 PE=1 SV=3	37	38	101.6	98.0	89.8	87.7	94.9	133.8	141.0
O43318	Mitogen-activated protein kinase kinase kinase 7 OS=Homo sapiens GN=MAP3K7 PE=1 SV=1	35	16	106.6	106.2	104.2	101.9	86.9	94.3	101.6
O43324	Eukaryotic translation elongation factor 1 epsilon-1 OS=Homo sapiens GN=EEF1E1 PE=1 SV=1	71	14	51.5	70.6	63.1	85.2	75.4	123.5	245.6
O43379	WD repeat-containing protein 62 OS=Homo sapiens GN=WDR62 PE=1 SV=4	33	37	96.4	93.6	98.9	143.4	77.8	116.3	105.9
O43390	Heterogeneous nuclear ribonucleoprotein R OS=Homo sapiens GN=HNRNPR PE=1 SV=1	54	40	36.3	36.9	28.8	48.8	116.4	188.5	221.4
O43395	U4/U6 small nuclear ribonucleoprotein Prp3 OS=Homo sapiens GN=PRPF3 PE=1 SV=2	54	36	43.0	50.7	44.1	62.3	108.2	183.0	191.3
O43396	Thioredoxin-like protein 1 OS=Homo sapiens GN=TXNL1 PE=1 SV=3	62	16	119.5	112.8	104.9	111.3	82.2	120.7	96.3
O43399	Tumor protein D54 OS=Homo sapiens GN=TPD52L2 PE=1 SV=2	73	19	108.3	115.7	118.8	118.9	100.7	87.6	51.5
O43402	ER membrane protein complex subunit 8 OS=Homo sapiens GN=EMC8 PE=1 SV=1	58	10	64.2	74.2	116.6	138.7	181.6	67.4	27.6
O43426	Synaptojanin-1 OS=Homo sapiens GN=SYNJ1 PE=1 SV=2	32	37	56.7	65.1	100.4	109.5	88.2	151.1	184.6
O43427	Acidic fibroblast growth factor intracellular-binding protein OS=Homo sapiens GN=FIBP PE=1 SV=3	54	19	75.8	100.9	129.0	136.8	122.3	86.6	85.4
O43432	Eukaryotic translation initiation factor 4 gamma 3 OS=Homo sapiens GN=EIF4G3 PE=1 SV=2	45	75	37.9	45.9	43.4	67.2	129.0	191.9	170.0
O43447	Peptidyl-prolyl cis-trans isomerase H OS=Homo sapiens GN=PPIH PE=1 SV=1	82	17	66.8	79.3	76.7	105.0	89.6	199.7	184.5
O43464	Serine protease HTRA2, mitochondrial OS=Homo sapiens GN=HTRA2 PE=1 SV=2	50	16	294.6	256.4	157.6	42.8	17.7	5.7	4.4
O43482	Protein Mis18-beta OS=Homo sapiens GN=OIP5 PE=1 SV=2	34	5	137.8	139.2	107.9	135.4	117.0	117.7	120.2
O43488	Aflatoxin B1 aldehyde reductase member 2 OS=Homo sapiens GN=AKR7A2 PE=1 SV=3	47	15	212.7	163.1	128.7	114.1	57.0	39.3	47.7
O43491	Band 4.1-like protein 2 OS=Homo sapiens GN=EPB41L2 PE=1 SV=1	67	71	68.5	93.4	151.7	141.9	130.6	35.9	14.4
O43505	Beta-1,4-glucuronyltransferase 1 OS=Homo sapiens GN=B4GAT1 PE=1 SV=1	30	8	68.6	92.7	119.1	111.5	112.4	82.9	51.1
O43516	WAS/WASL-interacting protein family member 1 OS=Homo sapiens GN=WIPF1 PE=1 SV=3	44	14	57.6	71.7	76.4	72.8	122.8	135.9	148.2
O43561	Linker for activation of T-cells family member 1 OS=Homo sapiens GN=LAT PE=1 SV=1	60	8	80.0	111.7	199.0	182.8	184.7	55.1	8.9
O43566	Regulator of G-protein signaling 14 OS=Homo sapiens GN=RGS14 PE=1 SV=4	54	20	97.6	96.4	117.6	118.5	110.0	85.7	99.8
O43583	Density-regulated protein OS=Homo sapiens GN=DENR PE=1 SV=2	57	10	93.4	76.5	78.3	93.0	108.0	137.1	133.6
O43592	Exportin-T OS=Homo sapiens GN=XPOT PE=1 SV=2	28	24	123.0	126.9	101.3	116.2	89.5	103.3	107.6
O43598	2'-deoxynucleoside 5'-phosphate N-hydrolase 1 OS=Homo sapiens GN=DNPH1 PE=1 SV=1	49	7	103.5	101.8	91.4	105.9	74.8	88.1	75.8
O43615	Mitochondrial import inner membrane translocase subunit TIM44 OS=Homo sapiens GN=TIMM44 PE=1 SV=2	54	33	301.6	247.5	165.0	57.9	13.7	10.1	10.2
O43633	Charged multivesicular body protein 2a OS=Homo sapiens GN=CHMP2A PE=1 SV=1	41	11	73.6	93.2	96.1	120.4	134.8	122.4	128.2
O43639	Cytoplasmic protein NCK2 OS=Homo sapiens GN=NCK2 PE=1 SV=2	49	15	91.6	98.8	118.2	116.5	105.3	94.2	79.0
O43660	Pleiotropic regulator 1 OS=Homo sapiens GN=PLRG1 PE=1 SV=1	68	33	32.1	41.7	29.7	44.6	115.1	210.6	221.7
O43663	Protein regulator of cytokinesis 1 OS=Homo sapiens GN=PRC1 PE=1 SV=2	46	21	126.1	121.6	91.7	116.3	79.5	101.6	123.5
O43670	BUB3-interacting and GLEBS motif-containing protein ZNF207 OS=Homo sapiens GN=ZNF207 PE=1 SV=1	19	10	42.6	41.7	46.5	58.7	129.5	165.7	161.3
O43674	NADH dehydrogenase [ubiquinone] 1 beta subcomplex subunit 5, mitochondrial OS=Homo sapiens GN=NDUFB5 PE=1 SV=1	30	7	294.3	259.2	157.1	56.9	15.4	6.5	6.6
O43678	NADH dehydrogenase [ubiquinone] 1 alpha subcomplex subunit 2 OS=Homo sapiens GN=NDUFA2 PE=1 SV=3	42	5	330.0	276.0	158.7	50.8	14.3	4.3	2.9
O43681	ATPase ASNA1 OS=Homo sapiens GN=ASNA1 PE=1 SV=2	60	16	80.2	89.0	110.9	126.4	145.3	69.2	39.4
O43683	Mitotic checkpoint serine/threonine-protein kinase BUB1 OS=Homo sapiens GN=BUB1 PE=1 SV=1	33	26	88.8	99.0	108.2	91.6	94.6	115.5	127.6
O43684	Mitotic checkpoint protein BUB3 OS=Homo sapiens GN=BUB3 PE=1 SV=1	58	17	53.2	54.3	51.6	62.6	128.8	173.7	170.7
O43707	Alpha-actinin-4 OS=Homo sapiens GN=ACTN4 PE=1 SV=2	75	79	106.6	116.4	146.0	135.4	84.0	55.9	56.5
O43708	Maleylacetoacetate isomerase OS=Homo sapiens GN=GSTZ1 PE=1 SV=3	25	7	279.9	266.4	117.9	56.1	37.0	34.3	35.9
O43719	HIV Tat-specific factor 1 OS=Homo sapiens GN=HTATSF1 PE=1 SV=1	57	52	90.1	96.3	103.7	106.8	103.6	136.2	156.2
O43736	Integral membrane protein 2A OS=Homo sapiens GN=ITM2A PE=1 SV=2	32	13	56.3	72.6	92.0	124.0	170.1	85.8	62.9
O43747	AP-1 complex subunit gamma-1 OS=Homo sapiens GN=AP1G1 PE=1 SV=5	50	40	72.8	83.9	83.7	108.3	109.6	122.7	123.0
O43752	Syntaxin-6 OS=Homo sapiens GN=STX6 PE=1 SV=1	69	17	40.8	52.5	85.2	109.9	141.6	120.4	91.7
O43760	Synaptogyrin-2 OS=Homo sapiens GN=SYNGR2 PE=1 SV=1	24	8	46.0	64.5	85.1	98.2	131.2	83.2	74.3
O43765	Small glutamine-rich tetratricopeptide repeat-containing protein alpha OS=Homo sapiens GN=SGTA PE=1 SV=1	42	16	105.1	106.4	102.0	150.4	67.8	87.1	78.6
O43766	Lipoyl synthase, mitochondrial OS=Homo sapiens GN=LIAS PE=1 SV=3	34	10	283.5	270.9	164.1	47.2	11.7	5.3	5.5
O43768	Alpha-endosulfine OS=Homo sapiens GN=ENSA PE=1 SV=1	73	12	108.6	119.2	86.6	125.0	83.6	118.4	108.7
O43772	Mitochondrial carnitine/acylcarnitine carrier protein OS=Homo sapiens GN=SLC25A20 PE=1 SV=1	62	20	271.9	234.9	153.7	70.4	25.2	14.3	14.7
O43776	Asparagine--tRNA ligase, cytoplasmic OS=Homo sapiens GN=NARS PE=1 SV=1	58	37	67.5	73.6	59.3	66.3	89.2	147.1	209.0
O43795	Unconventional myosin-Ib OS=Homo sapiens GN=MYO1B PE=1 SV=3	51	62	73.1	98.6	142.7	169.2	121.5	45.2	26.1
O43805	Sjoegren syndrome nuclear autoantigen 1 OS=Homo sapiens GN=SSNA1 PE=1 SV=2	38	6	152.8	105.0	132.2	124.5	104.2	98.5	141.3
O43809	Cleavage and polyadenylation specificity factor subunit 5 OS=Homo sapiens GN=NUDT21 PE=1 SV=1	67	20	44.5	48.6	35.7	64.9	110.3	174.4	202.9
O43813	LanC-like protein 1 OS=Homo sapiens GN=LANCL1 PE=1 SV=1	47	16	115.1	118.2	112.6	123.1	102.6	107.9	100.6
O43815	Striatin OS=Homo sapiens GN=STRN PE=1 SV=4	56	33	63.7	63.9	111.7	127.3	165.3	78.7	45.8
O43818	U3 small nucleolar RNA-interacting protein 2 OS=Homo sapiens GN=RRP9 PE=1 SV=1	37	15	71.5	75.7	50.8	74.9	85.2	163.1	206.6
O43819	Protein SCO2 homolog, mitochondrial OS=Homo sapiens GN=SCO2 PE=1 SV=3	34	7	291.2	239.5	177.2	54.4	11.7	9.0	3.6
O43823	A-kinase anchor protein 8 OS=Homo sapiens GN=AKAP8 PE=1 SV=1	44	23	54.9	63.9	54.8	79.1	95.4	163.7	155.8
O43824	Putative GTP-binding protein 6 OS=Homo sapiens GN=GTPBP6 PE=2 SV=3	33	15	215.4	201.7	139.0	77.6	54.3	49.1	39.3
O43837	Isocitrate dehydrogenase [NAD] subunit beta, mitochondrial OS=Homo sapiens GN=IDH3B PE=1 SV=2	61	27	283.0	274.6	144.8	71.3	14.6	10.8	15.8
O43847	Nardilysin OS=Homo sapiens GN=NRD1 PE=1 SV=2	35	42	121.2	122.4	115.4	119.5	87.2	93.4	94.7
O43852	Calumenin OS=Homo sapiens GN=CALU PE=1 SV=2	76	29	59.8	77.0	99.6	118.2	177.3	64.3	23.5
O43861	Probable phospholipid-transporting ATPase IIB OS=Homo sapiens GN=ATP9B PE=2 SV=4	29	28	44.5	54.9	88.2	109.7	157.9	117.2	92.6
O43865	Adenosylhomocysteinase 2 OS=Homo sapiens GN=AHCYL1 PE=1 SV=2	57	32	115.2	115.1	112.1	110.3	84.2	81.2	80.4
O43903	Growth arrest-specific protein 2 OS=Homo sapiens GN=GAS2 PE=1 SV=1	65	20	103.8	115.1	123.2	122.3	97.0	81.2	76.6
O43909	Exostosin-like 3 OS=Homo sapiens GN=EXTL3 PE=1 SV=1	29	25	76.6	105.0	145.9	118.0	92.4	54.2	45.8
O43920	NADH dehydrogenase [ubiquinone] iron-sulfur protein 5 OS=Homo sapiens GN=NDUFS5 PE=1 SV=3	67	8	273.0	228.5	142.2	75.4	47.9	30.9	32.3
O43933	Peroxisome biogenesis factor 1 OS=Homo sapiens GN=PEX1 PE=1 SV=1	31	38	86.4	108.7	148.1	140.5	113.3	44.2	29.5
O60216	Double-strand-break repair protein rad21 homolog OS=Homo sapiens GN=RAD21 PE=1 SV=2	45	21	173.9	100.2	91.3	76.1	103.7	115.0	107.6
O60231	Putative pre-mRNA-splicing factor ATP-dependent RNA helicase DHX16 OS=Homo sapiens GN=DHX16 PE=1 SV=2	44	47	53.9	60.2	53.1	78.9	93.8	159.3	190.8
O60232	Sjoegren syndrome/scleroderma autoantigen 1 OS=Homo sapiens GN=SSSCA1 PE=1 SV=1	63	7	119.9	115.2	110.3	115.4	82.8	86.1	81.4
O60238	BCL2/adenovirus E1B 19 kDa protein-interacting protein 3-like OS=Homo sapiens GN=BNIP3L PE=1 SV=1	37	7	219.1	243.3	226.4	75.6	43.8	21.8	10.9
O60244	Mediator of RNA polymerase II transcription subunit 14 OS=Homo sapiens GN=MED14 PE=1 SV=2	33	38	45.7	46.5	40.9	54.0	120.1	159.3	147.1
O60256	Phosphoribosyl pyrophosphate synthase-associated protein 2 OS=Homo sapiens GN=PRPSAP2 PE=1 SV=1	67	22	107.3	111.8	98.2	101.6	90.0	91.2	97.4
O60264	SWI/SNF-related matrix-associated actin-dependent regulator of chromatin subfamily A member 5 OS=Homo sapiens GN=SMARCA5 PE=1 SV=1	44	49	231.4	116.5	94.7	76.7	71.9	72.1	77.2
O60271	C-Jun-amino-terminal kinase-interacting protein 4 OS=Homo sapiens GN=SPAG9 PE=1 SV=4	44	50	112.6	112.9	110.4	114.7	86.4	93.7	88.2
O60291	E3 ubiquitin-protein ligase MGRN1 OS=Homo sapiens GN=MGRN1 PE=1 SV=2	44	16	55.4	69.7	134.7	112.5	146.0	64.9	38.2
O60293	Zinc finger C3H1 domain-containing protein OS=Homo sapiens GN=ZFC3H1 PE=1 SV=3	33	53	46.2	53.0	45.2	57.7	115.8	188.9	220.0
O60294	tRNA wybutosine-synthesizing protein 4 OS=Homo sapiens GN=LCMT2 PE=1 SV=3	20	14	78.5	94.3	89.3	82.3	113.8	122.9	131.3
O60306	Intron-binding protein aquarius OS=Homo sapiens GN=AQR PE=1 SV=4	48	75	49.3	56.9	46.9	69.0	96.8	176.7	203.7
O60307	Microtubule-associated serine/threonine-protein kinase 3 OS=Homo sapiens GN=MAST3 PE=1 SV=2	29	27	56.1	68.2	64.4	86.1	101.6	172.1	199.3
O60313	Dynamin-like 120 kDa protein, mitochondrial OS=Homo sapiens GN=OPA1 PE=1 SV=3	63	68	272.2	250.5	175.4	64.0	17.6	7.7	6.2
O60333	Kinesin-like protein KIF1B OS=Homo sapiens GN=KIF1B PE=1 SV=5	17	27	105.6	123.7	104.7	111.0	101.5	132.3	135.7
O60337	E3 ubiquitin-protein ligase MARCH6 OS=Homo sapiens GN=MARCH6 PE=1 SV=2	14	10	44.0	44.5	92.6	177.0	135.1	85.8	34.2
O60341	Lysine-specific histone demethylase 1A OS=Homo sapiens GN=KDM1A PE=1 SV=2	65	37	108.1	99.2	82.5	87.7	87.8	120.3	151.8
O60343	TBC1 domain family member 4 OS=Homo sapiens GN=TBC1D4 PE=1 SV=2	29	32	80.2	84.9	105.6	107.1	72.2	122.9	133.3
O60427	Fatty acid desaturase 1 OS=Homo sapiens GN=FADS1 PE=1 SV=3	32	15	57.9	73.6	108.4	126.7	167.2	76.1	43.7
O60476	Mannosyl-oligosaccharide 1,2-alpha-mannosidase IB OS=Homo sapiens GN=MAN1A2 PE=1 SV=1	37	22	95.0	121.4	186.1	145.3	79.1	57.5	56.3
O60488	Long-chain-fatty-acid--CoA ligase 4 OS=Homo sapiens GN=ACSL4 PE=1 SV=2	69	49	167.5	162.9	169.3	112.9	78.9	33.3	21.5
O60493	Sorting nexin-3 OS=Homo sapiens GN=SNX3 PE=1 SV=3	80	15	95.7	87.2	122.4	116.8	110.9	75.2	52.4
O60496	Docking protein 2 OS=Homo sapiens GN=DOK2 PE=1 SV=2	37	11	96.0	84.6	109.1	123.6	120.3	80.5	55.8
O60499	Syntaxin-10 OS=Homo sapiens GN=STX10 PE=1 SV=1	57	14	52.3	59.3	87.8	103.7	152.2	128.2	112.0
O60502	Protein O-GlcNAcase OS=Homo sapiens GN=MGEA5 PE=1 SV=2	27	22	120.7	121.0	116.0	116.4	87.4	94.6	89.5
O60504	Vinexin OS=Homo sapiens GN=SORBS3 PE=1 SV=2	30	17	84.5	97.5	89.2	93.1	83.2	112.9	116.3
O60506	Heterogeneous nuclear ribonucleoprotein Q OS=Homo sapiens GN=SYNCRIP PE=1 SV=2	62	46	42.0	42.0	39.0	59.4	120.4	171.2	189.7
O60508	Pre-mRNA-processing factor 17 OS=Homo sapiens GN=CDC40 PE=1 SV=1	68	34	50.3	53.8	48.9	59.1	104.4	186.4	221.5
O60512	Beta-1,4-galactosyltransferase 3 OS=Homo sapiens GN=B4GALT3 PE=1 SV=2	23	7	94.7	97.0	158.5	132.9	155.4	89.6	50.0
O60518	Ran-binding protein 6 OS=Homo sapiens GN=RANBP6 PE=1 SV=2	20	21	136.2	138.4	101.4	80.2	75.1	86.4	101.3
O60524	Nuclear export mediator factor NEMF OS=Homo sapiens GN=NEMF PE=1 SV=4	24	24	82.5	84.6	91.9	83.8	99.6	114.6	134.3
O60547	GDP-mannose 4,6 dehydratase OS=Homo sapiens GN=GMDS PE=1 SV=1	66	25	91.2	122.6	160.7	154.8	94.5	41.3	33.8
O60566	Mitotic checkpoint serine/threonine-protein kinase BUB1 beta OS=Homo sapiens GN=BUB1B PE=1 SV=3	56	47	107.2	103.5	126.8	124.3	91.4	115.6	111.3
O60568	Procollagen-lysine,2-oxoglutarate 5-dioxygenase 3 OS=Homo sapiens GN=PLOD3 PE=1 SV=1	38	24	71.7	84.5	142.3	170.1	191.7	75.7	28.4
O60573	Eukaryotic translation initiation factor 4E type 2 OS=Homo sapiens GN=EIF4E2 PE=1 SV=1	49	11	36.9	45.4	44.0	63.4	138.2	154.5	127.9
O60610	Protein diaphanous homolog 1 OS=Homo sapiens GN=DIAPH1 PE=1 SV=2	56	77	102.5	108.2	109.6	138.6	88.5	81.4	82.9
O60613	15 kDa selenoprotein OS=Homo sapiens GN=SEP15 PE=1 SV=3	35	7	60.5	70.1	97.1	128.0	176.5	73.5	27.4
O60637	Tetraspanin-3 OS=Homo sapiens GN=TSPAN3 PE=2 SV=1	3	1	34.0	58.9	95.7	138.9	151.8	88.3	49.5
O60645	Exocyst complex component 3 OS=Homo sapiens GN=EXOC3 PE=1 SV=2	47	42	88.0	98.5	133.8	131.8	116.3	51.3	39.5
O60664	Perilipin-3 OS=Homo sapiens GN=PLIN3 PE=1 SV=3	74	23	117.1	116.4	106.4	108.9	86.3	87.6	82.7
O60678	Protein arginine N-methyltransferase 3 OS=Homo sapiens GN=PRMT3 PE=1 SV=3	37	17	119.6	125.0	94.8	106.6	82.7	89.3	98.6
O60684	Importin subunit alpha-7 OS=Homo sapiens GN=KPNA6 PE=1 SV=1	37	26	98.9	104.0	85.7	114.7	87.9	93.1	89.4
O60701	UDP-glucose 6-dehydrogenase OS=Homo sapiens GN=UGDH PE=1 SV=1	49	18	129.4	100.8	131.4	123.0	86.6	88.9	90.6
O60711	Leupaxin OS=Homo sapiens GN=LPXN PE=1 SV=1	51	15	113.4	117.3	137.3	145.5	104.2	60.2	47.8
O60749	Sorting nexin-2 OS=Homo sapiens GN=SNX2 PE=1 SV=2	48	30	95.0	104.9	120.7	113.0	104.8	80.3	66.4
O60762	Dolichol-phosphate mannosyltransferase subunit 1 OS=Homo sapiens GN=DPM1 PE=1 SV=1	61	20	60.1	84.3	143.0	130.7	160.0	48.1	18.6
O60763	General vesicular transport factor p115 OS=Homo sapiens GN=USO1 PE=1 SV=2	48	43	129.9	132.4	152.9	119.4	77.0	68.2	63.7
O60779	Thiamine transporter 1 OS=Homo sapiens GN=SLC19A2 PE=1 SV=2	17	5	70.1	75.9	133.2	101.3	123.6	46.6	32.1
O60783	28S ribosomal protein S14, mitochondrial OS=Homo sapiens GN=MRPS14 PE=1 SV=1	30	4	311.4	274.5	161.1	45.2	11.6	8.3	11.1
O60784	Target of Myb protein 1 OS=Homo sapiens GN=TOM1 PE=1 SV=2	43	16	100.7	117.1	140.1	128.0	111.5	73.7	55.8
O60825	6-phosphofructo-2-kinase/fructose-2,6-bisphosphatase 2 OS=Homo sapiens GN=PFKFB2 PE=1 SV=2	51	30	71.5	80.9	70.8	82.5	94.7	134.1	152.7
O60826	Coiled-coil domain-containing protein 22 OS=Homo sapiens GN=CCDC22 PE=1 SV=1	67	37	83.0	83.8	125.5	121.6	108.4	91.1	77.4
O60828	Polyglutamine-binding protein 1 OS=Homo sapiens GN=PQBP1 PE=1 SV=1	41	9	40.6	47.4	45.5	64.7	108.8	195.5	188.7
O60830	Mitochondrial import inner membrane translocase subunit Tim17-B OS=Homo sapiens GN=TIMM17B PE=1 SV=1	49	8	260.5	241.8	164.8	57.0	12.2	4.2	1.2
O60831	PRA1 family protein 2 OS=Homo sapiens GN=PRAF2 PE=1 SV=1	29	8	58.6	65.3	105.1	115.6	159.2	65.9	38.9
O60832	H/ACA ribonucleoprotein complex subunit 4 OS=Homo sapiens GN=DKC1 PE=1 SV=3	49	32	72.6	57.1	53.5	65.6	106.1	157.1	192.8
O60841	Eukaryotic translation initiation factor 5B OS=Homo sapiens GN=EIF5B PE=1 SV=4	46	69	92.3	93.3	93.4	82.9	92.5	113.2	162.7
O60861	Growth arrest-specific protein 7 OS=Homo sapiens GN=GAS7 PE=1 SV=3	39	17	78.9	89.6	135.5	167.2	139.9	62.8	30.3
O60869	Endothelial differentiation-related factor 1 OS=Homo sapiens GN=EDF1 PE=1 SV=1	53	12	26.6	31.0	70.5	106.2	116.7	168.4	117.3
O60870	DNA/RNA-binding protein KIN17 OS=Homo sapiens GN=KIN PE=1 SV=2	38	16	41.5	49.6	43.4	57.5	110.4	172.2	173.8
O60879	Protein diaphanous homolog 2 OS=Homo sapiens GN=DIAPH2 PE=1 SV=1	32	31	111.6	96.0	104.9	102.6	98.5	88.1	109.1
O60880	SH2 domain-containing protein 1A OS=Homo sapiens GN=SH2D1A PE=1 SV=1	62	11	85.1	88.3	95.4	110.5	108.0	113.3	113.3
O60884	DnaJ homolog subfamily A member 2 OS=Homo sapiens GN=DNAJA2 PE=1 SV=1	61	25	106.4	112.1	99.0	100.2	86.2	101.1	104.4
O60885	Bromodomain-containing protein 4 OS=Homo sapiens GN=BRD4 PE=1 SV=2	22	24	198.5	90.1	82.3	68.5	90.7	115.3	108.3
O60888	Protein CutA OS=Homo sapiens GN=CUTA PE=1 SV=2	49	5	167.1	153.2	140.3	120.7	99.4	79.4	77.0
O60906	Sphingomyelin phosphodiesterase 2 OS=Homo sapiens GN=SMPD2 PE=1 SV=2	45	17	60.2	78.1	123.4	147.8	188.6	80.8	42.0
O60925	Prefoldin subunit 1 OS=Homo sapiens GN=PFDN1 PE=1 SV=2	65	9	93.4	95.6	96.4	134.7	82.6	117.3	102.2
O60927	Protein phosphatase 1 regulatory subunit 11 OS=Homo sapiens GN=PPP1R11 PE=1 SV=1	42	6	144.1	150.1	112.5	114.7	101.6	120.6	117.9
O60930	Ribonuclease H1 OS=Homo sapiens GN=RNASEH1 PE=1 SV=2	52	11	120.8	100.5	81.6	62.8	82.8	98.8	110.7
O60934	Nibrin OS=Homo sapiens GN=NBN PE=1 SV=1	57	32	117.1	108.2	109.7	108.7	93.0	85.7	84.7
O60941	Dystrobrevin beta OS=Homo sapiens GN=DTNB PE=1 SV=1	34	16	71.4	87.5	153.4	143.4	116.2	30.3	18.1
O60942	mRNA-capping enzyme OS=Homo sapiens GN=RNGTT PE=1 SV=1	40	19	97.9	89.4	82.3	94.2	92.4	127.4	118.4
O75027	ATP-binding cassette sub-family B member 7, mitochondrial OS=Homo sapiens GN=ABCB7 PE=1 SV=2	35	26	282.6	253.8	156.1	57.5	19.5	17.3	16.8
O75044	SLIT-ROBO Rho GTPase-activating protein 2 OS=Homo sapiens GN=SRGAP2 PE=1 SV=2	44	36	79.2	83.8	80.3	87.9	104.5	130.9	138.1
O75063	Glycosaminoglycan xylosylkinase OS=Homo sapiens GN=FAM20B PE=1 SV=1	46	15	67.1	99.8	178.4	132.3	99.6	44.6	38.6
O75083	WD repeat-containing protein 1 OS=Homo sapiens GN=WDR1 PE=1 SV=4	73	44	110.0	103.2	123.3	119.1	87.1	81.1	80.6
O75093	Slit homolog 1 protein OS=Homo sapiens GN=SLIT1 PE=2 SV=4	39	45	62.9	79.5	120.2	132.2	158.4	76.0	46.0
O75113	NEDD4-binding protein 1 OS=Homo sapiens GN=N4BP1 PE=1 SV=4	31	22	118.3	110.9	136.5	142.6	104.2	105.0	91.4
O75116	Rho-associated protein kinase 2 OS=Homo sapiens GN=ROCK2 PE=1 SV=4	27	31	130.9	122.4	130.5	117.7	100.1	87.0	80.8
O75122	CLIP-associating protein 2 OS=Homo sapiens GN=CLASP2 PE=1 SV=2	59	68	69.6	72.4	77.4	75.0	118.5	145.5	149.2
O75131	Copine-3 OS=Homo sapiens GN=CPNE3 PE=1 SV=1	52	26	108.6	110.8	116.7	128.0	85.6	84.5	83.3
O75143	Autophagy-related protein 13 OS=Homo sapiens GN=ATG13 PE=1 SV=1	28	14	92.5	96.8	100.9	139.5	79.4	116.0	90.1
O75145	Liprin-alpha-3 OS=Homo sapiens GN=PPFIA3 PE=1 SV=3	39	39	93.2	104.0	129.5	130.2	117.3	84.4	89.8
O75146	Huntingtin-interacting protein 1-related protein OS=Homo sapiens GN=HIP1R PE=1 SV=2	54	53	94.0	118.0	139.9	141.1	93.3	53.0	49.7
O75150	E3 ubiquitin-protein ligase BRE1B OS=Homo sapiens GN=RNF40 PE=1 SV=4	42	44	55.7	58.0	57.6	81.9	97.4	189.3	162.7
O75152	Zinc finger CCCH domain-containing protein 11A OS=Homo sapiens GN=ZC3H11A PE=1 SV=3	55	51	39.0	43.7	40.3	58.0	111.4	190.4	184.8
O75153	Clustered mitochondria protein homolog OS=Homo sapiens GN=CLUH PE=1 SV=2	50	50	106.1	99.2	100.2	132.4	80.1	100.7	91.3
O75155	Cullin-associated NEDD8-dissociated protein 2 OS=Homo sapiens GN=CAND2 PE=1 SV=3	21	21	127.3	116.5	128.7	111.6	109.1	88.8	94.6
O75164	Lysine-specific demethylase 4A OS=Homo sapiens GN=KDM4A PE=1 SV=2	15	13	125.7	124.0	106.0	111.1	94.9	127.6	124.9
O75165	DnaJ homolog subfamily C member 13 OS=Homo sapiens GN=DNAJC13 PE=1 SV=5	59	130	38.3	49.1	77.0	122.1	167.1	117.2	77.9
O75170	Serine/threonine-protein phosphatase 6 regulatory subunit 2 OS=Homo sapiens GN=PPP6R2 PE=1 SV=2	50	36	96.7	102.5	123.3	111.3	72.2	109.8	126.7
O75175	CCR4-NOT transcription complex subunit 3 OS=Homo sapiens GN=CNOT3 PE=1 SV=1	35	25	41.8	50.7	59.1	87.4	146.4	133.4	117.9
O75179	Ankyrin repeat domain-containing protein 17 OS=Homo sapiens GN=ANKRD17 PE=1 SV=3	38	81	44.6	48.8	52.9	67.6	132.6	167.5	159.8
O75191	Xylulose kinase OS=Homo sapiens GN=XYLB PE=1 SV=3	32	12	105.1	97.1	91.2	106.1	91.0	93.1	103.0
O75208	Ubiquinone biosynthesis protein COQ9, mitochondrial OS=Homo sapiens GN=COQ9 PE=1 SV=1	36	8	258.3	191.8	207.1	77.8	16.9	18.3	19.4
O75223	Gamma-glutamylcyclotransferase OS=Homo sapiens GN=GGCT PE=1 SV=1	71	15	95.9	100.6	123.7	128.5	81.9	81.7	82.3
O75251	NADH dehydrogenase [ubiquinone] iron-sulfur protein 7, mitochondrial OS=Homo sapiens GN=NDUFS7 PE=1 SV=3	42	7	277.2	261.5	142.0	59.1	22.6	14.4	14.5
O75306	NADH dehydrogenase [ubiquinone] iron-sulfur protein 2, mitochondrial OS=Homo sapiens GN=NDUFS2 PE=1 SV=2	57	23	304.9	261.6	158.1	54.7	18.9	9.1	7.3
O75312	Zinc finger protein ZPR1 OS=Homo sapiens GN=ZPR1 PE=1 SV=1	58	23	109.6	116.0	102.3	109.1	83.6	78.8	80.4
O75323	Protein NipSnap homolog 2 OS=Homo sapiens GN=GBAS PE=1 SV=1	46	16	295.7	262.8	174.1	55.3	10.7	5.1	5.6
O75330	Hyaluronan mediated motility receptor OS=Homo sapiens GN=HMMR PE=1 SV=2	57	41	66.1	58.6	69.0	76.0	124.8	147.3	141.1
O75340	Programmed cell death protein 6 OS=Homo sapiens GN=PDCD6 PE=1 SV=1	54	11	122.1	122.1	115.4	119.1	96.3	97.3	86.5
O75347	Tubulin-specific chaperone A OS=Homo sapiens GN=TBCA PE=1 SV=3	64	15	119.0	120.6	102.4	139.9	87.4	111.6	98.1
O75348	V-type proton ATPase subunit G 1 OS=Homo sapiens GN=ATP6V1G1 PE=1 SV=3	55	6	87.0	102.6	103.9	137.5	146.6	89.6	87.7
O75351	Vacuolar protein sorting-associated protein 4B OS=Homo sapiens GN=VPS4B PE=1 SV=2	58	27	118.0	111.1	120.7	128.4	95.8	79.3	87.3
O75367	Core histone macro-H2A.1 OS=Homo sapiens GN=H2AFY PE=1 SV=4	52	20	211.1	77.8	75.8	69.1	82.6	90.0	111.3
O75368	SH3 domain-binding glutamic acid-rich-like protein OS=Homo sapiens GN=SH3BGRL PE=1 SV=1	85	13	125.6	129.0	98.8	100.2	85.0	101.7	94.7
O75369	Filamin-B OS=Homo sapiens GN=FLNB PE=1 SV=2	75	179	115.1	137.1	143.8	128.5	98.2	54.8	49.6
O75376	Nuclear receptor corepressor 1 OS=Homo sapiens GN=NCOR1 PE=1 SV=2	39	72	91.2	91.8	86.1	90.9	87.7	121.7	144.6
O75380	NADH dehydrogenase [ubiquinone] iron-sulfur protein 6, mitochondrial OS=Homo sapiens GN=NDUFS6 PE=1 SV=1	61	8	291.0	278.0	145.0	53.9	14.0	14.0	10.1
O75381	Peroxisomal membrane protein PEX14 OS=Homo sapiens GN=PEX14 PE=1 SV=1	54	15	74.2	95.8	156.8	170.7	131.3	42.8	14.5
O75385	Serine/threonine-protein kinase ULK1 OS=Homo sapiens GN=ULK1 PE=1 SV=2	35	24	88.2	107.0	108.7	110.4	126.2	130.5	142.5
O75390	Citrate synthase, mitochondrial OS=Homo sapiens GN=CS PE=1 SV=2	52	24	293.0	258.7	155.8	64.6	15.6	11.3	15.1
O75396	Vesicle-trafficking protein SEC22b OS=Homo sapiens GN=SEC22B PE=1 SV=4	48	12	61.0	72.8	129.4	158.8	155.2	79.1	41.5
O75400	Pre-mRNA-processing factor 40 homolog A OS=Homo sapiens GN=PRPF40A PE=1 SV=2	35	46	40.4	46.9	56.7	69.8	126.5	169.6	165.0
O75410	Transforming acidic coiled-coil-containing protein 1 OS=Homo sapiens GN=TACC1 PE=1 SV=2	59	45	81.6	102.8	151.4	151.5	119.2	61.4	31.0
O75427	Leucine-rich repeat and calponin homology domain-containing protein 4 OS=Homo sapiens GN=LRCH4 PE=1 SV=2	62	33	62.0	70.2	106.1	138.8	128.7	97.8	59.9
O75431	Metaxin-2 OS=Homo sapiens GN=MTX2 PE=1 SV=1	70	17	293.7	256.1	160.2	58.7	16.1	4.5	3.8
O75436	Vacuolar protein sorting-associated protein 26A OS=Homo sapiens GN=VPS26A PE=1 SV=2	63	21	101.7	100.3	107.2	108.4	97.3	94.4	83.9
O75439	Mitochondrial-processing peptidase subunit beta OS=Homo sapiens GN=PMPCB PE=1 SV=2	61	31	298.7	249.4	171.2	51.9	8.7	4.3	3.6
O75446	Histone deacetylase complex subunit SAP30 OS=Homo sapiens GN=SAP30 PE=1 SV=1	34	7	126.3	87.6	110.6	92.0	80.1	78.7	88.7
O75448	Mediator of RNA polymerase II transcription subunit 24 OS=Homo sapiens GN=MED24 PE=1 SV=1	33	24	62.9	60.5	62.3	81.0	152.1	191.9	180.2
O75449	Katanin p60 ATPase-containing subunit A1 OS=Homo sapiens GN=KATNA1 PE=1 SV=1	33	14	95.5	94.4	84.1	100.6	90.0	115.9	138.4
O75460	Serine/threonine-protein kinase/endoribonuclease IRE1 OS=Homo sapiens GN=ERN1 PE=1 SV=2	32	25	55.4	66.8	121.5	135.1	190.5	69.2	25.8
O75475	PC4 and SFRS1-interacting protein OS=Homo sapiens GN=PSIP1 PE=1 SV=1	56	26	236.2	95.7	80.0	58.9	77.8	72.0	89.3
O75477	Erlin-1 OS=Homo sapiens GN=ERLIN1 PE=1 SV=1	52	19	50.1	49.5	101.2	118.1	159.3	46.7	21.5
O75489	NADH dehydrogenase [ubiquinone] iron-sulfur protein 3, mitochondrial OS=Homo sapiens GN=NDUFS3 PE=1 SV=1	58	19	273.8	242.8	194.2	67.2	11.3	4.5	4.8
O75494	Serine/arginine-rich splicing factor 10 OS=Homo sapiens GN=SRSF10 PE=1 SV=1	38	16	34.8	39.9	41.3	58.4	129.9	155.9	164.2
O75503	Ceroid-lipofuscinosis neuronal protein 5 OS=Homo sapiens GN=CLN5 PE=1 SV=2	30	11	46.5	60.4	119.5	157.5	153.3	44.3	17.6
O75521	Enoyl-CoA delta isomerase 2, mitochondrial OS=Homo sapiens GN=ECI2 PE=1 SV=4	67	26	147.6	148.8	158.2	129.1	99.9	31.3	11.7
O75525	KH domain-containing, RNA-binding, signal transduction-associated protein 3 OS=Homo sapiens GN=KHDRBS3 PE=1 SV=1	40	17	30.9	29.5	26.0	66.7	88.5	262.5	179.4
O75529	TAF5-like RNA polymerase II p300/CBP-associated factor-associated factor 65 kDa subunit 5L OS=Homo sapiens GN=TAF5L PE=1 SV=1	18	9	145.3	107.3	119.0	124.5	87.5	135.9	145.3
O75530	Polycomb protein EED OS=Homo sapiens GN=EED PE=1 SV=2	40	17	155.6	97.2	83.3	74.1	78.5	97.5	110.9
O75531	Barrier-to-autointegration factor OS=Homo sapiens GN=BANF1 PE=1 SV=1	81	14	58.5	65.9	63.7	75.5	115.7	124.6	160.0
O75533	Splicing factor 3B subunit 1 OS=Homo sapiens GN=SF3B1 PE=1 SV=3	69	91	50.6	60.5	46.3	62.8	94.5	170.6	202.5
O75534	Cold shock domain-containing protein E1 OS=Homo sapiens GN=CSDE1 PE=1 SV=2	62	59	95.3	84.0	94.1	100.4	106.9	108.9	92.8
O75554	WW domain-binding protein 4 OS=Homo sapiens GN=WBP4 PE=1 SV=1	27	9	72.2	79.2	73.7	86.3	96.9	180.7	197.5
O75569	Interferon-inducible double-stranded RNA-dependent protein kinase activator A OS=Homo sapiens GN=PRKRA PE=1 SV=1	66	22	40.9	45.2	47.5	59.7	131.7	180.1	197.7
O75570	Peptide chain release factor 1, mitochondrial OS=Homo sapiens GN=MTRF1 PE=1 SV=2	33	13	288.8	223.1	158.0	61.7	13.1	5.5	24.4
O75582	Ribosomal protein S6 kinase alpha-5 OS=Homo sapiens GN=RPS6KA5 PE=1 SV=1	29	17	112.1	106.8	130.6	135.0	88.3	121.1	133.5
O75592	E3 ubiquitin-protein ligase MYCBP2 OS=Homo sapiens GN=MYCBP2 PE=1 SV=3	23	88	65.9	69.0	60.2	64.3	90.7	164.9	212.4
O75600	2-amino-3-ketobutyrate coenzyme A ligase, mitochondrial OS=Homo sapiens GN=GCAT PE=1 SV=1	49	15	310.2	247.8	152.6	53.5	15.5	13.6	11.9
O75607	Nucleoplasmin-3 OS=Homo sapiens GN=NPM3 PE=1 SV=3	38	4	58.1	62.2	70.2	78.6	111.7	154.6	135.0
O75608	Acyl-protein thioesterase 1 OS=Homo sapiens GN=LYPLA1 PE=1 SV=1	57	8	202.8	187.5	132.7	93.5	65.5	54.6	52.8
O75616	GTPase Era, mitochondrial OS=Homo sapiens GN=ERAL1 PE=1 SV=2	47	17	301.0	237.6	143.0	51.5	24.4	17.4	15.4
O75629	Protein CREG1 OS=Homo sapiens GN=CREG1 PE=1 SV=1	25	4	60.8	86.4	163.2	168.5	204.6	52.5	35.4
O75643	U5 small nuclear ribonucleoprotein 200 kDa helicase OS=Homo sapiens GN=SNRNP200 PE=1 SV=2	65	156	49.5	56.3	46.4	63.0	103.8	171.9	200.9
O75648	Mitochondrial tRNA-specific 2-thiouridylase 1 OS=Homo sapiens GN=TRMU PE=1 SV=2	59	18	298.3	257.9	138.0	49.2	27.2	22.3	30.9
O75663	TIP41-like protein OS=Homo sapiens GN=TIPRL PE=1 SV=2	66	20	124.2	116.6	114.3	115.4	93.9	95.6	95.9
O75683	Surfeit locus protein 6 OS=Homo sapiens GN=SURF6 PE=1 SV=3	45	16	43.9	49.2	38.9	55.3	123.1	205.0	242.5
O75691	Small subunit processome component 20 homolog OS=Homo sapiens GN=UTP20 PE=1 SV=3	23	58	63.2	52.5	45.3	54.7	103.6	181.3	206.8
O75694	Nuclear pore complex protein Nup155 OS=Homo sapiens GN=NUP155 PE=1 SV=1	43	48	81.8	75.0	99.0	126.6	138.1	57.7	32.5
O75695	Protein XRP2 OS=Homo sapiens GN=RP2 PE=1 SV=4	41	15	62.2	78.1	127.3	133.3	132.5	43.4	22.0
O75716	Serine/threonine-protein kinase 16 OS=Homo sapiens GN=STK16 PE=1 SV=4	38	9	27.4	49.3	60.8	279.9	66.1	190.1	86.0
O75717	WD repeat and HMG-box DNA-binding protein 1 OS=Homo sapiens GN=WDHD1 PE=1 SV=1	60	54	96.6	101.9	93.4	101.5	85.9	113.9	132.3
O75718	Cartilage-associated protein OS=Homo sapiens GN=CRTAP PE=1 SV=1	40	16	59.9	74.5	117.6	157.9	165.7	66.2	33.0
O75746	Calcium-binding mitochondrial carrier protein Aralar1 OS=Homo sapiens GN=SLC25A12 PE=1 SV=2	53	35	273.1	256.8	143.4	57.3	26.0	17.2	18.8
O75781	Paralemmin-1 OS=Homo sapiens GN=PALM PE=1 SV=2	51	18	70.7	100.4	164.5	179.1	139.6	45.8	17.0
O75787	Renin receptor OS=Homo sapiens GN=ATP6AP2 PE=1 SV=2	43	13	61.2	79.5	107.1	139.5	162.4	85.5	36.5
O75791	GRB2-related adapter protein 2 OS=Homo sapiens GN=GRAP2 PE=1 SV=1	68	23	104.7	103.3	105.1	108.9	90.1	86.6	81.0
O75792	Ribonuclease H2 subunit A OS=Homo sapiens GN=RNASEH2A PE=1 SV=2	69	27	90.1	76.8	105.6	106.4	92.0	110.3	108.7
O75794	Cell division cycle protein 123 homolog OS=Homo sapiens GN=CDC123 PE=1 SV=1	50	17	119.3	126.1	104.8	116.7	94.7	104.0	107.3
O75808	Calpain-15 OS=Homo sapiens GN=CAPN15 PE=1 SV=1	11	9	80.1	93.2	85.8	94.3	92.1	94.1	84.9
O75817	Ribonuclease P protein subunit p20 OS=Homo sapiens GN=POP7 PE=1 SV=2	39	5	50.9	55.9	55.3	73.8	120.5	150.0	160.9
O75818	Ribonuclease P protein subunit p40 OS=Homo sapiens GN=RPP40 PE=1 SV=3	41	10	45.8	52.4	51.1	82.2	69.3	182.6	197.1
O75821	Eukaryotic translation initiation factor 3 subunit G OS=Homo sapiens GN=EIF3G PE=1 SV=2	60	23	73.8	79.9	70.7	80.8	87.8	148.8	137.7
O75874	Isocitrate dehydrogenase [NADP] cytoplasmic OS=Homo sapiens GN=IDH1 PE=1 SV=2	68	29	107.6	95.6	107.1	111.0	81.7	101.2	110.3
O75879	Glutamyl-tRNA(Gln) amidotransferase subunit B, mitochondrial OS=Homo sapiens GN=GATB PE=1 SV=1	53	21	300.3	258.5	157.9	54.1	16.6	10.7	17.5
O75880	Protein SCO1 homolog, mitochondrial OS=Homo sapiens GN=SCO1 PE=1 SV=1	28	8	292.7	265.0	160.9	56.4	20.9	10.1	9.7
O75882	Attractin OS=Homo sapiens GN=ATRN PE=1 SV=2	24	31	59.9	71.6	117.3	155.8	134.8	71.4	40.1
O75886	Signal transducing adapter molecule 2 OS=Homo sapiens GN=STAM2 PE=1 SV=1	28	11	100.3	101.9	129.7	120.4	114.7	71.8	62.2
O75909	Cyclin-K OS=Homo sapiens GN=CCNK PE=1 SV=2	33	14	37.9	46.8	34.6	49.1	123.8	197.1	204.0
O75915	PRA1 family protein 3 OS=Homo sapiens GN=ARL6IP5 PE=1 SV=1	24	6	52.5	64.5	96.9	120.2	158.4	74.7	35.1
O75934	Pre-mRNA-splicing factor SPF27 OS=Homo sapiens GN=BCAS2 PE=1 SV=1	79	18	38.1	42.4	34.3	53.5	115.4	200.0	206.6
O75935	Dynactin subunit 3 OS=Homo sapiens GN=DCTN3 PE=1 SV=1	55	9	102.4	102.4	92.2	132.6	80.0	121.0	130.9
O75940	Survival of motor neuron-related-splicing factor 30 OS=Homo sapiens GN=SMNDC1 PE=1 SV=1	50	9	56.8	65.3	47.5	56.6	101.8	200.2	233.5
O75943	Cell cycle checkpoint protein RAD17 OS=Homo sapiens GN=RAD17 PE=1 SV=2	30	15	79.4	86.7	75.9	82.2	91.9	130.6	162.0
O75947	ATP synthase subunit d, mitochondrial OS=Homo sapiens GN=ATP5H PE=1 SV=3	86	20	308.8	283.4	148.8	49.5	13.8	4.2	4.1
O75955	Flotillin-1 OS=Homo sapiens GN=FLOT1 PE=1 SV=3	73	29	63.9	87.8	141.3	146.9	135.8	50.6	34.7
O75964	ATP synthase subunit g, mitochondrial OS=Homo sapiens GN=ATP5L PE=1 SV=3	59	7	299.8	256.7	158.1	58.5	13.8	5.6	8.5
O75976	Carboxypeptidase D OS=Homo sapiens GN=CPD PE=1 SV=2	45	55	47.6	60.6	96.7	121.6	150.3	104.9	75.5
O75995	SAM and SH3 domain-containing protein 3 OS=Homo sapiens GN=SASH3 PE=1 SV=2	75	15	108.5	106.9	107.5	101.3	108.6	116.7	116.4
O76003	Glutaredoxin-3 OS=Homo sapiens GN=GLRX3 PE=1 SV=2	47	23	115.8	108.6	109.7	111.2	82.4	83.8	81.4
O76021	Ribosomal L1 domain-containing protein 1 OS=Homo sapiens GN=RSL1D1 PE=1 SV=3	43	34	53.4	45.2	33.5	49.9	97.7	190.4	216.6
O76024	Wolframin OS=Homo sapiens GN=WFS1 PE=1 SV=2	26	19	60.6	70.0	93.1	120.6	159.2	76.2	32.5
O76031	ATP-dependent Clp protease ATP-binding subunit clpX-like, mitochondrial OS=Homo sapiens GN=CLPX PE=1 SV=2	59	42	321.9	270.9	155.2	48.3	10.7	5.7	8.3
O76054	SEC14-like protein 2 OS=Homo sapiens GN=SEC14L2 PE=1 SV=1	32	11	115.3	123.7	119.2	145.6	106.4	91.0	109.9
O76071	Probable cytosolic iron-sulfur protein assembly protein CIAO1 OS=Homo sapiens GN=CIAO1 PE=1 SV=1	47	12	127.5	102.8	114.0	108.8	88.3	89.1	85.4
O76094	Signal recognition particle subunit SRP72 OS=Homo sapiens GN=SRP72 PE=1 SV=3	62	42	101.5	113.1	119.9	144.6	94.5	73.0	82.1
O76095	Protein JTB OS=Homo sapiens GN=JTB PE=1 SV=1	15	3	47.0	68.2	196.6	176.8	153.9	57.0	46.5
O94762	ATP-dependent DNA helicase Q5 OS=Homo sapiens GN=RECQL5 PE=1 SV=2	38	28	67.7	68.8	58.0	83.9	142.1	211.0	198.1
O94763	Unconventional prefoldin RPB5 interactor 1 OS=Homo sapiens GN=URI1 PE=1 SV=3	48	25	44.9	53.1	51.4	103.8	106.3	241.7	132.1
O94766	Galactosylgalactosylxylosylprotein 3-beta-glucuronosyltransferase 3 OS=Homo sapiens GN=B3GAT3 PE=1 SV=2	41	12	73.4	103.7	156.9	120.0	86.0	52.8	44.2
O94776	Metastasis-associated protein MTA2 OS=Homo sapiens GN=MTA2 PE=1 SV=1	63	40	157.5	105.6	107.7	83.3	82.4	98.3	121.2
O94804	Serine/threonine-protein kinase 10 OS=Homo sapiens GN=STK10 PE=1 SV=1	41	31	75.2	74.2	96.3	105.4	100.6	144.9	124.0
O94819	Kelch repeat and BTB domain-containing protein 11 OS=Homo sapiens GN=KBTBD11 PE=1 SV=1	54	27	87.4	83.2	107.9	122.2	120.1	99.6	81.4
O94826	Mitochondrial import receptor subunit TOM70 OS=Homo sapiens GN=TOMM70A PE=1 SV=1	71	42	285.3	242.8	161.6	60.2	25.5	12.7	13.8
O94830	Phospholipase DDHD2 OS=Homo sapiens GN=DDHD2 PE=1 SV=2	27	14	115.5	115.1	101.8	110.5	84.8	87.4	87.9
O94832	Unconventional myosin-Id OS=Homo sapiens GN=MYO1D PE=1 SV=2	54	59	74.0	98.0	152.6	155.4	122.1	46.9	25.8
O94855	Protein transport protein Sec24D OS=Homo sapiens GN=SEC24D PE=1 SV=2	38	32	105.5	124.1	136.6	112.8	81.6	75.1	69.7
O94868	F-BAR and double SH3 domains protein 2 OS=Homo sapiens GN=FCHSD2 PE=1 SV=3	34	21	97.1	112.2	175.4	170.6	114.1	43.6	34.4
O94874	E3 UFM1-protein ligase 1 OS=Homo sapiens GN=UFL1 PE=1 SV=2	55	46	56.8	70.7	102.0	133.9	170.8	73.1	40.4
O94876	Transmembrane and coiled-coil domains protein 1 OS=Homo sapiens GN=TMCC1 PE=1 SV=3	29	14	58.3	71.8	118.2	137.7	175.7	76.7	37.4
O94886	CSC1-like protein 1 OS=Homo sapiens GN=TMEM63A PE=1 SV=3	23	12	38.7	54.1	78.3	110.0	128.5	129.1	104.1
O94888	UBX domain-containing protein 7 OS=Homo sapiens GN=UBXN7 PE=1 SV=2	47	24	99.1	110.8	95.9	117.7	80.7	102.2	92.6
O94900	Thymocyte selection-associated high mobility group box protein TOX OS=Homo sapiens GN=TOX PE=2 SV=3	31	13	99.1	106.7	101.4	101.0	94.3	109.5	116.7
O94901	SUN domain-containing protein 1 OS=Homo sapiens GN=SUN1 PE=1 SV=3	36	23	108.3	99.3	126.0	142.7	144.1	51.6	24.5
O94903	Proline synthase co-transcribed bacterial homolog protein OS=Homo sapiens GN=PROSC PE=1 SV=1	57	15	186.9	176.7	126.9	107.4	63.1	48.3	56.3
O94905	Erlin-2 OS=Homo sapiens GN=ERLIN2 PE=1 SV=1	66	26	51.3	63.2	92.3	125.1	178.1	77.7	33.3
O94906	Pre-mRNA-processing factor 6 OS=Homo sapiens GN=PRPF6 PE=1 SV=1	62	62	44.5	50.4	43.3	65.5	104.9	173.9	182.7
O94913	Pre-mRNA cleavage complex 2 protein Pcf11 OS=Homo sapiens GN=PCF11 PE=1 SV=3	38	43	60.5	53.6	56.3	70.6	112.7	178.8	176.4
O94915	Protein furry homolog-like OS=Homo sapiens GN=FRYL PE=1 SV=2	28	76	61.1	67.5	68.6	83.1	117.2	135.6	152.9
O94919	Endonuclease domain-containing 1 protein OS=Homo sapiens GN=ENDOD1 PE=1 SV=2	47	18	61.1	68.1	94.0	111.8	155.1	94.7	61.9
O94923	D-glucuronyl C5-epimerase OS=Homo sapiens GN=GLCE PE=1 SV=3	29	16	83.8	114.2	193.6	135.8	109.6	65.9	58.6
O94925	Glutaminase kidney isoform, mitochondrial OS=Homo sapiens GN=GLS PE=1 SV=1	59	34	326.8	283.1	153.6	50.4	12.1	4.4	4.9
O94927	HAUS augmin-like complex subunit 5 OS=Homo sapiens GN=HAUS5 PE=1 SV=2	46	26	134.1	125.8	110.6	96.2	93.8	90.0	113.3
O94953	Lysine-specific demethylase 4B OS=Homo sapiens GN=KDM4B PE=1 SV=4	26	21	94.1	82.4	71.1	80.5	79.1	140.2	146.8
O94966	Ubiquitin carboxyl-terminal hydrolase 19 OS=Homo sapiens GN=USP19 PE=1 SV=2	36	31	79.4	96.4	125.8	127.8	135.8	111.6	93.0
O94967	WD repeat-containing protein 47 OS=Homo sapiens GN=WDR47 PE=1 SV=1	29	19	97.0	122.6	152.6	91.5	76.7	109.9	126.9
O94973	AP-2 complex subunit alpha-2 OS=Homo sapiens GN=AP2A2 PE=1 SV=2	57	49	74.4	94.8	140.4	136.8	112.7	64.0	80.6
O94979	Protein transport protein Sec31A OS=Homo sapiens GN=SEC31A PE=1 SV=3	29	35	103.1	100.9	101.8	103.3	88.7	109.2	122.9
O94985	Calsyntenin-1 OS=Homo sapiens GN=CLSTN1 PE=1 SV=1	19	16	58.0	72.1	116.2	152.0	173.7	99.6	69.8
O94986	Centrosomal protein of 152 kDa OS=Homo sapiens GN=CEP152 PE=1 SV=4	34	43	261.0	193.9	154.2	75.2	24.6	40.8	42.0
O94992	Protein HEXIM1 OS=Homo sapiens GN=HEXIM1 PE=1 SV=1	44	14	93.5	100.0	102.3	104.5	100.0	121.6	132.2
O95067	G2/mitotic-specific cyclin-B2 OS=Homo sapiens GN=CCNB2 PE=1 SV=1	50	15	71.1	69.1	88.7	102.3	134.4	97.6	74.6
O95071	E3 ubiquitin-protein ligase UBR5 OS=Homo sapiens GN=UBR5 PE=1 SV=2	36	80	98.3	98.7	91.9	108.5	83.3	110.3	142.6
O95104	Splicing factor, arginine/serine-rich 15 OS=Homo sapiens GN=SCAF4 PE=1 SV=3	23	19	41.9	41.1	35.6	51.1	113.9	165.2	177.1
O95140	Mitofusin-2 OS=Homo sapiens GN=MFN2 PE=1 SV=3	44	30	260.5	254.3	168.0	71.6	30.5	14.7	17.7
O95155	Ubiquitin conjugation factor E4 B OS=Homo sapiens GN=UBE4B PE=1 SV=1	21	21	143.7	119.0	118.0	129.6	96.1	102.0	91.0
O95159	Zinc finger protein-like 1 OS=Homo sapiens GN=ZFPL1 PE=1 SV=2	52	14	88.6	119.2	158.6	126.5	91.7	67.6	62.8
O95163	Elongator complex protein 1 OS=Homo sapiens GN=IKBKAP PE=1 SV=3	49	52	120.1	116.2	113.3	112.0	83.2	92.4	114.7
O95169	NADH dehydrogenase [ubiquinone] 1 beta subcomplex subunit 8, mitochondrial OS=Homo sapiens GN=NDUFB8 PE=1 SV=1	41	7	283.8	278.4	185.9	60.6	22.2	7.3	3.0
O95182	NADH dehydrogenase [ubiquinone] 1 alpha subcomplex subunit 7 OS=Homo sapiens GN=NDUFA7 PE=1 SV=3	79	11	300.2	253.7	168.4	50.0	14.8	6.8	6.8
O95197	Reticulon-3 OS=Homo sapiens GN=RTN3 PE=1 SV=2	31	23	48.7	61.6	95.8	112.1	148.4	74.4	45.0
O95202	LETM1 and EF-hand domain-containing protein 1, mitochondrial OS=Homo sapiens GN=LETM1 PE=1 SV=1	64	48	281.3	258.0	160.8	61.4	17.4	7.3	6.3
O95218	Zinc finger Ran-binding domain-containing protein 2 OS=Homo sapiens GN=ZRANB2 PE=1 SV=2	43	16	90.1	97.7	100.0	122.0	101.2	148.6	137.3
O95229	ZW10 interactor OS=Homo sapiens GN=ZWINT PE=1 SV=2	32	9	101.5	116.3	112.6	88.0	83.7	89.4	105.2
O95232	Luc7-like protein 3 OS=Homo sapiens GN=LUC7L3 PE=1 SV=2	41	23	24.5	30.3	24.9	71.7	72.2	286.1	189.4
O95235	Kinesin-like protein KIF20A OS=Homo sapiens GN=KIF20A PE=1 SV=1	38	26	170.8	118.7	98.7	67.1	84.8	81.8	82.7
O95239	Chromosome-associated kinesin KIF4A OS=Homo sapiens GN=KIF4A PE=1 SV=3	46	52	139.6	101.0	85.0	69.1	77.5	119.0	138.1
O95248	Myotubularin-related protein 5 OS=Homo sapiens GN=SBF1 PE=1 SV=3	50	75	72.3	87.1	112.9	126.0	114.1	104.0	101.5
O95249	Golgi SNAP receptor complex member 1 OS=Homo sapiens GN=GOSR1 PE=1 SV=1	69	21	67.4	107.0	170.6	162.9	82.6	49.1	35.7
O95251	Histone acetyltransferase KAT7 OS=Homo sapiens GN=KAT7 PE=1 SV=1	38	22	132.6	95.0	104.0	113.0	77.1	119.1	141.8
O95271	Tankyrase-1 OS=Homo sapiens GN=TNKS PE=1 SV=2	36	34	74.8	82.3	116.5	112.5	106.5	97.0	81.8
O95292	Vesicle-associated membrane protein-associated protein B/C OS=Homo sapiens GN=VAPB PE=1 SV=3	62	17	59.2	73.6	106.4	121.4	174.9	69.4	33.7
O95295	SNARE-associated protein Snapin OS=Homo sapiens GN=SNAPIN PE=1 SV=1	63	8	80.3	71.7	91.0	99.7	141.0	83.0	49.5
O95297	Myelin protein zero-like protein 1 OS=Homo sapiens GN=MPZL1 PE=1 SV=1	23	8	73.7	84.7	153.2	187.5	138.0	56.6	21.4
O95299	NADH dehydrogenase [ubiquinone] 1 alpha subcomplex subunit 10, mitochondrial OS=Homo sapiens GN=NDUFA10 PE=1 SV=1	44	20	315.7	275.2	153.1	50.8	11.8	3.0	4.7
O95319	CUGBP Elav-like family member 2 OS=Homo sapiens GN=CELF2 PE=1 SV=1	32	16	38.8	41.0	36.3	52.3	134.8	169.6	205.6
O95336	6-phosphogluconolactonase OS=Homo sapiens GN=PGLS PE=1 SV=2	67	15	112.0	115.7	108.2	113.4	84.1	93.0	89.3
O95347	Structural maintenance of chromosomes protein 2 OS=Homo sapiens GN=SMC2 PE=1 SV=2	55	80	68.4	66.5	66.5	84.0	97.0	146.9	173.6
O95352	Ubiquitin-like modifier-activating enzyme ATG7 OS=Homo sapiens GN=ATG7 PE=1 SV=1	42	23	94.9	100.2	128.3	123.5	73.3	109.2	97.4
O95363	Phenylalanine--tRNA ligase, mitochondrial OS=Homo sapiens GN=FARS2 PE=1 SV=1	41	22	316.7	267.8	158.7	55.9	13.5	11.0	9.5
O95372	Acyl-protein thioesterase 2 OS=Homo sapiens GN=LYPLA2 PE=1 SV=1	61	11	58.6	63.1	88.7	213.1	50.6	154.4	90.6
O95373	Importin-7 OS=Homo sapiens GN=IPO7 PE=1 SV=1	34	35	111.0	112.8	97.7	105.6	86.8	102.7	101.2
O95376	E3 ubiquitin-protein ligase ARIH2 OS=Homo sapiens GN=ARIH2 PE=1 SV=1	48	19	115.2	113.0	96.3	106.5	88.0	109.6	107.7
O95379	Tumor necrosis factor alpha-induced protein 8 OS=Homo sapiens GN=TNFAIP8 PE=1 SV=1	35	7	98.9	97.7	95.8	112.8	83.7	82.8	63.8
O95394	Phosphoacetylglucosamine mutase OS=Homo sapiens GN=PGM3 PE=1 SV=1	26	15	123.9	129.0	141.5	135.3	92.4	121.2	129.6
O95396	Adenylyltransferase and sulfurtransferase MOCS3 OS=Homo sapiens GN=MOCS3 PE=1 SV=1	47	16	128.3	110.4	108.2	106.1	80.0	91.5	86.5
O95400	CD2 antigen cytoplasmic tail-binding protein 2 OS=Homo sapiens GN=CD2BP2 PE=1 SV=1	53	16	34.1	37.0	56.4	87.6	75.2	198.2	163.7
O95402	Mediator of RNA polymerase II transcription subunit 26 OS=Homo sapiens GN=MED26 PE=1 SV=2	41	14	25.3	30.6	35.3	71.7	90.8	236.8	197.9
O95425	Supervillin OS=Homo sapiens GN=SVIL PE=1 SV=2	33	53	69.5	93.5	117.2	118.0	98.3	83.3	163.8
O95429	BAG family molecular chaperone regulator 4 OS=Homo sapiens GN=BAG4 PE=1 SV=1	51	14	144.0	139.2	127.0	143.0	104.7	95.9	109.8
O95433	Activator of 90 kDa heat shock protein ATPase homolog 1 OS=Homo sapiens GN=AHSA1 PE=1 SV=1	82	28	115.9	109.9	111.5	125.2	83.1	97.1	98.3
O95453	Poly(A)-specific ribonuclease PARN OS=Homo sapiens GN=PARN PE=1 SV=1	45	35	90.5	88.7	77.9	95.7	85.9	141.1	172.0
O95456	Proteasome assembly chaperone 1 OS=Homo sapiens GN=PSMG1 PE=1 SV=1	66	15	115.1	119.9	110.0	111.9	85.8	104.7	120.3
O95466	Formin-like protein 1 OS=Homo sapiens GN=FMNL1 PE=1 SV=3	50	68	76.5	95.7	131.6	144.5	131.8	55.8	44.4
O95470	Sphingosine-1-phosphate lyase 1 OS=Homo sapiens GN=SGPL1 PE=1 SV=3	51	27	55.5	65.2	115.5	130.9	155.1	65.2	29.5
O95479	GDH/6PGL endoplasmic bifunctional protein OS=Homo sapiens GN=H6PD PE=1 SV=2	54	38	56.0	69.8	120.2	146.0	162.2	57.0	25.8
O95486	Protein transport protein Sec24A OS=Homo sapiens GN=SEC24A PE=1 SV=2	36	28	107.1	118.9	139.6	113.4	100.9	92.6	85.5
O95487	Protein transport protein Sec24B OS=Homo sapiens GN=SEC24B PE=1 SV=2	36	33	82.0	101.7	122.4	105.6	96.4	100.1	79.9
O95551	Tyrosyl-DNA phosphodiesterase 2 OS=Homo sapiens GN=TDP2 PE=1 SV=1	41	14	108.3	97.5	89.6	104.7	91.6	107.0	108.9
O95573	Long-chain-fatty-acid--CoA ligase 3 OS=Homo sapiens GN=ACSL3 PE=1 SV=3	67	39	58.5	68.7	107.6	129.8	163.9	74.5	28.9
O95602	DNA-directed RNA polymerase I subunit RPA1 OS=Homo sapiens GN=POLR1A PE=1 SV=2	43	57	142.4	109.9	94.6	89.8	97.0	116.0	112.0
O95613	Pericentrin OS=Homo sapiens GN=PCNT PE=1 SV=4	44	118	186.6	163.8	117.4	72.5	66.0	77.7	89.0
O95628	CCR4-NOT transcription complex subunit 4 OS=Homo sapiens GN=CNOT4 PE=1 SV=3	33	17	77.3	76.3	91.8	86.0	137.4	164.3	124.3
O95630	STAM-binding protein OS=Homo sapiens GN=STAMBP PE=1 SV=1	53	21	109.2	109.8	122.8	123.1	96.8	92.7	77.4
O95639	Cleavage and polyadenylation specificity factor subunit 4 OS=Homo sapiens GN=CPSF4 PE=1 SV=1	62	14	44.3	45.0	42.1	53.2	121.4	191.2	195.8
O95674	Phosphatidate cytidylyltransferase 2 OS=Homo sapiens GN=CDS2 PE=1 SV=1	35	13	56.4	73.4	114.8	153.1	183.5	85.6	32.1
O95684	FGFR1 oncogene partner OS=Homo sapiens GN=FGFR1OP PE=1 SV=1	40	14	83.8	81.8	103.6	92.9	55.9	174.3	176.6
O95714	E3 ubiquitin-protein ligase HERC2 OS=Homo sapiens GN=HERC2 PE=1 SV=2	39	148	61.8	73.0	95.8	119.6	136.9	101.8	88.8
O95721	Synaptosomal-associated protein 29 OS=Homo sapiens GN=SNAP29 PE=1 SV=1	70	15	101.0	101.3	129.3	131.0	117.4	90.7	72.6
O95747	Serine/threonine-protein kinase OSR1 OS=Homo sapiens GN=OXSR1 PE=1 SV=1	49	27	104.5	102.3	97.5	114.4	93.6	100.9	96.8
O95757	Heat shock 70 kDa protein 4L OS=Homo sapiens GN=HSPA4L PE=1 SV=3	71	60	110.5	109.2	100.2	126.5	88.9	102.5	102.1
O95758	Polypyrimidine tract-binding protein 3 OS=Homo sapiens GN=PTBP3 PE=1 SV=2	43	18	39.5	47.4	44.0	43.8	118.8	173.3	208.6
O95772	MLN64 N-terminal domain homolog OS=Homo sapiens GN=STARD3NL PE=1 SV=1	31	5	83.1	69.3	102.3	127.8	154.5	83.1	65.1
O95777	U6 snRNA-associated Sm-like protein LSm8 OS=Homo sapiens GN=LSM8 PE=1 SV=3	89	6	73.6	77.9	80.8	88.5	100.8	157.1	196.8
O95782	AP-2 complex subunit alpha-1 OS=Homo sapiens GN=AP2A1 PE=1 SV=3	67	59	71.2	94.2	131.8	144.2	107.4	64.1	69.8
O95786	Probable ATP-dependent RNA helicase DDX58 OS=Homo sapiens GN=DDX58 PE=1 SV=2	27	22	113.8	104.9	89.4	104.4	96.2	128.4	116.8
O95793	Double-stranded RNA-binding protein Staufen homolog 1 OS=Homo sapiens GN=STAU1 PE=1 SV=2	64	39	36.4	44.8	37.6	51.4	126.1	172.0	181.8
O95801	Tetratricopeptide repeat protein 4 OS=Homo sapiens GN=TTC4 PE=1 SV=3	57	23	112.3	107.1	120.8	119.5	73.2	101.9	96.7
O95816	BAG family molecular chaperone regulator 2 OS=Homo sapiens GN=BAG2 PE=1 SV=1	69	14	73.6	72.7	84.6	96.8	124.3	94.1	98.0
O95817	BAG family molecular chaperone regulator 3 OS=Homo sapiens GN=BAG3 PE=1 SV=3	75	26	107.0	112.4	114.4	111.1	95.0	101.9	86.5
O95819	Mitogen-activated protein kinase kinase kinase kinase 4 OS=Homo sapiens GN=MAP4K4 PE=1 SV=2	56	65	51.6	66.6	101.6	171.0	95.3	125.3	82.1
O95822	Malonyl-CoA decarboxylase, mitochondrial OS=Homo sapiens GN=MLYCD PE=1 SV=3	49	22	274.4	236.3	152.2	72.8	42.1	26.1	27.0
O95825	Quinone oxidoreductase-like protein 1 OS=Homo sapiens GN=CRYZL1 PE=1 SV=2	41	14	74.5	65.9	90.3	112.3	101.3	139.4	132.2
O95831	Apoptosis-inducing factor 1, mitochondrial OS=Homo sapiens GN=AIFM1 PE=1 SV=1	58	32	308.6	259.5	161.2	58.7	10.4	3.9	2.9
O95834	Echinoderm microtubule-associated protein-like 2 OS=Homo sapiens GN=EML2 PE=1 SV=1	38	18	131.3	128.4	131.9	125.1	70.6	110.6	120.5
O95858	Tetraspanin-15 OS=Homo sapiens GN=TSPAN15 PE=1 SV=1	27	9	78.1	109.1	163.5	157.2	157.9	50.6	21.9
O95861	3'(2'),5'-bisphosphate nucleotidase 1 OS=Homo sapiens GN=BPNT1 PE=1 SV=1	59	17	133.1	128.0	104.5	102.0	73.0	80.6	81.4
O95864	Fatty acid desaturase 2 OS=Homo sapiens GN=FADS2 PE=1 SV=1	32	16	54.8	66.5	88.9	104.6	165.7	74.7	36.0
O95865	N(G),N(G)-dimethylarginine dimethylaminohydrolase 2 OS=Homo sapiens GN=DDAH2 PE=1 SV=1	69	14	84.8	98.2	159.3	125.9	124.9	48.4	36.1
O95870	Abhydrolase domain-containing protein 16A OS=Homo sapiens GN=ABHD16A PE=1 SV=3	48	26	72.2	81.9	102.8	119.9	152.8	68.0	37.4
O95881	Thioredoxin domain-containing protein 12 OS=Homo sapiens GN=TXNDC12 PE=1 SV=1	67	10	58.6	71.6	117.3	137.6	168.6	51.2	19.7
O95926	Pre-mRNA-splicing factor SYF2 OS=Homo sapiens GN=SYF2 PE=1 SV=1	43	12	50.8	54.9	45.9	65.9	118.7	210.3	254.2
O95980	Reversion-inducing cysteine-rich protein with Kazal motifs OS=Homo sapiens GN=RECK PE=1 SV=1	42	31	75.0	89.8	159.9	142.3	152.4	58.9	36.7
O95985	DNA topoisomerase 3-beta-1 OS=Homo sapiens GN=TOP3B PE=1 SV=1	60	39	37.4	43.0	47.0	71.0	106.0	202.6	184.9
O96000	NADH dehydrogenase [ubiquinone] 1 beta subcomplex subunit 10 OS=Homo sapiens GN=NDUFB10 PE=1 SV=3	61	13	275.4	216.6	149.3	64.0	31.7	27.8	30.3
O96005	Cleft lip and palate transmembrane protein 1 OS=Homo sapiens GN=CLPTM1 PE=1 SV=1	39	22	70.1	73.5	112.3	117.7	173.2	77.4	33.6
O96008	Mitochondrial import receptor subunit TOM40 homolog OS=Homo sapiens GN=TOMM40 PE=1 SV=1	63	15	293.3	248.4	158.5	58.3	23.9	13.9	15.9
O96011	Peroxisomal membrane protein 11B OS=Homo sapiens GN=PEX11B PE=1 SV=1	67	19	70.2	100.4	167.3	105.8	130.5	45.4	27.6
O96013	Serine/threonine-protein kinase PAK 4 OS=Homo sapiens GN=PAK4 PE=1 SV=1	51	24	73.4	76.6	75.7	79.0	109.2	122.8	132.0
O96017	Serine/threonine-protein kinase Chk2 OS=Homo sapiens GN=CHEK2 PE=1 SV=1	37	19	108.6	112.6	107.8	126.3	91.8	110.7	104.1
O96019	Actin-like protein 6A OS=Homo sapiens GN=ACTL6A PE=1 SV=1	54	22	121.6	92.5	85.7	104.6	84.0	126.9	119.7
P00167	Cytochrome b5 OS=Homo sapiens GN=CYB5A PE=1 SV=2	54	7	66.5	75.3	112.1	145.4	144.8	78.3	33.9
P00338	L-lactate dehydrogenase A chain OS=Homo sapiens GN=LDHA PE=1 SV=2	90	33	98.8	100.1	111.6	117.9	69.2	107.8	105.1
P00367	Glutamate dehydrogenase 1, mitochondrial OS=Homo sapiens GN=GLUD1 PE=1 SV=2	67	36	312.3	265.1	150.5	50.1	18.5	11.0	8.8
P00374	Dihydrofolate reductase OS=Homo sapiens GN=DHFR PE=1 SV=2	73	18	113.8	104.3	103.9	102.8	89.1	87.0	92.6
P00387	NADH-cytochrome b5 reductase 3 OS=Homo sapiens GN=CYB5R3 PE=1 SV=3	83	23	99.2	101.7	125.2	101.7	138.9	55.4	26.2
P00390	Glutathione reductase, mitochondrial OS=Homo sapiens GN=GSR PE=1 SV=2	64	28	158.1	140.1	120.7	114.1	62.6	94.2	86.9
P00403	Cytochrome c oxidase subunit 2 OS=Homo sapiens GN=MT-CO2 PE=1 SV=1	45	7	303.9	265.7	151.1	52.6	15.1	5.8	7.7
P00441	Superoxide dismutase [Cu-Zn] OS=Homo sapiens GN=SOD1 PE=1 SV=2	93	14	118.2	111.4	120.4	119.6	92.1	89.5	86.6
P00491	Purine nucleoside phosphorylase OS=Homo sapiens GN=PNP PE=1 SV=2	84	23	106.4	96.8	85.1	150.9	69.6	116.5	101.5
P00492	Hypoxanthine-guanine phosphoribosyltransferase OS=Homo sapiens GN=HPRT1 PE=1 SV=2	74	13	116.2	110.1	107.7	123.9	91.4	84.3	84.6
P00505	Aspartate aminotransferase, mitochondrial OS=Homo sapiens GN=GOT2 PE=1 SV=3	70	32	315.6	282.3	150.2	63.2	12.4	6.7	7.0
P00558	Phosphoglycerate kinase 1 OS=Homo sapiens GN=PGK1 PE=1 SV=3	92	45	102.7	103.2	102.3	116.5	81.4	91.0	88.0
P00734	Prothrombin OS=Homo sapiens GN=F2 PE=1 SV=2	9	7	303.5	222.4	134.0	80.1	41.8	12.9	16.5
P00761	Trypsin OS=Sus scrofa OX=9823 PE=1 SV=1	36	6	95.6	106.8	70.5	87.1	89.8	128.9	127.9
P00813	Adenosine deaminase OS=Homo sapiens GN=ADA PE=1 SV=3	92	37	112.8	108.8	112.9	112.7	85.0	84.8	86.7
P00966	Argininosuccinate synthase OS=Homo sapiens GN=ASS1 PE=1 SV=2	45	21	116.7	112.3	100.1	110.9	81.7	97.7	114.0
P01034	Cystatin-C OS=Homo sapiens GN=CST3 PE=1 SV=1	32	5	65.6	89.0	126.0	165.4	190.9	106.4	64.2
P01112	GTPase HRas OS=Homo sapiens GN=HRAS PE=1 SV=1	76	13	68.2	80.9	143.2	139.9	133.6	41.8	16.5
P01116	GTPase KRas OS=Homo sapiens GN=KRAS PE=1 SV=1	70	12	63.1	79.8	144.0	138.4	134.9	39.7	17.7
P01130	Low-density lipoprotein receptor OS=Homo sapiens GN=LDLR PE=1 SV=1	49	28	49.6	59.3	87.8	216.0	150.7	129.1	52.7
P01137	Transforming growth factor beta-1 OS=Homo sapiens GN=TGFB1 PE=1 SV=2	46	15	56.3	79.9	127.7	161.0	197.4	91.5	48.5
P01733	T-cell receptor beta chain V region YT35 OS=Homo sapiens GN=TRBV12-3 PE=1 SV=1	20	2	53.9	86.4	158.8	131.4	168.9	66.5	32.9
P01850	T-cell receptor beta-1 chain C region OS=Homo sapiens GN=TRBC1 PE=1 SV=3	47	6	44.6	69.6	81.6	225.5	136.1	103.3	29.9
P01889	HLA class I histocompatibility antigen, B-7 alpha chain OS=Homo sapiens GN=HLA-B PE=1 SV=3	59	22	66.3	82.9	178.9	158.1	129.1	50.5	32.3
P02649	Apolipoprotein E OS=Homo sapiens GN=APOE PE=1 SV=1	9	3	235.1	182.9	135.9	123.3	105.0	49.4	37.6
P02686	Myelin basic protein OS=Homo sapiens GN=MBP PE=1 SV=3	37	8	63.3	63.8	148.0	165.8	93.0	59.5	30.1
P02769	Serum albumin OS=Bos taurus OX=9913 GN=ALB PE=1 SV=4	78	53	101.4	96.2	102.8	115.2	103.0	79.0	65.3
P02786	Transferrin receptor protein 1 OS=Homo sapiens GN=TFRC PE=1 SV=2	67	60	41.6	57.4	92.6	133.9	142.9	108.9	79.4
P02788	Lactotransferrin OS=Homo sapiens GN=LTF PE=1 SV=6	3	2	36.3	53.4	79.9	103.1	146.6	111.4	79.7
P04035	3-hydroxy-3-methylglutaryl-coenzyme A reductase OS=Homo sapiens GN=HMGCR PE=1 SV=1	22	19	59.8	65.3	113.5	143.4	172.9	84.0	35.5
P04040	Catalase OS=Homo sapiens GN=CAT PE=1 SV=3	70	39	75.0	102.7	163.4	147.9	134.3	32.1	13.9
P04049	RAF proto-oncogene serine/threonine-protein kinase OS=Homo sapiens GN=RAF1 PE=1 SV=1	46	23	93.4	98.8	104.0	103.0	105.0	109.6	113.9
P04053	DNA nucleotidylexotransferase OS=Homo sapiens GN=DNTT PE=1 SV=3	33	16	72.3	82.3	68.4	72.3	106.5	131.5	139.3
P04062	Glucosylceramidase OS=Homo sapiens GN=GBA PE=1 SV=3	27	12	43.6	61.5	112.6	132.5	153.7	60.1	36.7
P04066	Tissue alpha-L-fucosidase OS=Homo sapiens GN=FUCA1 PE=1 SV=4	32	15	76.2	89.3	125.3	173.4	153.2	60.0	42.9
P04075	Fructose-bisphosphate aldolase A OS=Homo sapiens GN=ALDOA PE=1 SV=2	89	39	112.2	107.9	115.2	112.1	87.5	88.9	97.5
P04080	Cystatin-B OS=Homo sapiens GN=CSTB PE=1 SV=2	55	5	163.3	184.2	103.1	65.7	106.8	63.7	35.8
P04083	Annexin A1 OS=Homo sapiens GN=ANXA1 PE=1 SV=2	67	24	106.7	95.2	109.0	125.4	80.6	96.0	100.9
P04150	Glucocorticoid receptor OS=Homo sapiens GN=NR3C1 PE=1 SV=1	30	17	125.3	99.5	117.3	105.0	126.6	135.0	144.7
P04181	Ornithine aminotransferase, mitochondrial OS=Homo sapiens GN=OAT PE=1 SV=1	72	29	274.5	232.1	146.1	58.3	25.8	26.3	28.0
P04183	Thymidine kinase, cytosolic OS=Homo sapiens GN=TK1 PE=1 SV=2	64	16	98.4	118.6	104.0	107.4	103.3	102.3	127.1
P04216	Thy-1 membrane glycoprotein OS=Homo sapiens GN=THY1 PE=1 SV=2	25	4	67.2	80.7	138.3	167.0	130.3	39.1	23.2
P04234	T-cell surface glycoprotein CD3 delta chain OS=Homo sapiens GN=CD3D PE=1 SV=1	28	8	41.9	50.2	101.6	170.5	106.1	117.0	53.3
P04264	Keratin, type II cytoskeletal 1 OS=Homo sapiens GN=KRT1 PE=1 SV=6	55	40	107.1	123.5	85.0	187.9	113.1	86.2	57.7
P04350	Tubulin beta-4A chain OS=Homo sapiens GN=TUBB4A PE=1 SV=2	86	35	117.5	120.8	107.1	101.2	85.5	78.7	95.3
P04406	Glyceraldehyde-3-phosphate dehydrogenase OS=Homo sapiens GN=GAPDH PE=1 SV=3	92	40	76.8	71.5	79.2	79.8	107.7	129.3	139.2
P04439	HLA class I histocompatibility antigen, A-3 alpha chain OS=Homo sapiens GN=HLA-A PE=1 SV=2	66	29	61.5	85.6	143.8	152.7	138.0	48.5	26.3
P04632	Calpain small subunit 1 OS=Homo sapiens GN=CAPNS1 PE=1 SV=1	81	16	120.1	113.3	114.5	113.3	84.3	99.4	95.9
P04818	Thymidylate synthase OS=Homo sapiens GN=TYMS PE=1 SV=3	67	22	75.3	73.1	78.9	191.8	61.4	147.5	108.4
P04843	Dolichyl-diphosphooligosaccharide--protein glycosyltransferase subunit 1 OS=Homo sapiens GN=RPN1 PE=1 SV=1	74	49	55.3	67.8	109.6	136.3	173.1	64.0	26.3
P04844	Dolichyl-diphosphooligosaccharide--protein glycosyltransferase subunit 2 OS=Homo sapiens GN=RPN2 PE=1 SV=3	68	35	53.3	68.3	98.7	143.0	159.8	66.6	25.7
P04899	Guanine nucleotide-binding protein G(i) subunit alpha-2 OS=Homo sapiens GN=GNAI2 PE=1 SV=3	77	30	73.5	101.0	153.7	166.2	138.4	50.8	28.2
P04920	Anion exchange protein 2 OS=Homo sapiens GN=SLC4A2 PE=1 SV=4	26	19	61.8	82.3	145.4	144.4	113.0	38.0	23.9
P05023	Sodium/potassium-transporting ATPase subunit alpha-1 OS=Homo sapiens GN=ATP1A1 PE=1 SV=1	53	61	64.8	92.6	156.4	165.0	127.5	40.8	16.3
P05026	Sodium/potassium-transporting ATPase subunit beta-1 OS=Homo sapiens GN=ATP1B1 PE=1 SV=1	44	13	69.1	98.9	156.9	148.9	136.8	37.9	12.4
P05067	Amyloid beta A4 protein OS=Homo sapiens GN=APP PE=1 SV=3	31	22	53.6	71.0	114.2	129.5	152.3	65.0	46.5
P05106	Integrin beta-3 OS=Homo sapiens GN=ITGB3 PE=1 SV=2	35	24	93.8	99.7	150.7	148.4	137.2	67.3	42.6
P05107	Integrin beta-2 OS=Homo sapiens GN=ITGB2 PE=1 SV=2	59	44	56.0	68.9	114.4	147.6	152.4	71.1	32.1
P05120	Plasminogen activator inhibitor 2 OS=Homo sapiens GN=SERPINB2 PE=1 SV=2	15	5	72.8	73.7	96.4	130.0	106.1	95.6	58.4
P05141	ADP/ATP translocase 2 OS=Homo sapiens GN=SLC25A5 PE=1 SV=7	60	31	292.8	262.4	158.7	57.5	21.8	9.6	11.4
P05161	Ubiquitin-like protein ISG15 OS=Homo sapiens GN=ISG15 PE=1 SV=5	50	8	77.5	78.8	79.2	194.5	64.2	151.2	89.4
P05165	Propionyl-CoA carboxylase alpha chain, mitochondrial OS=Homo sapiens GN=PCCA PE=1 SV=4	57	39	293.0	262.2	157.7	55.7	14.1	15.2	13.1
P05166	Propionyl-CoA carboxylase beta chain, mitochondrial OS=Homo sapiens GN=PCCB PE=1 SV=3	60	28	317.7	264.0	149.7	49.3	13.5	10.3	12.0
P05198	Eukaryotic translation initiation factor 2 subunit 1 OS=Homo sapiens GN=EIF2S1 PE=1 SV=3	80	38	72.4	69.1	61.4	73.4	106.8	147.7	171.4
P05362	Intercellular adhesion molecule 1 OS=Homo sapiens GN=ICAM1 PE=1 SV=2	29	13	88.8	98.7	179.8	158.1	168.0	57.0	30.1
P05387	60S acidic ribosomal protein P2 OS=Homo sapiens GN=RPLP2 PE=1 SV=1	96	13	33.5	41.3	47.3	60.8	127.7	171.2	168.5
P05388	60S acidic ribosomal protein P0 OS=Homo sapiens GN=RPLP0 PE=1 SV=1	66	24	30.8	37.3	37.5	57.8	105.9	178.7	199.2
P05423	DNA-directed RNA polymerase III subunit RPC4 OS=Homo sapiens GN=POLR3D PE=1 SV=2	30	12	86.5	90.5	79.0	83.3	81.4	125.6	162.0
P05455	Lupus La protein OS=Homo sapiens GN=SSB PE=1 SV=2	69	44	100.3	104.9	88.7	121.0	79.9	121.2	122.9
P05556	Integrin beta-1 OS=Homo sapiens GN=ITGB1 PE=1 SV=2	43	34	71.5	90.6	162.4	161.2	160.7	52.2	23.6
P05771	Protein kinase C beta type OS=Homo sapiens GN=PRKCB PE=1 SV=4	55	41	121.3	112.4	119.3	120.2	95.1	75.0	64.4
P06126	T-cell surface glycoprotein CD1a OS=Homo sapiens GN=CD1A PE=1 SV=4	29	7	61.6	74.5	139.9	157.1	134.4	50.9	30.3
P06127	T-cell surface glycoprotein CD5 OS=Homo sapiens GN=CD5 PE=1 SV=2	56	24	63.2	82.3	167.1	146.2	149.4	57.7	36.7
P06132	Uroporphyrinogen decarboxylase OS=Homo sapiens GN=UROD PE=1 SV=2	50	14	79.0	84.7	96.3	121.0	82.7	97.5	95.0
P06213	Insulin receptor OS=Homo sapiens GN=INSR PE=1 SV=4	32	47	66.2	83.4	143.8	143.2	141.0	51.9	24.8
P06239	Tyrosine-protein kinase Lck OS=Homo sapiens GN=LCK PE=1 SV=6	75	30	72.2	97.8	155.5	149.1	133.5	41.5	21.9
P06241	Tyrosine-protein kinase Fyn OS=Homo sapiens GN=FYN PE=1 SV=3	58	28	82.5	103.4	133.6	146.8	136.6	73.1	44.6
P06280	Alpha-galactosidase A OS=Homo sapiens GN=GLA PE=1 SV=1	36	13	52.5	67.3	128.2	160.3	171.1	56.5	27.0
P06396	Gelsolin OS=Homo sapiens GN=GSN PE=1 SV=1	21	13	145.5	144.4	122.9	107.9	87.0	79.9	113.8
P06400	Retinoblastoma-associated protein OS=Homo sapiens GN=RB1 PE=1 SV=2	61	66	85.3	75.3	64.6	68.1	105.8	147.2	169.9
P06493	Cyclin-dependent kinase 1 OS=Homo sapiens GN=CDK1 PE=1 SV=3	81	25	103.9	105.3	95.3	98.5	99.4	87.5	87.4
P06576	ATP synthase subunit beta, mitochondrial OS=Homo sapiens GN=ATP5B PE=1 SV=3	88	36	304.5	240.7	160.5	52.1	18.1	10.4	10.7
P06729	T-cell surface antigen CD2 OS=Homo sapiens GN=CD2 PE=1 SV=2	36	13	56.4	81.1	138.5	159.1	139.6	70.2	46.7
P06730	Eukaryotic translation initiation factor 4E OS=Homo sapiens GN=EIF4E PE=1 SV=2	33	11	56.8	64.1	60.6	80.4	130.7	191.0	186.0
P06733	Alpha-enolase OS=Homo sapiens GN=ENO1 PE=1 SV=2	82	45	109.3	107.5	104.5	110.5	83.2	89.5	90.9
P06744	Glucose-6-phosphate isomerase OS=Homo sapiens GN=GPI PE=1 SV=4	63	37	98.9	91.7	85.6	146.9	71.0	102.7	98.0
P06746	DNA polymerase beta OS=Homo sapiens GN=POLB PE=1 SV=3	41	13	80.5	76.1	75.2	82.2	88.6	145.3	163.4
P06748	Nucleophosmin OS=Homo sapiens GN=NPM1 PE=1 SV=2	70	27	43.2	49.7	46.2	66.3	133.6	191.5	185.6
P06753	Tropomyosin alpha-3 chain OS=Homo sapiens GN=TPM3 PE=1 SV=2	56	25	116.5	123.3	126.1	137.1	83.3	61.7	83.1
P06756	Integrin alpha-V OS=Homo sapiens GN=ITGAV PE=1 SV=2	30	26	75.0	97.8	161.7	154.1	155.5	55.2	27.9
P06865	Beta-hexosaminidase subunit alpha OS=Homo sapiens GN=HEXA PE=1 SV=2	45	25	44.7	61.5	136.7	168.6	161.8	46.1	21.2
P07099	Epoxide hydrolase 1 OS=Homo sapiens GN=EPHX1 PE=1 SV=1	53	30	58.9	71.3	91.7	112.7	157.1	75.5	35.2
P07195	L-lactate dehydrogenase B chain OS=Homo sapiens GN=LDHB PE=1 SV=2	63	27	92.5	96.6	106.1	120.8	74.3	100.2	95.3
P07203	Glutathione peroxidase 1 OS=Homo sapiens GN=GPX1 PE=1 SV=4	85	13	262.8	227.3	141.3	67.6	28.4	25.3	30.4
P07237	Protein disulfide-isomerase OS=Homo sapiens GN=P4HB PE=1 SV=3	83	56	52.3	64.6	113.9	146.4	172.3	56.3	19.7
P07305	Histone H1.0 OS=Homo sapiens GN=H1F0 PE=1 SV=3	23	6	53.3	28.5	28.7	128.4	54.3	200.7	96.4
P07311	Acylphosphatase-1 OS=Homo sapiens GN=ACYP1 PE=1 SV=2	64	6	99.2	111.4	93.2	95.7	92.1	100.7	105.9
P07339	Cathepsin D OS=Homo sapiens GN=CTSD PE=1 SV=1	58	26	50.2	72.6	130.7	155.8	156.9	36.4	16.4
P07355	Annexin A2 OS=Homo sapiens GN=ANXA2 PE=1 SV=2	69	29	103.1	118.3	138.4	146.1	133.6	79.6	71.5
P07384	Calpain-1 catalytic subunit OS=Homo sapiens GN=CAPN1 PE=1 SV=1	49	41	118.5	120.5	111.2	121.4	80.9	94.6	91.4
P07437	Tubulin beta chain OS=Homo sapiens GN=TUBB PE=1 SV=2	87	39	99.1	100.4	99.1	94.4	97.2	103.5	118.2
P07602	Prosaposin OS=Homo sapiens GN=PSAP PE=1 SV=2	55	30	47.5	75.5	96.1	120.0	163.7	70.6	40.2
P07686	Beta-hexosaminidase subunit beta OS=Homo sapiens GN=HEXB PE=1 SV=3	50	35	52.4	67.5	125.1	152.1	161.7	48.1	23.5
P07737	Profilin-1 OS=Homo sapiens GN=PFN1 PE=1 SV=2	79	19	105.4	95.9	97.4	117.4	74.7	86.3	73.7
P07741	Adenine phosphoribosyltransferase OS=Homo sapiens GN=APRT PE=1 SV=2	88	16	125.6	109.2	104.5	110.7	76.1	98.0	107.4
P07766	T-cell surface glycoprotein CD3 epsilon chain OS=Homo sapiens GN=CD3E PE=1 SV=2	52	9	64.9	81.9	127.3	135.4	186.0	68.8	36.7
P07814	Bifunctional glutamate/proline--tRNA ligase OS=Homo sapiens GN=EPRS PE=1 SV=5	73	138	57.1	69.4	72.1	80.0	98.3	112.1	220.6
P07858	Cathepsin B OS=Homo sapiens GN=CTSB PE=1 SV=3	47	18	56.3	77.1	153.5	142.7	176.1	47.0	27.7
P07900	Heat shock protein HSP 90-alpha OS=Homo sapiens GN=HSP90AA1 PE=1 SV=5	72	76	117.4	119.9	110.0	136.2	83.2	89.1	91.5
P07910	Heterogeneous nuclear ribonucleoproteins C1/C2 OS=Homo sapiens GN=HNRNPC PE=1 SV=4	66	30	36.1	34.5	28.4	42.1	102.3	180.4	178.7
P07942	Laminin subunit beta-1 OS=Homo sapiens GN=LAMB1 PE=1 SV=2	31	38	54.3	64.6	116.5	138.3	149.9	62.5	26.3
P07947	Tyrosine-protein kinase Yes OS=Homo sapiens GN=YES1 PE=1 SV=3	61	28	74.4	93.9	145.8	151.4	143.1	56.3	34.2
P07954	Fumarate hydratase, mitochondrial OS=Homo sapiens GN=FH PE=1 SV=3	69	32	261.8	219.1	127.9	124.7	21.8	22.0	18.3
P08069	Insulin-like growth factor 1 receptor OS=Homo sapiens GN=IGF1R PE=1 SV=1	22	26	56.2	89.4	133.2	127.6	133.7	56.6	28.1
P08133	Annexin A6 OS=Homo sapiens GN=ANXA6 PE=1 SV=3	80	66	105.3	111.4	104.8	123.8	87.3	94.1	102.6
P08134	Rho-related GTP-binding protein RhoC OS=Homo sapiens GN=RHOC PE=1 SV=1	75	13	116.2	106.7	132.4	118.7	105.9	91.3	110.6
P08174	Complement decay-accelerating factor OS=Homo sapiens GN=CD55 PE=1 SV=4	38	14	70.8	97.4	169.8	165.4	148.8	58.8	35.9
P08195	4F2 cell-surface antigen heavy chain OS=Homo sapiens GN=SLC3A2 PE=1 SV=3	54	38	67.4	88.0	141.4	138.4	130.4	32.8	15.4
P08236	Beta-glucuronidase OS=Homo sapiens GN=GUSB PE=1 SV=2	34	20	52.9	69.3	113.8	136.1	157.4	52.5	25.5
P08238	Heat shock protein HSP 90-beta OS=Homo sapiens GN=HSP90AB1 PE=1 SV=4	76	75	108.9	113.6	104.3	147.6	75.8	87.4	94.8
P08240	Signal recognition particle receptor subunit alpha OS=Homo sapiens GN=SRPR PE=1 SV=2	58	39	57.8	66.1	109.3	136.1	165.8	70.2	29.8
P08243	Asparagine synthetase [glutamine-hydrolyzing] OS=Homo sapiens GN=ASNS PE=1 SV=4	55	26	118.6	117.1	110.9	118.0	74.7	92.4	87.8
P08311	Cathepsin G OS=Homo sapiens GN=CTSG PE=1 SV=2	36	8	85.9	91.4	94.5	98.6	141.0	95.8	77.9
P08397	Porphobilinogen deaminase OS=Homo sapiens GN=HMBS PE=1 SV=2	42	14	115.2	111.5	105.7	109.0	84.4	92.5	95.3
P08559	Pyruvate dehydrogenase E1 component subunit alpha, somatic form, mitochondrial OS=Homo sapiens GN=PDHA1 PE=1 SV=3	64	32	307.9	249.4	174.0	60.7	10.5	6.2	3.6
P08574	Cytochrome c1, heme protein, mitochondrial OS=Homo sapiens GN=CYC1 PE=1 SV=3	39	12	290.4	276.6	190.1	45.1	13.4	5.4	9.2
P08575	Receptor-type tyrosine-protein phosphatase C OS=Homo sapiens GN=PTPRC PE=1 SV=2	53	87	70.3	95.7	134.0	142.4	135.1	49.7	27.4
P08579	U2 small nuclear ribonucleoprotein B'' OS=Homo sapiens GN=SNRPB2 PE=1 SV=1	36	10	79.7	84.9	62.8	70.7	124.0	159.5	135.9
P08621	U1 small nuclear ribonucleoprotein 70 kDa OS=Homo sapiens GN=SNRNP70 PE=1 SV=2	54	28	44.9	46.6	39.9	65.5	105.1	175.7	160.2
P08648	Integrin alpha-5 OS=Homo sapiens GN=ITGA5 PE=1 SV=2	24	19	67.5	87.8	148.6	144.3	145.9	53.4	22.9
P08670	Vimentin OS=Homo sapiens GN=VIM PE=1 SV=4	75	43	114.7	112.1	95.1	85.0	81.1	95.5	114.2
P08754	Guanine nucleotide-binding protein G(k) subunit alpha OS=Homo sapiens GN=GNAI3 PE=1 SV=3	62	24	67.1	91.6	157.7	154.6	131.5	35.6	17.0
P08758	Annexin A5 OS=Homo sapiens GN=ANXA5 PE=1 SV=2	50	19	102.5	105.1	94.2	131.5	77.1	106.3	108.2
P08865	40S ribosomal protein SA OS=Homo sapiens GN=RPSA PE=1 SV=4	61	20	40.9	48.2	51.3	71.9	127.0	163.2	165.4
P09001	39S ribosomal protein L3, mitochondrial OS=Homo sapiens GN=MRPL3 PE=1 SV=1	53	16	292.8	272.2	155.7	55.4	14.1	10.6	15.5
P09012	U1 small nuclear ribonucleoprotein A OS=Homo sapiens GN=SNRPA PE=1 SV=3	39	13	71.7	70.6	53.7	74.7	125.8	204.9	188.7
P09104	Gamma-enolase OS=Homo sapiens GN=ENO2 PE=1 SV=3	86	31	115.0	110.3	109.5	116.9	83.3	92.5	94.2
P09110	3-ketoacyl-CoA thiolase, peroxisomal OS=Homo sapiens GN=ACAA1 PE=1 SV=2	73	28	72.2	90.7	172.9	153.5	136.4	29.8	7.1
P09211	Glutathione S-transferase P OS=Homo sapiens GN=GSTP1 PE=1 SV=2	71	16	115.1	105.3	107.9	117.6	88.9	91.3	86.7
P09234	U1 small nuclear ribonucleoprotein C OS=Homo sapiens GN=SNRPC PE=1 SV=1	32	7	45.9	49.0	52.3	64.1	124.1	156.3	152.3
P09326	CD48 antigen OS=Homo sapiens GN=CD48 PE=1 SV=2	35	14	65.3	79.5	143.7	160.3	148.3	60.9	36.1
P09417	Dihydropteridine reductase OS=Homo sapiens GN=QDPR PE=1 SV=2	72	15	124.7	110.7	119.0	107.2	73.0	83.1	84.8
P09471	Guanine nucleotide-binding protein G(o) subunit alpha OS=Homo sapiens GN=GNAO1 PE=1 SV=4	47	16	71.2	95.4	168.5	191.4	134.2	68.8	46.7
P09496	Clathrin light chain A OS=Homo sapiens GN=CLTA PE=1 SV=1	21	9	117.6	137.8	149.4	150.8	114.2	66.0	66.0
P09497	Clathrin light chain B OS=Homo sapiens GN=CLTB PE=1 SV=1	29	12	114.0	132.7	153.0	133.2	116.9	69.7	72.1
P09525	Annexin A4 OS=Homo sapiens GN=ANXA4 PE=1 SV=4	51	17	116.3	137.7	106.0	166.2	81.9	119.5	142.7
P09543	2',3'-cyclic-nucleotide 3'-phosphodiesterase OS=Homo sapiens GN=CNP PE=1 SV=2	56	33	77.0	92.9	156.9	161.6	125.6	52.8	26.3
P09564	T-cell antigen CD7 OS=Homo sapiens GN=CD7 PE=1 SV=1	21	5	57.7	72.5	117.5	130.6	150.2	111.0	80.1
P09622	Dihydrolipoyl dehydrogenase, mitochondrial OS=Homo sapiens GN=DLD PE=1 SV=2	68	26	305.3	249.8	155.8	76.6	11.1	7.2	6.0
P09651	Heterogeneous nuclear ribonucleoprotein A1 OS=Homo sapiens GN=HNRNPA1 PE=1 SV=5	74	35	38.5	35.6	48.1	60.9	110.3	177.0	181.1
P09661	U2 small nuclear ribonucleoprotein A' OS=Homo sapiens GN=SNRPA1 PE=1 SV=2	80	30	54.5	59.7	61.7	72.8	106.9	148.0	178.6
P09669	Cytochrome c oxidase subunit 6C OS=Homo sapiens GN=COX6C PE=1 SV=2	53	7	287.9	268.5	148.4	58.0	21.5	15.0	15.4
P09874	Poly [ADP-ribose] polymerase 1 OS=Homo sapiens GN=PARP1 PE=1 SV=4	63	74	101.8	72.2	76.9	74.3	105.8	118.2	156.3
P09884	DNA polymerase alpha catalytic subunit OS=Homo sapiens GN=POLA1 PE=1 SV=2	29	36	96.1	95.0	89.2	116.8	79.7	115.8	110.5
P09960	Leukotriene A-4 hydrolase OS=Homo sapiens GN=LTA4H PE=1 SV=2	61	42	107.5	107.3	104.4	121.8	83.8	100.2	99.3
P09972	Fructose-bisphosphate aldolase C OS=Homo sapiens GN=ALDOC PE=1 SV=2	76	29	105.5	97.2	116.0	124.1	82.2	105.0	108.3
P0C2W1	F-box/SPRY domain-containing protein 1 OS=Homo sapiens GN=FBXO45 PE=1 SV=1	25	8	67.0	78.9	58.7	77.0	73.1	144.5	195.8
P0C7P0	CDGSH iron-sulfur domain-containing protein 3, mitochondrial OS=Homo sapiens GN=CISD3 PE=1 SV=1	54	9	259.9	214.5	165.1	127.2	13.7	6.9	3.3
P0C7T5	Ataxin-1-like OS=Homo sapiens GN=ATXN1L PE=1 SV=1	22	10	112.1	150.1	129.4	120.2	126.4	91.1	87.2
P0CG12	Chromosome transmission fidelity protein 8 homolog isoform 2 OS=Homo sapiens GN=CHTF8 PE=1 SV=1	63	17	82.0	98.6	82.8	79.9	113.6	139.3	166.1
P0CK96	Solute carrier family 35 member E2B OS=Homo sapiens GN=SLC35E2B PE=2 SV=1	14	4	72.7	120.8	166.5	144.7	117.0	85.2	74.1
P0DMV9	Heat shock 70 kDa protein 1B OS=Homo sapiens GN=HSPA1B PE=1 SV=1	67	43	107.4	106.7	105.0	119.0	94.4	92.8	93.4
P10109	Adrenodoxin, mitochondrial OS=Homo sapiens GN=FDX1 PE=1 SV=1	33	6	307.8	263.4	142.0	51.2	8.5	3.9	4.0
P10155	60 kDa SS-A/Ro ribonucleoprotein OS=Homo sapiens GN=TROVE2 PE=1 SV=2	55	27	98.0	95.2	95.5	105.0	89.7	94.2	102.2
P10242	Transcriptional activator Myb OS=Homo sapiens GN=MYB PE=1 SV=2	26	17	143.0	97.4	95.5	87.7	88.6	100.8	108.8
P10253	Lysosomal alpha-glucosidase OS=Homo sapiens GN=GAA PE=1 SV=4	40	34	56.3	73.9	137.4	160.2	165.2	51.0	26.0
P10301	Ras-related protein R-Ras OS=Homo sapiens GN=RRAS PE=1 SV=1	61	12	52.8	67.2	117.9	163.9	105.5	55.4	24.9
P10321	HLA class I histocompatibility antigen, Cw-7 alpha chain OS=Homo sapiens GN=HLA-C PE=1 SV=3	57	21	57.6	68.4	114.9	123.5	146.6	62.2	35.5
P10398	Serine/threonine-protein kinase A-Raf OS=Homo sapiens GN=ARAF PE=1 SV=2	48	24	93.8	97.4	98.6	95.1	100.8	104.3	114.5
P10415	Apoptosis regulator Bcl-2 OS=Homo sapiens GN=BCL2 PE=1 SV=2	45	7	102.0	107.0	99.8	115.4	140.9	62.3	39.5
P10515	Dihydrolipoyllysine-residue acetyltransferase component of pyruvate dehydrogenase complex, mitochondrial OS=Homo sapiens GN=DLAT PE=1 SV=3	52	31	315.4	256.9	149.3	50.3	13.5	9.2	8.7
P10586	Receptor-type tyrosine-protein phosphatase F OS=Homo sapiens GN=PTPRF PE=1 SV=2	38	55	67.8	93.4	135.6	132.4	132.1	46.8	33.5
P10599	Thioredoxin OS=Homo sapiens GN=TXN PE=1 SV=3	90	11	117.5	115.1	101.6	111.3	88.2	97.3	100.7
P10619	Lysosomal protective protein OS=Homo sapiens GN=CTSA PE=1 SV=2	29	13	48.2	71.8	117.3	173.8	149.6	57.4	32.6
P10636	Microtubule-associated protein tau OS=Homo sapiens GN=MAPT PE=1 SV=5	19	13	58.2	64.2	60.3	79.2	102.6	173.1	159.9
P10644	cAMP-dependent protein kinase type I-alpha regulatory subunit OS=Homo sapiens GN=PRKAR1A PE=1 SV=1	69	28	88.0	80.7	112.6	131.3	120.5	76.8	62.8
P10721	Mast/stem cell growth factor receptor Kit OS=Homo sapiens GN=KIT PE=1 SV=1	23	20	78.2	86.9	163.2	173.3	160.5	86.2	54.2
P10746	Uroporphyrinogen-III synthase OS=Homo sapiens GN=UROS PE=1 SV=1	42	9	107.6	109.5	96.1	104.5	88.9	107.8	105.8
P10747	T-cell-specific surface glycoprotein CD28 OS=Homo sapiens GN=CD28 PE=1 SV=1	23	8	47.3	67.4	96.2	302.5	102.0	60.0	17.8
P10768	S-formylglutathione hydrolase OS=Homo sapiens GN=ESD PE=1 SV=2	82	21	113.3	108.8	106.2	105.2	83.6	90.5	91.7
P10809	60 kDa heat shock protein, mitochondrial OS=Homo sapiens GN=HSPD1 PE=1 SV=2	86	71	293.7	257.7	160.2	49.3	11.7	6.5	9.8
P11021	78 kDa glucose-regulated protein OS=Homo sapiens GN=HSPA5 PE=1 SV=2	60	55	52.8	67.6	118.2	134.7	174.1	52.9	18.7
P11117	Lysosomal acid phosphatase OS=Homo sapiens GN=ACP2 PE=1 SV=3	32	12	59.1	83.2	134.2	180.1	179.9	83.4	52.9
P11142	Heat shock cognate 71 kDa protein OS=Homo sapiens GN=HSPA8 PE=1 SV=1	79	68	103.9	101.5	106.8	118.0	95.9	93.3	90.7
P11166	Solute carrier family 2, facilitated glucose transporter member 1 OS=Homo sapiens GN=SLC2A1 PE=1 SV=2	17	12	74.5	93.8	144.2	149.0	142.1	42.1	21.9
P11169	Solute carrier family 2, facilitated glucose transporter member 3 OS=Homo sapiens GN=SLC2A3 PE=1 SV=1	14	8	60.6	78.3	156.7	134.7	133.5	46.9	21.7
P11171	Protein 4.1 OS=Homo sapiens GN=EPB41 PE=1 SV=4	64	51	70.1	94.2	156.1	156.9	131.8	36.5	14.6
P11172	Uridine 5'-monophosphate synthase OS=Homo sapiens GN=UMPS PE=1 SV=1	64	41	142.2	134.2	108.4	106.1	68.0	77.1	83.2
P11177	Pyruvate dehydrogenase E1 component subunit beta, mitochondrial OS=Homo sapiens GN=PDHB PE=1 SV=3	69	18	314.0	255.8	145.2	44.9	13.2	10.3	13.9
P11182	Lipoamide acyltransferase component of branched-chain alpha-keto acid dehydrogenase complex, mitochondrial OS=Homo sapiens GN=DBT PE=1 SV=3	50	23	291.1	228.7	176.4	59.7	17.4	12.6	10.5
P11216	Glycogen phosphorylase, brain form OS=Homo sapiens GN=PYGB PE=1 SV=5	60	51	113.8	116.4	110.0	121.4	93.8	90.2	73.6
P11234	Ras-related protein Ral-B OS=Homo sapiens GN=RALB PE=1 SV=1	44	11	68.1	95.9	138.0	144.3	139.2	45.1	20.4
P11274	Breakpoint cluster region protein OS=Homo sapiens GN=BCR PE=1 SV=2	37	39	100.4	99.2	120.5	122.8	94.6	95.1	90.2
P11279	Lysosome-associated membrane glycoprotein 1 OS=Homo sapiens GN=LAMP1 PE=1 SV=3	21	8	63.7	81.2	122.2	156.5	185.9	87.2	53.5
P11310	Medium-chain specific acyl-CoA dehydrogenase, mitochondrial OS=Homo sapiens GN=ACADM PE=1 SV=1	58	29	297.1	258.7	165.6	50.8	12.2	10.9	5.8
P11387	DNA topoisomerase 1 OS=Homo sapiens GN=TOP1 PE=1 SV=2	44	39	170.4	82.4	90.9	81.2	81.4	98.5	115.3
P11388	DNA topoisomerase 2-alpha OS=Homo sapiens GN=TOP2A PE=1 SV=3	55	97	164.5	93.1	83.3	80.3	85.9	92.6	94.1
P11413	Glucose-6-phosphate 1-dehydrogenase OS=Homo sapiens GN=G6PD PE=1 SV=4	77	40	107.2	111.6	118.4	112.7	88.7	83.2	89.8
P11441	Ubiquitin-like protein 4A OS=Homo sapiens GN=UBL4A PE=1 SV=1	70	11	112.7	116.9	117.4	113.7	94.1	109.7	109.0
P11498	Pyruvate carboxylase, mitochondrial OS=Homo sapiens GN=PC PE=1 SV=2	58	57	303.2	261.3	158.8	58.3	16.0	11.3	10.9
P11586	C-1-tetrahydrofolate synthase, cytoplasmic OS=Homo sapiens GN=MTHFD1 PE=1 SV=3	83	76	38.9	41.8	47.4	72.9	129.7	197.9	133.3
P11717	Cation-independent mannose-6-phosphate receptor OS=Homo sapiens GN=IGF2R PE=1 SV=3	62	148	35.2	43.3	70.2	95.4	154.4	129.8	110.4
P11766	Alcohol dehydrogenase class-3 OS=Homo sapiens GN=ADH5 PE=1 SV=4	54	24	116.2	110.7	99.0	115.1	81.9	97.5	95.4
P11940	Polyadenylate-binding protein 1 OS=Homo sapiens GN=PABPC1 PE=1 SV=2	75	50	43.2	48.1	53.3	60.5	139.9	166.3	185.1
P12004	Proliferating cell nuclear antigen OS=Homo sapiens GN=PCNA PE=1 SV=1	81	22	88.9	84.5	95.2	148.4	72.6	122.2	95.0
P12081	Histidine--tRNA ligase, cytoplasmic OS=Homo sapiens GN=HARS PE=1 SV=2	78	47	68.5	73.0	52.7	65.4	80.3	155.6	237.7
P12236	ADP/ATP translocase 3 OS=Homo sapiens GN=SLC25A6 PE=1 SV=4	74	34	302.8	266.3	160.2	55.9	17.3	6.4	9.6
P12259	Coagulation factor V OS=Homo sapiens GN=F5 PE=1 SV=4	6	13	83.4	85.4	101.1	89.7	138.7	103.8	91.1
P12268	Inosine-5'-monophosphate dehydrogenase 2 OS=Homo sapiens GN=IMPDH2 PE=1 SV=2	77	43	120.3	107.0	113.5	109.9	77.0	83.3	88.4
P12270	Nucleoprotein TPR OS=Homo sapiens GN=TPR PE=1 SV=3	53	119	94.9	80.0	83.9	119.7	81.1	129.4	119.2
P12429	Annexin A3 OS=Homo sapiens GN=ANXA3 PE=1 SV=3	52	16	112.5	107.2	95.5	119.5	78.2	95.6	86.5
P12544	Granzyme A OS=Homo sapiens GN=GZMA PE=1 SV=2	76	22	51.1	68.0	111.3	149.8	154.8	57.7	38.0
P12694	2-oxoisovalerate dehydrogenase subunit alpha, mitochondrial OS=Homo sapiens GN=BCKDHA PE=1 SV=2	65	24	307.3	260.0	174.0	62.2	9.7	8.2	12.8
P12814	Alpha-actinin-1 OS=Homo sapiens GN=ACTN1 PE=1 SV=2	75	73	111.0	111.9	120.3	123.7	83.1	79.6	73.7
P12829	Myosin light chain 4 OS=Homo sapiens GN=MYL4 PE=1 SV=3	60	9	31.4	66.2	60.8	77.6	35.1	88.2	453.3
P12931	Proto-oncogene tyrosine-protein kinase Src OS=Homo sapiens GN=SRC PE=1 SV=3	57	25	86.9	109.0	143.8	156.5	157.5	69.7	53.0
P12955	Xaa-Pro dipeptidase OS=Homo sapiens GN=PEPD PE=1 SV=3	37	17	101.9	102.8	103.7	142.0	80.3	104.3	94.9
P12956	X-ray repair cross-complementing protein 6 OS=Homo sapiens GN=XRCC6 PE=1 SV=2	75	68	48.8	56.0	49.4	67.2	124.6	162.6	175.2
P13010	X-ray repair cross-complementing protein 5 OS=Homo sapiens GN=XRCC5 PE=1 SV=3	80	68	49.2	57.3	54.3	70.1	123.6	153.8	169.0
P13073	Cytochrome c oxidase subunit 4 isoform 1, mitochondrial OS=Homo sapiens GN=COX4I1 PE=1 SV=1	53	15	313.7	284.6	159.1	53.0	11.3	4.5	2.5
P13196	5-aminolevulinate synthase, nonspecific, mitochondrial OS=Homo sapiens GN=ALAS1 PE=1 SV=2	47	23	306.1	257.6	168.5	59.0	15.8	10.8	16.3
P13284	Gamma-interferon-inducible lysosomal thiol reductase OS=Homo sapiens GN=IFI30 PE=1 SV=3	12	3	45.3	71.4	113.2	157.1	133.9	43.1	19.6
P13489	Ribonuclease inhibitor OS=Homo sapiens GN=RNH1 PE=1 SV=2	74	29	117.1	112.7	114.0	115.7	87.8	88.2	81.0
P13598	Intercellular adhesion molecule 2 OS=Homo sapiens GN=ICAM2 PE=1 SV=2	25	7	65.3	77.2	131.6	170.6	113.0	63.4	33.8
P13612	Integrin alpha-4 OS=Homo sapiens GN=ITGA4 PE=1 SV=3	48	53	60.5	71.8	126.8	136.8	150.2	59.4	26.0
P13637	Sodium/potassium-transporting ATPase subunit alpha-3 OS=Homo sapiens GN=ATP1A3 PE=1 SV=3	55	54	69.7	94.9	140.9	146.2	138.5	46.1	20.2
P13639	Elongation factor 2 OS=Homo sapiens GN=EEF2 PE=1 SV=4	83	83	81.1	88.4	87.9	101.2	108.0	124.6	104.7
P13645	Keratin, type I cytoskeletal 10 OS=Homo sapiens GN=KRT10 PE=1 SV=6	54	31	91.1	127.5	81.4	176.8	105.9	94.3	68.6
P13667	Protein disulfide-isomerase A4 OS=Homo sapiens GN=PDIA4 PE=1 SV=2	66	65	57.2	71.2	105.8	135.6	168.8	61.7	21.4
P13674	Prolyl 4-hydroxylase subunit alpha-1 OS=Homo sapiens GN=P4HA1 PE=1 SV=2	62	37	49.2	58.8	113.9	165.6	157.8	62.6	19.2
P13716	Delta-aminolevulinic acid dehydratase OS=Homo sapiens GN=ALAD PE=1 SV=1	44	13	116.3	106.3	100.1	120.1	91.7	115.1	116.5
P13796	Plastin-2 OS=Homo sapiens GN=LCP1 PE=1 SV=6	85	55	113.9	114.4	104.0	114.3	82.9	86.4	84.5
P13798	Acylamino-acid-releasing enzyme OS=Homo sapiens GN=APEH PE=1 SV=4	54	33	108.3	103.1	109.6	121.2	82.2	97.7	106.1
P13804	Electron transfer flavoprotein subunit alpha, mitochondrial OS=Homo sapiens GN=ETFA PE=1 SV=1	73	21	336.2	281.3	145.5	41.2	6.9	2.8	2.8
P13807	Glycogen [starch] synthase, muscle OS=Homo sapiens GN=GYS1 PE=1 SV=2	57	43	61.2	54.3	73.6	98.7	161.3	125.3	25.2
P13861	cAMP-dependent protein kinase type II-alpha regulatory subunit OS=Homo sapiens GN=PRKAR2A PE=1 SV=2	65	24	127.5	118.9	124.2	105.8	85.6	58.3	60.0
P13995	Bifunctional methylenetetrahydrofolate dehydrogenase/cyclohydrolase, mitochondrial OS=Homo sapiens GN=MTHFD2 PE=1 SV=2	70	20	292.7	244.1	180.9	50.6	15.4	8.9	7.4
P14151	L-selectin OS=Homo sapiens GN=SELL PE=1 SV=2	19	9	96.0	100.3	140.4	127.5	119.1	49.5	33.1
P14174	Macrophage migration inhibitory factor OS=Homo sapiens GN=MIF PE=1 SV=4	43	4	137.6	139.2	125.0	139.0	92.0	111.8	97.2
P14209	CD99 antigen OS=Homo sapiens GN=CD99 PE=1 SV=1	22	6	69.2	88.0	156.4	164.8	142.6	43.4	18.7
P14314	Glucosidase 2 subunit beta OS=Homo sapiens GN=PRKCSH PE=1 SV=2	50	31	56.5	70.9	113.6	126.2	172.3	68.8	27.2
P14324	Farnesyl pyrophosphate synthase OS=Homo sapiens GN=FDPS PE=1 SV=4	39	16	105.9	105.0	103.1	107.6	77.1	93.2	95.5
P14373	Zinc finger protein RFP OS=Homo sapiens GN=TRIM27 PE=1 SV=1	52	19	45.1	63.5	97.7	126.1	160.9	66.2	30.6
P14550	Alcohol dehydrogenase [NADP(+)] OS=Homo sapiens GN=AKR1A1 PE=1 SV=3	73	22	119.8	120.0	113.4	126.0	86.6	100.1	96.7
P14618	Pyruvate kinase PKM OS=Homo sapiens GN=PKM PE=1 SV=4	81	51	110.7	105.5	113.1	117.0	80.6	87.7	103.5
P14625	Endoplasmin OS=Homo sapiens GN=HSP90B1 PE=1 SV=1	78	85	53.5	63.2	102.7	142.3	148.7	58.4	21.5
P14635	G2/mitotic-specific cyclin-B1 OS=Homo sapiens GN=CCNB1 PE=1 SV=1	34	13	98.6	79.8	87.6	90.2	114.6	90.7	76.4
P14678	Small nuclear ribonucleoprotein-associated proteins B and B' OS=Homo sapiens GN=SNRPB PE=1 SV=2	56	14	48.2	52.3	42.0	60.1	102.1	171.2	194.8
P14735	Insulin-degrading enzyme OS=Homo sapiens GN=IDE PE=1 SV=4	47	55	134.5	129.5	109.5	100.4	88.3	92.4	82.8
P14866	Heterogeneous nuclear ribonucleoprotein L OS=Homo sapiens GN=HNRNPL PE=1 SV=2	70	38	42.2	37.3	27.8	47.2	111.5	188.3	181.4
P14868	Aspartate--tRNA ligase, cytoplasmic OS=Homo sapiens GN=DARS PE=1 SV=2	79	48	64.2	74.7	74.4	89.0	95.6	115.7	219.2
P14921	Protein C-ets-1 OS=Homo sapiens GN=ETS1 PE=1 SV=1	45	14	129.4	106.1	108.3	97.4	103.3	127.4	113.8
P14927	Cytochrome b-c1 complex subunit 7 OS=Homo sapiens GN=UQCRB PE=1 SV=2	77	16	301.7	257.0	166.1	51.8	14.1	4.6	5.5
P15104	Glutamine synthetase OS=Homo sapiens GN=GLUL PE=1 SV=4	42	16	110.3	108.9	104.6	107.0	93.3	103.7	116.6
P15121	Aldose reductase OS=Homo sapiens GN=AKR1B1 PE=1 SV=3	62	20	109.0	97.7	92.2	129.3	72.9	115.4	115.8
P15151	Poliovirus receptor OS=Homo sapiens GN=PVR PE=1 SV=2	13	4	81.8	148.5	178.8	218.7	169.0	42.9	26.8
P15153	Ras-related C3 botulinum toxin substrate 2 OS=Homo sapiens GN=RAC2 PE=1 SV=1	48	11	99.2	103.7	107.8	116.2	122.8	113.1	123.1
P15170	Eukaryotic peptide chain release factor GTP-binding subunit ERF3A OS=Homo sapiens GN=GSPT1 PE=1 SV=1	63	39	116.1	116.4	113.7	114.6	86.1	86.2	86.3
P15260	Interferon gamma receptor 1 OS=Homo sapiens GN=IFNGR1 PE=1 SV=1	15	6	59.5	83.6	124.3	126.1	127.2	62.9	38.7
P15289	Arylsulfatase A OS=Homo sapiens GN=ARSA PE=1 SV=3	27	9	58.0	75.5	135.2	330.7	142.8	78.4	33.4
P15311	Ezrin OS=Homo sapiens GN=EZR PE=1 SV=4	70	60	74.0	94.2	153.9	160.5	111.2	49.7	38.1
P15374	Ubiquitin carboxyl-terminal hydrolase isozyme L3 OS=Homo sapiens GN=UCHL3 PE=1 SV=1	70	16	99.3	95.5	94.5	167.3	73.9	114.6	76.1
P15498	Proto-oncogene vav OS=Homo sapiens GN=VAV1 PE=1 SV=4	61	51	117.6	119.3	111.6	119.1	85.0	94.2	90.8
P15586	N-acetylglucosamine-6-sulfatase OS=Homo sapiens GN=GNS PE=1 SV=3	36	16	49.6	67.8	139.9	143.2	167.2	53.8	22.3
P15735	Phosphorylase b kinase gamma catalytic chain, liver/testis isoform OS=Homo sapiens GN=PHKG2 PE=1 SV=1	41	15	112.8	102.2	95.3	98.3	72.6	104.9	110.8
P15814	Immunoglobulin lambda-like polypeptide 1 OS=Homo sapiens GN=IGLL1 PE=1 SV=1	40	7	59.2	67.7	104.8	175.2	146.9	74.5	34.4
P15848	Arylsulfatase B OS=Homo sapiens GN=ARSB PE=1 SV=1	37	17	47.5	70.7	124.7	160.7	149.2	50.3	22.4
P15880	40S ribosomal protein S2 OS=Homo sapiens GN=RPS2 PE=1 SV=2	69	27	39.2	44.8	41.5	65.6	119.2	180.9	182.3
P15923	Transcription factor E2-alpha OS=Homo sapiens GN=TCF3 PE=1 SV=1	45	16	97.6	94.6	95.8	139.4	76.3	155.3	127.9
P15927	Replication protein A 32 kDa subunit OS=Homo sapiens GN=RPA2 PE=1 SV=1	76	16	85.4	68.9	84.3	97.3	101.8	122.5	123.1
P16083	Ribosyldihydronicotinamide dehydrogenase [quinone] OS=Homo sapiens GN=NQO2 PE=1 SV=5	54	12	124.8	117.2	120.8	125.1	90.0	100.1	92.9
P16150	Leukosialin OS=Homo sapiens GN=SPN PE=1 SV=1	40	15	64.6	96.5	144.5	140.4	126.1	55.6	42.8
P16219	Short-chain specific acyl-CoA dehydrogenase, mitochondrial OS=Homo sapiens GN=ACADS PE=1 SV=1	58	21	316.7	267.1	147.2	49.5	7.7	2.4	4.0
P16278	Beta-galactosidase OS=Homo sapiens GN=GLB1 PE=1 SV=2	34	19	49.2	69.5	132.8	145.3	157.8	43.6	20.6
P16284	Platelet endothelial cell adhesion molecule OS=Homo sapiens GN=PECAM1 PE=1 SV=1	54	41	61.8	78.5	144.6	180.4	136.7	53.0	22.0
P16298	Serine/threonine-protein phosphatase 2B catalytic subunit beta isoform OS=Homo sapiens GN=PPP3CB PE=1 SV=2	40	17	96.3	109.3	113.3	114.3	104.2	71.8	130.5
P16333	Cytoplasmic protein NCK1 OS=Homo sapiens GN=NCK1 PE=1 SV=1	68	26	107.2	107.3	121.1	126.0	111.0	85.4	70.7
P16383	GC-rich sequence DNA-binding factor 2 OS=Homo sapiens GN=GCFC2 PE=1 SV=2	30	22	56.5	62.9	57.4	75.9	69.4	149.1	218.9
P16435	NADPH--cytochrome P450 reductase OS=Homo sapiens GN=POR PE=1 SV=2	60	41	53.6	64.4	96.2	131.1	155.8	73.4	41.3
P16455	Methylated-DNA--protein-cysteine methyltransferase OS=Homo sapiens GN=MGMT PE=1 SV=1	48	9	128.6	101.1	108.4	90.1	88.8	85.2	84.2
P16615	Sarcoplasmic/endoplasmic reticulum calcium ATPase 2 OS=Homo sapiens GN=ATP2A2 PE=1 SV=1	53	60	55.9	63.2	102.5	130.4	162.4	78.6	34.5
P16885	1-phosphatidylinositol 4,5-bisphosphate phosphodiesterase gamma-2 OS=Homo sapiens GN=PLCG2 PE=1 SV=4	43	43	109.0	110.9	112.0	117.7	91.0	83.2	90.4
P16930	Fumarylacetoacetase OS=Homo sapiens GN=FAH PE=1 SV=2	60	17	114.5	106.7	106.6	110.9	89.0	97.1	94.8
P16989	Y-box-binding protein 3 OS=Homo sapiens GN=YBX3 PE=1 SV=4	67	24	35.5	35.1	32.9	77.7	74.0	168.5	127.2
P17026	Zinc finger protein 22 OS=Homo sapiens GN=ZNF22 PE=1 SV=3	46	10	106.5	79.0	55.8	55.1	92.2	134.7	154.8
P17028	Zinc finger protein 24 OS=Homo sapiens GN=ZNF24 PE=1 SV=4	53	13	220.4	151.1	132.8	97.3	100.8	73.8	70.2
P17029	Zinc finger protein with KRAB and SCAN domains 1 OS=Homo sapiens GN=ZKSCAN1 PE=1 SV=3	25	10	145.2	125.2	102.8	109.0	64.1	109.3	109.0
P17050	Alpha-N-acetylgalactosaminidase OS=Homo sapiens GN=NAGA PE=1 SV=2	40	13	61.1	105.9	160.4	219.4	218.6	68.3	22.9
P17152	Transmembrane protein 11, mitochondrial OS=Homo sapiens GN=TMEM11 PE=1 SV=1	40	7	280.1	270.8	158.6	60.7	25.9	8.4	10.2
P17174	Aspartate aminotransferase, cytoplasmic OS=Homo sapiens GN=GOT1 PE=1 SV=3	64	27	113.7	116.7	98.2	118.2	89.1	98.7	108.4
P17181	Interferon alpha/beta receptor 1 OS=Homo sapiens GN=IFNAR1 PE=1 SV=3	39	17	70.9	97.9	155.5	166.9	162.5	54.9	27.9
P17252	Protein kinase C alpha type OS=Homo sapiens GN=PRKCA PE=1 SV=4	60	41	121.6	119.2	127.5	115.6	93.6	71.9	75.3
P17480	Nucleolar transcription factor 1 OS=Homo sapiens GN=UBTF PE=1 SV=1	43	39	194.0	138.5	122.7	90.8	74.5	50.3	49.2
P17542	T-cell acute lymphocytic leukemia protein 1 OS=Homo sapiens GN=TAL1 PE=1 SV=2	31	7	100.3	93.6	94.4	96.2	97.1	103.7	119.8
P17568	NADH dehydrogenase [ubiquinone] 1 beta subcomplex subunit 7 OS=Homo sapiens GN=NDUFB7 PE=1 SV=4	55	10	298.3	235.6	171.8	60.8	21.3	13.7	6.8
P17706	Tyrosine-protein phosphatase non-receptor type 2 OS=Homo sapiens GN=PTPN2 PE=1 SV=2	57	26	89.9	98.7	122.3	130.5	136.2	67.9	48.5
P17812	CTP synthase 1 OS=Homo sapiens GN=CTPS1 PE=1 SV=2	60	35	101.2	107.3	107.5	109.7	70.7	113.5	119.5
P17844	Probable ATP-dependent RNA helicase DDX5 OS=Homo sapiens GN=DDX5 PE=1 SV=1	66	59	40.9	42.3	44.6	60.4	125.5	171.0	182.8
P17858	ATP-dependent 6-phosphofructokinase, liver type OS=Homo sapiens GN=PFKL PE=1 SV=6	50	34	82.2	84.7	82.7	119.6	74.4	112.3	120.5
P17900	Ganglioside GM2 activator OS=Homo sapiens GN=GM2A PE=1 SV=4	23	7	55.6	69.9	127.2	147.8	162.6	46.6	22.7
P17980	26S protease regulatory subunit 6A OS=Homo sapiens GN=PSMC3 PE=1 SV=3	75	35	108.6	107.8	101.5	105.2	83.4	101.0	107.5
P17987	T-complex protein 1 subunit alpha OS=Homo sapiens GN=TCP1 PE=1 SV=1	78	41	92.7	96.2	102.7	124.2	80.3	115.2	112.8
P18031	Tyrosine-protein phosphatase non-receptor type 1 OS=Homo sapiens GN=PTPN1 PE=1 SV=1	70	35	75.6	92.8	111.3	132.4	136.4	62.6	34.7
P18065	Insulin-like growth factor-binding protein 2 OS=Homo sapiens GN=IGFBP2 PE=1 SV=2	68	19	49.1	74.6	116.9	113.8	163.4	92.7	57.7
P18074	TFIIH basal transcription factor complex helicase XPD subunit OS=Homo sapiens GN=ERCC2 PE=1 SV=1	33	25	117.6	98.3	94.1	96.1	125.2	104.5	80.3
P18077	60S ribosomal protein L35a OS=Homo sapiens GN=RPL35A PE=1 SV=2	60	13	33.6	38.8	33.8	58.2	87.3	191.0	224.1
P18085	ADP-ribosylation factor 4 OS=Homo sapiens GN=ARF4 PE=1 SV=3	72	14	120.5	128.1	123.1	124.8	93.2	80.6	71.4
P18124	60S ribosomal protein L7 OS=Homo sapiens GN=RPL7 PE=1 SV=1	70	29	34.8	43.6	37.2	61.2	117.1	160.5	182.6
P18206	Vinculin OS=Homo sapiens GN=VCL PE=1 SV=4	32	29	108.1	111.1	114.5	118.5	94.0	80.5	87.7
P18433	Receptor-type tyrosine-protein phosphatase alpha OS=Homo sapiens GN=PTPRA PE=1 SV=2	53	42	69.6	91.3	158.1	174.8	133.1	51.5	22.5
P18583	Protein SON OS=Homo sapiens GN=SON PE=1 SV=4	33	68	40.0	37.7	41.6	63.5	127.0	189.0	179.6
P18615	Negative elongation factor E OS=Homo sapiens GN=NELFE PE=1 SV=3	57	19	45.1	49.3	52.6	80.5	125.0	194.8	172.9
P18621	60S ribosomal protein L17 OS=Homo sapiens GN=RPL17 PE=1 SV=3	61	17	38.3	47.6	46.6	60.5	132.7	142.1	170.2
P18669	Phosphoglycerate mutase 1 OS=Homo sapiens GN=PGAM1 PE=1 SV=2	77	23	103.6	107.7	100.5	118.8	77.5	92.0	83.6
P18754	Regulator of chromosome condensation OS=Homo sapiens GN=RCC1 PE=1 SV=1	64	19	151.6	81.3	83.4	77.0	104.6	81.3	132.5
P18858	DNA ligase 1 OS=Homo sapiens GN=LIG1 PE=1 SV=1	57	51	105.7	110.6	94.9	116.0	82.4	104.8	112.4
P18887	DNA repair protein XRCC1 OS=Homo sapiens GN=XRCC1 PE=1 SV=2	41	22	116.6	96.0	83.6	81.0	92.7	98.5	117.8
P19022	Cadherin-2 OS=Homo sapiens GN=CDH2 PE=1 SV=4	37	24	60.2	80.2	116.0	121.3	133.6	69.6	40.5
P19086	Guanine nucleotide-binding protein G(z) subunit alpha OS=Homo sapiens GN=GNAZ PE=2 SV=3	45	14	69.7	83.1	122.9	141.5	131.0	46.1	25.2
P19174	1-phosphatidylinositol 4,5-bisphosphate phosphodiesterase gamma-1 OS=Homo sapiens GN=PLCG1 PE=1 SV=1	53	64	112.3	116.3	109.4	118.8	83.9	91.9	94.2
P19256	Lymphocyte function-associated antigen 3 OS=Homo sapiens GN=CD58 PE=1 SV=1	18	7	74.7	73.1	228.8	191.2	131.8	35.4	28.5
P19338	Nucleolin OS=Homo sapiens GN=NCL PE=1 SV=3	51	56	67.7	71.8	72.2	88.6	98.7	150.3	140.4
P19367	Hexokinase-1 OS=Homo sapiens GN=HK1 PE=1 SV=3	56	60	257.9	238.3	158.8	68.3	28.0	18.8	22.1
P19387	DNA-directed RNA polymerase II subunit RPB3 OS=Homo sapiens GN=POLR2C PE=1 SV=2	42	10	107.6	109.0	96.4	102.1	80.2	117.4	139.5
P19388	DNA-directed RNA polymerases I, II, and III subunit RPABC1 OS=Homo sapiens GN=POLR2E PE=1 SV=4	54	10	38.9	44.6	71.7	131.0	55.9	217.4	194.7
P19404	NADH dehydrogenase [ubiquinone] flavoprotein 2, mitochondrial OS=Homo sapiens GN=NDUFV2 PE=1 SV=2	54	13	294.9	258.4	145.8	50.0	18.9	15.5	17.2
P19447	TFIIH basal transcription factor complex helicase XPB subunit OS=Homo sapiens GN=ERCC3 PE=1 SV=1	43	27	82.9	77.3	64.6	68.8	130.2	165.4	169.1
P19474	E3 ubiquitin-protein ligase TRIM21 OS=Homo sapiens GN=TRIM21 PE=1 SV=1	39	17	115.7	115.2	97.0	109.0	79.8	90.9	89.8
P19525	Interferon-induced, double-stranded RNA-activated protein kinase OS=Homo sapiens GN=EIF2AK2 PE=1 SV=2	52	29	38.6	41.4	43.0	61.2	120.9	181.0	194.7
P19623	Spermidine synthase OS=Homo sapiens GN=SRM PE=1 SV=1	77	19	126.4	108.2	110.1	125.1	88.9	102.8	104.8
P19634	Sodium/hydrogen exchanger 1 OS=Homo sapiens GN=SLC9A1 PE=1 SV=2	22	16	62.5	84.4	141.0	152.8	135.7	44.4	20.8
P19784	Casein kinase II subunit alpha' OS=Homo sapiens GN=CSNK2A2 PE=1 SV=1	67	21	108.5	118.1	110.5	124.2	81.9	87.9	101.9
P19838	Nuclear factor NF-kappa-B p105 subunit OS=Homo sapiens GN=NFKB1 PE=1 SV=2	42	36	121.4	116.0	111.8	121.9	86.5	101.1	92.2
P20020	Plasma membrane calcium-transporting ATPase 1 OS=Homo sapiens GN=ATP2B1 PE=1 SV=3	39	50	66.5	91.7	141.8	128.5	132.5	40.0	16.8
P20023	Complement receptor type 2 OS=Homo sapiens GN=CR2 PE=1 SV=2	28	26	66.3	76.1	124.5	128.2	126.8	70.5	52.8
P20042	Eukaryotic translation initiation factor 2 subunit 2 OS=Homo sapiens GN=EIF2S2 PE=1 SV=2	65	32	61.7	59.3	55.6	69.4	107.8	144.6	155.4
P20073	Annexin A7 OS=Homo sapiens GN=ANXA7 PE=1 SV=3	42	22	94.1	94.6	85.0	115.1	79.6	101.7	103.9
P20248	Cyclin-A2 OS=Homo sapiens GN=CCNA2 PE=1 SV=2	37	13	104.8	93.5	65.7	108.7	136.7	159.6	187.4
P20290	Transcription factor BTF3 OS=Homo sapiens GN=BTF3 PE=1 SV=1	78	19	73.8	75.9	80.0	86.7	137.9	138.4	118.3
P20292	Arachidonate 5-lipoxygenase-activating protein OS=Homo sapiens GN=ALOX5AP PE=1 SV=2	27	5	72.8	80.6	130.1	157.3	207.1	86.6	47.2
P20338	Ras-related protein Rab-4A OS=Homo sapiens GN=RAB4A PE=1 SV=3	55	12	76.3	90.7	119.8	117.2	130.8	71.5	56.7
P20339	Ras-related protein Rab-5A OS=Homo sapiens GN=RAB5A PE=1 SV=2	68	13	69.0	85.9	133.2	156.4	123.7	66.1	43.0
P20340	Ras-related protein Rab-6A OS=Homo sapiens GN=RAB6A PE=1 SV=3	69	19	72.3	102.4	124.9	132.6	118.6	61.4	53.5
P20618	Proteasome subunit beta type-1 OS=Homo sapiens GN=PSMB1 PE=1 SV=2	57	16	92.8	99.6	96.3	90.7	77.0	119.7	185.3
P20645	Cation-dependent mannose-6-phosphate receptor OS=Homo sapiens GN=M6PR PE=1 SV=1	55	18	38.2	41.1	50.6	102.0	104.4	158.8	149.2
P20674	Cytochrome c oxidase subunit 5A, mitochondrial OS=Homo sapiens GN=COX5A PE=1 SV=2	61	10	293.6	283.9	151.3	56.9	16.3	9.1	5.6
P20700	Lamin-B1 OS=Homo sapiens GN=LMNB1 PE=1 SV=2	74	61	121.9	82.1	104.7	131.5	105.4	80.8	53.2
P20701	Integrin alpha-L OS=Homo sapiens GN=ITGAL PE=1 SV=3	36	40	56.7	70.5	106.6	138.6	135.6	67.9	33.9
P20810	Calpastatin OS=Homo sapiens GN=CAST PE=1 SV=4	30	14	104.0	105.1	95.7	95.1	109.1	131.9	123.7
P20839	Inosine-5'-monophosphate dehydrogenase 1 OS=Homo sapiens GN=IMPDH1 PE=1 SV=2	52	24	123.5	107.4	104.1	109.9	80.5	91.0	85.6
P20933	N(4)-(beta-N-acetylglucosaminyl)-L-asparaginase OS=Homo sapiens GN=AGA PE=1 SV=2	34	8	57.1	77.7	130.5	214.3	174.2	63.2	24.5
P20936	Ras GTPase-activating protein 1 OS=Homo sapiens GN=RASA1 PE=1 SV=1	25	21	84.9	87.8	115.7	121.3	98.5	70.8	60.6
P20963	T-cell surface glycoprotein CD3 zeta chain OS=Homo sapiens GN=CD247 PE=1 SV=2	57	21	56.6	73.4	119.3	119.5	139.2	53.6	34.3
P21266	Glutathione S-transferase Mu 3 OS=Homo sapiens GN=GSTM3 PE=1 SV=3	75	20	125.9	129.0	105.4	143.8	82.4	104.0	92.2
P21281	V-type proton ATPase subunit B, brain isoform OS=Homo sapiens GN=ATP6V1B2 PE=1 SV=3	79	33	76.2	81.3	108.3	132.8	119.6	93.8	73.9
P21283	V-type proton ATPase subunit C 1 OS=Homo sapiens GN=ATP6V1C1 PE=1 SV=4	64	26	68.6	77.5	86.2	106.3	113.0	87.1	85.5
P21333	Filamin-A OS=Homo sapiens GN=FLNA PE=1 SV=4	71	169	107.4	111.6	141.6	136.1	90.6	64.3	62.2
P21359	Neurofibromin OS=Homo sapiens GN=NF1 PE=1 SV=2	28	74	73.2	81.8	97.2	102.2	123.6	118.6	108.5
P21399	Cytoplasmic aconitate hydratase OS=Homo sapiens GN=ACO1 PE=1 SV=3	63	50	108.7	105.5	107.4	122.8	82.4	83.2	84.6
P21580	Tumor necrosis factor alpha-induced protein 3 OS=Homo sapiens GN=TNFAIP3 PE=1 SV=1	58	34	100.6	103.8	109.1	121.5	115.1	108.8	117.4
P21796	Voltage-dependent anion-selective channel protein 1 OS=Homo sapiens GN=VDAC1 PE=1 SV=2	88	31	283.7	223.4	169.6	79.7	26.1	11.5	10.2
P21912	Succinate dehydrogenase [ubiquinone] iron-sulfur subunit, mitochondrial OS=Homo sapiens GN=SDHB PE=1 SV=3	71	24	300.5	264.8	168.8	53.6	13.6	5.2	8.3
P21953	2-oxoisovalerate dehydrogenase subunit beta, mitochondrial OS=Homo sapiens GN=BCKDHB PE=1 SV=2	36	11	355.7	243.1	163.1	45.8	6.0	3.5	2.0
P21964	Catechol O-methyltransferase OS=Homo sapiens GN=COMT PE=1 SV=2	74	26	56.9	69.9	111.4	142.4	161.3	71.7	33.8
P22001	Potassium voltage-gated channel subfamily A member 3 OS=Homo sapiens GN=KCNA3 PE=1 SV=3	26	13	59.9	82.5	121.3	129.5	151.5	63.9	37.0
P22033	Methylmalonyl-CoA mutase, mitochondrial OS=Homo sapiens GN=MUT PE=1 SV=4	55	36	302.1	253.9	160.3	52.4	17.0	9.9	9.3
P22059	Oxysterol-binding protein 1 OS=Homo sapiens GN=OSBP PE=1 SV=1	55	34	98.9	98.7	126.2	142.6	105.3	84.1	71.1
P22061	Protein-L-isoaspartate(D-aspartate) O-methyltransferase OS=Homo sapiens GN=PCMT1 PE=1 SV=4	66	13	137.8	139.8	122.2	89.2	79.6	72.9	69.1
P22087	rRNA 2'-O-methyltransferase fibrillarin OS=Homo sapiens GN=FBL PE=1 SV=2	69	22	79.5	59.3	52.0	75.6	87.9	171.2	158.7
P22090	40S ribosomal protein S4, Y isoform 1 OS=Homo sapiens GN=RPS4Y1 PE=1 SV=2	75	27	35.5	41.9	36.5	110.5	83.5	252.5	144.2
P22102	Trifunctional purine biosynthetic protein adenosine-3 OS=Homo sapiens GN=GART PE=1 SV=1	69	58	97.9	91.8	94.5	162.3	70.9	120.2	100.8
P22234	Multifunctional protein ADE2 OS=Homo sapiens GN=PAICS PE=1 SV=3	75	37	117.0	117.3	106.6	124.5	83.5	90.3	91.5
P22307	Non-specific lipid-transfer protein OS=Homo sapiens GN=SCP2 PE=1 SV=2	73	44	78.4	100.9	166.4	145.4	139.6	33.1	12.8
P22314	Ubiquitin-like modifier-activating enzyme 1 OS=Homo sapiens GN=UBA1 PE=1 SV=3	72	61	105.1	103.0	103.5	130.8	78.6	86.8	80.1
P22570	NADPH:adrenodoxin oxidoreductase, mitochondrial OS=Homo sapiens GN=FDXR PE=1 SV=3	70	30	307.4	263.2	151.9	51.1	13.8	8.6	9.4
P22626	Heterogeneous nuclear ribonucleoproteins A2/B1 OS=Homo sapiens GN=HNRNPA2B1 PE=1 SV=2	78	37	43.8	35.1	30.1	49.3	109.7	180.1	189.3
P22681	E3 ubiquitin-protein ligase CBL OS=Homo sapiens GN=CBL PE=1 SV=2	53	29	121.5	116.2	99.8	104.5	81.2	81.4	70.5
P22694	cAMP-dependent protein kinase catalytic subunit beta OS=Homo sapiens GN=PRKACB PE=1 SV=2	64	27	110.6	131.4	130.9	143.3	126.8	75.5	52.5
P22695	Cytochrome b-c1 complex subunit 2, mitochondrial OS=Homo sapiens GN=UQCRC2 PE=1 SV=3	65	25	277.2	249.2	149.2	97.7	20.9	11.9	13.7
P22830	Ferrochelatase, mitochondrial OS=Homo sapiens GN=FECH PE=1 SV=2	67	27	287.1	245.1	169.0	64.5	14.2	9.8	13.1
P23193	Transcription elongation factor A protein 1 OS=Homo sapiens GN=TCEA1 PE=1 SV=2	65	25	67.5	70.1	67.7	83.7	108.7	142.0	144.6
P23246	Splicing factor, proline- and glutamine-rich OS=Homo sapiens GN=SFPQ PE=1 SV=2	58	46	35.1	36.3	35.3	57.6	121.0	204.1	198.5
P23258	Tubulin gamma-1 chain OS=Homo sapiens GN=TUBG1 PE=1 SV=2	84	32	49.3	46.0	39.3	119.8	98.8	186.2	128.9
P23284	Peptidyl-prolyl cis-trans isomerase B OS=Homo sapiens GN=PPIB PE=1 SV=2	68	26	55.2	67.7	103.0	142.6	170.7	71.7	30.2
P23368	NAD-dependent malic enzyme, mitochondrial OS=Homo sapiens GN=ME2 PE=1 SV=1	75	38	297.4	271.3	165.4	59.8	13.1	12.2	12.9
P23378	Glycine dehydrogenase (decarboxylating), mitochondrial OS=Homo sapiens GN=GLDC PE=1 SV=2	24	15	262.5	229.8	144.0	73.9	32.0	23.7	28.6
P23381	Tryptophan--tRNA ligase, cytoplasmic OS=Homo sapiens GN=WARS PE=1 SV=2	68	30	100.1	102.6	100.0	134.5	88.6	122.0	99.6
P23396	40S ribosomal protein S3 OS=Homo sapiens GN=RPS3 PE=1 SV=2	89	32	37.2	47.3	48.6	63.2	132.5	171.9	186.7
P23458	Tyrosine-protein kinase JAK1 OS=Homo sapiens GN=JAK1 PE=1 SV=2	50	60	69.4	98.4	146.0	140.4	135.5	40.5	19.6
P23469	Receptor-type tyrosine-protein phosphatase epsilon OS=Homo sapiens GN=PTPRE PE=1 SV=1	45	29	89.1	94.5	125.6	122.9	112.9	61.9	51.5
P23526	Adenosylhomocysteinase OS=Homo sapiens GN=AHCY PE=1 SV=4	55	29	109.5	109.3	98.7	109.1	88.9	95.5	106.1
P23588	Eukaryotic translation initiation factor 4B OS=Homo sapiens GN=EIF4B PE=1 SV=2	55	41	54.7	57.2	70.1	102.9	79.3	167.1	149.4
P23634	Plasma membrane calcium-transporting ATPase 4 OS=Homo sapiens GN=ATP2B4 PE=1 SV=2	46	71	70.5	93.9	142.7	152.0	130.6	43.8	20.5
P23743	Diacylglycerol kinase alpha OS=Homo sapiens GN=DGKA PE=1 SV=3	62	39	96.0	97.7	86.5	102.6	88.0	128.4	115.9
P23786	Carnitine O-palmitoyltransferase 2, mitochondrial OS=Homo sapiens GN=CPT2 PE=1 SV=2	60	45	288.2	253.0	157.6	55.0	20.2	8.3	15.7
P23919	Thymidylate kinase OS=Homo sapiens GN=DTYMK PE=1 SV=4	69	19	261.6	205.3	143.5	73.4	36.3	29.6	31.8
P23921	Ribonucleoside-diphosphate reductase large subunit OS=Homo sapiens GN=RRM1 PE=1 SV=1	64	41	122.3	127.5	102.9	107.2	83.4	91.1	94.9
P24534	Elongation factor 1-beta OS=Homo sapiens GN=EEF1B2 PE=1 SV=3	74	16	94.8	85.7	62.1	90.2	72.4	141.2	123.5
P24539	ATP synthase F(0) complex subunit B1, mitochondrial OS=Homo sapiens GN=ATP5F1 PE=1 SV=2	55	21	269.6	269.2	172.7	67.0	17.0	11.5	14.3
P24666	Low molecular weight phosphotyrosine protein phosphatase OS=Homo sapiens GN=ACP1 PE=1 SV=3	77	12	106.8	107.0	94.6	117.0	80.0	84.5	81.4
P24723	Protein kinase C eta type OS=Homo sapiens GN=PRKCH PE=1 SV=4	43	29	59.9	83.8	143.3	137.5	122.0	43.9	22.2
P24752	Acetyl-CoA acetyltransferase, mitochondrial OS=Homo sapiens GN=ACAT1 PE=1 SV=1	72	32	313.0	259.5	153.4	67.5	15.6	10.3	9.3
P24928	DNA-directed RNA polymerase II subunit RPB1 OS=Homo sapiens GN=POLR2A PE=1 SV=2	47	79	97.0	89.4	87.6	97.4	94.7	121.7	140.5
P24941	Cyclin-dependent kinase 2 OS=Homo sapiens GN=CDK2 PE=1 SV=2	67	21	104.7	102.5	98.5	99.5	94.4	99.9	102.9
P25054	Adenomatous polyposis coli protein OS=Homo sapiens GN=APC PE=1 SV=2	21	41	88.0	97.0	121.4	117.5	124.2	91.6	81.0
P25098	Beta-adrenergic receptor kinase 1 OS=Homo sapiens GN=ADRBK1 PE=1 SV=2	59	47	90.5	92.8	91.6	93.4	100.7	110.3	125.5
P25205	DNA replication licensing factor MCM3 OS=Homo sapiens GN=MCM3 PE=1 SV=3	71	60	85.9	87.4	83.8	90.4	72.5	130.8	182.6
P25325	3-mercaptopyruvate sulfurtransferase OS=Homo sapiens GN=MPST PE=1 SV=3	71	18	261.6	222.2	141.1	79.2	32.2	32.3	29.3
P25398	40S ribosomal protein S12 OS=Homo sapiens GN=RPS12 PE=1 SV=3	72	16	36.8	47.3	47.6	62.6	127.7	151.0	152.2
P25440	Bromodomain-containing protein 2 OS=Homo sapiens GN=BRD2 PE=1 SV=2	27	16	207.1	125.7	84.9	71.4	64.3	67.2	83.4
P25445	Tumor necrosis factor receptor superfamily member 6 OS=Homo sapiens GN=FAS PE=1 SV=1	39	16	98.0	127.9	180.5	186.4	182.5	52.7	34.5
P25490	Transcriptional repressor protein YY1 OS=Homo sapiens GN=YY1 PE=1 SV=2	24	10	259.8	146.1	113.4	103.2	57.2	63.8	50.6
P25685	DnaJ homolog subfamily B member 1 OS=Homo sapiens GN=DNAJB1 PE=1 SV=4	77	30	77.4	76.6	75.9	93.1	106.1	124.3	106.4
P25705	ATP synthase subunit alpha, mitochondrial OS=Homo sapiens GN=ATP5A1 PE=1 SV=1	73	48	283.8	251.9	174.1	67.0	16.9	7.3	7.2
P25786	Proteasome subunit alpha type-1 OS=Homo sapiens GN=PSMA1 PE=1 SV=1	86	25	81.3	79.2	95.6	113.4	66.4	110.7	152.6
P25787	Proteasome subunit alpha type-2 OS=Homo sapiens GN=PSMA2 PE=1 SV=2	70	18	97.5	90.2	98.3	106.1	79.5	96.8	137.4
P25788	Proteasome subunit alpha type-3 OS=Homo sapiens GN=PSMA3 PE=1 SV=2	56	19	110.2	92.1	94.3	110.0	68.2	101.9	135.1
P25789	Proteasome subunit alpha type-4 OS=Homo sapiens GN=PSMA4 PE=1 SV=1	65	20	86.8	93.9	84.3	112.7	72.9	126.6	188.3
P26038	Moesin OS=Homo sapiens GN=MSN PE=1 SV=3	85	79	67.1	95.8	153.6	159.8	108.0	57.5	59.7
P26196	Probable ATP-dependent RNA helicase DDX6 OS=Homo sapiens GN=DDX6 PE=1 SV=2	81	37	52.1	59.1	56.5	83.8	110.7	150.0	148.2
P26358	DNA (cytosine-5)-methyltransferase 1 OS=Homo sapiens GN=DNMT1 PE=1 SV=2	47	66	173.9	97.1	88.3	76.2	91.3	93.3	95.1
P26368	Splicing factor U2AF 65 kDa subunit OS=Homo sapiens GN=U2AF2 PE=1 SV=4	63	21	35.2	39.1	33.4	48.5	115.1	204.2	188.9
P26373	60S ribosomal protein L13 OS=Homo sapiens GN=RPL13 PE=1 SV=4	60	19	31.5	35.5	37.3	46.7	84.7	95.2	91.3
P26440	Isovaleryl-CoA dehydrogenase, mitochondrial OS=Homo sapiens GN=IVD PE=1 SV=1	52	20	296.7	248.1	154.0	48.9	17.3	15.7	17.7
P26572	Alpha-1,3-mannosyl-glycoprotein 2-beta-N-acetylglucosaminyltransferase OS=Homo sapiens GN=MGAT1 PE=1 SV=2	34	16	72.5	110.7	169.1	152.7	97.5	59.0	51.0
P26583	High mobility group protein B2 OS=Homo sapiens GN=HMGB2 PE=1 SV=2	71	28	159.2	101.5	109.9	88.4	88.6	77.6	85.9
P26599	Polypyrimidine tract-binding protein 1 OS=Homo sapiens GN=PTBP1 PE=1 SV=1	72	31	29.3	37.2	37.3	44.5	108.4	190.1	207.8
P26639	Threonine--tRNA ligase, cytoplasmic OS=Homo sapiens GN=TARS PE=1 SV=3	64	52	102.5	97.2	87.4	94.2	88.0	115.3	134.0
P26640	Valine--tRNA ligase OS=Homo sapiens GN=VARS PE=1 SV=4	53	67	101.7	99.6	89.9	114.0	85.1	100.8	112.5
P26641	Elongation factor 1-gamma OS=Homo sapiens GN=EEF1G PE=1 SV=3	71	29	101.6	94.8	86.3	93.4	93.0	97.4	111.8
P26885	Peptidyl-prolyl cis-trans isomerase FKBP2 OS=Homo sapiens GN=FKBP2 PE=1 SV=2	67	9	48.8	59.0	102.8	218.7	138.4	82.4	21.0
P27105	Erythrocyte band 7 integral membrane protein OS=Homo sapiens GN=STOM PE=1 SV=3	61	16	58.5	75.9	147.2	156.3	146.1	58.6	33.3
P27144	Adenylate kinase 4, mitochondrial OS=Homo sapiens GN=AK4 PE=1 SV=1	70	13	296.6	271.7	168.8	43.7	11.2	5.4	9.1
P27348	14-3-3 protein theta OS=Homo sapiens GN=YWHAQ PE=1 SV=1	84	32	84.9	83.3	88.2	198.8	75.4	129.0	81.4
P27361	Mitogen-activated protein kinase 3 OS=Homo sapiens GN=MAPK3 PE=1 SV=4	59	20	112.9	119.7	114.7	108.5	97.8	95.2	93.9
P27448	MAP/microtubule affinity-regulating kinase 3 OS=Homo sapiens GN=MARK3 PE=1 SV=4	60	49	64.2	74.9	102.7	110.8	123.5	95.6	83.6
P27540	Aryl hydrocarbon receptor nuclear translocator OS=Homo sapiens GN=ARNT PE=1 SV=1	40	17	95.7	106.8	97.1	113.9	101.1	113.3	107.4
P27635	60S ribosomal protein L10 OS=Homo sapiens GN=RPL10 PE=1 SV=4	71	24	39.0	47.6	51.0	67.2	123.0	152.3	163.5
P27694	Replication protein A 70 kDa DNA-binding subunit OS=Homo sapiens GN=RPA1 PE=1 SV=2	63	39	87.7	87.1	78.1	96.3	105.2	117.6	152.4
P27695	DNA-(apurinic or apyrimidinic site) lyase OS=Homo sapiens GN=APEX1 PE=1 SV=2	63	30	78.4	69.9	57.2	77.1	101.5	143.5	163.1
P27707	Deoxycytidine kinase OS=Homo sapiens GN=DCK PE=1 SV=1	58	15	105.4	122.2	99.9	129.2	72.1	99.1	107.0
P27708	CAD protein OS=Homo sapiens GN=CAD PE=1 SV=3	65	112	95.4	98.4	90.4	94.7	80.1	108.4	150.9
P27797	Calreticulin OS=Homo sapiens GN=CALR PE=1 SV=1	81	34	55.5	68.8	106.4	145.6	165.3	66.4	22.6
P27816	Microtubule-associated protein 4 OS=Homo sapiens GN=MAP4 PE=1 SV=3	78	78	49.0	55.1	45.8	57.3	107.5	187.0	202.2
P27824	Calnexin OS=Homo sapiens GN=CANX PE=1 SV=2	61	44	56.1	67.1	107.2	132.8	166.7	62.1	25.8
P27986	Phosphatidylinositol 3-kinase regulatory subunit alpha OS=Homo sapiens GN=PIK3R1 PE=1 SV=2	56	36	106.3	100.0	107.7	121.0	107.5	102.4	98.2
P28062	Proteasome subunit beta type-8 OS=Homo sapiens GN=PSMB8 PE=1 SV=3	60	15	87.2	94.2	94.8	114.5	84.6	115.3	172.5
P28065	Proteasome subunit beta type-9 OS=Homo sapiens GN=PSMB9 PE=1 SV=2	42	9	93.3	92.1	115.5	100.3	86.2	93.1	120.3
P28066	Proteasome subunit alpha type-5 OS=Homo sapiens GN=PSMA5 PE=1 SV=3	63	14	104.5	89.9	92.8	97.0	80.4	117.8	158.7
P28070	Proteasome subunit beta type-4 OS=Homo sapiens GN=PSMB4 PE=1 SV=4	63	11	96.5	81.3	95.0	97.6	75.6	120.9	160.5
P28072	Proteasome subunit beta type-6 OS=Homo sapiens GN=PSMB6 PE=1 SV=4	68	11	93.3	98.4	92.4	103.4	72.7	107.9	152.9
P28074	Proteasome subunit beta type-5 OS=Homo sapiens GN=PSMB5 PE=1 SV=3	67	18	85.3	100.5	76.8	106.6	62.3	114.3	206.1
P28288	ATP-binding cassette sub-family D member 3 OS=Homo sapiens GN=ABCD3 PE=1 SV=1	54	38	85.0	127.2	139.8	143.7	130.2	32.1	10.5
P28290	Sperm-specific antigen 2 OS=Homo sapiens GN=SSFA2 PE=1 SV=3	45	45	67.4	90.2	146.9	149.4	161.8	58.4	29.5
P28331	NADH-ubiquinone oxidoreductase 75 kDa subunit, mitochondrial OS=Homo sapiens GN=NDUFS1 PE=1 SV=3	81	47	317.9	250.5	156.9	50.3	16.2	9.6	11.6
P28340	DNA polymerase delta catalytic subunit OS=Homo sapiens GN=POLD1 PE=1 SV=2	70	67	90.0	92.0	92.7	109.3	84.4	128.7	146.4
P28482	Mitogen-activated protein kinase 1 OS=Homo sapiens GN=MAPK1 PE=1 SV=3	54	22	92.0	97.3	97.3	120.8	88.4	105.8	99.2
P28702	Retinoic acid receptor RXR-beta OS=Homo sapiens GN=RXRB PE=1 SV=2	34	15	108.8	103.5	100.2	107.3	96.3	117.0	128.7
P28715	DNA repair protein complementing XP-G cells OS=Homo sapiens GN=ERCC5 PE=1 SV=3	31	30	87.8	85.1	79.7	91.2	99.4	131.6	150.5
P28799	Granulins OS=Homo sapiens GN=GRN PE=1 SV=2	50	18	41.6	67.8	103.6	141.0	156.3	54.6	28.2
P28838	Cytosol aminopeptidase OS=Homo sapiens GN=LAP3 PE=1 SV=3	78	38	233.6	205.7	136.8	76.4	41.6	40.5	50.0
P28907	ADP-ribosyl cyclase/cyclic ADP-ribose hydrolase 1 OS=Homo sapiens GN=CD38 PE=1 SV=2	56	26	65.4	86.6	136.2	139.0	134.9	44.5	23.6
P28908	Tumor necrosis factor receptor superfamily member 8 OS=Homo sapiens GN=TNFRSF8 PE=1 SV=1	36	16	73.4	97.4	160.8	140.1	153.6	46.8	23.3
P29016	T-cell surface glycoprotein CD1b OS=Homo sapiens GN=CD1B PE=1 SV=1	37	9	55.5	75.1	91.8	129.0	154.7	108.0	84.0
P29083	General transcription factor IIE subunit 1 OS=Homo sapiens GN=GTF2E1 PE=1 SV=2	31	9	102.1	99.7	90.3	98.9	87.2	112.2	107.8
P29144	Tripeptidyl-peptidase 2 OS=Homo sapiens GN=TPP2 PE=1 SV=4	63	76	72.2	75.8	70.9	78.7	90.9	155.1	149.6
P29218	Inositol monophosphatase 1 OS=Homo sapiens GN=IMPA1 PE=1 SV=1	55	17	124.5	118.9	105.3	114.3	89.8	98.7	93.4
P29320	Ephrin type-A receptor 3 OS=Homo sapiens GN=EPHA3 PE=1 SV=2	27	20	97.4	100.4	164.4	180.0	149.7	85.8	79.3
P29323	Ephrin type-B receptor 2 OS=Homo sapiens GN=EPHB2 PE=1 SV=5	42	33	67.7	86.0	139.2	136.2	127.4	50.3	29.6
P29350	Tyrosine-protein phosphatase non-receptor type 6 OS=Homo sapiens GN=PTPN6 PE=1 SV=1	64	34	66.1	64.2	79.1	152.6	77.0	156.3	126.3
P29401	Transketolase OS=Homo sapiens GN=TKT PE=1 SV=3	78	43	92.9	95.1	92.6	120.2	78.1	92.0	107.2
P29558	RNA-binding motif, single-stranded-interacting protein 1 OS=Homo sapiens GN=RBMS1 PE=1 SV=3	42	12	42.4	43.0	40.2	44.7	126.1	180.8	181.0
P29590	Protein PML OS=Homo sapiens GN=PML PE=1 SV=3	54	45	85.8	86.9	89.2	142.5	79.4	123.6	110.1
P29597	Non-receptor tyrosine-protein kinase TYK2 OS=Homo sapiens GN=TYK2 PE=1 SV=3	45	46	59.3	76.5	129.6	177.3	105.1	74.4	45.0
P29692	Elongation factor 1-delta OS=Homo sapiens GN=EEF1D PE=1 SV=5	68	18	92.0	83.7	106.6	116.4	81.2	117.4	132.9
P29728	2'-5'-oligoadenylate synthase 2 OS=Homo sapiens GN=OAS2 PE=1 SV=3	38	30	68.3	80.6	92.4	111.1	129.2	92.9	86.1
P29992	Guanine nucleotide-binding protein subunit alpha-11 OS=Homo sapiens GN=GNA11 PE=1 SV=2	50	17	74.6	93.0	147.0	144.6	132.1	41.5	23.0
P30038	Delta-1-pyrroline-5-carboxylate dehydrogenase, mitochondrial OS=Homo sapiens GN=ALDH4A1 PE=1 SV=3	54	24	317.7	269.9	162.3	47.7	9.5	2.7	5.2
P30040	Endoplasmic reticulum resident protein 29 OS=Homo sapiens GN=ERP29 PE=1 SV=4	64	18	56.2	73.7	111.4	157.4	169.9	62.9	18.0
P30041	Peroxiredoxin-6 OS=Homo sapiens GN=PRDX6 PE=1 SV=3	72	24	130.7	118.3	106.4	117.4	81.8	90.8	84.9
P30042	ES1 protein homolog, mitochondrial OS=Homo sapiens GN=C21orf33 PE=1 SV=3	73	17	327.7	266.6	154.6	43.9	7.6	2.8	2.2
P30044	Peroxiredoxin-5, mitochondrial OS=Homo sapiens GN=PRDX5 PE=1 SV=4	57	14	235.7	206.8	127.2	67.0	39.7	36.9	40.5
P30046	D-dopachrome decarboxylase OS=Homo sapiens GN=DDT PE=1 SV=3	40	5	136.3	140.3	143.0	109.2	72.6	50.7	62.5
P30048	Thioredoxin-dependent peroxide reductase, mitochondrial OS=Homo sapiens GN=PRDX3 PE=1 SV=3	59	15	326.9	267.3	159.7	42.7	8.4	4.8	5.0
P30049	ATP synthase subunit delta, mitochondrial OS=Homo sapiens GN=ATP5D PE=1 SV=2	62	6	260.6	237.2	130.5	60.6	44.0	41.5	28.7
P30050	60S ribosomal protein L12 OS=Homo sapiens GN=RPL12 PE=1 SV=1	71	13	38.8	44.8	49.2	63.8	146.4	167.3	178.7
P30084	Enoyl-CoA hydratase, mitochondrial OS=Homo sapiens GN=ECHS1 PE=1 SV=4	70	24	284.1	243.6	204.1	52.3	10.8	4.2	7.0
P30085	UMP-CMP kinase OS=Homo sapiens GN=CMPK1 PE=1 SV=3	65	13	126.7	115.9	134.4	108.2	87.5	76.4	78.3
P30086	Phosphatidylethanolamine-binding protein 1 OS=Homo sapiens GN=PEBP1 PE=1 SV=3	89	17	114.0	125.0	111.5	122.2	86.4	81.3	78.4
P30101	Protein disulfide-isomerase A3 OS=Homo sapiens GN=PDIA3 PE=1 SV=4	80	55	50.5	68.3	109.0	126.9	174.1	59.6	22.4
P30153	Serine/threonine-protein phosphatase 2A 65 kDa regulatory subunit A alpha isoform OS=Homo sapiens GN=PPP2R1A PE=1 SV=4	63	41	105.9	104.4	103.3	114.8	95.1	94.1	86.0
P30154	Serine/threonine-protein phosphatase 2A 65 kDa regulatory subunit A beta isoform OS=Homo sapiens GN=PPP2R1B PE=1 SV=3	52	32	94.7	96.5	101.6	125.2	93.2	100.4	102.0
P30203	T-cell differentiation antigen CD6 OS=Homo sapiens GN=CD6 PE=1 SV=3	27	13	61.0	71.9	117.0	136.6	148.9	67.0	33.3
P30260	Cell division cycle protein 27 homolog OS=Homo sapiens GN=CDC27 PE=1 SV=2	38	26	122.8	79.2	69.0	76.0	86.7	117.9	132.8
P30405	Peptidyl-prolyl cis-trans isomerase F, mitochondrial OS=Homo sapiens GN=PPIF PE=1 SV=1	72	14	272.3	218.4	185.8	51.9	16.5	15.3	20.0
P30414	NK-tumor recognition protein OS=Homo sapiens GN=NKTR PE=1 SV=2	25	25	46.3	57.7	52.9	55.8	105.3	185.2	238.5
P30419	Glycylpeptide N-tetradecanoyltransferase 1 OS=Homo sapiens GN=NMT1 PE=1 SV=2	50	25	52.0	57.2	51.8	84.7	131.3	156.7	135.2
P30491	HLA class I histocompatibility antigen, B-53 alpha chain OS=Homo sapiens GN=HLA-B PE=1 SV=1	51	16	51.9	60.7	218.3	162.9	139.8	27.9	17.1
P30504	HLA class I histocompatibility antigen, Cw-4 alpha chain OS=Homo sapiens GN=HLA-C PE=1 SV=1	54	22	60.6	75.8	120.4	150.1	145.6	80.0	37.8
P30519	Heme oxygenase 2 OS=Homo sapiens GN=HMOX2 PE=1 SV=2	76	30	58.9	72.0	105.3	153.6	167.3	73.6	30.8
P30520	Adenylosuccinate synthetase isozyme 2 OS=Homo sapiens GN=ADSS PE=1 SV=3	52	30	117.9	117.0	114.4	123.8	83.7	93.2	90.5
P30533	Alpha-2-macroglobulin receptor-associated protein OS=Homo sapiens GN=LRPAP1 PE=1 SV=1	51	24	53.7	65.0	103.9	143.3	152.5	72.5	29.3
P30566	Adenylosuccinate lyase OS=Homo sapiens GN=ADSL PE=1 SV=2	58	21	119.6	121.3	104.8	126.7	79.1	98.3	89.0
P30622	CAP-Gly domain-containing linker protein 1 OS=Homo sapiens GN=CLIP1 PE=1 SV=2	54	78	100.8	102.3	102.8	100.8	98.5	94.1	97.9
P30626	Sorcin OS=Homo sapiens GN=SRI PE=1 SV=1	67	14	133.0	124.2	110.7	119.4	103.1	100.8	98.1
P30679	Guanine nucleotide-binding protein subunit alpha-15 OS=Homo sapiens GN=GNA15 PE=1 SV=2	60	27	75.2	95.1	142.8	158.1	132.2	52.0	33.1
P30793	GTP cyclohydrolase 1 OS=Homo sapiens GN=GCH1 PE=1 SV=1	30	8	57.3	53.6	76.6	99.7	91.9	152.9	123.8
P30825	High affinity cationic amino acid transporter 1 OS=Homo sapiens GN=SLC7A1 PE=1 SV=1	11	6	71.9	73.9	142.1	171.0	134.4	83.0	54.4
P30876	DNA-directed RNA polymerase II subunit RPB2 OS=Homo sapiens GN=POLR2B PE=1 SV=1	55	61	96.7	91.3	90.0	115.8	78.3	123.5	147.1
P31040	Succinate dehydrogenase [ubiquinone] flavoprotein subunit, mitochondrial OS=Homo sapiens GN=SDHA PE=1 SV=2	71	40	280.8	243.9	168.4	64.7	18.7	12.7	11.7
P31146	Coronin-1A OS=Homo sapiens GN=CORO1A PE=1 SV=4	65	43	86.2	90.5	158.7	158.6	95.2	60.2	49.7
P31150	Rab GDP dissociation inhibitor alpha OS=Homo sapiens GN=GDI1 PE=1 SV=2	72	35	115.8	115.3	113.3	120.9	88.8	95.5	92.2
P31153	S-adenosylmethionine synthase isoform type-2 OS=Homo sapiens GN=MAT2A PE=1 SV=1	63	29	98.0	104.7	103.7	136.0	75.8	95.5	87.0
P31323	cAMP-dependent protein kinase type II-beta regulatory subunit OS=Homo sapiens GN=PRKAR2B PE=1 SV=3	52	17	138.7	123.5	128.3	114.6	101.1	64.6	67.1
P31350	Ribonucleoside-diphosphate reductase subunit M2 OS=Homo sapiens GN=RRM2 PE=1 SV=1	70	31	101.3	110.1	102.8	132.5	72.0	89.0	98.0
P31483	Nucleolysin TIA-1 isoform p40 OS=Homo sapiens GN=TIA1 PE=1 SV=3	62	20	46.4	50.0	39.5	57.8	118.9	189.8	195.1
P31689	DnaJ homolog subfamily A member 1 OS=Homo sapiens GN=DNAJA1 PE=1 SV=2	73	30	98.7	100.0	101.3	118.1	86.4	96.7	96.5
P31751	RAC-beta serine/threonine-protein kinase OS=Homo sapiens GN=AKT2 PE=1 SV=2	63	29	72.8	92.8	137.6	162.0	116.6	53.7	32.9
P31785	Cytokine receptor common subunit gamma OS=Homo sapiens GN=IL2RG PE=1 SV=1	28	9	72.0	80.4	144.1	158.4	193.5	92.5	57.6
P31930	Cytochrome b-c1 complex subunit 1, mitochondrial OS=Homo sapiens GN=UQCRC1 PE=1 SV=3	70	29	288.7	252.7	154.6	87.4	16.3	7.9	7.2
P31937	3-hydroxyisobutyrate dehydrogenase, mitochondrial OS=Homo sapiens GN=HIBADH PE=1 SV=2	60	20	306.5	267.0	151.6	49.2	15.5	9.0	12.4
P31939	Bifunctional purine biosynthesis protein PURH OS=Homo sapiens GN=ATIC PE=1 SV=3	88	53	117.5	110.7	122.5	108.9	84.6	81.9	86.8
P31942	Heterogeneous nuclear ribonucleoprotein H3 OS=Homo sapiens GN=HNRNPH3 PE=1 SV=2	77	20	50.0	47.0	42.3	56.0	122.0	175.7	161.3
P31943	Heterogeneous nuclear ribonucleoprotein H OS=Homo sapiens GN=HNRNPH1 PE=1 SV=4	65	24	62.8	59.0	55.6	64.8	114.3	161.8	170.0
P31946	14-3-3 protein beta/alpha OS=Homo sapiens GN=YWHAB PE=1 SV=3	74	22	107.7	104.4	126.1	125.2	104.0	85.2	77.5
P31948	Stress-induced-phosphoprotein 1 OS=Homo sapiens GN=STIP1 PE=1 SV=1	73	71	112.6	112.3	120.7	126.6	84.2	72.7	76.8
P32119	Peroxiredoxin-2 OS=Homo sapiens GN=PRDX2 PE=1 SV=5	72	18	107.7	111.3	99.5	130.0	80.3	97.0	82.5
P32121	Beta-arrestin-2 OS=Homo sapiens GN=ARRB2 PE=1 SV=2	54	20	96.1	115.5	147.0	148.9	106.8	54.7	59.9
P32321	Deoxycytidylate deaminase OS=Homo sapiens GN=DCTD PE=1 SV=2	75	12	117.2	104.7	102.2	108.3	84.3	91.6	89.2
P32322	Pyrroline-5-carboxylate reductase 1, mitochondrial OS=Homo sapiens GN=PYCR1 PE=1 SV=2	59	20	354.9	260.3	138.9	45.9	15.8	11.7	13.0
P32455	Guanylate-binding protein 1 OS=Homo sapiens GN=GBP1 PE=1 SV=2	40	29	113.5	110.4	100.2	110.2	83.2	94.0	93.8
P32519	ETS-related transcription factor Elf-1 OS=Homo sapiens GN=ELF1 PE=1 SV=2	37	14	165.3	118.1	104.6	92.4	108.2	98.8	116.5
P32856	Syntaxin-2 OS=Homo sapiens GN=STX2 PE=2 SV=3	55	16	76.7	99.3	151.2	159.3	153.5	55.3	27.3
P32929	Cystathionine gamma-lyase OS=Homo sapiens GN=CTH PE=1 SV=3	40	11	115.5	120.2	97.6	102.9	89.3	79.4	94.0
P32942	Intercellular adhesion molecule 3 OS=Homo sapiens GN=ICAM3 PE=1 SV=2	27	15	60.2	78.8	141.8	128.1	131.9	42.7	19.8
P32969	60S ribosomal protein L9 OS=Homo sapiens GN=RPL9 PE=1 SV=1	81	19	37.3	45.6	54.0	73.6	131.0	163.3	175.1
P33121	Long-chain-fatty-acid--CoA ligase 1 OS=Homo sapiens GN=ACSL1 PE=1 SV=1	50	35	105.5	119.5	146.8	133.2	129.3	47.3	26.4
P33176	Kinesin-1 heavy chain OS=Homo sapiens GN=KIF5B PE=1 SV=1	70	76	102.5	102.6	104.5	103.5	94.7	95.2	114.6
P33240	Cleavage stimulation factor subunit 2 OS=Homo sapiens GN=CSTF2 PE=1 SV=1	52	19	49.3	55.3	51.4	58.0	138.7	172.8	197.3
P33316	Deoxyuridine 5'-triphosphate nucleotidohydrolase, mitochondrial OS=Homo sapiens GN=DUT PE=1 SV=4	62	17	162.0	156.4	101.9	106.0	66.8	82.9	80.5
P33527	Multidrug resistance-associated protein 1 OS=Homo sapiens GN=ABCC1 PE=1 SV=3	49	67	69.9	94.0	166.1	154.4	128.2	41.9	19.1
P33552	Cyclin-dependent kinases regulatory subunit 2 OS=Homo sapiens GN=CKS2 PE=1 SV=1	34	5	119.4	123.7	120.5	118.7	85.8	74.3	66.9
P33897	ATP-binding cassette sub-family D member 1 OS=Homo sapiens GN=ABCD1 PE=1 SV=2	37	21	85.8	105.1	146.0	150.6	132.9	45.0	25.5
P33908	Mannosyl-oligosaccharide 1,2-alpha-mannosidase IA OS=Homo sapiens GN=MAN1A1 PE=1 SV=3	29	17	69.0	94.0	145.4	122.9	78.1	58.6	46.2
P33981	Dual specificity protein kinase TTK OS=Homo sapiens GN=TTK PE=1 SV=2	51	33	113.7	107.4	108.6	101.9	103.4	107.8	114.4
P33991	DNA replication licensing factor MCM4 OS=Homo sapiens GN=MCM4 PE=1 SV=5	65	56	108.2	101.2	105.1	108.1	82.2	99.3	113.5
P33992	DNA replication licensing factor MCM5 OS=Homo sapiens GN=MCM5 PE=1 SV=5	68	54	85.4	89.0	74.4	90.7	73.2	124.1	202.1
P33993	DNA replication licensing factor MCM7 OS=Homo sapiens GN=MCM7 PE=1 SV=4	73	58	105.8	106.1	98.5	130.3	73.7	110.8	128.5
P34059	N-acetylgalactosamine-6-sulfatase OS=Homo sapiens GN=GALNS PE=1 SV=1	40	17	51.8	64.9	105.2	139.0	137.7	38.8	18.1
P34896	Serine hydroxymethyltransferase, cytosolic OS=Homo sapiens GN=SHMT1 PE=1 SV=1	57	23	91.7	89.3	85.2	116.0	88.7	148.3	169.5
P34897	Serine hydroxymethyltransferase, mitochondrial OS=Homo sapiens GN=SHMT2 PE=1 SV=3	79	40	299.9	254.8	149.5	73.0	12.8	8.4	13.5
P34913	Bifunctional epoxide hydrolase 2 OS=Homo sapiens GN=EPHX2 PE=1 SV=2	76	31	83.9	107.8	149.3	132.9	131.4	41.6	23.5
P34932	Heat shock 70 kDa protein 4 OS=Homo sapiens GN=HSPA4 PE=1 SV=4	80	78	115.8	113.8	110.3	118.7	83.4	85.1	84.9
P35219	Carbonic anhydrase-related protein OS=Homo sapiens GN=CA8 PE=1 SV=3	43	10	127.8	114.4	102.8	102.7	83.5	91.2	89.2
P35221	Catenin alpha-1 OS=Homo sapiens GN=CTNNA1 PE=1 SV=1	65	53	72.2	88.0	126.6	126.7	133.1	62.2	48.2
P35222	Catenin beta-1 OS=Homo sapiens GN=CTNNB1 PE=1 SV=1	53	32	67.8	85.5	141.4	144.7	127.9	52.2	28.2
P35232	Prohibitin OS=Homo sapiens GN=PHB PE=1 SV=1	89	26	256.3	210.8	129.1	44.1	14.6	6.6	21.2
P35236	Tyrosine-protein phosphatase non-receptor type 7 OS=Homo sapiens GN=PTPN7 PE=1 SV=3	53	17	133.7	148.8	118.7	122.7	101.6	105.2	110.8
P35240	Merlin OS=Homo sapiens GN=NF2 PE=1 SV=1	51	35	89.1	112.4	166.1	157.3	138.8	51.2	33.9
P35241	Radixin OS=Homo sapiens GN=RDX PE=1 SV=1	69	56	70.2	91.0	143.5	148.7	99.1	63.3	55.7
P35249	Replication factor C subunit 4 OS=Homo sapiens GN=RFC4 PE=1 SV=2	80	29	72.5	66.0	69.3	82.8	100.1	156.8	179.1
P35250	Replication factor C subunit 2 OS=Homo sapiens GN=RFC2 PE=1 SV=3	69	27	75.8	74.2	65.2	78.6	99.6	145.0	175.6
P35251	Replication factor C subunit 1 OS=Homo sapiens GN=RFC1 PE=1 SV=4	47	50	58.7	52.4	48.0	62.3	117.4	165.8	186.0
P35268	60S ribosomal protein L22 OS=Homo sapiens GN=RPL22 PE=1 SV=2	70	11	34.3	44.5	42.3	72.4	128.2	171.4	187.8
P35269	General transcription factor IIF subunit 1 OS=Homo sapiens GN=GTF2F1 PE=1 SV=2	36	24	89.0	85.7	87.4	89.3	99.5	130.0	138.5
P35270	Sepiapterin reductase OS=Homo sapiens GN=SPR PE=1 SV=1	57	12	229.3	194.0	139.4	88.4	52.6	50.9	56.2
P35475	Alpha-L-iduronidase OS=Homo sapiens GN=IDUA PE=1 SV=2	23	11	45.0	61.9	138.3	117.9	154.9	57.4	35.8
P35527	Keratin, type I cytoskeletal 9 OS=Homo sapiens GN=KRT9 PE=1 SV=3	61	29	112.8	108.5	79.6	193.4	103.9	97.7	55.8
P35573	Glycogen debranching enzyme OS=Homo sapiens GN=AGL PE=1 SV=3	65	92	66.6	67.2	81.0	100.6	124.3	127.7	72.7
P35579	Myosin-9 OS=Homo sapiens GN=MYH9 PE=1 SV=4	78	234	61.1	85.6	65.6	64.5	46.0	61.9	409.7
P35580	Myosin-10 OS=Homo sapiens GN=MYH10 PE=1 SV=3	71	196	58.8	82.3	60.7	59.8	40.8	62.5	447.9
P35606	Coatomer subunit beta' OS=Homo sapiens GN=COPB2 PE=1 SV=2	73	59	97.4	117.6	130.2	128.8	103.4	68.3	73.3
P35610	Sterol O-acyltransferase 1 OS=Homo sapiens GN=SOAT1 PE=1 SV=3	24	14	52.5	64.2	108.2	130.0	167.4	62.5	26.2
P35611	Alpha-adducin OS=Homo sapiens GN=ADD1 PE=1 SV=2	55	39	76.7	80.8	124.9	133.4	116.0	96.8	93.3
P35612	Beta-adducin OS=Homo sapiens GN=ADD2 PE=1 SV=3	50	27	92.1	99.6	102.8	109.6	108.9	108.4	118.9
P35613	Basigin OS=Homo sapiens GN=BSG PE=1 SV=2	35	10	69.8	95.9	154.6	134.0	141.9	35.5	13.7
P35626	Beta-adrenergic receptor kinase 2 OS=Homo sapiens GN=ADRBK2 PE=1 SV=2	65	47	71.9	75.8	76.4	104.9	98.2	132.9	118.9
P35637	RNA-binding protein FUS OS=Homo sapiens GN=FUS PE=1 SV=1	30	20	35.6	47.2	39.0	55.1	140.1	188.7	205.7
P35658	Nuclear pore complex protein Nup214 OS=Homo sapiens GN=NUP214 PE=1 SV=2	41	60	78.5	81.7	113.8	124.7	134.3	68.1	51.4
P35659	Protein DEK OS=Homo sapiens GN=DEK PE=1 SV=1	46	21	228.2	90.7	81.2	64.7	68.2	73.5	80.2
P35754	Glutaredoxin-1 OS=Homo sapiens GN=GLRX PE=1 SV=2	56	7	108.9	109.9	104.0	110.8	80.1	90.4	91.5
P35813	Protein phosphatase 1A OS=Homo sapiens GN=PPM1A PE=1 SV=1	65	24	126.1	122.6	109.7	112.2	83.0	92.7	88.8
P35908	Keratin, type II cytoskeletal 2 epidermal OS=Homo sapiens GN=KRT2 PE=1 SV=2	67	40	82.0	132.8	68.2	216.1	89.5	109.4	59.4
P35914	Hydroxymethylglutaryl-CoA lyase, mitochondrial OS=Homo sapiens GN=HMGCL PE=1 SV=2	45	16	159.1	131.1	168.5	119.5	73.4	31.7	13.6
P35998	26S protease regulatory subunit 7 OS=Homo sapiens GN=PSMC2 PE=1 SV=3	77	41	104.2	107.6	98.1	109.8	81.1	104.5	116.7
P36404	ADP-ribosylation factor-like protein 2 OS=Homo sapiens GN=ARL2 PE=1 SV=4	51	8	152.3	156.0	100.3	106.6	54.5	74.8	89.2
P36405	ADP-ribosylation factor-like protein 3 OS=Homo sapiens GN=ARL3 PE=1 SV=2	83	13	133.4	119.8	140.9	139.6	107.8	98.6	84.2
P36507	Dual specificity mitogen-activated protein kinase kinase 2 OS=Homo sapiens GN=MAP2K2 PE=1 SV=1	58	26	118.0	113.1	110.8	115.7	90.4	76.7	76.2
P36542	ATP synthase subunit gamma, mitochondrial OS=Homo sapiens GN=ATP5C1 PE=1 SV=1	48	16	290.7	283.6	153.1	60.3	14.8	8.1	8.5
P36543	V-type proton ATPase subunit E 1 OS=Homo sapiens GN=ATP6V1E1 PE=1 SV=1	63	15	81.0	87.3	99.6	113.4	129.7	99.3	90.3
P36551	Oxygen-dependent coproporphyrinogen-III oxidase, mitochondrial OS=Homo sapiens GN=CPOX PE=1 SV=3	65	33	305.6	247.1	167.5	53.6	16.7	7.5	5.3
P36578	60S ribosomal protein L4 OS=Homo sapiens GN=RPL4 PE=1 SV=5	62	45	35.4	43.0	45.0	62.6	127.4	162.2	178.9
P36639	7,8-dihydro-8-oxoguanine triphosphatase OS=Homo sapiens GN=NUDT1 PE=1 SV=3	36	9	76.0	75.4	80.2	173.7	53.1	154.0	105.0
P36776	Lon protease homolog, mitochondrial OS=Homo sapiens GN=LONP1 PE=1 SV=2	61	63	306.3	273.8	149.9	54.9	16.6	11.3	11.1
P36871	Phosphoglucomutase-1 OS=Homo sapiens GN=PGM1 PE=1 SV=3	65	42	123.2	121.0	105.9	120.6	84.2	94.2	96.4
P36915	Guanine nucleotide-binding protein-like 1 OS=Homo sapiens GN=GNL1 PE=1 SV=2	43	25	126.6	118.1	119.6	116.9	89.1	98.2	90.4
P36954	DNA-directed RNA polymerase II subunit RPB9 OS=Homo sapiens GN=POLR2I PE=1 SV=1	66	6	122.7	110.8	106.6	106.0	98.8	109.4	123.3
P36957	Dihydrolipoyllysine-residue succinyltransferase component of 2-oxoglutarate dehydrogenase complex, mitochondrial OS=Homo sapiens GN=DLST PE=1 SV=4	40	19	253.9	198.3	130.6	222.1	14.3	13.8	9.8
P36969	Phospholipid hydroperoxide glutathione peroxidase, mitochondrial OS=Homo sapiens GN=GPX4 PE=1 SV=3	66	17	143.5	116.6	120.0	112.2	86.4	91.7	94.6
P37108	Signal recognition particle 14 kDa protein OS=Homo sapiens GN=SRP14 PE=1 SV=2	40	9	51.1	58.0	64.9	80.0	103.7	126.2	137.7
P37198	Nuclear pore glycoprotein p62 OS=Homo sapiens GN=NUP62 PE=1 SV=3	27	14	107.2	96.9	102.6	121.5	122.6	62.4	57.0
P37235	Hippocalcin-like protein 1 OS=Homo sapiens GN=HPCAL1 PE=1 SV=3	66	15	110.5	121.0	118.0	138.1	114.8	90.9	88.9
P37268	Squalene synthase OS=Homo sapiens GN=FDFT1 PE=1 SV=1	65	34	64.1	77.3	106.4	128.4	162.8	70.1	35.6
P37802	Transgelin-2 OS=Homo sapiens GN=TAGLN2 PE=1 SV=3	89	20	109.4	107.3	108.0	124.5	87.2	104.3	91.7
P37837	Transaldolase OS=Homo sapiens GN=TALDO1 PE=1 SV=2	56	29	107.3	106.4	110.5	121.5	83.7	84.6	87.6
P38117	Electron transfer flavoprotein subunit beta OS=Homo sapiens GN=ETFB PE=1 SV=3	83	24	295.4	256.9	155.1	59.7	20.1	12.2	18.6
P38159	RNA-binding motif protein, X chromosome OS=Homo sapiens GN=RBMX PE=1 SV=3	67	42	34.9	37.0	35.3	47.6	114.2	195.7	215.8
P38432	Coilin OS=Homo sapiens GN=COIL PE=1 SV=1	40	23	44.4	52.5	38.5	56.9	105.9	216.8	265.3
P38606	V-type proton ATPase catalytic subunit A OS=Homo sapiens GN=ATP6V1A PE=1 SV=2	79	41	80.5	86.8	108.1	132.7	129.6	93.5	77.8
P38646	Stress-70 protein, mitochondrial OS=Homo sapiens GN=HSPA9 PE=1 SV=2	68	58	307.3	267.1	157.4	57.3	12.2	7.2	7.8
P38919	Eukaryotic initiation factor 4A-III OS=Homo sapiens GN=EIF4A3 PE=1 SV=4	73	36	44.2	60.0	40.8	61.4	100.9	168.4	234.3
P38935	DNA-binding protein SMUBP-2 OS=Homo sapiens GN=IGHMBP2 PE=1 SV=3	56	55	31.7	41.5	43.4	68.6	115.1	194.4	202.4
P39019	40S ribosomal protein S19 OS=Homo sapiens GN=RPS19 PE=1 SV=2	77	18	34.0	46.4	46.9	50.9	131.2	163.4	168.2
P39023	60S ribosomal protein L3 OS=Homo sapiens GN=RPL3 PE=1 SV=2	68	45	35.2	44.6	45.2	64.4	117.6	183.0	192.3
P39656	Dolichyl-diphosphooligosaccharide--protein glycosyltransferase 48 kDa subunit OS=Homo sapiens GN=DDOST PE=1 SV=4	52	18	65.9	77.8	116.7	139.6	175.8	68.7	33.2
P39687	Acidic leucine-rich nuclear phosphoprotein 32 family member A OS=Homo sapiens GN=ANP32A PE=1 SV=1	60	20	103.9	105.4	105.0	113.8	87.0	97.4	94.1
P39748	Flap endonuclease 1 OS=Homo sapiens GN=FEN1 PE=1 SV=1	59	22	89.6	79.7	70.8	79.5	107.8	143.7	161.2
P40121	Macrophage-capping protein OS=Homo sapiens GN=CAPG PE=1 SV=2	51	16	127.0	127.0	117.9	101.1	76.9	78.6	81.4
P40200	T-cell surface protein tactile OS=Homo sapiens GN=CD96 PE=1 SV=2	23	11	57.0	86.9	170.0	114.2	175.1	64.3	31.1
P40222	Alpha-taxilin OS=Homo sapiens GN=TXLNA PE=1 SV=3	72	39	57.4	54.7	57.0	69.1	136.8	137.8	128.5
P40227	T-complex protein 1 subunit zeta OS=Homo sapiens GN=CCT6A PE=1 SV=3	83	43	97.8	91.4	108.0	114.9	79.5	102.1	96.2
P40306	Proteasome subunit beta type-10 OS=Homo sapiens GN=PSMB10 PE=1 SV=1	46	10	97.6	96.7	88.8	100.8	65.5	106.5	132.0
P40429	60S ribosomal protein L13a OS=Homo sapiens GN=RPL13A PE=1 SV=2	56	23	37.8	44.9	47.9	66.4	124.7	158.9	174.0
P40692	DNA mismatch repair protein Mlh1 OS=Homo sapiens GN=MLH1 PE=1 SV=1	57	35	89.8	97.5	83.2	102.3	100.7	118.8	144.3
P40763	Signal transducer and activator of transcription 3 OS=Homo sapiens GN=STAT3 PE=1 SV=2	61	43	117.7	111.5	103.7	141.8	86.7	95.1	92.4
P40818	Ubiquitin carboxyl-terminal hydrolase 8 OS=Homo sapiens GN=USP8 PE=1 SV=1	36	39	61.3	72.0	62.9	97.8	92.0	140.5	192.9
P40925	Malate dehydrogenase, cytoplasmic OS=Homo sapiens GN=MDH1 PE=1 SV=4	52	20	109.1	107.5	89.2	153.4	82.3	104.9	103.0
P40926	Malate dehydrogenase, mitochondrial OS=Homo sapiens GN=MDH2 PE=1 SV=3	72	26	286.5	246.1	192.6	48.7	10.1	4.2	6.2
P40937	Replication factor C subunit 5 OS=Homo sapiens GN=RFC5 PE=1 SV=1	76	25	83.0	85.0	77.4	81.0	106.8	122.9	137.2
P40938	Replication factor C subunit 3 OS=Homo sapiens GN=RFC3 PE=1 SV=2	76	30	73.7	71.0	62.4	71.7	103.5	143.2	173.4
P40939	Trifunctional enzyme subunit alpha, mitochondrial OS=Homo sapiens GN=HADHA PE=1 SV=2	77	53	299.2	235.6	171.1	52.4	13.5	6.9	8.9
P41091	Eukaryotic translation initiation factor 2 subunit 3 OS=Homo sapiens GN=EIF2S3 PE=1 SV=3	57	30	61.1	61.6	44.3	82.5	92.2	154.8	185.1
P41134	DNA-binding protein inhibitor ID-1 OS=Homo sapiens GN=ID1 PE=1 SV=3	50	5	114.9	116.3	100.1	110.7	96.8	107.5	109.2
P41214	Eukaryotic translation initiation factor 2D OS=Homo sapiens GN=EIF2D PE=1 SV=3	55	24	67.8	68.2	59.6	67.7	104.7	154.0	195.8
P41223	Protein BUD31 homolog OS=Homo sapiens GN=BUD31 PE=1 SV=2	63	12	41.1	40.0	32.5	108.4	82.9	216.7	168.2
P41227	N-alpha-acetyltransferase 10 OS=Homo sapiens GN=NAA10 PE=1 SV=1	86	19	107.6	102.2	92.3	93.5	96.6	119.8	112.3
P41229	Lysine-specific demethylase 5C OS=Homo sapiens GN=KDM5C PE=1 SV=2	24	28	99.0	99.0	91.7	117.0	88.9	100.6	105.4
P41236	Protein phosphatase inhibitor 2 OS=Homo sapiens GN=PPP1R2 PE=1 SV=2	43	9	116.1	111.5	107.2	121.1	90.5	92.7	84.3
P41240	Tyrosine-protein kinase CSK OS=Homo sapiens GN=CSK PE=1 SV=1	68	29	108.1	128.2	139.1	134.8	97.1	53.1	56.0
P41250	Glycine--tRNA ligase OS=Homo sapiens GN=GARS PE=1 SV=3	63	48	148.6	136.8	122.4	103.4	63.5	79.6	80.9
P41252	Isoleucine--tRNA ligase, cytoplasmic OS=Homo sapiens GN=IARS PE=1 SV=2	63	85	61.5	76.7	64.0	80.6	87.9	121.7	252.2
P41440	Folate transporter 1 OS=Homo sapiens GN=SLC19A1 PE=1 SV=3	23	12	62.8	90.0	135.1	137.3	135.8	53.4	28.6
P41567	Eukaryotic translation initiation factor 1 OS=Homo sapiens GN=EIF1 PE=1 SV=1	72	14	83.0	78.7	79.2	87.4	107.7	134.3	134.7
P41732	Tetraspanin-7 OS=Homo sapiens GN=TSPAN7 PE=1 SV=2	18	5	52.3	71.6	107.7	123.1	162.9	91.0	76.3
P42025	Beta-centractin OS=Homo sapiens GN=ACTR1B PE=1 SV=1	58	19	106.4	100.6	101.0	97.4	86.0	76.3	87.0
P42166	Lamina-associated polypeptide 2, isoform alpha OS=Homo sapiens GN=TMPO PE=1 SV=2	81	50	33.1	43.1	45.5	55.4	109.7	172.0	242.2
P42167	Lamina-associated polypeptide 2, isoforms beta/gamma OS=Homo sapiens GN=TMPO PE=1 SV=2	64	26	83.5	57.0	103.3	156.3	167.0	91.8	37.5
P42224	Signal transducer and activator of transcription 1-alpha/beta OS=Homo sapiens GN=STAT1 PE=1 SV=2	59	41	105.0	105.1	113.4	116.4	98.5	85.2	84.3
P42285	Superkiller viralicidic activity 2-like 2 OS=Homo sapiens GN=SKIV2L2 PE=1 SV=3	49	54	59.3	65.4	49.6	59.5	92.3	154.2	206.6
P42330	Aldo-keto reductase family 1 member C3 OS=Homo sapiens GN=AKR1C3 PE=1 SV=4	35	12	144.8	133.5	109.0	118.6	83.7	83.3	79.8
P42336	Phosphatidylinositol 4,5-bisphosphate 3-kinase catalytic subunit alpha isoform OS=Homo sapiens GN=PIK3CA PE=1 SV=2	31	28	117.9	121.6	121.6	116.4	113.6	101.3	105.3
P42345	Serine/threonine-protein kinase mTOR OS=Homo sapiens GN=MTOR PE=1 SV=1	44	92	65.4	74.8	84.1	92.5	113.7	115.2	126.0
P42356	Phosphatidylinositol 4-kinase alpha OS=Homo sapiens GN=PI4KA PE=1 SV=3	39	71	72.8	88.8	107.7	113.5	122.4	92.9	73.9
P42566	Epidermal growth factor receptor substrate 15 OS=Homo sapiens GN=EPS15 PE=1 SV=2	61	43	100.5	118.9	136.3	137.3	109.1	63.9	52.7
P42574	Caspase-3 OS=Homo sapiens GN=CASP3 PE=1 SV=2	69	16	104.1	107.6	85.1	152.1	70.4	100.7	120.4
P42575	Caspase-2 OS=Homo sapiens GN=CASP2 PE=1 SV=2	58	21	112.1	99.1	104.2	112.7	85.6	89.5	90.4
P42694	Probable helicase with zinc finger domain OS=Homo sapiens GN=HELZ PE=1 SV=2	48	77	57.8	65.2	68.9	75.3	117.0	136.5	149.6
P42695	Condensin-2 complex subunit D3 OS=Homo sapiens GN=NCAPD3 PE=1 SV=2	34	41	66.7	57.3	58.7	71.1	114.4	163.0	165.6
P42696	RNA-binding protein 34 OS=Homo sapiens GN=RBM34 PE=1 SV=2	52	30	31.5	35.5	37.4	55.7	119.9	204.7	226.8
P42704	Leucine-rich PPR motif-containing protein, mitochondrial OS=Homo sapiens GN=LRPPRC PE=1 SV=3	75	118	309.2	272.7	152.2	48.3	11.4	7.0	8.2
P42765	3-ketoacyl-CoA thiolase, mitochondrial OS=Homo sapiens GN=ACAA2 PE=1 SV=2	78	30	290.4	230.7	175.8	54.4	17.7	9.3	4.9
P42766	60S ribosomal protein L35 OS=Homo sapiens GN=RPL35 PE=1 SV=2	43	9	18.5	28.8	32.2	58.4	101.1	320.2	178.4
P42768	Wiskott-Aldrich syndrome protein OS=Homo sapiens GN=WAS PE=1 SV=4	46	18	69.7	76.5	69.2	81.0	109.9	131.2	144.2
P42785	Lysosomal Pro-X carboxypeptidase OS=Homo sapiens GN=PRCP PE=1 SV=1	35	15	46.2	62.3	113.0	149.9	154.4	48.6	25.8
P42858	Huntingtin OS=Homo sapiens GN=HTT PE=1 SV=2	32	79	93.9	97.8	95.6	97.3	88.4	85.0	126.0
P42892	Endothelin-converting enzyme 1 OS=Homo sapiens GN=ECE1 PE=1 SV=2	48	34	47.8	57.5	83.1	142.6	138.5	124.2	76.6
P43007	Neutral amino acid transporter A OS=Homo sapiens GN=SLC1A4 PE=1 SV=1	30	13	62.6	79.6	127.5	197.9	130.6	55.6	22.3
P43034	Platelet-activating factor acetylhydrolase IB subunit alpha OS=Homo sapiens GN=PAFAH1B1 PE=1 SV=2	70	29	112.4	123.4	119.1	127.3	93.0	70.8	81.9
P43155	Carnitine O-acetyltransferase OS=Homo sapiens GN=CRAT PE=1 SV=5	33	18	278.7	250.4	160.9	55.1	25.7	10.7	5.2
P43243	Matrin-3 OS=Homo sapiens GN=MATR3 PE=1 SV=2	63	61	54.6	56.0	60.2	106.2	83.8	180.1	129.9
P43250	G protein-coupled receptor kinase 6 OS=Homo sapiens GN=GRK6 PE=1 SV=2	48	23	74.8	90.6	121.3	115.3	131.2	67.7	51.9
P43307	Translocon-associated protein subunit alpha OS=Homo sapiens GN=SSR1 PE=1 SV=3	21	4	53.0	66.8	108.2	130.3	181.4	58.7	20.9
P43378	Tyrosine-protein phosphatase non-receptor type 9 OS=Homo sapiens GN=PTPN9 PE=1 SV=1	42	21	65.8	69.3	95.3	89.8	123.2	113.6	109.0
P43403	Tyrosine-protein kinase ZAP-70 OS=Homo sapiens GN=ZAP70 PE=1 SV=1	76	48	105.3	112.7	114.4	119.1	101.2	81.0	87.6
P43490	Nicotinamide phosphoribosyltransferase OS=Homo sapiens GN=NAMPT PE=1 SV=1	67	24	112.6	115.8	99.5	113.4	82.0	93.5	97.6
P43686	26S protease regulatory subunit 6B OS=Homo sapiens GN=PSMC4 PE=1 SV=2	79	37	109.3	107.2	100.3	109.8	75.2	92.0	96.1
P43897	Elongation factor Ts, mitochondrial OS=Homo sapiens GN=TSFM PE=1 SV=2	62	24	315.7	273.9	158.2	47.3	11.5	7.8	8.0
P45880	Voltage-dependent anion-selective channel protein 2 OS=Homo sapiens GN=VDAC2 PE=1 SV=2	68	20	286.7	235.5	164.0	63.8	25.4	10.8	10.5
P45954	Short/branched chain specific acyl-CoA dehydrogenase, mitochondrial OS=Homo sapiens GN=ACADSB PE=1 SV=1	59	21	321.8	264.6	152.4	49.6	13.4	3.9	2.9
P45974	Ubiquitin carboxyl-terminal hydrolase 5 OS=Homo sapiens GN=USP5 PE=1 SV=2	49	33	125.4	116.8	128.2	128.9	81.8	82.6	80.1
P45985	Dual specificity mitogen-activated protein kinase kinase 4 OS=Homo sapiens GN=MAP2K4 PE=1 SV=1	42	13	111.5	107.2	103.6	97.0	87.4	101.5	115.9
P46013	Antigen KI-67 OS=Homo sapiens GN=MKI67 PE=1 SV=2	54	144	75.3	51.4	50.1	62.8	120.6	166.3	156.4
P46019	Phosphorylase b kinase regulatory subunit alpha, liver isoform OS=Homo sapiens GN=PHKA2 PE=1 SV=1	28	28	120.9	117.2	113.5	109.8	74.9	97.9	123.5
P46020	Phosphorylase b kinase regulatory subunit alpha, skeletal muscle isoform OS=Homo sapiens GN=PHKA1 PE=1 SV=2	26	25	96.2	87.6	86.6	84.9	75.5	92.3	106.2
P46060	Ran GTPase-activating protein 1 OS=Homo sapiens GN=RANGAP1 PE=1 SV=1	63	39	90.4	83.3	111.5	125.5	133.1	65.0	46.7
P46063	ATP-dependent DNA helicase Q1 OS=Homo sapiens GN=RECQL PE=1 SV=3	56	33	131.6	91.3	72.3	66.4	109.6	137.3	156.9
P46087	Probable 28S rRNA (cytosine(4447)-C(5))-methyltransferase OS=Homo sapiens GN=NOP2 PE=1 SV=2	46	39	45.2	44.3	39.2	66.7	92.6	211.5	249.7
P46108	Adapter molecule crk OS=Homo sapiens GN=CRK PE=1 SV=2	61	19	95.0	93.8	112.1	168.5	72.1	124.3	91.4
P46109	Crk-like protein OS=Homo sapiens GN=CRKL PE=1 SV=1	69	21	113.4	121.9	109.9	121.1	88.9	86.5	83.5
P46199	Translation initiation factor IF-2, mitochondrial OS=Homo sapiens GN=MTIF2 PE=1 SV=2	25	14	302.8	256.9	148.6	59.0	16.3	8.5	13.4
P46379	Large proline-rich protein BAG6 OS=Homo sapiens GN=BAG6 PE=1 SV=2	38	32	98.5	100.2	96.7	138.1	86.2	117.1	101.4
P46459	Vesicle-fusing ATPase OS=Homo sapiens GN=NSF PE=1 SV=3	70	71	52.0	65.4	101.0	121.6	155.7	94.8	61.1
P46531	Neurogenic locus notch homolog protein 1 OS=Homo sapiens GN=NOTCH1 PE=1 SV=4	20	35	63.5	76.9	107.1	118.1	148.8	65.6	32.2
P46734	Dual specificity mitogen-activated protein kinase kinase 3 OS=Homo sapiens GN=MAP2K3 PE=1 SV=2	46	13	108.8	108.8	93.3	98.5	107.0	126.2	126.3
P46736	Lys-63-specific deubiquitinase BRCC36 OS=Homo sapiens GN=BRCC3 PE=1 SV=2	35	11	110.2	105.0	118.1	113.5	84.1	88.3	96.5
P46776	60S ribosomal protein L27a OS=Homo sapiens GN=RPL27A PE=1 SV=2	51	13	29.6	43.7	30.4	47.6	92.2	156.0	173.3
P46777	60S ribosomal protein L5 OS=Homo sapiens GN=RPL5 PE=1 SV=3	71	33	38.6	48.6	59.6	71.8	130.5	154.5	159.3
P46778	60S ribosomal protein L21 OS=Homo sapiens GN=RPL21 PE=1 SV=2	64	19	36.2	43.4	46.3	62.5	122.9	163.9	159.0
P46779	60S ribosomal protein L28 OS=Homo sapiens GN=RPL28 PE=1 SV=3	57	17	30.5	31.1	53.2	86.5	112.7	177.7	129.1
P46781	40S ribosomal protein S9 OS=Homo sapiens GN=RPS9 PE=1 SV=3	69	27	41.6	47.3	43.2	60.4	111.4	177.0	179.6
P46782	40S ribosomal protein S5 OS=Homo sapiens GN=RPS5 PE=1 SV=4	47	13	38.2	46.3	46.6	59.3	116.8	169.5	167.6
P46783	40S ribosomal protein S10 OS=Homo sapiens GN=RPS10 PE=1 SV=1	80	19	41.3	48.4	45.1	68.7	120.7	157.8	176.3
P46926	Glucosamine-6-phosphate isomerase 1 OS=Homo sapiens GN=GNPDA1 PE=1 SV=1	75	18	100.3	113.2	106.8	152.4	75.8	95.0	100.9
P46934	E3 ubiquitin-protein ligase NEDD4 OS=Homo sapiens GN=NEDD4 PE=1 SV=4	21	25	92.3	105.3	116.2	152.7	87.0	96.7	80.5
P46939	Utrophin OS=Homo sapiens GN=UTRN PE=1 SV=2	50	160	71.0	96.3	160.5	161.9	124.5	35.4	15.1
P46940	Ras GTPase-activating-like protein IQGAP1 OS=Homo sapiens GN=IQGAP1 PE=1 SV=1	64	111	99.2	114.2	128.1	125.1	99.9	69.6	66.0
P46977	Dolichyl-diphosphooligosaccharide--protein glycosyltransferase subunit STT3A OS=Homo sapiens GN=STT3A PE=1 SV=2	28	23	56.0	66.6	102.7	151.3	165.9	63.4	22.1
P47736	Rap1 GTPase-activating protein 1 OS=Homo sapiens GN=RAP1GAP PE=1 SV=2	43	22	117.6	111.2	112.5	130.2	96.4	100.4	88.1
P47755	F-actin-capping protein subunit alpha-2 OS=Homo sapiens GN=CAPZA2 PE=1 SV=3	70	17	93.9	112.1	89.1	123.2	91.1	102.7	116.3
P47756	F-actin-capping protein subunit beta OS=Homo sapiens GN=CAPZB PE=1 SV=4	65	21	103.7	113.3	118.0	129.9	96.8	91.1	94.3
P47897	Glutamine--tRNA ligase OS=Homo sapiens GN=QARS PE=1 SV=1	74	67	66.4	75.2	86.4	94.2	97.9	108.5	200.2
P47974	Zinc finger protein 36, C3H1 type-like 2 OS=Homo sapiens GN=ZFP36L2 PE=1 SV=3	41	21	38.8	42.8	31.9	115.5	68.1	248.8	158.3
P47985	Cytochrome b-c1 complex subunit Rieske, mitochondrial OS=Homo sapiens GN=UQCRFS1 PE=1 SV=2	60	16	318.7	246.3	151.4	53.9	13.2	2.3	12.0
P48047	ATP synthase subunit O, mitochondrial OS=Homo sapiens GN=ATP5O PE=1 SV=1	77	18	304.9	238.3	159.9	50.8	17.1	9.2	10.9
P48059	LIM and senescent cell antigen-like-containing domain protein 1 OS=Homo sapiens GN=LIMS1 PE=1 SV=4	76	24	84.0	92.4	135.5	137.8	130.1	63.3	45.7
P48147	Prolyl endopeptidase OS=Homo sapiens GN=PREP PE=1 SV=2	62	40	120.4	124.5	99.2	114.3	81.5	86.4	88.8
P48200	Iron-responsive element-binding protein 2 OS=Homo sapiens GN=IREB2 PE=1 SV=3	32	22	108.6	108.4	99.4	117.4	106.9	120.1	121.1
P48426	Phosphatidylinositol 5-phosphate 4-kinase type-2 alpha OS=Homo sapiens GN=PIP4K2A PE=1 SV=2	36	22	74.9	90.2	145.5	151.9	125.9	44.7	23.4
P48444	Coatomer subunit delta OS=Homo sapiens GN=ARCN1 PE=1 SV=1	56	36	86.8	98.6	128.6	143.1	87.4	84.7	94.1
P48449	Lanosterol synthase OS=Homo sapiens GN=LSS PE=1 SV=1	52	38	71.4	78.8	110.1	128.2	152.9	71.7	38.1
P48454	Serine/threonine-protein phosphatase 2B catalytic subunit gamma isoform OS=Homo sapiens GN=PPP3CC PE=1 SV=3	33	14	80.0	103.6	150.7	117.0	90.2	72.4	62.4
P48506	Glutamate--cysteine ligase catalytic subunit OS=Homo sapiens GN=GCLC PE=1 SV=2	46	28	136.7	124.3	115.9	132.8	90.8	102.0	90.4
P48507	Glutamate--cysteine ligase regulatory subunit OS=Homo sapiens GN=GCLM PE=1 SV=1	42	11	122.2	118.3	108.5	112.3	83.4	97.7	95.7
P48553	Trafficking protein particle complex subunit 10 OS=Homo sapiens GN=TRAPPC10 PE=1 SV=2	32	32	96.8	96.0	111.6	118.5	118.1	101.7	96.2
P48556	26S proteasome non-ATPase regulatory subunit 8 OS=Homo sapiens GN=PSMD8 PE=1 SV=2	37	18	108.6	112.8	100.7	103.8	84.2	104.1	117.2
P48634	Protein PRRC2A OS=Homo sapiens GN=PRRC2A PE=1 SV=3	51	89	42.0	57.9	52.9	68.4	104.0	174.3	230.3
P48637	Glutathione synthetase OS=Homo sapiens GN=GSS PE=1 SV=1	58	25	95.8	90.9	103.1	132.5	72.1	117.0	102.3
P48643	T-complex protein 1 subunit epsilon OS=Homo sapiens GN=CCT5 PE=1 SV=1	79	50	108.4	100.0	107.9	115.5	97.9	91.4	76.4
P48651	Phosphatidylserine synthase 1 OS=Homo sapiens GN=PTDSS1 PE=1 SV=1	22	11	59.8	69.6	98.9	124.8	161.9	56.5	23.3
P48723	Heat shock 70 kDa protein 13 OS=Homo sapiens GN=HSPA13 PE=1 SV=1	29	16	59.3	69.6	111.8	140.6	188.2	65.8	34.2
P48729	Casein kinase I isoform alpha OS=Homo sapiens GN=CSNK1A1 PE=1 SV=2	56	21	82.7	82.1	98.5	92.4	103.8	102.7	121.5
P48730	Casein kinase I isoform delta OS=Homo sapiens GN=CSNK1D PE=1 SV=2	52	21	79.9	85.4	85.0	87.3	102.1	131.5	155.5
P48735	Isocitrate dehydrogenase [NADP], mitochondrial OS=Homo sapiens GN=IDH2 PE=1 SV=2	84	44	319.9	257.8	151.3	52.2	11.3	5.5	5.8
P48739	Phosphatidylinositol transfer protein beta isoform OS=Homo sapiens GN=PITPNB PE=1 SV=2	87	30	113.2	114.6	100.3	118.0	82.0	102.5	103.7
P48960	CD97 antigen OS=Homo sapiens GN=CD97 PE=1 SV=4	34	22	66.9	82.6	130.5	127.3	144.1	71.2	49.4
P49005	DNA polymerase delta subunit 2 OS=Homo sapiens GN=POLD2 PE=1 SV=1	58	23	110.9	110.6	103.6	108.1	80.9	105.7	131.0
P49069	Calcium signal-modulating cyclophilin ligand OS=Homo sapiens GN=CAMLG PE=1 SV=1	57	16	59.7	69.5	102.4	124.8	175.3	73.4	29.7
P49189	4-trimethylaminobutyraldehyde dehydrogenase OS=Homo sapiens GN=ALDH9A1 PE=1 SV=3	66	33	218.0	191.5	129.0	90.7	35.9	49.3	49.7
P49207	60S ribosomal protein L34 OS=Homo sapiens GN=RPL34 PE=1 SV=3	48	10	27.0	29.7	33.4	52.0	99.7	263.5	167.9
P49247	Ribose-5-phosphate isomerase OS=Homo sapiens GN=RPIA PE=1 SV=3	63	15	124.0	108.7	112.7	114.6	73.8	103.3	101.5
P49257	Protein ERGIC-53 OS=Homo sapiens GN=LMAN1 PE=1 SV=2	51	29	62.9	79.7	128.7	128.6	168.1	89.3	54.0
P49321	Nuclear autoantigenic sperm protein OS=Homo sapiens GN=NASP PE=1 SV=2	72	49	111.8	118.2	111.9	122.0	87.6	104.3	98.1
P49327	Fatty acid synthase OS=Homo sapiens GN=FASN PE=1 SV=3	55	112	107.3	107.5	104.4	114.5	81.9	93.7	112.6
P49354	Protein farnesyltransferase/geranylgeranyltransferase type-1 subunit alpha OS=Homo sapiens GN=FNTA PE=1 SV=1	41	14	97.9	111.3	93.0	140.5	74.6	112.4	125.0
P49366	Deoxyhypusine synthase OS=Homo sapiens GN=DHPS PE=1 SV=1	84	23	106.9	113.9	91.1	143.1	71.7	99.7	80.0
P49368	T-complex protein 1 subunit gamma OS=Homo sapiens GN=CCT3 PE=1 SV=4	72	50	98.5	102.4	96.9	116.4	80.1	112.9	120.6
P49406	39S ribosomal protein L19, mitochondrial OS=Homo sapiens GN=MRPL19 PE=1 SV=2	51	17	326.7	288.4	137.2	47.1	14.9	10.4	17.0
P49411	Elongation factor Tu, mitochondrial OS=Homo sapiens GN=TUFM PE=1 SV=2	71	35	315.4	272.1	156.7	49.2	11.5	6.5	7.4
P49427	Ubiquitin-conjugating enzyme E2 R1 OS=Homo sapiens GN=CDC34 PE=1 SV=2	38	7	119.6	127.0	116.7	142.4	91.9	104.0	97.1
P49454	Centromere protein F OS=Homo sapiens GN=CENPF PE=1 SV=2	59	185	200.2	169.9	123.4	70.6	65.7	57.9	51.3
P49458	Signal recognition particle 9 kDa protein OS=Homo sapiens GN=SRP9 PE=1 SV=2	62	8	41.9	39.1	62.8	105.6	66.3	184.3	150.3
P49585	Choline-phosphate cytidylyltransferase A OS=Homo sapiens GN=PCYT1A PE=1 SV=2	47	15	91.7	96.4	90.1	130.5	106.8	122.6	120.4
P49588	Alanine--tRNA ligase, cytoplasmic OS=Homo sapiens GN=AARS PE=1 SV=2	60	57	103.0	94.1	111.9	141.6	76.8	105.9	90.2
P49589	Cysteine--tRNA ligase, cytoplasmic OS=Homo sapiens GN=CARS PE=1 SV=3	60	47	110.9	111.7	100.4	105.9	82.7	99.5	114.9
P49590	Probable histidine--tRNA ligase, mitochondrial OS=Homo sapiens GN=HARS2 PE=1 SV=1	60	32	317.2	292.4	150.8	53.0	7.3	2.6	2.9
P49591	Serine--tRNA ligase, cytoplasmic OS=Homo sapiens GN=SARS PE=1 SV=3	58	30	85.8	84.0	83.0	105.5	119.8	121.3	84.2
P49593	Protein phosphatase 1F OS=Homo sapiens GN=PPM1F PE=1 SV=3	51	16	117.2	115.0	103.7	113.0	82.5	102.3	97.6
P49641	Alpha-mannosidase 2x OS=Homo sapiens GN=MAN2A2 PE=2 SV=3	29	27	76.8	113.8	164.0	148.2	144.9	75.3	71.4
P49643	DNA primase large subunit OS=Homo sapiens GN=PRIM2 PE=1 SV=2	53	26	85.5	85.5	81.2	92.4	94.2	134.8	161.6
P49711	Transcriptional repressor CTCF OS=Homo sapiens GN=CTCF PE=1 SV=1	28	18	255.2	111.9	103.1	74.1	73.3	52.0	64.6
P49720	Proteasome subunit beta type-3 OS=Homo sapiens GN=PSMB3 PE=1 SV=2	56	16	86.3	80.0	74.0	103.4	61.8	111.7	165.3
P49721	Proteasome subunit beta type-2 OS=Homo sapiens GN=PSMB2 PE=1 SV=1	71	21	100.9	104.5	83.9	95.8	76.8	110.0	152.2
P49736	DNA replication licensing factor MCM2 OS=Homo sapiens GN=MCM2 PE=1 SV=4	66	55	114.9	112.2	109.6	115.1	85.9	104.4	96.5
P49748	Very long-chain specific acyl-CoA dehydrogenase, mitochondrial OS=Homo sapiens GN=ACADVL PE=1 SV=1	64	44	301.8	276.0	159.9	56.3	11.7	6.4	5.2
P49750	YLP motif-containing protein 1 OS=Homo sapiens GN=YLPM1 PE=1 SV=3	43	74	41.0	44.0	37.3	57.6	111.9	199.6	187.3
P49756	RNA-binding protein 25 OS=Homo sapiens GN=RBM25 PE=1 SV=3	42	40	38.5	42.1	39.2	55.8	121.1	174.9	178.6
P49757	Protein numb homolog OS=Homo sapiens GN=NUMB PE=1 SV=2	54	30	59.0	74.6	134.8	133.8	136.3	79.0	60.4
P49761	Dual specificity protein kinase CLK3 OS=Homo sapiens GN=CLK3 PE=1 SV=3	30	18	43.5	52.2	46.6	60.7	110.4	169.6	190.6
P49768	Presenilin-1 OS=Homo sapiens GN=PSEN1 PE=1 SV=1	25	9	61.0	80.8	123.2	141.5	157.3	74.9	40.5
P49770	Translation initiation factor eIF-2B subunit beta OS=Homo sapiens GN=EIF2B2 PE=1 SV=3	38	13	107.6	91.1	98.0	107.7	79.7	116.6	77.9
P49773	Histidine triad nucleotide-binding protein 1 OS=Homo sapiens GN=HINT1 PE=1 SV=2	79	9	99.7	105.8	97.3	130.6	70.3	110.4	116.6
P49790	Nuclear pore complex protein Nup153 OS=Homo sapiens GN=NUP153 PE=1 SV=2	47	50	146.4	106.0	102.3	112.9	100.5	98.8	101.8
P49792	E3 SUMO-protein ligase RanBP2 OS=Homo sapiens GN=RANBP2 PE=1 SV=2	59	168	73.8	74.5	120.0	128.4	153.3	57.6	32.7
P49815	Tuberin OS=Homo sapiens GN=TSC2 PE=1 SV=2	39	52	98.6	96.7	102.9	95.0	111.3	120.2	125.1
P49821	NADH dehydrogenase [ubiquinone] flavoprotein 1, mitochondrial OS=Homo sapiens GN=NDUFV1 PE=1 SV=4	74	32	300.9	262.8	164.0	54.5	15.9	8.1	8.0
P49840	Glycogen synthase kinase-3 alpha OS=Homo sapiens GN=GSK3A PE=1 SV=2	59	21	89.4	87.8	103.2	104.6	116.1	110.8	104.2
P49841	Glycogen synthase kinase-3 beta OS=Homo sapiens GN=GSK3B PE=1 SV=2	70	26	85.2	86.5	88.5	96.4	106.1	116.0	113.8
P49902	Cytosolic purine 5'-nucleotidase OS=Homo sapiens GN=NT5C2 PE=1 SV=1	35	16	108.9	108.5	100.5	113.5	77.2	87.2	90.9
P49903	Selenide, water dikinase 1 OS=Homo sapiens GN=SEPHS1 PE=1 SV=2	59	15	117.8	105.4	112.6	119.9	89.6	83.0	71.5
P49915	GMP synthase [glutamine-hydrolyzing] OS=Homo sapiens GN=GMPS PE=1 SV=1	78	53	109.7	99.7	105.4	115.2	86.3	93.8	92.3
P49916	DNA ligase 3 OS=Homo sapiens GN=LIG3 PE=1 SV=2	50	50	151.5	99.9	94.6	77.1	96.3	92.0	127.4
P49917	DNA ligase 4 OS=Homo sapiens GN=LIG4 PE=1 SV=2	49	35	97.8	94.5	85.5	86.7	113.3	105.3	91.9
P49959	Double-strand break repair protein MRE11A OS=Homo sapiens GN=MRE11A PE=1 SV=3	46	31	138.7	112.6	106.7	90.6	89.9	82.6	81.8
P50148	Guanine nucleotide-binding protein G(q) subunit alpha OS=Homo sapiens GN=GNAQ PE=1 SV=4	64	28	57.8	79.3	174.9	173.9	120.3	44.7	18.8
P50213	Isocitrate dehydrogenase [NAD] subunit alpha, mitochondrial OS=Homo sapiens GN=IDH3A PE=1 SV=1	50	21	288.7	239.0	165.0	61.2	18.8	14.2	15.2
P50238	Cysteine-rich protein 1 OS=Homo sapiens GN=CRIP1 PE=1 SV=3	79	6	106.8	113.6	104.4	123.7	83.3	91.0	98.1
P50336	Protoporphyrinogen oxidase OS=Homo sapiens GN=PPOX PE=1 SV=1	45	15	264.7	226.7	148.8	59.9	17.3	28.4	27.8
P50395	Rab GDP dissociation inhibitor beta OS=Homo sapiens GN=GDI2 PE=1 SV=2	84	46	116.6	121.6	113.3	123.6	86.7	83.7	79.1
P50402	Emerin OS=Homo sapiens GN=EMD PE=1 SV=1	72	22	63.8	68.1	99.4	107.3	144.2	62.2	31.6
P50416	Carnitine O-palmitoyltransferase 1, liver isoform OS=Homo sapiens GN=CPT1A PE=1 SV=2	47	40	121.9	131.6	126.9	118.5	113.0	50.3	26.6
P50452	Serpin B8 OS=Homo sapiens GN=SERPINB8 PE=1 SV=2	53	23	100.6	99.1	88.2	120.9	79.8	110.9	111.3
P50454	Serpin H1 OS=Homo sapiens GN=SERPINH1 PE=1 SV=2	51	20	58.6	66.8	106.7	132.7	174.6	66.6	25.9
P50542	Peroxisomal targeting signal 1 receptor OS=Homo sapiens GN=PEX5 PE=1 SV=3	57	27	105.0	94.8	126.1	139.5	111.2	81.1	62.3
P50552	Vasodilator-stimulated phosphoprotein OS=Homo sapiens GN=VASP PE=1 SV=3	53	19	71.8	74.9	93.4	127.7	107.7	150.6	131.2
P50570	Dynamin-2 OS=Homo sapiens GN=DNM2 PE=1 SV=2	69	66	78.4	92.0	129.1	159.2	117.1	72.0	43.9
P50579	Methionine aminopeptidase 2 OS=Homo sapiens GN=METAP2 PE=1 SV=1	66	26	69.3	71.1	61.3	62.2	103.2	145.1	150.5
P50583	Bis(5'-nucleosyl)-tetraphosphatase [asymmetrical] OS=Homo sapiens GN=NUDT2 PE=1 SV=3	83	10	127.1	101.8	100.9	111.2	72.5	98.4	86.3
P50613	Cyclin-dependent kinase 7 OS=Homo sapiens GN=CDK7 PE=1 SV=1	40	14	103.6	93.1	112.3	132.2	121.4	135.4	92.5
P50748	Kinetochore-associated protein 1 OS=Homo sapiens GN=KNTC1 PE=1 SV=1	19	37	107.0	115.7	114.5	105.0	91.9	87.2	109.8
P50749	Ras association domain-containing protein 2 OS=Homo sapiens GN=RASSF2 PE=1 SV=1	44	12	99.8	91.8	128.7	151.2	68.7	117.5	118.4
P50750	Cyclin-dependent kinase 9 OS=Homo sapiens GN=CDK9 PE=1 SV=3	45	18	83.7	79.8	70.5	77.9	86.6	129.0	160.2
P50851	Lipopolysaccharide-responsive and beige-like anchor protein OS=Homo sapiens GN=LRBA PE=1 SV=4	29	69	107.9	110.6	110.0	113.9	87.1	86.0	92.2
P50897	Palmitoyl-protein thioesterase 1 OS=Homo sapiens GN=PPT1 PE=1 SV=1	47	14	72.7	78.3	131.4	155.0	125.0	31.6	14.3
P50914	60S ribosomal protein L14 OS=Homo sapiens GN=RPL14 PE=1 SV=4	46	12	37.4	42.2	42.1	55.9	126.0	177.4	184.6
P50990	T-complex protein 1 subunit theta OS=Homo sapiens GN=CCT8 PE=1 SV=4	84	54	106.3	105.8	103.3	131.5	86.2	109.1	87.3
P50991	T-complex protein 1 subunit delta OS=Homo sapiens GN=CCT4 PE=1 SV=4	80	42	94.6	98.2	98.7	103.8	80.4	114.3	132.2
P50995	Annexin A11 OS=Homo sapiens GN=ANXA11 PE=1 SV=1	44	26	87.1	82.2	108.2	147.5	83.6	105.8	97.7
P51114	Fragile X mental retardation syndrome-related protein 1 OS=Homo sapiens GN=FXR1 PE=1 SV=3	64	40	34.7	46.9	37.3	65.9	123.6	193.4	192.4
P51116	Fragile X mental retardation syndrome-related protein 2 OS=Homo sapiens GN=FXR2 PE=1 SV=2	66	39	29.8	37.2	38.8	57.0	136.8	192.3	173.8
P51148	Ras-related protein Rab-5C OS=Homo sapiens GN=RAB5C PE=1 SV=2	84	16	76.3	98.9	105.8	123.1	128.9	72.4	61.2
P51149	Ras-related protein Rab-7a OS=Homo sapiens GN=RAB7A PE=1 SV=1	85	25	67.1	81.1	101.8	126.3	146.6	82.1	46.4
P51151	Ras-related protein Rab-9A OS=Homo sapiens GN=RAB9A PE=1 SV=1	70	12	62.0	72.9	121.8	122.1	147.3	82.2	51.5
P51398	28S ribosomal protein S29, mitochondrial OS=Homo sapiens GN=DAP3 PE=1 SV=1	66	27	313.8	282.7	146.6	47.8	12.4	6.5	7.6
P51452	Dual specificity protein phosphatase 3 OS=Homo sapiens GN=DUSP3 PE=1 SV=1	55	8	129.0	136.4	128.9	136.6	108.3	110.2	121.4
P51532	Transcription activator BRG1 OS=Homo sapiens GN=SMARCA4 PE=1 SV=2	28	46	230.1	110.1	103.0	71.8	70.1	61.7	72.9
P51553	Isocitrate dehydrogenase [NAD] subunit gamma, mitochondrial OS=Homo sapiens GN=IDH3G PE=1 SV=1	50	14	240.3	214.5	105.9	52.9	33.9	47.9	48.7
P51570	Galactokinase OS=Homo sapiens GN=GALK1 PE=1 SV=1	64	23	131.4	123.9	122.6	114.1	87.0	82.6	82.6
P51571	Translocon-associated protein subunit delta OS=Homo sapiens GN=SSR4 PE=1 SV=1	42	8	52.6	72.9	110.5	127.0	174.6	58.6	23.4
P51572	B-cell receptor-associated protein 31 OS=Homo sapiens GN=BCAP31 PE=1 SV=3	52	20	53.2	64.4	121.1	131.6	161.2	66.6	32.5
P51610	Host cell factor 1 OS=Homo sapiens GN=HCFC1 PE=1 SV=2	45	65	68.5	68.4	64.0	75.4	83.9	145.1	194.7
P51648	Fatty aldehyde dehydrogenase OS=Homo sapiens GN=ALDH3A2 PE=1 SV=1	41	20	52.5	65.0	114.3	131.2	155.7	66.0	30.5
P51649	Succinate-semialdehyde dehydrogenase, mitochondrial OS=Homo sapiens GN=ALDH5A1 PE=1 SV=2	51	26	253.6	226.7	180.2	68.6	13.2	8.1	9.0
P51659	Peroxisomal multifunctional enzyme type 2 OS=Homo sapiens GN=HSD17B4 PE=1 SV=3	71	50	71.4	93.8	146.4	186.3	122.5	37.9	12.5
P51665	26S proteasome non-ATPase regulatory subunit 7 OS=Homo sapiens GN=PSMD7 PE=1 SV=2	51	14	111.0	111.6	96.3	104.9	79.5	89.9	129.6
P51688	N-sulphoglucosamine sulphohydrolase OS=Homo sapiens GN=SGSH PE=1 SV=1	31	12	49.8	56.3	156.1	219.1	133.2	77.7	20.4
P51692	Signal transducer and activator of transcription 5B OS=Homo sapiens GN=STAT5B PE=1 SV=2	43	29	91.6	92.4	89.2	214.3	73.4	121.7	73.9
P51784	Ubiquitin carboxyl-terminal hydrolase 11 OS=Homo sapiens GN=USP11 PE=1 SV=3	47	42	116.6	113.4	102.8	105.5	83.4	91.2	89.1
P51790	H(+)/Cl(-) exchange transporter 3 OS=Homo sapiens GN=CLCN3 PE=1 SV=2	21	15	41.2	50.0	64.6	88.4	143.9	130.7	113.8
P51795	H(+)/Cl(-) exchange transporter 5 OS=Homo sapiens GN=CLCN5 PE=1 SV=1	18	13	31.6	48.9	78.3	106.9	169.2	135.8	114.9
P51797	Chloride transport protein 6 OS=Homo sapiens GN=CLCN6 PE=1 SV=2	32	19	44.2	57.6	91.9	98.0	165.6	112.6	92.7
P51798	H(+)/Cl(-) exchange transporter 7 OS=Homo sapiens GN=CLCN7 PE=1 SV=2	29	24	43.3	61.0	115.1	138.9	163.0	63.6	32.3
P51809	Vesicle-associated membrane protein 7 OS=Homo sapiens GN=VAMP7 PE=1 SV=3	64	16	44.6	58.9	86.8	105.7	160.0	139.3	117.5
P51812	Ribosomal protein S6 kinase alpha-3 OS=Homo sapiens GN=RPS6KA3 PE=1 SV=1	57	36	121.3	128.5	108.4	117.4	73.3	65.2	69.9
P51948	CDK-activating kinase assembly factor MAT1 OS=Homo sapiens GN=MNAT1 PE=1 SV=1	45	13	107.5	97.8	103.0	70.8	128.3	90.6	67.1
P51957	Serine/threonine-protein kinase Nek4 OS=Homo sapiens GN=NEK4 PE=1 SV=2	22	14	84.9	81.9	76.0	88.1	116.1	161.3	180.6
P51970	NADH dehydrogenase [ubiquinone] 1 alpha subcomplex subunit 8 OS=Homo sapiens GN=NDUFA8 PE=1 SV=3	51	10	313.1	255.4	164.8	53.7	14.8	4.6	2.6
P51991	Heterogeneous nuclear ribonucleoprotein A3 OS=Homo sapiens GN=HNRNPA3 PE=1 SV=2	63	38	37.2	37.4	30.5	61.0	106.9	192.0	190.3
P52209	6-phosphogluconate dehydrogenase, decarboxylating OS=Homo sapiens GN=PGD PE=1 SV=3	70	33	91.1	88.2	91.1	111.6	93.8	113.1	101.7
P52272	Heterogeneous nuclear ribonucleoprotein M OS=Homo sapiens GN=HNRNPM PE=1 SV=3	81	58	43.1	42.1	36.7	62.3	106.6	196.7	160.3
P52292	Importin subunit alpha-1 OS=Homo sapiens GN=KPNA2 PE=1 SV=1	60	24	104.3	93.3	95.6	111.1	81.5	97.4	99.4
P52298	Nuclear cap-binding protein subunit 2 OS=Homo sapiens GN=NCBP2 PE=1 SV=1	49	11	48.8	53.2	41.7	64.1	94.5	164.4	182.7
P52306	Rap1 GTPase-GDP dissociation stimulator 1 OS=Homo sapiens GN=RAP1GDS1 PE=1 SV=3	60	33	122.7	118.2	107.5	108.3	76.8	86.2	84.0
P52333	Tyrosine-protein kinase JAK3 OS=Homo sapiens GN=JAK3 PE=1 SV=2	42	39	95.4	99.6	136.6	137.0	125.5	66.5	60.7
P52429	Diacylglycerol kinase epsilon OS=Homo sapiens GN=DGKE PE=1 SV=1	41	22	64.7	78.9	130.4	142.0	166.7	75.8	39.1
P52434	DNA-directed RNA polymerases I, II, and III subunit RPABC3 OS=Homo sapiens GN=POLR2H PE=1 SV=4	65	8	146.7	116.7	93.3	114.1	108.0	127.8	164.3
P52565	Rho GDP-dissociation inhibitor 1 OS=Homo sapiens GN=ARHGDIA PE=1 SV=3	73	15	78.4	79.6	85.6	187.8	72.0	123.7	74.8
P52566	Rho GDP-dissociation inhibitor 2 OS=Homo sapiens GN=ARHGDIB PE=1 SV=3	88	21	110.9	96.7	122.6	124.6	83.6	90.4	84.2
P52594	Arf-GAP domain and FG repeat-containing protein 1 OS=Homo sapiens GN=AGFG1 PE=1 SV=2	41	17	80.9	98.5	158.9	149.7	104.6	44.4	35.5
P52597	Heterogeneous nuclear ribonucleoprotein F OS=Homo sapiens GN=HNRNPF PE=1 SV=3	70	21	90.5	84.3	98.5	106.4	87.9	106.6	108.7
P52630	Signal transducer and activator of transcription 2 OS=Homo sapiens GN=STAT2 PE=1 SV=1	26	22	88.2	110.4	155.1	154.6	134.2	53.6	39.2
P52732	Kinesin-like protein KIF11 OS=Homo sapiens GN=KIF11 PE=1 SV=2	54	65	111.0	108.1	111.7	108.5	80.8	83.9	105.5
P52735	Guanine nucleotide exchange factor VAV2 OS=Homo sapiens GN=VAV2 PE=1 SV=2	17	13	152.8	148.2	132.1	130.7	102.2	94.8	116.7
P52756	RNA-binding protein 5 OS=Homo sapiens GN=RBM5 PE=1 SV=2	32	34	37.7	43.4	41.2	64.8	81.9	205.2	228.4
P52758	Ribonuclease UK114 OS=Homo sapiens GN=HRSP12 PE=1 SV=1	78	7	254.1	212.2	148.2	78.7	60.8	56.2	56.0
P52788	Spermine synthase OS=Homo sapiens GN=SMS PE=1 SV=2	68	20	75.6	73.1	83.6	252.6	60.5	145.5	95.4
P52789	Hexokinase-2 OS=Homo sapiens GN=HK2 PE=1 SV=2	55	54	256.5	217.1	151.1	68.8	38.4	28.1	29.4
P52815	39S ribosomal protein L12, mitochondrial OS=Homo sapiens GN=MRPL12 PE=1 SV=2	55	8	334.2	264.3	157.6	44.1	9.2	6.7	7.8
P52888	Thimet oligopeptidase OS=Homo sapiens GN=THOP1 PE=1 SV=2	45	33	93.5	94.5	102.4	121.3	76.7	94.0	94.2
P52948	Nuclear pore complex protein Nup98-Nup96 OS=Homo sapiens GN=NUP98 PE=1 SV=4	35	55	93.3	82.5	122.6	133.1	157.8	64.4	43.5
P53004	Biliverdin reductase A OS=Homo sapiens GN=BLVRA PE=1 SV=2	49	18	111.7	116.0	119.4	103.5	84.2	84.8	90.2
P53007	Tricarboxylate transport protein, mitochondrial OS=Homo sapiens GN=SLC25A1 PE=1 SV=2	64	22	245.0	204.6	177.6	91.2	24.7	21.9	14.7
P53041	Serine/threonine-protein phosphatase 5 OS=Homo sapiens GN=PPP5C PE=1 SV=1	60	32	109.3	96.0	94.4	126.5	86.6	98.1	93.3
P53350	Serine/threonine-protein kinase PLK1 OS=Homo sapiens GN=PLK1 PE=1 SV=1	56	27	93.0	88.2	74.6	71.1	101.4	114.5	109.3
P53365	Arfaptin-2 OS=Homo sapiens GN=ARFIP2 PE=1 SV=1	55	18	108.4	112.5	111.0	111.9	81.9	83.2	86.2
P53367	Arfaptin-1 OS=Homo sapiens GN=ARFIP1 PE=1 SV=2	53	18	109.3	117.2	110.2	111.2	96.4	101.7	90.6
P53384	Cytosolic Fe-S cluster assembly factor NUBP1 OS=Homo sapiens GN=NUBP1 PE=1 SV=2	40	8	129.2	127.2	132.3	111.8	87.9	95.1	84.1
P53396	ATP-citrate synthase OS=Homo sapiens GN=ACLY PE=1 SV=3	59	65	92.7	95.1	90.8	104.5	85.2	114.3	129.4
P53582	Methionine aminopeptidase 1 OS=Homo sapiens GN=METAP1 PE=1 SV=2	64	19	63.0	61.2	57.6	64.4	123.4	153.2	172.0
P53597	Succinyl-CoA ligase [ADP/GDP-forming] subunit alpha, mitochondrial OS=Homo sapiens GN=SUCLG1 PE=1 SV=4	45	17	285.0	223.7	175.1	69.9	11.2	8.6	9.2
P53602	Diphosphomevalonate decarboxylase OS=Homo sapiens GN=MVD PE=1 SV=1	49	15	101.0	102.6	100.6	103.8	91.6	92.5	88.2
P53609	Geranylgeranyl transferase type-1 subunit beta OS=Homo sapiens GN=PGGT1B PE=1 SV=2	36	15	103.4	111.3	132.0	82.5	83.7	92.8	101.9
P53611	Geranylgeranyl transferase type-2 subunit beta OS=Homo sapiens GN=RABGGTB PE=1 SV=2	21	6	115.5	108.6	120.0	116.6	81.2	84.8	90.4
P53618	Coatomer subunit beta OS=Homo sapiens GN=COPB1 PE=1 SV=3	58	59	95.1	107.5	131.9	120.7	95.1	72.1	78.1
P53621	Coatomer subunit alpha OS=Homo sapiens GN=COPA PE=1 SV=2	69	95	83.6	100.7	129.7	132.7	91.4	74.1	73.7
P53634	Dipeptidyl peptidase 1 OS=Homo sapiens GN=CTSC PE=1 SV=2	42	18	52.0	66.6	141.2	140.8	160.1	46.4	22.3
P53680	AP-2 complex subunit sigma OS=Homo sapiens GN=AP2S1 PE=1 SV=2	34	6	75.8	101.8	140.2	137.5	112.6	68.4	81.3
P53701	Cytochrome c-type heme lyase OS=Homo sapiens GN=HCCS PE=1 SV=1	54	17	298.7	292.9	157.8	66.4	16.7	6.5	3.4
P53794	Sodium/myo-inositol cotransporter OS=Homo sapiens GN=SLC5A3 PE=3 SV=2	20	11	67.4	89.3	131.3	135.5	145.3	63.6	36.5
P53985	Monocarboxylate transporter 1 OS=Homo sapiens GN=SLC16A1 PE=1 SV=3	20	11	70.5	96.6	142.1	138.3	138.6	40.0	20.3
P53990	IST1 homolog OS=Homo sapiens GN=IST1 PE=1 SV=1	62	17	55.8	70.3	82.6	130.1	153.2	103.4	70.8
P53992	Protein transport protein Sec24C OS=Homo sapiens GN=SEC24C PE=1 SV=3	52	44	69.7	95.4	153.4	160.1	75.8	103.0	66.2
P53999	Activated RNA polymerase II transcriptional coactivator p15 OS=Homo sapiens GN=SUB1 PE=1 SV=3	59	11	94.2	96.2	79.1	92.7	103.1	130.1	139.6
P54098	DNA polymerase subunit gamma-1 OS=Homo sapiens GN=POLG PE=1 SV=1	53	54	266.5	244.3	152.7	59.8	24.4	23.6	26.6
P54105	Methylosome subunit pICln OS=Homo sapiens GN=CLNS1A PE=1 SV=1	56	8	120.9	127.4	119.4	117.3	108.1	111.4	109.4
P54132	Bloom syndrome protein OS=Homo sapiens GN=BLM PE=1 SV=1	49	61	45.8	49.4	46.0	61.2	130.7	175.3	181.1
P54136	Arginine--tRNA ligase, cytoplasmic OS=Homo sapiens GN=RARS PE=1 SV=2	70	57	59.7	70.9	69.0	80.6	97.5	110.9	220.3
P54252	Ataxin-3 OS=Homo sapiens GN=ATXN3 PE=1 SV=4	48	15	110.8	108.3	102.9	131.8	78.7	107.7	96.9
P54277	PMS1 protein homolog 1 OS=Homo sapiens GN=PMS1 PE=1 SV=1	26	20	79.5	125.0	125.5	131.5	121.6	126.5	139.6
P54278	Mismatch repair endonuclease PMS2 OS=Homo sapiens GN=PMS2 PE=1 SV=2	30	22	92.4	102.7	98.2	117.6	117.2	132.8	153.7
P54577	Tyrosine--tRNA ligase, cytoplasmic OS=Homo sapiens GN=YARS PE=1 SV=4	80	60	90.7	88.9	79.5	98.4	101.0	116.4	109.9
P54578	Ubiquitin carboxyl-terminal hydrolase 14 OS=Homo sapiens GN=USP14 PE=1 SV=3	77	42	102.9	103.6	103.0	117.6	79.7	114.5	110.6
P54619	5'-AMP-activated protein kinase subunit gamma-1 OS=Homo sapiens GN=PRKAG1 PE=1 SV=1	57	18	101.1	115.9	127.9	136.6	105.8	61.4	59.6
P54687	Branched-chain-amino-acid aminotransferase, cytosolic OS=Homo sapiens GN=BCAT1 PE=1 SV=3	39	14	117.2	106.4	105.1	117.9	79.6	92.5	90.2
P54709	Sodium/potassium-transporting ATPase subunit beta-3 OS=Homo sapiens GN=ATP1B3 PE=1 SV=1	68	16	72.3	97.6	139.4	139.9	135.6	42.6	15.9
P54725	UV excision repair protein RAD23 homolog A OS=Homo sapiens GN=RAD23A PE=1 SV=1	49	17	100.2	101.4	113.7	129.7	72.2	108.8	93.3
P54727	UV excision repair protein RAD23 homolog B OS=Homo sapiens GN=RAD23B PE=1 SV=1	57	20	128.1	125.9	101.6	105.2	89.3	95.0	80.9
P54819	Adenylate kinase 2, mitochondrial OS=Homo sapiens GN=AK2 PE=1 SV=2	72	16	308.1	267.1	155.7	47.8	15.2	7.7	12.3
P54886	Delta-1-pyrroline-5-carboxylate synthase OS=Homo sapiens GN=ALDH18A1 PE=1 SV=2	62	48	361.7	268.4	138.5	43.4	9.2	6.8	8.5
P54920	Alpha-soluble NSF attachment protein OS=Homo sapiens GN=NAPA PE=1 SV=3	93	30	40.1	63.5	92.9	149.6	139.0	105.9	81.5
P55010	Eukaryotic translation initiation factor 5 OS=Homo sapiens GN=EIF5 PE=1 SV=2	47	25	98.9	92.7	91.9	95.9	86.9	138.6	114.2
P55011	Solute carrier family 12 member 2 OS=Homo sapiens GN=SLC12A2 PE=1 SV=1	38	44	71.7	100.5	147.5	148.4	136.1	42.9	17.3
P55036	26S proteasome non-ATPase regulatory subunit 4 OS=Homo sapiens GN=PSMD4 PE=1 SV=1	44	14	112.8	110.8	101.5	103.2	86.7	102.4	101.6
P55060	Exportin-2 OS=Homo sapiens GN=CSE1L PE=1 SV=3	53	52	104.6	108.4	99.6	127.9	81.1	99.3	96.5
P55072	Transitional endoplasmic reticulum ATPase OS=Homo sapiens GN=VCP PE=1 SV=4	78	66	79.1	88.2	112.6	145.0	120.3	76.1	63.4
P55081	Microfibrillar-associated protein 1 OS=Homo sapiens GN=MFAP1 PE=1 SV=2	28	12	55.3	59.9	50.8	65.6	103.7	162.2	179.8
P55084	Trifunctional enzyme subunit beta, mitochondrial OS=Homo sapiens GN=HADHB PE=1 SV=3	72	37	303.3	260.1	153.6	60.3	14.1	7.3	6.6
P55160	Nck-associated protein 1-like OS=Homo sapiens GN=NCKAP1L PE=1 SV=3	35	35	75.5	74.1	81.8	124.2	95.5	143.6	115.9
P55196	Afadin OS=Homo sapiens GN=MLLT4 PE=1 SV=3	42	57	92.6	95.5	108.8	112.0	120.8	91.0	85.1
P55199	RNA polymerase II elongation factor ELL OS=Homo sapiens GN=ELL PE=1 SV=1	48	28	43.1	45.9	50.5	88.1	87.5	232.6	184.2
P55209	Nucleosome assembly protein 1-like 1 OS=Homo sapiens GN=NAP1L1 PE=1 SV=1	53	18	114.5	114.9	108.7	111.4	81.3	88.9	82.7
P55210	Caspase-7 OS=Homo sapiens GN=CASP7 PE=1 SV=1	57	14	122.4	122.7	119.5	122.7	82.5	88.3	69.8
P55212	Caspase-6 OS=Homo sapiens GN=CASP6 PE=1 SV=2	54	15	150.3	147.0	123.9	133.6	86.7	107.9	94.4
P55263	Adenosine kinase OS=Homo sapiens GN=ADK PE=1 SV=2	49	20	122.7	107.0	111.6	113.6	83.3	87.8	94.2
P55265	Double-stranded RNA-specific adenosine deaminase OS=Homo sapiens GN=ADAR PE=1 SV=4	69	91	34.3	35.3	30.3	46.7	100.0	167.5	160.3
P55283	Cadherin-4 OS=Homo sapiens GN=CDH4 PE=2 SV=2	30	20	69.8	89.0	131.0	136.9	143.3	63.1	31.0
P55735	Protein SEC13 homolog OS=Homo sapiens GN=SEC13 PE=1 SV=3	63	13	110.1	108.1	100.9	102.5	97.2	94.9	86.8
P55769	NHP2-like protein 1 OS=Homo sapiens GN=SNU13 PE=1 SV=3	53	8	84.1	60.6	63.3	66.2	95.4	142.5	180.3
P55786	Puromycin-sensitive aminopeptidase OS=Homo sapiens GN=NPEPPS PE=1 SV=2	56	50	117.5	117.6	114.7	127.4	77.6	87.9	85.8
P55795	Heterogeneous nuclear ribonucleoprotein H2 OS=Homo sapiens GN=HNRNPH2 PE=1 SV=1	56	21	64.2	66.7	69.4	79.5	126.9	183.7	187.8
P55809	Succinyl-CoA:3-ketoacid coenzyme A transferase 1, mitochondrial OS=Homo sapiens GN=OXCT1 PE=1 SV=1	67	29	301.9	230.2	160.0	82.7	15.6	10.0	9.9
P55854	Small ubiquitin-related modifier 3 OS=Homo sapiens GN=SUMO3 PE=1 SV=2	30	4	117.2	91.9	70.2	82.8	80.0	77.7	86.5
P55884	Eukaryotic translation initiation factor 3 subunit B OS=Homo sapiens GN=EIF3B PE=1 SV=3	62	47	83.3	87.7	89.7	89.4	96.2	123.6	123.1
P55899	IgG receptor FcRn large subunit p51 OS=Homo sapiens GN=FCGRT PE=1 SV=1	40	13	55.3	65.7	91.5	109.1	161.9	120.1	91.2
P55957	BH3-interacting domain death agonist OS=Homo sapiens GN=BID PE=1 SV=1	56	9	131.6	134.3	110.1	97.0	77.0	86.1	85.2
P56159	GDNF family receptor alpha-1 OS=Homo sapiens GN=GFRA1 PE=2 SV=2	40	17	67.1	89.0	145.5	175.8	124.1	62.5	45.0
P56182	Ribosomal RNA processing protein 1 homolog A OS=Homo sapiens GN=RRP1 PE=1 SV=1	39	18	46.5	43.2	34.5	54.4	101.4	203.7	227.3
P56192	Methionine--tRNA ligase, cytoplasmic OS=Homo sapiens GN=MARS PE=1 SV=2	57	53	59.4	70.6	69.6	76.3	96.5	117.8	226.0
P56202	Cathepsin W OS=Homo sapiens GN=CTSW PE=1 SV=2	42	11	52.3	73.3	112.4	146.4	180.6	79.3	38.0
P56270	Myc-associated zinc finger protein OS=Homo sapiens GN=MAZ PE=1 SV=1	14	6	223.5	155.9	144.2	79.0	95.0	65.9	79.8
P56385	ATP synthase subunit e, mitochondrial OS=Homo sapiens GN=ATP5I PE=1 SV=2	62	4	257.9	189.2	205.1	83.1	14.9	7.4	7.6
P56524	Histone deacetylase 4 OS=Homo sapiens GN=HDAC4 PE=1 SV=3	41	31	110.6	114.6	94.5	106.8	82.5	97.1	100.8
P56537	Eukaryotic translation initiation factor 6 OS=Homo sapiens GN=EIF6 PE=1 SV=1	59	10	95.5	91.7	97.0	95.9	108.0	141.1	152.7
P56556	NADH dehydrogenase [ubiquinone] 1 alpha subcomplex subunit 6 OS=Homo sapiens GN=NDUFA6 PE=1 SV=3	36	7	321.2	300.6	151.6	47.4	9.3	2.3	0.6
P56589	Peroxisomal biogenesis factor 3 OS=Homo sapiens GN=PEX3 PE=1 SV=1	65	18	75.8	104.2	148.4	152.2	137.5	45.2	14.9
P56937	3-keto-steroid reductase OS=Homo sapiens GN=HSD17B7 PE=1 SV=1	33	10	94.9	100.0	120.4	123.4	129.7	67.2	26.6
P56962	Syntaxin-17 OS=Homo sapiens GN=STX17 PE=1 SV=2	46	13	95.9	79.8	91.4	98.2	126.7	93.3	59.0
P57075	Ubiquitin-associated and SH3 domain-containing protein A OS=Homo sapiens GN=UBASH3A PE=1 SV=1	39	24	77.9	91.0	105.2	105.3	102.9	59.7	58.2
P57076	UPF0769 protein C21orf59 OS=Homo sapiens GN=C21orf59 PE=1 SV=1	44	13	89.9	92.2	104.9	93.8	104.5	103.1	97.0
P57088	Transmembrane protein 33 OS=Homo sapiens GN=TMEM33 PE=1 SV=2	36	11	60.9	79.8	101.4	127.3	175.7	71.4	37.2
P57105	Synaptojanin-2-binding protein OS=Homo sapiens GN=SYNJ2BP PE=1 SV=2	70	8	222.8	205.6	129.2	68.9	47.8	46.5	49.0
P57678	Gem-associated protein 4 OS=Homo sapiens GN=GEMIN4 PE=1 SV=2	37	38	71.1	78.8	72.7	80.7	83.0	136.4	194.5
P57737	Coronin-7 OS=Homo sapiens GN=CORO7 PE=1 SV=2	55	39	118.8	119.1	138.6	132.6	101.9	80.6	73.4
P57740	Nuclear pore complex protein Nup107 OS=Homo sapiens GN=NUP107 PE=1 SV=1	36	29	112.0	88.5	117.7	126.4	148.3	69.5	53.0
P57764	Gasdermin-D OS=Homo sapiens GN=GSDMD PE=1 SV=1	34	14	149.9	142.2	131.2	145.6	101.5	95.6	98.4
P57772	Selenocysteine-specific elongation factor OS=Homo sapiens GN=EEFSEC PE=1 SV=4	47	28	48.1	54.5	53.8	66.1	120.6	149.8	164.1
P59768	Guanine nucleotide-binding protein G(I)/G(S)/G(O) subunit gamma-2 OS=Homo sapiens GN=GNG2 PE=1 SV=2	65	7	63.9	82.0	130.5	169.0	136.5	56.2	28.5
P59998	Actin-related protein 2/3 complex subunit 4 OS=Homo sapiens GN=ARPC4 PE=1 SV=3	60	10	121.3	139.1	111.5	101.3	116.6	105.1	135.0
P60174	Triosephosphate isomerase OS=Homo sapiens GN=TPI1 PE=1 SV=3	85	23	111.9	110.2	109.9	115.7	82.3	84.6	95.7
P60228	Eukaryotic translation initiation factor 3 subunit E OS=Homo sapiens GN=EIF3E PE=1 SV=1	67	30	86.2	86.0	80.2	91.3	92.5	131.9	125.4
P60468	Protein transport protein Sec61 subunit beta OS=Homo sapiens GN=SEC61B PE=1 SV=2	30	3	62.5	64.4	120.9	131.8	205.4	57.3	24.5
P60510	Serine/threonine-protein phosphatase 4 catalytic subunit OS=Homo sapiens GN=PPP4C PE=1 SV=1	56	14	103.3	110.0	101.6	116.3	94.2	101.8	98.4
P60604	Ubiquitin-conjugating enzyme E2 G2 OS=Homo sapiens GN=UBE2G2 PE=1 SV=1	38	6	62.1	79.7	135.4	177.3	134.3	66.5	29.0
P60660	Myosin light polypeptide 6 OS=Homo sapiens GN=MYL6 PE=1 SV=2	67	11	65.7	86.5	61.0	58.8	48.8	69.1	383.5
P60709	Actin, cytoplasmic 1 OS=Homo sapiens GN=ACTB PE=1 SV=1	79	37	91.6	95.9	130.3	150.1	72.8	88.9	93.6
P60842	Eukaryotic initiation factor 4A-I OS=Homo sapiens GN=EIF4A1 PE=1 SV=1	67	32	98.7	98.8	87.7	91.6	108.3	125.8	112.2
P60866	40S ribosomal protein S20 OS=Homo sapiens GN=RPS20 PE=1 SV=1	74	10	41.3	41.3	45.9	71.1	114.3	161.1	156.3
P60891	Ribose-phosphate pyrophosphokinase 1 OS=Homo sapiens GN=PRPS1 PE=1 SV=2	66	26	105.6	100.0	88.8	110.4	79.8	109.1	131.4
P60900	Proteasome subunit alpha type-6 OS=Homo sapiens GN=PSMA6 PE=1 SV=1	72	20	88.7	88.4	93.1	112.4	77.2	105.7	139.6
P60953	Cell division control protein 42 homolog OS=Homo sapiens GN=CDC42 PE=1 SV=2	50	11	82.0	91.2	107.4	113.3	110.5	80.9	76.0
P60983	Glia maturation factor beta OS=Homo sapiens GN=GMFB PE=1 SV=2	65	8	110.1	103.9	128.2	136.7	90.8	88.9	87.4
P61006	Ras-related protein Rab-8A OS=Homo sapiens GN=RAB8A PE=1 SV=1	76	18	48.8	53.4	124.8	205.3	94.4	93.2	49.3
P61009	Signal peptidase complex subunit 3 OS=Homo sapiens GN=SPCS3 PE=1 SV=1	29	7	66.5	77.3	88.9	124.5	171.5	84.8	37.0
P61011	Signal recognition particle 54 kDa protein OS=Homo sapiens GN=SRP54 PE=1 SV=1	62	32	86.2	93.2	118.4	139.7	95.5	80.2	83.1
P61018	Ras-related protein Rab-4B OS=Homo sapiens GN=RAB4B PE=1 SV=1	62	12	77.3	91.2	103.4	115.3	143.1	88.7	81.8
P61019	Ras-related protein Rab-2A OS=Homo sapiens GN=RAB2A PE=1 SV=1	88	19	67.7	84.1	138.1	151.2	113.0	86.2	54.8
P61020	Ras-related protein Rab-5B OS=Homo sapiens GN=RAB5B PE=1 SV=1	48	8	92.9	99.4	125.7	131.5	138.2	73.0	63.2
P61024	Cyclin-dependent kinases regulatory subunit 1 OS=Homo sapiens GN=CKS1B PE=1 SV=1	33	3	93.6	99.5	106.2	100.0	112.0	94.2	76.8
P61026	Ras-related protein Rab-10 OS=Homo sapiens GN=RAB10 PE=1 SV=1	90	22	74.2	94.3	123.4	135.2	145.5	72.7	40.6
P61077	Ubiquitin-conjugating enzyme E2 D3 OS=Homo sapiens GN=UBE2D3 PE=1 SV=1	47	6	128.4	107.8	122.0	125.4	117.9	97.3	86.0
P61081	NEDD8-conjugating enzyme Ubc12 OS=Homo sapiens GN=UBE2M PE=1 SV=1	48	12	140.9	128.9	115.7	100.8	67.5	82.4	86.2
P61086	Ubiquitin-conjugating enzyme E2 K OS=Homo sapiens GN=UBE2K PE=1 SV=3	71	16	111.9	106.4	96.5	105.6	83.5	93.4	99.6
P61088	Ubiquitin-conjugating enzyme E2 N OS=Homo sapiens GN=UBE2N PE=1 SV=1	66	11	85.5	81.7	107.7	139.9	90.3	98.1	80.1
P61106	Ras-related protein Rab-14 OS=Homo sapiens GN=RAB14 PE=1 SV=4	87	23	76.2	88.7	116.5	121.2	134.9	72.0	52.3
P61129	Zinc finger CCCH domain-containing protein 6 OS=Homo sapiens GN=ZC3H6 PE=2 SV=2	24	17	44.7	51.8	53.5	71.1	116.0	180.1	168.2
P61158	Actin-related protein 3 OS=Homo sapiens GN=ACTR3 PE=1 SV=3	79	30	96.3	98.9	108.2	110.4	100.5	104.6	111.0
P61160	Actin-related protein 2 OS=Homo sapiens GN=ACTR2 PE=1 SV=1	65	24	93.7	94.7	95.4	110.4	91.1	108.4	109.5
P61163	Alpha-centractin OS=Homo sapiens GN=ACTR1A PE=1 SV=1	59	22	112.1	115.7	95.4	112.9	87.8	84.6	109.0
P61201	COP9 signalosome complex subunit 2 OS=Homo sapiens GN=COPS2 PE=1 SV=1	51	26	105.7	111.3	93.7	107.0	87.3	106.2	127.7
P61204	ADP-ribosylation factor 3 OS=Homo sapiens GN=ARF3 PE=1 SV=2	69	14	104.8	112.6	131.1	129.1	100.8	63.5	53.8
P61221	ATP-binding cassette sub-family E member 1 OS=Homo sapiens GN=ABCE1 PE=1 SV=1	69	44	56.8	59.5	61.1	77.2	117.6	146.6	138.8
P61224	Ras-related protein Rap-1b OS=Homo sapiens GN=RAP1B PE=1 SV=1	80	19	78.8	91.4	129.0	141.8	129.5	56.0	33.9
P61225	Ras-related protein Rap-2b OS=Homo sapiens GN=RAP2B PE=1 SV=1	79	16	72.8	86.2	137.2	134.3	139.1	53.8	36.7
P61247	40S ribosomal protein S3a OS=Homo sapiens GN=RPS3A PE=1 SV=2	79	37	38.0	47.0	49.0	67.6	120.0	169.6	174.6
P61254	60S ribosomal protein L26 OS=Homo sapiens GN=RPL26 PE=1 SV=1	70	21	34.9	42.9	41.8	75.6	88.4	214.6	194.5
P61289	Proteasome activator complex subunit 3 OS=Homo sapiens GN=PSME3 PE=1 SV=1	47	15	95.9	104.6	81.9	114.7	77.2	105.2	108.9
P61313	60S ribosomal protein L15 OS=Homo sapiens GN=RPL15 PE=1 SV=2	55	13	38.3	45.7	45.8	71.2	130.2	155.3	178.9
P61353	60S ribosomal protein L27 OS=Homo sapiens GN=RPL27 PE=1 SV=2	54	12	37.6	48.0	40.6	58.5	139.9	175.8	196.0
P61421	V-type proton ATPase subunit d 1 OS=Homo sapiens GN=ATP6V0D1 PE=1 SV=1	53	19	42.2	55.6	98.3	115.0	147.0	103.3	82.4
P61457	Pterin-4-alpha-carbinolamine dehydratase OS=Homo sapiens GN=PCBD1 PE=1 SV=2	51	5	109.1	118.5	94.2	124.2	87.8	110.2	99.1
P61586	Transforming protein RhoA OS=Homo sapiens GN=RHOA PE=1 SV=1	77	15	83.5	89.4	110.1	129.5	106.7	76.5	75.8
P61599	N-alpha-acetyltransferase 20 OS=Homo sapiens GN=NAA20 PE=1 SV=1	34	6	69.6	74.4	89.5	90.6	140.6	159.8	161.7
P61604	10 kDa heat shock protein, mitochondrial OS=Homo sapiens GN=HSPE1 PE=1 SV=2	93	24	296.1	246.4	174.7	50.3	10.3	5.5	6.4
P61619	Protein transport protein Sec61 subunit alpha isoform 1 OS=Homo sapiens GN=SEC61A1 PE=1 SV=2	36	18	52.9	65.9	128.2	153.6	160.2	61.8	23.8
P61758	Prefoldin subunit 3 OS=Homo sapiens GN=VBP1 PE=1 SV=3	53	18	116.4	110.9	97.4	114.0	102.6	89.3	97.3
P61764	Syntaxin-binding protein 1 OS=Homo sapiens GN=STXBP1 PE=1 SV=1	54	31	74.7	88.1	159.3	133.5	120.7	66.4	45.3
P61962	DDB1- and CUL4-associated factor 7 OS=Homo sapiens GN=DCAF7 PE=1 SV=1	47	14	85.6	84.6	82.3	118.0	94.2	111.9	101.9
P61964	WD repeat-containing protein 5 OS=Homo sapiens GN=WDR5 PE=1 SV=1	60	16	89.1	75.3	72.5	86.0	102.2	145.6	174.8
P61966	AP-1 complex subunit sigma-1A OS=Homo sapiens GN=AP1S1 PE=1 SV=1	33	7	79.0	100.9	97.6	108.5	132.5	125.3	114.4
P61970	Nuclear transport factor 2 OS=Homo sapiens GN=NUTF2 PE=1 SV=1	69	5	112.7	114.0	101.6	99.0	102.4	103.1	99.4
P61978	Heterogeneous nuclear ribonucleoprotein K OS=Homo sapiens GN=HNRNPK PE=1 SV=1	69	36	53.9	55.0	53.3	63.7	124.8	163.3	164.7
P61981	14-3-3 protein gamma OS=Homo sapiens GN=YWHAG PE=1 SV=2	82	20	84.4	93.3	112.3	122.8	93.9	87.4	84.9
P62070	Ras-related protein R-Ras2 OS=Homo sapiens GN=RRAS2 PE=1 SV=1	50	13	71.6	103.8	150.9	156.1	132.6	40.5	22.6
P62081	40S ribosomal protein S7 OS=Homo sapiens GN=RPS7 PE=1 SV=1	66	17	33.5	38.6	49.1	65.7	123.1	151.9	148.3
P62136	Serine/threonine-protein phosphatase PP1-alpha catalytic subunit OS=Homo sapiens GN=PPP1CA PE=1 SV=1	73	24	88.3	94.9	105.4	113.5	112.4	92.9	116.0
P62140	Serine/threonine-protein phosphatase PP1-beta catalytic subunit OS=Homo sapiens GN=PPP1CB PE=1 SV=3	73	23	90.5	90.9	121.1	116.8	90.5	58.1	148.5
P62158	Calmodulin OS=Homo sapiens GN=CALM1 PE=1 SV=2	77	12	94.7	83.2	120.5	178.1	115.4	87.5	50.0
P62191	26S protease regulatory subunit 4 OS=Homo sapiens GN=PSMC1 PE=1 SV=1	74	38	91.4	94.5	108.3	111.8	74.5	102.5	112.1
P62195	26S protease regulatory subunit 8 OS=Homo sapiens GN=PSMC5 PE=1 SV=1	71	35	107.1	95.8	109.7	110.0	82.8	103.8	115.9
P62241	40S ribosomal protein S8 OS=Homo sapiens GN=RPS8 PE=1 SV=2	65	20	37.9	40.7	45.9	82.5	114.0	188.0	160.3
P62244	40S ribosomal protein S15a OS=Homo sapiens GN=RPS15A PE=1 SV=2	86	18	47.6	51.0	66.2	105.9	120.8	125.2	115.0
P62249	40S ribosomal protein S16 OS=Homo sapiens GN=RPS16 PE=1 SV=2	79	17	39.6	52.7	39.6	60.9	118.1	163.8	173.5
P62258	14-3-3 protein epsilon OS=Homo sapiens GN=YWHAE PE=1 SV=1	78	29	97.4	97.3	113.6	137.5	92.9	102.8	94.8
P62263	40S ribosomal protein S14 OS=Homo sapiens GN=RPS14 PE=1 SV=3	43	11	37.7	43.3	43.5	60.5	134.8	167.0	169.7
P62266	40S ribosomal protein S23 OS=Homo sapiens GN=RPS23 PE=1 SV=3	62	12	38.5	34.2	33.4	59.2	99.1	176.9	148.3
P62269	40S ribosomal protein S18 OS=Homo sapiens GN=RPS18 PE=1 SV=3	68	22	38.0	44.9	42.8	90.4	107.5	211.0	172.2
P62273	40S ribosomal protein S29 OS=Homo sapiens GN=RPS29 PE=1 SV=2	50	5	37.2	45.0	44.7	64.5	122.6	167.4	159.9
P62277	40S ribosomal protein S13 OS=Homo sapiens GN=RPS13 PE=1 SV=2	68	19	36.0	41.3	42.7	61.9	124.2	148.9	162.7
P62280	40S ribosomal protein S11 OS=Homo sapiens GN=RPS11 PE=1 SV=3	66	22	36.3	46.9	52.6	61.6	114.0	164.0	192.1
P62304	Small nuclear ribonucleoprotein E OS=Homo sapiens GN=SNRPE PE=1 SV=1	70	5	52.0	62.4	51.8	64.7	104.3	154.8	175.7
P62308	Small nuclear ribonucleoprotein G OS=Homo sapiens GN=SNRPG PE=1 SV=1	76	5	55.4	57.6	49.1	87.2	127.8	172.7	197.4
P62310	U6 snRNA-associated Sm-like protein LSm3 OS=Homo sapiens GN=LSM3 PE=1 SV=2	22	3	76.5	78.1	171.4	131.1	112.5	87.0	89.2
P62312	U6 snRNA-associated Sm-like protein LSm6 OS=Homo sapiens GN=LSM6 PE=1 SV=1	93	9	75.9	76.7	71.8	93.0	98.6	139.5	155.9
P62314	Small nuclear ribonucleoprotein Sm D1 OS=Homo sapiens GN=SNRPD1 PE=1 SV=1	55	5	53.9	62.6	50.1	61.6	108.6	163.2	215.7
P62316	Small nuclear ribonucleoprotein Sm D2 OS=Homo sapiens GN=SNRPD2 PE=1 SV=1	69	14	54.4	58.1	67.2	79.4	114.8	150.9	159.4
P62318	Small nuclear ribonucleoprotein Sm D3 OS=Homo sapiens GN=SNRPD3 PE=1 SV=1	49	6	39.6	46.4	54.0	95.9	124.5	178.1	195.6
P62330	ADP-ribosylation factor 6 OS=Homo sapiens GN=ARF6 PE=1 SV=2	78	15	74.9	98.1	144.6	188.5	112.8	55.0	25.0
P62333	26S protease regulatory subunit 10B OS=Homo sapiens GN=PSMC6 PE=1 SV=1	80	33	105.9	103.9	112.1	105.4	77.5	92.5	90.0
P62341	Selenoprotein T OS=Homo sapiens GN=SELT PE=2 SV=2	34	7	70.1	74.2	105.9	119.6	160.6	69.6	33.3
P62424	60S ribosomal protein L7a OS=Homo sapiens GN=RPL7A PE=1 SV=2	64	26	34.9	43.3	41.8	62.5	121.9	163.6	185.7
P62495	Eukaryotic peptide chain release factor subunit 1 OS=Homo sapiens GN=ETF1 PE=1 SV=3	48	28	57.3	69.7	48.3	72.7	88.2	148.3	241.3
P62633	Cellular nucleic acid-binding protein OS=Homo sapiens GN=CNBP PE=1 SV=1	70	13	94.6	77.6	99.6	105.0	107.6	133.8	110.3
P62699	Protein yippee-like 5 OS=Homo sapiens GN=YPEL5 PE=1 SV=1	64	7	50.8	39.5	57.3	182.5	43.2	202.6	160.3
P62701	40S ribosomal protein S4, X isoform OS=Homo sapiens GN=RPS4X PE=1 SV=2	78	33	37.7	47.4	42.4	57.6	121.8	156.2	167.0
P62714	Serine/threonine-protein phosphatase 2A catalytic subunit beta isoform OS=Homo sapiens GN=PPP2CB PE=1 SV=1	61	16	105.1	105.3	108.9	113.4	91.9	86.0	79.5
P62753	40S ribosomal protein S6 OS=Homo sapiens GN=RPS6 PE=1 SV=1	61	26	36.9	43.9	53.4	67.3	135.5	177.3	150.6
P62805	Histone H4 OS=Homo sapiens GN=HIST1H4A PE=1 SV=2	69	19	177.6	76.9	63.7	76.5	75.9	96.9	143.9
P62820	Ras-related protein Rab-1A OS=Homo sapiens GN=RAB1A PE=1 SV=3	83	23	77.4	105.1	117.9	133.4	128.4	77.4	52.3
P62826	GTP-binding nuclear protein Ran OS=Homo sapiens GN=RAN PE=1 SV=3	58	17	103.2	95.2	89.9	146.7	83.2	90.7	73.5
P62829	60S ribosomal protein L23 OS=Homo sapiens GN=RPL23 PE=1 SV=1	84	17	35.6	42.1	38.3	59.9	121.6	174.0	168.8
P62834	Ras-related protein Rap-1A OS=Homo sapiens GN=RAP1A PE=1 SV=1	80	18	89.8	114.1	130.3	129.4	136.9	55.3	22.3
P62841	40S ribosomal protein S15 OS=Homo sapiens GN=RPS15 PE=1 SV=2	70	9	37.7	46.3	46.7	61.4	136.3	178.8	176.1
P62847	40S ribosomal protein S24 OS=Homo sapiens GN=RPS24 PE=1 SV=1	44	8	43.9	47.8	43.0	60.8	122.3	163.1	159.6
P62851	40S ribosomal protein S25 OS=Homo sapiens GN=RPS25 PE=1 SV=1	54	12	33.5	40.7	44.3	69.5	118.8	167.5	154.9
P62854	40S ribosomal protein S26 OS=Homo sapiens GN=RPS26 PE=1 SV=3	50	5	35.2	40.6	40.9	55.2	108.9	145.8	156.4
P62857	40S ribosomal protein S28 OS=Homo sapiens GN=RPS28 PE=1 SV=1	61	8	40.7	39.8	89.7	85.5	163.6	122.2	128.7
P62873	Guanine nucleotide-binding protein G(I)/G(S)/G(T) subunit beta-1 OS=Homo sapiens GN=GNB1 PE=1 SV=3	69	17	69.6	79.7	150.6	143.1	140.7	46.4	20.0
P62875	DNA-directed RNA polymerases I, II, and III subunit RPABC5 OS=Homo sapiens GN=POLR2L PE=1 SV=1	40	4	125.5	97.4	87.2	90.6	84.3	109.8	134.1
P62877	E3 ubiquitin-protein ligase RBX1 OS=Homo sapiens GN=RBX1 PE=1 SV=1	16	3	101.8	107.4	120.8	104.2	96.9	89.4	119.4
P62879	Guanine nucleotide-binding protein G(I)/G(S)/G(T) subunit beta-2 OS=Homo sapiens GN=GNB2 PE=1 SV=3	66	16	60.5	78.1	169.7	140.8	143.6	41.0	18.1
P62888	60S ribosomal protein L30 OS=Homo sapiens GN=RPL30 PE=1 SV=2	85	15	32.9	43.7	41.9	65.0	114.9	192.1	214.2
P62891	60S ribosomal protein L39 OS=Homo sapiens GN=RPL39 PE=1 SV=2	24	2	37.0	43.9	40.7	57.3	109.0	131.5	129.7
P62899	60S ribosomal protein L31 OS=Homo sapiens GN=RPL31 PE=1 SV=1	55	12	32.1	38.7	40.7	60.9	98.8	186.7	186.1
P62906	60S ribosomal protein L10a OS=Homo sapiens GN=RPL10A PE=1 SV=2	66	21	36.9	45.0	42.9	64.4	116.7	192.5	186.5
P62910	60S ribosomal protein L32 OS=Homo sapiens GN=RPL32 PE=1 SV=2	53	14	30.4	28.8	28.5	118.7	88.0	240.1	145.9
P62913	60S ribosomal protein L11 OS=Homo sapiens GN=RPL11 PE=1 SV=2	70	14	38.5	40.8	39.9	59.3	105.7	187.7	172.8
P62917	60S ribosomal protein L8 OS=Homo sapiens GN=RPL8 PE=1 SV=2	71	26	40.6	45.7	52.1	70.0	120.8	160.2	160.8
P62937	Peptidyl-prolyl cis-trans isomerase A OS=Homo sapiens GN=PPIA PE=1 SV=2	90	19	101.6	103.0	101.4	100.3	94.2	98.3	106.7
P62942	Peptidyl-prolyl cis-trans isomerase FKBP1A OS=Homo sapiens GN=FKBP1A PE=1 SV=2	64	7	116.2	122.0	122.0	94.8	101.5	77.9	82.6
P62979	Ubiquitin-40S ribosomal protein S27a OS=Homo sapiens GN=RPS27A PE=1 SV=2	78	18	90.7	100.4	105.8	103.0	133.8	78.3	59.2
P62993	Growth factor receptor-bound protein 2 OS=Homo sapiens GN=GRB2 PE=1 SV=1	87	22	94.4	114.4	127.2	137.6	111.7	75.3	67.1
P62995	Transformer-2 protein homolog beta OS=Homo sapiens GN=TRA2B PE=1 SV=1	50	18	27.7	34.3	33.6	51.9	88.1	125.6	143.6
P63010	AP-2 complex subunit beta OS=Homo sapiens GN=AP2B1 PE=1 SV=1	62	70	77.5	92.7	128.3	130.2	110.2	67.0	80.1
P63027	Vesicle-associated membrane protein 2 OS=Homo sapiens GN=VAMP2 PE=1 SV=3	43	6	43.5	55.6	78.3	85.4	139.5	116.1	114.5
P63098	Calcineurin subunit B type 1 OS=Homo sapiens GN=PPP3R1 PE=1 SV=2	64	8	133.9	102.2	143.1	101.3	106.7	74.6	80.6
P63104	14-3-3 protein zeta/delta OS=Homo sapiens GN=YWHAZ PE=1 SV=1	76	29	110.2	104.9	108.6	117.6	98.2	89.5	82.7
P63151	Serine/threonine-protein phosphatase 2A 55 kDa regulatory subunit B alpha isoform OS=Homo sapiens GN=PPP2R2A PE=1 SV=1	54	22	104.5	103.3	108.3	117.7	83.9	97.3	100.2
P63165	Small ubiquitin-related modifier 1 OS=Homo sapiens GN=SUMO1 PE=1 SV=1	38	5	98.3	72.6	112.9	106.5	118.2	81.1	63.7
P63172	Dynein light chain Tctex-type 1 OS=Homo sapiens GN=DYNLT1 PE=1 SV=1	60	4	97.9	123.4	101.7	102.9	106.4	82.8	90.2
P63173	60S ribosomal protein L38 OS=Homo sapiens GN=RPL38 PE=1 SV=2	57	8	40.1	47.2	46.7	69.8	134.4	140.2	170.5
P63218	Guanine nucleotide-binding protein G(I)/G(S)/G(O) subunit gamma-5 OS=Homo sapiens GN=GNG5 PE=1 SV=3	76	6	52.7	68.8	128.8	272.4	106.3	59.6	25.8
P63220	40S ribosomal protein S21 OS=Homo sapiens GN=RPS21 PE=1 SV=1	67	8	33.7	44.4	46.5	49.1	117.6	187.3	162.9
P63241	Eukaryotic translation initiation factor 5A-1 OS=Homo sapiens GN=EIF5A PE=1 SV=2	72	20	90.3	88.8	81.4	92.7	96.4	106.2	97.1
P63244	Guanine nucleotide-binding protein subunit beta-2-like 1 OS=Homo sapiens GN=GNB2L1 PE=1 SV=3	87	31	38.9	47.0	42.6	67.0	119.9	186.7	205.6
P63279	SUMO-conjugating enzyme UBC9 OS=Homo sapiens GN=UBE2I PE=1 SV=1	76	12	97.6	94.8	91.2	97.8	110.5	109.9	110.4
P67809	Nuclease-sensitive element-binding protein 1 OS=Homo sapiens GN=YBX1 PE=1 SV=3	63	25	40.5	47.3	45.4	56.4	119.9	167.1	181.7
P67812	Signal peptidase complex catalytic subunit SEC11A OS=Homo sapiens GN=SEC11A PE=1 SV=1	38	11	58.4	64.1	87.4	182.0	145.7	79.2	28.3
P67870	Casein kinase II subunit beta OS=Homo sapiens GN=CSNK2B PE=1 SV=1	49	9	109.2	110.7	103.0	114.2	89.8	116.8	123.7
P67936	Tropomyosin alpha-4 chain OS=Homo sapiens GN=TPM4 PE=1 SV=3	82	40	109.6	111.5	122.3	117.0	82.9	71.4	81.9
P68032	Actin, alpha cardiac muscle 1 OS=Homo sapiens GN=ACTC1 PE=1 SV=1	66	30	123.0	116.9	107.0	119.1	90.7	84.6	95.3
P68036	Ubiquitin-conjugating enzyme E2 L3 OS=Homo sapiens GN=UBE2L3 PE=1 SV=1	81	14	104.1	105.1	118.8	121.7	87.6	83.9	75.9
P68104	Elongation factor 1-alpha 1 OS=Homo sapiens GN=EEF1A1 PE=1 SV=1	80	36	75.9	77.5	71.8	100.2	101.2	129.4	137.9
P68366	Tubulin alpha-4A chain OS=Homo sapiens GN=TUBA4A PE=1 SV=1	64	31	103.0	94.3	88.1	95.7	91.9	108.1	125.5
P68400	Casein kinase II subunit alpha OS=Homo sapiens GN=CSNK2A1 PE=1 SV=1	59	21	104.1	114.6	98.8	116.0	83.9	97.6	111.9
P68402	Platelet-activating factor acetylhydrolase IB subunit beta OS=Homo sapiens GN=PAFAH1B2 PE=1 SV=1	33	5	131.4	131.1	120.7	110.0	94.7	101.0	94.8
P69905	Hemoglobin subunit alpha OS=Homo sapiens GN=HBA1 PE=1 SV=2	35	4	324.8	199.6	143.2	56.6	31.0	9.2	7.0
P78310	Coxsackievirus and adenovirus receptor OS=Homo sapiens GN=CXADR PE=1 SV=1	47	16	70.3	97.7	178.6	130.6	144.4	42.3	21.9
P78312	Protein FAM193A OS=Homo sapiens GN=FAM193A PE=1 SV=2	22	24	34.3	38.7	44.1	59.8	145.7	198.9	175.3
P78316	Nucleolar protein 14 OS=Homo sapiens GN=NOP14 PE=1 SV=3	31	27	61.7	59.8	52.8	61.8	92.4	157.3	195.1
P78318	Immunoglobulin-binding protein 1 OS=Homo sapiens GN=IGBP1 PE=1 SV=1	69	21	113.5	119.2	124.1	137.8	78.9	65.2	58.1
P78330	Phosphoserine phosphatase OS=Homo sapiens GN=PSPH PE=1 SV=2	48	11	124.5	122.5	109.3	113.4	88.7	103.3	98.0
P78332	RNA-binding protein 6 OS=Homo sapiens GN=RBM6 PE=1 SV=5	52	61	37.1	46.0	46.3	64.2	116.7	195.0	191.0
P78344	Eukaryotic translation initiation factor 4 gamma 2 OS=Homo sapiens GN=EIF4G2 PE=1 SV=1	64	55	62.9	70.2	67.7	80.5	110.4	142.7	144.2
P78345	Ribonuclease P protein subunit p38 OS=Homo sapiens GN=RPP38 PE=1 SV=2	46	12	49.4	61.1	40.0	61.0	94.7	164.4	183.4
P78346	Ribonuclease P protein subunit p30 OS=Homo sapiens GN=RPP30 PE=1 SV=1	68	17	52.3	56.2	47.3	64.3	105.6	161.0	200.5
P78347	General transcription factor II-I OS=Homo sapiens GN=GTF2I PE=1 SV=2	49	53	183.8	125.0	101.2	98.4	80.6	69.2	74.9
P78356	Phosphatidylinositol 5-phosphate 4-kinase type-2 beta OS=Homo sapiens GN=PIP4K2B PE=1 SV=1	42	23	83.1	100.5	137.8	135.8	117.8	43.3	29.8
P78362	SRSF protein kinase 2 OS=Homo sapiens GN=SRPK2 PE=1 SV=3	39	30	46.7	52.6	42.1	52.0	114.6	195.6	198.6
P78368	Casein kinase I isoform gamma-2 OS=Homo sapiens GN=CSNK1G2 PE=1 SV=1	46	19	43.5	71.3	145.9	144.0	162.6	83.1	64.1
P78371	T-complex protein 1 subunit beta OS=Homo sapiens GN=CCT2 PE=1 SV=4	84	46	115.5	92.6	108.2	111.1	90.8	83.7	63.4
P78382	CMP-sialic acid transporter OS=Homo sapiens GN=SLC35A1 PE=2 SV=1	23	7	51.7	85.8	125.6	319.2	70.6	106.6	55.5
P78406	mRNA export factor OS=Homo sapiens GN=RAE1 PE=1 SV=1	76	26	64.0	65.7	77.1	132.9	113.9	149.2	114.1
P78417	Glutathione S-transferase omega-1 OS=Homo sapiens GN=GSTO1 PE=1 SV=2	56	22	102.4	93.4	91.1	120.5	80.3	105.9	111.1
P78527	DNA-dependent protein kinase catalytic subunit OS=Homo sapiens GN=PRKDC PE=1 SV=3	59	278	49.9	54.2	57.2	81.3	109.8	156.9	159.4
P78536	Disintegrin and metalloproteinase domain-containing protein 17 OS=Homo sapiens GN=ADAM17 PE=1 SV=1	25	15	61.7	65.0	124.8	125.5	172.3	76.1	33.6
P78537	Biogenesis of lysosome-related organelles complex 1 subunit 1 OS=Homo sapiens GN=BLOC1S1 PE=1 SV=2	56	6	54.6	56.9	97.8	130.7	170.9	99.1	59.4
P78549	Endonuclease III-like protein 1 OS=Homo sapiens GN=NTHL1 PE=1 SV=2	32	8	163.5	111.8	74.4	67.7	97.2	171.3	173.1
P78559	Microtubule-associated protein 1A OS=Homo sapiens GN=MAP1A PE=1 SV=6	57	123	84.4	78.8	73.9	73.1	92.8	148.5	173.3
P80217	Interferon-induced 35 kDa protein OS=Homo sapiens GN=IFI35 PE=1 SV=5	54	15	71.6	88.5	116.1	121.7	140.3	70.5	47.3
P80303	Nucleobindin-2 OS=Homo sapiens GN=NUCB2 PE=1 SV=2	65	38	59.3	86.5	120.3	142.8	125.0	68.1	42.0
P80404	4-aminobutyrate aminotransferase, mitochondrial OS=Homo sapiens GN=ABAT PE=1 SV=3	65	27	296.8	266.5	154.2	48.2	15.2	12.0	14.5
P82094	TATA element modulatory factor OS=Homo sapiens GN=TMF1 PE=1 SV=2	64	69	75.3	124.5	221.6	148.3	84.2	35.7	17.6
P82650	28S ribosomal protein S22, mitochondrial OS=Homo sapiens GN=MRPS22 PE=1 SV=1	59	22	332.7	257.5	147.7	47.9	13.4	8.0	6.5
P82663	28S ribosomal protein S25, mitochondrial OS=Homo sapiens GN=MRPS25 PE=1 SV=1	79	14	303.8	258.9	143.6	63.0	12.9	14.8	14.9
P82664	28S ribosomal protein S10, mitochondrial OS=Homo sapiens GN=MRPS10 PE=1 SV=2	59	11	284.9	288.9	125.7	51.3	19.7	13.7	19.5
P82673	28S ribosomal protein S35, mitochondrial OS=Homo sapiens GN=MRPS35 PE=1 SV=1	55	18	308.1	277.4	155.5	48.6	10.5	6.5	10.7
P82675	28S ribosomal protein S5, mitochondrial OS=Homo sapiens GN=MRPS5 PE=1 SV=2	45	23	307.8	282.0	135.1	52.3	19.8	15.2	25.4
P82909	28S ribosomal protein S36, mitochondrial OS=Homo sapiens GN=MRPS36 PE=1 SV=2	74	8	249.0	252.0	217.2	39.2	11.3	10.8	13.3
P82912	28S ribosomal protein S11, mitochondrial OS=Homo sapiens GN=MRPS11 PE=1 SV=2	43	7	308.5	245.9	156.6	49.6	15.5	13.3	15.4
P82914	28S ribosomal protein S15, mitochondrial OS=Homo sapiens GN=MRPS15 PE=1 SV=1	32	14	280.3	235.9	192.3	50.5	11.0	4.8	8.9
P82921	28S ribosomal protein S21, mitochondrial OS=Homo sapiens GN=MRPS21 PE=1 SV=2	61	8	315.6	242.2	148.2	49.4	15.9	10.4	13.2
P82930	28S ribosomal protein S34, mitochondrial OS=Homo sapiens GN=MRPS34 PE=1 SV=2	74	19	291.4	243.3	154.6	59.0	21.1	13.4	13.5
P82932	28S ribosomal protein S6, mitochondrial OS=Homo sapiens GN=MRPS6 PE=1 SV=3	68	9	315.7	268.7	158.9	50.3	12.2	7.4	7.9
P82933	28S ribosomal protein S9, mitochondrial OS=Homo sapiens GN=MRPS9 PE=1 SV=2	53	25	313.6	284.9	153.2	51.4	10.0	5.6	8.9
P82979	SAP domain-containing ribonucleoprotein OS=Homo sapiens GN=SARNP PE=1 SV=3	48	13	64.5	60.8	57.6	78.7	115.7	169.7	144.0
P83111	Serine beta-lactamase-like protein LACTB, mitochondrial OS=Homo sapiens GN=LACTB PE=1 SV=2	56	28	288.5	266.2	165.3	51.8	17.5	14.4	18.0
P83436	Conserved oligomeric Golgi complex subunit 7 OS=Homo sapiens GN=COG7 PE=1 SV=1	46	29	107.2	120.7	122.9	115.8	78.5	83.5	79.5
P83731	60S ribosomal protein L24 OS=Homo sapiens GN=RPL24 PE=1 SV=1	45	11	39.2	45.9	44.9	59.9	134.6	178.7	181.5
P83916	Chromobox protein homolog 1 OS=Homo sapiens GN=CBX1 PE=1 SV=1	39	11	114.8	100.8	95.3	104.8	83.8	100.1	98.0
P84090	Enhancer of rudimentary homolog OS=Homo sapiens GN=ERH PE=1 SV=1	54	11	42.8	48.6	28.8	41.0	94.7	301.2	225.9
P84095	Rho-related GTP-binding protein RhoG OS=Homo sapiens GN=RHOG PE=1 SV=1	71	15	62.6	76.7	103.8	108.8	134.2	83.1	84.2
P84098	60S ribosomal protein L19 OS=Homo sapiens GN=RPL19 PE=1 SV=1	44	16	33.8	43.4	49.2	71.0	120.1	136.3	153.0
P84103	Serine/arginine-rich splicing factor 3 OS=Homo sapiens GN=SRSF3 PE=1 SV=1	59	16	31.0	33.8	27.7	61.3	75.6	199.7	163.0
P85037	Forkhead box protein K1 OS=Homo sapiens GN=FOXK1 PE=1 SV=1	54	30	93.8	96.6	92.2	84.0	96.8	113.4	130.7
P86790	Vacuolar fusion protein CCZ1 homolog B OS=Homo sapiens GN=CCZ1B PE=1 SV=1	60	31	55.5	67.2	117.4	139.0	151.9	70.6	49.3
P98095	Fibulin-2 OS=Homo sapiens GN=FBLN2 PE=1 SV=2	34	28	58.2	74.5	125.4	128.9	174.3	79.5	42.9
P98155	Very low-density lipoprotein receptor OS=Homo sapiens GN=VLDLR PE=1 SV=1	54	45	49.4	61.2	98.4	114.4	164.2	116.7	90.2
P98170	E3 ubiquitin-protein ligase XIAP OS=Homo sapiens GN=XIAP PE=1 SV=2	47	19	123.2	120.1	116.0	97.9	79.0	104.6	104.8
P98171	Rho GTPase-activating protein 4 OS=Homo sapiens GN=ARHGAP4 PE=1 SV=2	40	35	72.9	76.4	67.7	71.2	79.8	121.7	191.0
P98172	Ephrin-B1 OS=Homo sapiens GN=EFNB1 PE=1 SV=1	51	13	84.4	113.3	184.6	150.3	130.2	56.7	32.3
P98175	RNA-binding protein 10 OS=Homo sapiens GN=RBM10 PE=1 SV=3	59	53	42.5	48.0	51.0	62.1	109.7	194.0	212.7
P98179	RNA-binding protein 3 OS=Homo sapiens GN=RBM3 PE=1 SV=1	61	8	30.9	41.3	41.0	55.7	134.4	169.3	169.8
P98194	Calcium-transporting ATPase type 2C member 1 OS=Homo sapiens GN=ATP2C1 PE=1 SV=3	45	36	57.8	83.5	124.1	131.5	112.4	97.5	85.2
P98196	Probable phospholipid-transporting ATPase IH OS=Homo sapiens GN=ATP11A PE=1 SV=3	37	39	55.8	77.4	115.5	127.9	156.4	114.5	97.1
P99999	Cytochrome c OS=Homo sapiens GN=CYCS PE=1 SV=2	68	13	320.1	234.8	151.6	57.1	18.5	10.0	8.4
Q00013	55 kDa erythrocyte membrane protein OS=Homo sapiens GN=MPP1 PE=1 SV=2	83	33	81.6	102.7	156.0	143.3	131.1	39.5	22.2
Q00059	Transcription factor A, mitochondrial OS=Homo sapiens GN=TFAM PE=1 SV=1	54	22	315.3	240.7	157.6	52.1	12.2	9.8	11.4
Q00169	Phosphatidylinositol transfer protein alpha isoform OS=Homo sapiens GN=PITPNA PE=1 SV=2	79	29	117.3	126.3	99.0	110.9	84.2	110.3	105.3
Q00325	Phosphate carrier protein, mitochondrial OS=Homo sapiens GN=SLC25A3 PE=1 SV=2	46	24	271.2	275.2	151.0	88.8	20.8	9.7	12.1
Q00341	Vigilin OS=Homo sapiens GN=HDLBP PE=1 SV=2	58	85	35.9	41.9	62.2	91.9	143.1	142.2	130.2
Q00403	Transcription initiation factor IIB OS=Homo sapiens GN=GTF2B PE=1 SV=1	65	20	66.6	68.9	73.6	88.3	107.4	148.2	169.8
Q00534	Cyclin-dependent kinase 6 OS=Homo sapiens GN=CDK6 PE=1 SV=1	58	20	115.7	114.3	96.6	112.8	77.7	90.2	91.5
Q00535	Cyclin-dependent-like kinase 5 OS=Homo sapiens GN=CDK5 PE=1 SV=3	66	20	97.1	103.2	109.0	125.0	86.1	94.6	95.9
Q00537	Cyclin-dependent kinase 17 OS=Homo sapiens GN=CDK17 PE=1 SV=2	55	27	87.2	104.5	133.7	117.4	113.8	57.2	49.0
Q00577	Transcriptional activator protein Pur-alpha OS=Homo sapiens GN=PURA PE=1 SV=2	43	16	42.9	46.5	46.9	111.5	112.4	208.1	149.4
Q00610	Clathrin heavy chain 1 OS=Homo sapiens GN=CLTC PE=1 SV=5	65	122	101.1	121.6	140.0	142.5	96.5	54.7	55.0
Q00688	Peptidyl-prolyl cis-trans isomerase FKBP3 OS=Homo sapiens GN=FKBP3 PE=1 SV=1	75	26	38.4	44.5	49.1	63.8	157.5	147.2	157.7
Q00796	Sorbitol dehydrogenase OS=Homo sapiens GN=SORD PE=1 SV=4	66	19	91.6	86.9	104.3	122.2	73.6	107.6	112.0
Q00839	Heterogeneous nuclear ribonucleoprotein U OS=Homo sapiens GN=HNRNPU PE=1 SV=6	66	70	43.4	48.4	42.1	55.8	110.1	166.5	203.8
Q01081	Splicing factor U2AF 35 kDa subunit OS=Homo sapiens GN=U2AF1 PE=1 SV=3	44	10	44.2	46.6	42.4	53.4	121.4	196.2	204.1
Q01082	Spectrin beta chain, non-erythrocytic 1 OS=Homo sapiens GN=SPTBN1 PE=1 SV=2	76	225	86.5	102.9	156.1	142.0	106.9	47.5	45.7
Q01085	Nucleolysin TIAR OS=Homo sapiens GN=TIAL1 PE=1 SV=1	58	20	50.6	52.3	50.4	65.2	130.1	184.3	196.4
Q01105	Protein SET OS=Homo sapiens GN=SET PE=1 SV=3	48	19	89.9	95.4	137.0	135.2	85.3	74.9	81.7
Q01130	Serine/arginine-rich splicing factor 2 OS=Homo sapiens GN=SRSF2 PE=1 SV=4	37	10	44.5	42.8	31.3	47.7	77.5	176.3	171.2
Q01167	Forkhead box protein K2 OS=Homo sapiens GN=FOXK2 PE=1 SV=3	43	22	110.4	96.2	93.0	86.5	93.2	104.1	109.5
Q01196	Runt-related transcription factor 1 OS=Homo sapiens GN=RUNX1 PE=1 SV=3	58	22	192.1	116.2	99.7	67.3	79.5	65.7	74.4
Q01432	AMP deaminase 3 OS=Homo sapiens GN=AMPD3 PE=1 SV=1	35	23	110.2	108.5	102.4	101.8	82.4	86.6	95.8
Q01433	AMP deaminase 2 OS=Homo sapiens GN=AMPD2 PE=1 SV=2	39	33	115.0	109.0	109.4	109.9	100.3	98.6	115.2
Q01469	Fatty acid-binding protein, epidermal OS=Homo sapiens GN=FABP5 PE=1 SV=3	81	18	114.6	103.3	110.0	123.1	92.7	100.2	95.1
Q01518	Adenylyl cyclase-associated protein 1 OS=Homo sapiens GN=CAP1 PE=1 SV=5	61	34	102.8	95.8	105.0	110.6	76.1	86.3	99.8
Q01581	Hydroxymethylglutaryl-CoA synthase, cytoplasmic OS=Homo sapiens GN=HMGCS1 PE=1 SV=2	55	26	115.4	102.4	100.6	108.0	82.6	99.5	94.4
Q01650	Large neutral amino acids transporter small subunit 1 OS=Homo sapiens GN=SLC7A5 PE=1 SV=2	15	9	76.3	105.2	145.7	144.8	130.5	45.9	24.6
Q01658	Protein Dr1 OS=Homo sapiens GN=DR1 PE=1 SV=1	31	5	115.7	105.6	128.7	135.1	101.0	88.8	94.9
Q01780	Exosome component 10 OS=Homo sapiens GN=EXOSC10 PE=1 SV=2	64	56	44.6	54.7	40.3	53.2	85.9	191.9	256.0
Q01813	ATP-dependent 6-phosphofructokinase, platelet type OS=Homo sapiens GN=PFKP PE=1 SV=2	63	53	92.8	96.2	96.0	93.0	92.8	108.8	135.4
Q01844	RNA-binding protein EWS OS=Homo sapiens GN=EWSR1 PE=1 SV=1	20	12	42.0	47.6	43.1	54.9	136.8	182.2	208.1
Q01968	Inositol polyphosphate 5-phosphatase OCRL-1 OS=Homo sapiens GN=OCRL PE=1 SV=3	34	30	87.3	98.2	121.3	121.5	122.1	89.3	94.9
Q01970	1-phosphatidylinositol 4,5-bisphosphate phosphodiesterase beta-3 OS=Homo sapiens GN=PLCB3 PE=1 SV=2	36	46	59.9	73.1	116.7	110.9	108.0	104.8	93.1
Q02040	A-kinase anchor protein 17A OS=Homo sapiens GN=AKAP17A PE=1 SV=2	34	26	43.7	54.3	48.3	61.6	119.6	184.4	186.6
Q02083	N-acylethanolamine-hydrolyzing acid amidase OS=Homo sapiens GN=NAAA PE=1 SV=3	32	11	60.6	76.4	128.3	146.5	153.8	53.3	26.1
Q02127	Dihydroorotate dehydrogenase (quinone), mitochondrial OS=Homo sapiens GN=DHODH PE=1 SV=3	71	23	286.6	253.9	153.5	56.4	22.4	14.2	13.9
Q02218	2-oxoglutarate dehydrogenase, mitochondrial OS=Homo sapiens GN=OGDH PE=1 SV=3	67	71	285.6	269.4	145.0	61.1	18.2	12.8	16.1
Q02224	Centromere-associated protein E OS=Homo sapiens GN=CENPE PE=1 SV=2	24	60	66.1	67.7	64.7	76.9	103.7	136.1	143.8
Q02241	Kinesin-like protein KIF23 OS=Homo sapiens GN=KIF23 PE=1 SV=3	40	31	158.5	179.8	152.0	67.0	55.3	74.9	99.1
Q02252	Methylmalonate-semialdehyde dehydrogenase [acylating], mitochondrial OS=Homo sapiens GN=ALDH6A1 PE=1 SV=2	64	35	305.5	261.8	154.7	49.6	10.0	5.2	6.1
Q02338	D-beta-hydroxybutyrate dehydrogenase, mitochondrial OS=Homo sapiens GN=BDH1 PE=1 SV=3	53	17	284.6	255.9	159.0	54.5	22.4	14.1	18.5
Q02543	60S ribosomal protein L18a OS=Homo sapiens GN=RPL18A PE=1 SV=2	69	19	34.9	38.1	26.1	88.9	91.7	180.8	165.4
Q02750	Dual specificity mitogen-activated protein kinase kinase 1 OS=Homo sapiens GN=MAP2K1 PE=1 SV=2	61	24	69.4	77.1	120.9	153.2	54.7	134.3	117.4
Q02790	Peptidyl-prolyl cis-trans isomerase FKBP4 OS=Homo sapiens GN=FKBP4 PE=1 SV=3	79	48	112.7	113.0	102.2	116.1	81.1	95.8	102.1
Q02809	Procollagen-lysine,2-oxoglutarate 5-dioxygenase 1 OS=Homo sapiens GN=PLOD1 PE=1 SV=2	41	26	57.6	68.8	108.1	134.4	158.8	72.7	32.1
Q02833	Ras association domain-containing protein 7 OS=Homo sapiens GN=RASSF7 PE=1 SV=1	18	5	110.8	99.2	116.2	111.4	124.9	92.8	130.6
Q02878	60S ribosomal protein L6 OS=Homo sapiens GN=RPL6 PE=1 SV=3	65	31	36.7	43.1	45.8	58.3	126.7	142.1	159.9
Q02880	DNA topoisomerase 2-beta OS=Homo sapiens GN=TOP2B PE=1 SV=3	43	69	196.9	97.3	82.4	68.3	83.9	94.2	107.2
Q02978	Mitochondrial 2-oxoglutarate/malate carrier protein OS=Homo sapiens GN=SLC25A11 PE=1 SV=3	77	19	279.4	274.6	159.6	54.1	17.4	13.3	7.5
Q03154	Aminoacylase-1 OS=Homo sapiens GN=ACY1 PE=1 SV=1	43	14	127.4	119.3	104.2	123.7	91.0	105.4	97.0
Q03252	Lamin-B2 OS=Homo sapiens GN=LMNB2 PE=1 SV=4	68	54	138.2	87.7	112.8	121.9	106.3	61.8	47.8
Q03426	Mevalonate kinase OS=Homo sapiens GN=MVK PE=1 SV=1	38	11	128.3	130.8	133.0	116.3	97.2	87.9	91.5
Q03518	Antigen peptide transporter 1 OS=Homo sapiens GN=TAP1 PE=1 SV=2	35	20	63.6	75.6	112.1	114.4	160.7	67.0	27.5
Q03519	Antigen peptide transporter 2 OS=Homo sapiens GN=TAP2 PE=1 SV=1	28	18	55.0	68.9	107.7	131.2	165.9	79.8	36.6
Q03701	CCAAT/enhancer-binding protein zeta OS=Homo sapiens GN=CEBPZ PE=1 SV=3	31	25	61.3	45.2	44.6	92.3	66.7	238.3	225.4
Q04206	Transcription factor p65 OS=Homo sapiens GN=RELA PE=1 SV=2	38	21	116.3	105.6	114.8	123.0	79.4	95.4	82.4
Q04323	UBX domain-containing protein 1 OS=Homo sapiens GN=UBXN1 PE=1 SV=2	59	14	123.3	128.6	123.7	124.9	102.3	98.1	103.4
Q04446	1,4-alpha-glucan-branching enzyme OS=Homo sapiens GN=GBE1 PE=1 SV=3	41	27	109.6	111.9	106.4	96.7	85.7	97.1	98.9
Q04637	Eukaryotic translation initiation factor 4 gamma 1 OS=Homo sapiens GN=EIF4G1 PE=1 SV=4	54	85	45.8	53.3	45.8	64.5	115.2	167.3	168.0
Q04656	Copper-transporting ATPase 1 OS=Homo sapiens GN=ATP7A PE=1 SV=3	29	35	49.7	66.1	107.4	121.1	140.8	89.4	64.7
Q04721	Neurogenic locus notch homolog protein 2 OS=Homo sapiens GN=NOTCH2 PE=1 SV=3	28	46	61.1	75.3	113.0	120.8	132.6	55.2	27.2
Q04726	Transducin-like enhancer protein 3 OS=Homo sapiens GN=TLE3 PE=1 SV=2	48	25	108.3	105.4	106.2	143.0	84.4	133.8	122.0
Q04727	Transducin-like enhancer protein 4 OS=Homo sapiens GN=TLE4 PE=1 SV=3	38	18	109.2	107.3	114.6	110.8	97.0	106.0	103.2
Q04759	Protein kinase C theta type OS=Homo sapiens GN=PRKCQ PE=1 SV=3	53	38	59.2	81.1	126.0	147.1	123.0	50.1	36.8
Q04760	Lactoylglutathione lyase OS=Homo sapiens GN=GLO1 PE=1 SV=4	57	14	113.1	107.2	101.7	105.1	82.1	95.5	91.9
Q04771	Activin receptor type-1 OS=Homo sapiens GN=ACVR1 PE=1 SV=1	21	9	78.3	93.8	160.0	199.9	175.2	55.6	29.1
Q04837	Single-stranded DNA-binding protein, mitochondrial OS=Homo sapiens GN=SSBP1 PE=1 SV=1	69	14	129.8	142.2	106.7	35.1	11.0	4.3	42.4
Q04864	Proto-oncogene c-Rel OS=Homo sapiens GN=REL PE=1 SV=1	35	20	140.0	122.7	118.4	113.2	67.4	93.7	84.2
Q04917	14-3-3 protein eta OS=Homo sapiens GN=YWHAH PE=1 SV=4	67	21	99.5	91.8	126.1	142.3	94.4	88.9	83.2
Q05048	Cleavage stimulation factor subunit 1 OS=Homo sapiens GN=CSTF1 PE=1 SV=1	55	17	57.3	50.6	49.1	63.0	131.0	200.3	163.3
Q05086	Ubiquitin-protein ligase E3A OS=Homo sapiens GN=UBE3A PE=1 SV=4	53	40	90.4	90.2	95.4	142.9	66.9	127.7	115.0
Q05193	Dynamin-1 OS=Homo sapiens GN=DNM1 PE=1 SV=2	49	46	102.1	105.9	113.2	121.0	103.0	81.2	74.3
Q05397	Focal adhesion kinase 1 OS=Homo sapiens GN=PTK2 PE=1 SV=2	38	33	73.3	69.4	77.8	86.7	102.7	137.8	141.6
Q05519	Serine/arginine-rich splicing factor 11 OS=Homo sapiens GN=SRSF11 PE=1 SV=1	27	14	46.1	52.9	45.0	74.3	105.5	192.1	172.2
Q05655	Protein kinase C delta type OS=Homo sapiens GN=PRKCD PE=1 SV=2	41	29	66.2	85.5	122.7	142.0	123.2	68.8	46.9
Q05932	Folylpolyglutamate synthase, mitochondrial OS=Homo sapiens GN=FPGS PE=1 SV=3	50	23	206.9	190.7	123.0	84.6	55.1	54.3	56.1
Q06124	Tyrosine-protein phosphatase non-receptor type 11 OS=Homo sapiens GN=PTPN11 PE=1 SV=2	68	42	110.9	114.0	116.5	115.9	92.5	79.3	73.7
Q06136	3-ketodihydrosphingosine reductase OS=Homo sapiens GN=KDSR PE=1 SV=1	27	8	60.6	79.9	104.6	142.4	182.0	81.1	40.4
Q06203	Amidophosphoribosyltransferase OS=Homo sapiens GN=PPAT PE=1 SV=1	63	30	121.2	123.8	111.4	115.8	86.6	100.4	102.7
Q06210	Glutamine--fructose-6-phosphate aminotransferase [isomerizing] 1 OS=Homo sapiens GN=GFPT1 PE=1 SV=3	65	42	118.6	119.5	120.1	99.2	79.8	76.8	88.4
Q06265	Exosome complex component RRP45 OS=Homo sapiens GN=EXOSC9 PE=1 SV=3	32	12	39.4	39.7	38.7	69.0	63.9	237.4	277.4
Q06323	Proteasome activator complex subunit 1 OS=Homo sapiens GN=PSME1 PE=1 SV=1	75	24	117.0	118.3	100.4	118.4	86.5	96.4	87.1
Q06481	Amyloid-like protein 2 OS=Homo sapiens GN=APLP2 PE=1 SV=2	33	22	57.6	65.6	109.4	127.2	162.6	98.5	61.5
Q06787	Fragile X mental retardation protein 1 OS=Homo sapiens GN=FMR1 PE=1 SV=1	55	33	29.1	38.7	35.8	75.0	120.9	195.9	157.0
Q06830	Peroxiredoxin-1 OS=Homo sapiens GN=PRDX1 PE=1 SV=1	80	24	114.4	122.0	118.7	118.5	92.6	83.6	80.6
Q07020	60S ribosomal protein L18 OS=Homo sapiens GN=RPL18 PE=1 SV=2	49	14	40.6	42.6	43.1	61.3	120.0	161.3	175.7
Q07021	Complement component 1 Q subcomponent-binding protein, mitochondrial OS=Homo sapiens GN=C1QBP PE=1 SV=1	67	14	320.3	274.8	144.3	44.9	12.6	9.6	7.9
Q07065	Cytoskeleton-associated protein 4 OS=Homo sapiens GN=CKAP4 PE=1 SV=2	67	38	52.3	62.4	115.6	134.6	176.0	58.4	25.0
Q07666	KH domain-containing, RNA-binding, signal transduction-associated protein 1 OS=Homo sapiens GN=KHDRBS1 PE=1 SV=1	42	20	31.4	33.1	38.8	49.4	136.3	178.6	186.7
Q07864	DNA polymerase epsilon catalytic subunit A OS=Homo sapiens GN=POLE PE=1 SV=5	17	30	95.3	104.7	93.0	101.7	99.7	113.5	119.8
Q07866	Kinesin light chain 1 OS=Homo sapiens GN=KLC1 PE=1 SV=2	62	48	99.2	97.2	99.8	106.8	91.9	94.9	97.2
Q07954	Prolow-density lipoprotein receptor-related protein 1 OS=Homo sapiens GN=LRP1 PE=1 SV=2	28	96	44.7	55.2	94.3	122.8	151.9	120.8	74.1
Q07955	Serine/arginine-rich splicing factor 1 OS=Homo sapiens GN=SRSF1 PE=1 SV=2	56	24	49.3	52.6	52.5	68.3	114.0	181.0	153.8
Q07960	Rho GTPase-activating protein 1 OS=Homo sapiens GN=ARHGAP1 PE=1 SV=1	58	26	123.5	119.7	113.2	114.5	88.8	89.2	87.0
Q08117	Amino-terminal enhancer of split OS=Homo sapiens GN=AES PE=1 SV=4	45	9	86.1	82.5	97.7	161.4	72.7	143.6	123.9
Q08170	Serine/arginine-rich splicing factor 4 OS=Homo sapiens GN=SRSF4 PE=1 SV=2	31	25	42.0	52.8	48.2	66.5	98.8	203.5	188.2
Q08211	ATP-dependent RNA helicase A OS=Homo sapiens GN=DHX9 PE=1 SV=4	63	87	39.6	45.3	41.4	57.0	115.3	168.1	193.3
Q08257	Quinone oxidoreductase OS=Homo sapiens GN=CRYZ PE=1 SV=1	73	23	239.6	196.7	138.0	85.3	43.8	54.0	43.2
Q08357	Sodium-dependent phosphate transporter 2 OS=Homo sapiens GN=SLC20A2 PE=1 SV=1	23	9	52.0	70.4	147.4	131.4	138.3	52.6	29.6
Q08378	Golgin subfamily A member 3 OS=Homo sapiens GN=GOLGA3 PE=1 SV=2	59	92	101.0	103.4	114.3	97.0	87.6	97.6	116.6
Q08379	Golgin subfamily A member 2 OS=Homo sapiens GN=GOLGA2 PE=1 SV=3	61	52	81.7	109.1	170.5	124.3	94.3	73.8	53.9
Q08380	Galectin-3-binding protein OS=Homo sapiens GN=LGALS3BP PE=1 SV=1	35	16	46.5	64.9	119.2	158.1	155.3	54.2	27.7
Q08431	Lactadherin OS=Homo sapiens GN=MFGE8 PE=1 SV=2	55	18	68.3	86.9	125.4	128.2	118.7	54.0	40.6
Q08722	Leukocyte surface antigen CD47 OS=Homo sapiens GN=CD47 PE=1 SV=1	17	9	73.5	97.4	150.5	145.4	155.6	54.1	39.9
Q08752	Peptidyl-prolyl cis-trans isomerase D OS=Homo sapiens GN=PPID PE=1 SV=3	78	33	110.6	98.6	104.2	106.1	89.1	92.9	95.4
Q08881	Tyrosine-protein kinase ITK/TSK OS=Homo sapiens GN=ITK PE=1 SV=1	60	40	74.4	102.3	144.8	166.0	138.0	49.0	26.9
Q08945	FACT complex subunit SSRP1 OS=Homo sapiens GN=SSRP1 PE=1 SV=1	45	39	131.7	104.1	113.7	113.8	88.4	72.2	88.2
Q08AF3	Schlafen family member 5 OS=Homo sapiens GN=SLFN5 PE=1 SV=1	41	35	108.1	95.1	75.7	80.8	94.9	117.6	122.7
Q08AM6	Protein VAC14 homolog OS=Homo sapiens GN=VAC14 PE=1 SV=1	44	31	65.7	69.2	114.6	130.8	130.5	90.8	78.3
Q08J23	tRNA (cytosine(34)-C(5))-methyltransferase OS=Homo sapiens GN=NSUN2 PE=1 SV=2	78	62	78.9	85.0	67.8	72.8	77.2	134.5	215.6
Q09161	Nuclear cap-binding protein subunit 1 OS=Homo sapiens GN=NCBP1 PE=1 SV=1	54	38	46.9	54.7	42.9	54.5	109.7	168.9	191.7
Q09328	Alpha-1,6-mannosylglycoprotein 6-beta-N-acetylglucosaminyltransferase A OS=Homo sapiens GN=MGAT5 PE=2 SV=1	32	22	65.3	89.1	142.8	133.1	131.5	77.9	63.2
Q09472	Histone acetyltransferase p300 OS=Homo sapiens GN=EP300 PE=1 SV=2	23	43	57.5	61.5	55.0	76.6	91.2	146.9	172.8
Q09666	Neuroblast differentiation-associated protein AHNAK OS=Homo sapiens GN=AHNAK PE=1 SV=2	59	184	95.3	114.1	146.2	131.8	124.1	44.0	30.7
Q0VDF9	Heat shock 70 kDa protein 14 OS=Homo sapiens GN=HSPA14 PE=1 SV=1	65	30	62.5	60.9	61.8	68.0	107.8	159.3	154.2
Q10469	Alpha-1,6-mannosyl-glycoprotein 2-beta-N-acetylglucosaminyltransferase OS=Homo sapiens GN=MGAT2 PE=1 SV=1	40	20	82.4	120.6	171.5	151.4	89.4	67.4	58.2
Q10471	Polypeptide N-acetylgalactosaminyltransferase 2 OS=Homo sapiens GN=GALNT2 PE=1 SV=1	60	43	80.3	121.2	174.4	129.8	88.4	54.5	57.0
Q10472	Polypeptide N-acetylgalactosaminyltransferase 1 OS=Homo sapiens GN=GALNT1 PE=1 SV=1	46	22	80.2	120.4	159.6	125.8	100.7	68.7	61.4
Q10570	Cleavage and polyadenylation specificity factor subunit 1 OS=Homo sapiens GN=CPSF1 PE=1 SV=2	42	59	46.8	56.2	53.1	67.8	113.0	164.9	172.2
Q10589	Bone marrow stromal antigen 2 OS=Homo sapiens GN=BST2 PE=1 SV=1	19	4	51.1	75.1	114.9	121.5	150.7	67.8	59.1
Q10713	Mitochondrial-processing peptidase subunit alpha OS=Homo sapiens GN=PMPCA PE=1 SV=2	55	24	285.4	240.7	154.3	57.7	16.5	25.2	14.6
Q12765	Secernin-1 OS=Homo sapiens GN=SCRN1 PE=1 SV=2	41	16	131.5	127.9	124.6	117.1	89.5	94.9	80.8
Q12768	WASH complex subunit strumpellin OS=Homo sapiens GN=KIAA0196 PE=1 SV=1	41	45	81.2	88.7	114.3	120.8	107.4	75.3	65.7
Q12769	Nuclear pore complex protein Nup160 OS=Homo sapiens GN=NUP160 PE=1 SV=3	33	41	96.2	78.5	103.5	140.2	130.4	70.2	51.8
Q12770	Sterol regulatory element-binding protein cleavage-activating protein OS=Homo sapiens GN=SCAP PE=1 SV=4	24	20	67.9	70.2	117.1	123.2	166.4	78.3	43.4
Q12772	Sterol regulatory element-binding protein 2 OS=Homo sapiens GN=SREBF2 PE=1 SV=2	16	16	40.5	61.4	67.9	112.5	149.2	97.3	46.0
Q12788	Transducin beta-like protein 3 OS=Homo sapiens GN=TBL3 PE=1 SV=2	63	42	53.4	54.7	49.6	54.0	107.3	171.5	207.5
Q12789	General transcription factor 3C polypeptide 1 OS=Homo sapiens GN=GTF3C1 PE=1 SV=4	33	57	156.7	121.2	96.8	87.8	88.5	103.9	106.8
Q12797	Aspartyl/asparaginyl beta-hydroxylase OS=Homo sapiens GN=ASPH PE=1 SV=3	43	29	63.2	72.9	106.8	136.0	164.7	64.2	25.8
Q12800	Alpha-globin transcription factor CP2 OS=Homo sapiens GN=TFCP2 PE=1 SV=2	36	14	151.7	131.6	129.8	112.0	91.5	81.5	76.2
Q12802	A-kinase anchor protein 13 OS=Homo sapiens GN=AKAP13 PE=1 SV=2	35	63	64.5	73.7	74.5	87.3	112.8	146.5	154.2
Q12805	EGF-containing fibulin-like extracellular matrix protein 1 OS=Homo sapiens GN=EFEMP1 PE=1 SV=2	42	15	51.4	60.3	119.7	137.2	148.2	67.8	38.9
Q12815	Tastin OS=Homo sapiens GN=TROAP PE=1 SV=3	36	23	64.8	53.9	76.3	85.2	80.4	184.1	201.3
Q12824	SWI/SNF-related matrix-associated actin-dependent regulator of chromatin subfamily B member 1 OS=Homo sapiens GN=SMARCB1 PE=1 SV=2	46	12	212.6	111.9	100.9	71.1	83.6	102.9	102.1
Q12834	Cell division cycle protein 20 homolog OS=Homo sapiens GN=CDC20 PE=1 SV=2	44	14	84.4	78.8	81.0	85.8	88.3	141.1	171.7
Q12846	Syntaxin-4 OS=Homo sapiens GN=STX4 PE=1 SV=2	46	14	64.9	77.6	142.5	151.9	130.1	43.8	19.0
Q12849	G-rich sequence factor 1 OS=Homo sapiens GN=GRSF1 PE=1 SV=3	70	30	289.2	252.6	146.1	46.7	20.0	21.2	27.7
Q12851	Mitogen-activated protein kinase kinase kinase kinase 2 OS=Homo sapiens GN=MAP4K2 PE=1 SV=2	23	15	97.2	94.3	104.5	100.7	96.5	97.9	90.8
Q12872	Splicing factor, suppressor of white-apricot homolog OS=Homo sapiens GN=SFSWAP PE=1 SV=3	36	31	40.4	46.0	43.0	73.8	105.9	208.7	172.5
Q12873	Chromodomain-helicase-DNA-binding protein 3 OS=Homo sapiens GN=CHD3 PE=1 SV=3	29	46	189.4	102.3	88.0	85.4	80.9	126.7	128.4
Q12874	Splicing factor 3A subunit 3 OS=Homo sapiens GN=SF3A3 PE=1 SV=1	62	32	52.4	61.9	54.9	65.5	97.7	162.9	192.9
Q12882	Dihydropyrimidine dehydrogenase [NADP(+)] OS=Homo sapiens GN=DPYD PE=1 SV=2	48	44	99.9	104.0	107.9	117.9	91.9	77.3	80.0
Q12893	Transmembrane protein 115 OS=Homo sapiens GN=TMEM115 PE=1 SV=1	23	7	88.2	144.0	175.1	134.3	100.9	67.8	62.4
Q12899	Tripartite motif-containing protein 26 OS=Homo sapiens GN=TRIM26 PE=1 SV=1	47	23	87.6	93.6	93.4	109.8	92.7	134.4	132.9
Q12904	Aminoacyl tRNA synthase complex-interacting multifunctional protein 1 OS=Homo sapiens GN=AIMP1 PE=1 SV=2	79	21	59.1	68.8	67.5	72.3	98.1	124.7	219.2
Q12905	Interleukin enhancer-binding factor 2 OS=Homo sapiens GN=ILF2 PE=1 SV=2	85	29	34.8	39.6	35.3	54.7	123.1	165.3	191.6
Q12906	Interleukin enhancer-binding factor 3 OS=Homo sapiens GN=ILF3 PE=1 SV=3	72	65	31.1	38.5	33.0	47.5	118.9	186.4	204.7
Q12907	Vesicular integral-membrane protein VIP36 OS=Homo sapiens GN=LMAN2 PE=1 SV=1	62	21	75.0	98.2	124.6	128.9	129.0	61.5	46.9
Q12912	Lymphoid-restricted membrane protein OS=Homo sapiens GN=LRMP PE=1 SV=3	56	25	55.7	64.9	104.0	131.9	141.4	72.2	36.3
Q12931	Heat shock protein 75 kDa, mitochondrial OS=Homo sapiens GN=TRAP1 PE=1 SV=3	68	50	295.2	274.3	152.2	57.2	14.7	7.1	11.9
Q12933	TNF receptor-associated factor 2 OS=Homo sapiens GN=TRAF2 PE=1 SV=2	40	18	109.2	121.6	134.1	91.5	101.0	92.7	91.6
Q12959	Disks large homolog 1 OS=Homo sapiens GN=DLG1 PE=1 SV=2	61	45	74.0	102.3	162.7	125.6	127.1	33.5	16.7
Q12962	Transcription initiation factor TFIID subunit 10 OS=Homo sapiens GN=TAF10 PE=1 SV=1	31	5	113.5	100.1	88.1	89.7	87.1	116.2	128.9
Q12972	Nuclear inhibitor of protein phosphatase 1 OS=Homo sapiens GN=PPP1R8 PE=1 SV=2	55	19	81.7	86.8	77.4	89.2	100.8	123.1	116.5
Q12974	Protein tyrosine phosphatase type IVA 2 OS=Homo sapiens GN=PTP4A2 PE=1 SV=1	52	8	73.6	90.3	146.7	139.9	142.8	55.1	27.1
Q12979	Active breakpoint cluster region-related protein OS=Homo sapiens GN=ABR PE=2 SV=2	35	26	112.3	117.0	120.6	120.1	103.4	78.8	75.7
Q12981	Vesicle transport protein SEC20 OS=Homo sapiens GN=BNIP1 PE=1 SV=3	65	17	44.5	47.3	95.0	120.8	157.9	66.1	31.0
Q12986	Transcriptional repressor NF-X1 OS=Homo sapiens GN=NFX1 PE=1 SV=2	56	56	52.3	59.7	57.4	71.9	110.8	168.7	178.6
Q12996	Cleavage stimulation factor subunit 3 OS=Homo sapiens GN=CSTF3 PE=1 SV=1	49	34	44.3	41.8	37.5	56.3	131.2	183.6	146.1
Q13011	Delta(3,5)-Delta(2,4)-dienoyl-CoA isomerase, mitochondrial OS=Homo sapiens GN=ECH1 PE=1 SV=2	66	17	225.2	199.7	146.6	139.9	40.1	17.2	11.6
Q13015	Protein AF1q OS=Homo sapiens GN=MLLT11 PE=1 SV=1	91	5	290.2	207.2	166.6	85.1	53.8	36.4	53.9
Q13033	Striatin-3 OS=Homo sapiens GN=STRN3 PE=1 SV=3	40	29	59.0	59.2	113.5	176.8	137.2	92.8	41.6
Q13043	Serine/threonine-protein kinase 4 OS=Homo sapiens GN=STK4 PE=1 SV=2	57	27	121.4	117.3	114.4	119.9	102.9	88.8	82.7
Q13045	Protein flightless-1 homolog OS=Homo sapiens GN=FLII PE=1 SV=2	50	59	89.2	95.2	92.2	92.7	91.1	108.9	141.9
Q13049	E3 ubiquitin-protein ligase TRIM32 OS=Homo sapiens GN=TRIM32 PE=1 SV=2	51	29	81.0	80.9	92.2	96.2	93.3	104.9	104.0
Q13057	Bifunctional coenzyme A synthase OS=Homo sapiens GN=COASY PE=1 SV=4	33	16	228.5	190.2	172.0	84.0	43.5	26.4	39.4
Q13064	Probable E3 ubiquitin-protein ligase makorin-3 OS=Homo sapiens GN=MKRN3 PE=1 SV=1	36	14	55.6	55.8	52.6	71.4	141.3	210.2	212.9
Q13084	39S ribosomal protein L28, mitochondrial OS=Homo sapiens GN=MRPL28 PE=1 SV=4	59	15	278.3	236.7	151.9	74.5	18.3	10.6	19.2
Q13085	Acetyl-CoA carboxylase 1 OS=Homo sapiens GN=ACACA PE=1 SV=2	34	63	111.3	112.1	100.9	101.9	82.9	79.3	88.9
Q13094	Lymphocyte cytosolic protein 2 OS=Homo sapiens GN=LCP2 PE=1 SV=1	53	28	94.2	95.6	96.3	166.1	80.9	95.5	75.1
Q13098	COP9 signalosome complex subunit 1 OS=Homo sapiens GN=GPS1 PE=1 SV=4	45	26	105.3	103.5	100.2	108.2	87.4	108.0	115.7
Q13107	Ubiquitin carboxyl-terminal hydrolase 4 OS=Homo sapiens GN=USP4 PE=1 SV=3	25	23	111.5	114.3	106.8	108.0	91.2	86.3	81.3
Q13111	Chromatin assembly factor 1 subunit A OS=Homo sapiens GN=CHAF1A PE=1 SV=2	30	24	182.0	116.1	96.1	90.2	100.2	106.1	115.1
Q13112	Chromatin assembly factor 1 subunit B OS=Homo sapiens GN=CHAF1B PE=1 SV=1	38	15	124.4	90.8	74.8	84.3	85.5	115.1	141.3
Q13123	Protein Red OS=Homo sapiens GN=IK PE=1 SV=3	59	37	48.2	49.5	44.2	59.8	106.5	174.5	198.0
Q13131	5'-AMP-activated protein kinase catalytic subunit alpha-1 OS=Homo sapiens GN=PRKAA1 PE=1 SV=4	55	28	101.7	104.4	132.8	132.9	109.6	62.3	53.3
Q13136	Liprin-alpha-1 OS=Homo sapiens GN=PPFIA1 PE=1 SV=1	54	60	74.2	94.3	139.5	138.1	131.5	74.3	72.1
Q13137	Calcium-binding and coiled-coil domain-containing protein 2 OS=Homo sapiens GN=CALCOCO2 PE=1 SV=1	71	29	92.5	97.9	100.5	115.5	119.4	96.0	77.2
Q13144	Translation initiation factor eIF-2B subunit epsilon OS=Homo sapiens GN=EIF2B5 PE=1 SV=3	30	19	97.2	88.6	87.6	76.9	84.4	102.9	94.3
Q13148	TAR DNA-binding protein 43 OS=Homo sapiens GN=TARDBP PE=1 SV=1	60	18	51.3	49.0	51.0	72.1	107.1	166.7	140.8
Q13151	Heterogeneous nuclear ribonucleoprotein A0 OS=Homo sapiens GN=HNRNPA0 PE=1 SV=1	56	22	38.6	39.8	41.1	55.4	138.9	171.8	182.0
Q13153	Serine/threonine-protein kinase PAK 1 OS=Homo sapiens GN=PAK1 PE=1 SV=2	50	25	117.0	113.1	118.1	112.6	91.9	94.7	92.4
Q13155	Aminoacyl tRNA synthase complex-interacting multifunctional protein 2 OS=Homo sapiens GN=AIMP2 PE=1 SV=2	60	15	58.3	66.7	67.4	79.8	97.3	125.3	239.6
Q13162	Peroxiredoxin-4 OS=Homo sapiens GN=PRDX4 PE=1 SV=1	67	20	50.6	70.3	133.2	98.6	177.9	58.9	19.6
Q13177	Serine/threonine-protein kinase PAK 2 OS=Homo sapiens GN=PAK2 PE=1 SV=3	69	36	114.6	116.4	122.6	117.1	87.1	64.8	65.2
Q13185	Chromobox protein homolog 3 OS=Homo sapiens GN=CBX3 PE=1 SV=4	60	11	126.6	115.2	105.4	111.3	86.0	102.1	97.1
Q13188	Serine/threonine-protein kinase 3 OS=Homo sapiens GN=STK3 PE=1 SV=2	55	26	92.9	90.9	109.6	124.0	94.5	86.0	78.9
Q13190	Syntaxin-5 OS=Homo sapiens GN=STX5 PE=1 SV=2	68	20	72.0	98.2	122.8	162.7	115.2	102.9	94.1
Q13200	26S proteasome non-ATPase regulatory subunit 2 OS=Homo sapiens GN=PSMD2 PE=1 SV=3	64	56	107.3	103.7	104.6	106.3	80.2	95.1	107.3
Q13206	Probable ATP-dependent RNA helicase DDX10 OS=Homo sapiens GN=DDX10 PE=1 SV=2	41	33	65.0	62.6	63.6	79.6	90.9	165.3	202.5
Q13217	DnaJ homolog subfamily C member 3 OS=Homo sapiens GN=DNAJC3 PE=1 SV=1	68	36	54.2	61.8	108.1	149.4	172.2	72.2	28.8
Q13242	Serine/arginine-rich splicing factor 9 OS=Homo sapiens GN=SRSF9 PE=1 SV=1	72	21	40.3	43.5	36.6	57.2	93.4	214.2	215.9
Q13243	Serine/arginine-rich splicing factor 5 OS=Homo sapiens GN=SRSF5 PE=1 SV=1	42	15	39.6	46.1	44.5	59.4	111.9	188.2	185.1
Q13247	Serine/arginine-rich splicing factor 6 OS=Homo sapiens GN=SRSF6 PE=1 SV=2	45	25	33.9	44.6	36.5	67.1	63.1	231.8	218.1
Q13257	Mitotic spindle assembly checkpoint protein MAD2A OS=Homo sapiens GN=MAD2L1 PE=1 SV=1	43	9	79.5	73.6	74.9	189.6	73.5	103.4	93.0
Q13263	Transcription intermediary factor 1-beta OS=Homo sapiens GN=TRIM28 PE=1 SV=5	64	39	106.9	127.6	94.0	111.9	79.0	79.1	124.8
Q13277	Syntaxin-3 OS=Homo sapiens GN=STX3 PE=1 SV=3	34	9	52.6	60.8	113.8	115.5	120.9	65.6	49.9
Q13283	Ras GTPase-activating protein-binding protein 1 OS=Homo sapiens GN=G3BP1 PE=1 SV=1	69	28	34.6	39.3	46.5	67.2	147.0	172.0	139.4
Q13287	N-myc-interactor OS=Homo sapiens GN=NMI PE=1 SV=2	73	20	76.6	85.6	124.5	129.1	137.6	77.0	60.4
Q13303	Voltage-gated potassium channel subunit beta-2 OS=Homo sapiens GN=KCNAB2 PE=1 SV=2	76	31	87.5	90.5	95.2	117.5	86.9	111.1	120.0
Q13308	Inactive tyrosine-protein kinase 7 OS=Homo sapiens GN=PTK7 PE=1 SV=2	51	46	82.2	106.0	156.5	156.4	134.5	44.0	20.0
Q13309	S-phase kinase-associated protein 2 OS=Homo sapiens GN=SKP2 PE=1 SV=2	21	8	107.3	116.2	113.4	109.5	92.0	95.2	94.4
Q13310	Polyadenylate-binding protein 4 OS=Homo sapiens GN=PABPC4 PE=1 SV=1	71	53	42.5	48.4	44.5	69.0	106.6	183.7	186.2
Q13330	Metastasis-associated protein MTA1 OS=Homo sapiens GN=MTA1 PE=1 SV=2	60	38	156.0	95.9	78.2	80.0	71.4	93.5	116.9
Q13332	Receptor-type tyrosine-protein phosphatase S OS=Homo sapiens GN=PTPRS PE=1 SV=3	37	52	66.8	83.8	138.9	131.9	123.9	66.1	46.1
Q13347	Eukaryotic translation initiation factor 3 subunit I OS=Homo sapiens GN=EIF3I PE=1 SV=1	88	24	84.9	85.0	78.1	82.9	95.4	120.8	108.0
Q13356	Peptidyl-prolyl cis-trans isomerase-like 2 OS=Homo sapiens GN=PPIL2 PE=1 SV=1	64	30	73.3	77.4	54.6	64.5	114.7	165.8	187.2
Q13363	C-terminal-binding protein 1 OS=Homo sapiens GN=CTBP1 PE=1 SV=2	43	18	101.8	107.1	93.0	114.4	81.5	103.6	108.1
Q13370	cGMP-inhibited 3',5'-cyclic phosphodiesterase B OS=Homo sapiens GN=PDE3B PE=1 SV=2	45	36	56.8	68.9	124.9	116.6	171.9	85.3	52.6
Q13371	Phosducin-like protein OS=Homo sapiens GN=PDCL PE=1 SV=3	30	8	103.4	99.6	103.9	89.8	89.5	96.1	70.2
Q13395	Probable methyltransferase TARBP1 OS=Homo sapiens GN=TARBP1 PE=1 SV=1	22	25	97.1	84.2	104.6	100.0	98.5	105.6	115.4
Q13404	Ubiquitin-conjugating enzyme E2 variant 1 OS=Homo sapiens GN=UBE2V1 PE=1 SV=2	76	12	95.2	103.2	121.6	113.7	107.6	69.6	63.3
Q13405	39S ribosomal protein L49, mitochondrial OS=Homo sapiens GN=MRPL49 PE=1 SV=1	45	9	338.0	283.6	136.6	40.9	10.3	5.8	11.1
Q13409	Cytoplasmic dynein 1 intermediate chain 2 OS=Homo sapiens GN=DYNC1I2 PE=1 SV=3	51	23	138.7	134.6	132.0	117.0	112.7	95.8	109.8
Q13418	Integrin-linked protein kinase OS=Homo sapiens GN=ILK PE=1 SV=2	52	23	87.9	94.3	131.1	118.2	125.4	56.1	36.9
Q13422	DNA-binding protein Ikaros OS=Homo sapiens GN=IKZF1 PE=1 SV=1	41	13	224.8	131.0	117.9	75.3	66.8	46.9	40.3
Q13423	NAD(P) transhydrogenase, mitochondrial OS=Homo sapiens GN=NNT PE=1 SV=3	47	52	305.8	260.3	161.8	54.8	16.7	7.7	5.7
Q13425	Beta-2-syntrophin OS=Homo sapiens GN=SNTB2 PE=1 SV=1	56	29	61.9	82.1	168.4	216.8	102.6	45.6	18.7
Q13426	DNA repair protein XRCC4 OS=Homo sapiens GN=XRCC4 PE=1 SV=2	47	21	85.8	86.4	84.2	106.1	96.0	132.3	110.7
Q13427	Peptidyl-prolyl cis-trans isomerase G OS=Homo sapiens GN=PPIG PE=1 SV=2	31	21	31.9	42.7	31.5	55.1	106.7	196.7	216.9
Q13428	Treacle protein OS=Homo sapiens GN=TCOF1 PE=1 SV=3	32	46	109.4	88.7	88.3	99.2	107.0	118.4	105.0
Q13433	Zinc transporter ZIP6 OS=Homo sapiens GN=SLC39A6 PE=1 SV=3	19	8	67.0	86.2	145.2	132.7	143.4	53.5	23.0
Q13435	Splicing factor 3B subunit 2 OS=Homo sapiens GN=SF3B2 PE=1 SV=2	56	55	54.5	67.3	55.2	66.0	101.8	168.2	198.6
Q13438	Protein OS-9 OS=Homo sapiens GN=OS9 PE=1 SV=1	49	25	55.1	66.1	103.8	126.0	180.8	77.7	34.1
Q13439	Golgin subfamily A member 4 OS=Homo sapiens GN=GOLGA4 PE=1 SV=1	40	76	99.6	91.6	104.8	109.6	91.8	102.2	111.5
Q13442	28 kDa heat- and acid-stable phosphoprotein OS=Homo sapiens GN=PDAP1 PE=1 SV=1	56	15	56.1	61.4	62.7	85.5	81.8	176.5	185.3
Q13443	Disintegrin and metalloproteinase domain-containing protein 9 OS=Homo sapiens GN=ADAM9 PE=1 SV=1	29	20	43.6	54.3	103.5	157.5	122.7	109.3	61.3
Q13445	Transmembrane emp24 domain-containing protein 1 OS=Homo sapiens GN=TMED1 PE=1 SV=1	27	9	71.3	98.9	120.2	126.0	162.2	100.1	62.5
Q13449	Limbic system-associated membrane protein OS=Homo sapiens GN=LSAMP PE=1 SV=2	41	14	62.0	85.9	115.9	139.5	124.4	76.5	49.3
Q13451	Peptidyl-prolyl cis-trans isomerase FKBP5 OS=Homo sapiens GN=FKBP5 PE=1 SV=2	67	35	108.8	110.7	115.0	118.0	87.9	84.7	92.3
Q13454	Tumor suppressor candidate 3 OS=Homo sapiens GN=TUSC3 PE=1 SV=1	25	11	59.0	76.8	133.9	165.4	203.2	81.9	35.7
Q13459	Unconventional myosin-IXb OS=Homo sapiens GN=MYO9B PE=1 SV=3	31	56	72.2	90.8	72.0	76.5	67.3	151.5	264.1
Q13464	Rho-associated protein kinase 1 OS=Homo sapiens GN=ROCK1 PE=1 SV=1	55	76	104.7	109.5	123.1	125.1	99.5	81.1	80.7
Q13472	DNA topoisomerase 3-alpha OS=Homo sapiens GN=TOP3A PE=1 SV=1	33	30	151.5	135.2	88.8	65.6	76.6	90.1	96.9
Q13485	Mothers against decapentaplegic homolog 4 OS=Homo sapiens GN=SMAD4 PE=1 SV=1	28	14	166.4	122.5	110.9	92.8	83.6	70.1	85.5
Q13492	Phosphatidylinositol-binding clathrin assembly protein OS=Homo sapiens GN=PICALM PE=1 SV=2	57	26	80.2	109.4	154.8	149.1	104.3	54.5	53.4
Q13496	Myotubularin OS=Homo sapiens GN=MTM1 PE=1 SV=2	42	26	76.5	90.7	123.8	119.3	119.5	73.6	61.6
Q13501	Sequestosome-1 OS=Homo sapiens GN=SQSTM1 PE=1 SV=1	55	14	87.3	93.2	117.5	126.8	96.3	119.5	119.3
Q13505	Metaxin-1 OS=Homo sapiens GN=MTX1 PE=1 SV=2	40	17	262.4	251.6	180.7	66.3	19.2	6.6	5.2
Q13510	Acid ceramidase OS=Homo sapiens GN=ASAH1 PE=1 SV=5	51	22	56.5	70.7	157.5	177.9	196.6	52.1	23.9
Q13523	Serine/threonine-protein kinase PRP4 homolog OS=Homo sapiens GN=PRPF4B PE=1 SV=3	41	51	30.3	39.1	30.0	47.0	110.5	192.8	207.7
Q13526	Peptidyl-prolyl cis-trans isomerase NIMA-interacting 1 OS=Homo sapiens GN=PIN1 PE=1 SV=1	65	8	93.0	86.8	92.5	95.6	94.6	98.3	90.7
Q13530	Serine incorporator 3 OS=Homo sapiens GN=SERINC3 PE=1 SV=2	12	7	67.2	86.1	110.5	139.2	182.3	118.7	82.4
Q13541	Eukaryotic translation initiation factor 4E-binding protein 1 OS=Homo sapiens GN=EIF4EBP1 PE=1 SV=3	68	6	120.9	119.8	93.3	101.9	89.6	78.5	85.2
Q13542	Eukaryotic translation initiation factor 4E-binding protein 2 OS=Homo sapiens GN=EIF4EBP2 PE=1 SV=1	73	5	118.0	112.8	151.0	145.0	102.1	132.8	123.1
Q13547	Histone deacetylase 1 OS=Homo sapiens GN=HDAC1 PE=1 SV=1	49	20	129.4	115.2	99.5	90.1	80.3	102.1	141.2
Q13555	Calcium/calmodulin-dependent protein kinase type II subunit gamma OS=Homo sapiens GN=CAMK2G PE=1 SV=3	43	21	69.8	70.7	65.4	75.7	100.7	162.8	136.4
Q13557	Calcium/calmodulin-dependent protein kinase type II subunit delta OS=Homo sapiens GN=CAMK2D PE=1 SV=3	39	20	76.3	65.6	76.2	81.5	134.5	174.3	128.7
Q13561	Dynactin subunit 2 OS=Homo sapiens GN=DCTN2 PE=1 SV=4	72	27	99.7	96.8	119.6	113.6	88.3	82.2	75.4
Q13564	NEDD8-activating enzyme E1 regulatory subunit OS=Homo sapiens GN=NAE1 PE=1 SV=1	57	27	118.4	128.2	105.6	108.3	81.6	93.5	88.8
Q13573	SNW domain-containing protein 1 OS=Homo sapiens GN=SNW1 PE=1 SV=1	56	33	60.6	66.5	53.7	63.4	103.7	162.9	200.7
Q13574	Diacylglycerol kinase zeta OS=Homo sapiens GN=DGKZ PE=1 SV=3	36	31	88.9	88.0	101.5	111.9	91.4	115.3	120.0
Q13576	Ras GTPase-activating-like protein IQGAP2 OS=Homo sapiens GN=IQGAP2 PE=1 SV=4	66	119	90.7	114.2	152.9	141.8	120.5	37.8	28.6
Q13586	Stromal interaction molecule 1 OS=Homo sapiens GN=STIM1 PE=1 SV=3	57	44	49.5	64.9	131.0	125.6	148.7	53.0	27.5
Q13588	GRB2-related adapter protein OS=Homo sapiens GN=GRAP PE=1 SV=1	65	12	79.9	82.6	99.0	114.5	117.2	102.9	76.0
Q13595	Transformer-2 protein homolog alpha OS=Homo sapiens GN=TRA2A PE=1 SV=1	53	19	27.2	34.9	35.2	55.5	106.6	195.0	211.9
Q13596	Sorting nexin-1 OS=Homo sapiens GN=SNX1 PE=1 SV=3	51	27	114.2	117.4	135.3	142.0	97.1	60.1	64.3
Q13601	KRR1 small subunit processome component homolog OS=Homo sapiens GN=KRR1 PE=1 SV=4	47	23	37.9	41.9	32.7	49.9	109.1	180.7	210.7
Q13608	Peroxisome assembly factor 2 OS=Homo sapiens GN=PEX6 PE=1 SV=2	45	31	77.4	96.1	141.1	133.8	114.3	39.6	22.1
Q13610	Periodic tryptophan protein 1 homolog OS=Homo sapiens GN=PWP1 PE=1 SV=1	49	19	69.3	69.7	71.9	78.5	97.3	160.8	167.1
Q13613	Myotubularin-related protein 1 OS=Homo sapiens GN=MTMR1 PE=1 SV=4	43	24	77.1	88.0	107.3	110.4	108.5	88.2	80.3
Q13615	Myotubularin-related protein 3 OS=Homo sapiens GN=MTMR3 PE=1 SV=3	20	18	120.0	113.6	146.1	141.5	92.8	114.0	87.9
Q13616	Cullin-1 OS=Homo sapiens GN=CUL1 PE=1 SV=2	54	43	81.9	88.5	81.5	89.8	107.1	108.9	137.5
Q13617	Cullin-2 OS=Homo sapiens GN=CUL2 PE=1 SV=2	51	42	88.3	99.4	119.7	101.4	77.1	116.0	148.1
Q13618	Cullin-3 OS=Homo sapiens GN=CUL3 PE=1 SV=2	58	48	88.8	89.9	83.4	96.5	108.7	116.5	125.4
Q13619	Cullin-4A OS=Homo sapiens GN=CUL4A PE=1 SV=3	63	53	97.6	91.8	82.7	116.6	75.3	129.0	125.7
Q13620	Cullin-4B OS=Homo sapiens GN=CUL4B PE=1 SV=4	51	48	113.2	108.5	97.2	103.7	84.3	110.1	114.9
[truncated: 2,766 more rows]
